# Supplementary material for: Deducing the presence of proteins and proteoforms in quantitative proteomics
Source: Nat Commun. 2018 Jun 13;9:2320. doi: 10.1038/s41467-018-04411-5 (PMC5998138; doi:10.1038/s41467-018-04411-5)
Supplement: Supplementary file 3 — Supplementary Data 1 [file 41467_2018_4411_MOESM3_ESM.xlsx]

## Sheet: Sheet1
SAMPLE DESCRIPTION	DmDv	DmDv	DmDv	DmDv	DmDv	CFBEvsHBE	CFBEvsHBE	Fibulin_RW	Fibulin_WT	Fibulin_lacZ	PARAMETR DESCRIPTION
NETWORK #	1	2	7	3	4	5	6	8	9	10
Supplementary Data #	2	3	9	4	5	6	7	10	11	12
ALGORITHM MAIN PARAMETERS, THRESHOLDS AND FILTERS:
inputType	CENSUS_CHRO	CENSUS_CHRO	CENSUS_CHRO	CENSUS_CHRO	CENSUS_CHRO	CENSUS_CHRO	CENSUS_CHRO	CENSUS_OUT	CENSUS_OUT	CENSUS_OUT	# This parameter takes into consideration the type/format of data for input into the program. The possible values for the file type are: # CENSUS_CHRO - for data that was acquired based on isobaric isotopologue labeling of peptides # CENSUS_OUT - from ip2 for data that was acquired in silac format. # SEPARATED_VALUES - tab delimited data file containing the following columns: # Column 1: PSM iden…
ignorePTMs								TRUE	TRUE	TRUE	# In case this toggle is set to TRUE, peptides modified and not modified will be considered as the same peptide. Otherwise, they will be considered as different and therefore, they will be displayed in different nodes.
collapseIndistinguishablePeptides	FALSE	TRUE	FALSE	TRUE	TRUE	TRUE	TRUE	TRUE	TRUE	TRUE	# In case the toggle is set to TRUE peptide nodes of individual peptides that are connected to exactly the same protein nodes are collapsed into one single peptide node. It reduces peptide node redundancies in connected components. # Default value if not provided: TRUE
collapseIndistinguishableProteins	FALSE	TRUE	TRUE	TRUE	TRUE	TRUE	TRUE	TRUE	TRUE	TRUE	# In case the toggle is set to TRUE protein nodes of individual proteins that are connected to exactly the same peptide nodes are collapsed into one single protein node. It reduces protein node redundancies in a connected component. # Default value if not provided: TRUE
removeFilteredNodes	TRUE	TRUE	TRUE	TRUE	FALSE	FALSE	FALSE	TRUE	TRUE	TRUE
onlyOneSpectrumPerChromatographicPeakAndPerSaltStep	TRUE	TRUE	TRUE	TRUE	TRUE	TRUE	TRUE	TRUE	TRUE	TRUE	# This parameter is only valid MS1-based quantitation data (like SILAC) and inputType = CENSUS_OUT. # When this parameter is set TRUE, it means that that only the best PSM will be taken from each chromatographic peak and salt step irrespective whether the quantification was done based on the heavy or the light peak that was identified. It prevents that a chromatographic pair gets included in the …
ionsPerPeptideNodeThresholdOn	FALSE	FALSE	FALSE	TRUE	TRUE	TRUE	TRUE				# Toggle that when set to TRUE a minimum amount of ions per peptide node is required in order to not being discarded. # Default value if not provided: FALSE.
ionsPerPeptideNodeThreshold				3	3	3	8				# This parameter works with the parameter 'ionsPerPeptideNodeThresholdOn' to set the minimum amount of ions per peptide node to consider it in further analysis. # This filter is only applied if fileType = CENSUS_CHRO, that is, for data acquired based on isobaric isotopologue labeling of peptides. # Default value if not provided: 0.
psmsPerPeptideNodeThresholdOn	FALSE	FALSE	FALSE	FALSE	FALSE	FALSE	FALSE	TRUE	TRUE	TRUE	# Toggle that when set TRUE, checks if there is a threshold for minimum PSMs per peptide node. # Default value if not provided: FALSE.
psmsPerPeptideNodeThreshold	0	0	0	0	0	3	3	3	3	3	# This parameter works with the parameter 'psmsPerPeptideNodeThresholdOn' to define a minimum number of PSMs per peptide node to consider it in further analysis. # Default value if not provided: 0.
replicatesPerPeptideNodeThresholdOn								FALSE	FALSE	FALSE	# Toggle that when set TRUE, checks if there is a threshold for minimum Replicates per peptide node. # Default value if not provided: FALSE.
replicatesPerPeptideNodeThreshold								0	0	0	# This parameter works with the parameter 'replicatesPerPeptideNodeThresholdOn' to define a minimum number of Replicates per peptide node to consider it in further analysis. # Default value if not provided: 0.
skipSingletons	FALSE	FALSE	FALSE	FALSE	FALSE	TRUE	TRUE	FALSE	FALSE	FALSE	# This parameter is only valid MS1-based quantitation data (like SILAC) and inputType = CENSUS_OUT. # When this parameter is set to TRUE, the singletons (quantified peptides only detected in one of the two conditions) are skipped and not considered in further analysis.
labelSwap	TRUE	TRUE	TRUE	TRUE	TRUE	FALSE	FALSE	FALSE	FALSE	FALSE	# This parameter should only be set to TRUE when a label swap experiment is analyzed, e.g. experiments are analyzed simultaneously in which sample 1 was labeled light and sample 2 heavy in one experiment(s) and sample 1 labeled heavy and sample 2 labeled light in another set of experiments. NOTE: use correct operators to denote experiments in parameter 'inputFiles'.
PEPTIDE NODE RATIO INTEGRATION ALGORITHM											# Minimal parameters needed to perform the quantitative analysis within the protein-peptide network. Mol Cell Proteomics. 2011 Jan;10(1):M110.003335. doi: 10.1074/mcp.M110.003335. Epub 2010 Aug 31.
performRatioIntegration	FALSE	FALSE	FALSE	FALSE	FALSE	FALSE	FALSE	TRUE	TRUE	TRUE	# The parameter toggles whether PCQ does analyze the relative amount of each peptide node. If the parameter is set to FALSE, no ratio calculation will be performed and no ratio value per peptide node will be indicated in the results. However it allows the user to assemble the protein-peptide network. # Default value if not provided: FALSE.
outliersRemovalFDR	0.01	0.01	0.01	0.01	0.01	0.01	0.01	0.01	0.01	0.01	# At each level of quantitative data integration (for example from PSM to peptide) outlier values are removed in case they are below a specified FDR. It allows to remove measurement values that are a result of an error of measurement. # In case no numeric value is specified, the removal of outliers will not be performed.
significantFDRThreshold	0.05	0.05	0.05	0.05	0.05	0.05	0.05	0.05	0.05	0.05	# This parameters refers to a threshold applied in the final ratio of the peptide node calculated after the ratio integration algorithm. The algorithm will report a FDR associated to each final peptide node ratio, and this threshold will determine if the peptide node is considered as significantly changing. # If this parameter is set, some statistics about the number of significantly regulated pe…
PROTEIN PAIR ANALYSIS PARAMETERS
applyClassificationsByProteinPairs	TRUE	TRUE	TRUE	TRUE	TRUE	TRUE	TRUE	TRUE	TRUE	TRUE	# If this parameter is set to TRUE, the protein pair analysis is performed. If is set to FALSE, all the other parameters in this section will be ignored. # Default value if not provided: FALSE.
thresholdForSignificance	1	1	1	1	1	2	2	2	2	2	# This parameter dictates the threshold of the fold chance in determining significantly regulated or not in the protein pair analysis. This parameter is for marking significance and the higher the value, the larger the difference in ratios of peptides or proteins required to be considered significantly regulated. # This parameters is ignored if applyClassificationsByProteinPairs = FALSE. # Defaul…
iglewiczHoaglinTest	3.5	3.5	3.5	3.5	3.5	3.5	3.5	3.5	3.5	3.5	# This parameter sets the value for the Iglewicz-Hoaglin test. Usually 3.5 is considered a standard threshold value. This is a test applied in the protein pair analsysis to check if there are any peptide node outliers in each protein pair. If the results from this test equal or is greater than the value of the variable, it will be considered an outlier in the protein pair analysis. # The value ca…
uniquePepOnly	TRUE	TRUE	TRUE	TRUE	TRUE	TRUE	TRUE	TRUE	TRUE	TRUE	# This parameter, when set to TRUE, directs PCQ to compile protein pairs with peptide nodes that are unique within a connected component. When set to FALSE a 'protein pair centric' view is applied meaning that protein pairs are assembled independent of whether a peptide node for a protein pair is unique within the connected component. # Default value if not provided: TRUE.
PEPTIDE SEQUENCE ALIGNMENT PARAMETERS											# As an option for the user, peptide-to-peptide sequence alignments can be performed in order to detect analogous and orthologous sequences and cluster them in the same connect component. This could be useful for a multi-species comparison analysis.
makeAlignments	FALSE	FALSE	TRUE	FALSE	FALSE	FALSE	FALSE	FALSE	FALSE	FALSE	# This parameter, when set to TRUE, aligns the peptides by similarity and denotes the similarity by an edge within the output protein-peptide network (XGMML files). # This parameter, as well as the rest of the parameters in this section are based of the Needleman-Wunsch alignment algorithm. This algorithm takes into consideration point mutations, deletions and insertions in peptide sequences and …
finalAlignmentScore	30	30	30	30	30	30	30	30	30	30	# This parameter sets the limit for the final alignment score from the Needleman-Wunsch alignment algorithm. Only alignments of peptide sequences with an score greater than that will be reported in the results. # Default value if not provided: 30. # Example: finalAlignmentScore = 30
sequenceIdentity	0.8	0.8	0.8	0.8	0.8	0.8	0.8	0.8	0.8	0.8	# This parameter sets the threshold on the sequence identify score from the Needleman-Wunsch alignment algorithm. Only alignments above that threshold will be considered in the analyisis. # Default value if not provided: 0.8. # Example: sequenceIdentity = 0.8
minConsecutiveIdenticalAlignment	6	6	6	6	6	6	6	6	6	6	# This value determines how many aminoacids have to consecutively be identical to be considered a valid alignment. # Default value if not provided: 6. # Example: minConsecutiveIdenticalAlignment = 6
PARAMETERS TO PROPERLY READ IN THE DATABASE AND ASSIGN PEPTIDES TO PROTEINS:											# In case the input files doesn\u2019t contains all the peptide-to-protein connections (because the software who generated them remove some of the subset proteins or performed a protein inference heuristic), # you can use a protein sequence database in order to map all the possible peptide-to-protein connections without losing any isoform for example. # Note: These parameters should be set accord…
enzymeArray	K	K	K	K	K	K,R	K,R	K, R	K, R	K, R	# This parameter specify the aminoacids where protease cleaves. Note: amino acids that are recognized as cleavage site are provided as comma-separated (',') values. # Trypsin cleaves at K and R, so 'K,R' should set here. # LysC cleaves at K only, so 'K' should be set here. # Default value if not provided: K,R # Example: enzymeArray = K,R
missedCleavages	2	2	2	2	2	2	2	2	2	2	# This parameter allows the user to select how many missed cleavages were allowed in the search of the spectra. # Default value if not provided: 0. # Example: missedCleavages = 2
discardDecoys	Reverse	Reverse	Reverse	Reverse	Reverse	Reverse	Reverse	Reverse	Reverse	Reverse	# Regular expression for discarding decoys from input files. # If empty or not provided, no decoys will be discarded from input files. # Example: discardDecoys = Reverse_
ignoreNotFoundPeptidesInDB	FALSE	FALSE	FALSE	FALSE	FALSE	FALSE	FALSE	FALSE	FALSE	FALSE	# If this parameter is set to TRUE, PCQ will check that all the peptides provided in the input files are found in the FASTA file (if provided). This is useful in order to check that the fasta in-silico digestion parameters are set correctly as well as in order to ensure that the correct database is being used. # Default value if not provided: FALSE.
fastaFile											# Full path in which a FASTA database file is located
INPUT FILES AND FOLDERS:
inputFilePath											# Full path of the folder in which all the input files are located. # Default value if not provided: the system user\u2019s home folder. # Example: inputFilePath = C:\\Users\\Salva\\Desktop\\data\\PINT projects\\Fibulin\\LacZ
inputFiles	DmDv[DmDv_rep1.xml,DmDv_rep2.xml,DmDv_rep3.xml ] | DvDm[DvDm_rep1.xml,DvDm_rep2.xml,DvDm_rep3.xml]	DmDv[DmDv_rep1.xml,DmDv_rep2.xml,DmDv_rep3.xml ] | DvDm[DvDm_rep1.xml,DvDm_rep2.xml,DvDm_rep3.xml]	DmDv[DmDv_rep1.xml,DmDv_rep2.xml,DmDv_rep3.xml ] | DvDm[DvDm_rep1.xml,DvDm_rep2.xml,DvDm_rep3.xml]	DmDv[DmDv_rep1.xml,DmDv_rep2.xml,DmDv_rep3.xml ] | DvDm[DvDm_rep1.xml,DvDm_rep2.xml,DvDm_rep3.xml]	DmDv[DmDv_rep1.xml,DmDv_rep2.xml,DmDv_rep3.xml ] | DvDm[DvDm_rep1.xml,DvDm_rep2.xml,DvDm_rep3.xml]	CFBEvsHBE[CFBEvsHBE.xml]	CFBEvsHBE[CFBEvsHBE.xml]	Fibulin_RW[Fibulin_RW_Mono_rep1.txt, Fibulin_RW_Mono_rep2.txt, Fibulin_RW_Mono_rep3.txt]	Fibulin_WT[Fibulin_WT_Mono_rep1.txt, Fibulin_WT_Mono_rep2.txt, Fibulin_WT_Mono_rep3.txt]	Fibulin_lacZ[Fibulin_lacZ_Mono_rep1.txt, Fibulin_lacZ_Mono_rep2.txt, Fibulin_lacZ_Mono_rep3.txt]	# This parameter specifies the input files to be used and groups them into groups, in order to be treated properly. EXP_NAME is an internal tag for the group of files provided subsequently between brackets. Several groups are separated by '|'. Several file names are separated by ','. File names don\u2019t include path names, because they are expected to be found in the folder specified by the inp…
inputIDFiles					DmDv[DTASelect-filter_DmDv_rep1.txt,DTASelect-filter_DmDv_rep2.txt,DTASelect-filter_DmDv_rep3.txt ] | DvDm[DTASelect-filter_DvDm_rep1.txt,DTASelect-filter_DvDm_rep2.txt,DTASelect-filter_DvDm_rep3.txt]	CFBEvsHBE[DTASelect-filter.txt]	CFBEvsHBE[DTASelect-filter.txt]	Fibulin_RW[DTASelect-filter_Fibulin_RW_Mono_rep1.txt, DTASelect-filter_Fibulin_RW_Mono_rep2.txt, DTASelect-filter_Fibulin_RW_Mono_rep3.txt]	Fibulin_WT[DTASelect-filter_Fibulin_WT_Mono_rep1.txt, DTASelect-filter_Fibulin_WT_Mono_rep2.txt, DTASelect-filter_Fibulin_WT_Mono_rep3.txt]	Fibulin_lacZ[DTASelect-filter_Fibulin_lacZ_Mono_rep1.txt, DTASelect-filter_Fibulin_lacZ_Mono_rep2.txt, DTASelect-filter_Fibulin_lacZ_Mono_rep3.txt]
uniprotReleasesFolder											# This parameter points to the folder where the UniProt annotations are going to be automatically stored in the machine were PCQ runs. UniProt annotations are retrieved from the latest version of UniProtKB in order to associate gene names, taxonomies, etc... that may not be available in the protein description line provided in the input files. # This process may take some time and some disk space…
uniprotVersion											# This parameter states the Uniprot release to use, corresponding to the subfolder name created in the folder stated by the uniprotReleasesFolder. # Leave blank for getting latest version annotations. In that case, each month, UniProtKB releases a new version of the database and therefore PCQ will retrieve the information from Uniprot again and will store a new version of the annotations, creatin…
outputFilePath											# This parameter points to the folder in which all output files will be generated on computer. # Default value if not provided: system user\u2019s home folder. # Example: outputFilePath = C:\\Users\\Salva\\Desktop\\data\\Fibulin\\LacZ\\quant
outputPrefix	DmDv	DmDv	DmDv	DmDv	DmDv	CFBEvsHBE	CFBEvsHBE	Fibulin_RW_Mono	Fibulin_WT_Mono	Fibulin_lacZ_Mono	# Prefix appended to all output files. # This parameter is required. # Example: outputPrefix = Fibulin_LacZ_OLD_DB
outputSuffix	noCollapsed_noFiltered	protpepCollapsed_noFiltered	protCollapsed_noFiltered_alignment	protpepCollapsed_3ionsPerNode	protpepCollapsed_3ionsPerNode_IDs	protpepCollapsed_3ionsPerNode_Rc_IDs	protpepCollapsed_8ionsPerNode_Rc_IDs	3psmsPerPeptideNode_IDs	3psmsPerPeptideNode_IDs	3psmsPerPeptideNode_IDs	# Suffix appended to all output files. # This parameter is required. # Example: outputSuffix = 3PSMsPerPeptideNode_NoSingletons
OPTIONS FOR ADDITIONAL OUTPUT FILES:
generateMiscellaneousFiles						TRUE	TRUE	TRUE	TRUE	TRUE	# If set to TRUE, additional output files will be generated as: # - prefix_kmeans_suffix.txt: file in which for each Protein Pair it has a new line containing: ClassificationCase1, Protein1_ACC(s), Protein2_ACC(s), UniqueRatio1(U1), SharedRatio(S), UniqueRatio(U2). # - prefix_proteinPairs_suffix.txt: file containing a line per protein pair, describing the classification cases as: UniquePep1 Ratio…
getTax	TRUE	TRUE	TRUE	TRUE	TRUE						# This parameter, when set to TRUE, prints out the taxonomy of the protein in the output for proteins file (prefix_prot_sufix.txt). This is useful during species comparisons. # Default value of not provided: FALSE.
kMeans	TRUE	TRUE	TRUE	TRUE	TRUE	TRUE	TRUE	TRUE	TRUE	TRUE	# This parameter prints out additional lines in the output file. Each line will be referring to a protein pair, and will contain the protein accessions and the final ratios of the unique and share peptide nodes. This is useful for further analysis on MATLAB using k-means clustering. # Default value if not provided: TRUE.
printOnlyFirstGene	FALSE	FALSE	FALSE	FALSE	FALSE	FALSE	FALSE	FALSE	FALSE	FALSE	# When this is set to TRUE, the program prints only the first gene when collapsing several proteins. # This is applicable to the output files, but it is particularly useful for the tooltip on the proteins in the Cytoscape network visualization in order to avoid over-crowded tooltip text boxes.
#SPECIES COMPARISON PARAMETERS											# These parameters are meant for experiments in which each of the sample used for relative quantification may be from a different species. If two different species have been labelled heavy and light, respectively, these parameters will allow the program to estimate the number of incorrect quantifications. Needs to match with the scientific annotation of the species in Uniprot.
lightSpecies	Drosophila melanogaster	Drosophila melanogaster	Drosophila melanogaster	Drosophila melanogaster	Drosophila melanogaster						# Species that was labeled light. When this parameter is set, some statistics are shown in the output summary file. # Example: lightSpecies = Drosophila virilis
heavySpecies	Drosophila virilis	Drosophila virilis	Drosophila virilis	Drosophila virilis	Drosophila virilis						# Species that was labeled heavy. When this parameter is set, some statistics are shown in the output summary file. # Example: heavySpecies = Drosophila virilis
#GRAPHIC OPTIONS FOR CYTOSCAPE EXPORT NETWORK											# Color settings are encoded in hex-RGB color code
colorsByTaxonomy	Melanogaster,#0080ff,Virilis,#00cc66,Simulans,#cc66ff	Melanogaster,#0080ff,Virilis,#00cc66,Simulans,#cc66ff	Melanogaster,#0080ff,Virilis,#00cc66,Simulans,#cc66ff	Melanogaster,#0080ff,Virilis,#00cc66,Simulans,#cc66ff	Melanogaster,#0080ff,Virilis,#00cc66,Simulans,#cc66ff	Homo sapiens,#ffffff	Homo sapiens,#ffffff	Homo sapiens,#ffffff	Homo sapiens,#ffffff	Homo sapiens,#ffffff	# Defines the color of the protein nodes depending to the taxonomy of the protein(s) in the node. It is a comma separated string were the first string is the scientific name of the taxonomy and the second string is the hex-RGB color code. If more than one taxonomy is present, it should be concatenated after a comma (see example). # Default value if not provided: WHITE color. # Example: colorsByTa…
colorMultiTaxonomy	#ff66ff	#ff66ff	#ff66ff	#ff66ff	#ff66ff			#ffffff	#ffffff	#ffffff	# Defines the color the protein nodes that contains more than one taxonomy. # Default value if not provided: WHITE color. # Example: colorMultiTaxonomy = #123456
colorAlignedPeptidesEdge	#00ff00	#00ff00	#00ff00	#00ff00	#00ff00			#00ff00	#00ff00	#00ff00	# Defines the color of the edge which connects two peptide nodes that have been aligned (makeAlignments = TRUE). # Default value if not provided: RED color.
proteinLabel	ACC	ACC	ACC	ACC	ACC	ACC	ACC	ACC	ACC	ACC	# This parameter indicates which information will be displayed as the label of the protein nodes in the output Cytoscape networks. The possible values of this parameter are: # ACC. The labels on the protein nodes will be as: 'P12345' or 'P12345, O12345'. # ID. The labels on the protein nodes will be as: 'APO_HUMAN' # GENE. The labels on the protein nodes will be as: 'ALDOA' # Default value if not…
minimumRatioForColor	-4	-4	-4	-4	-4	-5	-5	-3	-3	-3	# This parameter states the lower value of a log2 ratio range defining the gradient of colors between colorRatioMin and colorRatioMax. # Any log2 ratio value lower than this value will be showed with the color defined in parameter colorRatioMin. # Default value if not provided: -10.
maximumRatioForColor	4	4	4	4	4	5	5	3	3	3	# This parameter states the higher value of a log2 ratio range defining the gradient of colors between colorRatioMin and colorRatioMax. # Any log2 ratio value higher than this value will be showed with the color defined in parameter colorRatioMax. # Default value if not provided: 10.
colorRatioMin	#0000ff	#0000ff	#0000ff	#0000ff	#0000ff	#0000ff	#0000ff	#0000ff	#0000ff	#0000ff	# This parameter defines lower color of the color gradient for the peptide nodes. # The peptides nodes will be shown with a color depending on their final peptide node ratio value and the ratio range defined by minimumRatioForColor and maximumRatioForColor. # Default value if not provided: "#0000ff" (BLUE).
colorRatioMax	#ff0000	#ff0000	#ff0000	#ff0000	#ff0000	#ff0000	#ff0000	#ff0000	#ff0000	#ff0000	# This parameter defines higher color of the color gradient for the peptide nodes. # The peptides nodes will be shown with a color depending on their final peptide node ratio value and the ratio range defined by minimumRatioForColor and maximumRatioForColor. # Default value if not provided: '#ff0000 (RED).
colorNonRegulatedPeptides	#ffffff	#ffffff	#ffffff	#ffffff	#ffffff	#ffffff	#ffffff	#ffffff	#ffffff	#ffffff	# If provided, this parameter defines the color of the peptide nodes that result to be non significatively (up/down)-regulated. # If not provided, the peptide nodes will be colored using the color scale defined by colorRatioMin and colorRatioMax.
proteinNodeWidth	70	70	70	70	70	70	70	70	70	70	# This parameters defines the width of the protein nodes in the Cytoscape network view. # Default value if not provided: 70.
proteinNodeHeight	30	30	30	30	30	30	30	30	30	30	# This parameters defines the height of the protein nodes in the Cytoscape network view. # Default value if not provided: 30.
peptideNodeWidth	70	70	70	70	70	70	70	70	70	70	# This parameters defines the width of the peptide nodes in the Cytoscape network view. # Default value if not provided: 70.
peptideNodeHeight	30	30	30	30	30	30	30	30	30	30	# This parameters defines the height of the peptide nodes in the Cytoscape network view. # Default value if not provided: 30.
proteinNodeShape	ELLIPSE	ELLIPSE	ELLIPSE	ELLIPSE	ELLIPSE	ELLIPSE	ELLIPSE	ELLIPSE	ELLIPSE	ELLIPSE	# This parameter defines the shape of the protein nodes in the Cytoscape network view. The possible values of this parameter are: # ELLIPSE, RECTANGLE, TRIANGLE, DIAMOND, HEXAGON, OCTAGON, PARALLELOGRAM, ROUNDRECT, VEE # Default value if not provided: ELLIPSE.
peptideNodeShape	ROUNDRECT	ROUNDRECT	ROUNDRECT	ROUNDRECT	ROUNDRECT	ROUNDRECT	ROUNDRECT	ROUNDRECT	ROUNDRECT	ROUNDRECT	# This parameter defines the shape of the peptide nodes in the Cytoscape network view. The possible values of this parameter were described above. # Default value if not provided: ROUNDRECT.
showCasesInEdges	TRUE	TRUE	TRUE	TRUE	TRUE	TRUE	TRUE	TRUE	TRUE	TRUE	# If this parameter is set to TRUE, the edges will contain a label showing the classification cases for the protein pair analysis. # This parameter will not have any effect if significantProteinPairAnalysis = FALSE. # Default value if not provided: TRUE.
remarkSignificantPeptides	TRUE	TRUE	TRUE	TRUE	TRUE	TRUE	TRUE	TRUE	TRUE	TRUE	# If this parameter is set to TRUE, the border of significant peptides nodes and edges will be shown with the highlight color. # Default value if not provided: TRUE.
NDEx-url	http://www.ndexbio.org/#/network/9240fd15-ce10-11e6-86b1-0ac135e8bacf?accesskey=aa92edeec7af2316bdd334498cb327228c99e2271a6874350023ec2cfa2bf463	http://www.ndexbio.org/#/network/22a9b0a7-ce15-11e6-86b1-0ac135e8bacf?accesskey=e6c21833cebfb0617c5fc6fdf9ce8b006b2e44c1675fb0f5788852ae64683d4d	http://www.ndexbio.org/#/network/1015fbb6-ce15-11e6-86b1-0ac135e8bacf?accesskey=6d49739ea0b50722ccf5085d80d6d3d568d746ef8fea4e931d954d005361a43b	http://www.ndexbio.org/#/network/33de4ac8-ce15-11e6-86b1-0ac135e8bacf?accesskey=85fe6b47eee96013aab20d8d72d2ada1ce1a8ad5388ac60aec5286acad117cfe	http://www.ndexbio.org/#/network/4a8f7739-ce15-11e6-86b1-0ac135e8bacf?accesskey=6d4fd258449afcce7f00f74304bf8b2d6a69ebfcdeac398fbf2e24c9f5c302fc	http://www.ndexbio.org/#/network/c637a79b-ce15-11e6-86b1-0ac135e8bacf?accesskey=52d97f23da00ec5885e193e218b14b033a0b2530be6b2f4ddf66b5d4e2055100	http://www.ndexbio.org/#/network/04e99cac-ce16-11e6-86b1-0ac135e8bacf?accesskey=16a82ef06e0b830b1db97f22c2b41ad83b3a123fc1ea317153952947d6d36997	http://www.ndexbio.org/#/network/255e28af-ce1d-11e6-86b1-0ac135e8bacf?accesskey=84b904e6dedf21ad4a77783965ffbff42a6ac8f845dc469e7aae5aedfd7d9b30	http://www.ndexbio.org/#/network/65fcc7fe-ce1c-11e6-86b1-0ac135e8bacf?accesskey=d9f33774f4a6c3b21b6ab391676184690f85bb84f96b175fe3c5b8015f62822e	http://www.ndexbio.org/#/network/2f34316d-ce1a-11e6-86b1-0ac135e8bacf?accesskey=aa5d86df222e286770f2cc4cff32168de1f1c3005d06dddf20297d290bafd89d
