# Supplementary material for: Deducing the presence of proteins and proteoforms in quantitative proteomics
Source: Nat Commun. 2018 Jun 13;9:2320. doi: 10.1038/s41467-018-04411-5 (PMC5998138; doi:10.1038/s41467-018-04411-5)
Supplement: Supplementary file 6 — Supplementary Data 4 [file 41467_2018_4411_MOESM6_ESM.zip]

Archive with 1 entries (1 files):
- NCOMMS-17-15642-T-s06.xml
