# Supplementary material for: Deducing the presence of proteins and proteoforms in quantitative proteomics
Source: Nat Commun. 2018 Jun 13;9:2320. doi: 10.1038/s41467-018-04411-5 (PMC5998138; doi:10.1038/s41467-018-04411-5)
Supplement: Supplementary file 6 — Supplementary Data 4 [file 41467_2018_4411_MOESM6_ESM.zip › NCOMMS-17-15642-T-s06.xml]

<?xml version="1.0" encoding="UTF-8" standalone="yes"?>
<graph id="1" label="DmDv_protpepCollapsed_3ionsPerNode" directed="1" cy:documentVersion="3.0" xmlns:dc="http://purl.org/dc/elements/1.1/" xmlns:xlink="http://www.w3.org/1999/xlink" xmlns:rdf="http://www.w3.org/1999/02/22-rdf-syntax-ns#" xmlns:cy="http://www.cytoscape.org" xmlns="http://www.cs.rpi.edu/XGMML">
	<att name="PCQ_ID" value="DmDv_protpepCollapsed_3ionsPerNode" type="string"/>
	<att name="selected" value="1" type="boolean"/>
	<att name="layoutAlgorithm" value="Prefuse Force Directed Layout" type="string"/>
	<graphics>
		<att name="NETWORK_NODE_SELECTION" value="true" type="string"/>
		<att name="NETWORK_HEIGHT" value="381.0" type="string"/>
		<att name="NETWORK_TITLE" value="DmDv_protpepCollapsed_3ionsPerNode" type="string"/>
		<att name="NETWORK_EDGE_SELECTION" value="true" type="string"/>
		<att name="NETWORK_SCALE_FACTOR" value="0.23" type="string"/>
		<att name="NETWORK_WIDTH" value="946.0" type="string"/>
		<att name="NETWORK_DEPTH" value="0.0" type="string"/>
		<att name="NETWORK_BACKGROUND_PAINT" value="#FFFFFF" type="string"/>
	</graphics>
	<node id="VVDIIHALFLTNK" label="VVDIIHALFLTNK">
		<att name="numMSRuns" value="1" type="integer"/>
		<att name="numReplicates" value="1" type="integer"/>
		<att name="PCQ_ID" value="VVDIIHALFLTNK" type="string"/>
		<att name="numConnectedProteinNodes" value="1" type="integer"/>
		<att name="numPeptideSequences" value="1" type="integer"/>
		<att name="PeptideSequences" value="VVDIIHALFLTNK" type="string"/>
		<att name="significant" value="1" type="integer"/>
		<att name="numProteins" value="1" type="integer"/>
		<att name="ionCount" value="5" type="integer"/>
		<att name="Rc" value="-Infinity" type="real"/>
		<att name="numPsms" value="1" type="integer"/>
		<att name="containsPTMs" value="0" type="integer"/>
		<att name="Ri" value="NaN" type="real"/>
		<att name="lightIons" value="0" type="integer"/>
		<att name="uniquePeptide" value="1" type="integer"/>
		<att name="isFiltered" value="0" type="integer"/>
		<att name="finalRatio" value="-Infinity" type="real"/>
		<att name="heavyIons" value="5" type="integer"/>
		<att name="normHeavyIons" value="5.0" type="real"/>
		<att name="uniquePeptideNode" value="1" type="integer"/>
		<att name="normLightIons" value="0.0" type="real"/>
		<att name="isProtein" value="0" type="integer"/>
		<graphics type="ROUNDRECT" h="30" w="70" width="4" outline="#000000" fill="#0000ff">
			<att name="NODE_TOOLTIP" value="&lt;html&gt;VVDIIHALFLTNK&lt;br&gt;1 Peptide sequences&lt;br&gt;1 PSMs&lt;br&gt;Shared by 1 protein Nodes&lt;br&gt;Shared by 1 proteins&lt;br&gt;Detected in 1 MS runs&lt;br&gt;Detected in 1 Replicates&lt;br&gt;Ion count ratio Rc = -Infinity = log2( (0) / (5/1) )&lt;br&gt;Individual peptides in the node:&lt;br&gt;VVDIIHALFLTNK, 1 PSMs, Shared by 1 proteins, Detected in 1 MS Runs, Detected in 1 replicates, Rc = -Infinity&lt;br&gt;&lt;/html&gt;" type="string"/>
			<att name="NODE_NESTED_NETWORK_IMAGE_VISIBLE" value="true" type="string"/>
			<att name="NODE_BORDER_STROKE" value="SOLID" type="string"/>
			<att name="NODE_SELECTED" value="false" type="string"/>
			<att name="NODE_TRANSPARENCY" value="255" type="string"/>
			<att name="NODE_LABEL_WIDTH" value="200" type="string"/>
			<att name="NODE_LABEL" value="-Infinity*" type="string"/>
			<att name="NODE_LABEL_FONT_SIZE" value="12" type="string"/>
			<att name="NODE_LABEL_TRANSPARENCY" value="255" type="string"/>
			<att name="NODE_LABEL_COLOR" value="#000000" type="string"/>
			<att name="NODE_VISIBLE" value="true" type="string"/>
			<att name="NODE_DEPTH" value="0.0" type="string"/>
			<att name="NODE_BORDER_TRANSPARENCY" value="255" type="string"/>
			<att name="NODE_LABEL_FONT_FACE" value="Dialog,plain,12" type="string"/>
			<att name="NODE_LABEL_TRANSPARENCY" value="255" type="string"/>
		</graphics>
	</node>
	<node id="B4LZ56" label="B4LZ56">
		<att name="ProteinDescription" value="GJ23951 OS=Drosophila virilis GN=Dvir\GJ23951 PE=4 SV=1 " type="string"/>
		<att name="ACC" value="B4LZ56" type="string"/>
		<att name="numPeptideSequencesInProteins" value="1" type="integer"/>
		<att name="conclusiveProtein" value="1" type="integer"/>
		<att name="numConnectedPeptideNodes" value="1" type="integer"/>
		<att name="UniprotKB" value="B4LZ56" type="string"/>
		<att name="numProteins" value="1" type="integer"/>
		<att name="GeneName" value="Dvir\GJ23951" type="string"/>
		<att name="containsPTMs" value="0" type="integer"/>
		<att name="conclusiveProteinNode" value="1" type="integer"/>
		<att name="isFiltered" value="0" type="integer"/>
		<att name="ID" value="B4LZ56_DROVI" type="string"/>
		<att name="numPsmsInProtein" value="1" type="integer"/>
		<att name="Species" value="[Drosophila virilis]" type="string"/>
		<att name="isProtein" value="1" type="integer"/>
		<graphics type="ELLIPSE" h="30" w="70" width="4" outline="#000000" fill="#00cc66">
			<att name="NODE_TOOLTIP" value="&lt;html&gt;&lt;b&gt;Protein ACC(s):&lt;/b&gt;&lt;br&gt;B4LZ56&lt;br&gt;&lt;b&gt;Protein name(s):&lt;/b&gt;&lt;br&gt; GJ23951 OS=Drosophila virilis GN=Dvir\GJ23951 PE=4 SV=1 &lt;br&gt;&lt;b&gt;TAX:&lt;/b&gt; [Drosophila virilis]&lt;br&gt;&lt;b&gt;Gene name:&lt;/b&gt; Dvir\GJ23951&lt;/html&gt;" type="string"/>
			<att name="NODE_NESTED_NETWORK_IMAGE_VISIBLE" value="true" type="string"/>
			<att name="NODE_BORDER_STROKE" value="SOLID" type="string"/>
			<att name="NODE_SELECTED" value="false" type="string"/>
			<att name="NODE_TRANSPARENCY" value="255" type="string"/>
			<att name="NODE_LABEL_WIDTH" value="200" type="string"/>
			<att name="NODE_LABEL" value="B4LZ56" type="string"/>
			<att name="NODE_LABEL_FONT_SIZE" value="12" type="string"/>
			<att name="NODE_LABEL_TRANSPARENCY" value="255" type="string"/>
			<att name="NODE_LABEL_COLOR" value="#000000" type="string"/>
			<att name="NODE_VISIBLE" value="true" type="string"/>
			<att name="NODE_DEPTH" value="0.0" type="string"/>
			<att name="NODE_BORDER_TRANSPARENCY" value="255" type="string"/>
			<att name="NODE_LABEL_FONT_FACE" value="Dialog,plain,12" type="string"/>
			<att name="NODE_LABEL_TRANSPARENCY" value="255" type="string"/>
		</graphics>
	</node>
	<node id="VERTIDSLNEVEK" label="VERTIDSLNEVEK">
		<att name="numMSRuns" value="2" type="integer"/>
		<att name="numReplicates" value="2" type="integer"/>
		<att name="PCQ_ID" value="VERTIDSLNEVEK" type="string"/>
		<att name="numConnectedProteinNodes" value="1" type="integer"/>
		<att name="numPeptideSequences" value="1" type="integer"/>
		<att name="PeptideSequences" value="VERTIDSLNEVEK" type="string"/>
		<att name="significant" value="1" type="integer"/>
		<att name="numProteins" value="1" type="integer"/>
		<att name="ionCount" value="10" type="integer"/>
		<att name="Rc" value="Infinity" type="real"/>
		<att name="numPsms" value="3" type="integer"/>
		<att name="containsPTMs" value="0" type="integer"/>
		<att name="Ri" value="NaN" type="real"/>
		<att name="lightIons" value="10" type="integer"/>
		<att name="uniquePeptide" value="1" type="integer"/>
		<att name="isFiltered" value="0" type="integer"/>
		<att name="finalRatio" value="Infinity" type="real"/>
		<att name="heavyIons" value="0" type="integer"/>
		<att name="normHeavyIons" value="0.0" type="real"/>
		<att name="uniquePeptideNode" value="1" type="integer"/>
		<att name="normLightIons" value="3.3333333333333335" type="real"/>
		<att name="isProtein" value="0" type="integer"/>
		<graphics type="ROUNDRECT" h="30" w="70" width="4" outline="#000000" fill="#ff0000">
			<att name="NODE_TOOLTIP" value="&lt;html&gt;VERTIDSLNEVEK&lt;br&gt;1 Peptide sequences&lt;br&gt;3 PSMs&lt;br&gt;Shared by 1 protein Nodes&lt;br&gt;Shared by 1 proteins&lt;br&gt;Detected in 2 MS runs&lt;br&gt;Detected in 2 Replicates&lt;br&gt;Ion count ratio Rc = Infinity = log2( (10/3) / (0) )&lt;br&gt;Individual peptides in the node:&lt;br&gt;VERTIDSLNEVEK, 3 PSMs, Shared by 1 proteins, Detected in 2 MS Runs, Detected in 2 replicates, Rc = Infinity&lt;br&gt;&lt;/html&gt;" type="string"/>
			<att name="NODE_NESTED_NETWORK_IMAGE_VISIBLE" value="true" type="string"/>
			<att name="NODE_BORDER_STROKE" value="SOLID" type="string"/>
			<att name="NODE_SELECTED" value="false" type="string"/>
			<att name="NODE_TRANSPARENCY" value="255" type="string"/>
			<att name="NODE_LABEL_WIDTH" value="200" type="string"/>
			<att name="NODE_LABEL" value="Infinity*" type="string"/>
			<att name="NODE_LABEL_FONT_SIZE" value="12" type="string"/>
			<att name="NODE_LABEL_TRANSPARENCY" value="255" type="string"/>
			<att name="NODE_LABEL_COLOR" value="#000000" type="string"/>
			<att name="NODE_VISIBLE" value="true" type="string"/>
			<att name="NODE_DEPTH" value="0.0" type="string"/>
			<att name="NODE_BORDER_TRANSPARENCY" value="255" type="string"/>
			<att name="NODE_LABEL_FONT_FACE" value="Dialog,plain,12" type="string"/>
			<att name="NODE_LABEL_TRANSPARENCY" value="255" type="string"/>
		</graphics>
	</node>
	<node id="Q9V3P6" label="Q9V3P6">
		<att name="ProteinDescription" value="26S proteasome non-ATPase regulatory subunit 1 OS=Drosophila melanogaster GN=Rpn2 PE=1 SV=1 " type="string"/>
		<att name="ACC" value="Q9V3P6" type="string"/>
		<att name="numPeptideSequencesInProteins" value="1" type="integer"/>
		<att name="conclusiveProtein" value="1" type="integer"/>
		<att name="numConnectedPeptideNodes" value="1" type="integer"/>
		<att name="UniprotKB" value="Q9V3P6" type="string"/>
		<att name="numProteins" value="1" type="integer"/>
		<att name="GeneName" value="Rpn2" type="string"/>
		<att name="containsPTMs" value="0" type="integer"/>
		<att name="conclusiveProteinNode" value="1" type="integer"/>
		<att name="isFiltered" value="0" type="integer"/>
		<att name="ID" value="PSMD1_DROME" type="string"/>
		<att name="numPsmsInProtein" value="3" type="integer"/>
		<att name="Species" value="[Drosophila melanogaster]" type="string"/>
		<att name="isProtein" value="1" type="integer"/>
		<graphics type="ELLIPSE" h="30" w="70" width="4" outline="#000000" fill="#0080ff">
			<att name="NODE_TOOLTIP" value="&lt;html&gt;&lt;b&gt;Protein ACC(s):&lt;/b&gt;&lt;br&gt;Q9V3P6&lt;br&gt;&lt;b&gt;Protein name(s):&lt;/b&gt;&lt;br&gt; 26S proteasome non-ATPase regulatory subunit 1 OS=Drosophila melanogaster GN=Rpn2 PE=1 SV=1 &lt;br&gt;&lt;b&gt;TAX:&lt;/b&gt; [Drosophila melanogaster]&lt;br&gt;&lt;b&gt;Gene name:&lt;/b&gt; Rpn2&lt;/html&gt;" type="string"/>
			<att name="NODE_NESTED_NETWORK_IMAGE_VISIBLE" value="true" type="string"/>
			<att name="NODE_BORDER_STROKE" value="SOLID" type="string"/>
			<att name="NODE_SELECTED" value="false" type="string"/>
			<att name="NODE_TRANSPARENCY" value="255" type="string"/>
			<att name="NODE_LABEL_WIDTH" value="200" type="string"/>
			<att name="NODE_LABEL" value="Q9V3P6" type="string"/>
			<att name="NODE_LABEL_FONT_SIZE" value="12" type="string"/>
			<att name="NODE_LABEL_TRANSPARENCY" value="255" type="string"/>
			<att name="NODE_LABEL_COLOR" value="#000000" type="string"/>
			<att name="NODE_VISIBLE" value="true" type="string"/>
			<att name="NODE_DEPTH" value="0.0" type="string"/>
			<att name="NODE_BORDER_TRANSPARENCY" value="255" type="string"/>
			<att name="NODE_LABEL_FONT_FACE" value="Dialog,plain,12" type="string"/>
			<att name="NODE_LABEL_TRANSPARENCY" value="255" type="string"/>
		</graphics>
	</node>
	<node id="NVVSLVTGGASGLGRATAERLAK_QGASVVLADLPSSK_VVFVPVDVTSEQDVSAALQTAK" label="NVVSLVTGGASGLGRATAERLAK_QGASVVLADLPSSK_VVFVPVDVTSEQDVSAALQTAK">
		<att name="numMSRuns" value="3" type="integer"/>
		<att name="numReplicates" value="3" type="integer"/>
		<att name="PCQ_ID" value="NVVSLVTGGASGLGRATAERLAK_QGASVVLADLPSSK_VVFVPVDVTSEQDVSAALQTAK" type="string"/>
		<att name="numConnectedProteinNodes" value="1" type="integer"/>
		<att name="numPeptideSequences" value="3" type="integer"/>
		<att name="PeptideSequences" value="NVVSLVTGGASGLGRATAERLAK_QGASVVLADLPSSK_VVFVPVDVTSEQDVSAALQTAK" type="string"/>
		<att name="significant" value="1" type="integer"/>
		<att name="numProteins" value="1" type="integer"/>
		<att name="ionCount" value="49" type="integer"/>
		<att name="Rc" value="-Infinity" type="real"/>
		<att name="numPsms" value="7" type="integer"/>
		<att name="containsPTMs" value="0" type="integer"/>
		<att name="Ri" value="NaN" type="real"/>
		<att name="lightIons" value="0" type="integer"/>
		<att name="uniquePeptide" value="1" type="integer"/>
		<att name="isFiltered" value="0" type="integer"/>
		<att name="finalRatio" value="-Infinity" type="real"/>
		<att name="heavyIons" value="49" type="integer"/>
		<att name="normHeavyIons" value="21.0" type="real"/>
		<att name="uniquePeptideNode" value="1" type="integer"/>
		<att name="normLightIons" value="0.0" type="real"/>
		<att name="isProtein" value="0" type="integer"/>
		<graphics type="ROUNDRECT" h="30" w="70" width="4" outline="#000000" fill="#0000ff">
			<att name="NODE_TOOLTIP" value="&lt;html&gt;NVVSLVTGGASGLGRATAERLAK_QGASVVLADLPSSK_VVFVPVDVTSEQDVSAALQTAK&lt;br&gt;3 Peptide sequences&lt;br&gt;7 PSMs&lt;br&gt;Shared by 1 protein Nodes&lt;br&gt;Shared by 1 proteins&lt;br&gt;Detected in 3 MS runs&lt;br&gt;Detected in 3 Replicates&lt;br&gt;Ion count ratio Rc = -Infinity = log2( (0 + 0 + 0) / (8/2 + 20/2 + 21/3) )&lt;br&gt;Individual peptides in the node:&lt;br&gt;NVVSLVTGGASGLGRATAERLAK, 2 PSMs, Shared by 1 proteins, Detected in 2 MS Runs, Detected in 2 replicates, Rc = -Infinity&lt;br&gt;QGASVVLADLPSSK, 2 PSMs, Shared by 1 proteins, Detected in 2 MS Runs, Detected in 2 replicates, Rc = -Infinity&lt;br&gt;VVFVPVDVTSEQDVSAALQTAK, 3 PSMs, Shared by 1 proteins, Detected in 2 MS Runs, Detected in 2 replicates, Rc = -Infinity&lt;br&gt;&lt;/html&gt;" type="string"/>
			<att name="NODE_NESTED_NETWORK_IMAGE_VISIBLE" value="true" type="string"/>
			<att name="NODE_BORDER_STROKE" value="SOLID" type="string"/>
			<att name="NODE_SELECTED" value="false" type="string"/>
			<att name="NODE_TRANSPARENCY" value="255" type="string"/>
			<att name="NODE_LABEL_WIDTH" value="200" type="string"/>
			<att name="NODE_LABEL" value="-Infinity*" type="string"/>
			<att name="NODE_LABEL_FONT_SIZE" value="12" type="string"/>
			<att name="NODE_LABEL_TRANSPARENCY" value="255" type="string"/>
			<att name="NODE_LABEL_COLOR" value="#000000" type="string"/>
			<att name="NODE_VISIBLE" value="true" type="string"/>
			<att name="NODE_DEPTH" value="0.0" type="string"/>
			<att name="NODE_BORDER_TRANSPARENCY" value="255" type="string"/>
			<att name="NODE_LABEL_FONT_FACE" value="Dialog,plain,12" type="string"/>
			<att name="NODE_LABEL_TRANSPARENCY" value="255" type="string"/>
		</graphics>
	</node>
	<node id="B4M6R1" label="B4M6R1">
		<att name="ProteinDescription" value="GJ16589 OS=Drosophila virilis GN=Dvir\GJ16589 PE=3 SV=1 " type="string"/>
		<att name="ACC" value="B4M6R1" type="string"/>
		<att name="numPeptideSequencesInProteins" value="3" type="integer"/>
		<att name="conclusiveProtein" value="0" type="integer"/>
		<att name="numConnectedPeptideNodes" value="3" type="integer"/>
		<att name="UniprotKB" value="B4M6R1" type="string"/>
		<att name="numProteins" value="1" type="integer"/>
		<att name="GeneName" value="Dvir\GJ16589" type="string"/>
		<att name="containsPTMs" value="0" type="integer"/>
		<att name="conclusiveProteinNode" value="1" type="integer"/>
		<att name="isFiltered" value="0" type="integer"/>
		<att name="ID" value="B4M6R1_DROVI" type="string"/>
		<att name="numPsmsInProtein" value="7" type="integer"/>
		<att name="Species" value="[Drosophila virilis]" type="string"/>
		<att name="isProtein" value="1" type="integer"/>
		<graphics type="ELLIPSE" h="30" w="70" width="4" outline="#000000" fill="#00cc66">
			<att name="NODE_TOOLTIP" value="&lt;html&gt;&lt;b&gt;Protein ACC(s):&lt;/b&gt;&lt;br&gt;B4M6R1&lt;br&gt;&lt;b&gt;Protein name(s):&lt;/b&gt;&lt;br&gt; GJ16589 OS=Drosophila virilis GN=Dvir\GJ16589 PE=3 SV=1 &lt;br&gt;&lt;b&gt;TAX:&lt;/b&gt; [Drosophila virilis]&lt;br&gt;&lt;b&gt;Gene name:&lt;/b&gt; Dvir\GJ16589&lt;/html&gt;" type="string"/>
			<att name="NODE_NESTED_NETWORK_IMAGE_VISIBLE" value="true" type="string"/>
			<att name="NODE_BORDER_STROKE" value="SOLID" type="string"/>
			<att name="NODE_SELECTED" value="false" type="string"/>
			<att name="NODE_TRANSPARENCY" value="255" type="string"/>
			<att name="NODE_LABEL_WIDTH" value="200" type="string"/>
			<att name="NODE_LABEL" value="B4M6R1" type="string"/>
			<att name="NODE_LABEL_FONT_SIZE" value="12" type="string"/>
			<att name="NODE_LABEL_TRANSPARENCY" value="255" type="string"/>
			<att name="NODE_LABEL_COLOR" value="#000000" type="string"/>
			<att name="NODE_VISIBLE" value="true" type="string"/>
			<att name="NODE_DEPTH" value="0.0" type="string"/>
			<att name="NODE_BORDER_TRANSPARENCY" value="255" type="string"/>
			<att name="NODE_LABEL_FONT_FACE" value="Dialog,plain,12" type="string"/>
			<att name="NODE_LABEL_TRANSPARENCY" value="255" type="string"/>
		</graphics>
	</node>
	<node id="ILSSVGIEAEAERLTRVIK_LSSMPVGGGAAAAAAPAAGAPAAAAGGDK_LSSMPVGGGAAAAAAPAAGAPAAAAGGDKK_MRYVAAYLLAVLGGQESPANADLEK" label="ILSSVGIEAEAERLTRVIK_LSSMPVGGGAAAAAAPAAGAPAAAAGGDK_LSSMPVGGGAAAAAAPAAGAPAAAAGGDKK_MRYVAAYLLAVLGGQESPANADLEK">
		<att name="numMSRuns" value="6" type="integer"/>
		<att name="numReplicates" value="6" type="integer"/>
		<att name="PCQ_ID" value="ILSSVGIEAEAERLTRVIK_LSSMPVGGGAAAAAAPAAGAPAAAAGGDK_LSSMPVGGGAAAAAAPAAGAPAAAAGGDKK_MRYVAAYLLAVLGGQESPANADLEK" type="string"/>
		<att name="numConnectedProteinNodes" value="1" type="integer"/>
		<att name="numPeptideSequences" value="4" type="integer"/>
		<att name="PeptideSequences" value="ILSSVGIEAEAERLTRVIK_LSSMPVGGGAAAAAAPAAGAPAAAAGGDK_LSSMPVGGGAAAAAAPAAGAPAAAAGGDKK_MRYVAAYLLAVLGGQESPANADLEK" type="string"/>
		<att name="significant" value="0" type="integer"/>
		<att name="numProteins" value="1" type="integer"/>
		<att name="ionCount" value="222" type="integer"/>
		<att name="Rc" value="-7.47302922203802" type="real"/>
		<att name="numPsms" value="37" type="integer"/>
		<att name="containsPTMs" value="0" type="integer"/>
		<att name="Ri" value="NaN" type="real"/>
		<att name="lightIons" value="3" type="integer"/>
		<att name="uniquePeptide" value="1" type="integer"/>
		<att name="isFiltered" value="0" type="integer"/>
		<att name="finalRatio" value="-7.47302922203802" type="real"/>
		<att name="heavyIons" value="219" type="integer"/>
		<att name="normHeavyIons" value="25.38095238095238" type="real"/>
		<att name="uniquePeptideNode" value="1" type="integer"/>
		<att name="normLightIons" value="0.14285714285714285" type="real"/>
		<att name="isProtein" value="0" type="integer"/>
		<graphics type="ROUNDRECT" h="30" w="70" width="4" outline="#000000" fill="#ffffff">
			<att name="NODE_TOOLTIP" value="&lt;html&gt;ILSSVGIEAEAERLTRVIK_LSSMPVGGGAAAAAAPAAGAPAAAAGGDK_LSSMPVGGGAAAAAAPAAGAPAAAAGGDKK_MRYVAAYLLAVLGGQESPANADLEK&lt;br&gt;4 Peptide sequences&lt;br&gt;37 PSMs&lt;br&gt;Shared by 1 protein Nodes&lt;br&gt;Shared by 1 proteins&lt;br&gt;Detected in 6 MS runs&lt;br&gt;Detected in 6 Replicates&lt;br&gt;Ion count ratio Rc = -7.5 = log2( (3/21 + 0 + 0 + 0) / (64/21 + 40/5 + 111/9 + 4/2) )&lt;br&gt;Individual peptides in the node:&lt;br&gt;ILSSVGIEAEAERLTRVIK, 21 PSMs, Shared by 1 proteins, Detected in 6 MS Runs, Detected in 6 replicates, Rc = -4.415037499278844&lt;br&gt;LSSMPVGGGAAAAAAPAAGAPAAAAGGDK, 5 PSMs, Shared by 1 proteins, Detected in 3 MS Runs, Detected in 3 replicates, Rc = -Infinity&lt;br&gt;LSSMPVGGGAAAAAAPAAGAPAAAAGGDKK, 9 PSMs, Shared by 1 proteins, Detected in 3 MS Runs, Detected in 3 replicates, Rc = -Infinity&lt;br&gt;MRYVAAYLLAVLGGQESPANADLEK, 2 PSMs, Shared by 1 proteins, Detected in 1 MS Runs, Detected in 1 replicates, Rc = -Infinity&lt;br&gt;&lt;/html&gt;" type="string"/>
			<att name="NODE_NESTED_NETWORK_IMAGE_VISIBLE" value="true" type="string"/>
			<att name="NODE_BORDER_STROKE" value="SOLID" type="string"/>
			<att name="NODE_SELECTED" value="false" type="string"/>
			<att name="NODE_TRANSPARENCY" value="255" type="string"/>
			<att name="NODE_LABEL_WIDTH" value="200" type="string"/>
			<att name="NODE_LABEL" value="-7.5" type="string"/>
			<att name="NODE_LABEL_FONT_SIZE" value="12" type="string"/>
			<att name="NODE_LABEL_TRANSPARENCY" value="255" type="string"/>
			<att name="NODE_LABEL_COLOR" value="#000000" type="string"/>
			<att name="NODE_VISIBLE" value="true" type="string"/>
			<att name="NODE_DEPTH" value="0.0" type="string"/>
			<att name="NODE_BORDER_TRANSPARENCY" value="255" type="string"/>
			<att name="NODE_LABEL_FONT_FACE" value="Dialog,plain,12" type="string"/>
			<att name="NODE_LABEL_TRANSPARENCY" value="255" type="string"/>
		</graphics>
	</node>
	<node id="B4M1P7" label="B4M1P7">
		<att name="ProteinDescription" value="GJ18810 OS=Drosophila virilis GN=Dvir\GJ18810 PE=3 SV=1 " type="string"/>
		<att name="ACC" value="B4M1P7" type="string"/>
		<att name="numPeptideSequencesInProteins" value="4" type="integer"/>
		<att name="conclusiveProtein" value="0" type="integer"/>
		<att name="numConnectedPeptideNodes" value="4" type="integer"/>
		<att name="UniprotKB" value="B4M1P7" type="string"/>
		<att name="numProteins" value="1" type="integer"/>
		<att name="GeneName" value="Dvir\GJ18810" type="string"/>
		<att name="containsPTMs" value="0" type="integer"/>
		<att name="conclusiveProteinNode" value="1" type="integer"/>
		<att name="isFiltered" value="0" type="integer"/>
		<att name="ID" value="B4M1P7_DROVI" type="string"/>
		<att name="numPsmsInProtein" value="37" type="integer"/>
		<att name="Species" value="[Drosophila virilis]" type="string"/>
		<att name="isProtein" value="1" type="integer"/>
		<graphics type="ELLIPSE" h="30" w="70" width="4" outline="#000000" fill="#00cc66">
			<att name="NODE_TOOLTIP" value="&lt;html&gt;&lt;b&gt;Protein ACC(s):&lt;/b&gt;&lt;br&gt;B4M1P7&lt;br&gt;&lt;b&gt;Protein name(s):&lt;/b&gt;&lt;br&gt; GJ18810 OS=Drosophila virilis GN=Dvir\GJ18810 PE=3 SV=1 &lt;br&gt;&lt;b&gt;TAX:&lt;/b&gt; [Drosophila virilis]&lt;br&gt;&lt;b&gt;Gene name:&lt;/b&gt; Dvir\GJ18810&lt;/html&gt;" type="string"/>
			<att name="NODE_NESTED_NETWORK_IMAGE_VISIBLE" value="true" type="string"/>
			<att name="NODE_BORDER_STROKE" value="SOLID" type="string"/>
			<att name="NODE_SELECTED" value="false" type="string"/>
			<att name="NODE_TRANSPARENCY" value="255" type="string"/>
			<att name="NODE_LABEL_WIDTH" value="200" type="string"/>
			<att name="NODE_LABEL" value="B4M1P7" type="string"/>
			<att name="NODE_LABEL_FONT_SIZE" value="12" type="string"/>
			<att name="NODE_LABEL_TRANSPARENCY" value="255" type="string"/>
			<att name="NODE_LABEL_COLOR" value="#000000" type="string"/>
			<att name="NODE_VISIBLE" value="true" type="string"/>
			<att name="NODE_DEPTH" value="0.0" type="string"/>
			<att name="NODE_BORDER_TRANSPARENCY" value="255" type="string"/>
			<att name="NODE_LABEL_FONT_FACE" value="Dialog,plain,12" type="string"/>
			<att name="NODE_LABEL_TRANSPARENCY" value="255" type="string"/>
		</graphics>
	</node>
	<node id="APNMFQTRQIGK_GRVFEVSLADLQK" label="APNMFQTRQIGK_GRVFEVSLADLQK">
		<att name="numMSRuns" value="6" type="integer"/>
		<att name="numReplicates" value="6" type="integer"/>
		<att name="PCQ_ID" value="APNMFQTRQIGK_GRVFEVSLADLQK" type="string"/>
		<att name="numConnectedProteinNodes" value="1" type="integer"/>
		<att name="numPeptideSequences" value="2" type="integer"/>
		<att name="PeptideSequences" value="APNMFQTRQIGK_GRVFEVSLADLQK" type="string"/>
		<att name="significant" value="0" type="integer"/>
		<att name="numProteins" value="2" type="integer"/>
		<att name="ionCount" value="71" type="integer"/>
		<att name="Rc" value="-0.7914133781885827" type="real"/>
		<att name="numPsms" value="16" type="integer"/>
		<att name="containsPTMs" value="0" type="integer"/>
		<att name="Ri" value="NaN" type="real"/>
		<att name="lightIons" value="26" type="integer"/>
		<att name="uniquePeptide" value="0" type="integer"/>
		<att name="isFiltered" value="0" type="integer"/>
		<att name="finalRatio" value="-0.7914133781885827" type="real"/>
		<att name="heavyIons" value="45" type="integer"/>
		<att name="normHeavyIons" value="5.625" type="real"/>
		<att name="uniquePeptideNode" value="1" type="integer"/>
		<att name="normLightIons" value="3.25" type="real"/>
		<att name="isProtein" value="0" type="integer"/>
		<graphics type="ROUNDRECT" h="30" w="70" width="4" outline="#000000" fill="#ffffff">
			<att name="NODE_TOOLTIP" value="&lt;html&gt;APNMFQTRQIGK_GRVFEVSLADLQK&lt;br&gt;2 Peptide sequences&lt;br&gt;16 PSMs&lt;br&gt;Shared by 1 protein Nodes&lt;br&gt;Shared by 2 proteins&lt;br&gt;Detected in 6 MS runs&lt;br&gt;Detected in 6 Replicates&lt;br&gt;Ion count ratio Rc = -0.8 = log2( (10/8 + 16/8) / (17/8 + 28/8) )&lt;br&gt;Individual peptides in the node:&lt;br&gt;APNMFQTRQIGK, 8 PSMs, Shared by 2 proteins, Detected in 3 MS Runs, Detected in 3 replicates, Rc = -0.765534746362977&lt;br&gt;GRVFEVSLADLQK, 8 PSMs, Shared by 2 proteins, Detected in 5 MS Runs, Detected in 5 replicates, Rc = -0.8073549220576043&lt;br&gt;&lt;/html&gt;" type="string"/>
			<att name="NODE_NESTED_NETWORK_IMAGE_VISIBLE" value="true" type="string"/>
			<att name="NODE_BORDER_STROKE" value="SOLID" type="string"/>
			<att name="NODE_SELECTED" value="false" type="string"/>
			<att name="NODE_TRANSPARENCY" value="255" type="string"/>
			<att name="NODE_LABEL_WIDTH" value="200" type="string"/>
			<att name="NODE_LABEL" value="-0.8" type="string"/>
			<att name="NODE_LABEL_FONT_SIZE" value="12" type="string"/>
			<att name="NODE_LABEL_TRANSPARENCY" value="255" type="string"/>
			<att name="NODE_LABEL_COLOR" value="#000000" type="string"/>
			<att name="NODE_VISIBLE" value="true" type="string"/>
			<att name="NODE_DEPTH" value="0.0" type="string"/>
			<att name="NODE_BORDER_TRANSPARENCY" value="255" type="string"/>
			<att name="NODE_LABEL_FONT_FACE" value="Dialog,plain,12" type="string"/>
			<att name="NODE_LABEL_TRANSPARENCY" value="255" type="string"/>
		</graphics>
	</node>
	<node id="B4MEW8 P55830" label="B4MEW8 P55830">
		<att name="ProteinDescription" value="40S ribosomal protein S3a #### 40S ribosomal protein S3a OS=Drosophila melanogaster GN=RpS3A PE=1 SV=4 " type="string"/>
		<att name="ACC" value="B4MEW8 P55830" type="string"/>
		<att name="numPeptideSequencesInProteins" value="2" type="integer"/>
		<att name="conclusiveProtein" value="0" type="integer"/>
		<att name="numConnectedPeptideNodes" value="2" type="integer"/>
		<att name="UniprotKB" value="B4MEW8 P55830" type="string"/>
		<att name="numProteins" value="2" type="integer"/>
		<att name="GeneName" value="RpS3A" type="string"/>
		<att name="containsPTMs" value="0" type="integer"/>
		<att name="conclusiveProteinNode" value="1" type="integer"/>
		<att name="isFiltered" value="0" type="integer"/>
		<att name="ID" value="RS3A_DROVI RS3A_DROME" type="string"/>
		<att name="numPsmsInProtein" value="16" type="integer"/>
		<att name="Species" value="[Drosophila virilis, Drosophila melanogaster]" type="string"/>
		<att name="isProtein" value="1" type="integer"/>
		<graphics type="ELLIPSE" h="30" w="70" width="4" outline="#000000" fill="#ff66ff">
			<att name="NODE_TOOLTIP" value="&lt;html&gt;&lt;b&gt;Protein ACC(s):&lt;/b&gt;&lt;br&gt;B4MEW8 P55830&lt;br&gt;&lt;b&gt;Protein name(s):&lt;/b&gt;&lt;br&gt; 40S ribosomal protein S3a&lt;br&gt;40S ribosomal protein S3a OS=Drosophila melanogaster GN=RpS3A PE=1 SV=4 &lt;br&gt;&lt;b&gt;TAX:&lt;/b&gt; [Drosophila virilis, Drosophila melanogaster]&lt;br&gt;&lt;b&gt;Gene name:&lt;/b&gt; RpS3A&lt;/html&gt;" type="string"/>
			<att name="NODE_NESTED_NETWORK_IMAGE_VISIBLE" value="true" type="string"/>
			<att name="NODE_BORDER_STROKE" value="SOLID" type="string"/>
			<att name="NODE_SELECTED" value="false" type="string"/>
			<att name="NODE_TRANSPARENCY" value="255" type="string"/>
			<att name="NODE_LABEL_WIDTH" value="200" type="string"/>
			<att name="NODE_LABEL" value="B4MEW8 P55830" type="string"/>
			<att name="NODE_LABEL_FONT_SIZE" value="12" type="string"/>
			<att name="NODE_LABEL_TRANSPARENCY" value="255" type="string"/>
			<att name="NODE_LABEL_COLOR" value="#000000" type="string"/>
			<att name="NODE_VISIBLE" value="true" type="string"/>
			<att name="NODE_DEPTH" value="0.0" type="string"/>
			<att name="NODE_BORDER_TRANSPARENCY" value="255" type="string"/>
			<att name="NODE_LABEL_FONT_FACE" value="Dialog,plain,12" type="string"/>
			<att name="NODE_LABEL_TRANSPARENCY" value="255" type="string"/>
		</graphics>
	</node>
	<node id="Q86BM5 Q9VLL3" label="Q86BM5 Q9VLL3">
		<att name="ProteinDescription" value="A kinase anchor protein 200, isoform D #### A kinase anchor protein 200, isoform A" type="string"/>
		<att name="ACC" value="Q86BM5 Q9VLL3" type="string"/>
		<att name="numPeptideSequencesInProteins" value="6" type="integer"/>
		<att name="conclusiveProtein" value="0" type="integer"/>
		<att name="numConnectedPeptideNodes" value="6" type="integer"/>
		<att name="UniprotKB" value="Q86BM5 Q9VLL3" type="string"/>
		<att name="numProteins" value="2" type="integer"/>
		<att name="Classification2Case" value="6" type="string"/>
		<att name="GeneName" value="Akap200" type="string"/>
		<att name="containsPTMs" value="0" type="integer"/>
		<att name="conclusiveProteinNode" value="0" type="integer"/>
		<att name="isFiltered" value="0" type="integer"/>
		<att name="ID" value="Q86BM5_DROME Q9VLL3_DROME" type="string"/>
		<att name="numPsmsInProtein" value="99" type="integer"/>
		<att name="Species" value="[Drosophila melanogaster]" type="string"/>
		<att name="isProtein" value="1" type="integer"/>
		<graphics type="ELLIPSE" h="30" w="70" width="4" outline="#000000" fill="#0080ff">
			<att name="NODE_TOOLTIP" value="&lt;html&gt;&lt;b&gt;Protein ACC(s):&lt;/b&gt;&lt;br&gt;Q86BM5 Q9VLL3&lt;br&gt;&lt;b&gt;Protein name(s):&lt;/b&gt;&lt;br&gt; A kinase anchor protein 200, isoform D&lt;br&gt;A kinase anchor protein 200, isoform A&lt;br&gt;&lt;b&gt;Classification case(s):&lt;/b&gt;&lt;br&gt;&lt;b&gt;6&lt;/b&gt;: Not classified&lt;br&gt;&lt;b&gt;TAX:&lt;/b&gt; [Drosophila melanogaster]&lt;br&gt;&lt;b&gt;Gene name:&lt;/b&gt; Akap200&lt;/html&gt;" type="string"/>
			<att name="NODE_NESTED_NETWORK_IMAGE_VISIBLE" value="true" type="string"/>
			<att name="NODE_BORDER_STROKE" value="SOLID" type="string"/>
			<att name="NODE_SELECTED" value="false" type="string"/>
			<att name="NODE_TRANSPARENCY" value="255" type="string"/>
			<att name="NODE_LABEL_WIDTH" value="200" type="string"/>
			<att name="NODE_LABEL" value="Q86BM5 Q9VLL3" type="string"/>
			<att name="NODE_LABEL_FONT_SIZE" value="12" type="string"/>
			<att name="NODE_LABEL_TRANSPARENCY" value="255" type="string"/>
			<att name="NODE_LABEL_COLOR" value="#000000" type="string"/>
			<att name="NODE_VISIBLE" value="true" type="string"/>
			<att name="NODE_DEPTH" value="0.0" type="string"/>
			<att name="NODE_BORDER_TRANSPARENCY" value="255" type="string"/>
			<att name="NODE_LABEL_FONT_FACE" value="Dialog,plain,12" type="string"/>
			<att name="NODE_LABEL_TRANSPARENCY" value="255" type="string"/>
		</graphics>
	</node>
	<node id="AAPAPSTVEEAAK_EAAAGEDITPLADESIK_EGGDEAAAVEK_SAAVAEGGDAVAETAK_TDAPAVNGDAATPK" label="AAPAPSTVEEAAK_EAAAGEDITPLADESIK_EGGDEAAAVEK_SAAVAEGGDAVAETAK_TDAPAVNGDAATPK">
		<att name="numMSRuns" value="6" type="integer"/>
		<att name="numReplicates" value="6" type="integer"/>
		<att name="PCQ_ID" value="AAPAPSTVEEAAK_EAAAGEDITPLADESIK_EGGDEAAAVEK_SAAVAEGGDAVAETAK_TDAPAVNGDAATPK" type="string"/>
		<att name="numConnectedProteinNodes" value="2" type="integer"/>
		<att name="numPeptideSequences" value="5" type="integer"/>
		<att name="PeptideSequences" value="AAPAPSTVEEAAK_EAAAGEDITPLADESIK_EGGDEAAAVEK_SAAVAEGGDAVAETAK_TDAPAVNGDAATPK" type="string"/>
		<att name="significant" value="0" type="integer"/>
		<att name="numProteins" value="3" type="integer"/>
		<att name="ionCount" value="694" type="integer"/>
		<att name="Rc" value="9.004913968351902" type="real"/>
		<att name="numPsms" value="95" type="integer"/>
		<att name="containsPTMs" value="0" type="integer"/>
		<att name="Ri" value="NaN" type="real"/>
		<att name="lightIons" value="692" type="integer"/>
		<att name="uniquePeptide" value="0" type="integer"/>
		<att name="isFiltered" value="0" type="integer"/>
		<att name="finalRatio" value="9.004913968351902" type="real"/>
		<att name="heavyIons" value="2" type="integer"/>
		<att name="normHeavyIons" value="0.06666666666666667" type="real"/>
		<att name="uniquePeptideNode" value="0" type="integer"/>
		<att name="normLightIons" value="34.24979321753516" type="real"/>
		<att name="isProtein" value="0" type="integer"/>
		<graphics type="ROUNDRECT" h="30" w="70" width="4" outline="#000000" fill="#ffffff">
			<att name="NODE_TOOLTIP" value="&lt;html&gt;AAPAPSTVEEAAK_EAAAGEDITPLADESIK_EGGDEAAAVEK_SAAVAEGGDAVAETAK_TDAPAVNGDAATPK&lt;br&gt;5 Peptide sequences&lt;br&gt;95 PSMs&lt;br&gt;Shared by 2 protein Nodes&lt;br&gt;Shared by 3 proteins&lt;br&gt;Detected in 6 MS runs&lt;br&gt;Detected in 6 Replicates&lt;br&gt;Ion count ratio Rc = 9 = log2( (69/15 + 227/30 + 45/6 + 278/31 + 73/13) / (0 + 2/30 + 0 + 0 + 0) )&lt;br&gt;Individual peptides in the node:&lt;br&gt;AAPAPSTVEEAAK, 15 PSMs, Shared by 3 proteins, Detected in 4 MS Runs, Detected in 4 replicates, Rc = Infinity&lt;br&gt;EAAAGEDITPLADESIK, 30 PSMs, Shared by 3 proteins, Detected in 6 MS Runs, Detected in 6 replicates, Rc = 6.826548487290915&lt;br&gt;EGGDEAAAVEK, 6 PSMs, Shared by 3 proteins, Detected in 1 MS Runs, Detected in 1 replicates, Rc = Infinity&lt;br&gt;SAAVAEGGDAVAETAK, 31 PSMs, Shared by 3 proteins, Detected in 6 MS Runs, Detected in 6 replicates, Rc = Infinity&lt;br&gt;TDAPAVNGDAATPK, 13 PSMs, Shared by 3 proteins, Detected in 2 MS Runs, Detected in 2 replicates, Rc = Infinity&lt;br&gt;&lt;/html&gt;" type="string"/>
			<att name="NODE_NESTED_NETWORK_IMAGE_VISIBLE" value="true" type="string"/>
			<att name="NODE_BORDER_STROKE" value="SOLID" type="string"/>
			<att name="NODE_SELECTED" value="false" type="string"/>
			<att name="NODE_TRANSPARENCY" value="255" type="string"/>
			<att name="NODE_LABEL_WIDTH" value="200" type="string"/>
			<att name="NODE_LABEL" value="9" type="string"/>
			<att name="NODE_LABEL_FONT_SIZE" value="12" type="string"/>
			<att name="NODE_LABEL_TRANSPARENCY" value="255" type="string"/>
			<att name="NODE_LABEL_COLOR" value="#000000" type="string"/>
			<att name="NODE_VISIBLE" value="true" type="string"/>
			<att name="NODE_DEPTH" value="0.0" type="string"/>
			<att name="NODE_BORDER_TRANSPARENCY" value="255" type="string"/>
			<att name="NODE_LABEL_FONT_FACE" value="Dialog,plain,12" type="string"/>
			<att name="NODE_LABEL_TRANSPARENCY" value="255" type="string"/>
		</graphics>
	</node>
	<node id="VGEGDEVAGK" label="VGEGDEVAGK">
		<att name="numMSRuns" value="1" type="integer"/>
		<att name="numReplicates" value="1" type="integer"/>
		<att name="PCQ_ID" value="VGEGDEVAGK" type="string"/>
		<att name="numConnectedProteinNodes" value="3" type="integer"/>
		<att name="numPeptideSequences" value="1" type="integer"/>
		<att name="PeptideSequences" value="VGEGDEVAGK" type="string"/>
		<att name="significant" value="0" type="integer"/>
		<att name="numProteins" value="4" type="integer"/>
		<att name="ionCount" value="20" type="integer"/>
		<att name="Rc" value="2.0" type="real"/>
		<att name="numPsms" value="4" type="integer"/>
		<att name="containsPTMs" value="0" type="integer"/>
		<att name="Ri" value="NaN" type="real"/>
		<att name="lightIons" value="16" type="integer"/>
		<att name="uniquePeptide" value="0" type="integer"/>
		<att name="isFiltered" value="0" type="integer"/>
		<att name="finalRatio" value="2.0" type="real"/>
		<att name="heavyIons" value="4" type="integer"/>
		<att name="normHeavyIons" value="1.0" type="real"/>
		<att name="uniquePeptideNode" value="0" type="integer"/>
		<att name="normLightIons" value="4.0" type="real"/>
		<att name="isProtein" value="0" type="integer"/>
		<graphics type="ROUNDRECT" h="30" w="70" width="4" outline="#000000" fill="#ffffff">
			<att name="NODE_TOOLTIP" value="&lt;html&gt;VGEGDEVAGK&lt;br&gt;1 Peptide sequences&lt;br&gt;4 PSMs&lt;br&gt;Shared by 3 protein Nodes&lt;br&gt;Shared by 4 proteins&lt;br&gt;Detected in 1 MS runs&lt;br&gt;Detected in 1 Replicates&lt;br&gt;Ion count ratio Rc = 2 = log2( (16/4) / (4/4) )&lt;br&gt;Individual peptides in the node:&lt;br&gt;VGEGDEVAGK, 4 PSMs, Shared by 4 proteins, Detected in 1 MS Runs, Detected in 1 replicates, Rc = 2.0&lt;br&gt;&lt;/html&gt;" type="string"/>
			<att name="NODE_NESTED_NETWORK_IMAGE_VISIBLE" value="true" type="string"/>
			<att name="NODE_BORDER_STROKE" value="SOLID" type="string"/>
			<att name="NODE_SELECTED" value="false" type="string"/>
			<att name="NODE_TRANSPARENCY" value="255" type="string"/>
			<att name="NODE_LABEL_WIDTH" value="200" type="string"/>
			<att name="NODE_LABEL" value="2" type="string"/>
			<att name="NODE_LABEL_FONT_SIZE" value="12" type="string"/>
			<att name="NODE_LABEL_TRANSPARENCY" value="255" type="string"/>
			<att name="NODE_LABEL_COLOR" value="#000000" type="string"/>
			<att name="NODE_VISIBLE" value="true" type="string"/>
			<att name="NODE_DEPTH" value="0.0" type="string"/>
			<att name="NODE_BORDER_TRANSPARENCY" value="255" type="string"/>
			<att name="NODE_LABEL_FONT_FACE" value="Dialog,plain,12" type="string"/>
			<att name="NODE_LABEL_TRANSPARENCY" value="255" type="string"/>
		</graphics>
	</node>
	<node id="Q8IPF5" label="Q8IPF5">
		<att name="ProteinDescription" value="A kinase anchor protein 200, isoform B OS=Drosophila melanogaster GN=Akap200 PE=4 SV=1 " type="string"/>
		<att name="ACC" value="Q8IPF5" type="string"/>
		<att name="numPeptideSequencesInProteins" value="7" type="integer"/>
		<att name="conclusiveProtein" value="0" type="integer"/>
		<att name="numConnectedPeptideNodes" value="7" type="integer"/>
		<att name="UniprotKB" value="Q8IPF5" type="string"/>
		<att name="numProteins" value="1" type="integer"/>
		<att name="Classification2Case" value="6" type="string"/>
		<att name="GeneName" value="Akap200" type="string"/>
		<att name="containsPTMs" value="0" type="integer"/>
		<att name="conclusiveProteinNode" value="1" type="integer"/>
		<att name="isFiltered" value="0" type="integer"/>
		<att name="ID" value="Q8IPF5_DROME" type="string"/>
		<att name="numPsmsInProtein" value="101" type="integer"/>
		<att name="Species" value="[Drosophila melanogaster]" type="string"/>
		<att name="isProtein" value="1" type="integer"/>
		<graphics type="ELLIPSE" h="30" w="70" width="4" outline="#000000" fill="#0080ff">
			<att name="NODE_TOOLTIP" value="&lt;html&gt;&lt;b&gt;Protein ACC(s):&lt;/b&gt;&lt;br&gt;Q8IPF5&lt;br&gt;&lt;b&gt;Protein name(s):&lt;/b&gt;&lt;br&gt; A kinase anchor protein 200, isoform B OS=Drosophila melanogaster GN=Akap200 PE=4 SV=1 &lt;br&gt;&lt;b&gt;Classification case(s):&lt;/b&gt;&lt;br&gt;&lt;b&gt;6&lt;/b&gt;: Not classified&lt;br&gt;&lt;b&gt;TAX:&lt;/b&gt; [Drosophila melanogaster]&lt;br&gt;&lt;b&gt;Gene name:&lt;/b&gt; Akap200&lt;/html&gt;" type="string"/>
			<att name="NODE_NESTED_NETWORK_IMAGE_VISIBLE" value="true" type="string"/>
			<att name="NODE_BORDER_STROKE" value="SOLID" type="string"/>
			<att name="NODE_SELECTED" value="false" type="string"/>
			<att name="NODE_TRANSPARENCY" value="255" type="string"/>
			<att name="NODE_LABEL_WIDTH" value="200" type="string"/>
			<att name="NODE_LABEL" value="Q8IPF5" type="string"/>
			<att name="NODE_LABEL_FONT_SIZE" value="12" type="string"/>
			<att name="NODE_LABEL_TRANSPARENCY" value="255" type="string"/>
			<att name="NODE_LABEL_COLOR" value="#000000" type="string"/>
			<att name="NODE_VISIBLE" value="true" type="string"/>
			<att name="NODE_DEPTH" value="0.0" type="string"/>
			<att name="NODE_BORDER_TRANSPARENCY" value="255" type="string"/>
			<att name="NODE_LABEL_FONT_FACE" value="Dialog,plain,12" type="string"/>
			<att name="NODE_LABEL_TRANSPARENCY" value="255" type="string"/>
		</graphics>
	</node>
	<node id="GQQIEVDLAK" label="GQQIEVDLAK">
		<att name="numMSRuns" value="2" type="integer"/>
		<att name="numReplicates" value="2" type="integer"/>
		<att name="PCQ_ID" value="GQQIEVDLAK" type="string"/>
		<att name="numConnectedProteinNodes" value="1" type="integer"/>
		<att name="numPeptideSequences" value="1" type="integer"/>
		<att name="PeptideSequences" value="GQQIEVDLAK" type="string"/>
		<att name="significant" value="1" type="integer"/>
		<att name="numProteins" value="1" type="integer"/>
		<att name="ionCount" value="13" type="integer"/>
		<att name="Rc" value="Infinity" type="real"/>
		<att name="numPsms" value="2" type="integer"/>
		<att name="containsPTMs" value="0" type="integer"/>
		<att name="Ri" value="NaN" type="real"/>
		<att name="lightIons" value="13" type="integer"/>
		<att name="uniquePeptide" value="1" type="integer"/>
		<att name="isFiltered" value="0" type="integer"/>
		<att name="finalRatio" value="Infinity" type="real"/>
		<att name="heavyIons" value="0" type="integer"/>
		<att name="normHeavyIons" value="0.0" type="real"/>
		<att name="uniquePeptideNode" value="1" type="integer"/>
		<att name="normLightIons" value="6.5" type="real"/>
		<att name="isProtein" value="0" type="integer"/>
		<graphics type="ROUNDRECT" h="30" w="70" width="4" outline="#ff0000" fill="#ff0000">
			<att name="NODE_TOOLTIP" value="&lt;html&gt;GQQIEVDLAK&lt;br&gt;1 Peptide sequences&lt;br&gt;2 PSMs&lt;br&gt;Shared by 1 protein Nodes&lt;br&gt;Shared by 1 proteins&lt;br&gt;Detected in 2 MS runs&lt;br&gt;Detected in 2 Replicates&lt;br&gt;Ion count ratio Rc = Infinity = log2( (13/2) / (0) )&lt;br&gt;Individual peptides in the node:&lt;br&gt;GQQIEVDLAK, 2 PSMs, Shared by 1 proteins, Detected in 2 MS Runs, Detected in 2 replicates, Rc = Infinity&lt;br&gt;&lt;/html&gt;" type="string"/>
			<att name="NODE_NESTED_NETWORK_IMAGE_VISIBLE" value="true" type="string"/>
			<att name="NODE_BORDER_STROKE" value="SOLID" type="string"/>
			<att name="NODE_SELECTED" value="false" type="string"/>
			<att name="NODE_TRANSPARENCY" value="255" type="string"/>
			<att name="NODE_LABEL_WIDTH" value="200" type="string"/>
			<att name="NODE_LABEL" value="Infinity*" type="string"/>
			<att name="NODE_LABEL_FONT_SIZE" value="12" type="string"/>
			<att name="NODE_LABEL_TRANSPARENCY" value="255" type="string"/>
			<att name="NODE_LABEL_COLOR" value="#000000" type="string"/>
			<att name="NODE_VISIBLE" value="true" type="string"/>
			<att name="NODE_DEPTH" value="0.0" type="string"/>
			<att name="NODE_BORDER_TRANSPARENCY" value="255" type="string"/>
			<att name="NODE_LABEL_FONT_FACE" value="Dialog,plain,12" type="string"/>
			<att name="NODE_LABEL_TRANSPARENCY" value="255" type="string"/>
		</graphics>
	</node>
	<node id="DEAVAASGSLK_EGSGAEEISPLADESIK_QEQSADAAAADAATK_TADADVAAGDASAESAK_TSAPAVSEEAVK_VESKPTENGAASSEQEK" label="DEAVAASGSLK_EGSGAEEISPLADESIK_QEQSADAAAADAATK_TADADVAAGDASAESAK_TSAPAVSEEAVK_VESKPTENGAASSEQEK">
		<att name="numMSRuns" value="6" type="integer"/>
		<att name="numReplicates" value="6" type="integer"/>
		<att name="PCQ_ID" value="DEAVAASGSLK_EGSGAEEISPLADESIK_QEQSADAAAADAATK_TADADVAAGDASAESAK_TSAPAVSEEAVK_VESKPTENGAASSEQEK" type="string"/>
		<att name="numConnectedProteinNodes" value="1" type="integer"/>
		<att name="numPeptideSequences" value="6" type="integer"/>
		<att name="PeptideSequences" value="DEAVAASGSLK_EGSGAEEISPLADESIK_QEQSADAAAADAATK_TADADVAAGDASAESAK_TSAPAVSEEAVK_VESKPTENGAASSEQEK" type="string"/>
		<att name="significant" value="1" type="integer"/>
		<att name="numProteins" value="1" type="integer"/>
		<att name="ionCount" value="314" type="integer"/>
		<att name="Rc" value="-Infinity" type="real"/>
		<att name="numPsms" value="44" type="integer"/>
		<att name="containsPTMs" value="0" type="integer"/>
		<att name="Ri" value="NaN" type="real"/>
		<att name="lightIons" value="0" type="integer"/>
		<att name="uniquePeptide" value="1" type="integer"/>
		<att name="isFiltered" value="0" type="integer"/>
		<att name="finalRatio" value="-Infinity" type="real"/>
		<att name="heavyIons" value="314" type="integer"/>
		<att name="normHeavyIons" value="39.71367521367522" type="real"/>
		<att name="uniquePeptideNode" value="1" type="integer"/>
		<att name="normLightIons" value="0.0" type="real"/>
		<att name="isProtein" value="0" type="integer"/>
		<graphics type="ROUNDRECT" h="30" w="70" width="4" outline="#ff0000" fill="#0000ff">
			<att name="NODE_TOOLTIP" value="&lt;html&gt;DEAVAASGSLK_EGSGAEEISPLADESIK_QEQSADAAAADAATK_TADADVAAGDASAESAK_TSAPAVSEEAVK_VESKPTENGAASSEQEK&lt;br&gt;6 Peptide sequences&lt;br&gt;44 PSMs&lt;br&gt;Shared by 1 protein Nodes&lt;br&gt;Shared by 1 proteins&lt;br&gt;Detected in 6 MS runs&lt;br&gt;Detected in 6 Replicates&lt;br&gt;Ion count ratio Rc = -Infinity = log2( (0 + 0 + 0 + 0 + 0 + 0) / (63/9 + 51/6 + 28/4 + 114/13 + 49/9 + 9/3) )&lt;br&gt;Individual peptides in the node:&lt;br&gt;DEAVAASGSLK, 9 PSMs, Shared by 1 proteins, Detected in 4 MS Runs, Detected in 4 replicates, Rc = -Infinity&lt;br&gt;EGSGAEEISPLADESIK, 6 PSMs, Shared by 1 proteins, Detected in 3 MS Runs, Detected in 3 replicates, Rc = -Infinity&lt;br&gt;QEQSADAAAADAATK, 4 PSMs, Shared by 1 proteins, Detected in 3 MS Runs, Detected in 3 replicates, Rc = -Infinity&lt;br&gt;TADADVAAGDASAESAK, 13 PSMs, Shared by 1 proteins, Detected in 5 MS Runs, Detected in 5 replicates, Rc = -Infinity&lt;br&gt;TSAPAVSEEAVK, 9 PSMs, Shared by 1 proteins, Detected in 4 MS Runs, Detected in 4 replicates, Rc = -Infinity&lt;br&gt;VESKPTENGAASSEQEK, 3 PSMs, Shared by 1 proteins, Detected in 2 MS Runs, Detected in 2 replicates, Rc = -Infinity&lt;br&gt;&lt;/html&gt;" type="string"/>
			<att name="NODE_NESTED_NETWORK_IMAGE_VISIBLE" value="true" type="string"/>
			<att name="NODE_BORDER_STROKE" value="SOLID" type="string"/>
			<att name="NODE_SELECTED" value="false" type="string"/>
			<att name="NODE_TRANSPARENCY" value="255" type="string"/>
			<att name="NODE_LABEL_WIDTH" value="200" type="string"/>
			<att name="NODE_LABEL" value="-Infinity*" type="string"/>
			<att name="NODE_LABEL_FONT_SIZE" value="12" type="string"/>
			<att name="NODE_LABEL_TRANSPARENCY" value="255" type="string"/>
			<att name="NODE_LABEL_COLOR" value="#000000" type="string"/>
			<att name="NODE_VISIBLE" value="true" type="string"/>
			<att name="NODE_DEPTH" value="0.0" type="string"/>
			<att name="NODE_BORDER_TRANSPARENCY" value="255" type="string"/>
			<att name="NODE_LABEL_FONT_FACE" value="Dialog,plain,12" type="string"/>
			<att name="NODE_LABEL_TRANSPARENCY" value="255" type="string"/>
		</graphics>
	</node>
	<node id="B4M927" label="B4M927">
		<att name="ProteinDescription" value="GJ18236 OS=Drosophila virilis GN=Dvir\GJ18236 PE=4 SV=1 " type="string"/>
		<att name="ACC" value="B4M927" type="string"/>
		<att name="numPeptideSequencesInProteins" value="7" type="integer"/>
		<att name="conclusiveProtein" value="0" type="integer"/>
		<att name="numConnectedPeptideNodes" value="7" type="integer"/>
		<att name="UniprotKB" value="B4M927" type="string"/>
		<att name="numProteins" value="1" type="integer"/>
		<att name="Classification2Case" value="3" type="string"/>
		<att name="GeneName" value="Dvir\GJ18236" type="string"/>
		<att name="containsPTMs" value="0" type="integer"/>
		<att name="conclusiveProteinNode" value="1" type="integer"/>
		<att name="isFiltered" value="0" type="integer"/>
		<att name="ID" value="B4M927_DROVI" type="string"/>
		<att name="numPsmsInProtein" value="48" type="integer"/>
		<att name="Species" value="[Drosophila virilis]" type="string"/>
		<att name="isProtein" value="1" type="integer"/>
		<graphics type="ELLIPSE" h="30" w="70" width="4" outline="#000000" fill="#00cc66">
			<att name="NODE_TOOLTIP" value="&lt;html&gt;&lt;b&gt;Protein ACC(s):&lt;/b&gt;&lt;br&gt;B4M927&lt;br&gt;&lt;b&gt;Protein name(s):&lt;/b&gt;&lt;br&gt; GJ18236 OS=Drosophila virilis GN=Dvir\GJ18236 PE=4 SV=1 &lt;br&gt;&lt;b&gt;Classification case(s):&lt;/b&gt;&lt;br&gt;&lt;b&gt;3&lt;/b&gt;: Unique peptide is significantly different, or difference between the two unique peptides is larger than threshold&lt;br&gt;&lt;b&gt;TAX:&lt;/b&gt; [Drosophila virilis]&lt;br&gt;&lt;b&gt;Gene name:&lt;/b&gt; Dvir\GJ18236&lt;/html&gt;" type="string"/>
			<att name="NODE_NESTED_NETWORK_IMAGE_VISIBLE" value="true" type="string"/>
			<att name="NODE_BORDER_STROKE" value="SOLID" type="string"/>
			<att name="NODE_SELECTED" value="false" type="string"/>
			<att name="NODE_TRANSPARENCY" value="255" type="string"/>
			<att name="NODE_LABEL_WIDTH" value="200" type="string"/>
			<att name="NODE_LABEL" value="B4M927" type="string"/>
			<att name="NODE_LABEL_FONT_SIZE" value="12" type="string"/>
			<att name="NODE_LABEL_TRANSPARENCY" value="255" type="string"/>
			<att name="NODE_LABEL_COLOR" value="#000000" type="string"/>
			<att name="NODE_VISIBLE" value="true" type="string"/>
			<att name="NODE_DEPTH" value="0.0" type="string"/>
			<att name="NODE_BORDER_TRANSPARENCY" value="255" type="string"/>
			<att name="NODE_LABEL_FONT_FACE" value="Dialog,plain,12" type="string"/>
			<att name="NODE_LABEL_TRANSPARENCY" value="255" type="string"/>
		</graphics>
	</node>
	<node id="TVEELRPEVVSQTSK" label="TVEELRPEVVSQTSK">
		<att name="numMSRuns" value="3" type="integer"/>
		<att name="numReplicates" value="3" type="integer"/>
		<att name="PCQ_ID" value="TVEELRPEVVSQTSK" type="string"/>
		<att name="numConnectedProteinNodes" value="1" type="integer"/>
		<att name="numPeptideSequences" value="1" type="integer"/>
		<att name="PeptideSequences" value="TVEELRPEVVSQTSK" type="string"/>
		<att name="significant" value="1" type="integer"/>
		<att name="numProteins" value="1" type="integer"/>
		<att name="ionCount" value="15" type="integer"/>
		<att name="Rc" value="-Infinity" type="real"/>
		<att name="numPsms" value="3" type="integer"/>
		<att name="containsPTMs" value="0" type="integer"/>
		<att name="Ri" value="NaN" type="real"/>
		<att name="lightIons" value="0" type="integer"/>
		<att name="uniquePeptide" value="1" type="integer"/>
		<att name="isFiltered" value="0" type="integer"/>
		<att name="finalRatio" value="-Infinity" type="real"/>
		<att name="heavyIons" value="15" type="integer"/>
		<att name="normHeavyIons" value="5.0" type="real"/>
		<att name="uniquePeptideNode" value="1" type="integer"/>
		<att name="normLightIons" value="0.0" type="real"/>
		<att name="isProtein" value="0" type="integer"/>
		<graphics type="ROUNDRECT" h="30" w="70" width="4" outline="#ff0000" fill="#0000ff">
			<att name="NODE_TOOLTIP" value="&lt;html&gt;TVEELRPEVVSQTSK&lt;br&gt;1 Peptide sequences&lt;br&gt;3 PSMs&lt;br&gt;Shared by 1 protein Nodes&lt;br&gt;Shared by 1 proteins&lt;br&gt;Detected in 3 MS runs&lt;br&gt;Detected in 3 Replicates&lt;br&gt;Ion count ratio Rc = -Infinity = log2( (0) / (15/3) )&lt;br&gt;Individual peptides in the node:&lt;br&gt;TVEELRPEVVSQTSK, 3 PSMs, Shared by 1 proteins, Detected in 3 MS Runs, Detected in 3 replicates, Rc = -Infinity&lt;br&gt;&lt;/html&gt;" type="string"/>
			<att name="NODE_NESTED_NETWORK_IMAGE_VISIBLE" value="true" type="string"/>
			<att name="NODE_BORDER_STROKE" value="SOLID" type="string"/>
			<att name="NODE_SELECTED" value="false" type="string"/>
			<att name="NODE_TRANSPARENCY" value="255" type="string"/>
			<att name="NODE_LABEL_WIDTH" value="200" type="string"/>
			<att name="NODE_LABEL" value="-Infinity*" type="string"/>
			<att name="NODE_LABEL_FONT_SIZE" value="12" type="string"/>
			<att name="NODE_LABEL_TRANSPARENCY" value="255" type="string"/>
			<att name="NODE_LABEL_COLOR" value="#000000" type="string"/>
			<att name="NODE_VISIBLE" value="true" type="string"/>
			<att name="NODE_DEPTH" value="0.0" type="string"/>
			<att name="NODE_BORDER_TRANSPARENCY" value="255" type="string"/>
			<att name="NODE_LABEL_FONT_FACE" value="Dialog,plain,12" type="string"/>
			<att name="NODE_LABEL_TRANSPARENCY" value="255" type="string"/>
		</graphics>
	</node>
	<node id="B4LSR9" label="B4LSR9">
		<att name="ProteinDescription" value="GJ16744 OS=Drosophila virilis GN=Dvir\GJ16744 PE=4 SV=1 " type="string"/>
		<att name="ACC" value="B4LSR9" type="string"/>
		<att name="numPeptideSequencesInProteins" value="4" type="integer"/>
		<att name="conclusiveProtein" value="0" type="integer"/>
		<att name="numConnectedPeptideNodes" value="4" type="integer"/>
		<att name="UniprotKB" value="B4LSR9" type="string"/>
		<att name="numProteins" value="1" type="integer"/>
		<att name="Classification2Case" value="3" type="string"/>
		<att name="GeneName" value="Dvir\GJ16744" type="string"/>
		<att name="containsPTMs" value="0" type="integer"/>
		<att name="conclusiveProteinNode" value="1" type="integer"/>
		<att name="isFiltered" value="0" type="integer"/>
		<att name="ID" value="B4LSR9_DROVI" type="string"/>
		<att name="numPsmsInProtein" value="42" type="integer"/>
		<att name="Species" value="[Drosophila virilis]" type="string"/>
		<att name="isProtein" value="1" type="integer"/>
		<graphics type="ELLIPSE" h="30" w="70" width="4" outline="#000000" fill="#00cc66">
			<att name="NODE_TOOLTIP" value="&lt;html&gt;&lt;b&gt;Protein ACC(s):&lt;/b&gt;&lt;br&gt;B4LSR9&lt;br&gt;&lt;b&gt;Protein name(s):&lt;/b&gt;&lt;br&gt; GJ16744 OS=Drosophila virilis GN=Dvir\GJ16744 PE=4 SV=1 &lt;br&gt;&lt;b&gt;Classification case(s):&lt;/b&gt;&lt;br&gt;&lt;b&gt;3&lt;/b&gt;: Unique peptide is significantly different, or difference between the two unique peptides is larger than threshold&lt;br&gt;&lt;b&gt;TAX:&lt;/b&gt; [Drosophila virilis]&lt;br&gt;&lt;b&gt;Gene name:&lt;/b&gt; Dvir\GJ16744&lt;/html&gt;" type="string"/>
			<att name="NODE_NESTED_NETWORK_IMAGE_VISIBLE" value="true" type="string"/>
			<att name="NODE_BORDER_STROKE" value="SOLID" type="string"/>
			<att name="NODE_SELECTED" value="false" type="string"/>
			<att name="NODE_TRANSPARENCY" value="255" type="string"/>
			<att name="NODE_LABEL_WIDTH" value="200" type="string"/>
			<att name="NODE_LABEL" value="B4LSR9" type="string"/>
			<att name="NODE_LABEL_FONT_SIZE" value="12" type="string"/>
			<att name="NODE_LABEL_TRANSPARENCY" value="255" type="string"/>
			<att name="NODE_LABEL_COLOR" value="#000000" type="string"/>
			<att name="NODE_VISIBLE" value="true" type="string"/>
			<att name="NODE_DEPTH" value="0.0" type="string"/>
			<att name="NODE_BORDER_TRANSPARENCY" value="255" type="string"/>
			<att name="NODE_LABEL_FONT_FACE" value="Dialog,plain,12" type="string"/>
			<att name="NODE_LABEL_TRANSPARENCY" value="255" type="string"/>
		</graphics>
	</node>
	<node id="LTRDEDTNYGYPQK" label="LTRDEDTNYGYPQK">
		<att name="numMSRuns" value="4" type="integer"/>
		<att name="numReplicates" value="4" type="integer"/>
		<att name="PCQ_ID" value="LTRDEDTNYGYPQK" type="string"/>
		<att name="numConnectedProteinNodes" value="3" type="integer"/>
		<att name="numPeptideSequences" value="1" type="integer"/>
		<att name="PeptideSequences" value="LTRDEDTNYGYPQK" type="string"/>
		<att name="significant" value="0" type="integer"/>
		<att name="numProteins" value="4" type="integer"/>
		<att name="ionCount" value="51" type="integer"/>
		<att name="Rc" value="-0.8744691179161412" type="real"/>
		<att name="numPsms" value="21" type="integer"/>
		<att name="containsPTMs" value="0" type="integer"/>
		<att name="Ri" value="NaN" type="real"/>
		<att name="lightIons" value="18" type="integer"/>
		<att name="uniquePeptide" value="0" type="integer"/>
		<att name="isFiltered" value="0" type="integer"/>
		<att name="finalRatio" value="-0.8744691179161412" type="real"/>
		<att name="heavyIons" value="33" type="integer"/>
		<att name="normHeavyIons" value="1.5714285714285714" type="real"/>
		<att name="uniquePeptideNode" value="0" type="integer"/>
		<att name="normLightIons" value="0.8571428571428571" type="real"/>
		<att name="isProtein" value="0" type="integer"/>
		<graphics type="ROUNDRECT" h="30" w="70" width="4" outline="#000000" fill="#ffffff">
			<att name="NODE_TOOLTIP" value="&lt;html&gt;LTRDEDTNYGYPQK&lt;br&gt;1 Peptide sequences&lt;br&gt;21 PSMs&lt;br&gt;Shared by 3 protein Nodes&lt;br&gt;Shared by 4 proteins&lt;br&gt;Detected in 4 MS runs&lt;br&gt;Detected in 4 Replicates&lt;br&gt;Ion count ratio Rc = -0.9 = log2( (18/21) / (33/21) )&lt;br&gt;Individual peptides in the node:&lt;br&gt;LTRDEDTNYGYPQK, 21 PSMs, Shared by 4 proteins, Detected in 4 MS Runs, Detected in 4 replicates, Rc = -0.8744691179161412&lt;br&gt;&lt;/html&gt;" type="string"/>
			<att name="NODE_NESTED_NETWORK_IMAGE_VISIBLE" value="true" type="string"/>
			<att name="NODE_BORDER_STROKE" value="SOLID" type="string"/>
			<att name="NODE_SELECTED" value="false" type="string"/>
			<att name="NODE_TRANSPARENCY" value="255" type="string"/>
			<att name="NODE_LABEL_WIDTH" value="200" type="string"/>
			<att name="NODE_LABEL" value="-0.9" type="string"/>
			<att name="NODE_LABEL_FONT_SIZE" value="12" type="string"/>
			<att name="NODE_LABEL_TRANSPARENCY" value="255" type="string"/>
			<att name="NODE_LABEL_COLOR" value="#000000" type="string"/>
			<att name="NODE_VISIBLE" value="true" type="string"/>
			<att name="NODE_DEPTH" value="0.0" type="string"/>
			<att name="NODE_BORDER_TRANSPARENCY" value="255" type="string"/>
			<att name="NODE_LABEL_FONT_FACE" value="Dialog,plain,12" type="string"/>
			<att name="NODE_LABEL_TRANSPARENCY" value="255" type="string"/>
		</graphics>
	</node>
	<node id="ALLWDLNDGK_DVLSVAFSADNRQIVSGSRDK" label="ALLWDLNDGK_DVLSVAFSADNRQIVSGSRDK">
		<att name="numMSRuns" value="5" type="integer"/>
		<att name="numReplicates" value="5" type="integer"/>
		<att name="PCQ_ID" value="ALLWDLNDGK_DVLSVAFSADNRQIVSGSRDK" type="string"/>
		<att name="numConnectedProteinNodes" value="2" type="integer"/>
		<att name="numPeptideSequences" value="2" type="integer"/>
		<att name="PeptideSequences" value="ALLWDLNDGK_DVLSVAFSADNRQIVSGSRDK" type="string"/>
		<att name="significant" value="0" type="integer"/>
		<att name="numProteins" value="3" type="integer"/>
		<att name="ionCount" value="114" type="integer"/>
		<att name="Rc" value="-0.4887471854618531" type="real"/>
		<att name="numPsms" value="18" type="integer"/>
		<att name="containsPTMs" value="0" type="integer"/>
		<att name="Ri" value="NaN" type="real"/>
		<att name="lightIons" value="52" type="integer"/>
		<att name="uniquePeptide" value="0" type="integer"/>
		<att name="isFiltered" value="0" type="integer"/>
		<att name="finalRatio" value="-0.4887471854618531" type="real"/>
		<att name="heavyIons" value="62" type="integer"/>
		<att name="normHeavyIons" value="6.214285714285714" type="real"/>
		<att name="uniquePeptideNode" value="0" type="integer"/>
		<att name="normLightIons" value="4.428571428571429" type="real"/>
		<att name="isProtein" value="0" type="integer"/>
		<graphics type="ROUNDRECT" h="30" w="70" width="4" outline="#000000" fill="#ffffff">
			<att name="NODE_TOOLTIP" value="&lt;html&gt;ALLWDLNDGK_DVLSVAFSADNRQIVSGSRDK&lt;br&gt;2 Peptide sequences&lt;br&gt;18 PSMs&lt;br&gt;Shared by 2 protein Nodes&lt;br&gt;Shared by 3 proteins&lt;br&gt;Detected in 5 MS runs&lt;br&gt;Detected in 5 Replicates&lt;br&gt;Ion count ratio Rc = -0.5 = log2( (48/14 + 4/4) / (52/14 + 10/4) )&lt;br&gt;Individual peptides in the node:&lt;br&gt;ALLWDLNDGK, 14 PSMs, Shared by 3 proteins, Detected in 5 MS Runs, Detected in 5 replicates, Rc = -0.1154772174199359&lt;br&gt;DVLSVAFSADNRQIVSGSRDK, 4 PSMs, Shared by 3 proteins, Detected in 2 MS Runs, Detected in 2 replicates, Rc = -1.3219280948873622&lt;br&gt;&lt;/html&gt;" type="string"/>
			<att name="NODE_NESTED_NETWORK_IMAGE_VISIBLE" value="true" type="string"/>
			<att name="NODE_BORDER_STROKE" value="SOLID" type="string"/>
			<att name="NODE_SELECTED" value="false" type="string"/>
			<att name="NODE_TRANSPARENCY" value="255" type="string"/>
			<att name="NODE_LABEL_WIDTH" value="200" type="string"/>
			<att name="NODE_LABEL" value="-0.5" type="string"/>
			<att name="NODE_LABEL_FONT_SIZE" value="12" type="string"/>
			<att name="NODE_LABEL_TRANSPARENCY" value="255" type="string"/>
			<att name="NODE_LABEL_COLOR" value="#000000" type="string"/>
			<att name="NODE_VISIBLE" value="true" type="string"/>
			<att name="NODE_DEPTH" value="0.0" type="string"/>
			<att name="NODE_BORDER_TRANSPARENCY" value="255" type="string"/>
			<att name="NODE_LABEL_FONT_FACE" value="Dialog,plain,12" type="string"/>
			<att name="NODE_LABEL_TRANSPARENCY" value="255" type="string"/>
		</graphics>
	</node>
	<node id="M9PCC1 O18640" label="M9PCC1 O18640">
		<att name="ProteinDescription" value="Receptor of activated protein kinase C 1, isoform C #### Guanine nucleotide-binding protein subunit beta-like protein" type="string"/>
		<att name="ACC" value="M9PCC1 O18640" type="string"/>
		<att name="numPeptideSequencesInProteins" value="4" type="integer"/>
		<att name="conclusiveProtein" value="0" type="integer"/>
		<att name="numConnectedPeptideNodes" value="4" type="integer"/>
		<att name="UniprotKB" value="M9PCC1 O18640" type="string"/>
		<att name="numProteins" value="2" type="integer"/>
		<att name="Classification2Case" value="3" type="string"/>
		<att name="GeneName" value="Rack1" type="string"/>
		<att name="containsPTMs" value="0" type="integer"/>
		<att name="conclusiveProteinNode" value="1" type="integer"/>
		<att name="isFiltered" value="0" type="integer"/>
		<att name="ID" value="M9PCC1_DROME GBLP_DROME" type="string"/>
		<att name="numPsmsInProtein" value="44" type="integer"/>
		<att name="Species" value="[Drosophila melanogaster]" type="string"/>
		<att name="isProtein" value="1" type="integer"/>
		<graphics type="ELLIPSE" h="30" w="70" width="4" outline="#000000" fill="#0080ff">
			<att name="NODE_TOOLTIP" value="&lt;html&gt;&lt;b&gt;Protein ACC(s):&lt;/b&gt;&lt;br&gt;M9PCC1 O18640&lt;br&gt;&lt;b&gt;Protein name(s):&lt;/b&gt;&lt;br&gt; Receptor of activated protein kinase C 1, isoform C&lt;br&gt;Guanine nucleotide-binding protein subunit beta-like protein&lt;br&gt;&lt;b&gt;Classification case(s):&lt;/b&gt;&lt;br&gt;&lt;b&gt;3&lt;/b&gt;: Unique peptide is significantly different, or difference between the two unique peptides is larger than threshold&lt;br&gt;&lt;b&gt;TAX:&lt;/b&gt; [Drosophila melanogaster]&lt;br&gt;&lt;b&gt;Gene name:&lt;/b&gt; Rack1&lt;/html&gt;" type="string"/>
			<att name="NODE_NESTED_NETWORK_IMAGE_VISIBLE" value="true" type="string"/>
			<att name="NODE_BORDER_STROKE" value="SOLID" type="string"/>
			<att name="NODE_SELECTED" value="false" type="string"/>
			<att name="NODE_TRANSPARENCY" value="255" type="string"/>
			<att name="NODE_LABEL_WIDTH" value="200" type="string"/>
			<att name="NODE_LABEL" value="M9PCC1 O18640" type="string"/>
			<att name="NODE_LABEL_FONT_SIZE" value="12" type="string"/>
			<att name="NODE_LABEL_TRANSPARENCY" value="255" type="string"/>
			<att name="NODE_LABEL_COLOR" value="#000000" type="string"/>
			<att name="NODE_VISIBLE" value="true" type="string"/>
			<att name="NODE_DEPTH" value="0.0" type="string"/>
			<att name="NODE_BORDER_TRANSPARENCY" value="255" type="string"/>
			<att name="NODE_LABEL_FONT_FACE" value="Dialog,plain,12" type="string"/>
			<att name="NODE_LABEL_TRANSPARENCY" value="255" type="string"/>
		</graphics>
	</node>
	<node id="TVEELRPEVVSPTSK" label="TVEELRPEVVSPTSK">
		<att name="numMSRuns" value="3" type="integer"/>
		<att name="numReplicates" value="3" type="integer"/>
		<att name="PCQ_ID" value="TVEELRPEVVSPTSK" type="string"/>
		<att name="numConnectedProteinNodes" value="1" type="integer"/>
		<att name="numPeptideSequences" value="1" type="integer"/>
		<att name="PeptideSequences" value="TVEELRPEVVSPTSK" type="string"/>
		<att name="significant" value="1" type="integer"/>
		<att name="numProteins" value="2" type="integer"/>
		<att name="ionCount" value="23" type="integer"/>
		<att name="Rc" value="Infinity" type="real"/>
		<att name="numPsms" value="5" type="integer"/>
		<att name="containsPTMs" value="0" type="integer"/>
		<att name="Ri" value="NaN" type="real"/>
		<att name="lightIons" value="23" type="integer"/>
		<att name="uniquePeptide" value="0" type="integer"/>
		<att name="isFiltered" value="0" type="integer"/>
		<att name="finalRatio" value="Infinity" type="real"/>
		<att name="heavyIons" value="0" type="integer"/>
		<att name="normHeavyIons" value="0.0" type="real"/>
		<att name="uniquePeptideNode" value="1" type="integer"/>
		<att name="normLightIons" value="4.6" type="real"/>
		<att name="isProtein" value="0" type="integer"/>
		<graphics type="ROUNDRECT" h="30" w="70" width="4" outline="#ff0000" fill="#ff0000">
			<att name="NODE_TOOLTIP" value="&lt;html&gt;TVEELRPEVVSPTSK&lt;br&gt;1 Peptide sequences&lt;br&gt;5 PSMs&lt;br&gt;Shared by 1 protein Nodes&lt;br&gt;Shared by 2 proteins&lt;br&gt;Detected in 3 MS runs&lt;br&gt;Detected in 3 Replicates&lt;br&gt;Ion count ratio Rc = Infinity = log2( (23/5) / (0) )&lt;br&gt;Individual peptides in the node:&lt;br&gt;TVEELRPEVVSPTSK, 5 PSMs, Shared by 2 proteins, Detected in 3 MS Runs, Detected in 3 replicates, Rc = Infinity&lt;br&gt;&lt;/html&gt;" type="string"/>
			<att name="NODE_NESTED_NETWORK_IMAGE_VISIBLE" value="true" type="string"/>
			<att name="NODE_BORDER_STROKE" value="SOLID" type="string"/>
			<att name="NODE_SELECTED" value="false" type="string"/>
			<att name="NODE_TRANSPARENCY" value="255" type="string"/>
			<att name="NODE_LABEL_WIDTH" value="200" type="string"/>
			<att name="NODE_LABEL" value="Infinity*" type="string"/>
			<att name="NODE_LABEL_FONT_SIZE" value="12" type="string"/>
			<att name="NODE_LABEL_TRANSPARENCY" value="255" type="string"/>
			<att name="NODE_LABEL_COLOR" value="#000000" type="string"/>
			<att name="NODE_VISIBLE" value="true" type="string"/>
			<att name="NODE_DEPTH" value="0.0" type="string"/>
			<att name="NODE_BORDER_TRANSPARENCY" value="255" type="string"/>
			<att name="NODE_LABEL_FONT_FACE" value="Dialog,plain,12" type="string"/>
			<att name="NODE_LABEL_TRANSPARENCY" value="255" type="string"/>
		</graphics>
	</node>
	<node id="M9PB67" label="M9PB67">
		<att name="ProteinDescription" value="Receptor of activated protein kinase C 1, isoform B OS=Drosophila melanogaster GN=Rack1 PE=4 SV=1 " type="string"/>
		<att name="ACC" value="M9PB67" type="string"/>
		<att name="numPeptideSequencesInProteins" value="1" type="integer"/>
		<att name="conclusiveProtein" value="1" type="integer"/>
		<att name="numConnectedPeptideNodes" value="1" type="integer"/>
		<att name="UniprotKB" value="M9PB67" type="string"/>
		<att name="numProteins" value="1" type="integer"/>
		<att name="Classification2Case" value="6" type="string"/>
		<att name="GeneName" value="Rack1" type="string"/>
		<att name="containsPTMs" value="0" type="integer"/>
		<att name="conclusiveProteinNode" value="0" type="integer"/>
		<att name="isFiltered" value="0" type="integer"/>
		<att name="ID" value="M9PB67_DROME" type="string"/>
		<att name="numPsmsInProtein" value="21" type="integer"/>
		<att name="Species" value="[Drosophila melanogaster]" type="string"/>
		<att name="isProtein" value="1" type="integer"/>
		<graphics type="ELLIPSE" h="30" w="70" width="4" outline="#000000" fill="#0080ff">
			<att name="NODE_TOOLTIP" value="&lt;html&gt;&lt;b&gt;Protein ACC(s):&lt;/b&gt;&lt;br&gt;M9PB67&lt;br&gt;&lt;b&gt;Protein name(s):&lt;/b&gt;&lt;br&gt; Receptor of activated protein kinase C 1, isoform B OS=Drosophila melanogaster GN=Rack1 PE=4 SV=1 &lt;br&gt;&lt;b&gt;Classification case(s):&lt;/b&gt;&lt;br&gt;&lt;b&gt;6&lt;/b&gt;: Not classified&lt;br&gt;&lt;b&gt;TAX:&lt;/b&gt; [Drosophila melanogaster]&lt;br&gt;&lt;b&gt;Gene name:&lt;/b&gt; Rack1&lt;/html&gt;" type="string"/>
			<att name="NODE_NESTED_NETWORK_IMAGE_VISIBLE" value="true" type="string"/>
			<att name="NODE_BORDER_STROKE" value="SOLID" type="string"/>
			<att name="NODE_SELECTED" value="false" type="string"/>
			<att name="NODE_TRANSPARENCY" value="255" type="string"/>
			<att name="NODE_LABEL_WIDTH" value="200" type="string"/>
			<att name="NODE_LABEL" value="M9PB67" type="string"/>
			<att name="NODE_LABEL_FONT_SIZE" value="12" type="string"/>
			<att name="NODE_LABEL_TRANSPARENCY" value="255" type="string"/>
			<att name="NODE_LABEL_COLOR" value="#000000" type="string"/>
			<att name="NODE_VISIBLE" value="true" type="string"/>
			<att name="NODE_DEPTH" value="0.0" type="string"/>
			<att name="NODE_BORDER_TRANSPARENCY" value="255" type="string"/>
			<att name="NODE_LABEL_FONT_FACE" value="Dialog,plain,12" type="string"/>
			<att name="NODE_LABEL_TRANSPARENCY" value="255" type="string"/>
		</graphics>
	</node>
	<node id="INTGELTNGK" label="INTGELTNGK">
		<att name="numMSRuns" value="1" type="integer"/>
		<att name="numReplicates" value="1" type="integer"/>
		<att name="PCQ_ID" value="INTGELTNGK" type="string"/>
		<att name="numConnectedProteinNodes" value="1" type="integer"/>
		<att name="numPeptideSequences" value="1" type="integer"/>
		<att name="PeptideSequences" value="INTGELTNGK" type="string"/>
		<att name="significant" value="1" type="integer"/>
		<att name="numProteins" value="1" type="integer"/>
		<att name="ionCount" value="5" type="integer"/>
		<att name="Rc" value="-Infinity" type="real"/>
		<att name="numPsms" value="1" type="integer"/>
		<att name="containsPTMs" value="0" type="integer"/>
		<att name="Ri" value="NaN" type="real"/>
		<att name="lightIons" value="0" type="integer"/>
		<att name="uniquePeptide" value="1" type="integer"/>
		<att name="isFiltered" value="0" type="integer"/>
		<att name="finalRatio" value="-Infinity" type="real"/>
		<att name="heavyIons" value="5" type="integer"/>
		<att name="normHeavyIons" value="5.0" type="real"/>
		<att name="uniquePeptideNode" value="1" type="integer"/>
		<att name="normLightIons" value="0.0" type="real"/>
		<att name="isProtein" value="0" type="integer"/>
		<graphics type="ROUNDRECT" h="30" w="70" width="4" outline="#000000" fill="#0000ff">
			<att name="NODE_TOOLTIP" value="&lt;html&gt;INTGELTNGK&lt;br&gt;1 Peptide sequences&lt;br&gt;1 PSMs&lt;br&gt;Shared by 1 protein Nodes&lt;br&gt;Shared by 1 proteins&lt;br&gt;Detected in 1 MS runs&lt;br&gt;Detected in 1 Replicates&lt;br&gt;Ion count ratio Rc = -Infinity = log2( (0) / (5/1) )&lt;br&gt;Individual peptides in the node:&lt;br&gt;INTGELTNGK, 1 PSMs, Shared by 1 proteins, Detected in 1 MS Runs, Detected in 1 replicates, Rc = -Infinity&lt;br&gt;&lt;/html&gt;" type="string"/>
			<att name="NODE_NESTED_NETWORK_IMAGE_VISIBLE" value="true" type="string"/>
			<att name="NODE_BORDER_STROKE" value="SOLID" type="string"/>
			<att name="NODE_SELECTED" value="false" type="string"/>
			<att name="NODE_TRANSPARENCY" value="255" type="string"/>
			<att name="NODE_LABEL_WIDTH" value="200" type="string"/>
			<att name="NODE_LABEL" value="-Infinity*" type="string"/>
			<att name="NODE_LABEL_FONT_SIZE" value="12" type="string"/>
			<att name="NODE_LABEL_TRANSPARENCY" value="255" type="string"/>
			<att name="NODE_LABEL_COLOR" value="#000000" type="string"/>
			<att name="NODE_VISIBLE" value="true" type="string"/>
			<att name="NODE_DEPTH" value="0.0" type="string"/>
			<att name="NODE_BORDER_TRANSPARENCY" value="255" type="string"/>
			<att name="NODE_LABEL_FONT_FACE" value="Dialog,plain,12" type="string"/>
			<att name="NODE_LABEL_TRANSPARENCY" value="255" type="string"/>
		</graphics>
	</node>
	<node id="B4LZ87" label="B4LZ87">
		<att name="ProteinDescription" value="GJ23970 OS=Drosophila virilis GN=Dvir\GJ23970 PE=4 SV=1 " type="string"/>
		<att name="ACC" value="B4LZ87" type="string"/>
		<att name="numPeptideSequencesInProteins" value="1" type="integer"/>
		<att name="conclusiveProtein" value="1" type="integer"/>
		<att name="numConnectedPeptideNodes" value="1" type="integer"/>
		<att name="UniprotKB" value="B4LZ87" type="string"/>
		<att name="numProteins" value="1" type="integer"/>
		<att name="GeneName" value="Dvir\GJ23970" type="string"/>
		<att name="containsPTMs" value="0" type="integer"/>
		<att name="conclusiveProteinNode" value="1" type="integer"/>
		<att name="isFiltered" value="0" type="integer"/>
		<att name="ID" value="B4LZ87_DROVI" type="string"/>
		<att name="numPsmsInProtein" value="1" type="integer"/>
		<att name="Species" value="[Drosophila virilis]" type="string"/>
		<att name="isProtein" value="1" type="integer"/>
		<graphics type="ELLIPSE" h="30" w="70" width="4" outline="#000000" fill="#00cc66">
			<att name="NODE_TOOLTIP" value="&lt;html&gt;&lt;b&gt;Protein ACC(s):&lt;/b&gt;&lt;br&gt;B4LZ87&lt;br&gt;&lt;b&gt;Protein name(s):&lt;/b&gt;&lt;br&gt; GJ23970 OS=Drosophila virilis GN=Dvir\GJ23970 PE=4 SV=1 &lt;br&gt;&lt;b&gt;TAX:&lt;/b&gt; [Drosophila virilis]&lt;br&gt;&lt;b&gt;Gene name:&lt;/b&gt; Dvir\GJ23970&lt;/html&gt;" type="string"/>
			<att name="NODE_NESTED_NETWORK_IMAGE_VISIBLE" value="true" type="string"/>
			<att name="NODE_BORDER_STROKE" value="SOLID" type="string"/>
			<att name="NODE_SELECTED" value="false" type="string"/>
			<att name="NODE_TRANSPARENCY" value="255" type="string"/>
			<att name="NODE_LABEL_WIDTH" value="200" type="string"/>
			<att name="NODE_LABEL" value="B4LZ87" type="string"/>
			<att name="NODE_LABEL_FONT_SIZE" value="12" type="string"/>
			<att name="NODE_LABEL_TRANSPARENCY" value="255" type="string"/>
			<att name="NODE_LABEL_COLOR" value="#000000" type="string"/>
			<att name="NODE_VISIBLE" value="true" type="string"/>
			<att name="NODE_DEPTH" value="0.0" type="string"/>
			<att name="NODE_BORDER_TRANSPARENCY" value="255" type="string"/>
			<att name="NODE_LABEL_FONT_FACE" value="Dialog,plain,12" type="string"/>
			<att name="NODE_LABEL_TRANSPARENCY" value="255" type="string"/>
		</graphics>
	</node>
	<node id="DIVDLNEGK_SVAELADSAEIK" label="DIVDLNEGK_SVAELADSAEIK">
		<att name="numMSRuns" value="1" type="integer"/>
		<att name="numReplicates" value="1" type="integer"/>
		<att name="PCQ_ID" value="DIVDLNEGK_SVAELADSAEIK" type="string"/>
		<att name="numConnectedProteinNodes" value="1" type="integer"/>
		<att name="numPeptideSequences" value="2" type="integer"/>
		<att name="PeptideSequences" value="DIVDLNEGK_SVAELADSAEIK" type="string"/>
		<att name="significant" value="1" type="integer"/>
		<att name="numProteins" value="1" type="integer"/>
		<att name="ionCount" value="9" type="integer"/>
		<att name="Rc" value="Infinity" type="real"/>
		<att name="numPsms" value="2" type="integer"/>
		<att name="containsPTMs" value="0" type="integer"/>
		<att name="Ri" value="NaN" type="real"/>
		<att name="lightIons" value="9" type="integer"/>
		<att name="uniquePeptide" value="1" type="integer"/>
		<att name="isFiltered" value="0" type="integer"/>
		<att name="finalRatio" value="Infinity" type="real"/>
		<att name="heavyIons" value="0" type="integer"/>
		<att name="normHeavyIons" value="0.0" type="real"/>
		<att name="uniquePeptideNode" value="1" type="integer"/>
		<att name="normLightIons" value="9.0" type="real"/>
		<att name="isProtein" value="0" type="integer"/>
		<graphics type="ROUNDRECT" h="30" w="70" width="4" outline="#000000" fill="#ff0000">
			<att name="NODE_TOOLTIP" value="&lt;html&gt;DIVDLNEGK_SVAELADSAEIK&lt;br&gt;2 Peptide sequences&lt;br&gt;2 PSMs&lt;br&gt;Shared by 1 protein Nodes&lt;br&gt;Shared by 1 proteins&lt;br&gt;Detected in 1 MS runs&lt;br&gt;Detected in 1 Replicates&lt;br&gt;Ion count ratio Rc = Infinity = log2( (4/1 + 5/1) / (0 + 0) )&lt;br&gt;Individual peptides in the node:&lt;br&gt;DIVDLNEGK, 1 PSMs, Shared by 1 proteins, Detected in 1 MS Runs, Detected in 1 replicates, Rc = Infinity&lt;br&gt;SVAELADSAEIK, 1 PSMs, Shared by 1 proteins, Detected in 1 MS Runs, Detected in 1 replicates, Rc = Infinity&lt;br&gt;&lt;/html&gt;" type="string"/>
			<att name="NODE_NESTED_NETWORK_IMAGE_VISIBLE" value="true" type="string"/>
			<att name="NODE_BORDER_STROKE" value="SOLID" type="string"/>
			<att name="NODE_SELECTED" value="false" type="string"/>
			<att name="NODE_TRANSPARENCY" value="255" type="string"/>
			<att name="NODE_LABEL_WIDTH" value="200" type="string"/>
			<att name="NODE_LABEL" value="Infinity*" type="string"/>
			<att name="NODE_LABEL_FONT_SIZE" value="12" type="string"/>
			<att name="NODE_LABEL_TRANSPARENCY" value="255" type="string"/>
			<att name="NODE_LABEL_COLOR" value="#000000" type="string"/>
			<att name="NODE_VISIBLE" value="true" type="string"/>
			<att name="NODE_DEPTH" value="0.0" type="string"/>
			<att name="NODE_BORDER_TRANSPARENCY" value="255" type="string"/>
			<att name="NODE_LABEL_FONT_FACE" value="Dialog,plain,12" type="string"/>
			<att name="NODE_LABEL_TRANSPARENCY" value="255" type="string"/>
		</graphics>
	</node>
	<node id="Q9VJ39" label="Q9VJ39">
		<att name="ProteinDescription" value="CG10602, isoform B OS=Drosophila melanogaster GN=CG10602 PE=4 SV=3 " type="string"/>
		<att name="ACC" value="Q9VJ39" type="string"/>
		<att name="numPeptideSequencesInProteins" value="2" type="integer"/>
		<att name="conclusiveProtein" value="0" type="integer"/>
		<att name="numConnectedPeptideNodes" value="2" type="integer"/>
		<att name="UniprotKB" value="Q9VJ39" type="string"/>
		<att name="numProteins" value="1" type="integer"/>
		<att name="GeneName" value="CG10602" type="string"/>
		<att name="containsPTMs" value="0" type="integer"/>
		<att name="conclusiveProteinNode" value="1" type="integer"/>
		<att name="isFiltered" value="0" type="integer"/>
		<att name="ID" value="Q9VJ39_DROME" type="string"/>
		<att name="numPsmsInProtein" value="2" type="integer"/>
		<att name="Species" value="[Drosophila melanogaster]" type="string"/>
		<att name="isProtein" value="1" type="integer"/>
		<graphics type="ELLIPSE" h="30" w="70" width="4" outline="#000000" fill="#0080ff">
			<att name="NODE_TOOLTIP" value="&lt;html&gt;&lt;b&gt;Protein ACC(s):&lt;/b&gt;&lt;br&gt;Q9VJ39&lt;br&gt;&lt;b&gt;Protein name(s):&lt;/b&gt;&lt;br&gt; CG10602, isoform B OS=Drosophila melanogaster GN=CG10602 PE=4 SV=3 &lt;br&gt;&lt;b&gt;TAX:&lt;/b&gt; [Drosophila melanogaster]&lt;br&gt;&lt;b&gt;Gene name:&lt;/b&gt; CG10602&lt;/html&gt;" type="string"/>
			<att name="NODE_NESTED_NETWORK_IMAGE_VISIBLE" value="true" type="string"/>
			<att name="NODE_BORDER_STROKE" value="SOLID" type="string"/>
			<att name="NODE_SELECTED" value="false" type="string"/>
			<att name="NODE_TRANSPARENCY" value="255" type="string"/>
			<att name="NODE_LABEL_WIDTH" value="200" type="string"/>
			<att name="NODE_LABEL" value="Q9VJ39" type="string"/>
			<att name="NODE_LABEL_FONT_SIZE" value="12" type="string"/>
			<att name="NODE_LABEL_TRANSPARENCY" value="255" type="string"/>
			<att name="NODE_LABEL_COLOR" value="#000000" type="string"/>
			<att name="NODE_VISIBLE" value="true" type="string"/>
			<att name="NODE_DEPTH" value="0.0" type="string"/>
			<att name="NODE_BORDER_TRANSPARENCY" value="255" type="string"/>
			<att name="NODE_LABEL_FONT_FACE" value="Dialog,plain,12" type="string"/>
			<att name="NODE_LABEL_TRANSPARENCY" value="255" type="string"/>
		</graphics>
	</node>
	<node id="AVQHAIYHDGSSGGVVRIGIITK" label="AVQHAIYHDGSSGGVVRIGIITK">
		<att name="numMSRuns" value="2" type="integer"/>
		<att name="numReplicates" value="2" type="integer"/>
		<att name="PCQ_ID" value="AVQHAIYHDGSSGGVVRIGIITK" type="string"/>
		<att name="numConnectedProteinNodes" value="1" type="integer"/>
		<att name="numPeptideSequences" value="1" type="integer"/>
		<att name="PeptideSequences" value="AVQHAIYHDGSSGGVVRIGIITK" type="string"/>
		<att name="significant" value="0" type="integer"/>
		<att name="numProteins" value="2" type="integer"/>
		<att name="ionCount" value="7" type="integer"/>
		<att name="Rc" value="0.4150374992788437" type="real"/>
		<att name="numPsms" value="2" type="integer"/>
		<att name="containsPTMs" value="0" type="integer"/>
		<att name="Ri" value="NaN" type="real"/>
		<att name="lightIons" value="4" type="integer"/>
		<att name="uniquePeptide" value="0" type="integer"/>
		<att name="isFiltered" value="0" type="integer"/>
		<att name="finalRatio" value="0.4150374992788437" type="real"/>
		<att name="heavyIons" value="3" type="integer"/>
		<att name="normHeavyIons" value="1.5" type="real"/>
		<att name="uniquePeptideNode" value="1" type="integer"/>
		<att name="normLightIons" value="2.0" type="real"/>
		<att name="isProtein" value="0" type="integer"/>
		<graphics type="ROUNDRECT" h="30" w="70" width="4" outline="#000000" fill="#ffffff">
			<att name="NODE_TOOLTIP" value="&lt;html&gt;AVQHAIYHDGSSGGVVRIGIITK&lt;br&gt;1 Peptide sequences&lt;br&gt;2 PSMs&lt;br&gt;Shared by 1 protein Nodes&lt;br&gt;Shared by 2 proteins&lt;br&gt;Detected in 2 MS runs&lt;br&gt;Detected in 2 Replicates&lt;br&gt;Ion count ratio Rc = 0.4 = log2( (4/2) / (3/2) )&lt;br&gt;Individual peptides in the node:&lt;br&gt;AVQHAIYHDGSSGGVVRIGIITK, 2 PSMs, Shared by 2 proteins, Detected in 2 MS Runs, Detected in 2 replicates, Rc = 0.4150374992788437&lt;br&gt;&lt;/html&gt;" type="string"/>
			<att name="NODE_NESTED_NETWORK_IMAGE_VISIBLE" value="true" type="string"/>
			<att name="NODE_BORDER_STROKE" value="SOLID" type="string"/>
			<att name="NODE_SELECTED" value="false" type="string"/>
			<att name="NODE_TRANSPARENCY" value="255" type="string"/>
			<att name="NODE_LABEL_WIDTH" value="200" type="string"/>
			<att name="NODE_LABEL" value="0.4" type="string"/>
			<att name="NODE_LABEL_FONT_SIZE" value="12" type="string"/>
			<att name="NODE_LABEL_TRANSPARENCY" value="255" type="string"/>
			<att name="NODE_LABEL_COLOR" value="#000000" type="string"/>
			<att name="NODE_VISIBLE" value="true" type="string"/>
			<att name="NODE_DEPTH" value="0.0" type="string"/>
			<att name="NODE_BORDER_TRANSPARENCY" value="255" type="string"/>
			<att name="NODE_LABEL_FONT_FACE" value="Dialog,plain,12" type="string"/>
			<att name="NODE_LABEL_TRANSPARENCY" value="255" type="string"/>
		</graphics>
	</node>
	<node id="A0AQH0 B4LL42" label="A0AQH0 B4LL42">
		<att name="ProteinDescription" value="Proteasome subunit beta type OS=Drosophila melanogaster GN=Prosbeta1 PE=2 SV=1  #### Proteasome subunit beta type OS=Drosophila virilis GN=Dvir\GJ20086 PE=3 SV=1 " type="string"/>
		<att name="ACC" value="A0AQH0 B4LL42" type="string"/>
		<att name="numPeptideSequencesInProteins" value="1" type="integer"/>
		<att name="conclusiveProtein" value="1" type="integer"/>
		<att name="numConnectedPeptideNodes" value="1" type="integer"/>
		<att name="UniprotKB" value="A0AQH0 B4LL42" type="string"/>
		<att name="numProteins" value="2" type="integer"/>
		<att name="GeneName" value="Dvir\GJ20086,Prosbeta1" type="string"/>
		<att name="containsPTMs" value="0" type="integer"/>
		<att name="conclusiveProteinNode" value="1" type="integer"/>
		<att name="isFiltered" value="0" type="integer"/>
		<att name="ID" value="A0AQH0_DROME B4LL42_DROVI" type="string"/>
		<att name="numPsmsInProtein" value="2" type="integer"/>
		<att name="Species" value="[Drosophila virilis, Drosophila melanogaster]" type="string"/>
		<att name="isProtein" value="1" type="integer"/>
		<graphics type="ELLIPSE" h="30" w="70" width="4" outline="#000000" fill="#ff66ff">
			<att name="NODE_TOOLTIP" value="&lt;html&gt;&lt;b&gt;Protein ACC(s):&lt;/b&gt;&lt;br&gt;A0AQH0 B4LL42&lt;br&gt;&lt;b&gt;Protein name(s):&lt;/b&gt;&lt;br&gt; Proteasome subunit beta type OS=Drosophila melanogaster GN=Prosbeta1 PE=2 SV=1 &lt;br&gt;Proteasome subunit beta type OS=Drosophila virilis GN=Dvir\GJ20086 PE=3 SV=1 &lt;br&gt;&lt;b&gt;TAX:&lt;/b&gt; [Drosophila virilis, Drosophila melanogaster]&lt;br&gt;&lt;b&gt;Gene name:&lt;/b&gt; Dvir\GJ20086,Prosbeta1&lt;/html&gt;" type="string"/>
			<att name="NODE_NESTED_NETWORK_IMAGE_VISIBLE" value="true" type="string"/>
			<att name="NODE_BORDER_STROKE" value="SOLID" type="string"/>
			<att name="NODE_SELECTED" value="false" type="string"/>
			<att name="NODE_TRANSPARENCY" value="255" type="string"/>
			<att name="NODE_LABEL_WIDTH" value="200" type="string"/>
			<att name="NODE_LABEL" value="A0AQH0 B4LL42" type="string"/>
			<att name="NODE_LABEL_FONT_SIZE" value="12" type="string"/>
			<att name="NODE_LABEL_TRANSPARENCY" value="255" type="string"/>
			<att name="NODE_LABEL_COLOR" value="#000000" type="string"/>
			<att name="NODE_VISIBLE" value="true" type="string"/>
			<att name="NODE_DEPTH" value="0.0" type="string"/>
			<att name="NODE_BORDER_TRANSPARENCY" value="255" type="string"/>
			<att name="NODE_LABEL_FONT_FACE" value="Dialog,plain,12" type="string"/>
			<att name="NODE_LABEL_TRANSPARENCY" value="255" type="string"/>
		</graphics>
	</node>
	<node id="QQILLSTQLVK" label="QQILLSTQLVK">
		<att name="numMSRuns" value="1" type="integer"/>
		<att name="numReplicates" value="1" type="integer"/>
		<att name="PCQ_ID" value="QQILLSTQLVK" type="string"/>
		<att name="numConnectedProteinNodes" value="1" type="integer"/>
		<att name="numPeptideSequences" value="1" type="integer"/>
		<att name="PeptideSequences" value="QQILLSTQLVK" type="string"/>
		<att name="significant" value="1" type="integer"/>
		<att name="numProteins" value="3" type="integer"/>
		<att name="ionCount" value="10" type="integer"/>
		<att name="Rc" value="-Infinity" type="real"/>
		<att name="numPsms" value="2" type="integer"/>
		<att name="containsPTMs" value="0" type="integer"/>
		<att name="Ri" value="NaN" type="real"/>
		<att name="lightIons" value="0" type="integer"/>
		<att name="uniquePeptide" value="0" type="integer"/>
		<att name="isFiltered" value="0" type="integer"/>
		<att name="finalRatio" value="-Infinity" type="real"/>
		<att name="heavyIons" value="10" type="integer"/>
		<att name="normHeavyIons" value="5.0" type="real"/>
		<att name="uniquePeptideNode" value="1" type="integer"/>
		<att name="normLightIons" value="0.0" type="real"/>
		<att name="isProtein" value="0" type="integer"/>
		<graphics type="ROUNDRECT" h="30" w="70" width="4" outline="#000000" fill="#0000ff">
			<att name="NODE_TOOLTIP" value="&lt;html&gt;QQILLSTQLVK&lt;br&gt;1 Peptide sequences&lt;br&gt;2 PSMs&lt;br&gt;Shared by 1 protein Nodes&lt;br&gt;Shared by 3 proteins&lt;br&gt;Detected in 1 MS runs&lt;br&gt;Detected in 1 Replicates&lt;br&gt;Ion count ratio Rc = -Infinity = log2( (0) / (10/2) )&lt;br&gt;Individual peptides in the node:&lt;br&gt;QQILLSTQLVK, 2 PSMs, Shared by 3 proteins, Detected in 1 MS Runs, Detected in 1 replicates, Rc = -Infinity&lt;br&gt;&lt;/html&gt;" type="string"/>
			<att name="NODE_NESTED_NETWORK_IMAGE_VISIBLE" value="true" type="string"/>
			<att name="NODE_BORDER_STROKE" value="SOLID" type="string"/>
			<att name="NODE_SELECTED" value="false" type="string"/>
			<att name="NODE_TRANSPARENCY" value="255" type="string"/>
			<att name="NODE_LABEL_WIDTH" value="200" type="string"/>
			<att name="NODE_LABEL" value="-Infinity*" type="string"/>
			<att name="NODE_LABEL_FONT_SIZE" value="12" type="string"/>
			<att name="NODE_LABEL_TRANSPARENCY" value="255" type="string"/>
			<att name="NODE_LABEL_COLOR" value="#000000" type="string"/>
			<att name="NODE_VISIBLE" value="true" type="string"/>
			<att name="NODE_DEPTH" value="0.0" type="string"/>
			<att name="NODE_BORDER_TRANSPARENCY" value="255" type="string"/>
			<att name="NODE_LABEL_FONT_FACE" value="Dialog,plain,12" type="string"/>
			<att name="NODE_LABEL_TRANSPARENCY" value="255" type="string"/>
		</graphics>
	</node>
	<node id="A1Z8U4 B4LNH7 Q7KKI0" label="A1Z8U4 B4LNH7 Q7KKI0">
		<att name="ProteinDescription" value="T-complex chaperonin 5, isoform B #### GJ19908 OS=Drosophila virilis GN=Dvir\GJ19908 PE=3 SV=1  #### GM12270p OS=Drosophila melanogaster GN=Cct5 PE=2 SV=1 " type="string"/>
		<att name="ACC" value="A1Z8U4 B4LNH7 Q7KKI0" type="string"/>
		<att name="numPeptideSequencesInProteins" value="1" type="integer"/>
		<att name="conclusiveProtein" value="1" type="integer"/>
		<att name="numConnectedPeptideNodes" value="1" type="integer"/>
		<att name="UniprotKB" value="A1Z8U4 B4LNH7 Q7KKI0" type="string"/>
		<att name="numProteins" value="3" type="integer"/>
		<att name="GeneName" value="Cct5,Dvir\GJ19908" type="string"/>
		<att name="containsPTMs" value="0" type="integer"/>
		<att name="conclusiveProteinNode" value="1" type="integer"/>
		<att name="isFiltered" value="0" type="integer"/>
		<att name="ID" value="A1Z8U4_DROME B4LNH7_DROVI Q7KKI0_DROME" type="string"/>
		<att name="numPsmsInProtein" value="2" type="integer"/>
		<att name="Species" value="[Drosophila virilis, Drosophila melanogaster]" type="string"/>
		<att name="isProtein" value="1" type="integer"/>
		<graphics type="ELLIPSE" h="30" w="70" width="4" outline="#000000" fill="#ff66ff">
			<att name="NODE_TOOLTIP" value="&lt;html&gt;&lt;b&gt;Protein ACC(s):&lt;/b&gt;&lt;br&gt;A1Z8U4 B4LNH7 Q7KKI0&lt;br&gt;&lt;b&gt;Protein name(s):&lt;/b&gt;&lt;br&gt; T-complex chaperonin 5, isoform B&lt;br&gt;GJ19908 OS=Drosophila virilis GN=Dvir\GJ19908 PE=3 SV=1 &lt;br&gt;GM12270p OS=Drosophila melanogaster GN=Cct5 PE=2 SV=1 &lt;br&gt;&lt;b&gt;TAX:&lt;/b&gt; [Drosophila virilis, Drosophila melanogaster]&lt;br&gt;&lt;b&gt;Gene name:&lt;/b&gt; Cct5,Dvir\GJ19908&lt;/html&gt;" type="string"/>
			<att name="NODE_NESTED_NETWORK_IMAGE_VISIBLE" value="true" type="string"/>
			<att name="NODE_BORDER_STROKE" value="SOLID" type="string"/>
			<att name="NODE_SELECTED" value="false" type="string"/>
			<att name="NODE_TRANSPARENCY" value="255" type="string"/>
			<att name="NODE_LABEL_WIDTH" value="200" type="string"/>
			<att name="NODE_LABEL" value="A1Z8U4 B4LNH7 Q7KKI0" type="string"/>
			<att name="NODE_LABEL_FONT_SIZE" value="12" type="string"/>
			<att name="NODE_LABEL_TRANSPARENCY" value="255" type="string"/>
			<att name="NODE_LABEL_COLOR" value="#000000" type="string"/>
			<att name="NODE_VISIBLE" value="true" type="string"/>
			<att name="NODE_DEPTH" value="0.0" type="string"/>
			<att name="NODE_BORDER_TRANSPARENCY" value="255" type="string"/>
			<att name="NODE_LABEL_FONT_FACE" value="Dialog,plain,12" type="string"/>
			<att name="NODE_LABEL_TRANSPARENCY" value="255" type="string"/>
		</graphics>
	</node>
	<node id="DQIEDTTSEYEK_LEGVETTNEDQK_VSDLGQVGEVVITK_VVRTAITDASGVASLLTTAEAVVTEIPK" label="DQIEDTTSEYEK_LEGVETTNEDQK_VSDLGQVGEVVITK_VVRTAITDASGVASLLTTAEAVVTEIPK">
		<att name="numMSRuns" value="6" type="integer"/>
		<att name="numReplicates" value="6" type="integer"/>
		<att name="PCQ_ID" value="DQIEDTTSEYEK_LEGVETTNEDQK_VSDLGQVGEVVITK_VVRTAITDASGVASLLTTAEAVVTEIPK" type="string"/>
		<att name="numConnectedProteinNodes" value="1" type="integer"/>
		<att name="numPeptideSequences" value="4" type="integer"/>
		<att name="PeptideSequences" value="DQIEDTTSEYEK_LEGVETTNEDQK_VSDLGQVGEVVITK_VVRTAITDASGVASLLTTAEAVVTEIPK" type="string"/>
		<att name="significant" value="0" type="integer"/>
		<att name="numProteins" value="1" type="integer"/>
		<att name="ionCount" value="102" type="integer"/>
		<att name="Rc" value="6.118941072723507" type="real"/>
		<att name="numPsms" value="26" type="integer"/>
		<att name="containsPTMs" value="0" type="integer"/>
		<att name="Ri" value="NaN" type="real"/>
		<att name="lightIons" value="98" type="integer"/>
		<att name="uniquePeptide" value="1" type="integer"/>
		<att name="isFiltered" value="0" type="integer"/>
		<att name="finalRatio" value="6.118941072723507" type="real"/>
		<att name="heavyIons" value="4" type="integer"/>
		<att name="normHeavyIons" value="0.25" type="real"/>
		<att name="uniquePeptideNode" value="1" type="integer"/>
		<att name="normLightIons" value="17.375" type="real"/>
		<att name="isProtein" value="0" type="integer"/>
		<graphics type="ROUNDRECT" h="30" w="70" width="4" outline="#000000" fill="#ffffff">
			<att name="NODE_TOOLTIP" value="&lt;html&gt;DQIEDTTSEYEK_LEGVETTNEDQK_VSDLGQVGEVVITK_VVRTAITDASGVASLLTTAEAVVTEIPK&lt;br&gt;4 Peptide sequences&lt;br&gt;26 PSMs&lt;br&gt;Shared by 1 protein Nodes&lt;br&gt;Shared by 1 proteins&lt;br&gt;Detected in 6 MS runs&lt;br&gt;Detected in 6 Replicates&lt;br&gt;Ion count ratio Rc = 6.1 = log2( (24/6 + 5/1 + 15/3 + 54/16) / (0 + 0 + 0 + 4/16) )&lt;br&gt;Individual peptides in the node:&lt;br&gt;DQIEDTTSEYEK, 6 PSMs, Shared by 1 proteins, Detected in 4 MS Runs, Detected in 4 replicates, Rc = Infinity&lt;br&gt;LEGVETTNEDQK, 1 PSMs, Shared by 1 proteins, Detected in 1 MS Runs, Detected in 1 replicates, Rc = Infinity&lt;br&gt;VSDLGQVGEVVITK, 3 PSMs, Shared by 1 proteins, Detected in 3 MS Runs, Detected in 3 replicates, Rc = Infinity&lt;br&gt;VVRTAITDASGVASLLTTAEAVVTEIPK, 16 PSMs, Shared by 1 proteins, Detected in 5 MS Runs, Detected in 5 replicates, Rc = 3.7548875021634687&lt;br&gt;&lt;/html&gt;" type="string"/>
			<att name="NODE_NESTED_NETWORK_IMAGE_VISIBLE" value="true" type="string"/>
			<att name="NODE_BORDER_STROKE" value="SOLID" type="string"/>
			<att name="NODE_SELECTED" value="false" type="string"/>
			<att name="NODE_TRANSPARENCY" value="255" type="string"/>
			<att name="NODE_LABEL_WIDTH" value="200" type="string"/>
			<att name="NODE_LABEL" value="6.1" type="string"/>
			<att name="NODE_LABEL_FONT_SIZE" value="12" type="string"/>
			<att name="NODE_LABEL_TRANSPARENCY" value="255" type="string"/>
			<att name="NODE_LABEL_COLOR" value="#000000" type="string"/>
			<att name="NODE_VISIBLE" value="true" type="string"/>
			<att name="NODE_DEPTH" value="0.0" type="string"/>
			<att name="NODE_BORDER_TRANSPARENCY" value="255" type="string"/>
			<att name="NODE_LABEL_FONT_FACE" value="Dialog,plain,12" type="string"/>
			<att name="NODE_LABEL_TRANSPARENCY" value="255" type="string"/>
		</graphics>
	</node>
	<node id="O02649" label="O02649">
		<att name="ProteinDescription" value="60 kDa heat shock protein, mitochondrial" type="string"/>
		<att name="ACC" value="O02649" type="string"/>
		<att name="numPeptideSequencesInProteins" value="10" type="integer"/>
		<att name="conclusiveProtein" value="0" type="integer"/>
		<att name="numConnectedPeptideNodes" value="10" type="integer"/>
		<att name="UniprotKB" value="O02649" type="string"/>
		<att name="numProteins" value="1" type="integer"/>
		<att name="Classification2Case" value="3" type="string"/>
		<att name="GeneName" value="Hsp60" type="string"/>
		<att name="containsPTMs" value="0" type="integer"/>
		<att name="conclusiveProteinNode" value="1" type="integer"/>
		<att name="isFiltered" value="0" type="integer"/>
		<att name="ID" value="CH60_DROME" type="string"/>
		<att name="numPsmsInProtein" value="171" type="integer"/>
		<att name="Species" value="[Drosophila melanogaster]" type="string"/>
		<att name="isProtein" value="1" type="integer"/>
		<graphics type="ELLIPSE" h="30" w="70" width="4" outline="#000000" fill="#0080ff">
			<att name="NODE_TOOLTIP" value="&lt;html&gt;&lt;b&gt;Protein ACC(s):&lt;/b&gt;&lt;br&gt;O02649&lt;br&gt;&lt;b&gt;Protein name(s):&lt;/b&gt;&lt;br&gt; 60 kDa heat shock protein, mitochondrial&lt;br&gt;&lt;b&gt;Classification case(s):&lt;/b&gt;&lt;br&gt;&lt;b&gt;3&lt;/b&gt;: Unique peptide is significantly different, or difference between the two unique peptides is larger than threshold&lt;br&gt;&lt;b&gt;TAX:&lt;/b&gt; [Drosophila melanogaster]&lt;br&gt;&lt;b&gt;Gene name:&lt;/b&gt; Hsp60&lt;/html&gt;" type="string"/>
			<att name="NODE_NESTED_NETWORK_IMAGE_VISIBLE" value="true" type="string"/>
			<att name="NODE_BORDER_STROKE" value="SOLID" type="string"/>
			<att name="NODE_SELECTED" value="false" type="string"/>
			<att name="NODE_TRANSPARENCY" value="255" type="string"/>
			<att name="NODE_LABEL_WIDTH" value="200" type="string"/>
			<att name="NODE_LABEL" value="O02649" type="string"/>
			<att name="NODE_LABEL_FONT_SIZE" value="12" type="string"/>
			<att name="NODE_LABEL_TRANSPARENCY" value="255" type="string"/>
			<att name="NODE_LABEL_COLOR" value="#000000" type="string"/>
			<att name="NODE_VISIBLE" value="true" type="string"/>
			<att name="NODE_DEPTH" value="0.0" type="string"/>
			<att name="NODE_BORDER_TRANSPARENCY" value="255" type="string"/>
			<att name="NODE_LABEL_FONT_FACE" value="Dialog,plain,12" type="string"/>
			<att name="NODE_LABEL_TRANSPARENCY" value="255" type="string"/>
		</graphics>
	</node>
	<node id="FDRGYISPYFINSSK" label="FDRGYISPYFINSSK">
		<att name="numMSRuns" value="5" type="integer"/>
		<att name="numReplicates" value="5" type="integer"/>
		<att name="PCQ_ID" value="FDRGYISPYFINSSK" type="string"/>
		<att name="numConnectedProteinNodes" value="3" type="integer"/>
		<att name="numPeptideSequences" value="1" type="integer"/>
		<att name="PeptideSequences" value="FDRGYISPYFINSSK" type="string"/>
		<att name="significant" value="0" type="integer"/>
		<att name="numProteins" value="3" type="integer"/>
		<att name="ionCount" value="108" type="integer"/>
		<att name="Rc" value="-0.8231222379159205" type="real"/>
		<att name="numPsms" value="27" type="integer"/>
		<att name="containsPTMs" value="0" type="integer"/>
		<att name="Ri" value="NaN" type="real"/>
		<att name="lightIons" value="39" type="integer"/>
		<att name="uniquePeptide" value="0" type="integer"/>
		<att name="isFiltered" value="0" type="integer"/>
		<att name="finalRatio" value="-0.8231222379159205" type="real"/>
		<att name="heavyIons" value="69" type="integer"/>
		<att name="normHeavyIons" value="2.5555555555555554" type="real"/>
		<att name="uniquePeptideNode" value="0" type="integer"/>
		<att name="normLightIons" value="1.4444444444444444" type="real"/>
		<att name="isProtein" value="0" type="integer"/>
		<graphics type="ROUNDRECT" h="30" w="70" width="4" outline="#000000" fill="#ffffff">
			<att name="NODE_TOOLTIP" value="&lt;html&gt;FDRGYISPYFINSSK&lt;br&gt;1 Peptide sequences&lt;br&gt;27 PSMs&lt;br&gt;Shared by 3 protein Nodes&lt;br&gt;Shared by 3 proteins&lt;br&gt;Detected in 5 MS runs&lt;br&gt;Detected in 5 Replicates&lt;br&gt;Ion count ratio Rc = -0.8 = log2( (39/27) / (69/27) )&lt;br&gt;Individual peptides in the node:&lt;br&gt;FDRGYISPYFINSSK, 27 PSMs, Shared by 3 proteins, Detected in 5 MS Runs, Detected in 5 replicates, Rc = -0.8231222379159209&lt;br&gt;&lt;/html&gt;" type="string"/>
			<att name="NODE_NESTED_NETWORK_IMAGE_VISIBLE" value="true" type="string"/>
			<att name="NODE_BORDER_STROKE" value="SOLID" type="string"/>
			<att name="NODE_SELECTED" value="false" type="string"/>
			<att name="NODE_TRANSPARENCY" value="255" type="string"/>
			<att name="NODE_LABEL_WIDTH" value="200" type="string"/>
			<att name="NODE_LABEL" value="-0.8" type="string"/>
			<att name="NODE_LABEL_FONT_SIZE" value="12" type="string"/>
			<att name="NODE_LABEL_TRANSPARENCY" value="255" type="string"/>
			<att name="NODE_LABEL_COLOR" value="#000000" type="string"/>
			<att name="NODE_VISIBLE" value="true" type="string"/>
			<att name="NODE_DEPTH" value="0.0" type="string"/>
			<att name="NODE_BORDER_TRANSPARENCY" value="255" type="string"/>
			<att name="NODE_LABEL_FONT_FACE" value="Dialog,plain,12" type="string"/>
			<att name="NODE_LABEL_TRANSPARENCY" value="255" type="string"/>
		</graphics>
	</node>
	<node id="GEYGNLIEK_STLTDMAIASGGIVFGDDADLVK_VEFQDALLLLSEK" label="GEYGNLIEK_STLTDMAIASGGIVFGDDADLVK_VEFQDALLLLSEK">
		<att name="numMSRuns" value="5" type="integer"/>
		<att name="numReplicates" value="5" type="integer"/>
		<att name="PCQ_ID" value="GEYGNLIEK_STLTDMAIASGGIVFGDDADLVK_VEFQDALLLLSEK" type="string"/>
		<att name="numConnectedProteinNodes" value="2" type="integer"/>
		<att name="numPeptideSequences" value="3" type="integer"/>
		<att name="PeptideSequences" value="GEYGNLIEK_STLTDMAIASGGIVFGDDADLVK_VEFQDALLLLSEK" type="string"/>
		<att name="significant" value="0" type="integer"/>
		<att name="numProteins" value="2" type="integer"/>
		<att name="ionCount" value="160" type="integer"/>
		<att name="Rc" value="-2.5280354326363206" type="real"/>
		<att name="numPsms" value="30" type="integer"/>
		<att name="containsPTMs" value="0" type="integer"/>
		<att name="Ri" value="NaN" type="real"/>
		<att name="lightIons" value="32" type="integer"/>
		<att name="uniquePeptide" value="0" type="integer"/>
		<att name="isFiltered" value="0" type="integer"/>
		<att name="finalRatio" value="-2.5280354326363206" type="real"/>
		<att name="heavyIons" value="128" type="integer"/>
		<att name="normHeavyIons" value="13.458333333333332" type="real"/>
		<att name="uniquePeptideNode" value="0" type="integer"/>
		<att name="normLightIons" value="2.333333333333333" type="real"/>
		<att name="isProtein" value="0" type="integer"/>
		<graphics type="ROUNDRECT" h="30" w="70" width="4" outline="#000000" fill="#ffffff">
			<att name="NODE_TOOLTIP" value="&lt;html&gt;GEYGNLIEK_STLTDMAIASGGIVFGDDADLVK_VEFQDALLLLSEK&lt;br&gt;3 Peptide sequences&lt;br&gt;30 PSMs&lt;br&gt;Shared by 2 protein Nodes&lt;br&gt;Shared by 2 proteins&lt;br&gt;Detected in 5 MS runs&lt;br&gt;Detected in 5 Replicates&lt;br&gt;Ion count ratio Rc = -2.5 = log2( (16/12 + 0 + 16/16) / (52/12 + 10/2 + 66/16) )&lt;br&gt;Individual peptides in the node:&lt;br&gt;GEYGNLIEK, 12 PSMs, Shared by 2 proteins, Detected in 3 MS Runs, Detected in 3 replicates, Rc = -1.7004397181410922&lt;br&gt;STLTDMAIASGGIVFGDDADLVK, 2 PSMs, Shared by 2 proteins, Detected in 1 MS Runs, Detected in 1 replicates, Rc = -Infinity&lt;br&gt;VEFQDALLLLSEK, 16 PSMs, Shared by 2 proteins, Detected in 4 MS Runs, Detected in 4 replicates, Rc = -2.0443941193584534&lt;br&gt;&lt;/html&gt;" type="string"/>
			<att name="NODE_NESTED_NETWORK_IMAGE_VISIBLE" value="true" type="string"/>
			<att name="NODE_BORDER_STROKE" value="SOLID" type="string"/>
			<att name="NODE_SELECTED" value="false" type="string"/>
			<att name="NODE_TRANSPARENCY" value="255" type="string"/>
			<att name="NODE_LABEL_WIDTH" value="200" type="string"/>
			<att name="NODE_LABEL" value="-2.5" type="string"/>
			<att name="NODE_LABEL_FONT_SIZE" value="12" type="string"/>
			<att name="NODE_LABEL_TRANSPARENCY" value="255" type="string"/>
			<att name="NODE_LABEL_COLOR" value="#000000" type="string"/>
			<att name="NODE_VISIBLE" value="true" type="string"/>
			<att name="NODE_DEPTH" value="0.0" type="string"/>
			<att name="NODE_BORDER_TRANSPARENCY" value="255" type="string"/>
			<att name="NODE_LABEL_FONT_FACE" value="Dialog,plain,12" type="string"/>
			<att name="NODE_LABEL_TRANSPARENCY" value="255" type="string"/>
		</graphics>
	</node>
	<node id="GRNVIIEQSWGSPK_LVQDVANNTNEEAGDGTTTATVLARAIAK" label="GRNVIIEQSWGSPK_LVQDVANNTNEEAGDGTTTATVLARAIAK">
		<att name="numMSRuns" value="6" type="integer"/>
		<att name="numReplicates" value="6" type="integer"/>
		<att name="PCQ_ID" value="GRNVIIEQSWGSPK_LVQDVANNTNEEAGDGTTTATVLARAIAK" type="string"/>
		<att name="numConnectedProteinNodes" value="4" type="integer"/>
		<att name="numPeptideSequences" value="2" type="integer"/>
		<att name="PeptideSequences" value="GRNVIIEQSWGSPK_LVQDVANNTNEEAGDGTTTATVLARAIAK" type="string"/>
		<att name="significant" value="0" type="integer"/>
		<att name="numProteins" value="4" type="integer"/>
		<att name="ionCount" value="408" type="integer"/>
		<att name="Rc" value="-1.8875252707415877" type="real"/>
		<att name="numPsms" value="88" type="integer"/>
		<att name="containsPTMs" value="0" type="integer"/>
		<att name="Ri" value="NaN" type="real"/>
		<att name="lightIons" value="84" type="integer"/>
		<att name="uniquePeptide" value="0" type="integer"/>
		<att name="isFiltered" value="0" type="integer"/>
		<att name="finalRatio" value="-1.8875252707415877" type="real"/>
		<att name="heavyIons" value="324" type="integer"/>
		<att name="normHeavyIons" value="7.4" type="real"/>
		<att name="uniquePeptideNode" value="0" type="integer"/>
		<att name="normLightIons" value="2.0" type="real"/>
		<att name="isProtein" value="0" type="integer"/>
		<graphics type="ROUNDRECT" h="30" w="70" width="4" outline="#000000" fill="#ffffff">
			<att name="NODE_TOOLTIP" value="&lt;html&gt;GRNVIIEQSWGSPK_LVQDVANNTNEEAGDGTTTATVLARAIAK&lt;br&gt;2 Peptide sequences&lt;br&gt;88 PSMs&lt;br&gt;Shared by 4 protein Nodes&lt;br&gt;Shared by 4 proteins&lt;br&gt;Detected in 6 MS runs&lt;br&gt;Detected in 6 Replicates&lt;br&gt;Ion count ratio Rc = -1.9 = log2( (60/40 + 24/48) / (156/40 + 168/48) )&lt;br&gt;Individual peptides in the node:&lt;br&gt;GRNVIIEQSWGSPK, 40 PSMs, Shared by 4 proteins, Detected in 5 MS Runs, Detected in 5 replicates, Rc = -1.3785116232537298&lt;br&gt;LVQDVANNTNEEAGDGTTTATVLARAIAK, 48 PSMs, Shared by 4 proteins, Detected in 5 MS Runs, Detected in 5 replicates, Rc = -2.8073549220576046&lt;br&gt;&lt;/html&gt;" type="string"/>
			<att name="NODE_NESTED_NETWORK_IMAGE_VISIBLE" value="true" type="string"/>
			<att name="NODE_BORDER_STROKE" value="SOLID" type="string"/>
			<att name="NODE_SELECTED" value="false" type="string"/>
			<att name="NODE_TRANSPARENCY" value="255" type="string"/>
			<att name="NODE_LABEL_WIDTH" value="200" type="string"/>
			<att name="NODE_LABEL" value="-1.9" type="string"/>
			<att name="NODE_LABEL_FONT_SIZE" value="12" type="string"/>
			<att name="NODE_LABEL_TRANSPARENCY" value="255" type="string"/>
			<att name="NODE_LABEL_COLOR" value="#000000" type="string"/>
			<att name="NODE_VISIBLE" value="true" type="string"/>
			<att name="NODE_DEPTH" value="0.0" type="string"/>
			<att name="NODE_BORDER_TRANSPARENCY" value="255" type="string"/>
			<att name="NODE_LABEL_FONT_FACE" value="Dialog,plain,12" type="string"/>
			<att name="NODE_LABEL_TRANSPARENCY" value="255" type="string"/>
		</graphics>
	</node>
	<node id="B4MAL6" label="B4MAL6">
		<att name="ProteinDescription" value="GJ15640 OS=Drosophila virilis GN=Dvir\GJ15640 PE=3 SV=1 " type="string"/>
		<att name="ACC" value="B4MAL6" type="string"/>
		<att name="numPeptideSequencesInProteins" value="12" type="integer"/>
		<att name="conclusiveProtein" value="0" type="integer"/>
		<att name="numConnectedPeptideNodes" value="12" type="integer"/>
		<att name="UniprotKB" value="B4MAL6" type="string"/>
		<att name="numProteins" value="1" type="integer"/>
		<att name="Classification2Case" value="3" type="string"/>
		<att name="GeneName" value="Dvir\GJ15640" type="string"/>
		<att name="containsPTMs" value="0" type="integer"/>
		<att name="conclusiveProteinNode" value="1" type="integer"/>
		<att name="isFiltered" value="0" type="integer"/>
		<att name="ID" value="B4MAL6_DROVI" type="string"/>
		<att name="numPsmsInProtein" value="205" type="integer"/>
		<att name="Species" value="[Drosophila virilis]" type="string"/>
		<att name="isProtein" value="1" type="integer"/>
		<graphics type="ELLIPSE" h="30" w="70" width="4" outline="#000000" fill="#00cc66">
			<att name="NODE_TOOLTIP" value="&lt;html&gt;&lt;b&gt;Protein ACC(s):&lt;/b&gt;&lt;br&gt;B4MAL6&lt;br&gt;&lt;b&gt;Protein name(s):&lt;/b&gt;&lt;br&gt; GJ15640 OS=Drosophila virilis GN=Dvir\GJ15640 PE=3 SV=1 &lt;br&gt;&lt;b&gt;Classification case(s):&lt;/b&gt;&lt;br&gt;&lt;b&gt;3&lt;/b&gt;: Unique peptide is significantly different, or difference between the two unique peptides is larger than threshold&lt;br&gt;&lt;b&gt;TAX:&lt;/b&gt; [Drosophila virilis]&lt;br&gt;&lt;b&gt;Gene name:&lt;/b&gt; Dvir\GJ15640&lt;/html&gt;" type="string"/>
			<att name="NODE_NESTED_NETWORK_IMAGE_VISIBLE" value="true" type="string"/>
			<att name="NODE_BORDER_STROKE" value="SOLID" type="string"/>
			<att name="NODE_SELECTED" value="false" type="string"/>
			<att name="NODE_TRANSPARENCY" value="255" type="string"/>
			<att name="NODE_LABEL_WIDTH" value="200" type="string"/>
			<att name="NODE_LABEL" value="B4MAL6" type="string"/>
			<att name="NODE_LABEL_FONT_SIZE" value="12" type="string"/>
			<att name="NODE_LABEL_TRANSPARENCY" value="255" type="string"/>
			<att name="NODE_LABEL_COLOR" value="#000000" type="string"/>
			<att name="NODE_VISIBLE" value="true" type="string"/>
			<att name="NODE_DEPTH" value="0.0" type="string"/>
			<att name="NODE_BORDER_TRANSPARENCY" value="255" type="string"/>
			<att name="NODE_LABEL_FONT_FACE" value="Dialog,plain,12" type="string"/>
			<att name="NODE_LABEL_TRANSPARENCY" value="255" type="string"/>
		</graphics>
	</node>
	<node id="EQITDTTSEYEK_ISDLGQVGEVVITK_TLIDELEVIEGMK_TPEEIAQVATISANGDQAIGK_VETQSGDYGYDALK_VVRTAITDAAGVASLLTTAEAVVTEIPK" label="EQITDTTSEYEK_ISDLGQVGEVVITK_TLIDELEVIEGMK_TPEEIAQVATISANGDQAIGK_VETQSGDYGYDALK_VVRTAITDAAGVASLLTTAEAVVTEIPK">
		<att name="numMSRuns" value="6" type="integer"/>
		<att name="numReplicates" value="6" type="integer"/>
		<att name="PCQ_ID" value="EQITDTTSEYEK_ISDLGQVGEVVITK_TLIDELEVIEGMK_TPEEIAQVATISANGDQAIGK_VETQSGDYGYDALK_VVRTAITDAAGVASLLTTAEAVVTEIPK" type="string"/>
		<att name="numConnectedProteinNodes" value="1" type="integer"/>
		<att name="numPeptideSequences" value="6" type="integer"/>
		<att name="PeptideSequences" value="EQITDTTSEYEK_ISDLGQVGEVVITK_TLIDELEVIEGMK_TPEEIAQVATISANGDQAIGK_VETQSGDYGYDALK_VVRTAITDAAGVASLLTTAEAVVTEIPK" type="string"/>
		<att name="significant" value="1" type="integer"/>
		<att name="numProteins" value="1" type="integer"/>
		<att name="ionCount" value="294" type="integer"/>
		<att name="Rc" value="-Infinity" type="real"/>
		<att name="numPsms" value="60" type="integer"/>
		<att name="containsPTMs" value="0" type="integer"/>
		<att name="Ri" value="NaN" type="real"/>
		<att name="lightIons" value="0" type="integer"/>
		<att name="uniquePeptide" value="1" type="integer"/>
		<att name="isFiltered" value="0" type="integer"/>
		<att name="finalRatio" value="-Infinity" type="real"/>
		<att name="heavyIons" value="294" type="integer"/>
		<att name="normHeavyIons" value="32.79206349206349" type="real"/>
		<att name="uniquePeptideNode" value="1" type="integer"/>
		<att name="normLightIons" value="0.0" type="real"/>
		<att name="isProtein" value="0" type="integer"/>
		<graphics type="ROUNDRECT" h="30" w="70" width="4" outline="#ff0000" fill="#0000ff">
			<att name="NODE_TOOLTIP" value="&lt;html&gt;EQITDTTSEYEK_ISDLGQVGEVVITK_TLIDELEVIEGMK_TPEEIAQVATISANGDQAIGK_VETQSGDYGYDALK_VVRTAITDAAGVASLLTTAEAVVTEIPK&lt;br&gt;6 Peptide sequences&lt;br&gt;60 PSMs&lt;br&gt;Shared by 1 protein Nodes&lt;br&gt;Shared by 1 proteins&lt;br&gt;Detected in 6 MS runs&lt;br&gt;Detected in 6 Replicates&lt;br&gt;Ion count ratio Rc = -Infinity = log2( (0 + 0 + 0 + 0 + 0 + 0) / (43/9 + 27/4 + 12/2 + 33/6 + 21/4 + 158/35) )&lt;br&gt;Individual peptides in the node:&lt;br&gt;EQITDTTSEYEK, 9 PSMs, Shared by 1 proteins, Detected in 4 MS Runs, Detected in 4 replicates, Rc = -Infinity&lt;br&gt;ISDLGQVGEVVITK, 4 PSMs, Shared by 1 proteins, Detected in 4 MS Runs, Detected in 4 replicates, Rc = -Infinity&lt;br&gt;TLIDELEVIEGMK, 2 PSMs, Shared by 1 proteins, Detected in 2 MS Runs, Detected in 2 replicates, Rc = -Infinity&lt;br&gt;TPEEIAQVATISANGDQAIGK, 6 PSMs, Shared by 1 proteins, Detected in 4 MS Runs, Detected in 4 replicates, Rc = -Infinity&lt;br&gt;VETQSGDYGYDALK, 4 PSMs, Shared by 1 proteins, Detected in 3 MS Runs, Detected in 3 replicates, Rc = -Infinity&lt;br&gt;VVRTAITDAAGVASLLTTAEAVVTEIPK, 35 PSMs, Shared by 1 proteins, Detected in 5 MS Runs, Detected in 5 replicates, Rc = -Infinity&lt;br&gt;&lt;/html&gt;" type="string"/>
			<att name="NODE_NESTED_NETWORK_IMAGE_VISIBLE" value="true" type="string"/>
			<att name="NODE_BORDER_STROKE" value="SOLID" type="string"/>
			<att name="NODE_SELECTED" value="false" type="string"/>
			<att name="NODE_TRANSPARENCY" value="255" type="string"/>
			<att name="NODE_LABEL_WIDTH" value="200" type="string"/>
			<att name="NODE_LABEL" value="-Infinity*" type="string"/>
			<att name="NODE_LABEL_FONT_SIZE" value="12" type="string"/>
			<att name="NODE_LABEL_TRANSPARENCY" value="255" type="string"/>
			<att name="NODE_LABEL_COLOR" value="#000000" type="string"/>
			<att name="NODE_VISIBLE" value="true" type="string"/>
			<att name="NODE_DEPTH" value="0.0" type="string"/>
			<att name="NODE_BORDER_TRANSPARENCY" value="255" type="string"/>
			<att name="NODE_LABEL_FONT_FACE" value="Dialog,plain,12" type="string"/>
			<att name="NODE_LABEL_TRANSPARENCY" value="255" type="string"/>
		</graphics>
	</node>
	<node id="Q9VMN5" label="Q9VMN5">
		<att name="ProteinDescription" value="60 kDa heat shock protein homolog 2, mitochondrial" type="string"/>
		<att name="ACC" value="Q9VMN5" type="string"/>
		<att name="numPeptideSequencesInProteins" value="2" type="integer"/>
		<att name="conclusiveProtein" value="0" type="integer"/>
		<att name="numConnectedPeptideNodes" value="2" type="integer"/>
		<att name="UniprotKB" value="Q9VMN5" type="string"/>
		<att name="numProteins" value="1" type="integer"/>
		<att name="Classification2Case" value="6" type="string"/>
		<att name="GeneName" value="Hsp60C" type="string"/>
		<att name="containsPTMs" value="0" type="integer"/>
		<att name="conclusiveProteinNode" value="0" type="integer"/>
		<att name="isFiltered" value="0" type="integer"/>
		<att name="ID" value="CH60C_DROME" type="string"/>
		<att name="numPsmsInProtein" value="88" type="integer"/>
		<att name="Species" value="[Drosophila melanogaster]" type="string"/>
		<att name="isProtein" value="1" type="integer"/>
		<graphics type="ELLIPSE" h="30" w="70" width="4" outline="#000000" fill="#0080ff">
			<att name="NODE_TOOLTIP" value="&lt;html&gt;&lt;b&gt;Protein ACC(s):&lt;/b&gt;&lt;br&gt;Q9VMN5&lt;br&gt;&lt;b&gt;Protein name(s):&lt;/b&gt;&lt;br&gt; 60 kDa heat shock protein homolog 2, mitochondrial&lt;br&gt;&lt;b&gt;Classification case(s):&lt;/b&gt;&lt;br&gt;&lt;b&gt;6&lt;/b&gt;: Not classified&lt;br&gt;&lt;b&gt;TAX:&lt;/b&gt; [Drosophila melanogaster]&lt;br&gt;&lt;b&gt;Gene name:&lt;/b&gt; Hsp60C&lt;/html&gt;" type="string"/>
			<att name="NODE_NESTED_NETWORK_IMAGE_VISIBLE" value="true" type="string"/>
			<att name="NODE_BORDER_STROKE" value="SOLID" type="string"/>
			<att name="NODE_SELECTED" value="false" type="string"/>
			<att name="NODE_TRANSPARENCY" value="255" type="string"/>
			<att name="NODE_LABEL_WIDTH" value="200" type="string"/>
			<att name="NODE_LABEL" value="Q9VMN5" type="string"/>
			<att name="NODE_LABEL_FONT_SIZE" value="12" type="string"/>
			<att name="NODE_LABEL_TRANSPARENCY" value="255" type="string"/>
			<att name="NODE_LABEL_COLOR" value="#000000" type="string"/>
			<att name="NODE_VISIBLE" value="true" type="string"/>
			<att name="NODE_DEPTH" value="0.0" type="string"/>
			<att name="NODE_BORDER_TRANSPARENCY" value="255" type="string"/>
			<att name="NODE_LABEL_FONT_FACE" value="Dialog,plain,12" type="string"/>
			<att name="NODE_LABEL_TRANSPARENCY" value="255" type="string"/>
		</graphics>
	</node>
	<node id="B4LRI2" label="B4LRI2">
		<att name="ProteinDescription" value="GJ15562" type="string"/>
		<att name="ACC" value="B4LRI2" type="string"/>
		<att name="numPeptideSequencesInProteins" value="3" type="integer"/>
		<att name="conclusiveProtein" value="0" type="integer"/>
		<att name="numConnectedPeptideNodes" value="3" type="integer"/>
		<att name="UniprotKB" value="B4LRI2" type="string"/>
		<att name="numProteins" value="1" type="integer"/>
		<att name="Classification2Case" value="6" type="string"/>
		<att name="GeneName" value="Dvir\GJ15562" type="string"/>
		<att name="containsPTMs" value="0" type="integer"/>
		<att name="conclusiveProteinNode" value="0" type="integer"/>
		<att name="isFiltered" value="0" type="integer"/>
		<att name="ID" value="B4LRI2_DROVI" type="string"/>
		<att name="numPsmsInProtein" value="115" type="integer"/>
		<att name="Species" value="[Drosophila virilis]" type="string"/>
		<att name="isProtein" value="1" type="integer"/>
		<graphics type="ELLIPSE" h="30" w="70" width="4" outline="#000000" fill="#00cc66">
			<att name="NODE_TOOLTIP" value="&lt;html&gt;&lt;b&gt;Protein ACC(s):&lt;/b&gt;&lt;br&gt;B4LRI2&lt;br&gt;&lt;b&gt;Protein name(s):&lt;/b&gt;&lt;br&gt; GJ15562&lt;br&gt;&lt;b&gt;Classification case(s):&lt;/b&gt;&lt;br&gt;&lt;b&gt;6&lt;/b&gt;: Not classified&lt;br&gt;&lt;b&gt;TAX:&lt;/b&gt; [Drosophila virilis]&lt;br&gt;&lt;b&gt;Gene name:&lt;/b&gt; Dvir\GJ15562&lt;/html&gt;" type="string"/>
			<att name="NODE_NESTED_NETWORK_IMAGE_VISIBLE" value="true" type="string"/>
			<att name="NODE_BORDER_STROKE" value="SOLID" type="string"/>
			<att name="NODE_SELECTED" value="false" type="string"/>
			<att name="NODE_TRANSPARENCY" value="255" type="string"/>
			<att name="NODE_LABEL_WIDTH" value="200" type="string"/>
			<att name="NODE_LABEL" value="B4LRI2" type="string"/>
			<att name="NODE_LABEL_FONT_SIZE" value="12" type="string"/>
			<att name="NODE_LABEL_TRANSPARENCY" value="255" type="string"/>
			<att name="NODE_LABEL_COLOR" value="#000000" type="string"/>
			<att name="NODE_VISIBLE" value="true" type="string"/>
			<att name="NODE_DEPTH" value="0.0" type="string"/>
			<att name="NODE_BORDER_TRANSPARENCY" value="255" type="string"/>
			<att name="NODE_LABEL_FONT_FACE" value="Dialog,plain,12" type="string"/>
			<att name="NODE_LABEL_TRANSPARENCY" value="255" type="string"/>
		</graphics>
	</node>
	<node id="SIISTADEEALLAELASSDLSHLEK" label="SIISTADEEALLAELASSDLSHLEK">
		<att name="numMSRuns" value="1" type="integer"/>
		<att name="numReplicates" value="1" type="integer"/>
		<att name="PCQ_ID" value="SIISTADEEALLAELASSDLSHLEK" type="string"/>
		<att name="numConnectedProteinNodes" value="1" type="integer"/>
		<att name="numPeptideSequences" value="1" type="integer"/>
		<att name="PeptideSequences" value="SIISTADEEALLAELASSDLSHLEK" type="string"/>
		<att name="significant" value="1" type="integer"/>
		<att name="numProteins" value="2" type="integer"/>
		<att name="ionCount" value="4" type="integer"/>
		<att name="Rc" value="Infinity" type="real"/>
		<att name="numPsms" value="1" type="integer"/>
		<att name="containsPTMs" value="0" type="integer"/>
		<att name="Ri" value="NaN" type="real"/>
		<att name="lightIons" value="4" type="integer"/>
		<att name="uniquePeptide" value="0" type="integer"/>
		<att name="isFiltered" value="0" type="integer"/>
		<att name="finalRatio" value="Infinity" type="real"/>
		<att name="heavyIons" value="0" type="integer"/>
		<att name="normHeavyIons" value="0.0" type="real"/>
		<att name="uniquePeptideNode" value="1" type="integer"/>
		<att name="normLightIons" value="4.0" type="real"/>
		<att name="isProtein" value="0" type="integer"/>
		<graphics type="ROUNDRECT" h="30" w="70" width="4" outline="#000000" fill="#ff0000">
			<att name="NODE_TOOLTIP" value="&lt;html&gt;SIISTADEEALLAELASSDLSHLEK&lt;br&gt;1 Peptide sequences&lt;br&gt;1 PSMs&lt;br&gt;Shared by 1 protein Nodes&lt;br&gt;Shared by 2 proteins&lt;br&gt;Detected in 1 MS runs&lt;br&gt;Detected in 1 Replicates&lt;br&gt;Ion count ratio Rc = Infinity = log2( (4/1) / (0) )&lt;br&gt;Individual peptides in the node:&lt;br&gt;SIISTADEEALLAELASSDLSHLEK, 1 PSMs, Shared by 2 proteins, Detected in 1 MS Runs, Detected in 1 replicates, Rc = Infinity&lt;br&gt;&lt;/html&gt;" type="string"/>
			<att name="NODE_NESTED_NETWORK_IMAGE_VISIBLE" value="true" type="string"/>
			<att name="NODE_BORDER_STROKE" value="SOLID" type="string"/>
			<att name="NODE_SELECTED" value="false" type="string"/>
			<att name="NODE_TRANSPARENCY" value="255" type="string"/>
			<att name="NODE_LABEL_WIDTH" value="200" type="string"/>
			<att name="NODE_LABEL" value="Infinity*" type="string"/>
			<att name="NODE_LABEL_FONT_SIZE" value="12" type="string"/>
			<att name="NODE_LABEL_TRANSPARENCY" value="255" type="string"/>
			<att name="NODE_LABEL_COLOR" value="#000000" type="string"/>
			<att name="NODE_VISIBLE" value="true" type="string"/>
			<att name="NODE_DEPTH" value="0.0" type="string"/>
			<att name="NODE_BORDER_TRANSPARENCY" value="255" type="string"/>
			<att name="NODE_LABEL_FONT_FACE" value="Dialog,plain,12" type="string"/>
			<att name="NODE_LABEL_TRANSPARENCY" value="255" type="string"/>
		</graphics>
	</node>
	<node id="Q8INM3 Q9VGZ8" label="Q8INM3 Q9VGZ8">
		<att name="ProteinDescription" value="Protein slender lobes OS=Drosophila melanogaster GN=sle PE=1 SV=1  #### Slender lobes-like protein OS=Drosophila melanogaster GN=CG12592 PE=1 SV=3 " type="string"/>
		<att name="ACC" value="Q8INM3 Q9VGZ8" type="string"/>
		<att name="numPeptideSequencesInProteins" value="1" type="integer"/>
		<att name="conclusiveProtein" value="1" type="integer"/>
		<att name="numConnectedPeptideNodes" value="1" type="integer"/>
		<att name="UniprotKB" value="Q8INM3 Q9VGZ8" type="string"/>
		<att name="numProteins" value="2" type="integer"/>
		<att name="GeneName" value="CG12592,sle" type="string"/>
		<att name="containsPTMs" value="0" type="integer"/>
		<att name="conclusiveProteinNode" value="1" type="integer"/>
		<att name="isFiltered" value="0" type="integer"/>
		<att name="ID" value="SLE_DROME SLEL_DROME" type="string"/>
		<att name="numPsmsInProtein" value="1" type="integer"/>
		<att name="Species" value="[Drosophila melanogaster]" type="string"/>
		<att name="isProtein" value="1" type="integer"/>
		<graphics type="ELLIPSE" h="30" w="70" width="4" outline="#000000" fill="#0080ff">
			<att name="NODE_TOOLTIP" value="&lt;html&gt;&lt;b&gt;Protein ACC(s):&lt;/b&gt;&lt;br&gt;Q8INM3 Q9VGZ8&lt;br&gt;&lt;b&gt;Protein name(s):&lt;/b&gt;&lt;br&gt; Protein slender lobes OS=Drosophila melanogaster GN=sle PE=1 SV=1 &lt;br&gt;Slender lobes-like protein OS=Drosophila melanogaster GN=CG12592 PE=1 SV=3 &lt;br&gt;&lt;b&gt;TAX:&lt;/b&gt; [Drosophila melanogaster]&lt;br&gt;&lt;b&gt;Gene name:&lt;/b&gt; CG12592,sle&lt;/html&gt;" type="string"/>
			<att name="NODE_NESTED_NETWORK_IMAGE_VISIBLE" value="true" type="string"/>
			<att name="NODE_BORDER_STROKE" value="SOLID" type="string"/>
			<att name="NODE_SELECTED" value="false" type="string"/>
			<att name="NODE_TRANSPARENCY" value="255" type="string"/>
			<att name="NODE_LABEL_WIDTH" value="200" type="string"/>
			<att name="NODE_LABEL" value="Q8INM3 Q9VGZ8" type="string"/>
			<att name="NODE_LABEL_FONT_SIZE" value="12" type="string"/>
			<att name="NODE_LABEL_TRANSPARENCY" value="255" type="string"/>
			<att name="NODE_LABEL_COLOR" value="#000000" type="string"/>
			<att name="NODE_VISIBLE" value="true" type="string"/>
			<att name="NODE_DEPTH" value="0.0" type="string"/>
			<att name="NODE_BORDER_TRANSPARENCY" value="255" type="string"/>
			<att name="NODE_LABEL_FONT_FACE" value="Dialog,plain,12" type="string"/>
			<att name="NODE_LABEL_TRANSPARENCY" value="255" type="string"/>
		</graphics>
	</node>
	<node id="DFTGTVIEVFNGDAINVRLANGQVK_EEALRAFSDDVLNHK_LHADFQANPPIAGSYTPK" label="DFTGTVIEVFNGDAINVRLANGQVK_EEALRAFSDDVLNHK_LHADFQANPPIAGSYTPK">
		<att name="numMSRuns" value="5" type="integer"/>
		<att name="numReplicates" value="5" type="integer"/>
		<att name="PCQ_ID" value="DFTGTVIEVFNGDAINVRLANGQVK_EEALRAFSDDVLNHK_LHADFQANPPIAGSYTPK" type="string"/>
		<att name="numConnectedProteinNodes" value="1" type="integer"/>
		<att name="numPeptideSequences" value="3" type="integer"/>
		<att name="PeptideSequences" value="DFTGTVIEVFNGDAINVRLANGQVK_EEALRAFSDDVLNHK_LHADFQANPPIAGSYTPK" type="string"/>
		<att name="significant" value="1" type="integer"/>
		<att name="numProteins" value="1" type="integer"/>
		<att name="ionCount" value="40" type="integer"/>
		<att name="Rc" value="-Infinity" type="real"/>
		<att name="numPsms" value="8" type="integer"/>
		<att name="containsPTMs" value="0" type="integer"/>
		<att name="Ri" value="NaN" type="real"/>
		<att name="lightIons" value="0" type="integer"/>
		<att name="uniquePeptide" value="1" type="integer"/>
		<att name="isFiltered" value="0" type="integer"/>
		<att name="finalRatio" value="-Infinity" type="real"/>
		<att name="heavyIons" value="40" type="integer"/>
		<att name="normHeavyIons" value="15.25" type="real"/>
		<att name="uniquePeptideNode" value="1" type="integer"/>
		<att name="normLightIons" value="0.0" type="real"/>
		<att name="isProtein" value="0" type="integer"/>
		<graphics type="ROUNDRECT" h="30" w="70" width="4" outline="#ff0000" fill="#0000ff">
			<att name="NODE_TOOLTIP" value="&lt;html&gt;DFTGTVIEVFNGDAINVRLANGQVK_EEALRAFSDDVLNHK_LHADFQANPPIAGSYTPK&lt;br&gt;3 Peptide sequences&lt;br&gt;8 PSMs&lt;br&gt;Shared by 1 protein Nodes&lt;br&gt;Shared by 1 proteins&lt;br&gt;Detected in 5 MS runs&lt;br&gt;Detected in 5 Replicates&lt;br&gt;Ion count ratio Rc = -Infinity = log2( (0 + 0 + 0) / (11/2 + 10/2 + 19/4) )&lt;br&gt;Individual peptides in the node:&lt;br&gt;DFTGTVIEVFNGDAINVRLANGQVK, 2 PSMs, Shared by 1 proteins, Detected in 2 MS Runs, Detected in 2 replicates, Rc = -Infinity&lt;br&gt;EEALRAFSDDVLNHK, 2 PSMs, Shared by 1 proteins, Detected in 2 MS Runs, Detected in 2 replicates, Rc = -Infinity&lt;br&gt;LHADFQANPPIAGSYTPK, 4 PSMs, Shared by 1 proteins, Detected in 3 MS Runs, Detected in 3 replicates, Rc = -Infinity&lt;br&gt;&lt;/html&gt;" type="string"/>
			<att name="NODE_NESTED_NETWORK_IMAGE_VISIBLE" value="true" type="string"/>
			<att name="NODE_BORDER_STROKE" value="SOLID" type="string"/>
			<att name="NODE_SELECTED" value="false" type="string"/>
			<att name="NODE_TRANSPARENCY" value="255" type="string"/>
			<att name="NODE_LABEL_WIDTH" value="200" type="string"/>
			<att name="NODE_LABEL" value="-Infinity*" type="string"/>
			<att name="NODE_LABEL_FONT_SIZE" value="12" type="string"/>
			<att name="NODE_LABEL_TRANSPARENCY" value="255" type="string"/>
			<att name="NODE_LABEL_COLOR" value="#000000" type="string"/>
			<att name="NODE_VISIBLE" value="true" type="string"/>
			<att name="NODE_DEPTH" value="0.0" type="string"/>
			<att name="NODE_BORDER_TRANSPARENCY" value="255" type="string"/>
			<att name="NODE_LABEL_FONT_FACE" value="Dialog,plain,12" type="string"/>
			<att name="NODE_LABEL_TRANSPARENCY" value="255" type="string"/>
		</graphics>
	</node>
	<node id="B4MGQ8" label="B4MGQ8">
		<att name="ProteinDescription" value="GJ16044 OS=Drosophila virilis GN=Dvir\GJ16044 PE=4 SV=1 " type="string"/>
		<att name="ACC" value="B4MGQ8" type="string"/>
		<att name="numPeptideSequencesInProteins" value="6" type="integer"/>
		<att name="conclusiveProtein" value="0" type="integer"/>
		<att name="numConnectedPeptideNodes" value="6" type="integer"/>
		<att name="UniprotKB" value="B4MGQ8" type="string"/>
		<att name="numProteins" value="1" type="integer"/>
		<att name="Classification2Case" value="3" type="string"/>
		<att name="GeneName" value="Dvir\GJ16044" type="string"/>
		<att name="containsPTMs" value="0" type="integer"/>
		<att name="conclusiveProteinNode" value="1" type="integer"/>
		<att name="isFiltered" value="0" type="integer"/>
		<att name="ID" value="B4MGQ8_DROVI" type="string"/>
		<att name="numPsmsInProtein" value="40" type="integer"/>
		<att name="Species" value="[Drosophila virilis]" type="string"/>
		<att name="isProtein" value="1" type="integer"/>
		<graphics type="ELLIPSE" h="30" w="70" width="4" outline="#000000" fill="#00cc66">
			<att name="NODE_TOOLTIP" value="&lt;html&gt;&lt;b&gt;Protein ACC(s):&lt;/b&gt;&lt;br&gt;B4MGQ8&lt;br&gt;&lt;b&gt;Protein name(s):&lt;/b&gt;&lt;br&gt; GJ16044 OS=Drosophila virilis GN=Dvir\GJ16044 PE=4 SV=1 &lt;br&gt;&lt;b&gt;Classification case(s):&lt;/b&gt;&lt;br&gt;&lt;b&gt;3&lt;/b&gt;: Unique peptide is significantly different, or difference between the two unique peptides is larger than threshold&lt;br&gt;&lt;b&gt;TAX:&lt;/b&gt; [Drosophila virilis]&lt;br&gt;&lt;b&gt;Gene name:&lt;/b&gt; Dvir\GJ16044&lt;/html&gt;" type="string"/>
			<att name="NODE_NESTED_NETWORK_IMAGE_VISIBLE" value="true" type="string"/>
			<att name="NODE_BORDER_STROKE" value="SOLID" type="string"/>
			<att name="NODE_SELECTED" value="false" type="string"/>
			<att name="NODE_TRANSPARENCY" value="255" type="string"/>
			<att name="NODE_LABEL_WIDTH" value="200" type="string"/>
			<att name="NODE_LABEL" value="B4MGQ8" type="string"/>
			<att name="NODE_LABEL_FONT_SIZE" value="12" type="string"/>
			<att name="NODE_LABEL_TRANSPARENCY" value="255" type="string"/>
			<att name="NODE_LABEL_COLOR" value="#000000" type="string"/>
			<att name="NODE_VISIBLE" value="true" type="string"/>
			<att name="NODE_DEPTH" value="0.0" type="string"/>
			<att name="NODE_BORDER_TRANSPARENCY" value="255" type="string"/>
			<att name="NODE_LABEL_FONT_FACE" value="Dialog,plain,12" type="string"/>
			<att name="NODE_LABEL_TRANSPARENCY" value="255" type="string"/>
		</graphics>
	</node>
	<node id="GNIAESLLREGLAK_QVLSGDTVVIRATK_VQLNVELK" label="GNIAESLLREGLAK_QVLSGDTVVIRATK_VQLNVELK">
		<att name="numMSRuns" value="6" type="integer"/>
		<att name="numReplicates" value="6" type="integer"/>
		<att name="PCQ_ID" value="GNIAESLLREGLAK_QVLSGDTVVIRATK_VQLNVELK" type="string"/>
		<att name="numConnectedProteinNodes" value="2" type="integer"/>
		<att name="numPeptideSequences" value="3" type="integer"/>
		<att name="PeptideSequences" value="GNIAESLLREGLAK_QVLSGDTVVIRATK_VQLNVELK" type="string"/>
		<att name="significant" value="0" type="integer"/>
		<att name="numProteins" value="2" type="integer"/>
		<att name="ionCount" value="82" type="integer"/>
		<att name="Rc" value="-0.5806235649968189" type="real"/>
		<att name="numPsms" value="32" type="integer"/>
		<att name="containsPTMs" value="0" type="integer"/>
		<att name="Ri" value="NaN" type="real"/>
		<att name="lightIons" value="54" type="integer"/>
		<att name="uniquePeptide" value="0" type="integer"/>
		<att name="isFiltered" value="0" type="integer"/>
		<att name="finalRatio" value="-0.5806235649968189" type="real"/>
		<att name="heavyIons" value="28" type="integer"/>
		<att name="normHeavyIons" value="6.384615384615385" type="real"/>
		<att name="uniquePeptideNode" value="0" type="integer"/>
		<att name="normLightIons" value="4.269230769230769" type="real"/>
		<att name="isProtein" value="0" type="integer"/>
		<graphics type="ROUNDRECT" h="30" w="70" width="4" outline="#000000" fill="#ffffff">
			<att name="NODE_TOOLTIP" value="&lt;html&gt;GNIAESLLREGLAK_QVLSGDTVVIRATK_VQLNVELK&lt;br&gt;3 Peptide sequences&lt;br&gt;32 PSMs&lt;br&gt;Shared by 2 protein Nodes&lt;br&gt;Shared by 2 proteins&lt;br&gt;Detected in 6 MS runs&lt;br&gt;Detected in 6 Replicates&lt;br&gt;Ion count ratio Rc = -0.6 = log2( (6/4 + 46/26 + 2/2) / (12/4 + 10/26 + 6/2) )&lt;br&gt;Individual peptides in the node:&lt;br&gt;GNIAESLLREGLAK, 4 PSMs, Shared by 2 proteins, Detected in 2 MS Runs, Detected in 2 replicates, Rc = -1.0&lt;br&gt;QVLSGDTVVIRATK, 26 PSMs, Shared by 2 proteins, Detected in 6 MS Runs, Detected in 6 replicates, Rc = 2.2016338611696504&lt;br&gt;VQLNVELK, 2 PSMs, Shared by 2 proteins, Detected in 1 MS Runs, Detected in 1 replicates, Rc = -1.5849625007211563&lt;br&gt;&lt;/html&gt;" type="string"/>
			<att name="NODE_NESTED_NETWORK_IMAGE_VISIBLE" value="true" type="string"/>
			<att name="NODE_BORDER_STROKE" value="SOLID" type="string"/>
			<att name="NODE_SELECTED" value="false" type="string"/>
			<att name="NODE_TRANSPARENCY" value="255" type="string"/>
			<att name="NODE_LABEL_WIDTH" value="200" type="string"/>
			<att name="NODE_LABEL" value="-0.6" type="string"/>
			<att name="NODE_LABEL_FONT_SIZE" value="12" type="string"/>
			<att name="NODE_LABEL_TRANSPARENCY" value="255" type="string"/>
			<att name="NODE_LABEL_COLOR" value="#000000" type="string"/>
			<att name="NODE_VISIBLE" value="true" type="string"/>
			<att name="NODE_DEPTH" value="0.0" type="string"/>
			<att name="NODE_BORDER_TRANSPARENCY" value="255" type="string"/>
			<att name="NODE_LABEL_FONT_FACE" value="Dialog,plain,12" type="string"/>
			<att name="NODE_LABEL_TRANSPARENCY" value="255" type="string"/>
		</graphics>
	</node>
	<node id="Q9W0S7" label="Q9W0S7">
		<att name="ProteinDescription" value="LD20211p" type="string"/>
		<att name="ACC" value="Q9W0S7" type="string"/>
		<att name="numPeptideSequencesInProteins" value="10" type="integer"/>
		<att name="conclusiveProtein" value="0" type="integer"/>
		<att name="numConnectedPeptideNodes" value="10" type="integer"/>
		<att name="UniprotKB" value="Q9W0S7" type="string"/>
		<att name="numProteins" value="1" type="integer"/>
		<att name="Classification2Case" value="3" type="string"/>
		<att name="GeneName" value="Tudor-SN" type="string"/>
		<att name="containsPTMs" value="0" type="integer"/>
		<att name="conclusiveProteinNode" value="1" type="integer"/>
		<att name="isFiltered" value="0" type="integer"/>
		<att name="ID" value="Q9W0S7_DROME" type="string"/>
		<att name="numPsmsInProtein" value="47" type="integer"/>
		<att name="Species" value="[Drosophila melanogaster]" type="string"/>
		<att name="isProtein" value="1" type="integer"/>
		<graphics type="ELLIPSE" h="30" w="70" width="4" outline="#000000" fill="#0080ff">
			<att name="NODE_TOOLTIP" value="&lt;html&gt;&lt;b&gt;Protein ACC(s):&lt;/b&gt;&lt;br&gt;Q9W0S7&lt;br&gt;&lt;b&gt;Protein name(s):&lt;/b&gt;&lt;br&gt; LD20211p&lt;br&gt;&lt;b&gt;Classification case(s):&lt;/b&gt;&lt;br&gt;&lt;b&gt;3&lt;/b&gt;: Unique peptide is significantly different, or difference between the two unique peptides is larger than threshold&lt;br&gt;&lt;b&gt;TAX:&lt;/b&gt; [Drosophila melanogaster]&lt;br&gt;&lt;b&gt;Gene name:&lt;/b&gt; Tudor-SN&lt;/html&gt;" type="string"/>
			<att name="NODE_NESTED_NETWORK_IMAGE_VISIBLE" value="true" type="string"/>
			<att name="NODE_BORDER_STROKE" value="SOLID" type="string"/>
			<att name="NODE_SELECTED" value="false" type="string"/>
			<att name="NODE_TRANSPARENCY" value="255" type="string"/>
			<att name="NODE_LABEL_WIDTH" value="200" type="string"/>
			<att name="NODE_LABEL" value="Q9W0S7" type="string"/>
			<att name="NODE_LABEL_FONT_SIZE" value="12" type="string"/>
			<att name="NODE_LABEL_TRANSPARENCY" value="255" type="string"/>
			<att name="NODE_LABEL_COLOR" value="#000000" type="string"/>
			<att name="NODE_VISIBLE" value="true" type="string"/>
			<att name="NODE_DEPTH" value="0.0" type="string"/>
			<att name="NODE_BORDER_TRANSPARENCY" value="255" type="string"/>
			<att name="NODE_LABEL_FONT_FACE" value="Dialog,plain,12" type="string"/>
			<att name="NODE_LABEL_TRANSPARENCY" value="255" type="string"/>
		</graphics>
	</node>
	<node id="DFSGTVVEVFNGDAINVRLSNGQVK_EEALRAFSEDVLNHK_LHADFQSNPPIAGSYTPK_QLVAEGLVLAEQRGERK_RGDLVAAQFTLDNQWYRAK_VERVQGSNATVLYIDYGNK_YGDITQDDAPEFR" label="DFSGTVVEVFNGDAINVRLSNGQVK_EEALRAFSEDVLNHK_LHADFQSNPPIAGSYTPK_QLVAEGLVLAEQRGERK_RGDLVAAQFTLDNQWYRAK_VERVQGSNATVLYIDYGNK_YGDITQDDAPEFR">
		<att name="numMSRuns" value="6" type="integer"/>
		<att name="numReplicates" value="6" type="integer"/>
		<att name="PCQ_ID" value="DFSGTVVEVFNGDAINVRLSNGQVK_EEALRAFSEDVLNHK_LHADFQSNPPIAGSYTPK_QLVAEGLVLAEQRGERK_RGDLVAAQFTLDNQWYRAK_VERVQGSNATVLYIDYGNK_YGDITQDDAPEFR" type="string"/>
		<att name="numConnectedProteinNodes" value="1" type="integer"/>
		<att name="numPeptideSequences" value="7" type="integer"/>
		<att name="PeptideSequences" value="DFSGTVVEVFNGDAINVRLSNGQVK_EEALRAFSEDVLNHK_LHADFQSNPPIAGSYTPK_QLVAEGLVLAEQRGERK_RGDLVAAQFTLDNQWYRAK_VERVQGSNATVLYIDYGNK_YGDITQDDAPEFR" type="string"/>
		<att name="significant" value="1" type="integer"/>
		<att name="numProteins" value="1" type="integer"/>
		<att name="ionCount" value="45" type="integer"/>
		<att name="Rc" value="Infinity" type="real"/>
		<att name="numPsms" value="15" type="integer"/>
		<att name="containsPTMs" value="0" type="integer"/>
		<att name="Ri" value="NaN" type="real"/>
		<att name="lightIons" value="45" type="integer"/>
		<att name="uniquePeptide" value="1" type="integer"/>
		<att name="isFiltered" value="0" type="integer"/>
		<att name="finalRatio" value="Infinity" type="real"/>
		<att name="heavyIons" value="0" type="integer"/>
		<att name="normHeavyIons" value="0.0" type="real"/>
		<att name="uniquePeptideNode" value="1" type="integer"/>
		<att name="normLightIons" value="25.833333333333332" type="real"/>
		<att name="isProtein" value="0" type="integer"/>
		<graphics type="ROUNDRECT" h="30" w="70" width="4" outline="#ff0000" fill="#ff0000">
			<att name="NODE_TOOLTIP" value="&lt;html&gt;DFSGTVVEVFNGDAINVRLSNGQVK_EEALRAFSEDVLNHK_LHADFQSNPPIAGSYTPK_QLVAEGLVLAEQRGERK_RGDLVAAQFTLDNQWYRAK_VERVQGSNATVLYIDYGNK_YGDITQDDAPEFR&lt;br&gt;7 Peptide sequences&lt;br&gt;15 PSMs&lt;br&gt;Shared by 1 protein Nodes&lt;br&gt;Shared by 1 proteins&lt;br&gt;Detected in 6 MS runs&lt;br&gt;Detected in 6 Replicates&lt;br&gt;Ion count ratio Rc = Infinity = log2( (9/2 + 5/2 + 11/2 + 5/1 + 4/1 + 3/1 + 8/6) / (0 + 0 + 0 + 0 + 0 + 0 + 0) )&lt;br&gt;Individual peptides in the node:&lt;br&gt;DFSGTVVEVFNGDAINVRLSNGQVK, 2 PSMs, Shared by 1 proteins, Detected in 2 MS Runs, Detected in 2 replicates, Rc = Infinity&lt;br&gt;EEALRAFSEDVLNHK, 2 PSMs, Shared by 1 proteins, Detected in 2 MS Runs, Detected in 2 replicates, Rc = Infinity&lt;br&gt;LHADFQSNPPIAGSYTPK, 2 PSMs, Shared by 1 proteins, Detected in 1 MS Runs, Detected in 1 replicates, Rc = Infinity&lt;br&gt;QLVAEGLVLAEQRGERK, 1 PSMs, Shared by 1 proteins, Detected in 1 MS Runs, Detected in 1 replicates, Rc = Infinity&lt;br&gt;RGDLVAAQFTLDNQWYRAK, 1 PSMs, Shared by 1 proteins, Detected in 1 MS Runs, Detected in 1 replicates, Rc = Infinity&lt;br&gt;VERVQGSNATVLYIDYGNK, 1 PSMs, Shared by 1 proteins, Detected in 1 MS Runs, Detected in 1 replicates, Rc = Infinity&lt;br&gt;YGDITQDDAPEFR, 6 PSMs, Shared by 1 proteins, Detected in 4 MS Runs, Detected in 4 replicates, Rc = Infinity&lt;br&gt;&lt;/html&gt;" type="string"/>
			<att name="NODE_NESTED_NETWORK_IMAGE_VISIBLE" value="true" type="string"/>
			<att name="NODE_BORDER_STROKE" value="SOLID" type="string"/>
			<att name="NODE_SELECTED" value="false" type="string"/>
			<att name="NODE_TRANSPARENCY" value="255" type="string"/>
			<att name="NODE_LABEL_WIDTH" value="200" type="string"/>
			<att name="NODE_LABEL" value="Infinity*" type="string"/>
			<att name="NODE_LABEL_FONT_SIZE" value="12" type="string"/>
			<att name="NODE_LABEL_TRANSPARENCY" value="255" type="string"/>
			<att name="NODE_LABEL_COLOR" value="#000000" type="string"/>
			<att name="NODE_VISIBLE" value="true" type="string"/>
			<att name="NODE_DEPTH" value="0.0" type="string"/>
			<att name="NODE_BORDER_TRANSPARENCY" value="255" type="string"/>
			<att name="NODE_LABEL_FONT_FACE" value="Dialog,plain,12" type="string"/>
			<att name="NODE_LABEL_TRANSPARENCY" value="255" type="string"/>
		</graphics>
	</node>
	<node id="AGDREVQRTMLELLNQLDGFSSTADIK_DSYLILETLPAEYDARVK_TSTRQAYFLPVIGLVDAEK" label="AGDREVQRTMLELLNQLDGFSSTADIK_DSYLILETLPAEYDARVK_TSTRQAYFLPVIGLVDAEK">
		<att name="numMSRuns" value="5" type="integer"/>
		<att name="numReplicates" value="5" type="integer"/>
		<att name="PCQ_ID" value="AGDREVQRTMLELLNQLDGFSSTADIK_DSYLILETLPAEYDARVK_TSTRQAYFLPVIGLVDAEK" type="string"/>
		<att name="numConnectedProteinNodes" value="1" type="integer"/>
		<att name="numPeptideSequences" value="3" type="integer"/>
		<att name="PeptideSequences" value="AGDREVQRTMLELLNQLDGFSSTADIK_DSYLILETLPAEYDARVK_TSTRQAYFLPVIGLVDAEK" type="string"/>
		<att name="significant" value="0" type="integer"/>
		<att name="numProteins" value="2" type="integer"/>
		<att name="ionCount" value="30" type="integer"/>
		<att name="Rc" value="-2.035623909730721" type="real"/>
		<att name="numPsms" value="12" type="integer"/>
		<att name="containsPTMs" value="0" type="integer"/>
		<att name="Ri" value="NaN" type="real"/>
		<att name="lightIons" value="2" type="integer"/>
		<att name="uniquePeptide" value="0" type="integer"/>
		<att name="isFiltered" value="0" type="integer"/>
		<att name="finalRatio" value="-2.035623909730721" type="real"/>
		<att name="heavyIons" value="28" type="integer"/>
		<att name="normHeavyIons" value="8.2" type="real"/>
		<att name="uniquePeptideNode" value="1" type="integer"/>
		<att name="normLightIons" value="2.0" type="real"/>
		<att name="isProtein" value="0" type="integer"/>
		<graphics type="ROUNDRECT" h="30" w="70" width="4" outline="#000000" fill="#ffffff">
			<att name="NODE_TOOLTIP" value="&lt;html&gt;AGDREVQRTMLELLNQLDGFSSTADIK_DSYLILETLPAEYDARVK_TSTRQAYFLPVIGLVDAEK&lt;br&gt;3 Peptide sequences&lt;br&gt;12 PSMs&lt;br&gt;Shared by 1 protein Nodes&lt;br&gt;Shared by 2 proteins&lt;br&gt;Detected in 5 MS runs&lt;br&gt;Detected in 5 Replicates&lt;br&gt;Ion count ratio Rc = -2 = log2( (1/1 + 1/1 + 0) / (2/1 + 4/1 + 22/10) )&lt;br&gt;Individual peptides in the node:&lt;br&gt;AGDREVQRTMLELLNQLDGFSSTADIK, 1 PSMs, Shared by 2 proteins, Detected in 1 MS Runs, Detected in 1 replicates, Rc = -1.0&lt;br&gt;DSYLILETLPAEYDARVK, 1 PSMs, Shared by 2 proteins, Detected in 1 MS Runs, Detected in 1 replicates, Rc = -2.0&lt;br&gt;TSTRQAYFLPVIGLVDAEK, 10 PSMs, Shared by 2 proteins, Detected in 5 MS Runs, Detected in 5 replicates, Rc = -Infinity&lt;br&gt;&lt;/html&gt;" type="string"/>
			<att name="NODE_NESTED_NETWORK_IMAGE_VISIBLE" value="true" type="string"/>
			<att name="NODE_BORDER_STROKE" value="SOLID" type="string"/>
			<att name="NODE_SELECTED" value="false" type="string"/>
			<att name="NODE_TRANSPARENCY" value="255" type="string"/>
			<att name="NODE_LABEL_WIDTH" value="200" type="string"/>
			<att name="NODE_LABEL" value="-2" type="string"/>
			<att name="NODE_LABEL_FONT_SIZE" value="12" type="string"/>
			<att name="NODE_LABEL_TRANSPARENCY" value="255" type="string"/>
			<att name="NODE_LABEL_COLOR" value="#000000" type="string"/>
			<att name="NODE_VISIBLE" value="true" type="string"/>
			<att name="NODE_DEPTH" value="0.0" type="string"/>
			<att name="NODE_BORDER_TRANSPARENCY" value="255" type="string"/>
			<att name="NODE_LABEL_FONT_FACE" value="Dialog,plain,12" type="string"/>
			<att name="NODE_LABEL_TRANSPARENCY" value="255" type="string"/>
		</graphics>
	</node>
	<node id="B4M0F9 Q9V3V6" label="B4M0F9 Q9V3V6">
		<att name="ProteinDescription" value="GJ22583 #### 26S proteasome regulatory complex subunit p50 OS=Drosophila melanogaster GN=Rpt5 PE=2 SV=1 " type="string"/>
		<att name="ACC" value="B4M0F9 Q9V3V6" type="string"/>
		<att name="numPeptideSequencesInProteins" value="3" type="integer"/>
		<att name="conclusiveProtein" value="0" type="integer"/>
		<att name="numConnectedPeptideNodes" value="3" type="integer"/>
		<att name="UniprotKB" value="B4M0F9 Q9V3V6" type="string"/>
		<att name="numProteins" value="2" type="integer"/>
		<att name="GeneName" value="Dvir\GJ22583,Rpt5" type="string"/>
		<att name="containsPTMs" value="0" type="integer"/>
		<att name="conclusiveProteinNode" value="1" type="integer"/>
		<att name="isFiltered" value="0" type="integer"/>
		<att name="ID" value="B4M0F9_DROVI Q9V3V6_DROME" type="string"/>
		<att name="numPsmsInProtein" value="12" type="integer"/>
		<att name="Species" value="[Drosophila virilis, Drosophila melanogaster]" type="string"/>
		<att name="isProtein" value="1" type="integer"/>
		<graphics type="ELLIPSE" h="30" w="70" width="4" outline="#000000" fill="#ff66ff">
			<att name="NODE_TOOLTIP" value="&lt;html&gt;&lt;b&gt;Protein ACC(s):&lt;/b&gt;&lt;br&gt;B4M0F9 Q9V3V6&lt;br&gt;&lt;b&gt;Protein name(s):&lt;/b&gt;&lt;br&gt; GJ22583&lt;br&gt;26S proteasome regulatory complex subunit p50 OS=Drosophila melanogaster GN=Rpt5 PE=2 SV=1 &lt;br&gt;&lt;b&gt;TAX:&lt;/b&gt; [Drosophila virilis, Drosophila melanogaster]&lt;br&gt;&lt;b&gt;Gene name:&lt;/b&gt; Dvir\GJ22583,Rpt5&lt;/html&gt;" type="string"/>
			<att name="NODE_NESTED_NETWORK_IMAGE_VISIBLE" value="true" type="string"/>
			<att name="NODE_BORDER_STROKE" value="SOLID" type="string"/>
			<att name="NODE_SELECTED" value="false" type="string"/>
			<att name="NODE_TRANSPARENCY" value="255" type="string"/>
			<att name="NODE_LABEL_WIDTH" value="200" type="string"/>
			<att name="NODE_LABEL" value="B4M0F9 Q9V3V6" type="string"/>
			<att name="NODE_LABEL_FONT_SIZE" value="12" type="string"/>
			<att name="NODE_LABEL_TRANSPARENCY" value="255" type="string"/>
			<att name="NODE_LABEL_COLOR" value="#000000" type="string"/>
			<att name="NODE_VISIBLE" value="true" type="string"/>
			<att name="NODE_DEPTH" value="0.0" type="string"/>
			<att name="NODE_BORDER_TRANSPARENCY" value="255" type="string"/>
			<att name="NODE_LABEL_FONT_FACE" value="Dialog,plain,12" type="string"/>
			<att name="NODE_LABEL_TRANSPARENCY" value="255" type="string"/>
		</graphics>
	</node>
	<node id="NSIIVSPDAGGAK" label="NSIIVSPDAGGAK">
		<att name="numMSRuns" value="1" type="integer"/>
		<att name="numReplicates" value="1" type="integer"/>
		<att name="PCQ_ID" value="NSIIVSPDAGGAK" type="string"/>
		<att name="numConnectedProteinNodes" value="1" type="integer"/>
		<att name="numPeptideSequences" value="1" type="integer"/>
		<att name="PeptideSequences" value="NSIIVSPDAGGAK" type="string"/>
		<att name="significant" value="0" type="integer"/>
		<att name="numProteins" value="7" type="integer"/>
		<att name="ionCount" value="5" type="integer"/>
		<att name="Rc" value="-2.0" type="real"/>
		<att name="numPsms" value="1" type="integer"/>
		<att name="containsPTMs" value="0" type="integer"/>
		<att name="Ri" value="NaN" type="real"/>
		<att name="lightIons" value="1" type="integer"/>
		<att name="uniquePeptide" value="0" type="integer"/>
		<att name="isFiltered" value="0" type="integer"/>
		<att name="finalRatio" value="-2.0" type="real"/>
		<att name="heavyIons" value="4" type="integer"/>
		<att name="normHeavyIons" value="4.0" type="real"/>
		<att name="uniquePeptideNode" value="1" type="integer"/>
		<att name="normLightIons" value="1.0" type="real"/>
		<att name="isProtein" value="0" type="integer"/>
		<graphics type="ROUNDRECT" h="30" w="70" width="4" outline="#000000" fill="#ffffff">
			<att name="NODE_TOOLTIP" value="&lt;html&gt;NSIIVSPDAGGAK&lt;br&gt;1 Peptide sequences&lt;br&gt;1 PSMs&lt;br&gt;Shared by 1 protein Nodes&lt;br&gt;Shared by 7 proteins&lt;br&gt;Detected in 1 MS runs&lt;br&gt;Detected in 1 Replicates&lt;br&gt;Ion count ratio Rc = -2 = log2( (1/1) / (4/1) )&lt;br&gt;Individual peptides in the node:&lt;br&gt;NSIIVSPDAGGAK, 1 PSMs, Shared by 7 proteins, Detected in 1 MS Runs, Detected in 1 replicates, Rc = -2.0&lt;br&gt;&lt;/html&gt;" type="string"/>
			<att name="NODE_NESTED_NETWORK_IMAGE_VISIBLE" value="true" type="string"/>
			<att name="NODE_BORDER_STROKE" value="SOLID" type="string"/>
			<att name="NODE_SELECTED" value="false" type="string"/>
			<att name="NODE_TRANSPARENCY" value="255" type="string"/>
			<att name="NODE_LABEL_WIDTH" value="200" type="string"/>
			<att name="NODE_LABEL" value="-2" type="string"/>
			<att name="NODE_LABEL_FONT_SIZE" value="12" type="string"/>
			<att name="NODE_LABEL_TRANSPARENCY" value="255" type="string"/>
			<att name="NODE_LABEL_COLOR" value="#000000" type="string"/>
			<att name="NODE_VISIBLE" value="true" type="string"/>
			<att name="NODE_DEPTH" value="0.0" type="string"/>
			<att name="NODE_BORDER_TRANSPARENCY" value="255" type="string"/>
			<att name="NODE_LABEL_FONT_FACE" value="Dialog,plain,12" type="string"/>
			<att name="NODE_LABEL_TRANSPARENCY" value="255" type="string"/>
		</graphics>
	</node>
	<node id="B4LHQ6 M9PEP5 M9PEY1 M9PF46 M9PHW7 Q9VT32 Q9VT33" label="B4LHQ6 M9PEP5 M9PEY1 M9PF46 M9PHW7 Q9VT32 Q9VT33">
		<att name="ProteinDescription" value="GJ13347 #### CG6767, isoform F OS=Drosophila melanogaster GN=CG6767 PE=3 SV=1  #### CG6767, isoform C #### CG6767, isoform G #### CG6767, isoform D #### CG6767, isoform A #### CG6767, isoform B" type="string"/>
		<att name="ACC" value="B4LHQ6 M9PEP5 M9PEY1 M9PF46 M9PHW7 Q9VT32 Q9VT33" type="string"/>
		<att name="numPeptideSequencesInProteins" value="1" type="integer"/>
		<att name="conclusiveProtein" value="1" type="integer"/>
		<att name="numConnectedPeptideNodes" value="1" type="integer"/>
		<att name="UniprotKB" value="B4LHQ6 M9PEP5 M9PEY1 M9PF46 M9PHW7 Q9VT32 Q9VT33" type="string"/>
		<att name="numProteins" value="7" type="integer"/>
		<att name="GeneName" value="CG6767,Dvir\GJ13347" type="string"/>
		<att name="containsPTMs" value="0" type="integer"/>
		<att name="conclusiveProteinNode" value="1" type="integer"/>
		<att name="isFiltered" value="0" type="integer"/>
		<att name="ID" value="B4LHQ6_DROVI M9PEP5_DROME M9PEY1_DROME M9PF46_DROME M9PHW7_DROME Q9VT32_DROME Q9VT33_DROME" type="string"/>
		<att name="numPsmsInProtein" value="1" type="integer"/>
		<att name="Species" value="[Drosophila virilis, Drosophila melanogaster]" type="string"/>
		<att name="isProtein" value="1" type="integer"/>
		<graphics type="ELLIPSE" h="30" w="70" width="4" outline="#000000" fill="#ff66ff">
			<att name="NODE_TOOLTIP" value="&lt;html&gt;&lt;b&gt;Protein ACC(s):&lt;/b&gt;&lt;br&gt;B4LHQ6 M9PEP5 M9PEY1 M9PF46 M9PHW7 Q9VT32 Q9VT33&lt;br&gt;&lt;b&gt;Protein name(s):&lt;/b&gt;&lt;br&gt; GJ13347&lt;br&gt;CG6767, isoform F OS=Drosophila melanogaster GN=CG6767 PE=3 SV=1 &lt;br&gt;CG6767, isoform C&lt;br&gt;CG6767, isoform G&lt;br&gt;CG6767, isoform D&lt;br&gt;CG6767, isoform A&lt;br&gt;CG6767, isoform B&lt;br&gt;&lt;b&gt;TAX:&lt;/b&gt; [Drosophila virilis, Drosophila melanogaster]&lt;br&gt;&lt;b&gt;Gene name:&lt;/b&gt; CG6767,Dvir\GJ13347&lt;/html&gt;" type="string"/>
			<att name="NODE_NESTED_NETWORK_IMAGE_VISIBLE" value="true" type="string"/>
			<att name="NODE_BORDER_STROKE" value="SOLID" type="string"/>
			<att name="NODE_SELECTED" value="false" type="string"/>
			<att name="NODE_TRANSPARENCY" value="255" type="string"/>
			<att name="NODE_LABEL_WIDTH" value="200" type="string"/>
			<att name="NODE_LABEL" value="B4LHQ6 M9PEP5 M9PEY1 M9PF46 M9PHW7 Q9VT32 Q9VT33" type="string"/>
			<att name="NODE_LABEL_FONT_SIZE" value="12" type="string"/>
			<att name="NODE_LABEL_TRANSPARENCY" value="255" type="string"/>
			<att name="NODE_LABEL_COLOR" value="#000000" type="string"/>
			<att name="NODE_VISIBLE" value="true" type="string"/>
			<att name="NODE_DEPTH" value="0.0" type="string"/>
			<att name="NODE_BORDER_TRANSPARENCY" value="255" type="string"/>
			<att name="NODE_LABEL_FONT_FACE" value="Dialog,plain,12" type="string"/>
			<att name="NODE_LABEL_TRANSPARENCY" value="255" type="string"/>
		</graphics>
	</node>
	<node id="B4M825" label="B4M825">
		<att name="ProteinDescription" value="GJ16679 OS=Drosophila virilis GN=Dvir\GJ16679 PE=4 SV=1 " type="string"/>
		<att name="ACC" value="B4M825" type="string"/>
		<att name="numPeptideSequencesInProteins" value="1" type="integer"/>
		<att name="conclusiveProtein" value="1" type="integer"/>
		<att name="numConnectedPeptideNodes" value="1" type="integer"/>
		<att name="UniprotKB" value="B4M825" type="string"/>
		<att name="numProteins" value="1" type="integer"/>
		<att name="Classification2Case" value="6" type="string"/>
		<att name="GeneName" value="Dvir\GJ16679" type="string"/>
		<att name="containsPTMs" value="0" type="integer"/>
		<att name="conclusiveProteinNode" value="0" type="integer"/>
		<att name="isFiltered" value="0" type="integer"/>
		<att name="ID" value="B4M825_DROVI" type="string"/>
		<att name="numPsmsInProtein" value="12" type="integer"/>
		<att name="Species" value="[Drosophila virilis]" type="string"/>
		<att name="isProtein" value="1" type="integer"/>
		<graphics type="ELLIPSE" h="30" w="70" width="4" outline="#000000" fill="#00cc66">
			<att name="NODE_TOOLTIP" value="&lt;html&gt;&lt;b&gt;Protein ACC(s):&lt;/b&gt;&lt;br&gt;B4M825&lt;br&gt;&lt;b&gt;Protein name(s):&lt;/b&gt;&lt;br&gt; GJ16679 OS=Drosophila virilis GN=Dvir\GJ16679 PE=4 SV=1 &lt;br&gt;&lt;b&gt;Classification case(s):&lt;/b&gt;&lt;br&gt;&lt;b&gt;6&lt;/b&gt;: Not classified&lt;br&gt;&lt;b&gt;TAX:&lt;/b&gt; [Drosophila virilis]&lt;br&gt;&lt;b&gt;Gene name:&lt;/b&gt; Dvir\GJ16679&lt;/html&gt;" type="string"/>
			<att name="NODE_NESTED_NETWORK_IMAGE_VISIBLE" value="true" type="string"/>
			<att name="NODE_BORDER_STROKE" value="SOLID" type="string"/>
			<att name="NODE_SELECTED" value="false" type="string"/>
			<att name="NODE_TRANSPARENCY" value="255" type="string"/>
			<att name="NODE_LABEL_WIDTH" value="200" type="string"/>
			<att name="NODE_LABEL" value="B4M825" type="string"/>
			<att name="NODE_LABEL_FONT_SIZE" value="12" type="string"/>
			<att name="NODE_LABEL_TRANSPARENCY" value="255" type="string"/>
			<att name="NODE_LABEL_COLOR" value="#000000" type="string"/>
			<att name="NODE_VISIBLE" value="true" type="string"/>
			<att name="NODE_DEPTH" value="0.0" type="string"/>
			<att name="NODE_BORDER_TRANSPARENCY" value="255" type="string"/>
			<att name="NODE_LABEL_FONT_FACE" value="Dialog,plain,12" type="string"/>
			<att name="NODE_LABEL_TRANSPARENCY" value="255" type="string"/>
		</graphics>
	</node>
	<node id="NFGIGQNVQPK" label="NFGIGQNVQPK">
		<att name="numMSRuns" value="3" type="integer"/>
		<att name="numReplicates" value="3" type="integer"/>
		<att name="PCQ_ID" value="NFGIGQNVQPK" type="string"/>
		<att name="numConnectedProteinNodes" value="2" type="integer"/>
		<att name="numPeptideSequences" value="1" type="integer"/>
		<att name="PeptideSequences" value="NFGIGQNVQPK" type="string"/>
		<att name="significant" value="0" type="integer"/>
		<att name="numProteins" value="2" type="integer"/>
		<att name="ionCount" value="72" type="integer"/>
		<att name="Rc" value="0.8231222379159209" type="real"/>
		<att name="numPsms" value="12" type="integer"/>
		<att name="containsPTMs" value="0" type="integer"/>
		<att name="Ri" value="NaN" type="real"/>
		<att name="lightIons" value="46" type="integer"/>
		<att name="uniquePeptide" value="0" type="integer"/>
		<att name="isFiltered" value="0" type="integer"/>
		<att name="finalRatio" value="0.8231222379159209" type="real"/>
		<att name="heavyIons" value="26" type="integer"/>
		<att name="normHeavyIons" value="2.1666666666666665" type="real"/>
		<att name="uniquePeptideNode" value="0" type="integer"/>
		<att name="normLightIons" value="3.8333333333333335" type="real"/>
		<att name="isProtein" value="0" type="integer"/>
		<graphics type="ROUNDRECT" h="30" w="70" width="4" outline="#000000" fill="#ffffff">
			<att name="NODE_TOOLTIP" value="&lt;html&gt;NFGIGQNVQPK&lt;br&gt;1 Peptide sequences&lt;br&gt;12 PSMs&lt;br&gt;Shared by 2 protein Nodes&lt;br&gt;Shared by 2 proteins&lt;br&gt;Detected in 3 MS runs&lt;br&gt;Detected in 3 Replicates&lt;br&gt;Ion count ratio Rc = 0.8 = log2( (46/12) / (26/12) )&lt;br&gt;Individual peptides in the node:&lt;br&gt;NFGIGQNVQPK, 12 PSMs, Shared by 2 proteins, Detected in 3 MS Runs, Detected in 3 replicates, Rc = 0.8231222379159208&lt;br&gt;&lt;/html&gt;" type="string"/>
			<att name="NODE_NESTED_NETWORK_IMAGE_VISIBLE" value="true" type="string"/>
			<att name="NODE_BORDER_STROKE" value="SOLID" type="string"/>
			<att name="NODE_SELECTED" value="false" type="string"/>
			<att name="NODE_TRANSPARENCY" value="255" type="string"/>
			<att name="NODE_LABEL_WIDTH" value="200" type="string"/>
			<att name="NODE_LABEL" value="0.8" type="string"/>
			<att name="NODE_LABEL_FONT_SIZE" value="12" type="string"/>
			<att name="NODE_LABEL_TRANSPARENCY" value="255" type="string"/>
			<att name="NODE_LABEL_COLOR" value="#000000" type="string"/>
			<att name="NODE_VISIBLE" value="true" type="string"/>
			<att name="NODE_DEPTH" value="0.0" type="string"/>
			<att name="NODE_BORDER_TRANSPARENCY" value="255" type="string"/>
			<att name="NODE_LABEL_FONT_FACE" value="Dialog,plain,12" type="string"/>
			<att name="NODE_LABEL_TRANSPARENCY" value="255" type="string"/>
		</graphics>
	</node>
	<node id="P46223" label="P46223">
		<att name="ProteinDescription" value="60S ribosomal protein L7a OS=Drosophila melanogaster GN=RpL7A PE=1 SV=2 " type="string"/>
		<att name="ACC" value="P46223" type="string"/>
		<att name="numPeptideSequencesInProteins" value="3" type="integer"/>
		<att name="conclusiveProtein" value="0" type="integer"/>
		<att name="numConnectedPeptideNodes" value="3" type="integer"/>
		<att name="UniprotKB" value="P46223" type="string"/>
		<att name="numProteins" value="1" type="integer"/>
		<att name="Classification2Case" value="6" type="string"/>
		<att name="GeneName" value="RpL7A" type="string"/>
		<att name="containsPTMs" value="0" type="integer"/>
		<att name="conclusiveProteinNode" value="1" type="integer"/>
		<att name="isFiltered" value="0" type="integer"/>
		<att name="ID" value="RL7A_DROME" type="string"/>
		<att name="numPsmsInProtein" value="46" type="integer"/>
		<att name="Species" value="[Drosophila melanogaster]" type="string"/>
		<att name="isProtein" value="1" type="integer"/>
		<graphics type="ELLIPSE" h="30" w="70" width="4" outline="#000000" fill="#0080ff">
			<att name="NODE_TOOLTIP" value="&lt;html&gt;&lt;b&gt;Protein ACC(s):&lt;/b&gt;&lt;br&gt;P46223&lt;br&gt;&lt;b&gt;Protein name(s):&lt;/b&gt;&lt;br&gt; 60S ribosomal protein L7a OS=Drosophila melanogaster GN=RpL7A PE=1 SV=2 &lt;br&gt;&lt;b&gt;Classification case(s):&lt;/b&gt;&lt;br&gt;&lt;b&gt;6&lt;/b&gt;: Not classified&lt;br&gt;&lt;b&gt;TAX:&lt;/b&gt; [Drosophila melanogaster]&lt;br&gt;&lt;b&gt;Gene name:&lt;/b&gt; RpL7A&lt;/html&gt;" type="string"/>
			<att name="NODE_NESTED_NETWORK_IMAGE_VISIBLE" value="true" type="string"/>
			<att name="NODE_BORDER_STROKE" value="SOLID" type="string"/>
			<att name="NODE_SELECTED" value="false" type="string"/>
			<att name="NODE_TRANSPARENCY" value="255" type="string"/>
			<att name="NODE_LABEL_WIDTH" value="200" type="string"/>
			<att name="NODE_LABEL" value="P46223" type="string"/>
			<att name="NODE_LABEL_FONT_SIZE" value="12" type="string"/>
			<att name="NODE_LABEL_TRANSPARENCY" value="255" type="string"/>
			<att name="NODE_LABEL_COLOR" value="#000000" type="string"/>
			<att name="NODE_VISIBLE" value="true" type="string"/>
			<att name="NODE_DEPTH" value="0.0" type="string"/>
			<att name="NODE_BORDER_TRANSPARENCY" value="255" type="string"/>
			<att name="NODE_LABEL_FONT_FACE" value="Dialog,plain,12" type="string"/>
			<att name="NODE_LABEL_TRANSPARENCY" value="255" type="string"/>
		</graphics>
	</node>
	<node id="KPSYVSAGTNTVTK_VPPPIHQFSQTLDK" label="KPSYVSAGTNTVTK_VPPPIHQFSQTLDK">
		<att name="numMSRuns" value="6" type="integer"/>
		<att name="numReplicates" value="6" type="integer"/>
		<att name="PCQ_ID" value="KPSYVSAGTNTVTK_VPPPIHQFSQTLDK" type="string"/>
		<att name="numConnectedProteinNodes" value="1" type="integer"/>
		<att name="numPeptideSequences" value="2" type="integer"/>
		<att name="PeptideSequences" value="KPSYVSAGTNTVTK_VPPPIHQFSQTLDK" type="string"/>
		<att name="significant" value="0" type="integer"/>
		<att name="numProteins" value="1" type="integer"/>
		<att name="ionCount" value="210" type="integer"/>
		<att name="Rc" value="3.968796500464294" type="real"/>
		<att name="numPsms" value="34" type="integer"/>
		<att name="containsPTMs" value="0" type="integer"/>
		<att name="Ri" value="NaN" type="real"/>
		<att name="lightIons" value="196" type="integer"/>
		<att name="uniquePeptide" value="1" type="integer"/>
		<att name="isFiltered" value="0" type="integer"/>
		<att name="finalRatio" value="3.968796500464294" type="real"/>
		<att name="heavyIons" value="14" type="integer"/>
		<att name="normHeavyIons" value="0.7789473684210526" type="real"/>
		<att name="uniquePeptideNode" value="1" type="integer"/>
		<att name="normLightIons" value="12.196491228070176" type="real"/>
		<att name="isProtein" value="0" type="integer"/>
		<graphics type="ROUNDRECT" h="30" w="70" width="4" outline="#000000" fill="#ffffff">
			<att name="NODE_TOOLTIP" value="&lt;html&gt;KPSYVSAGTNTVTK_VPPPIHQFSQTLDK&lt;br&gt;2 Peptide sequences&lt;br&gt;34 PSMs&lt;br&gt;Shared by 1 protein Nodes&lt;br&gt;Shared by 1 proteins&lt;br&gt;Detected in 6 MS runs&lt;br&gt;Detected in 6 Replicates&lt;br&gt;Ion count ratio Rc = 4 = log2( (134/15 + 62/19) / (3/15 + 11/19) )&lt;br&gt;Individual peptides in the node:&lt;br&gt;KPSYVSAGTNTVTK, 15 PSMs, Shared by 1 proteins, Detected in 6 MS Runs, Detected in 6 replicates, Rc = 5.481126689736616&lt;br&gt;VPPPIHQFSQTLDK, 19 PSMs, Shared by 1 proteins, Detected in 6 MS Runs, Detected in 6 replicates, Rc = 2.494764691749578&lt;br&gt;&lt;/html&gt;" type="string"/>
			<att name="NODE_NESTED_NETWORK_IMAGE_VISIBLE" value="true" type="string"/>
			<att name="NODE_BORDER_STROKE" value="SOLID" type="string"/>
			<att name="NODE_SELECTED" value="false" type="string"/>
			<att name="NODE_TRANSPARENCY" value="255" type="string"/>
			<att name="NODE_LABEL_WIDTH" value="200" type="string"/>
			<att name="NODE_LABEL" value="4" type="string"/>
			<att name="NODE_LABEL_FONT_SIZE" value="12" type="string"/>
			<att name="NODE_LABEL_TRANSPARENCY" value="255" type="string"/>
			<att name="NODE_LABEL_COLOR" value="#000000" type="string"/>
			<att name="NODE_VISIBLE" value="true" type="string"/>
			<att name="NODE_DEPTH" value="0.0" type="string"/>
			<att name="NODE_BORDER_TRANSPARENCY" value="255" type="string"/>
			<att name="NODE_LABEL_FONT_FACE" value="Dialog,plain,12" type="string"/>
			<att name="NODE_LABEL_TRANSPARENCY" value="255" type="string"/>
		</graphics>
	</node>
	<node id="LVDDVIYEVYGK" label="LVDDVIYEVYGK">
		<att name="numMSRuns" value="1" type="integer"/>
		<att name="numReplicates" value="1" type="integer"/>
		<att name="PCQ_ID" value="LVDDVIYEVYGK" type="string"/>
		<att name="numConnectedProteinNodes" value="1" type="integer"/>
		<att name="numPeptideSequences" value="1" type="integer"/>
		<att name="PeptideSequences" value="LVDDVIYEVYGK" type="string"/>
		<att name="significant" value="1" type="integer"/>
		<att name="numProteins" value="1" type="integer"/>
		<att name="ionCount" value="7" type="integer"/>
		<att name="Rc" value="Infinity" type="real"/>
		<att name="numPsms" value="1" type="integer"/>
		<att name="containsPTMs" value="0" type="integer"/>
		<att name="Ri" value="NaN" type="real"/>
		<att name="lightIons" value="7" type="integer"/>
		<att name="uniquePeptide" value="1" type="integer"/>
		<att name="isFiltered" value="0" type="integer"/>
		<att name="finalRatio" value="Infinity" type="real"/>
		<att name="heavyIons" value="0" type="integer"/>
		<att name="normHeavyIons" value="0.0" type="real"/>
		<att name="uniquePeptideNode" value="1" type="integer"/>
		<att name="normLightIons" value="7.0" type="real"/>
		<att name="isProtein" value="0" type="integer"/>
		<graphics type="ROUNDRECT" h="30" w="70" width="4" outline="#ff0000" fill="#ff0000">
			<att name="NODE_TOOLTIP" value="&lt;html&gt;LVDDVIYEVYGK&lt;br&gt;1 Peptide sequences&lt;br&gt;1 PSMs&lt;br&gt;Shared by 1 protein Nodes&lt;br&gt;Shared by 1 proteins&lt;br&gt;Detected in 1 MS runs&lt;br&gt;Detected in 1 Replicates&lt;br&gt;Ion count ratio Rc = Infinity = log2( (7/1) / (0) )&lt;br&gt;Individual peptides in the node:&lt;br&gt;LVDDVIYEVYGK, 1 PSMs, Shared by 1 proteins, Detected in 1 MS Runs, Detected in 1 replicates, Rc = Infinity&lt;br&gt;&lt;/html&gt;" type="string"/>
			<att name="NODE_NESTED_NETWORK_IMAGE_VISIBLE" value="true" type="string"/>
			<att name="NODE_BORDER_STROKE" value="SOLID" type="string"/>
			<att name="NODE_SELECTED" value="false" type="string"/>
			<att name="NODE_TRANSPARENCY" value="255" type="string"/>
			<att name="NODE_LABEL_WIDTH" value="200" type="string"/>
			<att name="NODE_LABEL" value="Infinity*" type="string"/>
			<att name="NODE_LABEL_FONT_SIZE" value="12" type="string"/>
			<att name="NODE_LABEL_TRANSPARENCY" value="255" type="string"/>
			<att name="NODE_LABEL_COLOR" value="#000000" type="string"/>
			<att name="NODE_VISIBLE" value="true" type="string"/>
			<att name="NODE_DEPTH" value="0.0" type="string"/>
			<att name="NODE_BORDER_TRANSPARENCY" value="255" type="string"/>
			<att name="NODE_LABEL_FONT_FACE" value="Dialog,plain,12" type="string"/>
			<att name="NODE_LABEL_TRANSPARENCY" value="255" type="string"/>
		</graphics>
	</node>
	<node id="Q9VGS2" label="Q9VGS2">
		<att name="ProteinDescription" value="Translationally-controlled tumor protein homolog" type="string"/>
		<att name="ACC" value="Q9VGS2" type="string"/>
		<att name="numPeptideSequencesInProteins" value="2" type="integer"/>
		<att name="conclusiveProtein" value="0" type="integer"/>
		<att name="numConnectedPeptideNodes" value="2" type="integer"/>
		<att name="UniprotKB" value="Q9VGS2" type="string"/>
		<att name="numProteins" value="1" type="integer"/>
		<att name="Classification2Case" value="3" type="string"/>
		<att name="GeneName" value="Tctp" type="string"/>
		<att name="containsPTMs" value="0" type="integer"/>
		<att name="conclusiveProteinNode" value="1" type="integer"/>
		<att name="isFiltered" value="0" type="integer"/>
		<att name="ID" value="TCTP_DROME" type="string"/>
		<att name="numPsmsInProtein" value="6" type="integer"/>
		<att name="Species" value="[Drosophila melanogaster]" type="string"/>
		<att name="isProtein" value="1" type="integer"/>
		<graphics type="ELLIPSE" h="30" w="70" width="4" outline="#000000" fill="#0080ff">
			<att name="NODE_TOOLTIP" value="&lt;html&gt;&lt;b&gt;Protein ACC(s):&lt;/b&gt;&lt;br&gt;Q9VGS2&lt;br&gt;&lt;b&gt;Protein name(s):&lt;/b&gt;&lt;br&gt; Translationally-controlled tumor protein homolog&lt;br&gt;&lt;b&gt;Classification case(s):&lt;/b&gt;&lt;br&gt;&lt;b&gt;3&lt;/b&gt;: Unique peptide is significantly different, or difference between the two unique peptides is larger than threshold&lt;br&gt;&lt;b&gt;TAX:&lt;/b&gt; [Drosophila melanogaster]&lt;br&gt;&lt;b&gt;Gene name:&lt;/b&gt; Tctp&lt;/html&gt;" type="string"/>
			<att name="NODE_NESTED_NETWORK_IMAGE_VISIBLE" value="true" type="string"/>
			<att name="NODE_BORDER_STROKE" value="SOLID" type="string"/>
			<att name="NODE_SELECTED" value="false" type="string"/>
			<att name="NODE_TRANSPARENCY" value="255" type="string"/>
			<att name="NODE_LABEL_WIDTH" value="200" type="string"/>
			<att name="NODE_LABEL" value="Q9VGS2" type="string"/>
			<att name="NODE_LABEL_FONT_SIZE" value="12" type="string"/>
			<att name="NODE_LABEL_TRANSPARENCY" value="255" type="string"/>
			<att name="NODE_LABEL_COLOR" value="#000000" type="string"/>
			<att name="NODE_VISIBLE" value="true" type="string"/>
			<att name="NODE_DEPTH" value="0.0" type="string"/>
			<att name="NODE_BORDER_TRANSPARENCY" value="255" type="string"/>
			<att name="NODE_LABEL_FONT_FACE" value="Dialog,plain,12" type="string"/>
			<att name="NODE_LABEL_TRANSPARENCY" value="255" type="string"/>
		</graphics>
	</node>
	<node id="DIITGDEMFADTYK" label="DIITGDEMFADTYK">
		<att name="numMSRuns" value="2" type="integer"/>
		<att name="numReplicates" value="2" type="integer"/>
		<att name="PCQ_ID" value="DIITGDEMFADTYK" type="string"/>
		<att name="numConnectedProteinNodes" value="2" type="integer"/>
		<att name="numPeptideSequences" value="1" type="integer"/>
		<att name="PeptideSequences" value="DIITGDEMFADTYK" type="string"/>
		<att name="significant" value="0" type="integer"/>
		<att name="numProteins" value="2" type="integer"/>
		<att name="ionCount" value="29" type="integer"/>
		<att name="Rc" value="-2.263034405833794" type="real"/>
		<att name="numPsms" value="5" type="integer"/>
		<att name="containsPTMs" value="0" type="integer"/>
		<att name="Ri" value="NaN" type="real"/>
		<att name="lightIons" value="5" type="integer"/>
		<att name="uniquePeptide" value="0" type="integer"/>
		<att name="isFiltered" value="0" type="integer"/>
		<att name="finalRatio" value="-2.263034405833794" type="real"/>
		<att name="heavyIons" value="24" type="integer"/>
		<att name="normHeavyIons" value="4.8" type="real"/>
		<att name="uniquePeptideNode" value="0" type="integer"/>
		<att name="normLightIons" value="1.0" type="real"/>
		<att name="isProtein" value="0" type="integer"/>
		<graphics type="ROUNDRECT" h="30" w="70" width="4" outline="#000000" fill="#ffffff">
			<att name="NODE_TOOLTIP" value="&lt;html&gt;DIITGDEMFADTYK&lt;br&gt;1 Peptide sequences&lt;br&gt;5 PSMs&lt;br&gt;Shared by 2 protein Nodes&lt;br&gt;Shared by 2 proteins&lt;br&gt;Detected in 2 MS runs&lt;br&gt;Detected in 2 Replicates&lt;br&gt;Ion count ratio Rc = -2.3 = log2( (5/5) / (24/5) )&lt;br&gt;Individual peptides in the node:&lt;br&gt;DIITGDEMFADTYK, 5 PSMs, Shared by 2 proteins, Detected in 2 MS Runs, Detected in 2 replicates, Rc = -2.263034405833794&lt;br&gt;&lt;/html&gt;" type="string"/>
			<att name="NODE_NESTED_NETWORK_IMAGE_VISIBLE" value="true" type="string"/>
			<att name="NODE_BORDER_STROKE" value="SOLID" type="string"/>
			<att name="NODE_SELECTED" value="false" type="string"/>
			<att name="NODE_TRANSPARENCY" value="255" type="string"/>
			<att name="NODE_LABEL_WIDTH" value="200" type="string"/>
			<att name="NODE_LABEL" value="-2.3" type="string"/>
			<att name="NODE_LABEL_FONT_SIZE" value="12" type="string"/>
			<att name="NODE_LABEL_TRANSPARENCY" value="255" type="string"/>
			<att name="NODE_LABEL_COLOR" value="#000000" type="string"/>
			<att name="NODE_VISIBLE" value="true" type="string"/>
			<att name="NODE_DEPTH" value="0.0" type="string"/>
			<att name="NODE_BORDER_TRANSPARENCY" value="255" type="string"/>
			<att name="NODE_LABEL_FONT_FACE" value="Dialog,plain,12" type="string"/>
			<att name="NODE_LABEL_TRANSPARENCY" value="255" type="string"/>
		</graphics>
	</node>
	<node id="B4M470" label="B4M470">
		<att name="ProteinDescription" value="GJ10886 OS=Drosophila virilis GN=Dvir\GJ10886 PE=4 SV=1 " type="string"/>
		<att name="ACC" value="B4M470" type="string"/>
		<att name="numPeptideSequencesInProteins" value="3" type="integer"/>
		<att name="conclusiveProtein" value="0" type="integer"/>
		<att name="numConnectedPeptideNodes" value="3" type="integer"/>
		<att name="UniprotKB" value="B4M470" type="string"/>
		<att name="numProteins" value="1" type="integer"/>
		<att name="Classification2Case" value="3" type="string"/>
		<att name="GeneName" value="Dvir\GJ10886" type="string"/>
		<att name="containsPTMs" value="0" type="integer"/>
		<att name="conclusiveProteinNode" value="1" type="integer"/>
		<att name="isFiltered" value="0" type="integer"/>
		<att name="ID" value="B4M470_DROVI" type="string"/>
		<att name="numPsmsInProtein" value="10" type="integer"/>
		<att name="Species" value="[Drosophila virilis]" type="string"/>
		<att name="isProtein" value="1" type="integer"/>
		<graphics type="ELLIPSE" h="30" w="70" width="4" outline="#000000" fill="#00cc66">
			<att name="NODE_TOOLTIP" value="&lt;html&gt;&lt;b&gt;Protein ACC(s):&lt;/b&gt;&lt;br&gt;B4M470&lt;br&gt;&lt;b&gt;Protein name(s):&lt;/b&gt;&lt;br&gt; GJ10886 OS=Drosophila virilis GN=Dvir\GJ10886 PE=4 SV=1 &lt;br&gt;&lt;b&gt;Classification case(s):&lt;/b&gt;&lt;br&gt;&lt;b&gt;3&lt;/b&gt;: Unique peptide is significantly different, or difference between the two unique peptides is larger than threshold&lt;br&gt;&lt;b&gt;TAX:&lt;/b&gt; [Drosophila virilis]&lt;br&gt;&lt;b&gt;Gene name:&lt;/b&gt; Dvir\GJ10886&lt;/html&gt;" type="string"/>
			<att name="NODE_NESTED_NETWORK_IMAGE_VISIBLE" value="true" type="string"/>
			<att name="NODE_BORDER_STROKE" value="SOLID" type="string"/>
			<att name="NODE_SELECTED" value="false" type="string"/>
			<att name="NODE_TRANSPARENCY" value="255" type="string"/>
			<att name="NODE_LABEL_WIDTH" value="200" type="string"/>
			<att name="NODE_LABEL" value="B4M470" type="string"/>
			<att name="NODE_LABEL_FONT_SIZE" value="12" type="string"/>
			<att name="NODE_LABEL_TRANSPARENCY" value="255" type="string"/>
			<att name="NODE_LABEL_COLOR" value="#000000" type="string"/>
			<att name="NODE_VISIBLE" value="true" type="string"/>
			<att name="NODE_DEPTH" value="0.0" type="string"/>
			<att name="NODE_BORDER_TRANSPARENCY" value="255" type="string"/>
			<att name="NODE_LABEL_FONT_FACE" value="Dialog,plain,12" type="string"/>
			<att name="NODE_LABEL_TRANSPARENCY" value="255" type="string"/>
		</graphics>
	</node>
	<node id="LVDEVIYEVYGK_SPDQVDVFK" label="LVDEVIYEVYGK_SPDQVDVFK">
		<att name="numMSRuns" value="4" type="integer"/>
		<att name="numReplicates" value="4" type="integer"/>
		<att name="PCQ_ID" value="LVDEVIYEVYGK_SPDQVDVFK" type="string"/>
		<att name="numConnectedProteinNodes" value="1" type="integer"/>
		<att name="numPeptideSequences" value="2" type="integer"/>
		<att name="PeptideSequences" value="LVDEVIYEVYGK_SPDQVDVFK" type="string"/>
		<att name="significant" value="1" type="integer"/>
		<att name="numProteins" value="1" type="integer"/>
		<att name="ionCount" value="32" type="integer"/>
		<att name="Rc" value="-Infinity" type="real"/>
		<att name="numPsms" value="5" type="integer"/>
		<att name="containsPTMs" value="0" type="integer"/>
		<att name="Ri" value="NaN" type="real"/>
		<att name="lightIons" value="0" type="integer"/>
		<att name="uniquePeptide" value="1" type="integer"/>
		<att name="isFiltered" value="0" type="integer"/>
		<att name="finalRatio" value="-Infinity" type="real"/>
		<att name="heavyIons" value="32" type="integer"/>
		<att name="normHeavyIons" value="11.75" type="real"/>
		<att name="uniquePeptideNode" value="1" type="integer"/>
		<att name="normLightIons" value="0.0" type="real"/>
		<att name="isProtein" value="0" type="integer"/>
		<graphics type="ROUNDRECT" h="30" w="70" width="4" outline="#ff0000" fill="#0000ff">
			<att name="NODE_TOOLTIP" value="&lt;html&gt;LVDEVIYEVYGK_SPDQVDVFK&lt;br&gt;2 Peptide sequences&lt;br&gt;5 PSMs&lt;br&gt;Shared by 1 protein Nodes&lt;br&gt;Shared by 1 proteins&lt;br&gt;Detected in 4 MS runs&lt;br&gt;Detected in 4 Replicates&lt;br&gt;Ion count ratio Rc = -Infinity = log2( (0 + 0) / (27/4 + 5/1) )&lt;br&gt;Individual peptides in the node:&lt;br&gt;LVDEVIYEVYGK, 4 PSMs, Shared by 1 proteins, Detected in 3 MS Runs, Detected in 3 replicates, Rc = -Infinity&lt;br&gt;SPDQVDVFK, 1 PSMs, Shared by 1 proteins, Detected in 1 MS Runs, Detected in 1 replicates, Rc = -Infinity&lt;br&gt;&lt;/html&gt;" type="string"/>
			<att name="NODE_NESTED_NETWORK_IMAGE_VISIBLE" value="true" type="string"/>
			<att name="NODE_BORDER_STROKE" value="SOLID" type="string"/>
			<att name="NODE_SELECTED" value="false" type="string"/>
			<att name="NODE_TRANSPARENCY" value="255" type="string"/>
			<att name="NODE_LABEL_WIDTH" value="200" type="string"/>
			<att name="NODE_LABEL" value="-Infinity*" type="string"/>
			<att name="NODE_LABEL_FONT_SIZE" value="12" type="string"/>
			<att name="NODE_LABEL_TRANSPARENCY" value="255" type="string"/>
			<att name="NODE_LABEL_COLOR" value="#000000" type="string"/>
			<att name="NODE_VISIBLE" value="true" type="string"/>
			<att name="NODE_DEPTH" value="0.0" type="string"/>
			<att name="NODE_BORDER_TRANSPARENCY" value="255" type="string"/>
			<att name="NODE_LABEL_FONT_FACE" value="Dialog,plain,12" type="string"/>
			<att name="NODE_LABEL_TRANSPARENCY" value="255" type="string"/>
		</graphics>
	</node>
	<node id="SLFHNPHVNALPDGYEH" label="SLFHNPHVNALPDGYEH">
		<att name="numMSRuns" value="2" type="integer"/>
		<att name="numReplicates" value="2" type="integer"/>
		<att name="PCQ_ID" value="SLFHNPHVNALPDGYEH" type="string"/>
		<att name="numConnectedProteinNodes" value="1" type="integer"/>
		<att name="numPeptideSequences" value="1" type="integer"/>
		<att name="PeptideSequences" value="SLFHNPHVNALPDGYEH" type="string"/>
		<att name="significant" value="0" type="integer"/>
		<att name="numProteins" value="2" type="integer"/>
		<att name="ionCount" value="4" type="integer"/>
		<att name="Rc" value="0.0" type="real"/>
		<att name="numPsms" value="2" type="integer"/>
		<att name="containsPTMs" value="0" type="integer"/>
		<att name="Ri" value="NaN" type="real"/>
		<att name="lightIons" value="2" type="integer"/>
		<att name="uniquePeptide" value="0" type="integer"/>
		<att name="isFiltered" value="0" type="integer"/>
		<att name="finalRatio" value="0.0" type="real"/>
		<att name="heavyIons" value="2" type="integer"/>
		<att name="normHeavyIons" value="1.0" type="real"/>
		<att name="uniquePeptideNode" value="1" type="integer"/>
		<att name="normLightIons" value="1.0" type="real"/>
		<att name="isProtein" value="0" type="integer"/>
		<graphics type="ROUNDRECT" h="30" w="70" width="4" outline="#000000" fill="#ffffff">
			<att name="NODE_TOOLTIP" value="&lt;html&gt;SLFHNPHVNALPDGYEH&lt;br&gt;1 Peptide sequences&lt;br&gt;2 PSMs&lt;br&gt;Shared by 1 protein Nodes&lt;br&gt;Shared by 2 proteins&lt;br&gt;Detected in 2 MS runs&lt;br&gt;Detected in 2 Replicates&lt;br&gt;Ion count ratio Rc = 0 = log2( (2/2) / (2/2) )&lt;br&gt;Individual peptides in the node:&lt;br&gt;SLFHNPHVNALPDGYEH, 2 PSMs, Shared by 2 proteins, Detected in 2 MS Runs, Detected in 2 replicates, Rc = 0.0&lt;br&gt;&lt;/html&gt;" type="string"/>
			<att name="NODE_NESTED_NETWORK_IMAGE_VISIBLE" value="true" type="string"/>
			<att name="NODE_BORDER_STROKE" value="SOLID" type="string"/>
			<att name="NODE_SELECTED" value="false" type="string"/>
			<att name="NODE_TRANSPARENCY" value="255" type="string"/>
			<att name="NODE_LABEL_WIDTH" value="200" type="string"/>
			<att name="NODE_LABEL" value="0" type="string"/>
			<att name="NODE_LABEL_FONT_SIZE" value="12" type="string"/>
			<att name="NODE_LABEL_TRANSPARENCY" value="255" type="string"/>
			<att name="NODE_LABEL_COLOR" value="#000000" type="string"/>
			<att name="NODE_VISIBLE" value="true" type="string"/>
			<att name="NODE_DEPTH" value="0.0" type="string"/>
			<att name="NODE_BORDER_TRANSPARENCY" value="255" type="string"/>
			<att name="NODE_LABEL_FONT_FACE" value="Dialog,plain,12" type="string"/>
			<att name="NODE_LABEL_TRANSPARENCY" value="255" type="string"/>
		</graphics>
	</node>
	<node id="B4LLW1 Q9W1N3" label="B4LLW1 Q9W1N3">
		<att name="ProteinDescription" value="GJ22345 #### Levy OS=Drosophila melanogaster GN=levy PE=3 SV=1 " type="string"/>
		<att name="ACC" value="B4LLW1 Q9W1N3" type="string"/>
		<att name="numPeptideSequencesInProteins" value="1" type="integer"/>
		<att name="conclusiveProtein" value="1" type="integer"/>
		<att name="numConnectedPeptideNodes" value="1" type="integer"/>
		<att name="UniprotKB" value="B4LLW1 Q9W1N3" type="string"/>
		<att name="numProteins" value="2" type="integer"/>
		<att name="GeneName" value="Dvir\GJ22345,levy" type="string"/>
		<att name="containsPTMs" value="0" type="integer"/>
		<att name="conclusiveProteinNode" value="1" type="integer"/>
		<att name="isFiltered" value="0" type="integer"/>
		<att name="ID" value="B4LLW1_DROVI Q9W1N3_DROME" type="string"/>
		<att name="numPsmsInProtein" value="2" type="integer"/>
		<att name="Species" value="[Drosophila virilis, Drosophila melanogaster]" type="string"/>
		<att name="isProtein" value="1" type="integer"/>
		<graphics type="ELLIPSE" h="30" w="70" width="4" outline="#000000" fill="#ff66ff">
			<att name="NODE_TOOLTIP" value="&lt;html&gt;&lt;b&gt;Protein ACC(s):&lt;/b&gt;&lt;br&gt;B4LLW1 Q9W1N3&lt;br&gt;&lt;b&gt;Protein name(s):&lt;/b&gt;&lt;br&gt; GJ22345&lt;br&gt;Levy OS=Drosophila melanogaster GN=levy PE=3 SV=1 &lt;br&gt;&lt;b&gt;TAX:&lt;/b&gt; [Drosophila virilis, Drosophila melanogaster]&lt;br&gt;&lt;b&gt;Gene name:&lt;/b&gt; Dvir\GJ22345,levy&lt;/html&gt;" type="string"/>
			<att name="NODE_NESTED_NETWORK_IMAGE_VISIBLE" value="true" type="string"/>
			<att name="NODE_BORDER_STROKE" value="SOLID" type="string"/>
			<att name="NODE_SELECTED" value="false" type="string"/>
			<att name="NODE_TRANSPARENCY" value="255" type="string"/>
			<att name="NODE_LABEL_WIDTH" value="200" type="string"/>
			<att name="NODE_LABEL" value="B4LLW1 Q9W1N3" type="string"/>
			<att name="NODE_LABEL_FONT_SIZE" value="12" type="string"/>
			<att name="NODE_LABEL_TRANSPARENCY" value="255" type="string"/>
			<att name="NODE_LABEL_COLOR" value="#000000" type="string"/>
			<att name="NODE_VISIBLE" value="true" type="string"/>
			<att name="NODE_DEPTH" value="0.0" type="string"/>
			<att name="NODE_BORDER_TRANSPARENCY" value="255" type="string"/>
			<att name="NODE_LABEL_FONT_FACE" value="Dialog,plain,12" type="string"/>
			<att name="NODE_LABEL_TRANSPARENCY" value="255" type="string"/>
		</graphics>
	</node>
	<node id="DHASVQLSIVDVDPETGRQTDGSK" label="DHASVQLSIVDVDPETGRQTDGSK">
		<att name="numMSRuns" value="1" type="integer"/>
		<att name="numReplicates" value="1" type="integer"/>
		<att name="PCQ_ID" value="DHASVQLSIVDVDPETGRQTDGSK" type="string"/>
		<att name="numConnectedProteinNodes" value="1" type="integer"/>
		<att name="numPeptideSequences" value="1" type="integer"/>
		<att name="PeptideSequences" value="DHASVQLSIVDVDPETGRQTDGSK" type="string"/>
		<att name="significant" value="1" type="integer"/>
		<att name="numProteins" value="2" type="integer"/>
		<att name="ionCount" value="15" type="integer"/>
		<att name="Rc" value="Infinity" type="real"/>
		<att name="numPsms" value="2" type="integer"/>
		<att name="containsPTMs" value="0" type="integer"/>
		<att name="Ri" value="NaN" type="real"/>
		<att name="lightIons" value="15" type="integer"/>
		<att name="uniquePeptide" value="0" type="integer"/>
		<att name="isFiltered" value="0" type="integer"/>
		<att name="finalRatio" value="Infinity" type="real"/>
		<att name="heavyIons" value="0" type="integer"/>
		<att name="normHeavyIons" value="0.0" type="real"/>
		<att name="uniquePeptideNode" value="1" type="integer"/>
		<att name="normLightIons" value="7.5" type="real"/>
		<att name="isProtein" value="0" type="integer"/>
		<graphics type="ROUNDRECT" h="30" w="70" width="4" outline="#000000" fill="#ff0000">
			<att name="NODE_TOOLTIP" value="&lt;html&gt;DHASVQLSIVDVDPETGRQTDGSK&lt;br&gt;1 Peptide sequences&lt;br&gt;2 PSMs&lt;br&gt;Shared by 1 protein Nodes&lt;br&gt;Shared by 2 proteins&lt;br&gt;Detected in 1 MS runs&lt;br&gt;Detected in 1 Replicates&lt;br&gt;Ion count ratio Rc = Infinity = log2( (15/2) / (0) )&lt;br&gt;Individual peptides in the node:&lt;br&gt;DHASVQLSIVDVDPETGRQTDGSK, 2 PSMs, Shared by 2 proteins, Detected in 1 MS Runs, Detected in 1 replicates, Rc = Infinity&lt;br&gt;&lt;/html&gt;" type="string"/>
			<att name="NODE_NESTED_NETWORK_IMAGE_VISIBLE" value="true" type="string"/>
			<att name="NODE_BORDER_STROKE" value="SOLID" type="string"/>
			<att name="NODE_SELECTED" value="false" type="string"/>
			<att name="NODE_TRANSPARENCY" value="255" type="string"/>
			<att name="NODE_LABEL_WIDTH" value="200" type="string"/>
			<att name="NODE_LABEL" value="Infinity*" type="string"/>
			<att name="NODE_LABEL_FONT_SIZE" value="12" type="string"/>
			<att name="NODE_LABEL_TRANSPARENCY" value="255" type="string"/>
			<att name="NODE_LABEL_COLOR" value="#000000" type="string"/>
			<att name="NODE_VISIBLE" value="true" type="string"/>
			<att name="NODE_DEPTH" value="0.0" type="string"/>
			<att name="NODE_BORDER_TRANSPARENCY" value="255" type="string"/>
			<att name="NODE_LABEL_FONT_FACE" value="Dialog,plain,12" type="string"/>
			<att name="NODE_LABEL_TRANSPARENCY" value="255" type="string"/>
		</graphics>
	</node>
	<node id="M9PEA6 O76927" label="M9PEA6 O76927">
		<att name="ProteinDescription" value="40S ribosomal protein S21 OS=Drosophila melanogaster GN=RpS21 PE=3 SV=1  #### 40S ribosomal protein S21" type="string"/>
		<att name="ACC" value="M9PEA6 O76927" type="string"/>
		<att name="numPeptideSequencesInProteins" value="1" type="integer"/>
		<att name="conclusiveProtein" value="1" type="integer"/>
		<att name="numConnectedPeptideNodes" value="1" type="integer"/>
		<att name="UniprotKB" value="M9PEA6 O76927" type="string"/>
		<att name="numProteins" value="2" type="integer"/>
		<att name="GeneName" value="RpS21" type="string"/>
		<att name="containsPTMs" value="0" type="integer"/>
		<att name="conclusiveProteinNode" value="1" type="integer"/>
		<att name="isFiltered" value="0" type="integer"/>
		<att name="ID" value="M9PEA6_DROME RS21_DROME" type="string"/>
		<att name="numPsmsInProtein" value="2" type="integer"/>
		<att name="Species" value="[Drosophila melanogaster]" type="string"/>
		<att name="isProtein" value="1" type="integer"/>
		<graphics type="ELLIPSE" h="30" w="70" width="4" outline="#000000" fill="#0080ff">
			<att name="NODE_TOOLTIP" value="&lt;html&gt;&lt;b&gt;Protein ACC(s):&lt;/b&gt;&lt;br&gt;M9PEA6 O76927&lt;br&gt;&lt;b&gt;Protein name(s):&lt;/b&gt;&lt;br&gt; 40S ribosomal protein S21 OS=Drosophila melanogaster GN=RpS21 PE=3 SV=1 &lt;br&gt;40S ribosomal protein S21&lt;br&gt;&lt;b&gt;TAX:&lt;/b&gt; [Drosophila melanogaster]&lt;br&gt;&lt;b&gt;Gene name:&lt;/b&gt; RpS21&lt;/html&gt;" type="string"/>
			<att name="NODE_NESTED_NETWORK_IMAGE_VISIBLE" value="true" type="string"/>
			<att name="NODE_BORDER_STROKE" value="SOLID" type="string"/>
			<att name="NODE_SELECTED" value="false" type="string"/>
			<att name="NODE_TRANSPARENCY" value="255" type="string"/>
			<att name="NODE_LABEL_WIDTH" value="200" type="string"/>
			<att name="NODE_LABEL" value="M9PEA6 O76927" type="string"/>
			<att name="NODE_LABEL_FONT_SIZE" value="12" type="string"/>
			<att name="NODE_LABEL_TRANSPARENCY" value="255" type="string"/>
			<att name="NODE_LABEL_COLOR" value="#000000" type="string"/>
			<att name="NODE_VISIBLE" value="true" type="string"/>
			<att name="NODE_DEPTH" value="0.0" type="string"/>
			<att name="NODE_BORDER_TRANSPARENCY" value="255" type="string"/>
			<att name="NODE_LABEL_FONT_FACE" value="Dialog,plain,12" type="string"/>
			<att name="NODE_LABEL_TRANSPARENCY" value="255" type="string"/>
		</graphics>
	</node>
	<node id="ELSGDQASAVAK_GETTQATPPAPPTK_SAELFYSTINARPK_YDAVLANLEFARELAK" label="ELSGDQASAVAK_GETTQATPPAPPTK_SAELFYSTINARPK_YDAVLANLEFARELAK">
		<att name="numMSRuns" value="6" type="integer"/>
		<att name="numReplicates" value="6" type="integer"/>
		<att name="PCQ_ID" value="ELSGDQASAVAK_GETTQATPPAPPTK_SAELFYSTINARPK_YDAVLANLEFARELAK" type="string"/>
		<att name="numConnectedProteinNodes" value="1" type="integer"/>
		<att name="numPeptideSequences" value="4" type="integer"/>
		<att name="PeptideSequences" value="ELSGDQASAVAK_GETTQATPPAPPTK_SAELFYSTINARPK_YDAVLANLEFARELAK" type="string"/>
		<att name="significant" value="1" type="integer"/>
		<att name="numProteins" value="1" type="integer"/>
		<att name="ionCount" value="64" type="integer"/>
		<att name="Rc" value="Infinity" type="real"/>
		<att name="numPsms" value="12" type="integer"/>
		<att name="containsPTMs" value="0" type="integer"/>
		<att name="Ri" value="NaN" type="real"/>
		<att name="lightIons" value="64" type="integer"/>
		<att name="uniquePeptide" value="1" type="integer"/>
		<att name="isFiltered" value="0" type="integer"/>
		<att name="finalRatio" value="Infinity" type="real"/>
		<att name="heavyIons" value="0" type="integer"/>
		<att name="normHeavyIons" value="0.0" type="real"/>
		<att name="uniquePeptideNode" value="1" type="integer"/>
		<att name="normLightIons" value="20.0" type="real"/>
		<att name="isProtein" value="0" type="integer"/>
		<graphics type="ROUNDRECT" h="30" w="70" width="4" outline="#000000" fill="#ff0000">
			<att name="NODE_TOOLTIP" value="&lt;html&gt;ELSGDQASAVAK_GETTQATPPAPPTK_SAELFYSTINARPK_YDAVLANLEFARELAK&lt;br&gt;4 Peptide sequences&lt;br&gt;12 PSMs&lt;br&gt;Shared by 1 protein Nodes&lt;br&gt;Shared by 1 proteins&lt;br&gt;Detected in 6 MS runs&lt;br&gt;Detected in 6 Replicates&lt;br&gt;Ion count ratio Rc = Infinity = log2( (4/1 + 12/2 + 36/6 + 12/3) / (0 + 0 + 0 + 0) )&lt;br&gt;Individual peptides in the node:&lt;br&gt;ELSGDQASAVAK, 1 PSMs, Shared by 1 proteins, Detected in 1 MS Runs, Detected in 1 replicates, Rc = Infinity&lt;br&gt;GETTQATPPAPPTK, 2 PSMs, Shared by 1 proteins, Detected in 2 MS Runs, Detected in 2 replicates, Rc = Infinity&lt;br&gt;SAELFYSTINARPK, 6 PSMs, Shared by 1 proteins, Detected in 5 MS Runs, Detected in 5 replicates, Rc = Infinity&lt;br&gt;YDAVLANLEFARELAK, 3 PSMs, Shared by 1 proteins, Detected in 2 MS Runs, Detected in 2 replicates, Rc = Infinity&lt;br&gt;&lt;/html&gt;" type="string"/>
			<att name="NODE_NESTED_NETWORK_IMAGE_VISIBLE" value="true" type="string"/>
			<att name="NODE_BORDER_STROKE" value="SOLID" type="string"/>
			<att name="NODE_SELECTED" value="false" type="string"/>
			<att name="NODE_TRANSPARENCY" value="255" type="string"/>
			<att name="NODE_LABEL_WIDTH" value="200" type="string"/>
			<att name="NODE_LABEL" value="Infinity*" type="string"/>
			<att name="NODE_LABEL_FONT_SIZE" value="12" type="string"/>
			<att name="NODE_LABEL_TRANSPARENCY" value="255" type="string"/>
			<att name="NODE_LABEL_COLOR" value="#000000" type="string"/>
			<att name="NODE_VISIBLE" value="true" type="string"/>
			<att name="NODE_DEPTH" value="0.0" type="string"/>
			<att name="NODE_BORDER_TRANSPARENCY" value="255" type="string"/>
			<att name="NODE_LABEL_FONT_FACE" value="Dialog,plain,12" type="string"/>
			<att name="NODE_LABEL_TRANSPARENCY" value="255" type="string"/>
		</graphics>
	</node>
	<node id="Q9I7D3" label="Q9I7D3">
		<att name="ProteinDescription" value="Caprin homolog OS=Drosophila melanogaster GN=Capr PE=1 SV=1 " type="string"/>
		<att name="ACC" value="Q9I7D3" type="string"/>
		<att name="numPeptideSequencesInProteins" value="4" type="integer"/>
		<att name="conclusiveProtein" value="0" type="integer"/>
		<att name="numConnectedPeptideNodes" value="4" type="integer"/>
		<att name="UniprotKB" value="Q9I7D3" type="string"/>
		<att name="numProteins" value="1" type="integer"/>
		<att name="GeneName" value="Capr" type="string"/>
		<att name="containsPTMs" value="0" type="integer"/>
		<att name="conclusiveProteinNode" value="1" type="integer"/>
		<att name="isFiltered" value="0" type="integer"/>
		<att name="ID" value="CAPR1_DROME" type="string"/>
		<att name="numPsmsInProtein" value="12" type="integer"/>
		<att name="Species" value="[Drosophila melanogaster]" type="string"/>
		<att name="isProtein" value="1" type="integer"/>
		<graphics type="ELLIPSE" h="30" w="70" width="4" outline="#000000" fill="#0080ff">
			<att name="NODE_TOOLTIP" value="&lt;html&gt;&lt;b&gt;Protein ACC(s):&lt;/b&gt;&lt;br&gt;Q9I7D3&lt;br&gt;&lt;b&gt;Protein name(s):&lt;/b&gt;&lt;br&gt; Caprin homolog OS=Drosophila melanogaster GN=Capr PE=1 SV=1 &lt;br&gt;&lt;b&gt;TAX:&lt;/b&gt; [Drosophila melanogaster]&lt;br&gt;&lt;b&gt;Gene name:&lt;/b&gt; Capr&lt;/html&gt;" type="string"/>
			<att name="NODE_NESTED_NETWORK_IMAGE_VISIBLE" value="true" type="string"/>
			<att name="NODE_BORDER_STROKE" value="SOLID" type="string"/>
			<att name="NODE_SELECTED" value="false" type="string"/>
			<att name="NODE_TRANSPARENCY" value="255" type="string"/>
			<att name="NODE_LABEL_WIDTH" value="200" type="string"/>
			<att name="NODE_LABEL" value="Q9I7D3" type="string"/>
			<att name="NODE_LABEL_FONT_SIZE" value="12" type="string"/>
			<att name="NODE_LABEL_TRANSPARENCY" value="255" type="string"/>
			<att name="NODE_LABEL_COLOR" value="#000000" type="string"/>
			<att name="NODE_VISIBLE" value="true" type="string"/>
			<att name="NODE_DEPTH" value="0.0" type="string"/>
			<att name="NODE_BORDER_TRANSPARENCY" value="255" type="string"/>
			<att name="NODE_LABEL_FONT_FACE" value="Dialog,plain,12" type="string"/>
			<att name="NODE_LABEL_TRANSPARENCY" value="255" type="string"/>
		</graphics>
	</node>
	<node id="ANMQGLYDK_SDIYVSLVSSTHQVAAK" label="ANMQGLYDK_SDIYVSLVSSTHQVAAK">
		<att name="numMSRuns" value="5" type="integer"/>
		<att name="numReplicates" value="5" type="integer"/>
		<att name="PCQ_ID" value="ANMQGLYDK_SDIYVSLVSSTHQVAAK" type="string"/>
		<att name="numConnectedProteinNodes" value="1" type="integer"/>
		<att name="numPeptideSequences" value="2" type="integer"/>
		<att name="PeptideSequences" value="ANMQGLYDK_SDIYVSLVSSTHQVAAK" type="string"/>
		<att name="significant" value="0" type="integer"/>
		<att name="numProteins" value="2" type="integer"/>
		<att name="ionCount" value="96" type="integer"/>
		<att name="Rc" value="-1.6938968722743204" type="real"/>
		<att name="numPsms" value="16" type="integer"/>
		<att name="containsPTMs" value="0" type="integer"/>
		<att name="Ri" value="NaN" type="real"/>
		<att name="lightIons" value="34" type="integer"/>
		<att name="uniquePeptide" value="0" type="integer"/>
		<att name="isFiltered" value="0" type="integer"/>
		<att name="finalRatio" value="-1.6938968722743204" type="real"/>
		<att name="heavyIons" value="62" type="integer"/>
		<att name="normHeavyIons" value="7.857142857142858" type="real"/>
		<att name="uniquePeptideNode" value="1" type="integer"/>
		<att name="normLightIons" value="2.4285714285714284" type="real"/>
		<att name="isProtein" value="0" type="integer"/>
		<graphics type="ROUNDRECT" h="30" w="70" width="4" outline="#000000" fill="#ffffff">
			<att name="NODE_TOOLTIP" value="&lt;html&gt;ANMQGLYDK_SDIYVSLVSSTHQVAAK&lt;br&gt;2 Peptide sequences&lt;br&gt;16 PSMs&lt;br&gt;Shared by 1 protein Nodes&lt;br&gt;Shared by 2 proteins&lt;br&gt;Detected in 5 MS runs&lt;br&gt;Detected in 5 Replicates&lt;br&gt;Ion count ratio Rc = -1.7 = log2( (0 + 34/14) / (8/2 + 54/14) )&lt;br&gt;Individual peptides in the node:&lt;br&gt;ANMQGLYDK, 2 PSMs, Shared by 2 proteins, Detected in 1 MS Runs, Detected in 1 replicates, Rc = -Infinity&lt;br&gt;SDIYVSLVSSTHQVAAK, 14 PSMs, Shared by 2 proteins, Detected in 5 MS Runs, Detected in 5 replicates, Rc = -0.6674246609131291&lt;br&gt;&lt;/html&gt;" type="string"/>
			<att name="NODE_NESTED_NETWORK_IMAGE_VISIBLE" value="true" type="string"/>
			<att name="NODE_BORDER_STROKE" value="SOLID" type="string"/>
			<att name="NODE_SELECTED" value="false" type="string"/>
			<att name="NODE_TRANSPARENCY" value="255" type="string"/>
			<att name="NODE_LABEL_WIDTH" value="200" type="string"/>
			<att name="NODE_LABEL" value="-1.7" type="string"/>
			<att name="NODE_LABEL_FONT_SIZE" value="12" type="string"/>
			<att name="NODE_LABEL_TRANSPARENCY" value="255" type="string"/>
			<att name="NODE_LABEL_COLOR" value="#000000" type="string"/>
			<att name="NODE_VISIBLE" value="true" type="string"/>
			<att name="NODE_DEPTH" value="0.0" type="string"/>
			<att name="NODE_BORDER_TRANSPARENCY" value="255" type="string"/>
			<att name="NODE_LABEL_FONT_FACE" value="Dialog,plain,12" type="string"/>
			<att name="NODE_LABEL_TRANSPARENCY" value="255" type="string"/>
		</graphics>
	</node>
	<node id="B4M8X5 Q9VLB7" label="B4M8X5 Q9VLB7">
		<att name="ProteinDescription" value="GJ18203 OS=Drosophila virilis GN=Dvir\GJ18203 PE=4 SV=1  #### GDP dissociation inhibitor, isoform A OS=Drosophila melanogaster GN=Gdi PE=2 SV=1 " type="string"/>
		<att name="ACC" value="B4M8X5 Q9VLB7" type="string"/>
		<att name="numPeptideSequencesInProteins" value="2" type="integer"/>
		<att name="conclusiveProtein" value="0" type="integer"/>
		<att name="numConnectedPeptideNodes" value="2" type="integer"/>
		<att name="UniprotKB" value="B4M8X5 Q9VLB7" type="string"/>
		<att name="numProteins" value="2" type="integer"/>
		<att name="GeneName" value="Dvir\GJ18203,Gdi" type="string"/>
		<att name="containsPTMs" value="0" type="integer"/>
		<att name="conclusiveProteinNode" value="1" type="integer"/>
		<att name="isFiltered" value="0" type="integer"/>
		<att name="ID" value="B4M8X5_DROVI Q9VLB7_DROME" type="string"/>
		<att name="numPsmsInProtein" value="16" type="integer"/>
		<att name="Species" value="[Drosophila virilis, Drosophila melanogaster]" type="string"/>
		<att name="isProtein" value="1" type="integer"/>
		<graphics type="ELLIPSE" h="30" w="70" width="4" outline="#000000" fill="#ff66ff">
			<att name="NODE_TOOLTIP" value="&lt;html&gt;&lt;b&gt;Protein ACC(s):&lt;/b&gt;&lt;br&gt;B4M8X5 Q9VLB7&lt;br&gt;&lt;b&gt;Protein name(s):&lt;/b&gt;&lt;br&gt; GJ18203 OS=Drosophila virilis GN=Dvir\GJ18203 PE=4 SV=1 &lt;br&gt;GDP dissociation inhibitor, isoform A OS=Drosophila melanogaster GN=Gdi PE=2 SV=1 &lt;br&gt;&lt;b&gt;TAX:&lt;/b&gt; [Drosophila virilis, Drosophila melanogaster]&lt;br&gt;&lt;b&gt;Gene name:&lt;/b&gt; Dvir\GJ18203,Gdi&lt;/html&gt;" type="string"/>
			<att name="NODE_NESTED_NETWORK_IMAGE_VISIBLE" value="true" type="string"/>
			<att name="NODE_BORDER_STROKE" value="SOLID" type="string"/>
			<att name="NODE_SELECTED" value="false" type="string"/>
			<att name="NODE_TRANSPARENCY" value="255" type="string"/>
			<att name="NODE_LABEL_WIDTH" value="200" type="string"/>
			<att name="NODE_LABEL" value="B4M8X5 Q9VLB7" type="string"/>
			<att name="NODE_LABEL_FONT_SIZE" value="12" type="string"/>
			<att name="NODE_LABEL_TRANSPARENCY" value="255" type="string"/>
			<att name="NODE_LABEL_COLOR" value="#000000" type="string"/>
			<att name="NODE_VISIBLE" value="true" type="string"/>
			<att name="NODE_DEPTH" value="0.0" type="string"/>
			<att name="NODE_BORDER_TRANSPARENCY" value="255" type="string"/>
			<att name="NODE_LABEL_FONT_FACE" value="Dialog,plain,12" type="string"/>
			<att name="NODE_LABEL_TRANSPARENCY" value="255" type="string"/>
		</graphics>
	</node>
	<node id="RYSEDLELEDAVHTAILTLK" label="RYSEDLELEDAVHTAILTLK">
		<att name="numMSRuns" value="1" type="integer"/>
		<att name="numReplicates" value="1" type="integer"/>
		<att name="PCQ_ID" value="RYSEDLELEDAVHTAILTLK" type="string"/>
		<att name="numConnectedProteinNodes" value="1" type="integer"/>
		<att name="numPeptideSequences" value="1" type="integer"/>
		<att name="PeptideSequences" value="RYSEDLELEDAVHTAILTLK" type="string"/>
		<att name="significant" value="1" type="integer"/>
		<att name="numProteins" value="1" type="integer"/>
		<att name="ionCount" value="6" type="integer"/>
		<att name="Rc" value="-Infinity" type="real"/>
		<att name="numPsms" value="2" type="integer"/>
		<att name="containsPTMs" value="0" type="integer"/>
		<att name="Ri" value="NaN" type="real"/>
		<att name="lightIons" value="0" type="integer"/>
		<att name="uniquePeptide" value="1" type="integer"/>
		<att name="isFiltered" value="0" type="integer"/>
		<att name="finalRatio" value="-Infinity" type="real"/>
		<att name="heavyIons" value="6" type="integer"/>
		<att name="normHeavyIons" value="3.0" type="real"/>
		<att name="uniquePeptideNode" value="1" type="integer"/>
		<att name="normLightIons" value="0.0" type="real"/>
		<att name="isProtein" value="0" type="integer"/>
		<graphics type="ROUNDRECT" h="30" w="70" width="4" outline="#000000" fill="#0000ff">
			<att name="NODE_TOOLTIP" value="&lt;html&gt;RYSEDLELEDAVHTAILTLK&lt;br&gt;1 Peptide sequences&lt;br&gt;2 PSMs&lt;br&gt;Shared by 1 protein Nodes&lt;br&gt;Shared by 1 proteins&lt;br&gt;Detected in 1 MS runs&lt;br&gt;Detected in 1 Replicates&lt;br&gt;Ion count ratio Rc = -Infinity = log2( (0) / (6/2) )&lt;br&gt;Individual peptides in the node:&lt;br&gt;RYSEDLELEDAVHTAILTLK, 2 PSMs, Shared by 1 proteins, Detected in 1 MS Runs, Detected in 1 replicates, Rc = -Infinity&lt;br&gt;&lt;/html&gt;" type="string"/>
			<att name="NODE_NESTED_NETWORK_IMAGE_VISIBLE" value="true" type="string"/>
			<att name="NODE_BORDER_STROKE" value="SOLID" type="string"/>
			<att name="NODE_SELECTED" value="false" type="string"/>
			<att name="NODE_TRANSPARENCY" value="255" type="string"/>
			<att name="NODE_LABEL_WIDTH" value="200" type="string"/>
			<att name="NODE_LABEL" value="-Infinity*" type="string"/>
			<att name="NODE_LABEL_FONT_SIZE" value="12" type="string"/>
			<att name="NODE_LABEL_TRANSPARENCY" value="255" type="string"/>
			<att name="NODE_LABEL_COLOR" value="#000000" type="string"/>
			<att name="NODE_VISIBLE" value="true" type="string"/>
			<att name="NODE_DEPTH" value="0.0" type="string"/>
			<att name="NODE_BORDER_TRANSPARENCY" value="255" type="string"/>
			<att name="NODE_LABEL_FONT_FACE" value="Dialog,plain,12" type="string"/>
			<att name="NODE_LABEL_TRANSPARENCY" value="255" type="string"/>
		</graphics>
	</node>
	<node id="B4LYA3" label="B4LYA3">
		<att name="ProteinDescription" value="Proteasome subunit alpha type OS=Drosophila virilis GN=Dvir\GJ24473 PE=3 SV=1 " type="string"/>
		<att name="ACC" value="B4LYA3" type="string"/>
		<att name="numPeptideSequencesInProteins" value="1" type="integer"/>
		<att name="conclusiveProtein" value="1" type="integer"/>
		<att name="numConnectedPeptideNodes" value="1" type="integer"/>
		<att name="UniprotKB" value="B4LYA3" type="string"/>
		<att name="numProteins" value="1" type="integer"/>
		<att name="GeneName" value="Dvir\GJ24473" type="string"/>
		<att name="containsPTMs" value="0" type="integer"/>
		<att name="conclusiveProteinNode" value="1" type="integer"/>
		<att name="isFiltered" value="0" type="integer"/>
		<att name="ID" value="B4LYA3_DROVI" type="string"/>
		<att name="numPsmsInProtein" value="2" type="integer"/>
		<att name="Species" value="[Drosophila virilis]" type="string"/>
		<att name="isProtein" value="1" type="integer"/>
		<graphics type="ELLIPSE" h="30" w="70" width="4" outline="#000000" fill="#00cc66">
			<att name="NODE_TOOLTIP" value="&lt;html&gt;&lt;b&gt;Protein ACC(s):&lt;/b&gt;&lt;br&gt;B4LYA3&lt;br&gt;&lt;b&gt;Protein name(s):&lt;/b&gt;&lt;br&gt; Proteasome subunit alpha type OS=Drosophila virilis GN=Dvir\GJ24473 PE=3 SV=1 &lt;br&gt;&lt;b&gt;TAX:&lt;/b&gt; [Drosophila virilis]&lt;br&gt;&lt;b&gt;Gene name:&lt;/b&gt; Dvir\GJ24473&lt;/html&gt;" type="string"/>
			<att name="NODE_NESTED_NETWORK_IMAGE_VISIBLE" value="true" type="string"/>
			<att name="NODE_BORDER_STROKE" value="SOLID" type="string"/>
			<att name="NODE_SELECTED" value="false" type="string"/>
			<att name="NODE_TRANSPARENCY" value="255" type="string"/>
			<att name="NODE_LABEL_WIDTH" value="200" type="string"/>
			<att name="NODE_LABEL" value="B4LYA3" type="string"/>
			<att name="NODE_LABEL_FONT_SIZE" value="12" type="string"/>
			<att name="NODE_LABEL_TRANSPARENCY" value="255" type="string"/>
			<att name="NODE_LABEL_COLOR" value="#000000" type="string"/>
			<att name="NODE_VISIBLE" value="true" type="string"/>
			<att name="NODE_DEPTH" value="0.0" type="string"/>
			<att name="NODE_BORDER_TRANSPARENCY" value="255" type="string"/>
			<att name="NODE_LABEL_FONT_FACE" value="Dialog,plain,12" type="string"/>
			<att name="NODE_LABEL_TRANSPARENCY" value="255" type="string"/>
		</graphics>
	</node>
	<node id="IYETPETEYK_RFNFETGRIELYAEK" label="IYETPETEYK_RFNFETGRIELYAEK">
		<att name="numMSRuns" value="3" type="integer"/>
		<att name="numReplicates" value="3" type="integer"/>
		<att name="PCQ_ID" value="IYETPETEYK_RFNFETGRIELYAEK" type="string"/>
		<att name="numConnectedProteinNodes" value="1" type="integer"/>
		<att name="numPeptideSequences" value="2" type="integer"/>
		<att name="PeptideSequences" value="IYETPETEYK_RFNFETGRIELYAEK" type="string"/>
		<att name="significant" value="0" type="integer"/>
		<att name="numProteins" value="2" type="integer"/>
		<att name="ionCount" value="12" type="integer"/>
		<att name="Rc" value="-2.115477217419936" type="real"/>
		<att name="numPsms" value="6" type="integer"/>
		<att name="containsPTMs" value="0" type="integer"/>
		<att name="Ri" value="NaN" type="real"/>
		<att name="lightIons" value="2" type="integer"/>
		<att name="uniquePeptide" value="0" type="integer"/>
		<att name="isFiltered" value="0" type="integer"/>
		<att name="finalRatio" value="-2.115477217419936" type="real"/>
		<att name="heavyIons" value="10" type="integer"/>
		<att name="normHeavyIons" value="3.25" type="real"/>
		<att name="uniquePeptideNode" value="1" type="integer"/>
		<att name="normLightIons" value="0.75" type="real"/>
		<att name="isProtein" value="0" type="integer"/>
		<graphics type="ROUNDRECT" h="30" w="70" width="4" outline="#000000" fill="#ffffff">
			<att name="NODE_TOOLTIP" value="&lt;html&gt;IYETPETEYK_RFNFETGRIELYAEK&lt;br&gt;2 Peptide sequences&lt;br&gt;6 PSMs&lt;br&gt;Shared by 1 protein Nodes&lt;br&gt;Shared by 2 proteins&lt;br&gt;Detected in 3 MS runs&lt;br&gt;Detected in 3 Replicates&lt;br&gt;Ion count ratio Rc = -2.1 = log2( (1/4 + 1/2) / (7/4 + 3/2) )&lt;br&gt;Individual peptides in the node:&lt;br&gt;IYETPETEYK, 4 PSMs, Shared by 2 proteins, Detected in 2 MS Runs, Detected in 2 replicates, Rc = -2.8073549220576046&lt;br&gt;RFNFETGRIELYAEK, 2 PSMs, Shared by 2 proteins, Detected in 2 MS Runs, Detected in 2 replicates, Rc = -1.5849625007211563&lt;br&gt;&lt;/html&gt;" type="string"/>
			<att name="NODE_NESTED_NETWORK_IMAGE_VISIBLE" value="true" type="string"/>
			<att name="NODE_BORDER_STROKE" value="SOLID" type="string"/>
			<att name="NODE_SELECTED" value="false" type="string"/>
			<att name="NODE_TRANSPARENCY" value="255" type="string"/>
			<att name="NODE_LABEL_WIDTH" value="200" type="string"/>
			<att name="NODE_LABEL" value="-2.1" type="string"/>
			<att name="NODE_LABEL_FONT_SIZE" value="12" type="string"/>
			<att name="NODE_LABEL_TRANSPARENCY" value="255" type="string"/>
			<att name="NODE_LABEL_COLOR" value="#000000" type="string"/>
			<att name="NODE_VISIBLE" value="true" type="string"/>
			<att name="NODE_DEPTH" value="0.0" type="string"/>
			<att name="NODE_BORDER_TRANSPARENCY" value="255" type="string"/>
			<att name="NODE_LABEL_FONT_FACE" value="Dialog,plain,12" type="string"/>
			<att name="NODE_LABEL_TRANSPARENCY" value="255" type="string"/>
		</graphics>
	</node>
	<node id="B4M0Q7 Q06559" label="B4M0Q7 Q06559">
		<att name="ProteinDescription" value="RpS3 OS=Drosophila virilis GN=RpS3 PE=3 SV=1  #### 40S ribosomal protein S3" type="string"/>
		<att name="ACC" value="B4M0Q7 Q06559" type="string"/>
		<att name="numPeptideSequencesInProteins" value="2" type="integer"/>
		<att name="conclusiveProtein" value="0" type="integer"/>
		<att name="numConnectedPeptideNodes" value="2" type="integer"/>
		<att name="UniprotKB" value="B4M0Q7 Q06559" type="string"/>
		<att name="numProteins" value="2" type="integer"/>
		<att name="GeneName" value="RpS3" type="string"/>
		<att name="containsPTMs" value="0" type="integer"/>
		<att name="conclusiveProteinNode" value="1" type="integer"/>
		<att name="isFiltered" value="0" type="integer"/>
		<att name="ID" value="B4M0Q7_DROVI RS3_DROME" type="string"/>
		<att name="numPsmsInProtein" value="6" type="integer"/>
		<att name="Species" value="[Drosophila virilis, Drosophila melanogaster]" type="string"/>
		<att name="isProtein" value="1" type="integer"/>
		<graphics type="ELLIPSE" h="30" w="70" width="4" outline="#000000" fill="#ff66ff">
			<att name="NODE_TOOLTIP" value="&lt;html&gt;&lt;b&gt;Protein ACC(s):&lt;/b&gt;&lt;br&gt;B4M0Q7 Q06559&lt;br&gt;&lt;b&gt;Protein name(s):&lt;/b&gt;&lt;br&gt; RpS3 OS=Drosophila virilis GN=RpS3 PE=3 SV=1 &lt;br&gt;40S ribosomal protein S3&lt;br&gt;&lt;b&gt;TAX:&lt;/b&gt; [Drosophila virilis, Drosophila melanogaster]&lt;br&gt;&lt;b&gt;Gene name:&lt;/b&gt; RpS3&lt;/html&gt;" type="string"/>
			<att name="NODE_NESTED_NETWORK_IMAGE_VISIBLE" value="true" type="string"/>
			<att name="NODE_BORDER_STROKE" value="SOLID" type="string"/>
			<att name="NODE_SELECTED" value="false" type="string"/>
			<att name="NODE_TRANSPARENCY" value="255" type="string"/>
			<att name="NODE_LABEL_WIDTH" value="200" type="string"/>
			<att name="NODE_LABEL" value="B4M0Q7 Q06559" type="string"/>
			<att name="NODE_LABEL_FONT_SIZE" value="12" type="string"/>
			<att name="NODE_LABEL_TRANSPARENCY" value="255" type="string"/>
			<att name="NODE_LABEL_COLOR" value="#000000" type="string"/>
			<att name="NODE_VISIBLE" value="true" type="string"/>
			<att name="NODE_DEPTH" value="0.0" type="string"/>
			<att name="NODE_BORDER_TRANSPARENCY" value="255" type="string"/>
			<att name="NODE_LABEL_FONT_FACE" value="Dialog,plain,12" type="string"/>
			<att name="NODE_LABEL_TRANSPARENCY" value="255" type="string"/>
		</graphics>
	</node>
	<node id="EGATALRQSSVLIEEEIAEIK_GAAAASSSTISSSSAK_TVAVEPVAADTTPDNAPAVSTEGSGK" label="EGATALRQSSVLIEEEIAEIK_GAAAASSSTISSSSAK_TVAVEPVAADTTPDNAPAVSTEGSGK">
		<att name="numMSRuns" value="4" type="integer"/>
		<att name="numReplicates" value="4" type="integer"/>
		<att name="PCQ_ID" value="EGATALRQSSVLIEEEIAEIK_GAAAASSSTISSSSAK_TVAVEPVAADTTPDNAPAVSTEGSGK" type="string"/>
		<att name="numConnectedProteinNodes" value="1" type="integer"/>
		<att name="numPeptideSequences" value="3" type="integer"/>
		<att name="PeptideSequences" value="EGATALRQSSVLIEEEIAEIK_GAAAASSSTISSSSAK_TVAVEPVAADTTPDNAPAVSTEGSGK" type="string"/>
		<att name="significant" value="1" type="integer"/>
		<att name="numProteins" value="1" type="integer"/>
		<att name="ionCount" value="63" type="integer"/>
		<att name="Rc" value="Infinity" type="real"/>
		<att name="numPsms" value="9" type="integer"/>
		<att name="containsPTMs" value="0" type="integer"/>
		<att name="Ri" value="NaN" type="real"/>
		<att name="lightIons" value="63" type="integer"/>
		<att name="uniquePeptide" value="1" type="integer"/>
		<att name="isFiltered" value="0" type="integer"/>
		<att name="finalRatio" value="Infinity" type="real"/>
		<att name="heavyIons" value="0" type="integer"/>
		<att name="normHeavyIons" value="0.0" type="real"/>
		<att name="uniquePeptideNode" value="1" type="integer"/>
		<att name="normLightIons" value="19.133333333333333" type="real"/>
		<att name="isProtein" value="0" type="integer"/>
		<graphics type="ROUNDRECT" h="30" w="70" width="4" outline="#000000" fill="#ff0000">
			<att name="NODE_TOOLTIP" value="&lt;html&gt;EGATALRQSSVLIEEEIAEIK_GAAAASSSTISSSSAK_TVAVEPVAADTTPDNAPAVSTEGSGK&lt;br&gt;3 Peptide sequences&lt;br&gt;9 PSMs&lt;br&gt;Shared by 1 protein Nodes&lt;br&gt;Shared by 1 proteins&lt;br&gt;Detected in 4 MS runs&lt;br&gt;Detected in 4 Replicates&lt;br&gt;Ion count ratio Rc = Infinity = log2( (4/1 + 25/3 + 34/5) / (0 + 0 + 0) )&lt;br&gt;Individual peptides in the node:&lt;br&gt;EGATALRQSSVLIEEEIAEIK, 1 PSMs, Shared by 1 proteins, Detected in 1 MS Runs, Detected in 1 replicates, Rc = Infinity&lt;br&gt;GAAAASSSTISSSSAK, 3 PSMs, Shared by 1 proteins, Detected in 2 MS Runs, Detected in 2 replicates, Rc = Infinity&lt;br&gt;TVAVEPVAADTTPDNAPAVSTEGSGK, 5 PSMs, Shared by 1 proteins, Detected in 3 MS Runs, Detected in 3 replicates, Rc = Infinity&lt;br&gt;&lt;/html&gt;" type="string"/>
			<att name="NODE_NESTED_NETWORK_IMAGE_VISIBLE" value="true" type="string"/>
			<att name="NODE_BORDER_STROKE" value="SOLID" type="string"/>
			<att name="NODE_SELECTED" value="false" type="string"/>
			<att name="NODE_TRANSPARENCY" value="255" type="string"/>
			<att name="NODE_LABEL_WIDTH" value="200" type="string"/>
			<att name="NODE_LABEL" value="Infinity*" type="string"/>
			<att name="NODE_LABEL_FONT_SIZE" value="12" type="string"/>
			<att name="NODE_LABEL_TRANSPARENCY" value="255" type="string"/>
			<att name="NODE_LABEL_COLOR" value="#000000" type="string"/>
			<att name="NODE_VISIBLE" value="true" type="string"/>
			<att name="NODE_DEPTH" value="0.0" type="string"/>
			<att name="NODE_BORDER_TRANSPARENCY" value="255" type="string"/>
			<att name="NODE_LABEL_FONT_FACE" value="Dialog,plain,12" type="string"/>
			<att name="NODE_LABEL_TRANSPARENCY" value="255" type="string"/>
		</graphics>
	</node>
	<node id="Q9I7K6" label="Q9I7K6">
		<att name="ProteinDescription" value="Protein NASP homolog OS=Drosophila melanogaster GN=CG8223 PE=1 SV=1 " type="string"/>
		<att name="ACC" value="Q9I7K6" type="string"/>
		<att name="numPeptideSequencesInProteins" value="3" type="integer"/>
		<att name="conclusiveProtein" value="0" type="integer"/>
		<att name="numConnectedPeptideNodes" value="3" type="integer"/>
		<att name="UniprotKB" value="Q9I7K6" type="string"/>
		<att name="numProteins" value="1" type="integer"/>
		<att name="GeneName" value="CG8223" type="string"/>
		<att name="containsPTMs" value="0" type="integer"/>
		<att name="conclusiveProteinNode" value="1" type="integer"/>
		<att name="isFiltered" value="0" type="integer"/>
		<att name="ID" value="NASP_DROME" type="string"/>
		<att name="numPsmsInProtein" value="9" type="integer"/>
		<att name="Species" value="[Drosophila melanogaster]" type="string"/>
		<att name="isProtein" value="1" type="integer"/>
		<graphics type="ELLIPSE" h="30" w="70" width="4" outline="#000000" fill="#0080ff">
			<att name="NODE_TOOLTIP" value="&lt;html&gt;&lt;b&gt;Protein ACC(s):&lt;/b&gt;&lt;br&gt;Q9I7K6&lt;br&gt;&lt;b&gt;Protein name(s):&lt;/b&gt;&lt;br&gt; Protein NASP homolog OS=Drosophila melanogaster GN=CG8223 PE=1 SV=1 &lt;br&gt;&lt;b&gt;TAX:&lt;/b&gt; [Drosophila melanogaster]&lt;br&gt;&lt;b&gt;Gene name:&lt;/b&gt; CG8223&lt;/html&gt;" type="string"/>
			<att name="NODE_NESTED_NETWORK_IMAGE_VISIBLE" value="true" type="string"/>
			<att name="NODE_BORDER_STROKE" value="SOLID" type="string"/>
			<att name="NODE_SELECTED" value="false" type="string"/>
			<att name="NODE_TRANSPARENCY" value="255" type="string"/>
			<att name="NODE_LABEL_WIDTH" value="200" type="string"/>
			<att name="NODE_LABEL" value="Q9I7K6" type="string"/>
			<att name="NODE_LABEL_FONT_SIZE" value="12" type="string"/>
			<att name="NODE_LABEL_TRANSPARENCY" value="255" type="string"/>
			<att name="NODE_LABEL_COLOR" value="#000000" type="string"/>
			<att name="NODE_VISIBLE" value="true" type="string"/>
			<att name="NODE_DEPTH" value="0.0" type="string"/>
			<att name="NODE_BORDER_TRANSPARENCY" value="255" type="string"/>
			<att name="NODE_LABEL_FONT_FACE" value="Dialog,plain,12" type="string"/>
			<att name="NODE_LABEL_TRANSPARENCY" value="255" type="string"/>
		</graphics>
	</node>
	<node id="B4LXD6 P10981 P83967 Q71RP6" label="B4LXD6 P10981 P83967 Q71RP6">
		<att name="ProteinDescription" value="ActinE2 #### Actin-87E #### Actin, indirect flight muscle #### Actin E1" type="string"/>
		<att name="ACC" value="B4LXD6 P10981 P83967 Q71RP6" type="string"/>
		<att name="numPeptideSequencesInProteins" value="1" type="integer"/>
		<att name="conclusiveProtein" value="1" type="integer"/>
		<att name="numConnectedPeptideNodes" value="1" type="integer"/>
		<att name="UniprotKB" value="B4LXD6 P10981 P83967 Q71RP6" type="string"/>
		<att name="numProteins" value="4" type="integer"/>
		<att name="Classification2Case" value="6" type="string"/>
		<att name="GeneName" value="Act87E,Act88F,ActE1,ActE2" type="string"/>
		<att name="containsPTMs" value="0" type="integer"/>
		<att name="conclusiveProteinNode" value="0" type="integer"/>
		<att name="isFiltered" value="0" type="integer"/>
		<att name="ID" value="B4LXD6_DROVI ACT5_DROME ACT6_DROME Q71RP6_DROVI" type="string"/>
		<att name="numPsmsInProtein" value="95" type="integer"/>
		<att name="Species" value="[Drosophila virilis, Drosophila melanogaster]" type="string"/>
		<att name="isProtein" value="1" type="integer"/>
		<graphics type="ELLIPSE" h="30" w="70" width="4" outline="#000000" fill="#ff66ff">
			<att name="NODE_TOOLTIP" value="&lt;html&gt;&lt;b&gt;Protein ACC(s):&lt;/b&gt;&lt;br&gt;B4LXD6 P10981 P83967 Q71RP6&lt;br&gt;&lt;b&gt;Protein name(s):&lt;/b&gt;&lt;br&gt; ActinE2&lt;br&gt;Actin-87E&lt;br&gt;Actin, indirect flight muscle&lt;br&gt;Actin E1&lt;br&gt;&lt;b&gt;Classification case(s):&lt;/b&gt;&lt;br&gt;&lt;b&gt;6&lt;/b&gt;: Not classified&lt;br&gt;&lt;b&gt;TAX:&lt;/b&gt; [Drosophila virilis, Drosophila melanogaster]&lt;br&gt;&lt;b&gt;Gene name:&lt;/b&gt; Act87E,Act88F,ActE1,ActE2&lt;/html&gt;" type="string"/>
			<att name="NODE_NESTED_NETWORK_IMAGE_VISIBLE" value="true" type="string"/>
			<att name="NODE_BORDER_STROKE" value="SOLID" type="string"/>
			<att name="NODE_SELECTED" value="false" type="string"/>
			<att name="NODE_TRANSPARENCY" value="255" type="string"/>
			<att name="NODE_LABEL_WIDTH" value="200" type="string"/>
			<att name="NODE_LABEL" value="B4LXD6 P10981 P83967 Q71RP6" type="string"/>
			<att name="NODE_LABEL_FONT_SIZE" value="12" type="string"/>
			<att name="NODE_LABEL_TRANSPARENCY" value="255" type="string"/>
			<att name="NODE_LABEL_COLOR" value="#000000" type="string"/>
			<att name="NODE_VISIBLE" value="true" type="string"/>
			<att name="NODE_DEPTH" value="0.0" type="string"/>
			<att name="NODE_BORDER_TRANSPARENCY" value="255" type="string"/>
			<att name="NODE_LABEL_FONT_FACE" value="Dialog,plain,12" type="string"/>
			<att name="NODE_LABEL_TRANSPARENCY" value="255" type="string"/>
		</graphics>
	</node>
	<node id="DSYVGDEAQSK" label="DSYVGDEAQSK">
		<att name="numMSRuns" value="6" type="integer"/>
		<att name="numReplicates" value="6" type="integer"/>
		<att name="PCQ_ID" value="DSYVGDEAQSK" type="string"/>
		<att name="numConnectedProteinNodes" value="3" type="integer"/>
		<att name="numPeptideSequences" value="1" type="integer"/>
		<att name="PeptideSequences" value="DSYVGDEAQSK" type="string"/>
		<att name="significant" value="0" type="integer"/>
		<att name="numProteins" value="11" type="integer"/>
		<att name="ionCount" value="572" type="integer"/>
		<att name="Rc" value="-0.43713127012946057" type="real"/>
		<att name="numPsms" value="95" type="integer"/>
		<att name="containsPTMs" value="0" type="integer"/>
		<att name="Ri" value="NaN" type="real"/>
		<att name="lightIons" value="243" type="integer"/>
		<att name="uniquePeptide" value="0" type="integer"/>
		<att name="isFiltered" value="0" type="integer"/>
		<att name="finalRatio" value="-0.43713127012946057" type="real"/>
		<att name="heavyIons" value="329" type="integer"/>
		<att name="normHeavyIons" value="3.463157894736842" type="real"/>
		<att name="uniquePeptideNode" value="0" type="integer"/>
		<att name="normLightIons" value="2.557894736842105" type="real"/>
		<att name="isProtein" value="0" type="integer"/>
		<graphics type="ROUNDRECT" h="30" w="70" width="4" outline="#000000" fill="#ffffff">
			<att name="NODE_TOOLTIP" value="&lt;html&gt;DSYVGDEAQSK&lt;br&gt;1 Peptide sequences&lt;br&gt;95 PSMs&lt;br&gt;Shared by 3 protein Nodes&lt;br&gt;Shared by 11 proteins&lt;br&gt;Detected in 6 MS runs&lt;br&gt;Detected in 6 Replicates&lt;br&gt;Ion count ratio Rc = -0.4 = log2( (243/95) / (329/95) )&lt;br&gt;Individual peptides in the node:&lt;br&gt;DSYVGDEAQSK, 95 PSMs, Shared by 11 proteins, Detected in 6 MS Runs, Detected in 6 replicates, Rc = -0.43713127012946057&lt;br&gt;&lt;/html&gt;" type="string"/>
			<att name="NODE_NESTED_NETWORK_IMAGE_VISIBLE" value="true" type="string"/>
			<att name="NODE_BORDER_STROKE" value="SOLID" type="string"/>
			<att name="NODE_SELECTED" value="false" type="string"/>
			<att name="NODE_TRANSPARENCY" value="255" type="string"/>
			<att name="NODE_LABEL_WIDTH" value="200" type="string"/>
			<att name="NODE_LABEL" value="-0.4" type="string"/>
			<att name="NODE_LABEL_FONT_SIZE" value="12" type="string"/>
			<att name="NODE_LABEL_TRANSPARENCY" value="255" type="string"/>
			<att name="NODE_LABEL_COLOR" value="#000000" type="string"/>
			<att name="NODE_VISIBLE" value="true" type="string"/>
			<att name="NODE_DEPTH" value="0.0" type="string"/>
			<att name="NODE_BORDER_TRANSPARENCY" value="255" type="string"/>
			<att name="NODE_LABEL_FONT_FACE" value="Dialog,plain,12" type="string"/>
			<att name="NODE_LABEL_TRANSPARENCY" value="255" type="string"/>
		</graphics>
	</node>
	<node id="E1JGP0 P53501 Q71RP7" label="E1JGP0 P53501 Q71RP7">
		<att name="ProteinDescription" value="Actin 57B, isoform C #### Actin-57B #### Actin C2" type="string"/>
		<att name="ACC" value="E1JGP0 P53501 Q71RP7" type="string"/>
		<att name="numPeptideSequencesInProteins" value="2" type="integer"/>
		<att name="conclusiveProtein" value="0" type="integer"/>
		<att name="numConnectedPeptideNodes" value="2" type="integer"/>
		<att name="UniprotKB" value="E1JGP0 P53501 Q71RP7" type="string"/>
		<att name="numProteins" value="3" type="integer"/>
		<att name="Classification2Case" value="6" type="string"/>
		<att name="GeneName" value="Act57B,Act57B-RC,ActC2" type="string"/>
		<att name="containsPTMs" value="0" type="integer"/>
		<att name="conclusiveProteinNode" value="1" type="integer"/>
		<att name="isFiltered" value="0" type="integer"/>
		<att name="ID" value="E1JGP0_DROME ACT3_DROME Q71RP7_DROVI" type="string"/>
		<att name="numPsmsInProtein" value="96" type="integer"/>
		<att name="Species" value="[Drosophila virilis, Drosophila melanogaster]" type="string"/>
		<att name="isProtein" value="1" type="integer"/>
		<graphics type="ELLIPSE" h="30" w="70" width="4" outline="#000000" fill="#ff66ff">
			<att name="NODE_TOOLTIP" value="&lt;html&gt;&lt;b&gt;Protein ACC(s):&lt;/b&gt;&lt;br&gt;E1JGP0 P53501 Q71RP7&lt;br&gt;&lt;b&gt;Protein name(s):&lt;/b&gt;&lt;br&gt; Actin 57B, isoform C&lt;br&gt;Actin-57B&lt;br&gt;Actin C2&lt;br&gt;&lt;b&gt;Classification case(s):&lt;/b&gt;&lt;br&gt;&lt;b&gt;6&lt;/b&gt;: Not classified&lt;br&gt;&lt;b&gt;TAX:&lt;/b&gt; [Drosophila virilis, Drosophila melanogaster]&lt;br&gt;&lt;b&gt;Gene name:&lt;/b&gt; Act57B,Act57B-RC,ActC2&lt;/html&gt;" type="string"/>
			<att name="NODE_NESTED_NETWORK_IMAGE_VISIBLE" value="true" type="string"/>
			<att name="NODE_BORDER_STROKE" value="SOLID" type="string"/>
			<att name="NODE_SELECTED" value="false" type="string"/>
			<att name="NODE_TRANSPARENCY" value="255" type="string"/>
			<att name="NODE_LABEL_WIDTH" value="200" type="string"/>
			<att name="NODE_LABEL" value="E1JGP0 P53501 Q71RP7" type="string"/>
			<att name="NODE_LABEL_FONT_SIZE" value="12" type="string"/>
			<att name="NODE_LABEL_TRANSPARENCY" value="255" type="string"/>
			<att name="NODE_LABEL_COLOR" value="#000000" type="string"/>
			<att name="NODE_VISIBLE" value="true" type="string"/>
			<att name="NODE_DEPTH" value="0.0" type="string"/>
			<att name="NODE_BORDER_TRANSPARENCY" value="255" type="string"/>
			<att name="NODE_LABEL_FONT_FACE" value="Dialog,plain,12" type="string"/>
			<att name="NODE_LABEL_TRANSPARENCY" value="255" type="string"/>
		</graphics>
	</node>
	<node id="EITSLAPSTIK" label="EITSLAPSTIK">
		<att name="numMSRuns" value="1" type="integer"/>
		<att name="numReplicates" value="1" type="integer"/>
		<att name="PCQ_ID" value="EITSLAPSTIK" type="string"/>
		<att name="numConnectedProteinNodes" value="1" type="integer"/>
		<att name="numPeptideSequences" value="1" type="integer"/>
		<att name="PeptideSequences" value="EITSLAPSTIK" type="string"/>
		<att name="significant" value="1" type="integer"/>
		<att name="numProteins" value="3" type="integer"/>
		<att name="ionCount" value="5" type="integer"/>
		<att name="Rc" value="Infinity" type="real"/>
		<att name="numPsms" value="1" type="integer"/>
		<att name="containsPTMs" value="0" type="integer"/>
		<att name="Ri" value="NaN" type="real"/>
		<att name="lightIons" value="5" type="integer"/>
		<att name="uniquePeptide" value="0" type="integer"/>
		<att name="isFiltered" value="0" type="integer"/>
		<att name="finalRatio" value="Infinity" type="real"/>
		<att name="heavyIons" value="0" type="integer"/>
		<att name="normHeavyIons" value="0.0" type="real"/>
		<att name="uniquePeptideNode" value="1" type="integer"/>
		<att name="normLightIons" value="5.0" type="real"/>
		<att name="isProtein" value="0" type="integer"/>
		<graphics type="ROUNDRECT" h="30" w="70" width="4" outline="#ff0000" fill="#ff0000">
			<att name="NODE_TOOLTIP" value="&lt;html&gt;EITSLAPSTIK&lt;br&gt;1 Peptide sequences&lt;br&gt;1 PSMs&lt;br&gt;Shared by 1 protein Nodes&lt;br&gt;Shared by 3 proteins&lt;br&gt;Detected in 1 MS runs&lt;br&gt;Detected in 1 Replicates&lt;br&gt;Ion count ratio Rc = Infinity = log2( (5/1) / (0) )&lt;br&gt;Individual peptides in the node:&lt;br&gt;EITSLAPSTIK, 1 PSMs, Shared by 3 proteins, Detected in 1 MS Runs, Detected in 1 replicates, Rc = Infinity&lt;br&gt;&lt;/html&gt;" type="string"/>
			<att name="NODE_NESTED_NETWORK_IMAGE_VISIBLE" value="true" type="string"/>
			<att name="NODE_BORDER_STROKE" value="SOLID" type="string"/>
			<att name="NODE_SELECTED" value="false" type="string"/>
			<att name="NODE_TRANSPARENCY" value="255" type="string"/>
			<att name="NODE_LABEL_WIDTH" value="200" type="string"/>
			<att name="NODE_LABEL" value="Infinity*" type="string"/>
			<att name="NODE_LABEL_FONT_SIZE" value="12" type="string"/>
			<att name="NODE_LABEL_TRANSPARENCY" value="255" type="string"/>
			<att name="NODE_LABEL_COLOR" value="#000000" type="string"/>
			<att name="NODE_VISIBLE" value="true" type="string"/>
			<att name="NODE_DEPTH" value="0.0" type="string"/>
			<att name="NODE_BORDER_TRANSPARENCY" value="255" type="string"/>
			<att name="NODE_LABEL_FONT_FACE" value="Dialog,plain,12" type="string"/>
			<att name="NODE_LABEL_TRANSPARENCY" value="255" type="string"/>
		</graphics>
	</node>
	<node id="DLYANTVLSGGTTMYPGIADRMQK_EITALAPSTMK_QEYDESGPSIVHRK" label="DLYANTVLSGGTTMYPGIADRMQK_EITALAPSTMK_QEYDESGPSIVHRK">
		<att name="numMSRuns" value="6" type="integer"/>
		<att name="numReplicates" value="6" type="integer"/>
		<att name="PCQ_ID" value="DLYANTVLSGGTTMYPGIADRMQK_EITALAPSTMK_QEYDESGPSIVHRK" type="string"/>
		<att name="numConnectedProteinNodes" value="1" type="integer"/>
		<att name="numPeptideSequences" value="3" type="integer"/>
		<att name="PeptideSequences" value="DLYANTVLSGGTTMYPGIADRMQK_EITALAPSTMK_QEYDESGPSIVHRK" type="string"/>
		<att name="significant" value="0" type="integer"/>
		<att name="numProteins" value="4" type="integer"/>
		<att name="ionCount" value="173" type="integer"/>
		<att name="Rc" value="-2.419575136034906" type="real"/>
		<att name="numPsms" value="47" type="integer"/>
		<att name="containsPTMs" value="0" type="integer"/>
		<att name="Ri" value="NaN" type="real"/>
		<att name="lightIons" value="27" type="integer"/>
		<att name="uniquePeptide" value="0" type="integer"/>
		<att name="isFiltered" value="0" type="integer"/>
		<att name="finalRatio" value="-2.419575136034906" type="real"/>
		<att name="heavyIons" value="146" type="integer"/>
		<att name="normHeavyIons" value="12.062121212121212" type="real"/>
		<att name="uniquePeptideNode" value="1" type="integer"/>
		<att name="normLightIons" value="2.2545454545454544" type="real"/>
		<att name="isProtein" value="0" type="integer"/>
		<graphics type="ROUNDRECT" h="30" w="70" width="4" outline="#000000" fill="#ffffff">
			<att name="NODE_TOOLTIP" value="&lt;html&gt;DLYANTVLSGGTTMYPGIADRMQK_EITALAPSTMK_QEYDESGPSIVHRK&lt;br&gt;3 Peptide sequences&lt;br&gt;47 PSMs&lt;br&gt;Shared by 1 protein Nodes&lt;br&gt;Shared by 4 proteins&lt;br&gt;Detected in 6 MS runs&lt;br&gt;Detected in 6 Replicates&lt;br&gt;Ion count ratio Rc = -2.4 = log2( (4/4 + 8/10 + 15/33) / (17/4 + 56/10 + 73/33) )&lt;br&gt;Individual peptides in the node:&lt;br&gt;DLYANTVLSGGTTMYPGIADRMQK, 4 PSMs, Shared by 4 proteins, Detected in 2 MS Runs, Detected in 2 replicates, Rc = -2.0874628412503395&lt;br&gt;EITALAPSTMK, 10 PSMs, Shared by 4 proteins, Detected in 5 MS Runs, Detected in 5 replicates, Rc = -2.8073549220576046&lt;br&gt;QEYDESGPSIVHRK, 33 PSMs, Shared by 4 proteins, Detected in 6 MS Runs, Detected in 6 replicates, Rc = -2.282933963271499&lt;br&gt;&lt;/html&gt;" type="string"/>
			<att name="NODE_NESTED_NETWORK_IMAGE_VISIBLE" value="true" type="string"/>
			<att name="NODE_BORDER_STROKE" value="SOLID" type="string"/>
			<att name="NODE_SELECTED" value="false" type="string"/>
			<att name="NODE_TRANSPARENCY" value="255" type="string"/>
			<att name="NODE_LABEL_WIDTH" value="200" type="string"/>
			<att name="NODE_LABEL" value="-2.4" type="string"/>
			<att name="NODE_LABEL_FONT_SIZE" value="12" type="string"/>
			<att name="NODE_LABEL_TRANSPARENCY" value="255" type="string"/>
			<att name="NODE_LABEL_COLOR" value="#000000" type="string"/>
			<att name="NODE_VISIBLE" value="true" type="string"/>
			<att name="NODE_DEPTH" value="0.0" type="string"/>
			<att name="NODE_BORDER_TRANSPARENCY" value="255" type="string"/>
			<att name="NODE_LABEL_FONT_FACE" value="Dialog,plain,12" type="string"/>
			<att name="NODE_LABEL_TRANSPARENCY" value="255" type="string"/>
		</graphics>
	</node>
	<node id="B4MDY2 B4MEM3 P02572 P10987" label="B4MDY2 B4MEM3 P02572 P10987">
		<att name="ProteinDescription" value="GJ18395 #### GJ14747 #### Actin-42A #### Actin-5C OS=Drosophila melanogaster GN=Act5C PE=1 SV=4 " type="string"/>
		<att name="ACC" value="B4MDY2 B4MEM3 P02572 P10987" type="string"/>
		<att name="numPeptideSequencesInProteins" value="4" type="integer"/>
		<att name="conclusiveProtein" value="0" type="integer"/>
		<att name="numConnectedPeptideNodes" value="4" type="integer"/>
		<att name="UniprotKB" value="B4MDY2 B4MEM3 P02572 P10987" type="string"/>
		<att name="numProteins" value="4" type="integer"/>
		<att name="Classification2Case" value="3" type="string"/>
		<att name="GeneName" value="Act42A,Act5C,Dvir\GJ14747,Dvir\GJ18395" type="string"/>
		<att name="containsPTMs" value="0" type="integer"/>
		<att name="conclusiveProteinNode" value="1" type="integer"/>
		<att name="isFiltered" value="0" type="integer"/>
		<att name="ID" value="B4MDY2_DROVI B4MEM3_DROVI ACT2_DROME ACT1_DROME" type="string"/>
		<att name="numPsmsInProtein" value="142" type="integer"/>
		<att name="Species" value="[Drosophila virilis, Drosophila melanogaster]" type="string"/>
		<att name="isProtein" value="1" type="integer"/>
		<graphics type="ELLIPSE" h="30" w="70" width="4" outline="#000000" fill="#ff66ff">
			<att name="NODE_TOOLTIP" value="&lt;html&gt;&lt;b&gt;Protein ACC(s):&lt;/b&gt;&lt;br&gt;B4MDY2 B4MEM3 P02572 P10987&lt;br&gt;&lt;b&gt;Protein name(s):&lt;/b&gt;&lt;br&gt; GJ18395&lt;br&gt;GJ14747&lt;br&gt;Actin-42A&lt;br&gt;Actin-5C OS=Drosophila melanogaster GN=Act5C PE=1 SV=4 &lt;br&gt;&lt;b&gt;Classification case(s):&lt;/b&gt;&lt;br&gt;&lt;b&gt;3&lt;/b&gt;: Unique peptide is significantly different, or difference between the two unique peptides is larger than threshold&lt;br&gt;&lt;b&gt;TAX:&lt;/b&gt; [Drosophila virilis, Drosophila melanogaster]&lt;br&gt;&lt;b&gt;Gene name:&lt;/b&gt; Act42A,Act5C,Dvir\GJ14747,Dvir\GJ18395&lt;/html&gt;" type="string"/>
			<att name="NODE_NESTED_NETWORK_IMAGE_VISIBLE" value="true" type="string"/>
			<att name="NODE_BORDER_STROKE" value="SOLID" type="string"/>
			<att name="NODE_SELECTED" value="false" type="string"/>
			<att name="NODE_TRANSPARENCY" value="255" type="string"/>
			<att name="NODE_LABEL_WIDTH" value="200" type="string"/>
			<att name="NODE_LABEL" value="B4MDY2 B4MEM3 P02572 P10987" type="string"/>
			<att name="NODE_LABEL_FONT_SIZE" value="12" type="string"/>
			<att name="NODE_LABEL_TRANSPARENCY" value="255" type="string"/>
			<att name="NODE_LABEL_COLOR" value="#000000" type="string"/>
			<att name="NODE_VISIBLE" value="true" type="string"/>
			<att name="NODE_DEPTH" value="0.0" type="string"/>
			<att name="NODE_BORDER_TRANSPARENCY" value="255" type="string"/>
			<att name="NODE_LABEL_FONT_FACE" value="Dialog,plain,12" type="string"/>
			<att name="NODE_LABEL_TRANSPARENCY" value="255" type="string"/>
		</graphics>
	</node>
	<node id="AANNAAGHGSNATDSSAPNATTATTK" label="AANNAAGHGSNATDSSAPNATTATTK">
		<att name="numMSRuns" value="3" type="integer"/>
		<att name="numReplicates" value="3" type="integer"/>
		<att name="PCQ_ID" value="AANNAAGHGSNATDSSAPNATTATTK" type="string"/>
		<att name="numConnectedProteinNodes" value="1" type="integer"/>
		<att name="numPeptideSequences" value="1" type="integer"/>
		<att name="PeptideSequences" value="AANNAAGHGSNATDSSAPNATTATTK" type="string"/>
		<att name="significant" value="1" type="integer"/>
		<att name="numProteins" value="8" type="integer"/>
		<att name="ionCount" value="20" type="integer"/>
		<att name="Rc" value="Infinity" type="real"/>
		<att name="numPsms" value="3" type="integer"/>
		<att name="containsPTMs" value="0" type="integer"/>
		<att name="Ri" value="NaN" type="real"/>
		<att name="lightIons" value="20" type="integer"/>
		<att name="uniquePeptide" value="0" type="integer"/>
		<att name="isFiltered" value="0" type="integer"/>
		<att name="finalRatio" value="Infinity" type="real"/>
		<att name="heavyIons" value="0" type="integer"/>
		<att name="normHeavyIons" value="0.0" type="real"/>
		<att name="uniquePeptideNode" value="1" type="integer"/>
		<att name="normLightIons" value="6.666666666666667" type="real"/>
		<att name="isProtein" value="0" type="integer"/>
		<graphics type="ROUNDRECT" h="30" w="70" width="4" outline="#000000" fill="#ff0000">
			<att name="NODE_TOOLTIP" value="&lt;html&gt;AANNAAGHGSNATDSSAPNATTATTK&lt;br&gt;1 Peptide sequences&lt;br&gt;3 PSMs&lt;br&gt;Shared by 1 protein Nodes&lt;br&gt;Shared by 8 proteins&lt;br&gt;Detected in 3 MS runs&lt;br&gt;Detected in 3 Replicates&lt;br&gt;Ion count ratio Rc = Infinity = log2( (20/3) / (0) )&lt;br&gt;Individual peptides in the node:&lt;br&gt;AANNAAGHGSNATDSSAPNATTATTK, 3 PSMs, Shared by 8 proteins, Detected in 3 MS Runs, Detected in 3 replicates, Rc = Infinity&lt;br&gt;&lt;/html&gt;" type="string"/>
			<att name="NODE_NESTED_NETWORK_IMAGE_VISIBLE" value="true" type="string"/>
			<att name="NODE_BORDER_STROKE" value="SOLID" type="string"/>
			<att name="NODE_SELECTED" value="false" type="string"/>
			<att name="NODE_TRANSPARENCY" value="255" type="string"/>
			<att name="NODE_LABEL_WIDTH" value="200" type="string"/>
			<att name="NODE_LABEL" value="Infinity*" type="string"/>
			<att name="NODE_LABEL_FONT_SIZE" value="12" type="string"/>
			<att name="NODE_LABEL_TRANSPARENCY" value="255" type="string"/>
			<att name="NODE_LABEL_COLOR" value="#000000" type="string"/>
			<att name="NODE_VISIBLE" value="true" type="string"/>
			<att name="NODE_DEPTH" value="0.0" type="string"/>
			<att name="NODE_BORDER_TRANSPARENCY" value="255" type="string"/>
			<att name="NODE_LABEL_FONT_FACE" value="Dialog,plain,12" type="string"/>
			<att name="NODE_LABEL_TRANSPARENCY" value="255" type="string"/>
		</graphics>
	</node>
	<node id="M9PCB7 M9PF14 M9PF20 M9PFB2 M9PFF9 M9PFG3 M9PI44 Q9VTZ0" label="M9PCB7 M9PF14 M9PF20 M9PFB2 M9PFF9 M9PFG3 M9PI44 Q9VTZ0">
		<att name="ProteinDescription" value="Trailer hitch, isoform G #### Trailer hitch, isoform C OS=Drosophila melanogaster GN=tral PE=4 SV=1  #### Trailer hitch, isoform H #### Trailer hitch, isoform E #### Trailer hitch, isoform D #### Trailer hitch, isoform I #### Trailer hitch, isoform F #### GH08269p" type="string"/>
		<att name="ACC" value="M9PCB7 M9PF14 M9PF20 M9PFB2 M9PFF9 M9PFG3 M9PI44 Q9VTZ0" type="string"/>
		<att name="numPeptideSequencesInProteins" value="1" type="integer"/>
		<att name="conclusiveProtein" value="1" type="integer"/>
		<att name="numConnectedPeptideNodes" value="1" type="integer"/>
		<att name="UniprotKB" value="M9PCB7 M9PF14 M9PF20 M9PFB2 M9PFF9 M9PFG3 M9PI44 Q9VTZ0" type="string"/>
		<att name="numProteins" value="8" type="integer"/>
		<att name="GeneName" value="tral" type="string"/>
		<att name="containsPTMs" value="0" type="integer"/>
		<att name="conclusiveProteinNode" value="1" type="integer"/>
		<att name="isFiltered" value="0" type="integer"/>
		<att name="ID" value="M9PCB7_DROME M9PF14_DROME M9PF20_DROME M9PFB2_DROME M9PFF9_DROME M9PFG3_DROME M9PI44_DROME Q9VTZ0_DROME" type="string"/>
		<att name="numPsmsInProtein" value="3" type="integer"/>
		<att name="Species" value="[Drosophila melanogaster]" type="string"/>
		<att name="isProtein" value="1" type="integer"/>
		<graphics type="ELLIPSE" h="30" w="70" width="4" outline="#000000" fill="#0080ff">
			<att name="NODE_TOOLTIP" value="&lt;html&gt;&lt;b&gt;Protein ACC(s):&lt;/b&gt;&lt;br&gt;M9PCB7 M9PF14 M9PF20 M9PFB2 M9PFF9 M9PFG3 M9PI44 Q9VTZ0&lt;br&gt;&lt;b&gt;Protein name(s):&lt;/b&gt;&lt;br&gt; Trailer hitch, isoform G&lt;br&gt;Trailer hitch, isoform C OS=Drosophila melanogaster GN=tral PE=4 SV=1 &lt;br&gt;Trailer hitch, isoform H&lt;br&gt;Trailer hitch, isoform E&lt;br&gt;Trailer hitch, isoform D&lt;br&gt;Trailer hitch, isoform I&lt;br&gt;Trailer hitch, isoform F&lt;br&gt;GH08269p&lt;br&gt;&lt;b&gt;TAX:&lt;/b&gt; [Drosophila melanogaster]&lt;br&gt;&lt;b&gt;Gene name:&lt;/b&gt; tral&lt;/html&gt;" type="string"/>
			<att name="NODE_NESTED_NETWORK_IMAGE_VISIBLE" value="true" type="string"/>
			<att name="NODE_BORDER_STROKE" value="SOLID" type="string"/>
			<att name="NODE_SELECTED" value="false" type="string"/>
			<att name="NODE_TRANSPARENCY" value="255" type="string"/>
			<att name="NODE_LABEL_WIDTH" value="200" type="string"/>
			<att name="NODE_LABEL" value="M9PCB7 M9PF14 M9PF20 M9PFB2 M9PFF9 M9PFG3 M9PI44 Q9VTZ0" type="string"/>
			<att name="NODE_LABEL_FONT_SIZE" value="12" type="string"/>
			<att name="NODE_LABEL_TRANSPARENCY" value="255" type="string"/>
			<att name="NODE_LABEL_COLOR" value="#000000" type="string"/>
			<att name="NODE_VISIBLE" value="true" type="string"/>
			<att name="NODE_DEPTH" value="0.0" type="string"/>
			<att name="NODE_BORDER_TRANSPARENCY" value="255" type="string"/>
			<att name="NODE_LABEL_FONT_FACE" value="Dialog,plain,12" type="string"/>
			<att name="NODE_LABEL_TRANSPARENCY" value="255" type="string"/>
		</graphics>
	</node>
	<node id="EAFSLFDK" label="EAFSLFDK">
		<att name="numMSRuns" value="1" type="integer"/>
		<att name="numReplicates" value="1" type="integer"/>
		<att name="PCQ_ID" value="EAFSLFDK" type="string"/>
		<att name="numConnectedProteinNodes" value="1" type="integer"/>
		<att name="numPeptideSequences" value="1" type="integer"/>
		<att name="PeptideSequences" value="EAFSLFDK" type="string"/>
		<att name="significant" value="1" type="integer"/>
		<att name="numProteins" value="1" type="integer"/>
		<att name="ionCount" value="5" type="integer"/>
		<att name="Rc" value="Infinity" type="real"/>
		<att name="numPsms" value="1" type="integer"/>
		<att name="containsPTMs" value="0" type="integer"/>
		<att name="Ri" value="NaN" type="real"/>
		<att name="lightIons" value="5" type="integer"/>
		<att name="uniquePeptide" value="1" type="integer"/>
		<att name="isFiltered" value="0" type="integer"/>
		<att name="finalRatio" value="Infinity" type="real"/>
		<att name="heavyIons" value="0" type="integer"/>
		<att name="normHeavyIons" value="0.0" type="real"/>
		<att name="uniquePeptideNode" value="1" type="integer"/>
		<att name="normLightIons" value="5.0" type="real"/>
		<att name="isProtein" value="0" type="integer"/>
		<graphics type="ROUNDRECT" h="30" w="70" width="4" outline="#000000" fill="#ff0000">
			<att name="NODE_TOOLTIP" value="&lt;html&gt;EAFSLFDK&lt;br&gt;1 Peptide sequences&lt;br&gt;1 PSMs&lt;br&gt;Shared by 1 protein Nodes&lt;br&gt;Shared by 1 proteins&lt;br&gt;Detected in 1 MS runs&lt;br&gt;Detected in 1 Replicates&lt;br&gt;Ion count ratio Rc = Infinity = log2( (5/1) / (0) )&lt;br&gt;Individual peptides in the node:&lt;br&gt;EAFSLFDK, 1 PSMs, Shared by 1 proteins, Detected in 1 MS Runs, Detected in 1 replicates, Rc = Infinity&lt;br&gt;&lt;/html&gt;" type="string"/>
			<att name="NODE_NESTED_NETWORK_IMAGE_VISIBLE" value="true" type="string"/>
			<att name="NODE_BORDER_STROKE" value="SOLID" type="string"/>
			<att name="NODE_SELECTED" value="false" type="string"/>
			<att name="NODE_TRANSPARENCY" value="255" type="string"/>
			<att name="NODE_LABEL_WIDTH" value="200" type="string"/>
			<att name="NODE_LABEL" value="Infinity*" type="string"/>
			<att name="NODE_LABEL_FONT_SIZE" value="12" type="string"/>
			<att name="NODE_LABEL_TRANSPARENCY" value="255" type="string"/>
			<att name="NODE_LABEL_COLOR" value="#000000" type="string"/>
			<att name="NODE_VISIBLE" value="true" type="string"/>
			<att name="NODE_DEPTH" value="0.0" type="string"/>
			<att name="NODE_BORDER_TRANSPARENCY" value="255" type="string"/>
			<att name="NODE_LABEL_FONT_FACE" value="Dialog,plain,12" type="string"/>
			<att name="NODE_LABEL_TRANSPARENCY" value="255" type="string"/>
		</graphics>
	</node>
	<node id="P62152" label="P62152">
		<att name="ProteinDescription" value="Calmodulin OS=Drosophila melanogaster GN=Cam PE=1 SV=2 " type="string"/>
		<att name="ACC" value="P62152" type="string"/>
		<att name="numPeptideSequencesInProteins" value="2" type="integer"/>
		<att name="conclusiveProtein" value="0" type="integer"/>
		<att name="numConnectedPeptideNodes" value="2" type="integer"/>
		<att name="UniprotKB" value="P62152" type="string"/>
		<att name="numProteins" value="1" type="integer"/>
		<att name="Classification2Case" value="6" type="string"/>
		<att name="GeneName" value="Cam" type="string"/>
		<att name="containsPTMs" value="0" type="integer"/>
		<att name="conclusiveProteinNode" value="1" type="integer"/>
		<att name="isFiltered" value="0" type="integer"/>
		<att name="ID" value="CALM_DROME" type="string"/>
		<att name="numPsmsInProtein" value="10" type="integer"/>
		<att name="Species" value="[Drosophila melanogaster]" type="string"/>
		<att name="isProtein" value="1" type="integer"/>
		<graphics type="ELLIPSE" h="30" w="70" width="4" outline="#000000" fill="#0080ff">
			<att name="NODE_TOOLTIP" value="&lt;html&gt;&lt;b&gt;Protein ACC(s):&lt;/b&gt;&lt;br&gt;P62152&lt;br&gt;&lt;b&gt;Protein name(s):&lt;/b&gt;&lt;br&gt; Calmodulin OS=Drosophila melanogaster GN=Cam PE=1 SV=2 &lt;br&gt;&lt;b&gt;Classification case(s):&lt;/b&gt;&lt;br&gt;&lt;b&gt;6&lt;/b&gt;: Not classified&lt;br&gt;&lt;b&gt;TAX:&lt;/b&gt; [Drosophila melanogaster]&lt;br&gt;&lt;b&gt;Gene name:&lt;/b&gt; Cam&lt;/html&gt;" type="string"/>
			<att name="NODE_NESTED_NETWORK_IMAGE_VISIBLE" value="true" type="string"/>
			<att name="NODE_BORDER_STROKE" value="SOLID" type="string"/>
			<att name="NODE_SELECTED" value="false" type="string"/>
			<att name="NODE_TRANSPARENCY" value="255" type="string"/>
			<att name="NODE_LABEL_WIDTH" value="200" type="string"/>
			<att name="NODE_LABEL" value="P62152" type="string"/>
			<att name="NODE_LABEL_FONT_SIZE" value="12" type="string"/>
			<att name="NODE_LABEL_TRANSPARENCY" value="255" type="string"/>
			<att name="NODE_LABEL_COLOR" value="#000000" type="string"/>
			<att name="NODE_VISIBLE" value="true" type="string"/>
			<att name="NODE_DEPTH" value="0.0" type="string"/>
			<att name="NODE_BORDER_TRANSPARENCY" value="255" type="string"/>
			<att name="NODE_LABEL_FONT_FACE" value="Dialog,plain,12" type="string"/>
			<att name="NODE_LABEL_TRANSPARENCY" value="255" type="string"/>
		</graphics>
	</node>
	<node id="DGNGFISAAELRHVMTNLGEK" label="DGNGFISAAELRHVMTNLGEK">
		<att name="numMSRuns" value="2" type="integer"/>
		<att name="numReplicates" value="2" type="integer"/>
		<att name="PCQ_ID" value="DGNGFISAAELRHVMTNLGEK" type="string"/>
		<att name="numConnectedProteinNodes" value="2" type="integer"/>
		<att name="numPeptideSequences" value="1" type="integer"/>
		<att name="PeptideSequences" value="DGNGFISAAELRHVMTNLGEK" type="string"/>
		<att name="significant" value="0" type="integer"/>
		<att name="numProteins" value="2" type="integer"/>
		<att name="ionCount" value="45" type="integer"/>
		<att name="Rc" value="-0.5849625007211563" type="real"/>
		<att name="numPsms" value="9" type="integer"/>
		<att name="containsPTMs" value="0" type="integer"/>
		<att name="Ri" value="NaN" type="real"/>
		<att name="lightIons" value="18" type="integer"/>
		<att name="uniquePeptide" value="0" type="integer"/>
		<att name="isFiltered" value="0" type="integer"/>
		<att name="finalRatio" value="-0.5849625007211563" type="real"/>
		<att name="heavyIons" value="27" type="integer"/>
		<att name="normHeavyIons" value="3.0" type="real"/>
		<att name="uniquePeptideNode" value="0" type="integer"/>
		<att name="normLightIons" value="2.0" type="real"/>
		<att name="isProtein" value="0" type="integer"/>
		<graphics type="ROUNDRECT" h="30" w="70" width="4" outline="#000000" fill="#ffffff">
			<att name="NODE_TOOLTIP" value="&lt;html&gt;DGNGFISAAELRHVMTNLGEK&lt;br&gt;1 Peptide sequences&lt;br&gt;9 PSMs&lt;br&gt;Shared by 2 protein Nodes&lt;br&gt;Shared by 2 proteins&lt;br&gt;Detected in 2 MS runs&lt;br&gt;Detected in 2 Replicates&lt;br&gt;Ion count ratio Rc = -0.6 = log2( (18/9) / (27/9) )&lt;br&gt;Individual peptides in the node:&lt;br&gt;DGNGFISAAELRHVMTNLGEK, 9 PSMs, Shared by 2 proteins, Detected in 2 MS Runs, Detected in 2 replicates, Rc = -0.5849625007211563&lt;br&gt;&lt;/html&gt;" type="string"/>
			<att name="NODE_NESTED_NETWORK_IMAGE_VISIBLE" value="true" type="string"/>
			<att name="NODE_BORDER_STROKE" value="SOLID" type="string"/>
			<att name="NODE_SELECTED" value="false" type="string"/>
			<att name="NODE_TRANSPARENCY" value="255" type="string"/>
			<att name="NODE_LABEL_WIDTH" value="200" type="string"/>
			<att name="NODE_LABEL" value="-0.6" type="string"/>
			<att name="NODE_LABEL_FONT_SIZE" value="12" type="string"/>
			<att name="NODE_LABEL_TRANSPARENCY" value="255" type="string"/>
			<att name="NODE_LABEL_COLOR" value="#000000" type="string"/>
			<att name="NODE_VISIBLE" value="true" type="string"/>
			<att name="NODE_DEPTH" value="0.0" type="string"/>
			<att name="NODE_BORDER_TRANSPARENCY" value="255" type="string"/>
			<att name="NODE_LABEL_FONT_FACE" value="Dialog,plain,12" type="string"/>
			<att name="NODE_LABEL_TRANSPARENCY" value="255" type="string"/>
		</graphics>
	</node>
	<node id="B4LJR6" label="B4LJR6">
		<att name="ProteinDescription" value="GJ20779" type="string"/>
		<att name="ACC" value="B4LJR6" type="string"/>
		<att name="numPeptideSequencesInProteins" value="1" type="integer"/>
		<att name="conclusiveProtein" value="1" type="integer"/>
		<att name="numConnectedPeptideNodes" value="1" type="integer"/>
		<att name="UniprotKB" value="B4LJR6" type="string"/>
		<att name="numProteins" value="1" type="integer"/>
		<att name="Classification2Case" value="6" type="string"/>
		<att name="GeneName" value="Dvir\GJ20779" type="string"/>
		<att name="containsPTMs" value="0" type="integer"/>
		<att name="conclusiveProteinNode" value="0" type="integer"/>
		<att name="isFiltered" value="0" type="integer"/>
		<att name="ID" value="B4LJR6_DROVI" type="string"/>
		<att name="numPsmsInProtein" value="9" type="integer"/>
		<att name="Species" value="[Drosophila virilis]" type="string"/>
		<att name="isProtein" value="1" type="integer"/>
		<graphics type="ELLIPSE" h="30" w="70" width="4" outline="#000000" fill="#00cc66">
			<att name="NODE_TOOLTIP" value="&lt;html&gt;&lt;b&gt;Protein ACC(s):&lt;/b&gt;&lt;br&gt;B4LJR6&lt;br&gt;&lt;b&gt;Protein name(s):&lt;/b&gt;&lt;br&gt; GJ20779&lt;br&gt;&lt;b&gt;Classification case(s):&lt;/b&gt;&lt;br&gt;&lt;b&gt;6&lt;/b&gt;: Not classified&lt;br&gt;&lt;b&gt;TAX:&lt;/b&gt; [Drosophila virilis]&lt;br&gt;&lt;b&gt;Gene name:&lt;/b&gt; Dvir\GJ20779&lt;/html&gt;" type="string"/>
			<att name="NODE_NESTED_NETWORK_IMAGE_VISIBLE" value="true" type="string"/>
			<att name="NODE_BORDER_STROKE" value="SOLID" type="string"/>
			<att name="NODE_SELECTED" value="false" type="string"/>
			<att name="NODE_TRANSPARENCY" value="255" type="string"/>
			<att name="NODE_LABEL_WIDTH" value="200" type="string"/>
			<att name="NODE_LABEL" value="B4LJR6" type="string"/>
			<att name="NODE_LABEL_FONT_SIZE" value="12" type="string"/>
			<att name="NODE_LABEL_TRANSPARENCY" value="255" type="string"/>
			<att name="NODE_LABEL_COLOR" value="#000000" type="string"/>
			<att name="NODE_VISIBLE" value="true" type="string"/>
			<att name="NODE_DEPTH" value="0.0" type="string"/>
			<att name="NODE_BORDER_TRANSPARENCY" value="255" type="string"/>
			<att name="NODE_LABEL_FONT_FACE" value="Dialog,plain,12" type="string"/>
			<att name="NODE_LABEL_TRANSPARENCY" value="255" type="string"/>
		</graphics>
	</node>
	<node id="B4M6U8" label="B4M6U8">
		<att name="ProteinDescription" value="Adenosylhomocysteinase OS=Drosophila virilis GN=Dvir\GJ16855 PE=3 SV=1 " type="string"/>
		<att name="ACC" value="B4M6U8" type="string"/>
		<att name="numPeptideSequencesInProteins" value="1" type="integer"/>
		<att name="conclusiveProtein" value="1" type="integer"/>
		<att name="numConnectedPeptideNodes" value="1" type="integer"/>
		<att name="UniprotKB" value="B4M6U8" type="string"/>
		<att name="numProteins" value="1" type="integer"/>
		<att name="Classification2Case" value="6" type="string"/>
		<att name="GeneName" value="Dvir\GJ16855" type="string"/>
		<att name="containsPTMs" value="0" type="integer"/>
		<att name="conclusiveProteinNode" value="0" type="integer"/>
		<att name="isFiltered" value="0" type="integer"/>
		<att name="ID" value="B4M6U8_DROVI" type="string"/>
		<att name="numPsmsInProtein" value="15" type="integer"/>
		<att name="Species" value="[Drosophila virilis]" type="string"/>
		<att name="isProtein" value="1" type="integer"/>
		<graphics type="ELLIPSE" h="30" w="70" width="4" outline="#000000" fill="#00cc66">
			<att name="NODE_TOOLTIP" value="&lt;html&gt;&lt;b&gt;Protein ACC(s):&lt;/b&gt;&lt;br&gt;B4M6U8&lt;br&gt;&lt;b&gt;Protein name(s):&lt;/b&gt;&lt;br&gt; Adenosylhomocysteinase OS=Drosophila virilis GN=Dvir\GJ16855 PE=3 SV=1 &lt;br&gt;&lt;b&gt;Classification case(s):&lt;/b&gt;&lt;br&gt;&lt;b&gt;6&lt;/b&gt;: Not classified&lt;br&gt;&lt;b&gt;TAX:&lt;/b&gt; [Drosophila virilis]&lt;br&gt;&lt;b&gt;Gene name:&lt;/b&gt; Dvir\GJ16855&lt;/html&gt;" type="string"/>
			<att name="NODE_NESTED_NETWORK_IMAGE_VISIBLE" value="true" type="string"/>
			<att name="NODE_BORDER_STROKE" value="SOLID" type="string"/>
			<att name="NODE_SELECTED" value="false" type="string"/>
			<att name="NODE_TRANSPARENCY" value="255" type="string"/>
			<att name="NODE_LABEL_WIDTH" value="200" type="string"/>
			<att name="NODE_LABEL" value="B4M6U8" type="string"/>
			<att name="NODE_LABEL_FONT_SIZE" value="12" type="string"/>
			<att name="NODE_LABEL_TRANSPARENCY" value="255" type="string"/>
			<att name="NODE_LABEL_COLOR" value="#000000" type="string"/>
			<att name="NODE_VISIBLE" value="true" type="string"/>
			<att name="NODE_DEPTH" value="0.0" type="string"/>
			<att name="NODE_BORDER_TRANSPARENCY" value="255" type="string"/>
			<att name="NODE_LABEL_FONT_FACE" value="Dialog,plain,12" type="string"/>
			<att name="NODE_LABEL_TRANSPARENCY" value="255" type="string"/>
		</graphics>
	</node>
	<node id="GLSEETTTGVHNLYK" label="GLSEETTTGVHNLYK">
		<att name="numMSRuns" value="4" type="integer"/>
		<att name="numReplicates" value="4" type="integer"/>
		<att name="PCQ_ID" value="GLSEETTTGVHNLYK" type="string"/>
		<att name="numConnectedProteinNodes" value="2" type="integer"/>
		<att name="numPeptideSequences" value="1" type="integer"/>
		<att name="PeptideSequences" value="GLSEETTTGVHNLYK" type="string"/>
		<att name="significant" value="0" type="integer"/>
		<att name="numProteins" value="3" type="integer"/>
		<att name="ionCount" value="71" type="integer"/>
		<att name="Rc" value="1.557995453120887" type="real"/>
		<att name="numPsms" value="15" type="integer"/>
		<att name="containsPTMs" value="0" type="integer"/>
		<att name="Ri" value="NaN" type="real"/>
		<att name="lightIons" value="53" type="integer"/>
		<att name="uniquePeptide" value="0" type="integer"/>
		<att name="isFiltered" value="0" type="integer"/>
		<att name="finalRatio" value="1.557995453120887" type="real"/>
		<att name="heavyIons" value="18" type="integer"/>
		<att name="normHeavyIons" value="1.2" type="real"/>
		<att name="uniquePeptideNode" value="0" type="integer"/>
		<att name="normLightIons" value="3.533333333333333" type="real"/>
		<att name="isProtein" value="0" type="integer"/>
		<graphics type="ROUNDRECT" h="30" w="70" width="4" outline="#000000" fill="#ffffff">
			<att name="NODE_TOOLTIP" value="&lt;html&gt;GLSEETTTGVHNLYK&lt;br&gt;1 Peptide sequences&lt;br&gt;15 PSMs&lt;br&gt;Shared by 2 protein Nodes&lt;br&gt;Shared by 3 proteins&lt;br&gt;Detected in 4 MS runs&lt;br&gt;Detected in 4 Replicates&lt;br&gt;Ion count ratio Rc = 1.6 = log2( (53/15) / (18/15) )&lt;br&gt;Individual peptides in the node:&lt;br&gt;GLSEETTTGVHNLYK, 15 PSMs, Shared by 3 proteins, Detected in 4 MS Runs, Detected in 4 replicates, Rc = 1.557995453120887&lt;br&gt;&lt;/html&gt;" type="string"/>
			<att name="NODE_NESTED_NETWORK_IMAGE_VISIBLE" value="true" type="string"/>
			<att name="NODE_BORDER_STROKE" value="SOLID" type="string"/>
			<att name="NODE_SELECTED" value="false" type="string"/>
			<att name="NODE_TRANSPARENCY" value="255" type="string"/>
			<att name="NODE_LABEL_WIDTH" value="200" type="string"/>
			<att name="NODE_LABEL" value="1.6" type="string"/>
			<att name="NODE_LABEL_FONT_SIZE" value="12" type="string"/>
			<att name="NODE_LABEL_TRANSPARENCY" value="255" type="string"/>
			<att name="NODE_LABEL_COLOR" value="#000000" type="string"/>
			<att name="NODE_VISIBLE" value="true" type="string"/>
			<att name="NODE_DEPTH" value="0.0" type="string"/>
			<att name="NODE_BORDER_TRANSPARENCY" value="255" type="string"/>
			<att name="NODE_LABEL_FONT_FACE" value="Dialog,plain,12" type="string"/>
			<att name="NODE_LABEL_TRANSPARENCY" value="255" type="string"/>
		</graphics>
	</node>
	<node id="M9PHN8 Q27580" label="M9PHN8 Q27580">
		<att name="ProteinDescription" value="Adenosylhomocysteinase" type="string"/>
		<att name="ACC" value="M9PHN8 Q27580" type="string"/>
		<att name="numPeptideSequencesInProteins" value="2" type="integer"/>
		<att name="conclusiveProtein" value="0" type="integer"/>
		<att name="numConnectedPeptideNodes" value="2" type="integer"/>
		<att name="UniprotKB" value="M9PHN8 Q27580" type="string"/>
		<att name="numProteins" value="2" type="integer"/>
		<att name="Classification2Case" value="6" type="string"/>
		<att name="GeneName" value="Ahcy13" type="string"/>
		<att name="containsPTMs" value="0" type="integer"/>
		<att name="conclusiveProteinNode" value="1" type="integer"/>
		<att name="isFiltered" value="0" type="integer"/>
		<att name="ID" value="M9PHN8_DROME SAHH_DROME" type="string"/>
		<att name="numPsmsInProtein" value="23" type="integer"/>
		<att name="Species" value="[Drosophila melanogaster]" type="string"/>
		<att name="isProtein" value="1" type="integer"/>
		<graphics type="ELLIPSE" h="30" w="70" width="4" outline="#000000" fill="#0080ff">
			<att name="NODE_TOOLTIP" value="&lt;html&gt;&lt;b&gt;Protein ACC(s):&lt;/b&gt;&lt;br&gt;M9PHN8 Q27580&lt;br&gt;&lt;b&gt;Protein name(s):&lt;/b&gt;&lt;br&gt; Adenosylhomocysteinase&lt;br&gt;&lt;b&gt;Classification case(s):&lt;/b&gt;&lt;br&gt;&lt;b&gt;6&lt;/b&gt;: Not classified&lt;br&gt;&lt;b&gt;TAX:&lt;/b&gt; [Drosophila melanogaster]&lt;br&gt;&lt;b&gt;Gene name:&lt;/b&gt; Ahcy13&lt;/html&gt;" type="string"/>
			<att name="NODE_NESTED_NETWORK_IMAGE_VISIBLE" value="true" type="string"/>
			<att name="NODE_BORDER_STROKE" value="SOLID" type="string"/>
			<att name="NODE_SELECTED" value="false" type="string"/>
			<att name="NODE_TRANSPARENCY" value="255" type="string"/>
			<att name="NODE_LABEL_WIDTH" value="200" type="string"/>
			<att name="NODE_LABEL" value="M9PHN8 Q27580" type="string"/>
			<att name="NODE_LABEL_FONT_SIZE" value="12" type="string"/>
			<att name="NODE_LABEL_TRANSPARENCY" value="255" type="string"/>
			<att name="NODE_LABEL_COLOR" value="#000000" type="string"/>
			<att name="NODE_VISIBLE" value="true" type="string"/>
			<att name="NODE_DEPTH" value="0.0" type="string"/>
			<att name="NODE_BORDER_TRANSPARENCY" value="255" type="string"/>
			<att name="NODE_LABEL_FONT_FACE" value="Dialog,plain,12" type="string"/>
			<att name="NODE_LABEL_TRANSPARENCY" value="255" type="string"/>
		</graphics>
	</node>
	<node id="EGRLGVPAINVNDSVTK" label="EGRLGVPAINVNDSVTK">
		<att name="numMSRuns" value="3" type="integer"/>
		<att name="numReplicates" value="3" type="integer"/>
		<att name="PCQ_ID" value="EGRLGVPAINVNDSVTK" type="string"/>
		<att name="numConnectedProteinNodes" value="1" type="integer"/>
		<att name="numPeptideSequences" value="1" type="integer"/>
		<att name="PeptideSequences" value="EGRLGVPAINVNDSVTK" type="string"/>
		<att name="significant" value="1" type="integer"/>
		<att name="numProteins" value="2" type="integer"/>
		<att name="ionCount" value="33" type="integer"/>
		<att name="Rc" value="Infinity" type="real"/>
		<att name="numPsms" value="8" type="integer"/>
		<att name="containsPTMs" value="0" type="integer"/>
		<att name="Ri" value="NaN" type="real"/>
		<att name="lightIons" value="33" type="integer"/>
		<att name="uniquePeptide" value="0" type="integer"/>
		<att name="isFiltered" value="0" type="integer"/>
		<att name="finalRatio" value="Infinity" type="real"/>
		<att name="heavyIons" value="0" type="integer"/>
		<att name="normHeavyIons" value="0.0" type="real"/>
		<att name="uniquePeptideNode" value="1" type="integer"/>
		<att name="normLightIons" value="4.125" type="real"/>
		<att name="isProtein" value="0" type="integer"/>
		<graphics type="ROUNDRECT" h="30" w="70" width="4" outline="#000000" fill="#ff0000">
			<att name="NODE_TOOLTIP" value="&lt;html&gt;EGRLGVPAINVNDSVTK&lt;br&gt;1 Peptide sequences&lt;br&gt;8 PSMs&lt;br&gt;Shared by 1 protein Nodes&lt;br&gt;Shared by 2 proteins&lt;br&gt;Detected in 3 MS runs&lt;br&gt;Detected in 3 Replicates&lt;br&gt;Ion count ratio Rc = Infinity = log2( (33/8) / (0) )&lt;br&gt;Individual peptides in the node:&lt;br&gt;EGRLGVPAINVNDSVTK, 8 PSMs, Shared by 2 proteins, Detected in 3 MS Runs, Detected in 3 replicates, Rc = Infinity&lt;br&gt;&lt;/html&gt;" type="string"/>
			<att name="NODE_NESTED_NETWORK_IMAGE_VISIBLE" value="true" type="string"/>
			<att name="NODE_BORDER_STROKE" value="SOLID" type="string"/>
			<att name="NODE_SELECTED" value="false" type="string"/>
			<att name="NODE_TRANSPARENCY" value="255" type="string"/>
			<att name="NODE_LABEL_WIDTH" value="200" type="string"/>
			<att name="NODE_LABEL" value="Infinity*" type="string"/>
			<att name="NODE_LABEL_FONT_SIZE" value="12" type="string"/>
			<att name="NODE_LABEL_TRANSPARENCY" value="255" type="string"/>
			<att name="NODE_LABEL_COLOR" value="#000000" type="string"/>
			<att name="NODE_VISIBLE" value="true" type="string"/>
			<att name="NODE_DEPTH" value="0.0" type="string"/>
			<att name="NODE_BORDER_TRANSPARENCY" value="255" type="string"/>
			<att name="NODE_LABEL_FONT_FACE" value="Dialog,plain,12" type="string"/>
			<att name="NODE_LABEL_TRANSPARENCY" value="255" type="string"/>
		</graphics>
	</node>
	<node id="AIGSGSEGAQQNLQEK_EFTMLGEDEVK" label="AIGSGSEGAQQNLQEK_EFTMLGEDEVK">
		<att name="numMSRuns" value="2" type="integer"/>
		<att name="numReplicates" value="2" type="integer"/>
		<att name="PCQ_ID" value="AIGSGSEGAQQNLQEK_EFTMLGEDEVK" type="string"/>
		<att name="numConnectedProteinNodes" value="1" type="integer"/>
		<att name="numPeptideSequences" value="2" type="integer"/>
		<att name="PeptideSequences" value="AIGSGSEGAQQNLQEK_EFTMLGEDEVK" type="string"/>
		<att name="significant" value="1" type="integer"/>
		<att name="numProteins" value="1" type="integer"/>
		<att name="ionCount" value="16" type="integer"/>
		<att name="Rc" value="-Infinity" type="real"/>
		<att name="numPsms" value="2" type="integer"/>
		<att name="containsPTMs" value="0" type="integer"/>
		<att name="Ri" value="NaN" type="real"/>
		<att name="lightIons" value="0" type="integer"/>
		<att name="uniquePeptide" value="1" type="integer"/>
		<att name="isFiltered" value="0" type="integer"/>
		<att name="finalRatio" value="-Infinity" type="real"/>
		<att name="heavyIons" value="16" type="integer"/>
		<att name="normHeavyIons" value="16.0" type="real"/>
		<att name="uniquePeptideNode" value="1" type="integer"/>
		<att name="normLightIons" value="0.0" type="real"/>
		<att name="isProtein" value="0" type="integer"/>
		<graphics type="ROUNDRECT" h="30" w="70" width="4" outline="#000000" fill="#0000ff">
			<att name="NODE_TOOLTIP" value="&lt;html&gt;AIGSGSEGAQQNLQEK_EFTMLGEDEVK&lt;br&gt;2 Peptide sequences&lt;br&gt;2 PSMs&lt;br&gt;Shared by 1 protein Nodes&lt;br&gt;Shared by 1 proteins&lt;br&gt;Detected in 2 MS runs&lt;br&gt;Detected in 2 Replicates&lt;br&gt;Ion count ratio Rc = -Infinity = log2( (0 + 0) / (10/1 + 6/1) )&lt;br&gt;Individual peptides in the node:&lt;br&gt;AIGSGSEGAQQNLQEK, 1 PSMs, Shared by 1 proteins, Detected in 1 MS Runs, Detected in 1 replicates, Rc = -Infinity&lt;br&gt;EFTMLGEDEVK, 1 PSMs, Shared by 1 proteins, Detected in 1 MS Runs, Detected in 1 replicates, Rc = -Infinity&lt;br&gt;&lt;/html&gt;" type="string"/>
			<att name="NODE_NESTED_NETWORK_IMAGE_VISIBLE" value="true" type="string"/>
			<att name="NODE_BORDER_STROKE" value="SOLID" type="string"/>
			<att name="NODE_SELECTED" value="false" type="string"/>
			<att name="NODE_TRANSPARENCY" value="255" type="string"/>
			<att name="NODE_LABEL_WIDTH" value="200" type="string"/>
			<att name="NODE_LABEL" value="-Infinity*" type="string"/>
			<att name="NODE_LABEL_FONT_SIZE" value="12" type="string"/>
			<att name="NODE_LABEL_TRANSPARENCY" value="255" type="string"/>
			<att name="NODE_LABEL_COLOR" value="#000000" type="string"/>
			<att name="NODE_VISIBLE" value="true" type="string"/>
			<att name="NODE_DEPTH" value="0.0" type="string"/>
			<att name="NODE_BORDER_TRANSPARENCY" value="255" type="string"/>
			<att name="NODE_LABEL_FONT_FACE" value="Dialog,plain,12" type="string"/>
			<att name="NODE_LABEL_TRANSPARENCY" value="255" type="string"/>
		</graphics>
	</node>
	<node id="B4LPX2" label="B4LPX2">
		<att name="ProteinDescription" value="Proteasome subunit alpha type OS=Drosophila virilis GN=Dvir\GJ20367 PE=3 SV=1 " type="string"/>
		<att name="ACC" value="B4LPX2" type="string"/>
		<att name="numPeptideSequencesInProteins" value="2" type="integer"/>
		<att name="conclusiveProtein" value="0" type="integer"/>
		<att name="numConnectedPeptideNodes" value="2" type="integer"/>
		<att name="UniprotKB" value="B4LPX2" type="string"/>
		<att name="numProteins" value="1" type="integer"/>
		<att name="GeneName" value="Dvir\GJ20367" type="string"/>
		<att name="containsPTMs" value="0" type="integer"/>
		<att name="conclusiveProteinNode" value="1" type="integer"/>
		<att name="isFiltered" value="0" type="integer"/>
		<att name="ID" value="B4LPX2_DROVI" type="string"/>
		<att name="numPsmsInProtein" value="2" type="integer"/>
		<att name="Species" value="[Drosophila virilis]" type="string"/>
		<att name="isProtein" value="1" type="integer"/>
		<graphics type="ELLIPSE" h="30" w="70" width="4" outline="#000000" fill="#00cc66">
			<att name="NODE_TOOLTIP" value="&lt;html&gt;&lt;b&gt;Protein ACC(s):&lt;/b&gt;&lt;br&gt;B4LPX2&lt;br&gt;&lt;b&gt;Protein name(s):&lt;/b&gt;&lt;br&gt; Proteasome subunit alpha type OS=Drosophila virilis GN=Dvir\GJ20367 PE=3 SV=1 &lt;br&gt;&lt;b&gt;TAX:&lt;/b&gt; [Drosophila virilis]&lt;br&gt;&lt;b&gt;Gene name:&lt;/b&gt; Dvir\GJ20367&lt;/html&gt;" type="string"/>
			<att name="NODE_NESTED_NETWORK_IMAGE_VISIBLE" value="true" type="string"/>
			<att name="NODE_BORDER_STROKE" value="SOLID" type="string"/>
			<att name="NODE_SELECTED" value="false" type="string"/>
			<att name="NODE_TRANSPARENCY" value="255" type="string"/>
			<att name="NODE_LABEL_WIDTH" value="200" type="string"/>
			<att name="NODE_LABEL" value="B4LPX2" type="string"/>
			<att name="NODE_LABEL_FONT_SIZE" value="12" type="string"/>
			<att name="NODE_LABEL_TRANSPARENCY" value="255" type="string"/>
			<att name="NODE_LABEL_COLOR" value="#000000" type="string"/>
			<att name="NODE_VISIBLE" value="true" type="string"/>
			<att name="NODE_DEPTH" value="0.0" type="string"/>
			<att name="NODE_BORDER_TRANSPARENCY" value="255" type="string"/>
			<att name="NODE_LABEL_FONT_FACE" value="Dialog,plain,12" type="string"/>
			<att name="NODE_LABEL_TRANSPARENCY" value="255" type="string"/>
		</graphics>
	</node>
	<node id="AAPAAAAAAAAVPAAAAAK_AATTAAAAPPAK_LKPATPAAVPSK" label="AAPAAAAAAAAVPAAAAAK_AATTAAAAPPAK_LKPATPAAVPSK">
		<att name="numMSRuns" value="6" type="integer"/>
		<att name="numReplicates" value="6" type="integer"/>
		<att name="PCQ_ID" value="AAPAAAAAAAAVPAAAAAK_AATTAAAAPPAK_LKPATPAAVPSK" type="string"/>
		<att name="numConnectedProteinNodes" value="1" type="integer"/>
		<att name="numPeptideSequences" value="3" type="integer"/>
		<att name="PeptideSequences" value="AAPAAAAAAAAVPAAAAAK_AATTAAAAPPAK_LKPATPAAVPSK" type="string"/>
		<att name="significant" value="0" type="integer"/>
		<att name="numProteins" value="1" type="integer"/>
		<att name="ionCount" value="175" type="integer"/>
		<att name="Rc" value="-5.1404812235498305" type="real"/>
		<att name="numPsms" value="19" type="integer"/>
		<att name="containsPTMs" value="0" type="integer"/>
		<att name="Ri" value="NaN" type="real"/>
		<att name="lightIons" value="3" type="integer"/>
		<att name="uniquePeptide" value="1" type="integer"/>
		<att name="isFiltered" value="0" type="integer"/>
		<att name="finalRatio" value="-5.1404812235498305" type="real"/>
		<att name="heavyIons" value="172" type="integer"/>
		<att name="normHeavyIons" value="25.866666666666667" type="real"/>
		<att name="uniquePeptideNode" value="1" type="integer"/>
		<att name="normLightIons" value="0.7333333333333333" type="real"/>
		<att name="isProtein" value="0" type="integer"/>
		<graphics type="ROUNDRECT" h="30" w="70" width="4" outline="#000000" fill="#ffffff">
			<att name="NODE_TOOLTIP" value="&lt;html&gt;AAPAAAAAAAAVPAAAAAK_AATTAAAAPPAK_LKPATPAAVPSK&lt;br&gt;3 Peptide sequences&lt;br&gt;19 PSMs&lt;br&gt;Shared by 1 protein Nodes&lt;br&gt;Shared by 1 proteins&lt;br&gt;Detected in 6 MS runs&lt;br&gt;Detected in 6 Replicates&lt;br&gt;Ion count ratio Rc = -5.1 = log2( (1/15 + 0 + 2/3) / (138/15 + 8/1 + 26/3) )&lt;br&gt;Individual peptides in the node:&lt;br&gt;AAPAAAAAAAAVPAAAAAK, 15 PSMs, Shared by 1 proteins, Detected in 5 MS Runs, Detected in 5 replicates, Rc = -7.10852445677817&lt;br&gt;AATTAAAAPPAK, 1 PSMs, Shared by 1 proteins, Detected in 1 MS Runs, Detected in 1 replicates, Rc = -Infinity&lt;br&gt;LKPATPAAVPSK, 3 PSMs, Shared by 1 proteins, Detected in 3 MS Runs, Detected in 3 replicates, Rc = -3.700439718141092&lt;br&gt;&lt;/html&gt;" type="string"/>
			<att name="NODE_NESTED_NETWORK_IMAGE_VISIBLE" value="true" type="string"/>
			<att name="NODE_BORDER_STROKE" value="SOLID" type="string"/>
			<att name="NODE_SELECTED" value="false" type="string"/>
			<att name="NODE_TRANSPARENCY" value="255" type="string"/>
			<att name="NODE_LABEL_WIDTH" value="200" type="string"/>
			<att name="NODE_LABEL" value="-5.1" type="string"/>
			<att name="NODE_LABEL_FONT_SIZE" value="12" type="string"/>
			<att name="NODE_LABEL_TRANSPARENCY" value="255" type="string"/>
			<att name="NODE_LABEL_COLOR" value="#000000" type="string"/>
			<att name="NODE_VISIBLE" value="true" type="string"/>
			<att name="NODE_DEPTH" value="0.0" type="string"/>
			<att name="NODE_BORDER_TRANSPARENCY" value="255" type="string"/>
			<att name="NODE_LABEL_FONT_FACE" value="Dialog,plain,12" type="string"/>
			<att name="NODE_LABEL_TRANSPARENCY" value="255" type="string"/>
		</graphics>
	</node>
	<node id="B4MER5" label="B4MER5">
		<att name="ProteinDescription" value="GJ14723" type="string"/>
		<att name="ACC" value="B4MER5" type="string"/>
		<att name="numPeptideSequencesInProteins" value="4" type="integer"/>
		<att name="conclusiveProtein" value="0" type="integer"/>
		<att name="numConnectedPeptideNodes" value="4" type="integer"/>
		<att name="UniprotKB" value="B4MER5" type="string"/>
		<att name="numProteins" value="1" type="integer"/>
		<att name="Classification2Case" value="3" type="string"/>
		<att name="GeneName" value="Dvir\GJ14723" type="string"/>
		<att name="containsPTMs" value="0" type="integer"/>
		<att name="conclusiveProteinNode" value="1" type="integer"/>
		<att name="isFiltered" value="0" type="integer"/>
		<att name="ID" value="B4MER5_DROVI" type="string"/>
		<att name="numPsmsInProtein" value="47" type="integer"/>
		<att name="Species" value="[Drosophila virilis]" type="string"/>
		<att name="isProtein" value="1" type="integer"/>
		<graphics type="ELLIPSE" h="30" w="70" width="4" outline="#000000" fill="#00cc66">
			<att name="NODE_TOOLTIP" value="&lt;html&gt;&lt;b&gt;Protein ACC(s):&lt;/b&gt;&lt;br&gt;B4MER5&lt;br&gt;&lt;b&gt;Protein name(s):&lt;/b&gt;&lt;br&gt; GJ14723&lt;br&gt;&lt;b&gt;Classification case(s):&lt;/b&gt;&lt;br&gt;&lt;b&gt;3&lt;/b&gt;: Unique peptide is significantly different, or difference between the two unique peptides is larger than threshold&lt;br&gt;&lt;b&gt;TAX:&lt;/b&gt; [Drosophila virilis]&lt;br&gt;&lt;b&gt;Gene name:&lt;/b&gt; Dvir\GJ14723&lt;/html&gt;" type="string"/>
			<att name="NODE_NESTED_NETWORK_IMAGE_VISIBLE" value="true" type="string"/>
			<att name="NODE_BORDER_STROKE" value="SOLID" type="string"/>
			<att name="NODE_SELECTED" value="false" type="string"/>
			<att name="NODE_TRANSPARENCY" value="255" type="string"/>
			<att name="NODE_LABEL_WIDTH" value="200" type="string"/>
			<att name="NODE_LABEL" value="B4MER5" type="string"/>
			<att name="NODE_LABEL_FONT_SIZE" value="12" type="string"/>
			<att name="NODE_LABEL_TRANSPARENCY" value="255" type="string"/>
			<att name="NODE_LABEL_COLOR" value="#000000" type="string"/>
			<att name="NODE_VISIBLE" value="true" type="string"/>
			<att name="NODE_DEPTH" value="0.0" type="string"/>
			<att name="NODE_BORDER_TRANSPARENCY" value="255" type="string"/>
			<att name="NODE_LABEL_FONT_FACE" value="Dialog,plain,12" type="string"/>
			<att name="NODE_LABEL_TRANSPARENCY" value="255" type="string"/>
		</graphics>
	</node>
	<node id="VNNLGNNVTFERSK" label="VNNLGNNVTFERSK">
		<att name="numMSRuns" value="6" type="integer"/>
		<att name="numReplicates" value="6" type="integer"/>
		<att name="PCQ_ID" value="VNNLGNNVTFERSK" type="string"/>
		<att name="numConnectedProteinNodes" value="2" type="integer"/>
		<att name="numPeptideSequences" value="1" type="integer"/>
		<att name="PeptideSequences" value="VNNLGNNVTFERSK" type="string"/>
		<att name="significant" value="0" type="integer"/>
		<att name="numProteins" value="2" type="integer"/>
		<att name="ionCount" value="92" type="integer"/>
		<att name="Rc" value="-3.841302253980942" type="real"/>
		<att name="numPsms" value="28" type="integer"/>
		<att name="containsPTMs" value="0" type="integer"/>
		<att name="Ri" value="NaN" type="real"/>
		<att name="lightIons" value="6" type="integer"/>
		<att name="uniquePeptide" value="0" type="integer"/>
		<att name="isFiltered" value="0" type="integer"/>
		<att name="finalRatio" value="-3.841302253980942" type="real"/>
		<att name="heavyIons" value="86" type="integer"/>
		<att name="normHeavyIons" value="3.0714285714285716" type="real"/>
		<att name="uniquePeptideNode" value="0" type="integer"/>
		<att name="normLightIons" value="0.21428571428571427" type="real"/>
		<att name="isProtein" value="0" type="integer"/>
		<graphics type="ROUNDRECT" h="30" w="70" width="4" outline="#000000" fill="#ffffff">
			<att name="NODE_TOOLTIP" value="&lt;html&gt;VNNLGNNVTFERSK&lt;br&gt;1 Peptide sequences&lt;br&gt;28 PSMs&lt;br&gt;Shared by 2 protein Nodes&lt;br&gt;Shared by 2 proteins&lt;br&gt;Detected in 6 MS runs&lt;br&gt;Detected in 6 Replicates&lt;br&gt;Ion count ratio Rc = -3.8 = log2( (6/28) / (86/28) )&lt;br&gt;Individual peptides in the node:&lt;br&gt;VNNLGNNVTFERSK, 28 PSMs, Shared by 2 proteins, Detected in 6 MS Runs, Detected in 6 replicates, Rc = -3.841302253980942&lt;br&gt;&lt;/html&gt;" type="string"/>
			<att name="NODE_NESTED_NETWORK_IMAGE_VISIBLE" value="true" type="string"/>
			<att name="NODE_BORDER_STROKE" value="SOLID" type="string"/>
			<att name="NODE_SELECTED" value="false" type="string"/>
			<att name="NODE_TRANSPARENCY" value="255" type="string"/>
			<att name="NODE_LABEL_WIDTH" value="200" type="string"/>
			<att name="NODE_LABEL" value="-3.8" type="string"/>
			<att name="NODE_LABEL_FONT_SIZE" value="12" type="string"/>
			<att name="NODE_LABEL_TRANSPARENCY" value="255" type="string"/>
			<att name="NODE_LABEL_COLOR" value="#000000" type="string"/>
			<att name="NODE_VISIBLE" value="true" type="string"/>
			<att name="NODE_DEPTH" value="0.0" type="string"/>
			<att name="NODE_BORDER_TRANSPARENCY" value="255" type="string"/>
			<att name="NODE_LABEL_FONT_FACE" value="Dialog,plain,12" type="string"/>
			<att name="NODE_LABEL_TRANSPARENCY" value="255" type="string"/>
		</graphics>
	</node>
	<node id="P50887" label="P50887">
		<att name="ProteinDescription" value="60S ribosomal protein L22 OS=Drosophila melanogaster GN=RpL22 PE=1 SV=2 " type="string"/>
		<att name="ACC" value="P50887" type="string"/>
		<att name="numPeptideSequencesInProteins" value="5" type="integer"/>
		<att name="conclusiveProtein" value="0" type="integer"/>
		<att name="numConnectedPeptideNodes" value="5" type="integer"/>
		<att name="UniprotKB" value="P50887" type="string"/>
		<att name="numProteins" value="1" type="integer"/>
		<att name="Classification2Case" value="3" type="string"/>
		<att name="GeneName" value="RpL22" type="string"/>
		<att name="containsPTMs" value="0" type="integer"/>
		<att name="conclusiveProteinNode" value="1" type="integer"/>
		<att name="isFiltered" value="0" type="integer"/>
		<att name="ID" value="RL22_DROME" type="string"/>
		<att name="numPsmsInProtein" value="73" type="integer"/>
		<att name="Species" value="[Drosophila melanogaster]" type="string"/>
		<att name="isProtein" value="1" type="integer"/>
		<graphics type="ELLIPSE" h="30" w="70" width="4" outline="#000000" fill="#0080ff">
			<att name="NODE_TOOLTIP" value="&lt;html&gt;&lt;b&gt;Protein ACC(s):&lt;/b&gt;&lt;br&gt;P50887&lt;br&gt;&lt;b&gt;Protein name(s):&lt;/b&gt;&lt;br&gt; 60S ribosomal protein L22 OS=Drosophila melanogaster GN=RpL22 PE=1 SV=2 &lt;br&gt;&lt;b&gt;Classification case(s):&lt;/b&gt;&lt;br&gt;&lt;b&gt;3&lt;/b&gt;: Unique peptide is significantly different, or difference between the two unique peptides is larger than threshold&lt;br&gt;&lt;b&gt;TAX:&lt;/b&gt; [Drosophila melanogaster]&lt;br&gt;&lt;b&gt;Gene name:&lt;/b&gt; RpL22&lt;/html&gt;" type="string"/>
			<att name="NODE_NESTED_NETWORK_IMAGE_VISIBLE" value="true" type="string"/>
			<att name="NODE_BORDER_STROKE" value="SOLID" type="string"/>
			<att name="NODE_SELECTED" value="false" type="string"/>
			<att name="NODE_TRANSPARENCY" value="255" type="string"/>
			<att name="NODE_LABEL_WIDTH" value="200" type="string"/>
			<att name="NODE_LABEL" value="P50887" type="string"/>
			<att name="NODE_LABEL_FONT_SIZE" value="12" type="string"/>
			<att name="NODE_LABEL_TRANSPARENCY" value="255" type="string"/>
			<att name="NODE_LABEL_COLOR" value="#000000" type="string"/>
			<att name="NODE_VISIBLE" value="true" type="string"/>
			<att name="NODE_DEPTH" value="0.0" type="string"/>
			<att name="NODE_BORDER_TRANSPARENCY" value="255" type="string"/>
			<att name="NODE_LABEL_FONT_FACE" value="Dialog,plain,12" type="string"/>
			<att name="NODE_LABEL_TRANSPARENCY" value="255" type="string"/>
		</graphics>
	</node>
	<node id="AAAAPAPAK_AAAPAAAAPAPAAAAPAVAK_AASTPAAAPPAK_LIVSSDVHFSK" label="AAAAPAPAK_AAAPAAAAPAPAAAAPAVAK_AASTPAAAPPAK_LIVSSDVHFSK">
		<att name="numMSRuns" value="6" type="integer"/>
		<att name="numReplicates" value="6" type="integer"/>
		<att name="PCQ_ID" value="AAAAPAPAK_AAAPAAAAPAPAAAAPAVAK_AASTPAAAPPAK_LIVSSDVHFSK" type="string"/>
		<att name="numConnectedProteinNodes" value="1" type="integer"/>
		<att name="numPeptideSequences" value="4" type="integer"/>
		<att name="PeptideSequences" value="AAAAPAPAK_AAAPAAAAPAPAAAAPAVAK_AASTPAAAPPAK_LIVSSDVHFSK" type="string"/>
		<att name="significant" value="0" type="integer"/>
		<att name="numProteins" value="1" type="integer"/>
		<att name="ionCount" value="358" type="integer"/>
		<att name="Rc" value="9.606405212697785" type="real"/>
		<att name="numPsms" value="45" type="integer"/>
		<att name="containsPTMs" value="0" type="integer"/>
		<att name="Ri" value="NaN" type="real"/>
		<att name="lightIons" value="357" type="integer"/>
		<att name="uniquePeptide" value="1" type="integer"/>
		<att name="isFiltered" value="0" type="integer"/>
		<att name="finalRatio" value="9.606405212697785" type="real"/>
		<att name="heavyIons" value="1" type="integer"/>
		<att name="normHeavyIons" value="0.037037037037037035" type="real"/>
		<att name="uniquePeptideNode" value="1" type="integer"/>
		<att name="normLightIons" value="28.870370370370374" type="real"/>
		<att name="isProtein" value="0" type="integer"/>
		<graphics type="ROUNDRECT" h="30" w="70" width="4" outline="#ff0000" fill="#ffffff">
			<att name="NODE_TOOLTIP" value="&lt;html&gt;AAAAPAPAK_AAAPAAAAPAPAAAAPAVAK_AASTPAAAPPAK_LIVSSDVHFSK&lt;br&gt;4 Peptide sequences&lt;br&gt;45 PSMs&lt;br&gt;Shared by 1 protein Nodes&lt;br&gt;Shared by 1 proteins&lt;br&gt;Detected in 6 MS runs&lt;br&gt;Detected in 6 Replicates&lt;br&gt;Ion count ratio Rc = 9.6 = log2( (24/3 + 241/27 + 61/9 + 31/6) / (0 + 1/27 + 0 + 0) )&lt;br&gt;Individual peptides in the node:&lt;br&gt;AAAAPAPAK, 3 PSMs, Shared by 1 proteins, Detected in 1 MS Runs, Detected in 1 replicates, Rc = Infinity&lt;br&gt;AAAPAAAAPAPAAAAPAVAK, 27 PSMs, Shared by 1 proteins, Detected in 6 MS Runs, Detected in 6 replicates, Rc = 7.912889336229962&lt;br&gt;AASTPAAAPPAK, 9 PSMs, Shared by 1 proteins, Detected in 3 MS Runs, Detected in 3 replicates, Rc = Infinity&lt;br&gt;LIVSSDVHFSK, 6 PSMs, Shared by 1 proteins, Detected in 5 MS Runs, Detected in 5 replicates, Rc = Infinity&lt;br&gt;&lt;/html&gt;" type="string"/>
			<att name="NODE_NESTED_NETWORK_IMAGE_VISIBLE" value="true" type="string"/>
			<att name="NODE_BORDER_STROKE" value="SOLID" type="string"/>
			<att name="NODE_SELECTED" value="false" type="string"/>
			<att name="NODE_TRANSPARENCY" value="255" type="string"/>
			<att name="NODE_LABEL_WIDTH" value="200" type="string"/>
			<att name="NODE_LABEL" value="9.6" type="string"/>
			<att name="NODE_LABEL_FONT_SIZE" value="12" type="string"/>
			<att name="NODE_LABEL_TRANSPARENCY" value="255" type="string"/>
			<att name="NODE_LABEL_COLOR" value="#000000" type="string"/>
			<att name="NODE_VISIBLE" value="true" type="string"/>
			<att name="NODE_DEPTH" value="0.0" type="string"/>
			<att name="NODE_BORDER_TRANSPARENCY" value="255" type="string"/>
			<att name="NODE_LABEL_FONT_FACE" value="Dialog,plain,12" type="string"/>
			<att name="NODE_LABEL_TRANSPARENCY" value="255" type="string"/>
		</graphics>
	</node>
	<node id="ENVAAGQGELIK_GILAADESVSTMGK_LAENISGVILFDETVYQK_VDTGVVPLMGSEDESTTQGLDDLAK" label="ENVAAGQGELIK_GILAADESVSTMGK_LAENISGVILFDETVYQK_VDTGVVPLMGSEDESTTQGLDDLAK">
		<att name="numMSRuns" value="6" type="integer"/>
		<att name="numReplicates" value="6" type="integer"/>
		<att name="PCQ_ID" value="ENVAAGQGELIK_GILAADESVSTMGK_LAENISGVILFDETVYQK_VDTGVVPLMGSEDESTTQGLDDLAK" type="string"/>
		<att name="numConnectedProteinNodes" value="1" type="integer"/>
		<att name="numPeptideSequences" value="4" type="integer"/>
		<att name="PeptideSequences" value="ENVAAGQGELIK_GILAADESVSTMGK_LAENISGVILFDETVYQK_VDTGVVPLMGSEDESTTQGLDDLAK" type="string"/>
		<att name="significant" value="1" type="integer"/>
		<att name="numProteins" value="1" type="integer"/>
		<att name="ionCount" value="113" type="integer"/>
		<att name="Rc" value="-Infinity" type="real"/>
		<att name="numPsms" value="17" type="integer"/>
		<att name="containsPTMs" value="0" type="integer"/>
		<att name="Ri" value="NaN" type="real"/>
		<att name="lightIons" value="0" type="integer"/>
		<att name="uniquePeptide" value="1" type="integer"/>
		<att name="isFiltered" value="0" type="integer"/>
		<att name="finalRatio" value="-Infinity" type="real"/>
		<att name="heavyIons" value="113" type="integer"/>
		<att name="normHeavyIons" value="26.125" type="real"/>
		<att name="uniquePeptideNode" value="1" type="integer"/>
		<att name="normLightIons" value="0.0" type="real"/>
		<att name="isProtein" value="0" type="integer"/>
		<graphics type="ROUNDRECT" h="30" w="70" width="4" outline="#ff0000" fill="#0000ff">
			<att name="NODE_TOOLTIP" value="&lt;html&gt;ENVAAGQGELIK_GILAADESVSTMGK_LAENISGVILFDETVYQK_VDTGVVPLMGSEDESTTQGLDDLAK&lt;br&gt;4 Peptide sequences&lt;br&gt;17 PSMs&lt;br&gt;Shared by 1 protein Nodes&lt;br&gt;Shared by 1 proteins&lt;br&gt;Detected in 6 MS runs&lt;br&gt;Detected in 6 Replicates&lt;br&gt;Ion count ratio Rc = -Infinity = log2( (0 + 0 + 0 + 0) / (49/8 + 40/5 + 10/2 + 14/2) )&lt;br&gt;Individual peptides in the node:&lt;br&gt;ENVAAGQGELIK, 8 PSMs, Shared by 1 proteins, Detected in 5 MS Runs, Detected in 5 replicates, Rc = -Infinity&lt;br&gt;GILAADESVSTMGK, 5 PSMs, Shared by 1 proteins, Detected in 3 MS Runs, Detected in 3 replicates, Rc = -Infinity&lt;br&gt;LAENISGVILFDETVYQK, 2 PSMs, Shared by 1 proteins, Detected in 2 MS Runs, Detected in 2 replicates, Rc = -Infinity&lt;br&gt;VDTGVVPLMGSEDESTTQGLDDLAK, 2 PSMs, Shared by 1 proteins, Detected in 2 MS Runs, Detected in 2 replicates, Rc = -Infinity&lt;br&gt;&lt;/html&gt;" type="string"/>
			<att name="NODE_NESTED_NETWORK_IMAGE_VISIBLE" value="true" type="string"/>
			<att name="NODE_BORDER_STROKE" value="SOLID" type="string"/>
			<att name="NODE_SELECTED" value="false" type="string"/>
			<att name="NODE_TRANSPARENCY" value="255" type="string"/>
			<att name="NODE_LABEL_WIDTH" value="200" type="string"/>
			<att name="NODE_LABEL" value="-Infinity*" type="string"/>
			<att name="NODE_LABEL_FONT_SIZE" value="12" type="string"/>
			<att name="NODE_LABEL_TRANSPARENCY" value="255" type="string"/>
			<att name="NODE_LABEL_COLOR" value="#000000" type="string"/>
			<att name="NODE_VISIBLE" value="true" type="string"/>
			<att name="NODE_DEPTH" value="0.0" type="string"/>
			<att name="NODE_BORDER_TRANSPARENCY" value="255" type="string"/>
			<att name="NODE_LABEL_FONT_FACE" value="Dialog,plain,12" type="string"/>
			<att name="NODE_LABEL_TRANSPARENCY" value="255" type="string"/>
		</graphics>
	</node>
	<node id="B4LYD3" label="B4LYD3">
		<att name="ProteinDescription" value="Fructose-bisphosphate aldolase OS=Drosophila virilis GN=Dvir\GJ23350 PE=3 SV=1 " type="string"/>
		<att name="ACC" value="B4LYD3" type="string"/>
		<att name="numPeptideSequencesInProteins" value="5" type="integer"/>
		<att name="conclusiveProtein" value="0" type="integer"/>
		<att name="numConnectedPeptideNodes" value="5" type="integer"/>
		<att name="UniprotKB" value="B4LYD3" type="string"/>
		<att name="numProteins" value="1" type="integer"/>
		<att name="Classification2Case" value="3" type="string"/>
		<att name="GeneName" value="Dvir\GJ23350" type="string"/>
		<att name="containsPTMs" value="0" type="integer"/>
		<att name="conclusiveProteinNode" value="1" type="integer"/>
		<att name="isFiltered" value="0" type="integer"/>
		<att name="ID" value="B4LYD3_DROVI" type="string"/>
		<att name="numPsmsInProtein" value="22" type="integer"/>
		<att name="Species" value="[Drosophila virilis]" type="string"/>
		<att name="isProtein" value="1" type="integer"/>
		<graphics type="ELLIPSE" h="30" w="70" width="4" outline="#000000" fill="#00cc66">
			<att name="NODE_TOOLTIP" value="&lt;html&gt;&lt;b&gt;Protein ACC(s):&lt;/b&gt;&lt;br&gt;B4LYD3&lt;br&gt;&lt;b&gt;Protein name(s):&lt;/b&gt;&lt;br&gt; Fructose-bisphosphate aldolase OS=Drosophila virilis GN=Dvir\GJ23350 PE=3 SV=1 &lt;br&gt;&lt;b&gt;Classification case(s):&lt;/b&gt;&lt;br&gt;&lt;b&gt;3&lt;/b&gt;: Unique peptide is significantly different, or difference between the two unique peptides is larger than threshold&lt;br&gt;&lt;b&gt;TAX:&lt;/b&gt; [Drosophila virilis]&lt;br&gt;&lt;b&gt;Gene name:&lt;/b&gt; Dvir\GJ23350&lt;/html&gt;" type="string"/>
			<att name="NODE_NESTED_NETWORK_IMAGE_VISIBLE" value="true" type="string"/>
			<att name="NODE_BORDER_STROKE" value="SOLID" type="string"/>
			<att name="NODE_SELECTED" value="false" type="string"/>
			<att name="NODE_TRANSPARENCY" value="255" type="string"/>
			<att name="NODE_LABEL_WIDTH" value="200" type="string"/>
			<att name="NODE_LABEL" value="B4LYD3" type="string"/>
			<att name="NODE_LABEL_FONT_SIZE" value="12" type="string"/>
			<att name="NODE_LABEL_TRANSPARENCY" value="255" type="string"/>
			<att name="NODE_LABEL_COLOR" value="#000000" type="string"/>
			<att name="NODE_VISIBLE" value="true" type="string"/>
			<att name="NODE_DEPTH" value="0.0" type="string"/>
			<att name="NODE_BORDER_TRANSPARENCY" value="255" type="string"/>
			<att name="NODE_LABEL_FONT_FACE" value="Dialog,plain,12" type="string"/>
			<att name="NODE_LABEL_TRANSPARENCY" value="255" type="string"/>
		</graphics>
	</node>
	<node id="VTETVLAAVYK" label="VTETVLAAVYK">
		<att name="numMSRuns" value="2" type="integer"/>
		<att name="numReplicates" value="2" type="integer"/>
		<att name="PCQ_ID" value="VTETVLAAVYK" type="string"/>
		<att name="numConnectedProteinNodes" value="2" type="integer"/>
		<att name="numPeptideSequences" value="1" type="integer"/>
		<att name="PeptideSequences" value="VTETVLAAVYK" type="string"/>
		<att name="significant" value="1" type="integer"/>
		<att name="numProteins" value="3" type="integer"/>
		<att name="ionCount" value="16" type="integer"/>
		<att name="Rc" value="-Infinity" type="real"/>
		<att name="numPsms" value="5" type="integer"/>
		<att name="containsPTMs" value="0" type="integer"/>
		<att name="Ri" value="NaN" type="real"/>
		<att name="lightIons" value="0" type="integer"/>
		<att name="uniquePeptide" value="0" type="integer"/>
		<att name="isFiltered" value="0" type="integer"/>
		<att name="finalRatio" value="-Infinity" type="real"/>
		<att name="heavyIons" value="16" type="integer"/>
		<att name="normHeavyIons" value="3.2" type="real"/>
		<att name="uniquePeptideNode" value="0" type="integer"/>
		<att name="normLightIons" value="0.0" type="real"/>
		<att name="isProtein" value="0" type="integer"/>
		<graphics type="ROUNDRECT" h="30" w="70" width="4" outline="#000000" fill="#0000ff">
			<att name="NODE_TOOLTIP" value="&lt;html&gt;VTETVLAAVYK&lt;br&gt;1 Peptide sequences&lt;br&gt;5 PSMs&lt;br&gt;Shared by 2 protein Nodes&lt;br&gt;Shared by 3 proteins&lt;br&gt;Detected in 2 MS runs&lt;br&gt;Detected in 2 Replicates&lt;br&gt;Ion count ratio Rc = -Infinity = log2( (0) / (16/5) )&lt;br&gt;Individual peptides in the node:&lt;br&gt;VTETVLAAVYK, 5 PSMs, Shared by 3 proteins, Detected in 2 MS Runs, Detected in 2 replicates, Rc = -Infinity&lt;br&gt;&lt;/html&gt;" type="string"/>
			<att name="NODE_NESTED_NETWORK_IMAGE_VISIBLE" value="true" type="string"/>
			<att name="NODE_BORDER_STROKE" value="SOLID" type="string"/>
			<att name="NODE_SELECTED" value="false" type="string"/>
			<att name="NODE_TRANSPARENCY" value="255" type="string"/>
			<att name="NODE_LABEL_WIDTH" value="200" type="string"/>
			<att name="NODE_LABEL" value="-Infinity*" type="string"/>
			<att name="NODE_LABEL_FONT_SIZE" value="12" type="string"/>
			<att name="NODE_LABEL_TRANSPARENCY" value="255" type="string"/>
			<att name="NODE_LABEL_COLOR" value="#000000" type="string"/>
			<att name="NODE_VISIBLE" value="true" type="string"/>
			<att name="NODE_DEPTH" value="0.0" type="string"/>
			<att name="NODE_BORDER_TRANSPARENCY" value="255" type="string"/>
			<att name="NODE_LABEL_FONT_FACE" value="Dialog,plain,12" type="string"/>
			<att name="NODE_LABEL_TRANSPARENCY" value="255" type="string"/>
		</graphics>
	</node>
	<node id="A4V3G1 P07764" label="A4V3G1 P07764">
		<att name="ProteinDescription" value="Fructose-bisphosphate aldolase OS=Drosophila melanogaster GN=Ald PE=2 SV=1  #### Fructose-bisphosphate aldolase OS=Drosophila melanogaster GN=Ald PE=1 SV=5 " type="string"/>
		<att name="ACC" value="A4V3G1 P07764" type="string"/>
		<att name="numPeptideSequencesInProteins" value="4" type="integer"/>
		<att name="conclusiveProtein" value="0" type="integer"/>
		<att name="numConnectedPeptideNodes" value="4" type="integer"/>
		<att name="UniprotKB" value="A4V3G1 P07764" type="string"/>
		<att name="numProteins" value="2" type="integer"/>
		<att name="Classification2Case" value="3" type="string"/>
		<att name="GeneName" value="Ald" type="string"/>
		<att name="containsPTMs" value="0" type="integer"/>
		<att name="conclusiveProteinNode" value="1" type="integer"/>
		<att name="isFiltered" value="0" type="integer"/>
		<att name="ID" value="A4V3G1_DROME ALF_DROME" type="string"/>
		<att name="numPsmsInProtein" value="16" type="integer"/>
		<att name="Species" value="[Drosophila melanogaster]" type="string"/>
		<att name="isProtein" value="1" type="integer"/>
		<graphics type="ELLIPSE" h="30" w="70" width="4" outline="#000000" fill="#0080ff">
			<att name="NODE_TOOLTIP" value="&lt;html&gt;&lt;b&gt;Protein ACC(s):&lt;/b&gt;&lt;br&gt;A4V3G1 P07764&lt;br&gt;&lt;b&gt;Protein name(s):&lt;/b&gt;&lt;br&gt; Fructose-bisphosphate aldolase OS=Drosophila melanogaster GN=Ald PE=2 SV=1 &lt;br&gt;Fructose-bisphosphate aldolase OS=Drosophila melanogaster GN=Ald PE=1 SV=5 &lt;br&gt;&lt;b&gt;Classification case(s):&lt;/b&gt;&lt;br&gt;&lt;b&gt;3&lt;/b&gt;: Unique peptide is significantly different, or difference between the two unique peptides is larger than threshold&lt;br&gt;&lt;b&gt;TAX:&lt;/b&gt; [Drosophila melanogaster]&lt;br&gt;&lt;b&gt;Gene name:&lt;/b&gt; Ald&lt;/html&gt;" type="string"/>
			<att name="NODE_NESTED_NETWORK_IMAGE_VISIBLE" value="true" type="string"/>
			<att name="NODE_BORDER_STROKE" value="SOLID" type="string"/>
			<att name="NODE_SELECTED" value="false" type="string"/>
			<att name="NODE_TRANSPARENCY" value="255" type="string"/>
			<att name="NODE_LABEL_WIDTH" value="200" type="string"/>
			<att name="NODE_LABEL" value="A4V3G1 P07764" type="string"/>
			<att name="NODE_LABEL_FONT_SIZE" value="12" type="string"/>
			<att name="NODE_LABEL_TRANSPARENCY" value="255" type="string"/>
			<att name="NODE_LABEL_COLOR" value="#000000" type="string"/>
			<att name="NODE_VISIBLE" value="true" type="string"/>
			<att name="NODE_DEPTH" value="0.0" type="string"/>
			<att name="NODE_BORDER_TRANSPARENCY" value="255" type="string"/>
			<att name="NODE_LABEL_FONT_FACE" value="Dialog,plain,12" type="string"/>
			<att name="NODE_LABEL_TRANSPARENCY" value="255" type="string"/>
		</graphics>
	</node>
	<node id="ENIAAGQNELLK_GILAADESGPTMGK_LAENISGVILFHETLYQK" label="ENIAAGQNELLK_GILAADESGPTMGK_LAENISGVILFHETLYQK">
		<att name="numMSRuns" value="3" type="integer"/>
		<att name="numReplicates" value="3" type="integer"/>
		<att name="PCQ_ID" value="ENIAAGQNELLK_GILAADESGPTMGK_LAENISGVILFHETLYQK" type="string"/>
		<att name="numConnectedProteinNodes" value="1" type="integer"/>
		<att name="numPeptideSequences" value="3" type="integer"/>
		<att name="PeptideSequences" value="ENIAAGQNELLK_GILAADESGPTMGK_LAENISGVILFHETLYQK" type="string"/>
		<att name="significant" value="0" type="integer"/>
		<att name="numProteins" value="2" type="integer"/>
		<att name="ionCount" value="55" type="integer"/>
		<att name="Rc" value="6.807354922057604" type="real"/>
		<att name="numPsms" value="11" type="integer"/>
		<att name="containsPTMs" value="0" type="integer"/>
		<att name="Ri" value="NaN" type="real"/>
		<att name="lightIons" value="54" type="integer"/>
		<att name="uniquePeptide" value="0" type="integer"/>
		<att name="isFiltered" value="0" type="integer"/>
		<att name="finalRatio" value="6.807354922057604" type="real"/>
		<att name="heavyIons" value="1" type="integer"/>
		<att name="normHeavyIons" value="0.125" type="real"/>
		<att name="uniquePeptideNode" value="1" type="integer"/>
		<att name="normLightIons" value="14.0" type="real"/>
		<att name="isProtein" value="0" type="integer"/>
		<graphics type="ROUNDRECT" h="30" w="70" width="4" outline="#000000" fill="#ffffff">
			<att name="NODE_TOOLTIP" value="&lt;html&gt;ENIAAGQNELLK_GILAADESGPTMGK_LAENISGVILFHETLYQK&lt;br&gt;3 Peptide sequences&lt;br&gt;11 PSMs&lt;br&gt;Shared by 1 protein Nodes&lt;br&gt;Shared by 2 proteins&lt;br&gt;Detected in 3 MS runs&lt;br&gt;Detected in 3 Replicates&lt;br&gt;Ion count ratio Rc = 6.8 = log2( (40/8 + 10/2 + 4/1) / (1/8 + 0 + 0) )&lt;br&gt;Individual peptides in the node:&lt;br&gt;ENIAAGQNELLK, 8 PSMs, Shared by 2 proteins, Detected in 3 MS Runs, Detected in 3 replicates, Rc = 5.321928094887363&lt;br&gt;GILAADESGPTMGK, 2 PSMs, Shared by 2 proteins, Detected in 1 MS Runs, Detected in 1 replicates, Rc = Infinity&lt;br&gt;LAENISGVILFHETLYQK, 1 PSMs, Shared by 2 proteins, Detected in 1 MS Runs, Detected in 1 replicates, Rc = Infinity&lt;br&gt;&lt;/html&gt;" type="string"/>
			<att name="NODE_NESTED_NETWORK_IMAGE_VISIBLE" value="true" type="string"/>
			<att name="NODE_BORDER_STROKE" value="SOLID" type="string"/>
			<att name="NODE_SELECTED" value="false" type="string"/>
			<att name="NODE_TRANSPARENCY" value="255" type="string"/>
			<att name="NODE_LABEL_WIDTH" value="200" type="string"/>
			<att name="NODE_LABEL" value="6.8" type="string"/>
			<att name="NODE_LABEL_FONT_SIZE" value="12" type="string"/>
			<att name="NODE_LABEL_TRANSPARENCY" value="255" type="string"/>
			<att name="NODE_LABEL_COLOR" value="#000000" type="string"/>
			<att name="NODE_VISIBLE" value="true" type="string"/>
			<att name="NODE_DEPTH" value="0.0" type="string"/>
			<att name="NODE_BORDER_TRANSPARENCY" value="255" type="string"/>
			<att name="NODE_LABEL_FONT_FACE" value="Dialog,plain,12" type="string"/>
			<att name="NODE_LABEL_TRANSPARENCY" value="255" type="string"/>
		</graphics>
	</node>
	<node id="AAALLIQEEEFKK_SEGDQSGVEVGVK_VDVPADATDEQK_VDVPADATDEQKK_YDTPVDIIVTPTEVIRVAK" label="AAALLIQEEEFKK_SEGDQSGVEVGVK_VDVPADATDEQK_VDVPADATDEQKK_YDTPVDIIVTPTEVIRVAK">
		<att name="numMSRuns" value="5" type="integer"/>
		<att name="numReplicates" value="5" type="integer"/>
		<att name="PCQ_ID" value="AAALLIQEEEFKK_SEGDQSGVEVGVK_VDVPADATDEQK_VDVPADATDEQKK_YDTPVDIIVTPTEVIRVAK" type="string"/>
		<att name="numConnectedProteinNodes" value="1" type="integer"/>
		<att name="numPeptideSequences" value="5" type="integer"/>
		<att name="PeptideSequences" value="AAALLIQEEEFKK_SEGDQSGVEVGVK_VDVPADATDEQK_VDVPADATDEQKK_YDTPVDIIVTPTEVIRVAK" type="string"/>
		<att name="significant" value="1" type="integer"/>
		<att name="numProteins" value="1" type="integer"/>
		<att name="ionCount" value="110" type="integer"/>
		<att name="Rc" value="-Infinity" type="real"/>
		<att name="numPsms" value="19" type="integer"/>
		<att name="containsPTMs" value="0" type="integer"/>
		<att name="Ri" value="NaN" type="real"/>
		<att name="lightIons" value="0" type="integer"/>
		<att name="uniquePeptide" value="1" type="integer"/>
		<att name="isFiltered" value="0" type="integer"/>
		<att name="finalRatio" value="-Infinity" type="real"/>
		<att name="heavyIons" value="110" type="integer"/>
		<att name="normHeavyIons" value="31.866666666666667" type="real"/>
		<att name="uniquePeptideNode" value="1" type="integer"/>
		<att name="normLightIons" value="0.0" type="real"/>
		<att name="isProtein" value="0" type="integer"/>
		<graphics type="ROUNDRECT" h="30" w="70" width="4" outline="#000000" fill="#0000ff">
			<att name="NODE_TOOLTIP" value="&lt;html&gt;AAALLIQEEEFKK_SEGDQSGVEVGVK_VDVPADATDEQK_VDVPADATDEQKK_YDTPVDIIVTPTEVIRVAK&lt;br&gt;5 Peptide sequences&lt;br&gt;19 PSMs&lt;br&gt;Shared by 1 protein Nodes&lt;br&gt;Shared by 1 proteins&lt;br&gt;Detected in 5 MS runs&lt;br&gt;Detected in 5 Replicates&lt;br&gt;Ion count ratio Rc = -Infinity = log2( (0 + 0 + 0 + 0 + 0) / (18/2 + 36/5 + 20/4 + 14/2 + 22/6) )&lt;br&gt;Individual peptides in the node:&lt;br&gt;AAALLIQEEEFKK, 2 PSMs, Shared by 1 proteins, Detected in 2 MS Runs, Detected in 2 replicates, Rc = -Infinity&lt;br&gt;SEGDQSGVEVGVK, 5 PSMs, Shared by 1 proteins, Detected in 2 MS Runs, Detected in 2 replicates, Rc = -Infinity&lt;br&gt;VDVPADATDEQK, 4 PSMs, Shared by 1 proteins, Detected in 3 MS Runs, Detected in 3 replicates, Rc = -Infinity&lt;br&gt;VDVPADATDEQKK, 2 PSMs, Shared by 1 proteins, Detected in 2 MS Runs, Detected in 2 replicates, Rc = -Infinity&lt;br&gt;YDTPVDIIVTPTEVIRVAK, 6 PSMs, Shared by 1 proteins, Detected in 4 MS Runs, Detected in 4 replicates, Rc = -Infinity&lt;br&gt;&lt;/html&gt;" type="string"/>
			<att name="NODE_NESTED_NETWORK_IMAGE_VISIBLE" value="true" type="string"/>
			<att name="NODE_BORDER_STROKE" value="SOLID" type="string"/>
			<att name="NODE_SELECTED" value="false" type="string"/>
			<att name="NODE_TRANSPARENCY" value="255" type="string"/>
			<att name="NODE_LABEL_WIDTH" value="200" type="string"/>
			<att name="NODE_LABEL" value="-Infinity*" type="string"/>
			<att name="NODE_LABEL_FONT_SIZE" value="12" type="string"/>
			<att name="NODE_LABEL_TRANSPARENCY" value="255" type="string"/>
			<att name="NODE_LABEL_COLOR" value="#000000" type="string"/>
			<att name="NODE_VISIBLE" value="true" type="string"/>
			<att name="NODE_DEPTH" value="0.0" type="string"/>
			<att name="NODE_BORDER_TRANSPARENCY" value="255" type="string"/>
			<att name="NODE_LABEL_FONT_FACE" value="Dialog,plain,12" type="string"/>
			<att name="NODE_LABEL_TRANSPARENCY" value="255" type="string"/>
		</graphics>
	</node>
	<node id="B4M698" label="B4M698">
		<att name="ProteinDescription" value="GJ10429 OS=Drosophila virilis GN=Dvir\GJ10429 PE=4 SV=1 " type="string"/>
		<att name="ACC" value="B4M698" type="string"/>
		<att name="numPeptideSequencesInProteins" value="5" type="integer"/>
		<att name="conclusiveProtein" value="0" type="integer"/>
		<att name="numConnectedPeptideNodes" value="5" type="integer"/>
		<att name="UniprotKB" value="B4M698" type="string"/>
		<att name="numProteins" value="1" type="integer"/>
		<att name="GeneName" value="Dvir\GJ10429" type="string"/>
		<att name="containsPTMs" value="0" type="integer"/>
		<att name="conclusiveProteinNode" value="1" type="integer"/>
		<att name="isFiltered" value="0" type="integer"/>
		<att name="ID" value="B4M698_DROVI" type="string"/>
		<att name="numPsmsInProtein" value="19" type="integer"/>
		<att name="Species" value="[Drosophila virilis]" type="string"/>
		<att name="isProtein" value="1" type="integer"/>
		<graphics type="ELLIPSE" h="30" w="70" width="4" outline="#000000" fill="#00cc66">
			<att name="NODE_TOOLTIP" value="&lt;html&gt;&lt;b&gt;Protein ACC(s):&lt;/b&gt;&lt;br&gt;B4M698&lt;br&gt;&lt;b&gt;Protein name(s):&lt;/b&gt;&lt;br&gt; GJ10429 OS=Drosophila virilis GN=Dvir\GJ10429 PE=4 SV=1 &lt;br&gt;&lt;b&gt;TAX:&lt;/b&gt; [Drosophila virilis]&lt;br&gt;&lt;b&gt;Gene name:&lt;/b&gt; Dvir\GJ10429&lt;/html&gt;" type="string"/>
			<att name="NODE_NESTED_NETWORK_IMAGE_VISIBLE" value="true" type="string"/>
			<att name="NODE_BORDER_STROKE" value="SOLID" type="string"/>
			<att name="NODE_SELECTED" value="false" type="string"/>
			<att name="NODE_TRANSPARENCY" value="255" type="string"/>
			<att name="NODE_LABEL_WIDTH" value="200" type="string"/>
			<att name="NODE_LABEL" value="B4M698" type="string"/>
			<att name="NODE_LABEL_FONT_SIZE" value="12" type="string"/>
			<att name="NODE_LABEL_TRANSPARENCY" value="255" type="string"/>
			<att name="NODE_LABEL_COLOR" value="#000000" type="string"/>
			<att name="NODE_VISIBLE" value="true" type="string"/>
			<att name="NODE_DEPTH" value="0.0" type="string"/>
			<att name="NODE_BORDER_TRANSPARENCY" value="255" type="string"/>
			<att name="NODE_LABEL_FONT_FACE" value="Dialog,plain,12" type="string"/>
			<att name="NODE_LABEL_TRANSPARENCY" value="255" type="string"/>
		</graphics>
	</node>
	<node id="DLAVNSYDK" label="DLAVNSYDK">
		<att name="numMSRuns" value="1" type="integer"/>
		<att name="numReplicates" value="1" type="integer"/>
		<att name="PCQ_ID" value="DLAVNSYDK" type="string"/>
		<att name="numConnectedProteinNodes" value="1" type="integer"/>
		<att name="numPeptideSequences" value="1" type="integer"/>
		<att name="PeptideSequences" value="DLAVNSYDK" type="string"/>
		<att name="significant" value="1" type="integer"/>
		<att name="numProteins" value="1" type="integer"/>
		<att name="ionCount" value="5" type="integer"/>
		<att name="Rc" value="-Infinity" type="real"/>
		<att name="numPsms" value="1" type="integer"/>
		<att name="containsPTMs" value="0" type="integer"/>
		<att name="Ri" value="NaN" type="real"/>
		<att name="lightIons" value="0" type="integer"/>
		<att name="uniquePeptide" value="1" type="integer"/>
		<att name="isFiltered" value="0" type="integer"/>
		<att name="finalRatio" value="-Infinity" type="real"/>
		<att name="heavyIons" value="5" type="integer"/>
		<att name="normHeavyIons" value="5.0" type="real"/>
		<att name="uniquePeptideNode" value="1" type="integer"/>
		<att name="normLightIons" value="0.0" type="real"/>
		<att name="isProtein" value="0" type="integer"/>
		<graphics type="ROUNDRECT" h="30" w="70" width="4" outline="#000000" fill="#0000ff">
			<att name="NODE_TOOLTIP" value="&lt;html&gt;DLAVNSYDK&lt;br&gt;1 Peptide sequences&lt;br&gt;1 PSMs&lt;br&gt;Shared by 1 protein Nodes&lt;br&gt;Shared by 1 proteins&lt;br&gt;Detected in 1 MS runs&lt;br&gt;Detected in 1 Replicates&lt;br&gt;Ion count ratio Rc = -Infinity = log2( (0) / (5/1) )&lt;br&gt;Individual peptides in the node:&lt;br&gt;DLAVNSYDK, 1 PSMs, Shared by 1 proteins, Detected in 1 MS Runs, Detected in 1 replicates, Rc = -Infinity&lt;br&gt;&lt;/html&gt;" type="string"/>
			<att name="NODE_NESTED_NETWORK_IMAGE_VISIBLE" value="true" type="string"/>
			<att name="NODE_BORDER_STROKE" value="SOLID" type="string"/>
			<att name="NODE_SELECTED" value="false" type="string"/>
			<att name="NODE_TRANSPARENCY" value="255" type="string"/>
			<att name="NODE_LABEL_WIDTH" value="200" type="string"/>
			<att name="NODE_LABEL" value="-Infinity*" type="string"/>
			<att name="NODE_LABEL_FONT_SIZE" value="12" type="string"/>
			<att name="NODE_LABEL_TRANSPARENCY" value="255" type="string"/>
			<att name="NODE_LABEL_COLOR" value="#000000" type="string"/>
			<att name="NODE_VISIBLE" value="true" type="string"/>
			<att name="NODE_DEPTH" value="0.0" type="string"/>
			<att name="NODE_BORDER_TRANSPARENCY" value="255" type="string"/>
			<att name="NODE_LABEL_FONT_FACE" value="Dialog,plain,12" type="string"/>
			<att name="NODE_LABEL_TRANSPARENCY" value="255" type="string"/>
		</graphics>
	</node>
	<node id="B4MDI3" label="B4MDI3">
		<att name="ProteinDescription" value="GJ16168 OS=Drosophila virilis GN=Dvir\GJ16168 PE=4 SV=1 " type="string"/>
		<att name="ACC" value="B4MDI3" type="string"/>
		<att name="numPeptideSequencesInProteins" value="1" type="integer"/>
		<att name="conclusiveProtein" value="1" type="integer"/>
		<att name="numConnectedPeptideNodes" value="1" type="integer"/>
		<att name="UniprotKB" value="B4MDI3" type="string"/>
		<att name="numProteins" value="1" type="integer"/>
		<att name="GeneName" value="Dvir\GJ16168" type="string"/>
		<att name="containsPTMs" value="0" type="integer"/>
		<att name="conclusiveProteinNode" value="1" type="integer"/>
		<att name="isFiltered" value="0" type="integer"/>
		<att name="ID" value="B4MDI3_DROVI" type="string"/>
		<att name="numPsmsInProtein" value="1" type="integer"/>
		<att name="Species" value="[Drosophila virilis]" type="string"/>
		<att name="isProtein" value="1" type="integer"/>
		<graphics type="ELLIPSE" h="30" w="70" width="4" outline="#000000" fill="#00cc66">
			<att name="NODE_TOOLTIP" value="&lt;html&gt;&lt;b&gt;Protein ACC(s):&lt;/b&gt;&lt;br&gt;B4MDI3&lt;br&gt;&lt;b&gt;Protein name(s):&lt;/b&gt;&lt;br&gt; GJ16168 OS=Drosophila virilis GN=Dvir\GJ16168 PE=4 SV=1 &lt;br&gt;&lt;b&gt;TAX:&lt;/b&gt; [Drosophila virilis]&lt;br&gt;&lt;b&gt;Gene name:&lt;/b&gt; Dvir\GJ16168&lt;/html&gt;" type="string"/>
			<att name="NODE_NESTED_NETWORK_IMAGE_VISIBLE" value="true" type="string"/>
			<att name="NODE_BORDER_STROKE" value="SOLID" type="string"/>
			<att name="NODE_SELECTED" value="false" type="string"/>
			<att name="NODE_TRANSPARENCY" value="255" type="string"/>
			<att name="NODE_LABEL_WIDTH" value="200" type="string"/>
			<att name="NODE_LABEL" value="B4MDI3" type="string"/>
			<att name="NODE_LABEL_FONT_SIZE" value="12" type="string"/>
			<att name="NODE_LABEL_TRANSPARENCY" value="255" type="string"/>
			<att name="NODE_LABEL_COLOR" value="#000000" type="string"/>
			<att name="NODE_VISIBLE" value="true" type="string"/>
			<att name="NODE_DEPTH" value="0.0" type="string"/>
			<att name="NODE_BORDER_TRANSPARENCY" value="255" type="string"/>
			<att name="NODE_LABEL_FONT_FACE" value="Dialog,plain,12" type="string"/>
			<att name="NODE_LABEL_TRANSPARENCY" value="255" type="string"/>
		</graphics>
	</node>
	<node id="O62619" label="O62619">
		<att name="ProteinDescription" value="Pyruvate kinase" type="string"/>
		<att name="ACC" value="O62619" type="string"/>
		<att name="numPeptideSequencesInProteins" value="1" type="integer"/>
		<att name="conclusiveProtein" value="1" type="integer"/>
		<att name="numConnectedPeptideNodes" value="1" type="integer"/>
		<att name="UniprotKB" value="O62619" type="string"/>
		<att name="numProteins" value="1" type="integer"/>
		<att name="Classification2Case" value="6" type="string"/>
		<att name="GeneName" value="PyK" type="string"/>
		<att name="containsPTMs" value="0" type="integer"/>
		<att name="conclusiveProteinNode" value="0" type="integer"/>
		<att name="isFiltered" value="0" type="integer"/>
		<att name="ID" value="KPYK_DROME" type="string"/>
		<att name="numPsmsInProtein" value="26" type="integer"/>
		<att name="Species" value="[Drosophila melanogaster]" type="string"/>
		<att name="isProtein" value="1" type="integer"/>
		<graphics type="ELLIPSE" h="30" w="70" width="4" outline="#000000" fill="#0080ff">
			<att name="NODE_TOOLTIP" value="&lt;html&gt;&lt;b&gt;Protein ACC(s):&lt;/b&gt;&lt;br&gt;O62619&lt;br&gt;&lt;b&gt;Protein name(s):&lt;/b&gt;&lt;br&gt; Pyruvate kinase&lt;br&gt;&lt;b&gt;Classification case(s):&lt;/b&gt;&lt;br&gt;&lt;b&gt;6&lt;/b&gt;: Not classified&lt;br&gt;&lt;b&gt;TAX:&lt;/b&gt; [Drosophila melanogaster]&lt;br&gt;&lt;b&gt;Gene name:&lt;/b&gt; PyK&lt;/html&gt;" type="string"/>
			<att name="NODE_NESTED_NETWORK_IMAGE_VISIBLE" value="true" type="string"/>
			<att name="NODE_BORDER_STROKE" value="SOLID" type="string"/>
			<att name="NODE_SELECTED" value="false" type="string"/>
			<att name="NODE_TRANSPARENCY" value="255" type="string"/>
			<att name="NODE_LABEL_WIDTH" value="200" type="string"/>
			<att name="NODE_LABEL" value="O62619" type="string"/>
			<att name="NODE_LABEL_FONT_SIZE" value="12" type="string"/>
			<att name="NODE_LABEL_TRANSPARENCY" value="255" type="string"/>
			<att name="NODE_LABEL_COLOR" value="#000000" type="string"/>
			<att name="NODE_VISIBLE" value="true" type="string"/>
			<att name="NODE_DEPTH" value="0.0" type="string"/>
			<att name="NODE_BORDER_TRANSPARENCY" value="255" type="string"/>
			<att name="NODE_LABEL_FONT_FACE" value="Dialog,plain,12" type="string"/>
			<att name="NODE_LABEL_TRANSPARENCY" value="255" type="string"/>
		</graphics>
	</node>
	<node id="GVNLPGVPVDLPAVSEK" label="GVNLPGVPVDLPAVSEK">
		<att name="numMSRuns" value="6" type="integer"/>
		<att name="numReplicates" value="6" type="integer"/>
		<att name="PCQ_ID" value="GVNLPGVPVDLPAVSEK" type="string"/>
		<att name="numConnectedProteinNodes" value="2" type="integer"/>
		<att name="numPeptideSequences" value="1" type="integer"/>
		<att name="PeptideSequences" value="GVNLPGVPVDLPAVSEK" type="string"/>
		<att name="significant" value="0" type="integer"/>
		<att name="numProteins" value="2" type="integer"/>
		<att name="ionCount" value="188" type="integer"/>
		<att name="Rc" value="-2.915607812709628" type="real"/>
		<att name="numPsms" value="26" type="integer"/>
		<att name="containsPTMs" value="0" type="integer"/>
		<att name="Ri" value="NaN" type="real"/>
		<att name="lightIons" value="22" type="integer"/>
		<att name="uniquePeptide" value="0" type="integer"/>
		<att name="isFiltered" value="0" type="integer"/>
		<att name="finalRatio" value="-2.915607812709628" type="real"/>
		<att name="heavyIons" value="166" type="integer"/>
		<att name="normHeavyIons" value="6.384615384615385" type="real"/>
		<att name="uniquePeptideNode" value="0" type="integer"/>
		<att name="normLightIons" value="0.8461538461538461" type="real"/>
		<att name="isProtein" value="0" type="integer"/>
		<graphics type="ROUNDRECT" h="30" w="70" width="4" outline="#000000" fill="#ffffff">
			<att name="NODE_TOOLTIP" value="&lt;html&gt;GVNLPGVPVDLPAVSEK&lt;br&gt;1 Peptide sequences&lt;br&gt;26 PSMs&lt;br&gt;Shared by 2 protein Nodes&lt;br&gt;Shared by 2 proteins&lt;br&gt;Detected in 6 MS runs&lt;br&gt;Detected in 6 Replicates&lt;br&gt;Ion count ratio Rc = -2.9 = log2( (22/26) / (166/26) )&lt;br&gt;Individual peptides in the node:&lt;br&gt;GVNLPGVPVDLPAVSEK, 26 PSMs, Shared by 2 proteins, Detected in 6 MS Runs, Detected in 6 replicates, Rc = -2.915607812709627&lt;br&gt;&lt;/html&gt;" type="string"/>
			<att name="NODE_NESTED_NETWORK_IMAGE_VISIBLE" value="true" type="string"/>
			<att name="NODE_BORDER_STROKE" value="SOLID" type="string"/>
			<att name="NODE_SELECTED" value="false" type="string"/>
			<att name="NODE_TRANSPARENCY" value="255" type="string"/>
			<att name="NODE_LABEL_WIDTH" value="200" type="string"/>
			<att name="NODE_LABEL" value="-2.9" type="string"/>
			<att name="NODE_LABEL_FONT_SIZE" value="12" type="string"/>
			<att name="NODE_LABEL_TRANSPARENCY" value="255" type="string"/>
			<att name="NODE_LABEL_COLOR" value="#000000" type="string"/>
			<att name="NODE_VISIBLE" value="true" type="string"/>
			<att name="NODE_DEPTH" value="0.0" type="string"/>
			<att name="NODE_BORDER_TRANSPARENCY" value="255" type="string"/>
			<att name="NODE_LABEL_FONT_FACE" value="Dialog,plain,12" type="string"/>
			<att name="NODE_LABEL_TRANSPARENCY" value="255" type="string"/>
		</graphics>
	</node>
	<node id="B4LXT0" label="B4LXT0">
		<att name="ProteinDescription" value="Pyruvate kinase OS=Drosophila virilis GN=Dvir\GJ24408 PE=3 SV=1 " type="string"/>
		<att name="ACC" value="B4LXT0" type="string"/>
		<att name="numPeptideSequencesInProteins" value="8" type="integer"/>
		<att name="conclusiveProtein" value="0" type="integer"/>
		<att name="numConnectedPeptideNodes" value="8" type="integer"/>
		<att name="UniprotKB" value="B4LXT0" type="string"/>
		<att name="numProteins" value="1" type="integer"/>
		<att name="Classification2Case" value="6" type="string"/>
		<att name="GeneName" value="Dvir\GJ24408" type="string"/>
		<att name="containsPTMs" value="0" type="integer"/>
		<att name="conclusiveProteinNode" value="1" type="integer"/>
		<att name="isFiltered" value="0" type="integer"/>
		<att name="ID" value="B4LXT0_DROVI" type="string"/>
		<att name="numPsmsInProtein" value="86" type="integer"/>
		<att name="Species" value="[Drosophila virilis]" type="string"/>
		<att name="isProtein" value="1" type="integer"/>
		<graphics type="ELLIPSE" h="30" w="70" width="4" outline="#000000" fill="#00cc66">
			<att name="NODE_TOOLTIP" value="&lt;html&gt;&lt;b&gt;Protein ACC(s):&lt;/b&gt;&lt;br&gt;B4LXT0&lt;br&gt;&lt;b&gt;Protein name(s):&lt;/b&gt;&lt;br&gt; Pyruvate kinase OS=Drosophila virilis GN=Dvir\GJ24408 PE=3 SV=1 &lt;br&gt;&lt;b&gt;Classification case(s):&lt;/b&gt;&lt;br&gt;&lt;b&gt;6&lt;/b&gt;: Not classified&lt;br&gt;&lt;b&gt;TAX:&lt;/b&gt; [Drosophila virilis]&lt;br&gt;&lt;b&gt;Gene name:&lt;/b&gt; Dvir\GJ24408&lt;/html&gt;" type="string"/>
			<att name="NODE_NESTED_NETWORK_IMAGE_VISIBLE" value="true" type="string"/>
			<att name="NODE_BORDER_STROKE" value="SOLID" type="string"/>
			<att name="NODE_SELECTED" value="false" type="string"/>
			<att name="NODE_TRANSPARENCY" value="255" type="string"/>
			<att name="NODE_LABEL_WIDTH" value="200" type="string"/>
			<att name="NODE_LABEL" value="B4LXT0" type="string"/>
			<att name="NODE_LABEL_FONT_SIZE" value="12" type="string"/>
			<att name="NODE_LABEL_TRANSPARENCY" value="255" type="string"/>
			<att name="NODE_LABEL_COLOR" value="#000000" type="string"/>
			<att name="NODE_VISIBLE" value="true" type="string"/>
			<att name="NODE_DEPTH" value="0.0" type="string"/>
			<att name="NODE_BORDER_TRANSPARENCY" value="255" type="string"/>
			<att name="NODE_LABEL_FONT_FACE" value="Dialog,plain,12" type="string"/>
			<att name="NODE_LABEL_TRANSPARENCY" value="255" type="string"/>
		</graphics>
	</node>
	<node id="AAAIVVITTSGK_AGDSVVIVTGWK_EAEAALWHQNLFADLVRGASASTLDAPHAAAIAAVEAANK_GPEIRTGLIAGSGTAEIELK_GSLEVVYVDYANIVNVVK_LGYELPVAIALDTK_SAFLVSK" label="AAAIVVITTSGK_AGDSVVIVTGWK_EAEAALWHQNLFADLVRGASASTLDAPHAAAIAAVEAANK_GPEIRTGLIAGSGTAEIELK_GSLEVVYVDYANIVNVVK_LGYELPVAIALDTK_SAFLVSK">
		<att name="numMSRuns" value="6" type="integer"/>
		<att name="numReplicates" value="6" type="integer"/>
		<att name="PCQ_ID" value="AAAIVVITTSGK_AGDSVVIVTGWK_EAEAALWHQNLFADLVRGASASTLDAPHAAAIAAVEAANK_GPEIRTGLIAGSGTAEIELK_GSLEVVYVDYANIVNVVK_LGYELPVAIALDTK_SAFLVSK" type="string"/>
		<att name="numConnectedProteinNodes" value="1" type="integer"/>
		<att name="numPeptideSequences" value="7" type="integer"/>
		<att name="PeptideSequences" value="AAAIVVITTSGK_AGDSVVIVTGWK_EAEAALWHQNLFADLVRGASASTLDAPHAAAIAAVEAANK_GPEIRTGLIAGSGTAEIELK_GSLEVVYVDYANIVNVVK_LGYELPVAIALDTK_SAFLVSK" type="string"/>
		<att name="significant" value="0" type="integer"/>
		<att name="numProteins" value="1" type="integer"/>
		<att name="ionCount" value="467" type="integer"/>
		<att name="Rc" value="-8.2300845006741" type="real"/>
		<att name="numPsms" value="60" type="integer"/>
		<att name="containsPTMs" value="0" type="integer"/>
		<att name="Ri" value="NaN" type="real"/>
		<att name="lightIons" value="2" type="integer"/>
		<att name="uniquePeptide" value="1" type="integer"/>
		<att name="isFiltered" value="0" type="integer"/>
		<att name="finalRatio" value="-8.2300845006741" type="real"/>
		<att name="heavyIons" value="465" type="integer"/>
		<att name="normHeavyIons" value="48.74404761904762" type="real"/>
		<att name="uniquePeptideNode" value="1" type="integer"/>
		<att name="normLightIons" value="0.16233766233766234" type="real"/>
		<att name="isProtein" value="0" type="integer"/>
		<graphics type="ROUNDRECT" h="30" w="70" width="4" outline="#000000" fill="#ffffff">
			<att name="NODE_TOOLTIP" value="&lt;html&gt;AAAIVVITTSGK_AGDSVVIVTGWK_EAEAALWHQNLFADLVRGASASTLDAPHAAAIAAVEAANK_GPEIRTGLIAGSGTAEIELK_GSLEVVYVDYANIVNVVK_LGYELPVAIALDTK_SAFLVSK&lt;br&gt;7 Peptide sequences&lt;br&gt;60 PSMs&lt;br&gt;Shared by 1 protein Nodes&lt;br&gt;Shared by 1 proteins&lt;br&gt;Detected in 6 MS runs&lt;br&gt;Detected in 6 Replicates&lt;br&gt;Ion count ratio Rc = -8.2 = log2( (1/14 + 0 + 0 + 0 + 0 + 1/11 + 0) / (116/14 + 47/6 + 199/24 + 13/3 + 7/1 + 77/11 + 6/1) )&lt;br&gt;Individual peptides in the node:&lt;br&gt;AAAIVVITTSGK, 14 PSMs, Shared by 1 proteins, Detected in 6 MS Runs, Detected in 6 replicates, Rc = -6.857980995127572&lt;br&gt;AGDSVVIVTGWK, 6 PSMs, Shared by 1 proteins, Detected in 5 MS Runs, Detected in 5 replicates, Rc = -Infinity&lt;br&gt;EAEAALWHQNLFADLVRGASASTLDAPHAAAIAAVEAANK, 24 PSMs, Shared by 1 proteins, Detected in 4 MS Runs, Detected in 4 replicates, Rc = -Infinity&lt;br&gt;GPEIRTGLIAGSGTAEIELK, 3 PSMs, Shared by 1 proteins, Detected in 3 MS Runs, Detected in 3 replicates, Rc = -Infinity&lt;br&gt;GSLEVVYVDYANIVNVVK, 1 PSMs, Shared by 1 proteins, Detected in 1 MS Runs, Detected in 1 replicates, Rc = -Infinity&lt;br&gt;LGYELPVAIALDTK, 11 PSMs, Shared by 1 proteins, Detected in 5 MS Runs, Detected in 5 replicates, Rc = -6.266786540694902&lt;br&gt;SAFLVSK, 1 PSMs, Shared by 1 proteins, Detected in 1 MS Runs, Detected in 1 replicates, Rc = -Infinity&lt;br&gt;&lt;/html&gt;" type="string"/>
			<att name="NODE_NESTED_NETWORK_IMAGE_VISIBLE" value="true" type="string"/>
			<att name="NODE_BORDER_STROKE" value="SOLID" type="string"/>
			<att name="NODE_SELECTED" value="false" type="string"/>
			<att name="NODE_TRANSPARENCY" value="255" type="string"/>
			<att name="NODE_LABEL_WIDTH" value="200" type="string"/>
			<att name="NODE_LABEL" value="-8.2" type="string"/>
			<att name="NODE_LABEL_FONT_SIZE" value="12" type="string"/>
			<att name="NODE_LABEL_TRANSPARENCY" value="255" type="string"/>
			<att name="NODE_LABEL_COLOR" value="#000000" type="string"/>
			<att name="NODE_VISIBLE" value="true" type="string"/>
			<att name="NODE_DEPTH" value="0.0" type="string"/>
			<att name="NODE_BORDER_TRANSPARENCY" value="255" type="string"/>
			<att name="NODE_LABEL_FONT_FACE" value="Dialog,plain,12" type="string"/>
			<att name="NODE_LABEL_TRANSPARENCY" value="255" type="string"/>
		</graphics>
	</node>
	<node id="FTADHEALAQEGQTNAANHEK" label="FTADHEALAQEGQTNAANHEK">
		<att name="numMSRuns" value="2" type="integer"/>
		<att name="numReplicates" value="2" type="integer"/>
		<att name="PCQ_ID" value="FTADHEALAQEGQTNAANHEK" type="string"/>
		<att name="numConnectedProteinNodes" value="1" type="integer"/>
		<att name="numPeptideSequences" value="1" type="integer"/>
		<att name="PeptideSequences" value="FTADHEALAQEGQTNAANHEK" type="string"/>
		<att name="significant" value="1" type="integer"/>
		<att name="numProteins" value="3" type="integer"/>
		<att name="ionCount" value="20" type="integer"/>
		<att name="Rc" value="Infinity" type="real"/>
		<att name="numPsms" value="4" type="integer"/>
		<att name="containsPTMs" value="0" type="integer"/>
		<att name="Ri" value="NaN" type="real"/>
		<att name="lightIons" value="20" type="integer"/>
		<att name="uniquePeptide" value="0" type="integer"/>
		<att name="isFiltered" value="0" type="integer"/>
		<att name="finalRatio" value="Infinity" type="real"/>
		<att name="heavyIons" value="0" type="integer"/>
		<att name="normHeavyIons" value="0.0" type="real"/>
		<att name="uniquePeptideNode" value="1" type="integer"/>
		<att name="normLightIons" value="5.0" type="real"/>
		<att name="isProtein" value="0" type="integer"/>
		<graphics type="ROUNDRECT" h="30" w="70" width="4" outline="#000000" fill="#ff0000">
			<att name="NODE_TOOLTIP" value="&lt;html&gt;FTADHEALAQEGQTNAANHEK&lt;br&gt;1 Peptide sequences&lt;br&gt;4 PSMs&lt;br&gt;Shared by 1 protein Nodes&lt;br&gt;Shared by 3 proteins&lt;br&gt;Detected in 2 MS runs&lt;br&gt;Detected in 2 Replicates&lt;br&gt;Ion count ratio Rc = Infinity = log2( (20/4) / (0) )&lt;br&gt;Individual peptides in the node:&lt;br&gt;FTADHEALAQEGQTNAANHEK, 4 PSMs, Shared by 3 proteins, Detected in 2 MS Runs, Detected in 2 replicates, Rc = Infinity&lt;br&gt;&lt;/html&gt;" type="string"/>
			<att name="NODE_NESTED_NETWORK_IMAGE_VISIBLE" value="true" type="string"/>
			<att name="NODE_BORDER_STROKE" value="SOLID" type="string"/>
			<att name="NODE_SELECTED" value="false" type="string"/>
			<att name="NODE_TRANSPARENCY" value="255" type="string"/>
			<att name="NODE_LABEL_WIDTH" value="200" type="string"/>
			<att name="NODE_LABEL" value="Infinity*" type="string"/>
			<att name="NODE_LABEL_FONT_SIZE" value="12" type="string"/>
			<att name="NODE_LABEL_TRANSPARENCY" value="255" type="string"/>
			<att name="NODE_LABEL_COLOR" value="#000000" type="string"/>
			<att name="NODE_VISIBLE" value="true" type="string"/>
			<att name="NODE_DEPTH" value="0.0" type="string"/>
			<att name="NODE_BORDER_TRANSPARENCY" value="255" type="string"/>
			<att name="NODE_LABEL_FONT_FACE" value="Dialog,plain,12" type="string"/>
			<att name="NODE_LABEL_TRANSPARENCY" value="255" type="string"/>
		</graphics>
	</node>
	<node id="M9MRD0 M9PE40 P35122" label="M9MRD0 M9PE40 P35122">
		<att name="ProteinDescription" value="Ubiquitin carboxy-terminal hydrolase, isoform B OS=Drosophila melanogaster GN=Uch PE=4 SV=1  #### Ubiquitin carboxy-terminal hydrolase, isoform C #### Ubiquitin carboxyl-terminal hydrolase" type="string"/>
		<att name="ACC" value="M9MRD0 M9PE40 P35122" type="string"/>
		<att name="numPeptideSequencesInProteins" value="1" type="integer"/>
		<att name="conclusiveProtein" value="1" type="integer"/>
		<att name="numConnectedPeptideNodes" value="1" type="integer"/>
		<att name="UniprotKB" value="M9MRD0 M9PE40 P35122" type="string"/>
		<att name="numProteins" value="3" type="integer"/>
		<att name="GeneName" value="Uch" type="string"/>
		<att name="containsPTMs" value="0" type="integer"/>
		<att name="conclusiveProteinNode" value="1" type="integer"/>
		<att name="isFiltered" value="0" type="integer"/>
		<att name="ID" value="M9MRD0_DROME M9PE40_DROME UCHL_DROME" type="string"/>
		<att name="numPsmsInProtein" value="4" type="integer"/>
		<att name="Species" value="[Drosophila melanogaster]" type="string"/>
		<att name="isProtein" value="1" type="integer"/>
		<graphics type="ELLIPSE" h="30" w="70" width="4" outline="#000000" fill="#0080ff">
			<att name="NODE_TOOLTIP" value="&lt;html&gt;&lt;b&gt;Protein ACC(s):&lt;/b&gt;&lt;br&gt;M9MRD0 M9PE40 P35122&lt;br&gt;&lt;b&gt;Protein name(s):&lt;/b&gt;&lt;br&gt; Ubiquitin carboxy-terminal hydrolase, isoform B OS=Drosophila melanogaster GN=Uch PE=4 SV=1 &lt;br&gt;Ubiquitin carboxy-terminal hydrolase, isoform C&lt;br&gt;Ubiquitin carboxyl-terminal hydrolase&lt;br&gt;&lt;b&gt;TAX:&lt;/b&gt; [Drosophila melanogaster]&lt;br&gt;&lt;b&gt;Gene name:&lt;/b&gt; Uch&lt;/html&gt;" type="string"/>
			<att name="NODE_NESTED_NETWORK_IMAGE_VISIBLE" value="true" type="string"/>
			<att name="NODE_BORDER_STROKE" value="SOLID" type="string"/>
			<att name="NODE_SELECTED" value="false" type="string"/>
			<att name="NODE_TRANSPARENCY" value="255" type="string"/>
			<att name="NODE_LABEL_WIDTH" value="200" type="string"/>
			<att name="NODE_LABEL" value="M9MRD0 M9PE40 P35122" type="string"/>
			<att name="NODE_LABEL_FONT_SIZE" value="12" type="string"/>
			<att name="NODE_LABEL_TRANSPARENCY" value="255" type="string"/>
			<att name="NODE_LABEL_COLOR" value="#000000" type="string"/>
			<att name="NODE_VISIBLE" value="true" type="string"/>
			<att name="NODE_DEPTH" value="0.0" type="string"/>
			<att name="NODE_BORDER_TRANSPARENCY" value="255" type="string"/>
			<att name="NODE_LABEL_FONT_FACE" value="Dialog,plain,12" type="string"/>
			<att name="NODE_LABEL_TRANSPARENCY" value="255" type="string"/>
		</graphics>
	</node>
	<node id="DSSEPLTQTHFIAEGEVTFK_EGFQLNESEK_GVTSLAEYK_SEDDVEDEDAK" label="DSSEPLTQTHFIAEGEVTFK_EGFQLNESEK_GVTSLAEYK_SEDDVEDEDAK">
		<att name="numMSRuns" value="3" type="integer"/>
		<att name="numReplicates" value="3" type="integer"/>
		<att name="PCQ_ID" value="DSSEPLTQTHFIAEGEVTFK_EGFQLNESEK_GVTSLAEYK_SEDDVEDEDAK" type="string"/>
		<att name="numConnectedProteinNodes" value="1" type="integer"/>
		<att name="numPeptideSequences" value="4" type="integer"/>
		<att name="PeptideSequences" value="DSSEPLTQTHFIAEGEVTFK_EGFQLNESEK_GVTSLAEYK_SEDDVEDEDAK" type="string"/>
		<att name="significant" value="1" type="integer"/>
		<att name="numProteins" value="1" type="integer"/>
		<att name="ionCount" value="22" type="integer"/>
		<att name="Rc" value="Infinity" type="real"/>
		<att name="numPsms" value="5" type="integer"/>
		<att name="containsPTMs" value="0" type="integer"/>
		<att name="Ri" value="NaN" type="real"/>
		<att name="lightIons" value="22" type="integer"/>
		<att name="uniquePeptide" value="1" type="integer"/>
		<att name="isFiltered" value="0" type="integer"/>
		<att name="finalRatio" value="Infinity" type="real"/>
		<att name="heavyIons" value="0" type="integer"/>
		<att name="normHeavyIons" value="0.0" type="real"/>
		<att name="uniquePeptideNode" value="1" type="integer"/>
		<att name="normLightIons" value="18.0" type="real"/>
		<att name="isProtein" value="0" type="integer"/>
		<graphics type="ROUNDRECT" h="30" w="70" width="4" outline="#ff0000" fill="#ff0000">
			<att name="NODE_TOOLTIP" value="&lt;html&gt;DSSEPLTQTHFIAEGEVTFK_EGFQLNESEK_GVTSLAEYK_SEDDVEDEDAK&lt;br&gt;4 Peptide sequences&lt;br&gt;5 PSMs&lt;br&gt;Shared by 1 protein Nodes&lt;br&gt;Shared by 1 proteins&lt;br&gt;Detected in 3 MS runs&lt;br&gt;Detected in 3 Replicates&lt;br&gt;Ion count ratio Rc = Infinity = log2( (5/1 + 8/2 + 4/1 + 5/1) / (0 + 0 + 0 + 0) )&lt;br&gt;Individual peptides in the node:&lt;br&gt;DSSEPLTQTHFIAEGEVTFK, 1 PSMs, Shared by 1 proteins, Detected in 1 MS Runs, Detected in 1 replicates, Rc = Infinity&lt;br&gt;EGFQLNESEK, 2 PSMs, Shared by 1 proteins, Detected in 2 MS Runs, Detected in 2 replicates, Rc = Infinity&lt;br&gt;GVTSLAEYK, 1 PSMs, Shared by 1 proteins, Detected in 1 MS Runs, Detected in 1 replicates, Rc = Infinity&lt;br&gt;SEDDVEDEDAK, 1 PSMs, Shared by 1 proteins, Detected in 1 MS Runs, Detected in 1 replicates, Rc = Infinity&lt;br&gt;&lt;/html&gt;" type="string"/>
			<att name="NODE_NESTED_NETWORK_IMAGE_VISIBLE" value="true" type="string"/>
			<att name="NODE_BORDER_STROKE" value="SOLID" type="string"/>
			<att name="NODE_SELECTED" value="false" type="string"/>
			<att name="NODE_TRANSPARENCY" value="255" type="string"/>
			<att name="NODE_LABEL_WIDTH" value="200" type="string"/>
			<att name="NODE_LABEL" value="Infinity*" type="string"/>
			<att name="NODE_LABEL_FONT_SIZE" value="12" type="string"/>
			<att name="NODE_LABEL_TRANSPARENCY" value="255" type="string"/>
			<att name="NODE_LABEL_COLOR" value="#000000" type="string"/>
			<att name="NODE_VISIBLE" value="true" type="string"/>
			<att name="NODE_DEPTH" value="0.0" type="string"/>
			<att name="NODE_BORDER_TRANSPARENCY" value="255" type="string"/>
			<att name="NODE_LABEL_FONT_FACE" value="Dialog,plain,12" type="string"/>
			<att name="NODE_LABEL_TRANSPARENCY" value="255" type="string"/>
		</graphics>
	</node>
	<node id="Q9VAY2" label="Q9VAY2">
		<att name="ProteinDescription" value="Glycoprotein 93" type="string"/>
		<att name="ACC" value="Q9VAY2" type="string"/>
		<att name="numPeptideSequencesInProteins" value="5" type="integer"/>
		<att name="conclusiveProtein" value="0" type="integer"/>
		<att name="numConnectedPeptideNodes" value="5" type="integer"/>
		<att name="UniprotKB" value="Q9VAY2" type="string"/>
		<att name="numProteins" value="1" type="integer"/>
		<att name="Classification2Case" value="3" type="string"/>
		<att name="GeneName" value="Gp93" type="string"/>
		<att name="containsPTMs" value="0" type="integer"/>
		<att name="conclusiveProteinNode" value="1" type="integer"/>
		<att name="isFiltered" value="0" type="integer"/>
		<att name="ID" value="Q9VAY2_DROME" type="string"/>
		<att name="numPsmsInProtein" value="9" type="integer"/>
		<att name="Species" value="[Drosophila melanogaster]" type="string"/>
		<att name="isProtein" value="1" type="integer"/>
		<graphics type="ELLIPSE" h="30" w="70" width="4" outline="#000000" fill="#0080ff">
			<att name="NODE_TOOLTIP" value="&lt;html&gt;&lt;b&gt;Protein ACC(s):&lt;/b&gt;&lt;br&gt;Q9VAY2&lt;br&gt;&lt;b&gt;Protein name(s):&lt;/b&gt;&lt;br&gt; Glycoprotein 93&lt;br&gt;&lt;b&gt;Classification case(s):&lt;/b&gt;&lt;br&gt;&lt;b&gt;3&lt;/b&gt;: Unique peptide is significantly different, or difference between the two unique peptides is larger than threshold&lt;br&gt;&lt;b&gt;TAX:&lt;/b&gt; [Drosophila melanogaster]&lt;br&gt;&lt;b&gt;Gene name:&lt;/b&gt; Gp93&lt;/html&gt;" type="string"/>
			<att name="NODE_NESTED_NETWORK_IMAGE_VISIBLE" value="true" type="string"/>
			<att name="NODE_BORDER_STROKE" value="SOLID" type="string"/>
			<att name="NODE_SELECTED" value="false" type="string"/>
			<att name="NODE_TRANSPARENCY" value="255" type="string"/>
			<att name="NODE_LABEL_WIDTH" value="200" type="string"/>
			<att name="NODE_LABEL" value="Q9VAY2" type="string"/>
			<att name="NODE_LABEL_FONT_SIZE" value="12" type="string"/>
			<att name="NODE_LABEL_TRANSPARENCY" value="255" type="string"/>
			<att name="NODE_LABEL_COLOR" value="#000000" type="string"/>
			<att name="NODE_VISIBLE" value="true" type="string"/>
			<att name="NODE_DEPTH" value="0.0" type="string"/>
			<att name="NODE_BORDER_TRANSPARENCY" value="255" type="string"/>
			<att name="NODE_LABEL_FONT_FACE" value="Dialog,plain,12" type="string"/>
			<att name="NODE_LABEL_TRANSPARENCY" value="255" type="string"/>
		</graphics>
	</node>
	<node id="REEEAIQLDGLNVAQLK" label="REEEAIQLDGLNVAQLK">
		<att name="numMSRuns" value="2" type="integer"/>
		<att name="numReplicates" value="2" type="integer"/>
		<att name="PCQ_ID" value="REEEAIQLDGLNVAQLK" type="string"/>
		<att name="numConnectedProteinNodes" value="2" type="integer"/>
		<att name="numPeptideSequences" value="1" type="integer"/>
		<att name="PeptideSequences" value="REEEAIQLDGLNVAQLK" type="string"/>
		<att name="significant" value="0" type="integer"/>
		<att name="numProteins" value="2" type="integer"/>
		<att name="ionCount" value="14" type="integer"/>
		<att name="Rc" value="0.4150374992788437" type="real"/>
		<att name="numPsms" value="4" type="integer"/>
		<att name="containsPTMs" value="0" type="integer"/>
		<att name="Ri" value="NaN" type="real"/>
		<att name="lightIons" value="8" type="integer"/>
		<att name="uniquePeptide" value="0" type="integer"/>
		<att name="isFiltered" value="0" type="integer"/>
		<att name="finalRatio" value="0.4150374992788437" type="real"/>
		<att name="heavyIons" value="6" type="integer"/>
		<att name="normHeavyIons" value="1.5" type="real"/>
		<att name="uniquePeptideNode" value="0" type="integer"/>
		<att name="normLightIons" value="2.0" type="real"/>
		<att name="isProtein" value="0" type="integer"/>
		<graphics type="ROUNDRECT" h="30" w="70" width="4" outline="#000000" fill="#ffffff">
			<att name="NODE_TOOLTIP" value="&lt;html&gt;REEEAIQLDGLNVAQLK&lt;br&gt;1 Peptide sequences&lt;br&gt;4 PSMs&lt;br&gt;Shared by 2 protein Nodes&lt;br&gt;Shared by 2 proteins&lt;br&gt;Detected in 2 MS runs&lt;br&gt;Detected in 2 Replicates&lt;br&gt;Ion count ratio Rc = 0.4 = log2( (8/4) / (6/4) )&lt;br&gt;Individual peptides in the node:&lt;br&gt;REEEAIQLDGLNVAQLK, 4 PSMs, Shared by 2 proteins, Detected in 2 MS Runs, Detected in 2 replicates, Rc = 0.4150374992788437&lt;br&gt;&lt;/html&gt;" type="string"/>
			<att name="NODE_NESTED_NETWORK_IMAGE_VISIBLE" value="true" type="string"/>
			<att name="NODE_BORDER_STROKE" value="SOLID" type="string"/>
			<att name="NODE_SELECTED" value="false" type="string"/>
			<att name="NODE_TRANSPARENCY" value="255" type="string"/>
			<att name="NODE_LABEL_WIDTH" value="200" type="string"/>
			<att name="NODE_LABEL" value="0.4" type="string"/>
			<att name="NODE_LABEL_FONT_SIZE" value="12" type="string"/>
			<att name="NODE_LABEL_TRANSPARENCY" value="255" type="string"/>
			<att name="NODE_LABEL_COLOR" value="#000000" type="string"/>
			<att name="NODE_VISIBLE" value="true" type="string"/>
			<att name="NODE_DEPTH" value="0.0" type="string"/>
			<att name="NODE_BORDER_TRANSPARENCY" value="255" type="string"/>
			<att name="NODE_LABEL_FONT_FACE" value="Dialog,plain,12" type="string"/>
			<att name="NODE_LABEL_TRANSPARENCY" value="255" type="string"/>
		</graphics>
	</node>
	<node id="B4M6G0" label="B4M6G0">
		<att name="ProteinDescription" value="GJ10398 OS=Drosophila virilis GN=Dvir\GJ10398 PE=3 SV=1 " type="string"/>
		<att name="ACC" value="B4M6G0" type="string"/>
		<att name="numPeptideSequencesInProteins" value="2" type="integer"/>
		<att name="conclusiveProtein" value="0" type="integer"/>
		<att name="numConnectedPeptideNodes" value="2" type="integer"/>
		<att name="UniprotKB" value="B4M6G0" type="string"/>
		<att name="numProteins" value="1" type="integer"/>
		<att name="Classification2Case" value="3" type="string"/>
		<att name="GeneName" value="Dvir\GJ10398" type="string"/>
		<att name="containsPTMs" value="0" type="integer"/>
		<att name="conclusiveProteinNode" value="1" type="integer"/>
		<att name="isFiltered" value="0" type="integer"/>
		<att name="ID" value="B4M6G0_DROVI" type="string"/>
		<att name="numPsmsInProtein" value="5" type="integer"/>
		<att name="Species" value="[Drosophila virilis]" type="string"/>
		<att name="isProtein" value="1" type="integer"/>
		<graphics type="ELLIPSE" h="30" w="70" width="4" outline="#000000" fill="#00cc66">
			<att name="NODE_TOOLTIP" value="&lt;html&gt;&lt;b&gt;Protein ACC(s):&lt;/b&gt;&lt;br&gt;B4M6G0&lt;br&gt;&lt;b&gt;Protein name(s):&lt;/b&gt;&lt;br&gt; GJ10398 OS=Drosophila virilis GN=Dvir\GJ10398 PE=3 SV=1 &lt;br&gt;&lt;b&gt;Classification case(s):&lt;/b&gt;&lt;br&gt;&lt;b&gt;3&lt;/b&gt;: Unique peptide is significantly different, or difference between the two unique peptides is larger than threshold&lt;br&gt;&lt;b&gt;TAX:&lt;/b&gt; [Drosophila virilis]&lt;br&gt;&lt;b&gt;Gene name:&lt;/b&gt; Dvir\GJ10398&lt;/html&gt;" type="string"/>
			<att name="NODE_NESTED_NETWORK_IMAGE_VISIBLE" value="true" type="string"/>
			<att name="NODE_BORDER_STROKE" value="SOLID" type="string"/>
			<att name="NODE_SELECTED" value="false" type="string"/>
			<att name="NODE_TRANSPARENCY" value="255" type="string"/>
			<att name="NODE_LABEL_WIDTH" value="200" type="string"/>
			<att name="NODE_LABEL" value="B4M6G0" type="string"/>
			<att name="NODE_LABEL_FONT_SIZE" value="12" type="string"/>
			<att name="NODE_LABEL_TRANSPARENCY" value="255" type="string"/>
			<att name="NODE_LABEL_COLOR" value="#000000" type="string"/>
			<att name="NODE_VISIBLE" value="true" type="string"/>
			<att name="NODE_DEPTH" value="0.0" type="string"/>
			<att name="NODE_BORDER_TRANSPARENCY" value="255" type="string"/>
			<att name="NODE_LABEL_FONT_FACE" value="Dialog,plain,12" type="string"/>
			<att name="NODE_LABEL_TRANSPARENCY" value="255" type="string"/>
		</graphics>
	</node>
	<node id="TVDEEVPVEDEAPAAEK" label="TVDEEVPVEDEAPAAEK">
		<att name="numMSRuns" value="1" type="integer"/>
		<att name="numReplicates" value="1" type="integer"/>
		<att name="PCQ_ID" value="TVDEEVPVEDEAPAAEK" type="string"/>
		<att name="numConnectedProteinNodes" value="1" type="integer"/>
		<att name="numPeptideSequences" value="1" type="integer"/>
		<att name="PeptideSequences" value="TVDEEVPVEDEAPAAEK" type="string"/>
		<att name="significant" value="1" type="integer"/>
		<att name="numProteins" value="1" type="integer"/>
		<att name="ionCount" value="7" type="integer"/>
		<att name="Rc" value="-Infinity" type="real"/>
		<att name="numPsms" value="1" type="integer"/>
		<att name="containsPTMs" value="0" type="integer"/>
		<att name="Ri" value="NaN" type="real"/>
		<att name="lightIons" value="0" type="integer"/>
		<att name="uniquePeptide" value="1" type="integer"/>
		<att name="isFiltered" value="0" type="integer"/>
		<att name="finalRatio" value="-Infinity" type="real"/>
		<att name="heavyIons" value="7" type="integer"/>
		<att name="normHeavyIons" value="7.0" type="real"/>
		<att name="uniquePeptideNode" value="1" type="integer"/>
		<att name="normLightIons" value="0.0" type="real"/>
		<att name="isProtein" value="0" type="integer"/>
		<graphics type="ROUNDRECT" h="30" w="70" width="4" outline="#ff0000" fill="#0000ff">
			<att name="NODE_TOOLTIP" value="&lt;html&gt;TVDEEVPVEDEAPAAEK&lt;br&gt;1 Peptide sequences&lt;br&gt;1 PSMs&lt;br&gt;Shared by 1 protein Nodes&lt;br&gt;Shared by 1 proteins&lt;br&gt;Detected in 1 MS runs&lt;br&gt;Detected in 1 Replicates&lt;br&gt;Ion count ratio Rc = -Infinity = log2( (0) / (7/1) )&lt;br&gt;Individual peptides in the node:&lt;br&gt;TVDEEVPVEDEAPAAEK, 1 PSMs, Shared by 1 proteins, Detected in 1 MS Runs, Detected in 1 replicates, Rc = -Infinity&lt;br&gt;&lt;/html&gt;" type="string"/>
			<att name="NODE_NESTED_NETWORK_IMAGE_VISIBLE" value="true" type="string"/>
			<att name="NODE_BORDER_STROKE" value="SOLID" type="string"/>
			<att name="NODE_SELECTED" value="false" type="string"/>
			<att name="NODE_TRANSPARENCY" value="255" type="string"/>
			<att name="NODE_LABEL_WIDTH" value="200" type="string"/>
			<att name="NODE_LABEL" value="-Infinity*" type="string"/>
			<att name="NODE_LABEL_FONT_SIZE" value="12" type="string"/>
			<att name="NODE_LABEL_TRANSPARENCY" value="255" type="string"/>
			<att name="NODE_LABEL_COLOR" value="#000000" type="string"/>
			<att name="NODE_VISIBLE" value="true" type="string"/>
			<att name="NODE_DEPTH" value="0.0" type="string"/>
			<att name="NODE_BORDER_TRANSPARENCY" value="255" type="string"/>
			<att name="NODE_LABEL_FONT_FACE" value="Dialog,plain,12" type="string"/>
			<att name="NODE_LABEL_TRANSPARENCY" value="255" type="string"/>
		</graphics>
	</node>
	<node id="AWITNAFEAEAAVVFATTNK" label="AWITNAFEAEAAVVFATTNK">
		<att name="numMSRuns" value="1" type="integer"/>
		<att name="numReplicates" value="1" type="integer"/>
		<att name="PCQ_ID" value="AWITNAFEAEAAVVFATTNK" type="string"/>
		<att name="numConnectedProteinNodes" value="1" type="integer"/>
		<att name="numPeptideSequences" value="1" type="integer"/>
		<att name="PeptideSequences" value="AWITNAFEAEAAVVFATTNK" type="string"/>
		<att name="significant" value="1" type="integer"/>
		<att name="numProteins" value="1" type="integer"/>
		<att name="ionCount" value="4" type="integer"/>
		<att name="Rc" value="-Infinity" type="real"/>
		<att name="numPsms" value="1" type="integer"/>
		<att name="containsPTMs" value="0" type="integer"/>
		<att name="Ri" value="NaN" type="real"/>
		<att name="lightIons" value="0" type="integer"/>
		<att name="uniquePeptide" value="1" type="integer"/>
		<att name="isFiltered" value="0" type="integer"/>
		<att name="finalRatio" value="-Infinity" type="real"/>
		<att name="heavyIons" value="4" type="integer"/>
		<att name="normHeavyIons" value="4.0" type="real"/>
		<att name="uniquePeptideNode" value="1" type="integer"/>
		<att name="normLightIons" value="0.0" type="real"/>
		<att name="isProtein" value="0" type="integer"/>
		<graphics type="ROUNDRECT" h="30" w="70" width="4" outline="#000000" fill="#0000ff">
			<att name="NODE_TOOLTIP" value="&lt;html&gt;AWITNAFEAEAAVVFATTNK&lt;br&gt;1 Peptide sequences&lt;br&gt;1 PSMs&lt;br&gt;Shared by 1 protein Nodes&lt;br&gt;Shared by 1 proteins&lt;br&gt;Detected in 1 MS runs&lt;br&gt;Detected in 1 Replicates&lt;br&gt;Ion count ratio Rc = -Infinity = log2( (0) / (4/1) )&lt;br&gt;Individual peptides in the node:&lt;br&gt;AWITNAFEAEAAVVFATTNK, 1 PSMs, Shared by 1 proteins, Detected in 1 MS Runs, Detected in 1 replicates, Rc = -Infinity&lt;br&gt;&lt;/html&gt;" type="string"/>
			<att name="NODE_NESTED_NETWORK_IMAGE_VISIBLE" value="true" type="string"/>
			<att name="NODE_BORDER_STROKE" value="SOLID" type="string"/>
			<att name="NODE_SELECTED" value="false" type="string"/>
			<att name="NODE_TRANSPARENCY" value="255" type="string"/>
			<att name="NODE_LABEL_WIDTH" value="200" type="string"/>
			<att name="NODE_LABEL" value="-Infinity*" type="string"/>
			<att name="NODE_LABEL_FONT_SIZE" value="12" type="string"/>
			<att name="NODE_LABEL_TRANSPARENCY" value="255" type="string"/>
			<att name="NODE_LABEL_COLOR" value="#000000" type="string"/>
			<att name="NODE_VISIBLE" value="true" type="string"/>
			<att name="NODE_DEPTH" value="0.0" type="string"/>
			<att name="NODE_BORDER_TRANSPARENCY" value="255" type="string"/>
			<att name="NODE_LABEL_FONT_FACE" value="Dialog,plain,12" type="string"/>
			<att name="NODE_LABEL_TRANSPARENCY" value="255" type="string"/>
		</graphics>
	</node>
	<node id="B4M4S1" label="B4M4S1">
		<att name="ProteinDescription" value="GJ10995 OS=Drosophila virilis GN=Dvir\GJ10995 PE=3 SV=1 " type="string"/>
		<att name="ACC" value="B4M4S1" type="string"/>
		<att name="numPeptideSequencesInProteins" value="1" type="integer"/>
		<att name="conclusiveProtein" value="1" type="integer"/>
		<att name="numConnectedPeptideNodes" value="1" type="integer"/>
		<att name="UniprotKB" value="B4M4S1" type="string"/>
		<att name="numProteins" value="1" type="integer"/>
		<att name="GeneName" value="Dvir\GJ10995" type="string"/>
		<att name="containsPTMs" value="0" type="integer"/>
		<att name="conclusiveProteinNode" value="1" type="integer"/>
		<att name="isFiltered" value="0" type="integer"/>
		<att name="ID" value="B4M4S1_DROVI" type="string"/>
		<att name="numPsmsInProtein" value="1" type="integer"/>
		<att name="Species" value="[Drosophila virilis]" type="string"/>
		<att name="isProtein" value="1" type="integer"/>
		<graphics type="ELLIPSE" h="30" w="70" width="4" outline="#000000" fill="#00cc66">
			<att name="NODE_TOOLTIP" value="&lt;html&gt;&lt;b&gt;Protein ACC(s):&lt;/b&gt;&lt;br&gt;B4M4S1&lt;br&gt;&lt;b&gt;Protein name(s):&lt;/b&gt;&lt;br&gt; GJ10995 OS=Drosophila virilis GN=Dvir\GJ10995 PE=3 SV=1 &lt;br&gt;&lt;b&gt;TAX:&lt;/b&gt; [Drosophila virilis]&lt;br&gt;&lt;b&gt;Gene name:&lt;/b&gt; Dvir\GJ10995&lt;/html&gt;" type="string"/>
			<att name="NODE_NESTED_NETWORK_IMAGE_VISIBLE" value="true" type="string"/>
			<att name="NODE_BORDER_STROKE" value="SOLID" type="string"/>
			<att name="NODE_SELECTED" value="false" type="string"/>
			<att name="NODE_TRANSPARENCY" value="255" type="string"/>
			<att name="NODE_LABEL_WIDTH" value="200" type="string"/>
			<att name="NODE_LABEL" value="B4M4S1" type="string"/>
			<att name="NODE_LABEL_FONT_SIZE" value="12" type="string"/>
			<att name="NODE_LABEL_TRANSPARENCY" value="255" type="string"/>
			<att name="NODE_LABEL_COLOR" value="#000000" type="string"/>
			<att name="NODE_VISIBLE" value="true" type="string"/>
			<att name="NODE_DEPTH" value="0.0" type="string"/>
			<att name="NODE_BORDER_TRANSPARENCY" value="255" type="string"/>
			<att name="NODE_LABEL_FONT_FACE" value="Dialog,plain,12" type="string"/>
			<att name="NODE_LABEL_TRANSPARENCY" value="255" type="string"/>
		</graphics>
	</node>
	<node id="ENAAEQKPEESK_ERVIQIQQVGPAHLNIK_MTNGEGDGWRWPVSQVGK" label="ENAAEQKPEESK_ERVIQIQQVGPAHLNIK_MTNGEGDGWRWPVSQVGK">
		<att name="numMSRuns" value="6" type="integer"/>
		<att name="numReplicates" value="6" type="integer"/>
		<att name="PCQ_ID" value="ENAAEQKPEESK_ERVIQIQQVGPAHLNIK_MTNGEGDGWRWPVSQVGK" type="string"/>
		<att name="numConnectedProteinNodes" value="1" type="integer"/>
		<att name="numPeptideSequences" value="3" type="integer"/>
		<att name="PeptideSequences" value="ENAAEQKPEESK_ERVIQIQQVGPAHLNIK_MTNGEGDGWRWPVSQVGK" type="string"/>
		<att name="significant" value="0" type="integer"/>
		<att name="numProteins" value="1" type="integer"/>
		<att name="ionCount" value="522" type="integer"/>
		<att name="Rc" value="-5.56461518105794" type="real"/>
		<att name="numPsms" value="81" type="integer"/>
		<att name="containsPTMs" value="0" type="integer"/>
		<att name="Ri" value="NaN" type="real"/>
		<att name="lightIons" value="3" type="integer"/>
		<att name="uniquePeptide" value="1" type="integer"/>
		<att name="isFiltered" value="0" type="integer"/>
		<att name="finalRatio" value="-5.56461518105794" type="real"/>
		<att name="heavyIons" value="519" type="integer"/>
		<att name="normHeavyIons" value="18.82932967284374" type="real"/>
		<att name="uniquePeptideNode" value="1" type="integer"/>
		<att name="normLightIons" value="0.3978494623655914" type="real"/>
		<att name="isProtein" value="0" type="integer"/>
		<graphics type="ROUNDRECT" h="30" w="70" width="4" outline="#000000" fill="#ffffff">
			<att name="NODE_TOOLTIP" value="&lt;html&gt;ENAAEQKPEESK_ERVIQIQQVGPAHLNIK_MTNGEGDGWRWPVSQVGK&lt;br&gt;3 Peptide sequences&lt;br&gt;81 PSMs&lt;br&gt;Shared by 1 protein Nodes&lt;br&gt;Shared by 1 proteins&lt;br&gt;Detected in 6 MS runs&lt;br&gt;Detected in 6 Replicates&lt;br&gt;Ion count ratio Rc = -5.6 = log2( (2/31 + 0 + 1/3) / (226/31 + 276/47 + 17/3) )&lt;br&gt;Individual peptides in the node:&lt;br&gt;ENAAEQKPEESK, 31 PSMs, Shared by 1 proteins, Detected in 5 MS Runs, Detected in 5 replicates, Rc = -6.820178962415189&lt;br&gt;ERVIQIQQVGPAHLNIK, 47 PSMs, Shared by 1 proteins, Detected in 6 MS Runs, Detected in 6 replicates, Rc = -Infinity&lt;br&gt;MTNGEGDGWRWPVSQVGK, 3 PSMs, Shared by 1 proteins, Detected in 3 MS Runs, Detected in 3 replicates, Rc = -4.08746284125034&lt;br&gt;&lt;/html&gt;" type="string"/>
			<att name="NODE_NESTED_NETWORK_IMAGE_VISIBLE" value="true" type="string"/>
			<att name="NODE_BORDER_STROKE" value="SOLID" type="string"/>
			<att name="NODE_SELECTED" value="false" type="string"/>
			<att name="NODE_TRANSPARENCY" value="255" type="string"/>
			<att name="NODE_LABEL_WIDTH" value="200" type="string"/>
			<att name="NODE_LABEL" value="-5.6" type="string"/>
			<att name="NODE_LABEL_FONT_SIZE" value="12" type="string"/>
			<att name="NODE_LABEL_TRANSPARENCY" value="255" type="string"/>
			<att name="NODE_LABEL_COLOR" value="#000000" type="string"/>
			<att name="NODE_VISIBLE" value="true" type="string"/>
			<att name="NODE_DEPTH" value="0.0" type="string"/>
			<att name="NODE_BORDER_TRANSPARENCY" value="255" type="string"/>
			<att name="NODE_LABEL_FONT_FACE" value="Dialog,plain,12" type="string"/>
			<att name="NODE_LABEL_TRANSPARENCY" value="255" type="string"/>
		</graphics>
	</node>
	<node id="B4LGS6" label="B4LGS6">
		<att name="ProteinDescription" value="GJ11479 OS=Drosophila virilis GN=Dvir\GJ11479 PE=3 SV=1 " type="string"/>
		<att name="ACC" value="B4LGS6" type="string"/>
		<att name="numPeptideSequencesInProteins" value="6" type="integer"/>
		<att name="conclusiveProtein" value="0" type="integer"/>
		<att name="numConnectedPeptideNodes" value="6" type="integer"/>
		<att name="UniprotKB" value="B4LGS6" type="string"/>
		<att name="numProteins" value="1" type="integer"/>
		<att name="Classification2Case" value="6" type="string"/>
		<att name="GeneName" value="Dvir\GJ11479" type="string"/>
		<att name="containsPTMs" value="0" type="integer"/>
		<att name="conclusiveProteinNode" value="1" type="integer"/>
		<att name="isFiltered" value="0" type="integer"/>
		<att name="ID" value="B4LGS6_DROVI" type="string"/>
		<att name="numPsmsInProtein" value="177" type="integer"/>
		<att name="Species" value="[Drosophila virilis]" type="string"/>
		<att name="isProtein" value="1" type="integer"/>
		<graphics type="ELLIPSE" h="30" w="70" width="4" outline="#000000" fill="#00cc66">
			<att name="NODE_TOOLTIP" value="&lt;html&gt;&lt;b&gt;Protein ACC(s):&lt;/b&gt;&lt;br&gt;B4LGS6&lt;br&gt;&lt;b&gt;Protein name(s):&lt;/b&gt;&lt;br&gt; GJ11479 OS=Drosophila virilis GN=Dvir\GJ11479 PE=3 SV=1 &lt;br&gt;&lt;b&gt;Classification case(s):&lt;/b&gt;&lt;br&gt;&lt;b&gt;6&lt;/b&gt;: Not classified&lt;br&gt;&lt;b&gt;TAX:&lt;/b&gt; [Drosophila virilis]&lt;br&gt;&lt;b&gt;Gene name:&lt;/b&gt; Dvir\GJ11479&lt;/html&gt;" type="string"/>
			<att name="NODE_NESTED_NETWORK_IMAGE_VISIBLE" value="true" type="string"/>
			<att name="NODE_BORDER_STROKE" value="SOLID" type="string"/>
			<att name="NODE_SELECTED" value="false" type="string"/>
			<att name="NODE_TRANSPARENCY" value="255" type="string"/>
			<att name="NODE_LABEL_WIDTH" value="200" type="string"/>
			<att name="NODE_LABEL" value="B4LGS6" type="string"/>
			<att name="NODE_LABEL_FONT_SIZE" value="12" type="string"/>
			<att name="NODE_LABEL_TRANSPARENCY" value="255" type="string"/>
			<att name="NODE_LABEL_COLOR" value="#000000" type="string"/>
			<att name="NODE_VISIBLE" value="true" type="string"/>
			<att name="NODE_DEPTH" value="0.0" type="string"/>
			<att name="NODE_BORDER_TRANSPARENCY" value="255" type="string"/>
			<att name="NODE_LABEL_FONT_FACE" value="Dialog,plain,12" type="string"/>
			<att name="NODE_LABEL_TRANSPARENCY" value="255" type="string"/>
		</graphics>
	</node>
	<node id="VVDNSIVVEGK" label="VVDNSIVVEGK">
		<att name="numMSRuns" value="2" type="integer"/>
		<att name="numReplicates" value="2" type="integer"/>
		<att name="PCQ_ID" value="VVDNSIVVEGK" type="string"/>
		<att name="numConnectedProteinNodes" value="3" type="integer"/>
		<att name="numPeptideSequences" value="1" type="integer"/>
		<att name="PeptideSequences" value="VVDNSIVVEGK" type="string"/>
		<att name="significant" value="1" type="integer"/>
		<att name="numProteins" value="3" type="integer"/>
		<att name="ionCount" value="135" type="integer"/>
		<att name="Rc" value="-Infinity" type="real"/>
		<att name="numPsms" value="18" type="integer"/>
		<att name="containsPTMs" value="0" type="integer"/>
		<att name="Ri" value="NaN" type="real"/>
		<att name="lightIons" value="0" type="integer"/>
		<att name="uniquePeptide" value="0" type="integer"/>
		<att name="isFiltered" value="0" type="integer"/>
		<att name="finalRatio" value="-Infinity" type="real"/>
		<att name="heavyIons" value="135" type="integer"/>
		<att name="normHeavyIons" value="7.5" type="real"/>
		<att name="uniquePeptideNode" value="0" type="integer"/>
		<att name="normLightIons" value="0.0" type="real"/>
		<att name="isProtein" value="0" type="integer"/>
		<graphics type="ROUNDRECT" h="30" w="70" width="4" outline="#ff0000" fill="#0000ff">
			<att name="NODE_TOOLTIP" value="&lt;html&gt;VVDNSIVVEGK&lt;br&gt;1 Peptide sequences&lt;br&gt;18 PSMs&lt;br&gt;Shared by 3 protein Nodes&lt;br&gt;Shared by 3 proteins&lt;br&gt;Detected in 2 MS runs&lt;br&gt;Detected in 2 Replicates&lt;br&gt;Ion count ratio Rc = -Infinity = log2( (0) / (135/18) )&lt;br&gt;Individual peptides in the node:&lt;br&gt;VVDNSIVVEGK, 18 PSMs, Shared by 3 proteins, Detected in 2 MS Runs, Detected in 2 replicates, Rc = -Infinity&lt;br&gt;&lt;/html&gt;" type="string"/>
			<att name="NODE_NESTED_NETWORK_IMAGE_VISIBLE" value="true" type="string"/>
			<att name="NODE_BORDER_STROKE" value="SOLID" type="string"/>
			<att name="NODE_SELECTED" value="false" type="string"/>
			<att name="NODE_TRANSPARENCY" value="255" type="string"/>
			<att name="NODE_LABEL_WIDTH" value="200" type="string"/>
			<att name="NODE_LABEL" value="-Infinity*" type="string"/>
			<att name="NODE_LABEL_FONT_SIZE" value="12" type="string"/>
			<att name="NODE_LABEL_TRANSPARENCY" value="255" type="string"/>
			<att name="NODE_LABEL_COLOR" value="#000000" type="string"/>
			<att name="NODE_VISIBLE" value="true" type="string"/>
			<att name="NODE_DEPTH" value="0.0" type="string"/>
			<att name="NODE_BORDER_TRANSPARENCY" value="255" type="string"/>
			<att name="NODE_LABEL_FONT_FACE" value="Dialog,plain,12" type="string"/>
			<att name="NODE_LABEL_TRANSPARENCY" value="255" type="string"/>
		</graphics>
	</node>
	<node id="VVSSLSSDGVLTVSVPK_VVSSLSSDGVLTVSVPKPQPIEDK" label="VVSSLSSDGVLTVSVPK_VVSSLSSDGVLTVSVPKPQPIEDK">
		<att name="numMSRuns" value="6" type="integer"/>
		<att name="numReplicates" value="6" type="integer"/>
		<att name="PCQ_ID" value="VVSSLSSDGVLTVSVPK_VVSSLSSDGVLTVSVPKPQPIEDK" type="string"/>
		<att name="numConnectedProteinNodes" value="2" type="integer"/>
		<att name="numPeptideSequences" value="2" type="integer"/>
		<att name="PeptideSequences" value="VVSSLSSDGVLTVSVPK_VVSSLSSDGVLTVSVPKPQPIEDK" type="string"/>
		<att name="significant" value="1" type="integer"/>
		<att name="numProteins" value="2" type="integer"/>
		<att name="ionCount" value="632" type="integer"/>
		<att name="Rc" value="-Infinity" type="real"/>
		<att name="numPsms" value="78" type="integer"/>
		<att name="containsPTMs" value="0" type="integer"/>
		<att name="Ri" value="NaN" type="real"/>
		<att name="lightIons" value="0" type="integer"/>
		<att name="uniquePeptide" value="0" type="integer"/>
		<att name="isFiltered" value="0" type="integer"/>
		<att name="finalRatio" value="-Infinity" type="real"/>
		<att name="heavyIons" value="632" type="integer"/>
		<att name="normHeavyIons" value="16.10185185185185" type="real"/>
		<att name="uniquePeptideNode" value="0" type="integer"/>
		<att name="normLightIons" value="0.0" type="real"/>
		<att name="isProtein" value="0" type="integer"/>
		<graphics type="ROUNDRECT" h="30" w="70" width="4" outline="#000000" fill="#0000ff">
			<att name="NODE_TOOLTIP" value="&lt;html&gt;VVSSLSSDGVLTVSVPK_VVSSLSSDGVLTVSVPKPQPIEDK&lt;br&gt;2 Peptide sequences&lt;br&gt;78 PSMs&lt;br&gt;Shared by 2 protein Nodes&lt;br&gt;Shared by 2 proteins&lt;br&gt;Detected in 6 MS runs&lt;br&gt;Detected in 6 Replicates&lt;br&gt;Ion count ratio Rc = -Infinity = log2( (0 + 0) / (442/54 + 190/24) )&lt;br&gt;Individual peptides in the node:&lt;br&gt;VVSSLSSDGVLTVSVPK, 54 PSMs, Shared by 2 proteins, Detected in 6 MS Runs, Detected in 6 replicates, Rc = -Infinity&lt;br&gt;VVSSLSSDGVLTVSVPKPQPIEDK, 24 PSMs, Shared by 2 proteins, Detected in 5 MS Runs, Detected in 5 replicates, Rc = -Infinity&lt;br&gt;&lt;/html&gt;" type="string"/>
			<att name="NODE_NESTED_NETWORK_IMAGE_VISIBLE" value="true" type="string"/>
			<att name="NODE_BORDER_STROKE" value="SOLID" type="string"/>
			<att name="NODE_SELECTED" value="false" type="string"/>
			<att name="NODE_TRANSPARENCY" value="255" type="string"/>
			<att name="NODE_LABEL_WIDTH" value="200" type="string"/>
			<att name="NODE_LABEL" value="-Infinity*" type="string"/>
			<att name="NODE_LABEL_FONT_SIZE" value="12" type="string"/>
			<att name="NODE_LABEL_TRANSPARENCY" value="255" type="string"/>
			<att name="NODE_LABEL_COLOR" value="#000000" type="string"/>
			<att name="NODE_VISIBLE" value="true" type="string"/>
			<att name="NODE_DEPTH" value="0.0" type="string"/>
			<att name="NODE_BORDER_TRANSPARENCY" value="255" type="string"/>
			<att name="NODE_LABEL_FONT_FACE" value="Dialog,plain,12" type="string"/>
			<att name="NODE_LABEL_TRANSPARENCY" value="255" type="string"/>
		</graphics>
	</node>
	<node id="B4LGT0" label="B4LGT0">
		<att name="ProteinDescription" value="GJ13836" type="string"/>
		<att name="ACC" value="B4LGT0" type="string"/>
		<att name="numPeptideSequencesInProteins" value="3" type="integer"/>
		<att name="conclusiveProtein" value="0" type="integer"/>
		<att name="numConnectedPeptideNodes" value="3" type="integer"/>
		<att name="UniprotKB" value="B4LGT0" type="string"/>
		<att name="numProteins" value="1" type="integer"/>
		<att name="Classification2Case" value="6" type="string"/>
		<att name="GeneName" value="Dvir\GJ13836" type="string"/>
		<att name="containsPTMs" value="0" type="integer"/>
		<att name="conclusiveProteinNode" value="0" type="integer"/>
		<att name="isFiltered" value="0" type="integer"/>
		<att name="ID" value="B4LGT0_DROVI" type="string"/>
		<att name="numPsmsInProtein" value="96" type="integer"/>
		<att name="Species" value="[Drosophila virilis]" type="string"/>
		<att name="isProtein" value="1" type="integer"/>
		<graphics type="ELLIPSE" h="30" w="70" width="4" outline="#000000" fill="#00cc66">
			<att name="NODE_TOOLTIP" value="&lt;html&gt;&lt;b&gt;Protein ACC(s):&lt;/b&gt;&lt;br&gt;B4LGT0&lt;br&gt;&lt;b&gt;Protein name(s):&lt;/b&gt;&lt;br&gt; GJ13836&lt;br&gt;&lt;b&gt;Classification case(s):&lt;/b&gt;&lt;br&gt;&lt;b&gt;6&lt;/b&gt;: Not classified&lt;br&gt;&lt;b&gt;TAX:&lt;/b&gt; [Drosophila virilis]&lt;br&gt;&lt;b&gt;Gene name:&lt;/b&gt; Dvir\GJ13836&lt;/html&gt;" type="string"/>
			<att name="NODE_NESTED_NETWORK_IMAGE_VISIBLE" value="true" type="string"/>
			<att name="NODE_BORDER_STROKE" value="SOLID" type="string"/>
			<att name="NODE_SELECTED" value="false" type="string"/>
			<att name="NODE_TRANSPARENCY" value="255" type="string"/>
			<att name="NODE_LABEL_WIDTH" value="200" type="string"/>
			<att name="NODE_LABEL" value="B4LGT0" type="string"/>
			<att name="NODE_LABEL_FONT_SIZE" value="12" type="string"/>
			<att name="NODE_LABEL_TRANSPARENCY" value="255" type="string"/>
			<att name="NODE_LABEL_COLOR" value="#000000" type="string"/>
			<att name="NODE_VISIBLE" value="true" type="string"/>
			<att name="NODE_DEPTH" value="0.0" type="string"/>
			<att name="NODE_BORDER_TRANSPARENCY" value="255" type="string"/>
			<att name="NODE_LABEL_FONT_FACE" value="Dialog,plain,12" type="string"/>
			<att name="NODE_LABEL_TRANSPARENCY" value="255" type="string"/>
		</graphics>
	</node>
	<node id="EQIEQDGSGDK_GNERTVQIQQVGPAHLNVK_QVGSVAGPVSK_VASTLSSDGVLTVSVPK" label="EQIEQDGSGDK_GNERTVQIQQVGPAHLNVK_QVGSVAGPVSK_VASTLSSDGVLTVSVPK">
		<att name="numMSRuns" value="6" type="integer"/>
		<att name="numReplicates" value="6" type="integer"/>
		<att name="PCQ_ID" value="EQIEQDGSGDK_GNERTVQIQQVGPAHLNVK_QVGSVAGPVSK_VASTLSSDGVLTVSVPK" type="string"/>
		<att name="numConnectedProteinNodes" value="1" type="integer"/>
		<att name="numPeptideSequences" value="4" type="integer"/>
		<att name="PeptideSequences" value="EQIEQDGSGDK_GNERTVQIQQVGPAHLNVK_QVGSVAGPVSK_VASTLSSDGVLTVSVPK" type="string"/>
		<att name="significant" value="0" type="integer"/>
		<att name="numProteins" value="1" type="integer"/>
		<att name="ionCount" value="293" type="integer"/>
		<att name="Rc" value="-8.20263731575313" type="real"/>
		<att name="numPsms" value="50" type="integer"/>
		<att name="containsPTMs" value="0" type="integer"/>
		<att name="Ri" value="NaN" type="real"/>
		<att name="lightIons" value="1" type="integer"/>
		<att name="uniquePeptide" value="1" type="integer"/>
		<att name="isFiltered" value="0" type="integer"/>
		<att name="finalRatio" value="-8.20263731575313" type="real"/>
		<att name="heavyIons" value="292" type="integer"/>
		<att name="normHeavyIons" value="26.782258064516128" type="real"/>
		<att name="uniquePeptideNode" value="1" type="integer"/>
		<att name="normLightIons" value="0.09090909090909091" type="real"/>
		<att name="isProtein" value="0" type="integer"/>
		<graphics type="ROUNDRECT" h="30" w="70" width="4" outline="#000000" fill="#ffffff">
			<att name="NODE_TOOLTIP" value="&lt;html&gt;EQIEQDGSGDK_GNERTVQIQQVGPAHLNVK_QVGSVAGPVSK_VASTLSSDGVLTVSVPK&lt;br&gt;4 Peptide sequences&lt;br&gt;50 PSMs&lt;br&gt;Shared by 1 protein Nodes&lt;br&gt;Shared by 1 proteins&lt;br&gt;Detected in 6 MS runs&lt;br&gt;Detected in 6 Replicates&lt;br&gt;Ion count ratio Rc = -8.2 = log2( (0 + 0 + 1/11 + 0) / (24/4 + 156/31 + 77/11 + 35/4) )&lt;br&gt;Individual peptides in the node:&lt;br&gt;EQIEQDGSGDK, 4 PSMs, Shared by 1 proteins, Detected in 2 MS Runs, Detected in 2 replicates, Rc = -Infinity&lt;br&gt;GNERTVQIQQVGPAHLNVK, 31 PSMs, Shared by 1 proteins, Detected in 6 MS Runs, Detected in 6 replicates, Rc = -Infinity&lt;br&gt;QVGSVAGPVSK, 11 PSMs, Shared by 1 proteins, Detected in 4 MS Runs, Detected in 4 replicates, Rc = -6.266786540694902&lt;br&gt;VASTLSSDGVLTVSVPK, 4 PSMs, Shared by 1 proteins, Detected in 4 MS Runs, Detected in 4 replicates, Rc = -Infinity&lt;br&gt;&lt;/html&gt;" type="string"/>
			<att name="NODE_NESTED_NETWORK_IMAGE_VISIBLE" value="true" type="string"/>
			<att name="NODE_BORDER_STROKE" value="SOLID" type="string"/>
			<att name="NODE_SELECTED" value="false" type="string"/>
			<att name="NODE_TRANSPARENCY" value="255" type="string"/>
			<att name="NODE_LABEL_WIDTH" value="200" type="string"/>
			<att name="NODE_LABEL" value="-8.2" type="string"/>
			<att name="NODE_LABEL_FONT_SIZE" value="12" type="string"/>
			<att name="NODE_LABEL_TRANSPARENCY" value="255" type="string"/>
			<att name="NODE_LABEL_COLOR" value="#000000" type="string"/>
			<att name="NODE_VISIBLE" value="true" type="string"/>
			<att name="NODE_DEPTH" value="0.0" type="string"/>
			<att name="NODE_BORDER_TRANSPARENCY" value="255" type="string"/>
			<att name="NODE_LABEL_FONT_FACE" value="Dialog,plain,12" type="string"/>
			<att name="NODE_LABEL_TRANSPARENCY" value="255" type="string"/>
		</graphics>
	</node>
	<node id="B4LGS8" label="B4LGS8">
		<att name="ProteinDescription" value="GJ13834 OS=Drosophila virilis GN=Dvir\GJ13834 PE=3 SV=1 " type="string"/>
		<att name="ACC" value="B4LGS8" type="string"/>
		<att name="numPeptideSequencesInProteins" value="5" type="integer"/>
		<att name="conclusiveProtein" value="0" type="integer"/>
		<att name="numConnectedPeptideNodes" value="5" type="integer"/>
		<att name="UniprotKB" value="B4LGS8" type="string"/>
		<att name="numProteins" value="1" type="integer"/>
		<att name="Classification2Case" value="2" type="string"/>
		<att name="GeneName" value="Dvir\GJ13834" type="string"/>
		<att name="containsPTMs" value="0" type="integer"/>
		<att name="conclusiveProteinNode" value="1" type="integer"/>
		<att name="isFiltered" value="0" type="integer"/>
		<att name="ID" value="B4LGS8_DROVI" type="string"/>
		<att name="numPsmsInProtein" value="68" type="integer"/>
		<att name="Species" value="[Drosophila virilis]" type="string"/>
		<att name="isProtein" value="1" type="integer"/>
		<graphics type="ELLIPSE" h="30" w="70" width="4" outline="#000000" fill="#00cc66">
			<att name="NODE_TOOLTIP" value="&lt;html&gt;&lt;b&gt;Protein ACC(s):&lt;/b&gt;&lt;br&gt;B4LGS8&lt;br&gt;&lt;b&gt;Protein name(s):&lt;/b&gt;&lt;br&gt; GJ13834 OS=Drosophila virilis GN=Dvir\GJ13834 PE=3 SV=1 &lt;br&gt;&lt;b&gt;Classification case(s):&lt;/b&gt;&lt;br&gt;&lt;b&gt;2&lt;/b&gt;: Shared peptide is significant and is shared by other protein&lt;br&gt;&lt;b&gt;TAX:&lt;/b&gt; [Drosophila virilis]&lt;br&gt;&lt;b&gt;Gene name:&lt;/b&gt; Dvir\GJ13834&lt;/html&gt;" type="string"/>
			<att name="NODE_NESTED_NETWORK_IMAGE_VISIBLE" value="true" type="string"/>
			<att name="NODE_BORDER_STROKE" value="SOLID" type="string"/>
			<att name="NODE_SELECTED" value="false" type="string"/>
			<att name="NODE_TRANSPARENCY" value="255" type="string"/>
			<att name="NODE_LABEL_WIDTH" value="200" type="string"/>
			<att name="NODE_LABEL" value="B4LGS8" type="string"/>
			<att name="NODE_LABEL_FONT_SIZE" value="12" type="string"/>
			<att name="NODE_LABEL_TRANSPARENCY" value="255" type="string"/>
			<att name="NODE_LABEL_COLOR" value="#000000" type="string"/>
			<att name="NODE_VISIBLE" value="true" type="string"/>
			<att name="NODE_DEPTH" value="0.0" type="string"/>
			<att name="NODE_BORDER_TRANSPARENCY" value="255" type="string"/>
			<att name="NODE_LABEL_FONT_FACE" value="Dialog,plain,12" type="string"/>
			<att name="NODE_LABEL_TRANSPARENCY" value="255" type="string"/>
		</graphics>
	</node>
	<node id="LQHLAAAAAAATTEATALTAPSIGQK_SRLAAAGPGAEAAGGAAAAGPGAGGSAVAPSHNNNK" label="LQHLAAAAAAATTEATALTAPSIGQK_SRLAAAGPGAEAAGGAAAAGPGAGGSAVAPSHNNNK">
		<att name="numMSRuns" value="2" type="integer"/>
		<att name="numReplicates" value="2" type="integer"/>
		<att name="PCQ_ID" value="LQHLAAAAAAATTEATALTAPSIGQK_SRLAAAGPGAEAAGGAAAAGPGAGGSAVAPSHNNNK" type="string"/>
		<att name="numConnectedProteinNodes" value="1" type="integer"/>
		<att name="numPeptideSequences" value="2" type="integer"/>
		<att name="PeptideSequences" value="LQHLAAAAAAATTEATALTAPSIGQK_SRLAAAGPGAEAAGGAAAAGPGAGGSAVAPSHNNNK" type="string"/>
		<att name="significant" value="1" type="integer"/>
		<att name="numProteins" value="1" type="integer"/>
		<att name="ionCount" value="9" type="integer"/>
		<att name="Rc" value="-Infinity" type="real"/>
		<att name="numPsms" value="4" type="integer"/>
		<att name="containsPTMs" value="0" type="integer"/>
		<att name="Ri" value="NaN" type="real"/>
		<att name="lightIons" value="0" type="integer"/>
		<att name="uniquePeptide" value="1" type="integer"/>
		<att name="isFiltered" value="0" type="integer"/>
		<att name="finalRatio" value="-Infinity" type="real"/>
		<att name="heavyIons" value="9" type="integer"/>
		<att name="normHeavyIons" value="6.333333333333333" type="real"/>
		<att name="uniquePeptideNode" value="1" type="integer"/>
		<att name="normLightIons" value="0.0" type="real"/>
		<att name="isProtein" value="0" type="integer"/>
		<graphics type="ROUNDRECT" h="30" w="70" width="4" outline="#000000" fill="#0000ff">
			<att name="NODE_TOOLTIP" value="&lt;html&gt;LQHLAAAAAAATTEATALTAPSIGQK_SRLAAAGPGAEAAGGAAAAGPGAGGSAVAPSHNNNK&lt;br&gt;2 Peptide sequences&lt;br&gt;4 PSMs&lt;br&gt;Shared by 1 protein Nodes&lt;br&gt;Shared by 1 proteins&lt;br&gt;Detected in 2 MS runs&lt;br&gt;Detected in 2 Replicates&lt;br&gt;Ion count ratio Rc = -Infinity = log2( (0 + 0) / (5/1 + 4/3) )&lt;br&gt;Individual peptides in the node:&lt;br&gt;LQHLAAAAAAATTEATALTAPSIGQK, 1 PSMs, Shared by 1 proteins, Detected in 1 MS Runs, Detected in 1 replicates, Rc = -Infinity&lt;br&gt;SRLAAAGPGAEAAGGAAAAGPGAGGSAVAPSHNNNK, 3 PSMs, Shared by 1 proteins, Detected in 2 MS Runs, Detected in 2 replicates, Rc = -Infinity&lt;br&gt;&lt;/html&gt;" type="string"/>
			<att name="NODE_NESTED_NETWORK_IMAGE_VISIBLE" value="true" type="string"/>
			<att name="NODE_BORDER_STROKE" value="SOLID" type="string"/>
			<att name="NODE_SELECTED" value="false" type="string"/>
			<att name="NODE_TRANSPARENCY" value="255" type="string"/>
			<att name="NODE_LABEL_WIDTH" value="200" type="string"/>
			<att name="NODE_LABEL" value="-Infinity*" type="string"/>
			<att name="NODE_LABEL_FONT_SIZE" value="12" type="string"/>
			<att name="NODE_LABEL_TRANSPARENCY" value="255" type="string"/>
			<att name="NODE_LABEL_COLOR" value="#000000" type="string"/>
			<att name="NODE_VISIBLE" value="true" type="string"/>
			<att name="NODE_DEPTH" value="0.0" type="string"/>
			<att name="NODE_BORDER_TRANSPARENCY" value="255" type="string"/>
			<att name="NODE_LABEL_FONT_FACE" value="Dialog,plain,12" type="string"/>
			<att name="NODE_LABEL_TRANSPARENCY" value="255" type="string"/>
		</graphics>
	</node>
	<node id="B4MAI7" label="B4MAI7">
		<att name="ProteinDescription" value="GJ15659 OS=Drosophila virilis GN=Dvir\GJ15659 PE=4 SV=1 " type="string"/>
		<att name="ACC" value="B4MAI7" type="string"/>
		<att name="numPeptideSequencesInProteins" value="2" type="integer"/>
		<att name="conclusiveProtein" value="0" type="integer"/>
		<att name="numConnectedPeptideNodes" value="2" type="integer"/>
		<att name="UniprotKB" value="B4MAI7" type="string"/>
		<att name="numProteins" value="1" type="integer"/>
		<att name="GeneName" value="Dvir\GJ15659" type="string"/>
		<att name="containsPTMs" value="0" type="integer"/>
		<att name="conclusiveProteinNode" value="1" type="integer"/>
		<att name="isFiltered" value="0" type="integer"/>
		<att name="ID" value="B4MAI7_DROVI" type="string"/>
		<att name="numPsmsInProtein" value="4" type="integer"/>
		<att name="Species" value="[Drosophila virilis]" type="string"/>
		<att name="isProtein" value="1" type="integer"/>
		<graphics type="ELLIPSE" h="30" w="70" width="4" outline="#000000" fill="#00cc66">
			<att name="NODE_TOOLTIP" value="&lt;html&gt;&lt;b&gt;Protein ACC(s):&lt;/b&gt;&lt;br&gt;B4MAI7&lt;br&gt;&lt;b&gt;Protein name(s):&lt;/b&gt;&lt;br&gt; GJ15659 OS=Drosophila virilis GN=Dvir\GJ15659 PE=4 SV=1 &lt;br&gt;&lt;b&gt;TAX:&lt;/b&gt; [Drosophila virilis]&lt;br&gt;&lt;b&gt;Gene name:&lt;/b&gt; Dvir\GJ15659&lt;/html&gt;" type="string"/>
			<att name="NODE_NESTED_NETWORK_IMAGE_VISIBLE" value="true" type="string"/>
			<att name="NODE_BORDER_STROKE" value="SOLID" type="string"/>
			<att name="NODE_SELECTED" value="false" type="string"/>
			<att name="NODE_TRANSPARENCY" value="255" type="string"/>
			<att name="NODE_LABEL_WIDTH" value="200" type="string"/>
			<att name="NODE_LABEL" value="B4MAI7" type="string"/>
			<att name="NODE_LABEL_FONT_SIZE" value="12" type="string"/>
			<att name="NODE_LABEL_TRANSPARENCY" value="255" type="string"/>
			<att name="NODE_LABEL_COLOR" value="#000000" type="string"/>
			<att name="NODE_VISIBLE" value="true" type="string"/>
			<att name="NODE_DEPTH" value="0.0" type="string"/>
			<att name="NODE_BORDER_TRANSPARENCY" value="255" type="string"/>
			<att name="NODE_LABEL_FONT_FACE" value="Dialog,plain,12" type="string"/>
			<att name="NODE_LABEL_TRANSPARENCY" value="255" type="string"/>
		</graphics>
	</node>
	<node id="GGETEHINLK" label="GGETEHINLK">
		<att name="numMSRuns" value="2" type="integer"/>
		<att name="numReplicates" value="2" type="integer"/>
		<att name="PCQ_ID" value="GGETEHINLK" type="string"/>
		<att name="numConnectedProteinNodes" value="1" type="integer"/>
		<att name="numPeptideSequences" value="1" type="integer"/>
		<att name="PeptideSequences" value="GGETEHINLK" type="string"/>
		<att name="significant" value="0" type="integer"/>
		<att name="numProteins" value="2" type="integer"/>
		<att name="ionCount" value="16" type="integer"/>
		<att name="Rc" value="3.9068905956085187" type="real"/>
		<att name="numPsms" value="3" type="integer"/>
		<att name="containsPTMs" value="0" type="integer"/>
		<att name="Ri" value="NaN" type="real"/>
		<att name="lightIons" value="15" type="integer"/>
		<att name="uniquePeptide" value="0" type="integer"/>
		<att name="isFiltered" value="0" type="integer"/>
		<att name="finalRatio" value="3.9068905956085187" type="real"/>
		<att name="heavyIons" value="1" type="integer"/>
		<att name="normHeavyIons" value="0.3333333333333333" type="real"/>
		<att name="uniquePeptideNode" value="1" type="integer"/>
		<att name="normLightIons" value="5.0" type="real"/>
		<att name="isProtein" value="0" type="integer"/>
		<graphics type="ROUNDRECT" h="30" w="70" width="4" outline="#000000" fill="#ffffff">
			<att name="NODE_TOOLTIP" value="&lt;html&gt;GGETEHINLK&lt;br&gt;1 Peptide sequences&lt;br&gt;3 PSMs&lt;br&gt;Shared by 1 protein Nodes&lt;br&gt;Shared by 2 proteins&lt;br&gt;Detected in 2 MS runs&lt;br&gt;Detected in 2 Replicates&lt;br&gt;Ion count ratio Rc = 3.9 = log2( (15/3) / (1/3) )&lt;br&gt;Individual peptides in the node:&lt;br&gt;GGETEHINLK, 3 PSMs, Shared by 2 proteins, Detected in 2 MS Runs, Detected in 2 replicates, Rc = 3.9068905956085187&lt;br&gt;&lt;/html&gt;" type="string"/>
			<att name="NODE_NESTED_NETWORK_IMAGE_VISIBLE" value="true" type="string"/>
			<att name="NODE_BORDER_STROKE" value="SOLID" type="string"/>
			<att name="NODE_SELECTED" value="false" type="string"/>
			<att name="NODE_TRANSPARENCY" value="255" type="string"/>
			<att name="NODE_LABEL_WIDTH" value="200" type="string"/>
			<att name="NODE_LABEL" value="3.9" type="string"/>
			<att name="NODE_LABEL_FONT_SIZE" value="12" type="string"/>
			<att name="NODE_LABEL_TRANSPARENCY" value="255" type="string"/>
			<att name="NODE_LABEL_COLOR" value="#000000" type="string"/>
			<att name="NODE_VISIBLE" value="true" type="string"/>
			<att name="NODE_DEPTH" value="0.0" type="string"/>
			<att name="NODE_BORDER_TRANSPARENCY" value="255" type="string"/>
			<att name="NODE_LABEL_FONT_FACE" value="Dialog,plain,12" type="string"/>
			<att name="NODE_LABEL_TRANSPARENCY" value="255" type="string"/>
		</graphics>
	</node>
	<node id="B4LRF4 O97102" label="B4LRF4 O97102">
		<att name="ProteinDescription" value="GJ21441 #### LD07775p OS=Drosophila melanogaster GN=smt3 PE=1 SV=1 " type="string"/>
		<att name="ACC" value="B4LRF4 O97102" type="string"/>
		<att name="numPeptideSequencesInProteins" value="2" type="integer"/>
		<att name="conclusiveProtein" value="0" type="integer"/>
		<att name="numConnectedPeptideNodes" value="2" type="integer"/>
		<att name="UniprotKB" value="B4LRF4 O97102" type="string"/>
		<att name="numProteins" value="2" type="integer"/>
		<att name="Classification2Case" value="6" type="string"/>
		<att name="GeneName" value="Dvir\GJ21441,smt3" type="string"/>
		<att name="containsPTMs" value="0" type="integer"/>
		<att name="conclusiveProteinNode" value="1" type="integer"/>
		<att name="isFiltered" value="0" type="integer"/>
		<att name="ID" value="B4LRF4_DROVI O97102_DROME" type="string"/>
		<att name="numPsmsInProtein" value="15" type="integer"/>
		<att name="Species" value="[Drosophila virilis, Drosophila melanogaster]" type="string"/>
		<att name="isProtein" value="1" type="integer"/>
		<graphics type="ELLIPSE" h="30" w="70" width="4" outline="#000000" fill="#ff66ff">
			<att name="NODE_TOOLTIP" value="&lt;html&gt;&lt;b&gt;Protein ACC(s):&lt;/b&gt;&lt;br&gt;B4LRF4 O97102&lt;br&gt;&lt;b&gt;Protein name(s):&lt;/b&gt;&lt;br&gt; GJ21441&lt;br&gt;LD07775p OS=Drosophila melanogaster GN=smt3 PE=1 SV=1 &lt;br&gt;&lt;b&gt;Classification case(s):&lt;/b&gt;&lt;br&gt;&lt;b&gt;6&lt;/b&gt;: Not classified&lt;br&gt;&lt;b&gt;TAX:&lt;/b&gt; [Drosophila virilis, Drosophila melanogaster]&lt;br&gt;&lt;b&gt;Gene name:&lt;/b&gt; Dvir\GJ21441,smt3&lt;/html&gt;" type="string"/>
			<att name="NODE_NESTED_NETWORK_IMAGE_VISIBLE" value="true" type="string"/>
			<att name="NODE_BORDER_STROKE" value="SOLID" type="string"/>
			<att name="NODE_SELECTED" value="false" type="string"/>
			<att name="NODE_TRANSPARENCY" value="255" type="string"/>
			<att name="NODE_LABEL_WIDTH" value="200" type="string"/>
			<att name="NODE_LABEL" value="B4LRF4 O97102" type="string"/>
			<att name="NODE_LABEL_FONT_SIZE" value="12" type="string"/>
			<att name="NODE_LABEL_TRANSPARENCY" value="255" type="string"/>
			<att name="NODE_LABEL_COLOR" value="#000000" type="string"/>
			<att name="NODE_VISIBLE" value="true" type="string"/>
			<att name="NODE_DEPTH" value="0.0" type="string"/>
			<att name="NODE_BORDER_TRANSPARENCY" value="255" type="string"/>
			<att name="NODE_LABEL_FONT_FACE" value="Dialog,plain,12" type="string"/>
			<att name="NODE_LABEL_TRANSPARENCY" value="255" type="string"/>
		</graphics>
	</node>
	<node id="VLGQDNAVVQFK" label="VLGQDNAVVQFK">
		<att name="numMSRuns" value="3" type="integer"/>
		<att name="numReplicates" value="3" type="integer"/>
		<att name="PCQ_ID" value="VLGQDNAVVQFK" type="string"/>
		<att name="numConnectedProteinNodes" value="2" type="integer"/>
		<att name="numPeptideSequences" value="1" type="integer"/>
		<att name="PeptideSequences" value="VLGQDNAVVQFK" type="string"/>
		<att name="significant" value="0" type="integer"/>
		<att name="numProteins" value="3" type="integer"/>
		<att name="ionCount" value="42" type="integer"/>
		<att name="Rc" value="1.0" type="real"/>
		<att name="numPsms" value="12" type="integer"/>
		<att name="containsPTMs" value="0" type="integer"/>
		<att name="Ri" value="NaN" type="real"/>
		<att name="lightIons" value="28" type="integer"/>
		<att name="uniquePeptide" value="0" type="integer"/>
		<att name="isFiltered" value="0" type="integer"/>
		<att name="finalRatio" value="1.0" type="real"/>
		<att name="heavyIons" value="14" type="integer"/>
		<att name="normHeavyIons" value="1.1666666666666667" type="real"/>
		<att name="uniquePeptideNode" value="0" type="integer"/>
		<att name="normLightIons" value="2.3333333333333335" type="real"/>
		<att name="isProtein" value="0" type="integer"/>
		<graphics type="ROUNDRECT" h="30" w="70" width="4" outline="#000000" fill="#ffffff">
			<att name="NODE_TOOLTIP" value="&lt;html&gt;VLGQDNAVVQFK&lt;br&gt;1 Peptide sequences&lt;br&gt;12 PSMs&lt;br&gt;Shared by 2 protein Nodes&lt;br&gt;Shared by 3 proteins&lt;br&gt;Detected in 3 MS runs&lt;br&gt;Detected in 3 Replicates&lt;br&gt;Ion count ratio Rc = 1 = log2( (28/12) / (14/12) )&lt;br&gt;Individual peptides in the node:&lt;br&gt;VLGQDNAVVQFK, 12 PSMs, Shared by 3 proteins, Detected in 3 MS Runs, Detected in 3 replicates, Rc = 1.0&lt;br&gt;&lt;/html&gt;" type="string"/>
			<att name="NODE_NESTED_NETWORK_IMAGE_VISIBLE" value="true" type="string"/>
			<att name="NODE_BORDER_STROKE" value="SOLID" type="string"/>
			<att name="NODE_SELECTED" value="false" type="string"/>
			<att name="NODE_TRANSPARENCY" value="255" type="string"/>
			<att name="NODE_LABEL_WIDTH" value="200" type="string"/>
			<att name="NODE_LABEL" value="1" type="string"/>
			<att name="NODE_LABEL_FONT_SIZE" value="12" type="string"/>
			<att name="NODE_LABEL_TRANSPARENCY" value="255" type="string"/>
			<att name="NODE_LABEL_COLOR" value="#000000" type="string"/>
			<att name="NODE_VISIBLE" value="true" type="string"/>
			<att name="NODE_DEPTH" value="0.0" type="string"/>
			<att name="NODE_BORDER_TRANSPARENCY" value="255" type="string"/>
			<att name="NODE_LABEL_FONT_FACE" value="Dialog,plain,12" type="string"/>
			<att name="NODE_LABEL_TRANSPARENCY" value="255" type="string"/>
		</graphics>
	</node>
	<node id="B4MGB5" label="B4MGB5">
		<att name="ProteinDescription" value="GJ18559 OS=Drosophila virilis GN=Dvir\GJ18559 PE=4 SV=1 " type="string"/>
		<att name="ACC" value="B4MGB5" type="string"/>
		<att name="numPeptideSequencesInProteins" value="1" type="integer"/>
		<att name="conclusiveProtein" value="1" type="integer"/>
		<att name="numConnectedPeptideNodes" value="1" type="integer"/>
		<att name="UniprotKB" value="B4MGB5" type="string"/>
		<att name="numProteins" value="1" type="integer"/>
		<att name="Classification2Case" value="6" type="string"/>
		<att name="GeneName" value="Dvir\GJ18559" type="string"/>
		<att name="containsPTMs" value="0" type="integer"/>
		<att name="conclusiveProteinNode" value="0" type="integer"/>
		<att name="isFiltered" value="0" type="integer"/>
		<att name="ID" value="B4MGB5_DROVI" type="string"/>
		<att name="numPsmsInProtein" value="12" type="integer"/>
		<att name="Species" value="[Drosophila virilis]" type="string"/>
		<att name="isProtein" value="1" type="integer"/>
		<graphics type="ELLIPSE" h="30" w="70" width="4" outline="#000000" fill="#00cc66">
			<att name="NODE_TOOLTIP" value="&lt;html&gt;&lt;b&gt;Protein ACC(s):&lt;/b&gt;&lt;br&gt;B4MGB5&lt;br&gt;&lt;b&gt;Protein name(s):&lt;/b&gt;&lt;br&gt; GJ18559 OS=Drosophila virilis GN=Dvir\GJ18559 PE=4 SV=1 &lt;br&gt;&lt;b&gt;Classification case(s):&lt;/b&gt;&lt;br&gt;&lt;b&gt;6&lt;/b&gt;: Not classified&lt;br&gt;&lt;b&gt;TAX:&lt;/b&gt; [Drosophila virilis]&lt;br&gt;&lt;b&gt;Gene name:&lt;/b&gt; Dvir\GJ18559&lt;/html&gt;" type="string"/>
			<att name="NODE_NESTED_NETWORK_IMAGE_VISIBLE" value="true" type="string"/>
			<att name="NODE_BORDER_STROKE" value="SOLID" type="string"/>
			<att name="NODE_SELECTED" value="false" type="string"/>
			<att name="NODE_TRANSPARENCY" value="255" type="string"/>
			<att name="NODE_LABEL_WIDTH" value="200" type="string"/>
			<att name="NODE_LABEL" value="B4MGB5" type="string"/>
			<att name="NODE_LABEL_FONT_SIZE" value="12" type="string"/>
			<att name="NODE_LABEL_TRANSPARENCY" value="255" type="string"/>
			<att name="NODE_LABEL_COLOR" value="#000000" type="string"/>
			<att name="NODE_VISIBLE" value="true" type="string"/>
			<att name="NODE_DEPTH" value="0.0" type="string"/>
			<att name="NODE_BORDER_TRANSPARENCY" value="255" type="string"/>
			<att name="NODE_LABEL_FONT_FACE" value="Dialog,plain,12" type="string"/>
			<att name="NODE_LABEL_TRANSPARENCY" value="255" type="string"/>
		</graphics>
	</node>
	<node id="AAGPYWSSLTTDK" label="AAGPYWSSLTTDK">
		<att name="numMSRuns" value="4" type="integer"/>
		<att name="numReplicates" value="4" type="integer"/>
		<att name="PCQ_ID" value="AAGPYWSSLTTDK" type="string"/>
		<att name="numConnectedProteinNodes" value="1" type="integer"/>
		<att name="numPeptideSequences" value="1" type="integer"/>
		<att name="PeptideSequences" value="AAGPYWSSLTTDK" type="string"/>
		<att name="significant" value="1" type="integer"/>
		<att name="numProteins" value="1" type="integer"/>
		<att name="ionCount" value="28" type="integer"/>
		<att name="Rc" value="Infinity" type="real"/>
		<att name="numPsms" value="5" type="integer"/>
		<att name="containsPTMs" value="0" type="integer"/>
		<att name="Ri" value="NaN" type="real"/>
		<att name="lightIons" value="28" type="integer"/>
		<att name="uniquePeptide" value="1" type="integer"/>
		<att name="isFiltered" value="0" type="integer"/>
		<att name="finalRatio" value="Infinity" type="real"/>
		<att name="heavyIons" value="0" type="integer"/>
		<att name="normHeavyIons" value="0.0" type="real"/>
		<att name="uniquePeptideNode" value="1" type="integer"/>
		<att name="normLightIons" value="5.6" type="real"/>
		<att name="isProtein" value="0" type="integer"/>
		<graphics type="ROUNDRECT" h="30" w="70" width="4" outline="#000000" fill="#ff0000">
			<att name="NODE_TOOLTIP" value="&lt;html&gt;AAGPYWSSLTTDK&lt;br&gt;1 Peptide sequences&lt;br&gt;5 PSMs&lt;br&gt;Shared by 1 protein Nodes&lt;br&gt;Shared by 1 proteins&lt;br&gt;Detected in 4 MS runs&lt;br&gt;Detected in 4 Replicates&lt;br&gt;Ion count ratio Rc = Infinity = log2( (28/5) / (0) )&lt;br&gt;Individual peptides in the node:&lt;br&gt;AAGPYWSSLTTDK, 5 PSMs, Shared by 1 proteins, Detected in 4 MS Runs, Detected in 4 replicates, Rc = Infinity&lt;br&gt;&lt;/html&gt;" type="string"/>
			<att name="NODE_NESTED_NETWORK_IMAGE_VISIBLE" value="true" type="string"/>
			<att name="NODE_BORDER_STROKE" value="SOLID" type="string"/>
			<att name="NODE_SELECTED" value="false" type="string"/>
			<att name="NODE_TRANSPARENCY" value="255" type="string"/>
			<att name="NODE_LABEL_WIDTH" value="200" type="string"/>
			<att name="NODE_LABEL" value="Infinity*" type="string"/>
			<att name="NODE_LABEL_FONT_SIZE" value="12" type="string"/>
			<att name="NODE_LABEL_TRANSPARENCY" value="255" type="string"/>
			<att name="NODE_LABEL_COLOR" value="#000000" type="string"/>
			<att name="NODE_VISIBLE" value="true" type="string"/>
			<att name="NODE_DEPTH" value="0.0" type="string"/>
			<att name="NODE_BORDER_TRANSPARENCY" value="255" type="string"/>
			<att name="NODE_LABEL_FONT_FACE" value="Dialog,plain,12" type="string"/>
			<att name="NODE_LABEL_TRANSPARENCY" value="255" type="string"/>
		</graphics>
	</node>
	<node id="Q9VH95" label="Q9VH95">
		<att name="ProteinDescription" value="Uncharacterized protein CG16817 OS=Drosophila melanogaster GN=CG16817 PE=1 SV=1 " type="string"/>
		<att name="ACC" value="Q9VH95" type="string"/>
		<att name="numPeptideSequencesInProteins" value="1" type="integer"/>
		<att name="conclusiveProtein" value="1" type="integer"/>
		<att name="numConnectedPeptideNodes" value="1" type="integer"/>
		<att name="UniprotKB" value="Q9VH95" type="string"/>
		<att name="numProteins" value="1" type="integer"/>
		<att name="GeneName" value="CG16817" type="string"/>
		<att name="containsPTMs" value="0" type="integer"/>
		<att name="conclusiveProteinNode" value="1" type="integer"/>
		<att name="isFiltered" value="0" type="integer"/>
		<att name="ID" value="YC17_DROME" type="string"/>
		<att name="numPsmsInProtein" value="5" type="integer"/>
		<att name="Species" value="[Drosophila melanogaster]" type="string"/>
		<att name="isProtein" value="1" type="integer"/>
		<graphics type="ELLIPSE" h="30" w="70" width="4" outline="#000000" fill="#0080ff">
			<att name="NODE_TOOLTIP" value="&lt;html&gt;&lt;b&gt;Protein ACC(s):&lt;/b&gt;&lt;br&gt;Q9VH95&lt;br&gt;&lt;b&gt;Protein name(s):&lt;/b&gt;&lt;br&gt; Uncharacterized protein CG16817 OS=Drosophila melanogaster GN=CG16817 PE=1 SV=1 &lt;br&gt;&lt;b&gt;TAX:&lt;/b&gt; [Drosophila melanogaster]&lt;br&gt;&lt;b&gt;Gene name:&lt;/b&gt; CG16817&lt;/html&gt;" type="string"/>
			<att name="NODE_NESTED_NETWORK_IMAGE_VISIBLE" value="true" type="string"/>
			<att name="NODE_BORDER_STROKE" value="SOLID" type="string"/>
			<att name="NODE_SELECTED" value="false" type="string"/>
			<att name="NODE_TRANSPARENCY" value="255" type="string"/>
			<att name="NODE_LABEL_WIDTH" value="200" type="string"/>
			<att name="NODE_LABEL" value="Q9VH95" type="string"/>
			<att name="NODE_LABEL_FONT_SIZE" value="12" type="string"/>
			<att name="NODE_LABEL_TRANSPARENCY" value="255" type="string"/>
			<att name="NODE_LABEL_COLOR" value="#000000" type="string"/>
			<att name="NODE_VISIBLE" value="true" type="string"/>
			<att name="NODE_DEPTH" value="0.0" type="string"/>
			<att name="NODE_BORDER_TRANSPARENCY" value="255" type="string"/>
			<att name="NODE_LABEL_FONT_FACE" value="Dialog,plain,12" type="string"/>
			<att name="NODE_LABEL_TRANSPARENCY" value="255" type="string"/>
		</graphics>
	</node>
	<node id="AQLQRIIDLEINPVTGLTSK" label="AQLQRIIDLEINPVTGLTSK">
		<att name="numMSRuns" value="3" type="integer"/>
		<att name="numReplicates" value="3" type="integer"/>
		<att name="PCQ_ID" value="AQLQRIIDLEINPVTGLTSK" type="string"/>
		<att name="numConnectedProteinNodes" value="1" type="integer"/>
		<att name="numPeptideSequences" value="1" type="integer"/>
		<att name="PeptideSequences" value="AQLQRIIDLEINPVTGLTSK" type="string"/>
		<att name="significant" value="1" type="integer"/>
		<att name="numProteins" value="1" type="integer"/>
		<att name="ionCount" value="15" type="integer"/>
		<att name="Rc" value="Infinity" type="real"/>
		<att name="numPsms" value="3" type="integer"/>
		<att name="containsPTMs" value="0" type="integer"/>
		<att name="Ri" value="NaN" type="real"/>
		<att name="lightIons" value="15" type="integer"/>
		<att name="uniquePeptide" value="1" type="integer"/>
		<att name="isFiltered" value="0" type="integer"/>
		<att name="finalRatio" value="Infinity" type="real"/>
		<att name="heavyIons" value="0" type="integer"/>
		<att name="normHeavyIons" value="0.0" type="real"/>
		<att name="uniquePeptideNode" value="1" type="integer"/>
		<att name="normLightIons" value="5.0" type="real"/>
		<att name="isProtein" value="0" type="integer"/>
		<graphics type="ROUNDRECT" h="30" w="70" width="4" outline="#000000" fill="#ff0000">
			<att name="NODE_TOOLTIP" value="&lt;html&gt;AQLQRIIDLEINPVTGLTSK&lt;br&gt;1 Peptide sequences&lt;br&gt;3 PSMs&lt;br&gt;Shared by 1 protein Nodes&lt;br&gt;Shared by 1 proteins&lt;br&gt;Detected in 3 MS runs&lt;br&gt;Detected in 3 Replicates&lt;br&gt;Ion count ratio Rc = Infinity = log2( (15/3) / (0) )&lt;br&gt;Individual peptides in the node:&lt;br&gt;AQLQRIIDLEINPVTGLTSK, 3 PSMs, Shared by 1 proteins, Detected in 3 MS Runs, Detected in 3 replicates, Rc = Infinity&lt;br&gt;&lt;/html&gt;" type="string"/>
			<att name="NODE_NESTED_NETWORK_IMAGE_VISIBLE" value="true" type="string"/>
			<att name="NODE_BORDER_STROKE" value="SOLID" type="string"/>
			<att name="NODE_SELECTED" value="false" type="string"/>
			<att name="NODE_TRANSPARENCY" value="255" type="string"/>
			<att name="NODE_LABEL_WIDTH" value="200" type="string"/>
			<att name="NODE_LABEL" value="Infinity*" type="string"/>
			<att name="NODE_LABEL_FONT_SIZE" value="12" type="string"/>
			<att name="NODE_LABEL_TRANSPARENCY" value="255" type="string"/>
			<att name="NODE_LABEL_COLOR" value="#000000" type="string"/>
			<att name="NODE_VISIBLE" value="true" type="string"/>
			<att name="NODE_DEPTH" value="0.0" type="string"/>
			<att name="NODE_BORDER_TRANSPARENCY" value="255" type="string"/>
			<att name="NODE_LABEL_FONT_FACE" value="Dialog,plain,12" type="string"/>
			<att name="NODE_LABEL_TRANSPARENCY" value="255" type="string"/>
		</graphics>
	</node>
	<node id="Q9VIQ8" label="Q9VIQ8">
		<att name="ProteinDescription" value="Cytochrome c oxidase subunit IV, isoform A OS=Drosophila melanogaster GN=CoIV PE=2 SV=1 " type="string"/>
		<att name="ACC" value="Q9VIQ8" type="string"/>
		<att name="numPeptideSequencesInProteins" value="1" type="integer"/>
		<att name="conclusiveProtein" value="1" type="integer"/>
		<att name="numConnectedPeptideNodes" value="1" type="integer"/>
		<att name="UniprotKB" value="Q9VIQ8" type="string"/>
		<att name="numProteins" value="1" type="integer"/>
		<att name="GeneName" value="COX4" type="string"/>
		<att name="containsPTMs" value="0" type="integer"/>
		<att name="conclusiveProteinNode" value="1" type="integer"/>
		<att name="isFiltered" value="0" type="integer"/>
		<att name="ID" value="Q9VIQ8_DROME" type="string"/>
		<att name="numPsmsInProtein" value="3" type="integer"/>
		<att name="Species" value="[Drosophila melanogaster]" type="string"/>
		<att name="isProtein" value="1" type="integer"/>
		<graphics type="ELLIPSE" h="30" w="70" width="4" outline="#000000" fill="#0080ff">
			<att name="NODE_TOOLTIP" value="&lt;html&gt;&lt;b&gt;Protein ACC(s):&lt;/b&gt;&lt;br&gt;Q9VIQ8&lt;br&gt;&lt;b&gt;Protein name(s):&lt;/b&gt;&lt;br&gt; Cytochrome c oxidase subunit IV, isoform A OS=Drosophila melanogaster GN=CoIV PE=2 SV=1 &lt;br&gt;&lt;b&gt;TAX:&lt;/b&gt; [Drosophila melanogaster]&lt;br&gt;&lt;b&gt;Gene name:&lt;/b&gt; COX4&lt;/html&gt;" type="string"/>
			<att name="NODE_NESTED_NETWORK_IMAGE_VISIBLE" value="true" type="string"/>
			<att name="NODE_BORDER_STROKE" value="SOLID" type="string"/>
			<att name="NODE_SELECTED" value="false" type="string"/>
			<att name="NODE_TRANSPARENCY" value="255" type="string"/>
			<att name="NODE_LABEL_WIDTH" value="200" type="string"/>
			<att name="NODE_LABEL" value="Q9VIQ8" type="string"/>
			<att name="NODE_LABEL_FONT_SIZE" value="12" type="string"/>
			<att name="NODE_LABEL_TRANSPARENCY" value="255" type="string"/>
			<att name="NODE_LABEL_COLOR" value="#000000" type="string"/>
			<att name="NODE_VISIBLE" value="true" type="string"/>
			<att name="NODE_DEPTH" value="0.0" type="string"/>
			<att name="NODE_BORDER_TRANSPARENCY" value="255" type="string"/>
			<att name="NODE_LABEL_FONT_FACE" value="Dialog,plain,12" type="string"/>
			<att name="NODE_LABEL_TRANSPARENCY" value="255" type="string"/>
		</graphics>
	</node>
	<node id="DEAVAAPVATK" label="DEAVAAPVATK">
		<att name="numMSRuns" value="3" type="integer"/>
		<att name="numReplicates" value="3" type="integer"/>
		<att name="PCQ_ID" value="DEAVAAPVATK" type="string"/>
		<att name="numConnectedProteinNodes" value="1" type="integer"/>
		<att name="numPeptideSequences" value="1" type="integer"/>
		<att name="PeptideSequences" value="DEAVAAPVATK" type="string"/>
		<att name="significant" value="1" type="integer"/>
		<att name="numProteins" value="2" type="integer"/>
		<att name="ionCount" value="30" type="integer"/>
		<att name="Rc" value="Infinity" type="real"/>
		<att name="numPsms" value="5" type="integer"/>
		<att name="containsPTMs" value="0" type="integer"/>
		<att name="Ri" value="NaN" type="real"/>
		<att name="lightIons" value="30" type="integer"/>
		<att name="uniquePeptide" value="0" type="integer"/>
		<att name="isFiltered" value="0" type="integer"/>
		<att name="finalRatio" value="Infinity" type="real"/>
		<att name="heavyIons" value="0" type="integer"/>
		<att name="normHeavyIons" value="0.0" type="real"/>
		<att name="uniquePeptideNode" value="1" type="integer"/>
		<att name="normLightIons" value="6.0" type="real"/>
		<att name="isProtein" value="0" type="integer"/>
		<graphics type="ROUNDRECT" h="30" w="70" width="4" outline="#ff0000" fill="#ff0000">
			<att name="NODE_TOOLTIP" value="&lt;html&gt;DEAVAAPVATK&lt;br&gt;1 Peptide sequences&lt;br&gt;5 PSMs&lt;br&gt;Shared by 1 protein Nodes&lt;br&gt;Shared by 2 proteins&lt;br&gt;Detected in 3 MS runs&lt;br&gt;Detected in 3 Replicates&lt;br&gt;Ion count ratio Rc = Infinity = log2( (30/5) / (0) )&lt;br&gt;Individual peptides in the node:&lt;br&gt;DEAVAAPVATK, 5 PSMs, Shared by 2 proteins, Detected in 3 MS Runs, Detected in 3 replicates, Rc = Infinity&lt;br&gt;&lt;/html&gt;" type="string"/>
			<att name="NODE_NESTED_NETWORK_IMAGE_VISIBLE" value="true" type="string"/>
			<att name="NODE_BORDER_STROKE" value="SOLID" type="string"/>
			<att name="NODE_SELECTED" value="false" type="string"/>
			<att name="NODE_TRANSPARENCY" value="255" type="string"/>
			<att name="NODE_LABEL_WIDTH" value="200" type="string"/>
			<att name="NODE_LABEL" value="Infinity*" type="string"/>
			<att name="NODE_LABEL_FONT_SIZE" value="12" type="string"/>
			<att name="NODE_LABEL_TRANSPARENCY" value="255" type="string"/>
			<att name="NODE_LABEL_COLOR" value="#000000" type="string"/>
			<att name="NODE_VISIBLE" value="true" type="string"/>
			<att name="NODE_DEPTH" value="0.0" type="string"/>
			<att name="NODE_BORDER_TRANSPARENCY" value="255" type="string"/>
			<att name="NODE_LABEL_FONT_FACE" value="Dialog,plain,12" type="string"/>
			<att name="NODE_LABEL_TRANSPARENCY" value="255" type="string"/>
		</graphics>
	</node>
	<node id="Q59E30 Q95RI5" label="Q59E30 Q95RI5">
		<att name="ProteinDescription" value="Failed axon connections, isoform C OS=Drosophila melanogaster GN=fax PE=4 SV=1  #### Failed axon connections" type="string"/>
		<att name="ACC" value="Q59E30 Q95RI5" type="string"/>
		<att name="numPeptideSequencesInProteins" value="2" type="integer"/>
		<att name="conclusiveProtein" value="0" type="integer"/>
		<att name="numConnectedPeptideNodes" value="2" type="integer"/>
		<att name="UniprotKB" value="Q59E30 Q95RI5" type="string"/>
		<att name="numProteins" value="2" type="integer"/>
		<att name="Classification2Case" value="3" type="string"/>
		<att name="GeneName" value="fax" type="string"/>
		<att name="containsPTMs" value="0" type="integer"/>
		<att name="conclusiveProteinNode" value="1" type="integer"/>
		<att name="isFiltered" value="0" type="integer"/>
		<att name="ID" value="Q59E30_DROME FAXC_DROME" type="string"/>
		<att name="numPsmsInProtein" value="14" type="integer"/>
		<att name="Species" value="[Drosophila melanogaster]" type="string"/>
		<att name="isProtein" value="1" type="integer"/>
		<graphics type="ELLIPSE" h="30" w="70" width="4" outline="#000000" fill="#0080ff">
			<att name="NODE_TOOLTIP" value="&lt;html&gt;&lt;b&gt;Protein ACC(s):&lt;/b&gt;&lt;br&gt;Q59E30 Q95RI5&lt;br&gt;&lt;b&gt;Protein name(s):&lt;/b&gt;&lt;br&gt; Failed axon connections, isoform C OS=Drosophila melanogaster GN=fax PE=4 SV=1 &lt;br&gt;Failed axon connections&lt;br&gt;&lt;b&gt;Classification case(s):&lt;/b&gt;&lt;br&gt;&lt;b&gt;3&lt;/b&gt;: Unique peptide is significantly different, or difference between the two unique peptides is larger than threshold&lt;br&gt;&lt;b&gt;TAX:&lt;/b&gt; [Drosophila melanogaster]&lt;br&gt;&lt;b&gt;Gene name:&lt;/b&gt; fax&lt;/html&gt;" type="string"/>
			<att name="NODE_NESTED_NETWORK_IMAGE_VISIBLE" value="true" type="string"/>
			<att name="NODE_BORDER_STROKE" value="SOLID" type="string"/>
			<att name="NODE_SELECTED" value="false" type="string"/>
			<att name="NODE_TRANSPARENCY" value="255" type="string"/>
			<att name="NODE_LABEL_WIDTH" value="200" type="string"/>
			<att name="NODE_LABEL" value="Q59E30 Q95RI5" type="string"/>
			<att name="NODE_LABEL_FONT_SIZE" value="12" type="string"/>
			<att name="NODE_LABEL_TRANSPARENCY" value="255" type="string"/>
			<att name="NODE_LABEL_COLOR" value="#000000" type="string"/>
			<att name="NODE_VISIBLE" value="true" type="string"/>
			<att name="NODE_DEPTH" value="0.0" type="string"/>
			<att name="NODE_BORDER_TRANSPARENCY" value="255" type="string"/>
			<att name="NODE_LABEL_FONT_FACE" value="Dialog,plain,12" type="string"/>
			<att name="NODE_LABEL_TRANSPARENCY" value="255" type="string"/>
		</graphics>
	</node>
	<node id="GQLPFIELNGEEIADSAIIIK" label="GQLPFIELNGEEIADSAIIIK">
		<att name="numMSRuns" value="3" type="integer"/>
		<att name="numReplicates" value="3" type="integer"/>
		<att name="PCQ_ID" value="GQLPFIELNGEEIADSAIIIK" type="string"/>
		<att name="numConnectedProteinNodes" value="3" type="integer"/>
		<att name="numPeptideSequences" value="1" type="integer"/>
		<att name="PeptideSequences" value="GQLPFIELNGEEIADSAIIIK" type="string"/>
		<att name="significant" value="0" type="integer"/>
		<att name="numProteins" value="7" type="integer"/>
		<att name="ionCount" value="55" type="integer"/>
		<att name="Rc" value="-1.5501970825604796" type="real"/>
		<att name="numPsms" value="9" type="integer"/>
		<att name="containsPTMs" value="0" type="integer"/>
		<att name="Ri" value="NaN" type="real"/>
		<att name="lightIons" value="14" type="integer"/>
		<att name="uniquePeptide" value="0" type="integer"/>
		<att name="isFiltered" value="0" type="integer"/>
		<att name="finalRatio" value="-1.5501970825604796" type="real"/>
		<att name="heavyIons" value="41" type="integer"/>
		<att name="normHeavyIons" value="4.555555555555555" type="real"/>
		<att name="uniquePeptideNode" value="0" type="integer"/>
		<att name="normLightIons" value="1.5555555555555556" type="real"/>
		<att name="isProtein" value="0" type="integer"/>
		<graphics type="ROUNDRECT" h="30" w="70" width="4" outline="#000000" fill="#ffffff">
			<att name="NODE_TOOLTIP" value="&lt;html&gt;GQLPFIELNGEEIADSAIIIK&lt;br&gt;1 Peptide sequences&lt;br&gt;9 PSMs&lt;br&gt;Shared by 3 protein Nodes&lt;br&gt;Shared by 7 proteins&lt;br&gt;Detected in 3 MS runs&lt;br&gt;Detected in 3 Replicates&lt;br&gt;Ion count ratio Rc = -1.6 = log2( (14/9) / (41/9) )&lt;br&gt;Individual peptides in the node:&lt;br&gt;GQLPFIELNGEEIADSAIIIK, 9 PSMs, Shared by 7 proteins, Detected in 3 MS Runs, Detected in 3 replicates, Rc = -1.5501970825604796&lt;br&gt;&lt;/html&gt;" type="string"/>
			<att name="NODE_NESTED_NETWORK_IMAGE_VISIBLE" value="true" type="string"/>
			<att name="NODE_BORDER_STROKE" value="SOLID" type="string"/>
			<att name="NODE_SELECTED" value="false" type="string"/>
			<att name="NODE_TRANSPARENCY" value="255" type="string"/>
			<att name="NODE_LABEL_WIDTH" value="200" type="string"/>
			<att name="NODE_LABEL" value="-1.6" type="string"/>
			<att name="NODE_LABEL_FONT_SIZE" value="12" type="string"/>
			<att name="NODE_LABEL_TRANSPARENCY" value="255" type="string"/>
			<att name="NODE_LABEL_COLOR" value="#000000" type="string"/>
			<att name="NODE_VISIBLE" value="true" type="string"/>
			<att name="NODE_DEPTH" value="0.0" type="string"/>
			<att name="NODE_BORDER_TRANSPARENCY" value="255" type="string"/>
			<att name="NODE_LABEL_FONT_FACE" value="Dialog,plain,12" type="string"/>
			<att name="NODE_LABEL_TRANSPARENCY" value="255" type="string"/>
		</graphics>
	</node>
	<node id="B4LI44" label="B4LI44">
		<att name="ProteinDescription" value="Fax OS=Drosophila virilis GN=fax PE=4 SV=1 " type="string"/>
		<att name="ACC" value="B4LI44" type="string"/>
		<att name="numPeptideSequencesInProteins" value="2" type="integer"/>
		<att name="conclusiveProtein" value="0" type="integer"/>
		<att name="numConnectedPeptideNodes" value="2" type="integer"/>
		<att name="UniprotKB" value="B4LI44" type="string"/>
		<att name="numProteins" value="1" type="integer"/>
		<att name="Classification2Case" value="3" type="string"/>
		<att name="GeneName" value="fax" type="string"/>
		<att name="containsPTMs" value="0" type="integer"/>
		<att name="conclusiveProteinNode" value="1" type="integer"/>
		<att name="isFiltered" value="0" type="integer"/>
		<att name="ID" value="B4LI44_DROVI" type="string"/>
		<att name="numPsmsInProtein" value="10" type="integer"/>
		<att name="Species" value="[Drosophila virilis]" type="string"/>
		<att name="isProtein" value="1" type="integer"/>
		<graphics type="ELLIPSE" h="30" w="70" width="4" outline="#000000" fill="#00cc66">
			<att name="NODE_TOOLTIP" value="&lt;html&gt;&lt;b&gt;Protein ACC(s):&lt;/b&gt;&lt;br&gt;B4LI44&lt;br&gt;&lt;b&gt;Protein name(s):&lt;/b&gt;&lt;br&gt; Fax OS=Drosophila virilis GN=fax PE=4 SV=1 &lt;br&gt;&lt;b&gt;Classification case(s):&lt;/b&gt;&lt;br&gt;&lt;b&gt;3&lt;/b&gt;: Unique peptide is significantly different, or difference between the two unique peptides is larger than threshold&lt;br&gt;&lt;b&gt;TAX:&lt;/b&gt; [Drosophila virilis]&lt;br&gt;&lt;b&gt;Gene name:&lt;/b&gt; fax&lt;/html&gt;" type="string"/>
			<att name="NODE_NESTED_NETWORK_IMAGE_VISIBLE" value="true" type="string"/>
			<att name="NODE_BORDER_STROKE" value="SOLID" type="string"/>
			<att name="NODE_SELECTED" value="false" type="string"/>
			<att name="NODE_TRANSPARENCY" value="255" type="string"/>
			<att name="NODE_LABEL_WIDTH" value="200" type="string"/>
			<att name="NODE_LABEL" value="B4LI44" type="string"/>
			<att name="NODE_LABEL_FONT_SIZE" value="12" type="string"/>
			<att name="NODE_LABEL_TRANSPARENCY" value="255" type="string"/>
			<att name="NODE_LABEL_COLOR" value="#000000" type="string"/>
			<att name="NODE_VISIBLE" value="true" type="string"/>
			<att name="NODE_DEPTH" value="0.0" type="string"/>
			<att name="NODE_BORDER_TRANSPARENCY" value="255" type="string"/>
			<att name="NODE_LABEL_FONT_FACE" value="Dialog,plain,12" type="string"/>
			<att name="NODE_LABEL_TRANSPARENCY" value="255" type="string"/>
		</graphics>
	</node>
	<node id="DGGDVAAAPAK" label="DGGDVAAAPAK">
		<att name="numMSRuns" value="1" type="integer"/>
		<att name="numReplicates" value="1" type="integer"/>
		<att name="PCQ_ID" value="DGGDVAAAPAK" type="string"/>
		<att name="numConnectedProteinNodes" value="1" type="integer"/>
		<att name="numPeptideSequences" value="1" type="integer"/>
		<att name="PeptideSequences" value="DGGDVAAAPAK" type="string"/>
		<att name="significant" value="1" type="integer"/>
		<att name="numProteins" value="1" type="integer"/>
		<att name="ionCount" value="7" type="integer"/>
		<att name="Rc" value="-Infinity" type="real"/>
		<att name="numPsms" value="1" type="integer"/>
		<att name="containsPTMs" value="0" type="integer"/>
		<att name="Ri" value="NaN" type="real"/>
		<att name="lightIons" value="0" type="integer"/>
		<att name="uniquePeptide" value="1" type="integer"/>
		<att name="isFiltered" value="0" type="integer"/>
		<att name="finalRatio" value="-Infinity" type="real"/>
		<att name="heavyIons" value="7" type="integer"/>
		<att name="normHeavyIons" value="7.0" type="real"/>
		<att name="uniquePeptideNode" value="1" type="integer"/>
		<att name="normLightIons" value="0.0" type="real"/>
		<att name="isProtein" value="0" type="integer"/>
		<graphics type="ROUNDRECT" h="30" w="70" width="4" outline="#ff0000" fill="#0000ff">
			<att name="NODE_TOOLTIP" value="&lt;html&gt;DGGDVAAAPAK&lt;br&gt;1 Peptide sequences&lt;br&gt;1 PSMs&lt;br&gt;Shared by 1 protein Nodes&lt;br&gt;Shared by 1 proteins&lt;br&gt;Detected in 1 MS runs&lt;br&gt;Detected in 1 Replicates&lt;br&gt;Ion count ratio Rc = -Infinity = log2( (0) / (7/1) )&lt;br&gt;Individual peptides in the node:&lt;br&gt;DGGDVAAAPAK, 1 PSMs, Shared by 1 proteins, Detected in 1 MS Runs, Detected in 1 replicates, Rc = -Infinity&lt;br&gt;&lt;/html&gt;" type="string"/>
			<att name="NODE_NESTED_NETWORK_IMAGE_VISIBLE" value="true" type="string"/>
			<att name="NODE_BORDER_STROKE" value="SOLID" type="string"/>
			<att name="NODE_SELECTED" value="false" type="string"/>
			<att name="NODE_TRANSPARENCY" value="255" type="string"/>
			<att name="NODE_LABEL_WIDTH" value="200" type="string"/>
			<att name="NODE_LABEL" value="-Infinity*" type="string"/>
			<att name="NODE_LABEL_FONT_SIZE" value="12" type="string"/>
			<att name="NODE_LABEL_TRANSPARENCY" value="255" type="string"/>
			<att name="NODE_LABEL_COLOR" value="#000000" type="string"/>
			<att name="NODE_VISIBLE" value="true" type="string"/>
			<att name="NODE_DEPTH" value="0.0" type="string"/>
			<att name="NODE_BORDER_TRANSPARENCY" value="255" type="string"/>
			<att name="NODE_LABEL_FONT_FACE" value="Dialog,plain,12" type="string"/>
			<att name="NODE_LABEL_TRANSPARENCY" value="255" type="string"/>
		</graphics>
	</node>
	<node id="M9PFH6 M9PFW1 Q59E29 Q86BI4" label="M9PFH6 M9PFW1 Q59E29 Q86BI4">
		<att name="ProteinDescription" value="Failed axon connections, isoform E #### Failed axon connections, isoform F OS=Drosophila melanogaster GN=fax PE=4 SV=1  #### Failed axon connections, isoform D #### Failed axon connections, isoform B" type="string"/>
		<att name="ACC" value="M9PFH6 M9PFW1 Q59E29 Q86BI4" type="string"/>
		<att name="numPeptideSequencesInProteins" value="1" type="integer"/>
		<att name="conclusiveProtein" value="1" type="integer"/>
		<att name="numConnectedPeptideNodes" value="1" type="integer"/>
		<att name="UniprotKB" value="M9PFH6 M9PFW1 Q59E29 Q86BI4" type="string"/>
		<att name="numProteins" value="4" type="integer"/>
		<att name="Classification2Case" value="6" type="string"/>
		<att name="GeneName" value="fax" type="string"/>
		<att name="containsPTMs" value="0" type="integer"/>
		<att name="conclusiveProteinNode" value="0" type="integer"/>
		<att name="isFiltered" value="0" type="integer"/>
		<att name="ID" value="M9PFH6_DROME M9PFW1_DROME Q59E29_DROME Q86BI4_DROME" type="string"/>
		<att name="numPsmsInProtein" value="9" type="integer"/>
		<att name="Species" value="[Drosophila melanogaster]" type="string"/>
		<att name="isProtein" value="1" type="integer"/>
		<graphics type="ELLIPSE" h="30" w="70" width="4" outline="#000000" fill="#0080ff">
			<att name="NODE_TOOLTIP" value="&lt;html&gt;&lt;b&gt;Protein ACC(s):&lt;/b&gt;&lt;br&gt;M9PFH6 M9PFW1 Q59E29 Q86BI4&lt;br&gt;&lt;b&gt;Protein name(s):&lt;/b&gt;&lt;br&gt; Failed axon connections, isoform E&lt;br&gt;Failed axon connections, isoform F OS=Drosophila melanogaster GN=fax PE=4 SV=1 &lt;br&gt;Failed axon connections, isoform D&lt;br&gt;Failed axon connections, isoform B&lt;br&gt;&lt;b&gt;Classification case(s):&lt;/b&gt;&lt;br&gt;&lt;b&gt;6&lt;/b&gt;: Not classified&lt;br&gt;&lt;b&gt;TAX:&lt;/b&gt; [Drosophila melanogaster]&lt;br&gt;&lt;b&gt;Gene name:&lt;/b&gt; fax&lt;/html&gt;" type="string"/>
			<att name="NODE_NESTED_NETWORK_IMAGE_VISIBLE" value="true" type="string"/>
			<att name="NODE_BORDER_STROKE" value="SOLID" type="string"/>
			<att name="NODE_SELECTED" value="false" type="string"/>
			<att name="NODE_TRANSPARENCY" value="255" type="string"/>
			<att name="NODE_LABEL_WIDTH" value="200" type="string"/>
			<att name="NODE_LABEL" value="M9PFH6 M9PFW1 Q59E29 Q86BI4" type="string"/>
			<att name="NODE_LABEL_FONT_SIZE" value="12" type="string"/>
			<att name="NODE_LABEL_TRANSPARENCY" value="255" type="string"/>
			<att name="NODE_LABEL_COLOR" value="#000000" type="string"/>
			<att name="NODE_VISIBLE" value="true" type="string"/>
			<att name="NODE_DEPTH" value="0.0" type="string"/>
			<att name="NODE_BORDER_TRANSPARENCY" value="255" type="string"/>
			<att name="NODE_LABEL_FONT_FACE" value="Dialog,plain,12" type="string"/>
			<att name="NODE_LABEL_TRANSPARENCY" value="255" type="string"/>
		</graphics>
	</node>
	<node id="DPNSAYGYLLDLLGK" label="DPNSAYGYLLDLLGK">
		<att name="numMSRuns" value="1" type="integer"/>
		<att name="numReplicates" value="1" type="integer"/>
		<att name="PCQ_ID" value="DPNSAYGYLLDLLGK" type="string"/>
		<att name="numConnectedProteinNodes" value="1" type="integer"/>
[truncated: 3,816,393 more chars]
