# Supplementary material for: Deducing the presence of proteins and proteoforms in quantitative proteomics
Source: Nat Commun. 2018 Jun 13;9:2320. doi: 10.1038/s41467-018-04411-5 (PMC5998138; doi:10.1038/s41467-018-04411-5)
Supplement: Supplementary file 7 — Supplementary Data 5 [file 41467_2018_4411_MOESM7_ESM.zip › NCOMMS-17-15642-T-s07.xml]

<?xml version="1.0" encoding="UTF-8" standalone="yes"?>
<graph id="1" label="DmDv_protpepCollapsed_3ionsPerNode_IDs" directed="1" cy:documentVersion="3.0" xmlns:dc="http://purl.org/dc/elements/1.1/" xmlns:xlink="http://www.w3.org/1999/xlink" xmlns:rdf="http://www.w3.org/1999/02/22-rdf-syntax-ns#" xmlns:cy="http://www.cytoscape.org" xmlns="http://www.cs.rpi.edu/XGMML">
	<att name="PCQ_ID" value="DmDv_protpepCollapsed_3ionsPerNode_IDs" type="string"/>
	<att name="selected" value="1" type="boolean"/>
	<att name="layoutAlgorithm" value="Prefuse Force Directed Layout" type="string"/>
	<graphics>
		<att name="NETWORK_NODE_SELECTION" value="true" type="string"/>
		<att name="NETWORK_HEIGHT" value="381.0" type="string"/>
		<att name="NETWORK_TITLE" value="DmDv_protpepCollapsed_3ionsPerNode_IDs" type="string"/>
		<att name="NETWORK_EDGE_SELECTION" value="true" type="string"/>
		<att name="NETWORK_SCALE_FACTOR" value="0.23" type="string"/>
		<att name="NETWORK_WIDTH" value="946.0" type="string"/>
		<att name="NETWORK_DEPTH" value="0.0" type="string"/>
		<att name="NETWORK_BACKGROUND_PAINT" value="#FFFFFF" type="string"/>
	</graphics>
	<node id="EFAVNTGSAFAPYLQISFENVYK_TGMLQALIAEK" label="EFAVNTGSAFAPYLQISFENVYK_TGMLQALIAEK">
		<att name="numMSRuns" value="4" type="integer"/>
		<att name="numReplicates" value="2" type="integer"/>
		<att name="PCQ_ID" value="EFAVNTGSAFAPYLQISFENVYK_TGMLQALIAEK" type="string"/>
		<att name="numConnectedProteinNodes" value="1" type="integer"/>
		<att name="numPeptideSequences" value="2" type="integer"/>
		<att name="PeptideSequences" value="EFAVNTGSAFAPYLQISFENVYK_TGMLQALIAEK" type="string"/>
		<att name="significant" value="1" type="integer"/>
		<att name="numProteins" value="1" type="integer"/>
		<att name="ionCount" value="7" type="integer"/>
		<att name="Rc" value="-Infinity" type="real"/>
		<att name="numPsms" value="9" type="integer"/>
		<att name="containsPTMs" value="0" type="integer"/>
		<att name="Ri" value="NaN" type="real"/>
		<att name="lightIons" value="0" type="integer"/>
		<att name="uniquePeptide" value="1" type="integer"/>
		<att name="isFiltered" value="0" type="integer"/>
		<att name="finalRatio" value="-Infinity" type="real"/>
		<att name="heavyIons" value="7" type="integer"/>
		<att name="normHeavyIons" value="0.875" type="real"/>
		<att name="uniquePeptideNode" value="1" type="integer"/>
		<att name="normLightIons" value="0.0" type="real"/>
		<att name="isProtein" value="0" type="integer"/>
		<graphics type="ROUNDRECT" h="30" w="70" width="4" outline="#000000" fill="#0000ff">
			<att name="NODE_TOOLTIP" value="&lt;html&gt;EFAVNTGSAFAPYLQISFENVYK_TGMLQALIAEK&lt;br&gt;2 Peptide sequences&lt;br&gt;9 PSMs&lt;br&gt;Shared by 1 protein Nodes&lt;br&gt;Shared by 1 proteins&lt;br&gt;Detected in 4 MS runs&lt;br&gt;Detected in 2 Replicates&lt;br&gt;Ion count ratio Rc = -Infinity = log2( (0) / (7/8) )&lt;br&gt;Individual peptides in the node:&lt;br&gt;EFAVNTGSAFAPYLQISFENVYK, 8 PSMs, Shared by 1 proteins, Detected in 3 MS Runs, Detected in 1 replicates, Rc = -Infinity&lt;br&gt;TGMLQALIAEK, 1 PSMs, Shared by 1 proteins, Detected in 1 MS Runs, Detected in 1 replicates, Peptide with no PSM ratios = NaN&lt;br&gt;&lt;/html&gt;" type="string"/>
			<att name="NODE_NESTED_NETWORK_IMAGE_VISIBLE" value="true" type="string"/>
			<att name="NODE_BORDER_STROKE" value="SOLID" type="string"/>
			<att name="NODE_SELECTED" value="false" type="string"/>
			<att name="NODE_TRANSPARENCY" value="255" type="string"/>
			<att name="NODE_LABEL_WIDTH" value="200" type="string"/>
			<att name="NODE_LABEL" value="-Infinity*" type="string"/>
			<att name="NODE_LABEL_FONT_SIZE" value="12" type="string"/>
			<att name="NODE_LABEL_TRANSPARENCY" value="255" type="string"/>
			<att name="NODE_LABEL_COLOR" value="#000000" type="string"/>
			<att name="NODE_VISIBLE" value="true" type="string"/>
			<att name="NODE_DEPTH" value="0.0" type="string"/>
			<att name="NODE_BORDER_TRANSPARENCY" value="255" type="string"/>
			<att name="NODE_LABEL_FONT_FACE" value="Dialog,plain,12" type="string"/>
			<att name="NODE_LABEL_TRANSPARENCY" value="255" type="string"/>
		</graphics>
	</node>
	<node id="B4LCY1" label="B4LCY1">
		<att name="ProteinDescription" value="GJ12922 OS=Drosophila virilis GN=Dvir\GJ12922 PE=4 SV=1 " type="string"/>
		<att name="ACC" value="B4LCY1" type="string"/>
		<att name="numPeptideSequencesInProteins" value="2" type="integer"/>
		<att name="conclusiveProtein" value="0" type="integer"/>
		<att name="numConnectedPeptideNodes" value="2" type="integer"/>
		<att name="UniprotKB" value="B4LCY1" type="string"/>
		<att name="numProteins" value="1" type="integer"/>
		<att name="GeneName" value="Dvir\GJ12922" type="string"/>
		<att name="containsPTMs" value="0" type="integer"/>
		<att name="conclusiveProteinNode" value="1" type="integer"/>
		<att name="isFiltered" value="0" type="integer"/>
		<att name="ID" value="B4LCY1_DROVI" type="string"/>
		<att name="numPsmsInProtein" value="9" type="integer"/>
		<att name="Species" value="[Drosophila virilis]" type="string"/>
		<att name="isProtein" value="1" type="integer"/>
		<graphics type="ELLIPSE" h="30" w="70" width="4" outline="#000000" fill="#00cc66">
			<att name="NODE_TOOLTIP" value="&lt;html&gt;&lt;b&gt;Protein ACC(s):&lt;/b&gt;&lt;br&gt;B4LCY1&lt;br&gt;&lt;b&gt;Protein name(s):&lt;/b&gt;&lt;br&gt; GJ12922 OS=Drosophila virilis GN=Dvir\GJ12922 PE=4 SV=1 &lt;br&gt;&lt;b&gt;TAX:&lt;/b&gt; [Drosophila virilis]&lt;br&gt;&lt;b&gt;Gene name:&lt;/b&gt; Dvir\GJ12922&lt;/html&gt;" type="string"/>
			<att name="NODE_NESTED_NETWORK_IMAGE_VISIBLE" value="true" type="string"/>
			<att name="NODE_BORDER_STROKE" value="SOLID" type="string"/>
			<att name="NODE_SELECTED" value="false" type="string"/>
			<att name="NODE_TRANSPARENCY" value="255" type="string"/>
			<att name="NODE_LABEL_WIDTH" value="200" type="string"/>
			<att name="NODE_LABEL" value="B4LCY1" type="string"/>
			<att name="NODE_LABEL_FONT_SIZE" value="12" type="string"/>
			<att name="NODE_LABEL_TRANSPARENCY" value="255" type="string"/>
			<att name="NODE_LABEL_COLOR" value="#000000" type="string"/>
			<att name="NODE_VISIBLE" value="true" type="string"/>
			<att name="NODE_DEPTH" value="0.0" type="string"/>
			<att name="NODE_BORDER_TRANSPARENCY" value="255" type="string"/>
			<att name="NODE_LABEL_FONT_FACE" value="Dialog,plain,12" type="string"/>
			<att name="NODE_LABEL_TRANSPARENCY" value="255" type="string"/>
		</graphics>
	</node>
	<node id="SSVTQSRSPSTSSTASTSSSSSSAPK" label="SSVTQSRSPSTSSTASTSSSSSSAPK">
		<att name="numMSRuns" value="6" type="integer"/>
		<att name="numReplicates" value="1" type="integer"/>
		<att name="PCQ_ID" value="SSVTQSRSPSTSSTASTSSSSSSAPK" type="string"/>
		<att name="numConnectedProteinNodes" value="1" type="integer"/>
		<att name="numPeptideSequences" value="1" type="integer"/>
		<att name="PeptideSequences" value="SSVTQSRSPSTSSTASTSSSSSSAPK" type="string"/>
		<att name="significant" value="0" type="integer"/>
		<att name="numProteins" value="1" type="integer"/>
		<att name="ionCount" value="0" type="integer"/>
		<att name="Rc" value="NaN" type="real"/>
		<att name="numPsms" value="15" type="integer"/>
		<att name="containsPTMs" value="0" type="integer"/>
		<att name="Ri" value="NaN" type="real"/>
		<att name="lightIons" value="0" type="integer"/>
		<att name="uniquePeptide" value="1" type="integer"/>
		<att name="isFiltered" value="0" type="integer"/>
		<att name="finalRatio" value="NaN" type="real"/>
		<att name="heavyIons" value="0" type="integer"/>
		<att name="uniquePeptideNode" value="1" type="integer"/>
		<att name="isProtein" value="0" type="integer"/>
		<graphics type="ROUNDRECT" h="30" w="70" width="4" outline="#000000" fill="#ffffff">
			<att name="NODE_TOOLTIP" value="&lt;html&gt;SSVTQSRSPSTSSTASTSSSSSSAPK&lt;br&gt;1 Peptide sequences&lt;br&gt;15 PSMs&lt;br&gt;Shared by 1 protein Nodes&lt;br&gt;Shared by 1 proteins&lt;br&gt;Detected in 6 MS runs&lt;br&gt;Detected in 1 Replicates&lt;br&gt;Ion count ratio Rc = N/A = log2( () / () )&lt;br&gt;Individual peptides in the node:&lt;br&gt;SSVTQSRSPSTSSTASTSSSSSSAPK, 15 PSMs, Shared by 1 proteins, Detected in 6 MS Runs, Detected in 1 replicates, Peptide with no PSM ratios = NaN&lt;br&gt;&lt;/html&gt;" type="string"/>
			<att name="NODE_NESTED_NETWORK_IMAGE_VISIBLE" value="true" type="string"/>
			<att name="NODE_BORDER_STROKE" value="SOLID" type="string"/>
			<att name="NODE_SELECTED" value="false" type="string"/>
			<att name="NODE_TRANSPARENCY" value="255" type="string"/>
			<att name="NODE_LABEL_WIDTH" value="200" type="string"/>
			<att name="NODE_LABEL" value="N/A" type="string"/>
			<att name="NODE_LABEL_FONT_SIZE" value="12" type="string"/>
			<att name="NODE_LABEL_TRANSPARENCY" value="255" type="string"/>
			<att name="NODE_LABEL_COLOR" value="#000000" type="string"/>
			<att name="NODE_VISIBLE" value="true" type="string"/>
			<att name="NODE_DEPTH" value="0.0" type="string"/>
			<att name="NODE_BORDER_TRANSPARENCY" value="255" type="string"/>
			<att name="NODE_LABEL_FONT_FACE" value="Dialog,plain,12" type="string"/>
			<att name="NODE_LABEL_TRANSPARENCY" value="255" type="string"/>
		</graphics>
	</node>
	<node id="B4MC03" label="B4MC03">
		<att name="ProteinDescription" value="GJ14541 OS=Drosophila virilis GN=Dvir\GJ14541 PE=4 SV=1 " type="string"/>
		<att name="ACC" value="B4MC03" type="string"/>
		<att name="numPeptideSequencesInProteins" value="1" type="integer"/>
		<att name="conclusiveProtein" value="1" type="integer"/>
		<att name="numConnectedPeptideNodes" value="1" type="integer"/>
		<att name="UniprotKB" value="B4MC03" type="string"/>
		<att name="numProteins" value="1" type="integer"/>
		<att name="containsPTMs" value="0" type="integer"/>
		<att name="conclusiveProteinNode" value="1" type="integer"/>
		<att name="isFiltered" value="0" type="integer"/>
		<att name="ID" value="B4MC03" type="string"/>
		<att name="numPsmsInProtein" value="15" type="integer"/>
		<att name="Species" value="[Drosophila virilis]" type="string"/>
		<att name="isProtein" value="1" type="integer"/>
		<graphics type="ELLIPSE" h="30" w="70" width="4" outline="#000000" fill="#00cc66">
			<att name="NODE_TOOLTIP" value="&lt;html&gt;&lt;b&gt;Protein ACC(s):&lt;/b&gt;&lt;br&gt;B4MC03&lt;br&gt;&lt;b&gt;Protein name(s):&lt;/b&gt;&lt;br&gt; GJ14541 OS=Drosophila virilis GN=Dvir\GJ14541 PE=4 SV=1 &lt;br&gt;&lt;b&gt;TAX:&lt;/b&gt; [Drosophila virilis]&lt;br&gt;&lt;b&gt;Gene name:&lt;/b&gt; &lt;/html&gt;" type="string"/>
			<att name="NODE_NESTED_NETWORK_IMAGE_VISIBLE" value="true" type="string"/>
			<att name="NODE_BORDER_STROKE" value="SOLID" type="string"/>
			<att name="NODE_SELECTED" value="false" type="string"/>
			<att name="NODE_TRANSPARENCY" value="255" type="string"/>
			<att name="NODE_LABEL_WIDTH" value="200" type="string"/>
			<att name="NODE_LABEL" value="B4MC03" type="string"/>
			<att name="NODE_LABEL_FONT_SIZE" value="12" type="string"/>
			<att name="NODE_LABEL_TRANSPARENCY" value="255" type="string"/>
			<att name="NODE_LABEL_COLOR" value="#000000" type="string"/>
			<att name="NODE_VISIBLE" value="true" type="string"/>
			<att name="NODE_DEPTH" value="0.0" type="string"/>
			<att name="NODE_BORDER_TRANSPARENCY" value="255" type="string"/>
			<att name="NODE_LABEL_FONT_FACE" value="Dialog,plain,12" type="string"/>
			<att name="NODE_LABEL_TRANSPARENCY" value="255" type="string"/>
		</graphics>
	</node>
	<node id="AINVTSVTGQVVAGSLNTYEVELDNGSDK_EALELLDATLAQLATGDGPSYK" label="AINVTSVTGQVVAGSLNTYEVELDNGSDK_EALELLDATLAQLATGDGPSYK">
		<att name="numMSRuns" value="6" type="integer"/>
		<att name="numReplicates" value="6" type="integer"/>
		<att name="PCQ_ID" value="AINVTSVTGQVVAGSLNTYEVELDNGSDK_EALELLDATLAQLATGDGPSYK" type="string"/>
		<att name="numConnectedProteinNodes" value="1" type="integer"/>
		<att name="numPeptideSequences" value="2" type="integer"/>
		<att name="PeptideSequences" value="AINVTSVTGQVVAGSLNTYEVELDNGSDK_EALELLDATLAQLATGDGPSYK" type="string"/>
		<att name="significant" value="1" type="integer"/>
		<att name="numProteins" value="1" type="integer"/>
		<att name="ionCount" value="192" type="integer"/>
		<att name="Rc" value="Infinity" type="real"/>
		<att name="numPsms" value="77" type="integer"/>
		<att name="containsPTMs" value="0" type="integer"/>
		<att name="Ri" value="NaN" type="real"/>
		<att name="lightIons" value="192" type="integer"/>
		<att name="uniquePeptide" value="1" type="integer"/>
		<att name="isFiltered" value="0" type="integer"/>
		<att name="finalRatio" value="Infinity" type="real"/>
		<att name="heavyIons" value="0" type="integer"/>
		<att name="normHeavyIons" value="0.0" type="real"/>
		<att name="uniquePeptideNode" value="1" type="integer"/>
		<att name="normLightIons" value="4.440217391304348" type="real"/>
		<att name="isProtein" value="0" type="integer"/>
		<graphics type="ROUNDRECT" h="30" w="70" width="4" outline="#000000" fill="#ff0000">
			<att name="NODE_TOOLTIP" value="&lt;html&gt;AINVTSVTGQVVAGSLNTYEVELDNGSDK_EALELLDATLAQLATGDGPSYK&lt;br&gt;2 Peptide sequences&lt;br&gt;77 PSMs&lt;br&gt;Shared by 1 protein Nodes&lt;br&gt;Shared by 1 proteins&lt;br&gt;Detected in 6 MS runs&lt;br&gt;Detected in 6 Replicates&lt;br&gt;Ion count ratio Rc = Infinity = log2( (15/8 + 177/69) / (0 + 0) )&lt;br&gt;Individual peptides in the node:&lt;br&gt;AINVTSVTGQVVAGSLNTYEVELDNGSDK, 8 PSMs, Shared by 1 proteins, Detected in 4 MS Runs, Detected in 1 replicates, Rc = Infinity&lt;br&gt;EALELLDATLAQLATGDGPSYK, 69 PSMs, Shared by 1 proteins, Detected in 6 MS Runs, Detected in 6 replicates, Rc = Infinity&lt;br&gt;&lt;/html&gt;" type="string"/>
			<att name="NODE_NESTED_NETWORK_IMAGE_VISIBLE" value="true" type="string"/>
			<att name="NODE_BORDER_STROKE" value="SOLID" type="string"/>
			<att name="NODE_SELECTED" value="false" type="string"/>
			<att name="NODE_TRANSPARENCY" value="255" type="string"/>
			<att name="NODE_LABEL_WIDTH" value="200" type="string"/>
			<att name="NODE_LABEL" value="Infinity*" type="string"/>
			<att name="NODE_LABEL_FONT_SIZE" value="12" type="string"/>
			<att name="NODE_LABEL_TRANSPARENCY" value="255" type="string"/>
			<att name="NODE_LABEL_COLOR" value="#000000" type="string"/>
			<att name="NODE_VISIBLE" value="true" type="string"/>
			<att name="NODE_DEPTH" value="0.0" type="string"/>
			<att name="NODE_BORDER_TRANSPARENCY" value="255" type="string"/>
			<att name="NODE_LABEL_FONT_FACE" value="Dialog,plain,12" type="string"/>
			<att name="NODE_LABEL_TRANSPARENCY" value="255" type="string"/>
		</graphics>
	</node>
	<node id="P23779" label="P23779">
		<att name="ProteinDescription" value="Cystatin-like protein OS=Drosophila melanogaster GN=Cys PE=2 SV=2 " type="string"/>
		<att name="ACC" value="P23779" type="string"/>
		<att name="numPeptideSequencesInProteins" value="2" type="integer"/>
		<att name="conclusiveProtein" value="0" type="integer"/>
		<att name="numConnectedPeptideNodes" value="2" type="integer"/>
		<att name="UniprotKB" value="P23779" type="string"/>
		<att name="numProteins" value="1" type="integer"/>
		<att name="GeneName" value="Cys" type="string"/>
		<att name="containsPTMs" value="0" type="integer"/>
		<att name="conclusiveProteinNode" value="1" type="integer"/>
		<att name="isFiltered" value="0" type="integer"/>
		<att name="ID" value="CYTL_DROME" type="string"/>
		<att name="numPsmsInProtein" value="77" type="integer"/>
		<att name="Species" value="[Drosophila melanogaster]" type="string"/>
		<att name="isProtein" value="1" type="integer"/>
		<graphics type="ELLIPSE" h="30" w="70" width="4" outline="#000000" fill="#0080ff">
			<att name="NODE_TOOLTIP" value="&lt;html&gt;&lt;b&gt;Protein ACC(s):&lt;/b&gt;&lt;br&gt;P23779&lt;br&gt;&lt;b&gt;Protein name(s):&lt;/b&gt;&lt;br&gt; Cystatin-like protein OS=Drosophila melanogaster GN=Cys PE=2 SV=2 &lt;br&gt;&lt;b&gt;TAX:&lt;/b&gt; [Drosophila melanogaster]&lt;br&gt;&lt;b&gt;Gene name:&lt;/b&gt; Cys&lt;/html&gt;" type="string"/>
			<att name="NODE_NESTED_NETWORK_IMAGE_VISIBLE" value="true" type="string"/>
			<att name="NODE_BORDER_STROKE" value="SOLID" type="string"/>
			<att name="NODE_SELECTED" value="false" type="string"/>
			<att name="NODE_TRANSPARENCY" value="255" type="string"/>
			<att name="NODE_LABEL_WIDTH" value="200" type="string"/>
			<att name="NODE_LABEL" value="P23779" type="string"/>
			<att name="NODE_LABEL_FONT_SIZE" value="12" type="string"/>
			<att name="NODE_LABEL_TRANSPARENCY" value="255" type="string"/>
			<att name="NODE_LABEL_COLOR" value="#000000" type="string"/>
			<att name="NODE_VISIBLE" value="true" type="string"/>
			<att name="NODE_DEPTH" value="0.0" type="string"/>
			<att name="NODE_BORDER_TRANSPARENCY" value="255" type="string"/>
			<att name="NODE_LABEL_FONT_FACE" value="Dialog,plain,12" type="string"/>
			<att name="NODE_LABEL_TRANSPARENCY" value="255" type="string"/>
		</graphics>
	</node>
	<node id="DPNSAYGYLLDLLGK_SEDAEQQQEQATK_SPVTYESQTQFVVPLVGSAYDQSVAK" label="DPNSAYGYLLDLLGK_SEDAEQQQEQATK_SPVTYESQTQFVVPLVGSAYDQSVAK">
		<att name="numMSRuns" value="3" type="integer"/>
		<att name="numReplicates" value="3" type="integer"/>
		<att name="PCQ_ID" value="DPNSAYGYLLDLLGK_SEDAEQQQEQATK_SPVTYESQTQFVVPLVGSAYDQSVAK" type="string"/>
		<att name="numConnectedProteinNodes" value="1" type="integer"/>
		<att name="numPeptideSequences" value="3" type="integer"/>
		<att name="PeptideSequences" value="DPNSAYGYLLDLLGK_SEDAEQQQEQATK_SPVTYESQTQFVVPLVGSAYDQSVAK" type="string"/>
		<att name="significant" value="1" type="integer"/>
		<att name="numProteins" value="1" type="integer"/>
		<att name="ionCount" value="6" type="integer"/>
		<att name="Rc" value="Infinity" type="real"/>
		<att name="numPsms" value="11" type="integer"/>
		<att name="containsPTMs" value="0" type="integer"/>
		<att name="Ri" value="NaN" type="real"/>
		<att name="lightIons" value="6" type="integer"/>
		<att name="uniquePeptide" value="1" type="integer"/>
		<att name="isFiltered" value="0" type="integer"/>
		<att name="finalRatio" value="Infinity" type="real"/>
		<att name="heavyIons" value="0" type="integer"/>
		<att name="normHeavyIons" value="0.0" type="real"/>
		<att name="uniquePeptideNode" value="1" type="integer"/>
		<att name="normLightIons" value="1.0" type="real"/>
		<att name="isProtein" value="0" type="integer"/>
		<graphics type="ROUNDRECT" h="30" w="70" width="4" outline="#000000" fill="#ff0000">
			<att name="NODE_TOOLTIP" value="&lt;html&gt;DPNSAYGYLLDLLGK_SEDAEQQQEQATK_SPVTYESQTQFVVPLVGSAYDQSVAK&lt;br&gt;3 Peptide sequences&lt;br&gt;11 PSMs&lt;br&gt;Shared by 1 protein Nodes&lt;br&gt;Shared by 1 proteins&lt;br&gt;Detected in 3 MS runs&lt;br&gt;Detected in 3 Replicates&lt;br&gt;Ion count ratio Rc = Infinity = log2( (6/6) / (0) )&lt;br&gt;Individual peptides in the node:&lt;br&gt;DPNSAYGYLLDLLGK, 6 PSMs, Shared by 1 proteins, Detected in 2 MS Runs, Detected in 1 replicates, Rc = Infinity&lt;br&gt;SEDAEQQQEQATK, 4 PSMs, Shared by 1 proteins, Detected in 1 MS Runs, Detected in 1 replicates, Peptide with no PSM ratios = NaN&lt;br&gt;SPVTYESQTQFVVPLVGSAYDQSVAK, 1 PSMs, Shared by 1 proteins, Detected in 1 MS Runs, Detected in 1 replicates, Peptide with no PSM ratios = NaN&lt;br&gt;&lt;/html&gt;" type="string"/>
			<att name="NODE_NESTED_NETWORK_IMAGE_VISIBLE" value="true" type="string"/>
			<att name="NODE_BORDER_STROKE" value="SOLID" type="string"/>
			<att name="NODE_SELECTED" value="false" type="string"/>
			<att name="NODE_TRANSPARENCY" value="255" type="string"/>
			<att name="NODE_LABEL_WIDTH" value="200" type="string"/>
			<att name="NODE_LABEL" value="Infinity*" type="string"/>
			<att name="NODE_LABEL_FONT_SIZE" value="12" type="string"/>
			<att name="NODE_LABEL_TRANSPARENCY" value="255" type="string"/>
			<att name="NODE_LABEL_COLOR" value="#000000" type="string"/>
			<att name="NODE_VISIBLE" value="true" type="string"/>
			<att name="NODE_DEPTH" value="0.0" type="string"/>
			<att name="NODE_BORDER_TRANSPARENCY" value="255" type="string"/>
			<att name="NODE_LABEL_FONT_FACE" value="Dialog,plain,12" type="string"/>
			<att name="NODE_LABEL_TRANSPARENCY" value="255" type="string"/>
		</graphics>
	</node>
	<node id="O46067" label="O46067">
		<att name="ProteinDescription" value="CG2918, isoform A OS=Drosophila melanogaster GN=EG:25E8.1 PE=2 SV=1 " type="string"/>
		<att name="ACC" value="O46067" type="string"/>
		<att name="numPeptideSequencesInProteins" value="3" type="integer"/>
		<att name="conclusiveProtein" value="0" type="integer"/>
		<att name="numConnectedPeptideNodes" value="3" type="integer"/>
		<att name="UniprotKB" value="O46067" type="string"/>
		<att name="numProteins" value="1" type="integer"/>
		<att name="GeneName" value="EG:25E8.1" type="string"/>
		<att name="containsPTMs" value="0" type="integer"/>
		<att name="conclusiveProteinNode" value="1" type="integer"/>
		<att name="isFiltered" value="0" type="integer"/>
		<att name="ID" value="O46067_DROME" type="string"/>
		<att name="numPsmsInProtein" value="11" type="integer"/>
		<att name="Species" value="[Drosophila melanogaster]" type="string"/>
		<att name="isProtein" value="1" type="integer"/>
		<graphics type="ELLIPSE" h="30" w="70" width="4" outline="#000000" fill="#0080ff">
			<att name="NODE_TOOLTIP" value="&lt;html&gt;&lt;b&gt;Protein ACC(s):&lt;/b&gt;&lt;br&gt;O46067&lt;br&gt;&lt;b&gt;Protein name(s):&lt;/b&gt;&lt;br&gt; CG2918, isoform A OS=Drosophila melanogaster GN=EG:25E8.1 PE=2 SV=1 &lt;br&gt;&lt;b&gt;TAX:&lt;/b&gt; [Drosophila melanogaster]&lt;br&gt;&lt;b&gt;Gene name:&lt;/b&gt; EG:25E8.1&lt;/html&gt;" type="string"/>
			<att name="NODE_NESTED_NETWORK_IMAGE_VISIBLE" value="true" type="string"/>
			<att name="NODE_BORDER_STROKE" value="SOLID" type="string"/>
			<att name="NODE_SELECTED" value="false" type="string"/>
			<att name="NODE_TRANSPARENCY" value="255" type="string"/>
			<att name="NODE_LABEL_WIDTH" value="200" type="string"/>
			<att name="NODE_LABEL" value="O46067" type="string"/>
			<att name="NODE_LABEL_FONT_SIZE" value="12" type="string"/>
			<att name="NODE_LABEL_TRANSPARENCY" value="255" type="string"/>
			<att name="NODE_LABEL_COLOR" value="#000000" type="string"/>
			<att name="NODE_VISIBLE" value="true" type="string"/>
			<att name="NODE_DEPTH" value="0.0" type="string"/>
			<att name="NODE_BORDER_TRANSPARENCY" value="255" type="string"/>
			<att name="NODE_LABEL_FONT_FACE" value="Dialog,plain,12" type="string"/>
			<att name="NODE_LABEL_TRANSPARENCY" value="255" type="string"/>
		</graphics>
	</node>
	<node id="EADIYYEPEK" label="EADIYYEPEK">
		<att name="numMSRuns" value="1" type="integer"/>
		<att name="numReplicates" value="1" type="integer"/>
		<att name="PCQ_ID" value="EADIYYEPEK" type="string"/>
		<att name="numConnectedProteinNodes" value="1" type="integer"/>
		<att name="numPeptideSequences" value="1" type="integer"/>
		<att name="PeptideSequences" value="EADIYYEPEK" type="string"/>
		<att name="significant" value="0" type="integer"/>
		<att name="numProteins" value="1" type="integer"/>
		<att name="ionCount" value="0" type="integer"/>
		<att name="Rc" value="NaN" type="real"/>
		<att name="numPsms" value="1" type="integer"/>
		<att name="containsPTMs" value="0" type="integer"/>
		<att name="Ri" value="NaN" type="real"/>
		<att name="lightIons" value="0" type="integer"/>
		<att name="uniquePeptide" value="1" type="integer"/>
		<att name="isFiltered" value="0" type="integer"/>
		<att name="finalRatio" value="NaN" type="real"/>
		<att name="heavyIons" value="0" type="integer"/>
		<att name="uniquePeptideNode" value="1" type="integer"/>
		<att name="isProtein" value="0" type="integer"/>
		<graphics type="ROUNDRECT" h="30" w="70" width="4" outline="#000000" fill="#ffffff">
			<att name="NODE_TOOLTIP" value="&lt;html&gt;EADIYYEPEK&lt;br&gt;1 Peptide sequences&lt;br&gt;1 PSMs&lt;br&gt;Shared by 1 protein Nodes&lt;br&gt;Shared by 1 proteins&lt;br&gt;Detected in 1 MS runs&lt;br&gt;Detected in 1 Replicates&lt;br&gt;Ion count ratio Rc = N/A = log2( () / () )&lt;br&gt;Individual peptides in the node:&lt;br&gt;EADIYYEPEK, 1 PSMs, Shared by 1 proteins, Detected in 1 MS Runs, Detected in 1 replicates, Peptide with no PSM ratios = NaN&lt;br&gt;&lt;/html&gt;" type="string"/>
			<att name="NODE_NESTED_NETWORK_IMAGE_VISIBLE" value="true" type="string"/>
			<att name="NODE_BORDER_STROKE" value="SOLID" type="string"/>
			<att name="NODE_SELECTED" value="false" type="string"/>
			<att name="NODE_TRANSPARENCY" value="255" type="string"/>
			<att name="NODE_LABEL_WIDTH" value="200" type="string"/>
			<att name="NODE_LABEL" value="N/A" type="string"/>
			<att name="NODE_LABEL_FONT_SIZE" value="12" type="string"/>
			<att name="NODE_LABEL_TRANSPARENCY" value="255" type="string"/>
			<att name="NODE_LABEL_COLOR" value="#000000" type="string"/>
			<att name="NODE_VISIBLE" value="true" type="string"/>
			<att name="NODE_DEPTH" value="0.0" type="string"/>
			<att name="NODE_BORDER_TRANSPARENCY" value="255" type="string"/>
			<att name="NODE_LABEL_FONT_FACE" value="Dialog,plain,12" type="string"/>
			<att name="NODE_LABEL_TRANSPARENCY" value="255" type="string"/>
		</graphics>
	</node>
	<node id="B4LRU6" label="B4LRU6">
		<att name="ProteinDescription" value="GJ17599 OS=Drosophila virilis GN=Dvir\GJ17599 PE=3 SV=1 " type="string"/>
		<att name="ACC" value="B4LRU6" type="string"/>
		<att name="numPeptideSequencesInProteins" value="2" type="integer"/>
		<att name="conclusiveProtein" value="0" type="integer"/>
		<att name="numConnectedPeptideNodes" value="2" type="integer"/>
		<att name="UniprotKB" value="B4LRU6" type="string"/>
		<att name="numProteins" value="1" type="integer"/>
		<att name="Classification2Case" value="6" type="string"/>
		<att name="containsPTMs" value="0" type="integer"/>
		<att name="conclusiveProteinNode" value="1" type="integer"/>
		<att name="isFiltered" value="0" type="integer"/>
		<att name="ID" value="B4LRU6" type="string"/>
		<att name="numPsmsInProtein" value="2" type="integer"/>
		<att name="Species" value="[Drosophila virilis]" type="string"/>
		<att name="isProtein" value="1" type="integer"/>
		<graphics type="ELLIPSE" h="30" w="70" width="4" outline="#000000" fill="#00cc66">
			<att name="NODE_TOOLTIP" value="&lt;html&gt;&lt;b&gt;Protein ACC(s):&lt;/b&gt;&lt;br&gt;B4LRU6&lt;br&gt;&lt;b&gt;Protein name(s):&lt;/b&gt;&lt;br&gt; GJ17599 OS=Drosophila virilis GN=Dvir\GJ17599 PE=3 SV=1 &lt;br&gt;&lt;b&gt;Classification case(s):&lt;/b&gt;&lt;br&gt;&lt;b&gt;6&lt;/b&gt;: Not classified&lt;br&gt;&lt;b&gt;TAX:&lt;/b&gt; [Drosophila virilis]&lt;br&gt;&lt;b&gt;Gene name:&lt;/b&gt; &lt;/html&gt;" type="string"/>
			<att name="NODE_NESTED_NETWORK_IMAGE_VISIBLE" value="true" type="string"/>
			<att name="NODE_BORDER_STROKE" value="SOLID" type="string"/>
			<att name="NODE_SELECTED" value="false" type="string"/>
			<att name="NODE_TRANSPARENCY" value="255" type="string"/>
			<att name="NODE_LABEL_WIDTH" value="200" type="string"/>
			<att name="NODE_LABEL" value="B4LRU6" type="string"/>
			<att name="NODE_LABEL_FONT_SIZE" value="12" type="string"/>
			<att name="NODE_LABEL_TRANSPARENCY" value="255" type="string"/>
			<att name="NODE_LABEL_COLOR" value="#000000" type="string"/>
			<att name="NODE_VISIBLE" value="true" type="string"/>
			<att name="NODE_DEPTH" value="0.0" type="string"/>
			<att name="NODE_BORDER_TRANSPARENCY" value="255" type="string"/>
			<att name="NODE_LABEL_FONT_FACE" value="Dialog,plain,12" type="string"/>
			<att name="NODE_LABEL_TRANSPARENCY" value="255" type="string"/>
		</graphics>
	</node>
	<node id="TFNDQVFLSELNLK" label="TFNDQVFLSELNLK">
		<att name="numMSRuns" value="1" type="integer"/>
		<att name="numReplicates" value="1" type="integer"/>
		<att name="PCQ_ID" value="TFNDQVFLSELNLK" type="string"/>
		<att name="numConnectedProteinNodes" value="2" type="integer"/>
		<att name="numPeptideSequences" value="1" type="integer"/>
		<att name="PeptideSequences" value="TFNDQVFLSELNLK" type="string"/>
		<att name="significant" value="0" type="integer"/>
		<att name="numProteins" value="2" type="integer"/>
		<att name="ionCount" value="0" type="integer"/>
		<att name="Rc" value="NaN" type="real"/>
		<att name="numPsms" value="1" type="integer"/>
		<att name="containsPTMs" value="0" type="integer"/>
		<att name="Ri" value="NaN" type="real"/>
		<att name="lightIons" value="0" type="integer"/>
		<att name="uniquePeptide" value="0" type="integer"/>
		<att name="isFiltered" value="0" type="integer"/>
		<att name="finalRatio" value="NaN" type="real"/>
		<att name="heavyIons" value="0" type="integer"/>
		<att name="uniquePeptideNode" value="0" type="integer"/>
		<att name="isProtein" value="0" type="integer"/>
		<graphics type="ROUNDRECT" h="30" w="70" width="4" outline="#000000" fill="#ffffff">
			<att name="NODE_TOOLTIP" value="&lt;html&gt;TFNDQVFLSELNLK&lt;br&gt;1 Peptide sequences&lt;br&gt;1 PSMs&lt;br&gt;Shared by 2 protein Nodes&lt;br&gt;Shared by 2 proteins&lt;br&gt;Detected in 1 MS runs&lt;br&gt;Detected in 1 Replicates&lt;br&gt;Ion count ratio Rc = N/A = log2( () / () )&lt;br&gt;Individual peptides in the node:&lt;br&gt;TFNDQVFLSELNLK, 1 PSMs, Shared by 2 proteins, Detected in 1 MS Runs, Detected in 1 replicates, Peptide with no PSM ratios = NaN&lt;br&gt;&lt;/html&gt;" type="string"/>
			<att name="NODE_NESTED_NETWORK_IMAGE_VISIBLE" value="true" type="string"/>
			<att name="NODE_BORDER_STROKE" value="SOLID" type="string"/>
			<att name="NODE_SELECTED" value="false" type="string"/>
			<att name="NODE_TRANSPARENCY" value="255" type="string"/>
			<att name="NODE_LABEL_WIDTH" value="200" type="string"/>
			<att name="NODE_LABEL" value="N/A" type="string"/>
			<att name="NODE_LABEL_FONT_SIZE" value="12" type="string"/>
			<att name="NODE_LABEL_TRANSPARENCY" value="255" type="string"/>
			<att name="NODE_LABEL_COLOR" value="#000000" type="string"/>
			<att name="NODE_VISIBLE" value="true" type="string"/>
			<att name="NODE_DEPTH" value="0.0" type="string"/>
			<att name="NODE_BORDER_TRANSPARENCY" value="255" type="string"/>
			<att name="NODE_LABEL_FONT_FACE" value="Dialog,plain,12" type="string"/>
			<att name="NODE_LABEL_TRANSPARENCY" value="255" type="string"/>
		</graphics>
	</node>
	<node id="Q9VQR8" label="Q9VQR8">
		<att name="ProteinDescription" value="CG33123 OS=Drosophila melanogaster GN=CG33123 PE=3 SV=2 " type="string"/>
		<att name="ACC" value="Q9VQR8" type="string"/>
		<att name="numPeptideSequencesInProteins" value="1" type="integer"/>
		<att name="conclusiveProtein" value="1" type="integer"/>
		<att name="numConnectedPeptideNodes" value="1" type="integer"/>
		<att name="UniprotKB" value="Q9VQR8" type="string"/>
		<att name="numProteins" value="1" type="integer"/>
		<att name="Classification2Case" value="6" type="string"/>
		<att name="containsPTMs" value="0" type="integer"/>
		<att name="conclusiveProteinNode" value="0" type="integer"/>
		<att name="isFiltered" value="0" type="integer"/>
		<att name="ID" value="Q9VQR8" type="string"/>
		<att name="numPsmsInProtein" value="1" type="integer"/>
		<att name="Species" value="[Drosophila melanogaster]" type="string"/>
		<att name="isProtein" value="1" type="integer"/>
		<graphics type="ELLIPSE" h="30" w="70" width="4" outline="#000000" fill="#0080ff">
			<att name="NODE_TOOLTIP" value="&lt;html&gt;&lt;b&gt;Protein ACC(s):&lt;/b&gt;&lt;br&gt;Q9VQR8&lt;br&gt;&lt;b&gt;Protein name(s):&lt;/b&gt;&lt;br&gt; CG33123 OS=Drosophila melanogaster GN=CG33123 PE=3 SV=2 &lt;br&gt;&lt;b&gt;Classification case(s):&lt;/b&gt;&lt;br&gt;&lt;b&gt;6&lt;/b&gt;: Not classified&lt;br&gt;&lt;b&gt;TAX:&lt;/b&gt; [Drosophila melanogaster]&lt;br&gt;&lt;b&gt;Gene name:&lt;/b&gt; &lt;/html&gt;" type="string"/>
			<att name="NODE_NESTED_NETWORK_IMAGE_VISIBLE" value="true" type="string"/>
			<att name="NODE_BORDER_STROKE" value="SOLID" type="string"/>
			<att name="NODE_SELECTED" value="false" type="string"/>
			<att name="NODE_TRANSPARENCY" value="255" type="string"/>
			<att name="NODE_LABEL_WIDTH" value="200" type="string"/>
			<att name="NODE_LABEL" value="Q9VQR8" type="string"/>
			<att name="NODE_LABEL_FONT_SIZE" value="12" type="string"/>
			<att name="NODE_LABEL_TRANSPARENCY" value="255" type="string"/>
			<att name="NODE_LABEL_COLOR" value="#000000" type="string"/>
			<att name="NODE_VISIBLE" value="true" type="string"/>
			<att name="NODE_DEPTH" value="0.0" type="string"/>
			<att name="NODE_BORDER_TRANSPARENCY" value="255" type="string"/>
			<att name="NODE_LABEL_FONT_FACE" value="Dialog,plain,12" type="string"/>
			<att name="NODE_LABEL_TRANSPARENCY" value="255" type="string"/>
		</graphics>
	</node>
	<node id="SETFANDNIK" label="SETFANDNIK">
		<att name="numMSRuns" value="2" type="integer"/>
		<att name="numReplicates" value="1" type="integer"/>
		<att name="PCQ_ID" value="SETFANDNIK" type="string"/>
		<att name="numConnectedProteinNodes" value="1" type="integer"/>
		<att name="numPeptideSequences" value="1" type="integer"/>
		<att name="PeptideSequences" value="SETFANDNIK" type="string"/>
		<att name="significant" value="0" type="integer"/>
		<att name="numProteins" value="1" type="integer"/>
		<att name="ionCount" value="0" type="integer"/>
		<att name="Rc" value="NaN" type="real"/>
		<att name="numPsms" value="2" type="integer"/>
		<att name="containsPTMs" value="0" type="integer"/>
		<att name="Ri" value="NaN" type="real"/>
		<att name="lightIons" value="0" type="integer"/>
		<att name="uniquePeptide" value="1" type="integer"/>
		<att name="isFiltered" value="0" type="integer"/>
		<att name="finalRatio" value="NaN" type="real"/>
		<att name="heavyIons" value="0" type="integer"/>
		<att name="uniquePeptideNode" value="1" type="integer"/>
		<att name="isProtein" value="0" type="integer"/>
		<graphics type="ROUNDRECT" h="30" w="70" width="4" outline="#000000" fill="#ffffff">
			<att name="NODE_TOOLTIP" value="&lt;html&gt;SETFANDNIK&lt;br&gt;1 Peptide sequences&lt;br&gt;2 PSMs&lt;br&gt;Shared by 1 protein Nodes&lt;br&gt;Shared by 1 proteins&lt;br&gt;Detected in 2 MS runs&lt;br&gt;Detected in 1 Replicates&lt;br&gt;Ion count ratio Rc = N/A = log2( () / () )&lt;br&gt;Individual peptides in the node:&lt;br&gt;SETFANDNIK, 2 PSMs, Shared by 1 proteins, Detected in 2 MS Runs, Detected in 1 replicates, Peptide with no PSM ratios = NaN&lt;br&gt;&lt;/html&gt;" type="string"/>
			<att name="NODE_NESTED_NETWORK_IMAGE_VISIBLE" value="true" type="string"/>
			<att name="NODE_BORDER_STROKE" value="SOLID" type="string"/>
			<att name="NODE_SELECTED" value="false" type="string"/>
			<att name="NODE_TRANSPARENCY" value="255" type="string"/>
			<att name="NODE_LABEL_WIDTH" value="200" type="string"/>
			<att name="NODE_LABEL" value="N/A" type="string"/>
			<att name="NODE_LABEL_FONT_SIZE" value="12" type="string"/>
			<att name="NODE_LABEL_TRANSPARENCY" value="255" type="string"/>
			<att name="NODE_LABEL_COLOR" value="#000000" type="string"/>
			<att name="NODE_VISIBLE" value="true" type="string"/>
			<att name="NODE_DEPTH" value="0.0" type="string"/>
			<att name="NODE_BORDER_TRANSPARENCY" value="255" type="string"/>
			<att name="NODE_LABEL_FONT_FACE" value="Dialog,plain,12" type="string"/>
			<att name="NODE_LABEL_TRANSPARENCY" value="255" type="string"/>
		</graphics>
	</node>
	<node id="B4M8I8" label="B4M8I8">
		<att name="ProteinDescription" value="GJ18130 OS=Drosophila virilis GN=Dvir\GJ18130 PE=4 SV=1 " type="string"/>
		<att name="ACC" value="B4M8I8" type="string"/>
		<att name="numPeptideSequencesInProteins" value="1" type="integer"/>
		<att name="conclusiveProtein" value="1" type="integer"/>
		<att name="numConnectedPeptideNodes" value="1" type="integer"/>
		<att name="UniprotKB" value="B4M8I8" type="string"/>
		<att name="numProteins" value="1" type="integer"/>
		<att name="containsPTMs" value="0" type="integer"/>
		<att name="conclusiveProteinNode" value="1" type="integer"/>
		<att name="isFiltered" value="0" type="integer"/>
		<att name="ID" value="B4M8I8" type="string"/>
		<att name="numPsmsInProtein" value="2" type="integer"/>
		<att name="Species" value="[Drosophila virilis]" type="string"/>
		<att name="isProtein" value="1" type="integer"/>
		<graphics type="ELLIPSE" h="30" w="70" width="4" outline="#000000" fill="#00cc66">
			<att name="NODE_TOOLTIP" value="&lt;html&gt;&lt;b&gt;Protein ACC(s):&lt;/b&gt;&lt;br&gt;B4M8I8&lt;br&gt;&lt;b&gt;Protein name(s):&lt;/b&gt;&lt;br&gt; GJ18130 OS=Drosophila virilis GN=Dvir\GJ18130 PE=4 SV=1 &lt;br&gt;&lt;b&gt;TAX:&lt;/b&gt; [Drosophila virilis]&lt;br&gt;&lt;b&gt;Gene name:&lt;/b&gt; &lt;/html&gt;" type="string"/>
			<att name="NODE_NESTED_NETWORK_IMAGE_VISIBLE" value="true" type="string"/>
			<att name="NODE_BORDER_STROKE" value="SOLID" type="string"/>
			<att name="NODE_SELECTED" value="false" type="string"/>
			<att name="NODE_TRANSPARENCY" value="255" type="string"/>
			<att name="NODE_LABEL_WIDTH" value="200" type="string"/>
			<att name="NODE_LABEL" value="B4M8I8" type="string"/>
			<att name="NODE_LABEL_FONT_SIZE" value="12" type="string"/>
			<att name="NODE_LABEL_TRANSPARENCY" value="255" type="string"/>
			<att name="NODE_LABEL_COLOR" value="#000000" type="string"/>
			<att name="NODE_VISIBLE" value="true" type="string"/>
			<att name="NODE_DEPTH" value="0.0" type="string"/>
			<att name="NODE_BORDER_TRANSPARENCY" value="255" type="string"/>
			<att name="NODE_LABEL_FONT_FACE" value="Dialog,plain,12" type="string"/>
			<att name="NODE_LABEL_TRANSPARENCY" value="255" type="string"/>
		</graphics>
	</node>
	<node id="TSTSIIADDVLFFRDANN" label="TSTSIIADDVLFFRDANN">
		<att name="numMSRuns" value="2" type="integer"/>
		<att name="numReplicates" value="1" type="integer"/>
		<att name="PCQ_ID" value="TSTSIIADDVLFFRDANN" type="string"/>
		<att name="numConnectedProteinNodes" value="1" type="integer"/>
		<att name="numPeptideSequences" value="1" type="integer"/>
		<att name="PeptideSequences" value="TSTSIIADDVLFFRDANN" type="string"/>
		<att name="significant" value="0" type="integer"/>
		<att name="numProteins" value="1" type="integer"/>
		<att name="ionCount" value="0" type="integer"/>
		<att name="Rc" value="NaN" type="real"/>
		<att name="numPsms" value="2" type="integer"/>
		<att name="containsPTMs" value="0" type="integer"/>
		<att name="Ri" value="NaN" type="real"/>
		<att name="lightIons" value="0" type="integer"/>
		<att name="uniquePeptide" value="1" type="integer"/>
		<att name="isFiltered" value="0" type="integer"/>
		<att name="finalRatio" value="NaN" type="real"/>
		<att name="heavyIons" value="0" type="integer"/>
		<att name="uniquePeptideNode" value="1" type="integer"/>
		<att name="isProtein" value="0" type="integer"/>
		<graphics type="ROUNDRECT" h="30" w="70" width="4" outline="#000000" fill="#ffffff">
			<att name="NODE_TOOLTIP" value="&lt;html&gt;TSTSIIADDVLFFRDANN&lt;br&gt;1 Peptide sequences&lt;br&gt;2 PSMs&lt;br&gt;Shared by 1 protein Nodes&lt;br&gt;Shared by 1 proteins&lt;br&gt;Detected in 2 MS runs&lt;br&gt;Detected in 1 Replicates&lt;br&gt;Ion count ratio Rc = N/A = log2( () / () )&lt;br&gt;Individual peptides in the node:&lt;br&gt;TSTSIIADDVLFFRDANN, 2 PSMs, Shared by 1 proteins, Detected in 2 MS Runs, Detected in 1 replicates, Peptide with no PSM ratios = NaN&lt;br&gt;&lt;/html&gt;" type="string"/>
			<att name="NODE_NESTED_NETWORK_IMAGE_VISIBLE" value="true" type="string"/>
			<att name="NODE_BORDER_STROKE" value="SOLID" type="string"/>
			<att name="NODE_SELECTED" value="false" type="string"/>
			<att name="NODE_TRANSPARENCY" value="255" type="string"/>
			<att name="NODE_LABEL_WIDTH" value="200" type="string"/>
			<att name="NODE_LABEL" value="N/A" type="string"/>
			<att name="NODE_LABEL_FONT_SIZE" value="12" type="string"/>
			<att name="NODE_LABEL_TRANSPARENCY" value="255" type="string"/>
			<att name="NODE_LABEL_COLOR" value="#000000" type="string"/>
			<att name="NODE_VISIBLE" value="true" type="string"/>
			<att name="NODE_DEPTH" value="0.0" type="string"/>
			<att name="NODE_BORDER_TRANSPARENCY" value="255" type="string"/>
			<att name="NODE_LABEL_FONT_FACE" value="Dialog,plain,12" type="string"/>
			<att name="NODE_LABEL_TRANSPARENCY" value="255" type="string"/>
		</graphics>
	</node>
	<node id="P54622" label="P54622">
		<att name="ProteinDescription" value="Single-stranded DNA-binding protein, mitochondrial OS=Drosophila melanogaster GN=mtSSB PE=1 SV=2 " type="string"/>
		<att name="ACC" value="P54622" type="string"/>
		<att name="numPeptideSequencesInProteins" value="2" type="integer"/>
		<att name="conclusiveProtein" value="0" type="integer"/>
		<att name="numConnectedPeptideNodes" value="2" type="integer"/>
		<att name="UniprotKB" value="P54622" type="string"/>
		<att name="numProteins" value="1" type="integer"/>
		<att name="Classification2Case" value="6" type="string"/>
		<att name="containsPTMs" value="0" type="integer"/>
		<att name="conclusiveProteinNode" value="1" type="integer"/>
		<att name="isFiltered" value="0" type="integer"/>
		<att name="ID" value="P54622" type="string"/>
		<att name="numPsmsInProtein" value="4" type="integer"/>
		<att name="Species" value="[Drosophila melanogaster]" type="string"/>
		<att name="isProtein" value="1" type="integer"/>
		<graphics type="ELLIPSE" h="30" w="70" width="4" outline="#000000" fill="#0080ff">
			<att name="NODE_TOOLTIP" value="&lt;html&gt;&lt;b&gt;Protein ACC(s):&lt;/b&gt;&lt;br&gt;P54622&lt;br&gt;&lt;b&gt;Protein name(s):&lt;/b&gt;&lt;br&gt; Single-stranded DNA-binding protein, mitochondrial OS=Drosophila melanogaster GN=mtSSB PE=1 SV=2 &lt;br&gt;&lt;b&gt;Classification case(s):&lt;/b&gt;&lt;br&gt;&lt;b&gt;6&lt;/b&gt;: Not classified&lt;br&gt;&lt;b&gt;TAX:&lt;/b&gt; [Drosophila melanogaster]&lt;br&gt;&lt;b&gt;Gene name:&lt;/b&gt; &lt;/html&gt;" type="string"/>
			<att name="NODE_NESTED_NETWORK_IMAGE_VISIBLE" value="true" type="string"/>
			<att name="NODE_BORDER_STROKE" value="SOLID" type="string"/>
			<att name="NODE_SELECTED" value="false" type="string"/>
			<att name="NODE_TRANSPARENCY" value="255" type="string"/>
			<att name="NODE_LABEL_WIDTH" value="200" type="string"/>
			<att name="NODE_LABEL" value="P54622" type="string"/>
			<att name="NODE_LABEL_FONT_SIZE" value="12" type="string"/>
			<att name="NODE_LABEL_TRANSPARENCY" value="255" type="string"/>
			<att name="NODE_LABEL_COLOR" value="#000000" type="string"/>
			<att name="NODE_VISIBLE" value="true" type="string"/>
			<att name="NODE_DEPTH" value="0.0" type="string"/>
			<att name="NODE_BORDER_TRANSPARENCY" value="255" type="string"/>
			<att name="NODE_LABEL_FONT_FACE" value="Dialog,plain,12" type="string"/>
			<att name="NODE_LABEL_TRANSPARENCY" value="255" type="string"/>
		</graphics>
	</node>
	<node id="ITYGEITDQQGNQK" label="ITYGEITDQQGNQK">
		<att name="numMSRuns" value="2" type="integer"/>
		<att name="numReplicates" value="1" type="integer"/>
		<att name="PCQ_ID" value="ITYGEITDQQGNQK" type="string"/>
		<att name="numConnectedProteinNodes" value="2" type="integer"/>
		<att name="numPeptideSequences" value="1" type="integer"/>
		<att name="PeptideSequences" value="ITYGEITDQQGNQK" type="string"/>
		<att name="significant" value="0" type="integer"/>
		<att name="numProteins" value="2" type="integer"/>
		<att name="ionCount" value="0" type="integer"/>
		<att name="Rc" value="NaN" type="real"/>
		<att name="numPsms" value="2" type="integer"/>
		<att name="containsPTMs" value="0" type="integer"/>
		<att name="Ri" value="NaN" type="real"/>
		<att name="lightIons" value="0" type="integer"/>
		<att name="uniquePeptide" value="0" type="integer"/>
		<att name="isFiltered" value="0" type="integer"/>
		<att name="finalRatio" value="NaN" type="real"/>
		<att name="heavyIons" value="0" type="integer"/>
		<att name="uniquePeptideNode" value="0" type="integer"/>
		<att name="isProtein" value="0" type="integer"/>
		<graphics type="ROUNDRECT" h="30" w="70" width="4" outline="#000000" fill="#ffffff">
			<att name="NODE_TOOLTIP" value="&lt;html&gt;ITYGEITDQQGNQK&lt;br&gt;1 Peptide sequences&lt;br&gt;2 PSMs&lt;br&gt;Shared by 2 protein Nodes&lt;br&gt;Shared by 2 proteins&lt;br&gt;Detected in 2 MS runs&lt;br&gt;Detected in 1 Replicates&lt;br&gt;Ion count ratio Rc = N/A = log2( () / () )&lt;br&gt;Individual peptides in the node:&lt;br&gt;ITYGEITDQQGNQK, 2 PSMs, Shared by 2 proteins, Detected in 2 MS Runs, Detected in 1 replicates, Peptide with no PSM ratios = NaN&lt;br&gt;&lt;/html&gt;" type="string"/>
			<att name="NODE_NESTED_NETWORK_IMAGE_VISIBLE" value="true" type="string"/>
			<att name="NODE_BORDER_STROKE" value="SOLID" type="string"/>
			<att name="NODE_SELECTED" value="false" type="string"/>
			<att name="NODE_TRANSPARENCY" value="255" type="string"/>
			<att name="NODE_LABEL_WIDTH" value="200" type="string"/>
			<att name="NODE_LABEL" value="N/A" type="string"/>
			<att name="NODE_LABEL_FONT_SIZE" value="12" type="string"/>
			<att name="NODE_LABEL_TRANSPARENCY" value="255" type="string"/>
			<att name="NODE_LABEL_COLOR" value="#000000" type="string"/>
			<att name="NODE_VISIBLE" value="true" type="string"/>
			<att name="NODE_DEPTH" value="0.0" type="string"/>
			<att name="NODE_BORDER_TRANSPARENCY" value="255" type="string"/>
			<att name="NODE_LABEL_FONT_FACE" value="Dialog,plain,12" type="string"/>
			<att name="NODE_LABEL_TRANSPARENCY" value="255" type="string"/>
		</graphics>
	</node>
	<node id="B4LXZ6" label="B4LXZ6">
		<att name="ProteinDescription" value="GJ23828 OS=Drosophila virilis GN=Dvir\GJ23828 PE=4 SV=1 " type="string"/>
		<att name="ACC" value="B4LXZ6" type="string"/>
		<att name="numPeptideSequencesInProteins" value="1" type="integer"/>
		<att name="conclusiveProtein" value="1" type="integer"/>
		<att name="numConnectedPeptideNodes" value="1" type="integer"/>
		<att name="UniprotKB" value="B4LXZ6" type="string"/>
		<att name="numProteins" value="1" type="integer"/>
		<att name="Classification2Case" value="6" type="string"/>
		<att name="containsPTMs" value="0" type="integer"/>
		<att name="conclusiveProteinNode" value="0" type="integer"/>
		<att name="isFiltered" value="0" type="integer"/>
		<att name="ID" value="B4LXZ6" type="string"/>
		<att name="numPsmsInProtein" value="2" type="integer"/>
		<att name="Species" value="[Drosophila virilis]" type="string"/>
		<att name="isProtein" value="1" type="integer"/>
		<graphics type="ELLIPSE" h="30" w="70" width="4" outline="#000000" fill="#00cc66">
			<att name="NODE_TOOLTIP" value="&lt;html&gt;&lt;b&gt;Protein ACC(s):&lt;/b&gt;&lt;br&gt;B4LXZ6&lt;br&gt;&lt;b&gt;Protein name(s):&lt;/b&gt;&lt;br&gt; GJ23828 OS=Drosophila virilis GN=Dvir\GJ23828 PE=4 SV=1 &lt;br&gt;&lt;b&gt;Classification case(s):&lt;/b&gt;&lt;br&gt;&lt;b&gt;6&lt;/b&gt;: Not classified&lt;br&gt;&lt;b&gt;TAX:&lt;/b&gt; [Drosophila virilis]&lt;br&gt;&lt;b&gt;Gene name:&lt;/b&gt; &lt;/html&gt;" type="string"/>
			<att name="NODE_NESTED_NETWORK_IMAGE_VISIBLE" value="true" type="string"/>
			<att name="NODE_BORDER_STROKE" value="SOLID" type="string"/>
			<att name="NODE_SELECTED" value="false" type="string"/>
			<att name="NODE_TRANSPARENCY" value="255" type="string"/>
			<att name="NODE_LABEL_WIDTH" value="200" type="string"/>
			<att name="NODE_LABEL" value="B4LXZ6" type="string"/>
			<att name="NODE_LABEL_FONT_SIZE" value="12" type="string"/>
			<att name="NODE_LABEL_TRANSPARENCY" value="255" type="string"/>
			<att name="NODE_LABEL_COLOR" value="#000000" type="string"/>
			<att name="NODE_VISIBLE" value="true" type="string"/>
			<att name="NODE_DEPTH" value="0.0" type="string"/>
			<att name="NODE_BORDER_TRANSPARENCY" value="255" type="string"/>
			<att name="NODE_LABEL_FONT_FACE" value="Dialog,plain,12" type="string"/>
			<att name="NODE_LABEL_TRANSPARENCY" value="255" type="string"/>
		</graphics>
	</node>
	<node id="NELLNLRVAK" label="NELLNLRVAK">
		<att name="numMSRuns" value="6" type="integer"/>
		<att name="numReplicates" value="6" type="integer"/>
		<att name="PCQ_ID" value="NELLNLRVAK" type="string"/>
		<att name="numConnectedProteinNodes" value="1" type="integer"/>
		<att name="numPeptideSequences" value="1" type="integer"/>
		<att name="PeptideSequences" value="NELLNLRVAK" type="string"/>
		<att name="significant" value="0" type="integer"/>
		<att name="numProteins" value="1" type="integer"/>
		<att name="ionCount" value="41" type="integer"/>
		<att name="Rc" value="-5.321928094887363" type="real"/>
		<att name="numPsms" value="12" type="integer"/>
		<att name="containsPTMs" value="0" type="integer"/>
		<att name="Ri" value="NaN" type="real"/>
		<att name="lightIons" value="1" type="integer"/>
		<att name="uniquePeptide" value="1" type="integer"/>
		<att name="isFiltered" value="0" type="integer"/>
		<att name="finalRatio" value="-5.321928094887363" type="real"/>
		<att name="heavyIons" value="40" type="integer"/>
		<att name="normHeavyIons" value="3.3333333333333335" type="real"/>
		<att name="uniquePeptideNode" value="1" type="integer"/>
		<att name="normLightIons" value="0.08333333333333333" type="real"/>
		<att name="isProtein" value="0" type="integer"/>
		<graphics type="ROUNDRECT" h="30" w="70" width="4" outline="#000000" fill="#ffffff">
			<att name="NODE_TOOLTIP" value="&lt;html&gt;NELLNLRVAK&lt;br&gt;1 Peptide sequences&lt;br&gt;12 PSMs&lt;br&gt;Shared by 1 protein Nodes&lt;br&gt;Shared by 1 proteins&lt;br&gt;Detected in 6 MS runs&lt;br&gt;Detected in 6 Replicates&lt;br&gt;Ion count ratio Rc = -5.3 = log2( (1/12) / (40/12) )&lt;br&gt;Individual peptides in the node:&lt;br&gt;NELLNLRVAK, 12 PSMs, Shared by 1 proteins, Detected in 6 MS Runs, Detected in 6 replicates, Rc = -5.321928094887363&lt;br&gt;&lt;/html&gt;" type="string"/>
			<att name="NODE_NESTED_NETWORK_IMAGE_VISIBLE" value="true" type="string"/>
			<att name="NODE_BORDER_STROKE" value="SOLID" type="string"/>
			<att name="NODE_SELECTED" value="false" type="string"/>
			<att name="NODE_TRANSPARENCY" value="255" type="string"/>
			<att name="NODE_LABEL_WIDTH" value="200" type="string"/>
			<att name="NODE_LABEL" value="-5.3" type="string"/>
			<att name="NODE_LABEL_FONT_SIZE" value="12" type="string"/>
			<att name="NODE_LABEL_TRANSPARENCY" value="255" type="string"/>
			<att name="NODE_LABEL_COLOR" value="#000000" type="string"/>
			<att name="NODE_VISIBLE" value="true" type="string"/>
			<att name="NODE_DEPTH" value="0.0" type="string"/>
			<att name="NODE_BORDER_TRANSPARENCY" value="255" type="string"/>
			<att name="NODE_LABEL_FONT_FACE" value="Dialog,plain,12" type="string"/>
			<att name="NODE_LABEL_TRANSPARENCY" value="255" type="string"/>
		</graphics>
	</node>
	<node id="B4M807" label="B4M807">
		<att name="ProteinDescription" value="GJ16713 OS=Drosophila virilis GN=Dvir\GJ16713 PE=3 SV=1 " type="string"/>
		<att name="ACC" value="B4M807" type="string"/>
		<att name="numPeptideSequencesInProteins" value="1" type="integer"/>
		<att name="conclusiveProtein" value="1" type="integer"/>
		<att name="numConnectedPeptideNodes" value="1" type="integer"/>
		<att name="UniprotKB" value="B4M807" type="string"/>
		<att name="numProteins" value="1" type="integer"/>
		<att name="GeneName" value="Dvir\GJ16713" type="string"/>
		<att name="containsPTMs" value="0" type="integer"/>
		<att name="conclusiveProteinNode" value="1" type="integer"/>
		<att name="isFiltered" value="0" type="integer"/>
		<att name="ID" value="B4M807_DROVI" type="string"/>
		<att name="numPsmsInProtein" value="12" type="integer"/>
		<att name="Species" value="[Drosophila virilis]" type="string"/>
		<att name="isProtein" value="1" type="integer"/>
		<graphics type="ELLIPSE" h="30" w="70" width="4" outline="#000000" fill="#00cc66">
			<att name="NODE_TOOLTIP" value="&lt;html&gt;&lt;b&gt;Protein ACC(s):&lt;/b&gt;&lt;br&gt;B4M807&lt;br&gt;&lt;b&gt;Protein name(s):&lt;/b&gt;&lt;br&gt; GJ16713 OS=Drosophila virilis GN=Dvir\GJ16713 PE=3 SV=1 &lt;br&gt;&lt;b&gt;TAX:&lt;/b&gt; [Drosophila virilis]&lt;br&gt;&lt;b&gt;Gene name:&lt;/b&gt; Dvir\GJ16713&lt;/html&gt;" type="string"/>
			<att name="NODE_NESTED_NETWORK_IMAGE_VISIBLE" value="true" type="string"/>
			<att name="NODE_BORDER_STROKE" value="SOLID" type="string"/>
			<att name="NODE_SELECTED" value="false" type="string"/>
			<att name="NODE_TRANSPARENCY" value="255" type="string"/>
			<att name="NODE_LABEL_WIDTH" value="200" type="string"/>
			<att name="NODE_LABEL" value="B4M807" type="string"/>
			<att name="NODE_LABEL_FONT_SIZE" value="12" type="string"/>
			<att name="NODE_LABEL_TRANSPARENCY" value="255" type="string"/>
			<att name="NODE_LABEL_COLOR" value="#000000" type="string"/>
			<att name="NODE_VISIBLE" value="true" type="string"/>
			<att name="NODE_DEPTH" value="0.0" type="string"/>
			<att name="NODE_BORDER_TRANSPARENCY" value="255" type="string"/>
			<att name="NODE_LABEL_FONT_FACE" value="Dialog,plain,12" type="string"/>
			<att name="NODE_LABEL_TRANSPARENCY" value="255" type="string"/>
		</graphics>
	</node>
	<node id="B4LJR6" label="B4LJR6">
		<att name="ProteinDescription" value="GJ20779" type="string"/>
		<att name="ACC" value="B4LJR6" type="string"/>
		<att name="numPeptideSequencesInProteins" value="2" type="integer"/>
		<att name="conclusiveProtein" value="0" type="integer"/>
		<att name="numConnectedPeptideNodes" value="2" type="integer"/>
		<att name="UniprotKB" value="B4LJR6" type="string"/>
		<att name="numProteins" value="1" type="integer"/>
		<att name="Classification2Case" value="6" type="string"/>
		<att name="GeneName" value="Dvir\GJ20779" type="string"/>
		<att name="containsPTMs" value="0" type="integer"/>
		<att name="conclusiveProteinNode" value="0" type="integer"/>
		<att name="isFiltered" value="0" type="integer"/>
		<att name="ID" value="B4LJR6_DROVI" type="string"/>
		<att name="numPsmsInProtein" value="17" type="integer"/>
		<att name="Species" value="[Drosophila virilis]" type="string"/>
		<att name="isProtein" value="1" type="integer"/>
		<graphics type="ELLIPSE" h="30" w="70" width="4" outline="#000000" fill="#00cc66">
			<att name="NODE_TOOLTIP" value="&lt;html&gt;&lt;b&gt;Protein ACC(s):&lt;/b&gt;&lt;br&gt;B4LJR6&lt;br&gt;&lt;b&gt;Protein name(s):&lt;/b&gt;&lt;br&gt; GJ20779&lt;br&gt;&lt;b&gt;Classification case(s):&lt;/b&gt;&lt;br&gt;&lt;b&gt;6&lt;/b&gt;: Not classified&lt;br&gt;&lt;b&gt;TAX:&lt;/b&gt; [Drosophila virilis]&lt;br&gt;&lt;b&gt;Gene name:&lt;/b&gt; Dvir\GJ20779&lt;/html&gt;" type="string"/>
			<att name="NODE_NESTED_NETWORK_IMAGE_VISIBLE" value="true" type="string"/>
			<att name="NODE_BORDER_STROKE" value="SOLID" type="string"/>
			<att name="NODE_SELECTED" value="false" type="string"/>
			<att name="NODE_TRANSPARENCY" value="255" type="string"/>
			<att name="NODE_LABEL_WIDTH" value="200" type="string"/>
			<att name="NODE_LABEL" value="B4LJR6" type="string"/>
			<att name="NODE_LABEL_FONT_SIZE" value="12" type="string"/>
			<att name="NODE_LABEL_TRANSPARENCY" value="255" type="string"/>
			<att name="NODE_LABEL_COLOR" value="#000000" type="string"/>
			<att name="NODE_VISIBLE" value="true" type="string"/>
			<att name="NODE_DEPTH" value="0.0" type="string"/>
			<att name="NODE_BORDER_TRANSPARENCY" value="255" type="string"/>
			<att name="NODE_LABEL_FONT_FACE" value="Dialog,plain,12" type="string"/>
			<att name="NODE_LABEL_TRANSPARENCY" value="255" type="string"/>
		</graphics>
	</node>
	<node id="DGNGFISAAELRHVMTNLGEK_LTDEEVDEMIREADIDGDGQVNYEEFVTMMTSK" label="DGNGFISAAELRHVMTNLGEK_LTDEEVDEMIREADIDGDGQVNYEEFVTMMTSK">
		<att name="numMSRuns" value="3" type="integer"/>
		<att name="numReplicates" value="3" type="integer"/>
		<att name="PCQ_ID" value="DGNGFISAAELRHVMTNLGEK_LTDEEVDEMIREADIDGDGQVNYEEFVTMMTSK" type="string"/>
		<att name="numConnectedProteinNodes" value="2" type="integer"/>
		<att name="numPeptideSequences" value="2" type="integer"/>
		<att name="PeptideSequences" value="DGNGFISAAELRHVMTNLGEK_LTDEEVDEMIREADIDGDGQVNYEEFVTMMTSK" type="string"/>
		<att name="significant" value="0" type="integer"/>
		<att name="numProteins" value="2" type="integer"/>
		<att name="ionCount" value="45" type="integer"/>
		<att name="Rc" value="-0.5849625007211563" type="real"/>
		<att name="numPsms" value="17" type="integer"/>
		<att name="containsPTMs" value="0" type="integer"/>
		<att name="Ri" value="NaN" type="real"/>
		<att name="lightIons" value="18" type="integer"/>
		<att name="uniquePeptide" value="0" type="integer"/>
		<att name="isFiltered" value="0" type="integer"/>
		<att name="finalRatio" value="-0.5849625007211563" type="real"/>
		<att name="heavyIons" value="27" type="integer"/>
		<att name="normHeavyIons" value="2.076923076923077" type="real"/>
		<att name="uniquePeptideNode" value="0" type="integer"/>
		<att name="normLightIons" value="1.3846153846153846" type="real"/>
		<att name="isProtein" value="0" type="integer"/>
		<graphics type="ROUNDRECT" h="30" w="70" width="4" outline="#000000" fill="#ffffff">
			<att name="NODE_TOOLTIP" value="&lt;html&gt;DGNGFISAAELRHVMTNLGEK_LTDEEVDEMIREADIDGDGQVNYEEFVTMMTSK&lt;br&gt;2 Peptide sequences&lt;br&gt;17 PSMs&lt;br&gt;Shared by 2 protein Nodes&lt;br&gt;Shared by 2 proteins&lt;br&gt;Detected in 3 MS runs&lt;br&gt;Detected in 3 Replicates&lt;br&gt;Ion count ratio Rc = -0.6 = log2( (18/13) / (27/13) )&lt;br&gt;Individual peptides in the node:&lt;br&gt;DGNGFISAAELRHVMTNLGEK, 13 PSMs, Shared by 2 proteins, Detected in 2 MS Runs, Detected in 2 replicates, Rc = -0.5849625007211563&lt;br&gt;LTDEEVDEMIREADIDGDGQVNYEEFVTMMTSK, 4 PSMs, Shared by 2 proteins, Detected in 1 MS Runs, Detected in 1 replicates, Peptide with no PSM ratios = NaN&lt;br&gt;&lt;/html&gt;" type="string"/>
			<att name="NODE_NESTED_NETWORK_IMAGE_VISIBLE" value="true" type="string"/>
			<att name="NODE_BORDER_STROKE" value="SOLID" type="string"/>
			<att name="NODE_SELECTED" value="false" type="string"/>
			<att name="NODE_TRANSPARENCY" value="255" type="string"/>
			<att name="NODE_LABEL_WIDTH" value="200" type="string"/>
			<att name="NODE_LABEL" value="-0.6" type="string"/>
			<att name="NODE_LABEL_FONT_SIZE" value="12" type="string"/>
			<att name="NODE_LABEL_TRANSPARENCY" value="255" type="string"/>
			<att name="NODE_LABEL_COLOR" value="#000000" type="string"/>
			<att name="NODE_VISIBLE" value="true" type="string"/>
			<att name="NODE_DEPTH" value="0.0" type="string"/>
			<att name="NODE_BORDER_TRANSPARENCY" value="255" type="string"/>
			<att name="NODE_LABEL_FONT_FACE" value="Dialog,plain,12" type="string"/>
			<att name="NODE_LABEL_TRANSPARENCY" value="255" type="string"/>
		</graphics>
	</node>
	<node id="P62152" label="P62152">
		<att name="ProteinDescription" value="Calmodulin OS=Drosophila melanogaster GN=Cam PE=1 SV=2 " type="string"/>
		<att name="ACC" value="P62152" type="string"/>
		<att name="numPeptideSequencesInProteins" value="4" type="integer"/>
		<att name="conclusiveProtein" value="0" type="integer"/>
		<att name="numConnectedPeptideNodes" value="4" type="integer"/>
		<att name="UniprotKB" value="P62152" type="string"/>
		<att name="numProteins" value="1" type="integer"/>
		<att name="Classification2Case" value="6" type="string"/>
		<att name="GeneName" value="Cam" type="string"/>
		<att name="containsPTMs" value="0" type="integer"/>
		<att name="conclusiveProteinNode" value="1" type="integer"/>
		<att name="isFiltered" value="0" type="integer"/>
		<att name="ID" value="CALM_DROME" type="string"/>
		<att name="numPsmsInProtein" value="30" type="integer"/>
		<att name="Species" value="[Drosophila melanogaster]" type="string"/>
		<att name="isProtein" value="1" type="integer"/>
		<graphics type="ELLIPSE" h="30" w="70" width="4" outline="#000000" fill="#0080ff">
			<att name="NODE_TOOLTIP" value="&lt;html&gt;&lt;b&gt;Protein ACC(s):&lt;/b&gt;&lt;br&gt;P62152&lt;br&gt;&lt;b&gt;Protein name(s):&lt;/b&gt;&lt;br&gt; Calmodulin OS=Drosophila melanogaster GN=Cam PE=1 SV=2 &lt;br&gt;&lt;b&gt;Classification case(s):&lt;/b&gt;&lt;br&gt;&lt;b&gt;6&lt;/b&gt;: Not classified&lt;br&gt;&lt;b&gt;TAX:&lt;/b&gt; [Drosophila melanogaster]&lt;br&gt;&lt;b&gt;Gene name:&lt;/b&gt; Cam&lt;/html&gt;" type="string"/>
			<att name="NODE_NESTED_NETWORK_IMAGE_VISIBLE" value="true" type="string"/>
			<att name="NODE_BORDER_STROKE" value="SOLID" type="string"/>
			<att name="NODE_SELECTED" value="false" type="string"/>
			<att name="NODE_TRANSPARENCY" value="255" type="string"/>
			<att name="NODE_LABEL_WIDTH" value="200" type="string"/>
			<att name="NODE_LABEL" value="P62152" type="string"/>
			<att name="NODE_LABEL_FONT_SIZE" value="12" type="string"/>
			<att name="NODE_LABEL_TRANSPARENCY" value="255" type="string"/>
			<att name="NODE_LABEL_COLOR" value="#000000" type="string"/>
			<att name="NODE_VISIBLE" value="true" type="string"/>
			<att name="NODE_DEPTH" value="0.0" type="string"/>
			<att name="NODE_BORDER_TRANSPARENCY" value="255" type="string"/>
			<att name="NODE_LABEL_FONT_FACE" value="Dialog,plain,12" type="string"/>
			<att name="NODE_LABEL_TRANSPARENCY" value="255" type="string"/>
		</graphics>
	</node>
	<node id="DGDGTITTK_EAFSLFDK" label="DGDGTITTK_EAFSLFDK">
		<att name="numMSRuns" value="4" type="integer"/>
		<att name="numReplicates" value="2" type="integer"/>
		<att name="PCQ_ID" value="DGDGTITTK_EAFSLFDK" type="string"/>
		<att name="numConnectedProteinNodes" value="1" type="integer"/>
		<att name="numPeptideSequences" value="2" type="integer"/>
		<att name="PeptideSequences" value="DGDGTITTK_EAFSLFDK" type="string"/>
		<att name="significant" value="1" type="integer"/>
		<att name="numProteins" value="1" type="integer"/>
		<att name="ionCount" value="5" type="integer"/>
		<att name="Rc" value="Infinity" type="real"/>
		<att name="numPsms" value="13" type="integer"/>
		<att name="containsPTMs" value="0" type="integer"/>
		<att name="Ri" value="NaN" type="real"/>
		<att name="lightIons" value="5" type="integer"/>
		<att name="uniquePeptide" value="1" type="integer"/>
		<att name="isFiltered" value="0" type="integer"/>
		<att name="finalRatio" value="Infinity" type="real"/>
		<att name="heavyIons" value="0" type="integer"/>
		<att name="normHeavyIons" value="0.0" type="real"/>
		<att name="uniquePeptideNode" value="1" type="integer"/>
		<att name="normLightIons" value="1.25" type="real"/>
		<att name="isProtein" value="0" type="integer"/>
		<graphics type="ROUNDRECT" h="30" w="70" width="4" outline="#000000" fill="#ff0000">
			<att name="NODE_TOOLTIP" value="&lt;html&gt;DGDGTITTK_EAFSLFDK&lt;br&gt;2 Peptide sequences&lt;br&gt;13 PSMs&lt;br&gt;Shared by 1 protein Nodes&lt;br&gt;Shared by 1 proteins&lt;br&gt;Detected in 4 MS runs&lt;br&gt;Detected in 2 Replicates&lt;br&gt;Ion count ratio Rc = Infinity = log2( (5/4) / (0) )&lt;br&gt;Individual peptides in the node:&lt;br&gt;DGDGTITTK, 9 PSMs, Shared by 1 proteins, Detected in 2 MS Runs, Detected in 1 replicates, Peptide with no PSM ratios = NaN&lt;br&gt;EAFSLFDK, 4 PSMs, Shared by 1 proteins, Detected in 3 MS Runs, Detected in 1 replicates, Rc = Infinity&lt;br&gt;&lt;/html&gt;" type="string"/>
			<att name="NODE_NESTED_NETWORK_IMAGE_VISIBLE" value="true" type="string"/>
			<att name="NODE_BORDER_STROKE" value="SOLID" type="string"/>
			<att name="NODE_SELECTED" value="false" type="string"/>
			<att name="NODE_TRANSPARENCY" value="255" type="string"/>
			<att name="NODE_LABEL_WIDTH" value="200" type="string"/>
			<att name="NODE_LABEL" value="Infinity*" type="string"/>
			<att name="NODE_LABEL_FONT_SIZE" value="12" type="string"/>
			<att name="NODE_LABEL_TRANSPARENCY" value="255" type="string"/>
			<att name="NODE_LABEL_COLOR" value="#000000" type="string"/>
			<att name="NODE_VISIBLE" value="true" type="string"/>
			<att name="NODE_DEPTH" value="0.0" type="string"/>
			<att name="NODE_BORDER_TRANSPARENCY" value="255" type="string"/>
			<att name="NODE_LABEL_FONT_FACE" value="Dialog,plain,12" type="string"/>
			<att name="NODE_LABEL_TRANSPARENCY" value="255" type="string"/>
		</graphics>
	</node>
	<node id="GSGAGRANEEDEEEEED_TSEYDGEFK" label="GSGAGRANEEDEEEEED_TSEYDGEFK">
		<att name="numMSRuns" value="1" type="integer"/>
		<att name="numReplicates" value="1" type="integer"/>
		<att name="PCQ_ID" value="GSGAGRANEEDEEEEED_TSEYDGEFK" type="string"/>
		<att name="numConnectedProteinNodes" value="1" type="integer"/>
		<att name="numPeptideSequences" value="2" type="integer"/>
		<att name="PeptideSequences" value="GSGAGRANEEDEEEEED_TSEYDGEFK" type="string"/>
		<att name="significant" value="0" type="integer"/>
		<att name="numProteins" value="1" type="integer"/>
		<att name="ionCount" value="0" type="integer"/>
		<att name="Rc" value="NaN" type="real"/>
		<att name="numPsms" value="3" type="integer"/>
		<att name="containsPTMs" value="0" type="integer"/>
		<att name="Ri" value="NaN" type="real"/>
		<att name="lightIons" value="0" type="integer"/>
		<att name="uniquePeptide" value="1" type="integer"/>
		<att name="isFiltered" value="0" type="integer"/>
		<att name="finalRatio" value="NaN" type="real"/>
		<att name="heavyIons" value="0" type="integer"/>
		<att name="uniquePeptideNode" value="1" type="integer"/>
		<att name="isProtein" value="0" type="integer"/>
		<graphics type="ROUNDRECT" h="30" w="70" width="4" outline="#000000" fill="#ffffff">
			<att name="NODE_TOOLTIP" value="&lt;html&gt;GSGAGRANEEDEEEEED_TSEYDGEFK&lt;br&gt;2 Peptide sequences&lt;br&gt;3 PSMs&lt;br&gt;Shared by 1 protein Nodes&lt;br&gt;Shared by 1 proteins&lt;br&gt;Detected in 1 MS runs&lt;br&gt;Detected in 1 Replicates&lt;br&gt;Ion count ratio Rc = N/A = log2( () / () )&lt;br&gt;Individual peptides in the node:&lt;br&gt;GSGAGRANEEDEEEEED, 2 PSMs, Shared by 1 proteins, Detected in 1 MS Runs, Detected in 1 replicates, Peptide with no PSM ratios = NaN&lt;br&gt;TSEYDGEFK, 1 PSMs, Shared by 1 proteins, Detected in 1 MS Runs, Detected in 1 replicates, Peptide with no PSM ratios = NaN&lt;br&gt;&lt;/html&gt;" type="string"/>
			<att name="NODE_NESTED_NETWORK_IMAGE_VISIBLE" value="true" type="string"/>
			<att name="NODE_BORDER_STROKE" value="SOLID" type="string"/>
			<att name="NODE_SELECTED" value="false" type="string"/>
			<att name="NODE_TRANSPARENCY" value="255" type="string"/>
			<att name="NODE_LABEL_WIDTH" value="200" type="string"/>
			<att name="NODE_LABEL" value="N/A" type="string"/>
			<att name="NODE_LABEL_FONT_SIZE" value="12" type="string"/>
			<att name="NODE_LABEL_TRANSPARENCY" value="255" type="string"/>
			<att name="NODE_LABEL_COLOR" value="#000000" type="string"/>
			<att name="NODE_VISIBLE" value="true" type="string"/>
			<att name="NODE_DEPTH" value="0.0" type="string"/>
			<att name="NODE_BORDER_TRANSPARENCY" value="255" type="string"/>
			<att name="NODE_LABEL_FONT_FACE" value="Dialog,plain,12" type="string"/>
			<att name="NODE_LABEL_TRANSPARENCY" value="255" type="string"/>
		</graphics>
	</node>
	<node id="P41374" label="P41374">
		<att name="ProteinDescription" value="Eukaryotic translation initiation factor 2 subunit 1 OS=Drosophila melanogaster GN=eIF-2alpha PE=2 SV=1 " type="string"/>
		<att name="ACC" value="P41374" type="string"/>
		<att name="numPeptideSequencesInProteins" value="3" type="integer"/>
		<att name="conclusiveProtein" value="0" type="integer"/>
		<att name="numConnectedPeptideNodes" value="3" type="integer"/>
		<att name="UniprotKB" value="P41374" type="string"/>
		<att name="numProteins" value="1" type="integer"/>
		<att name="Classification2Case" value="6" type="string"/>
		<att name="containsPTMs" value="0" type="integer"/>
		<att name="conclusiveProteinNode" value="1" type="integer"/>
		<att name="isFiltered" value="0" type="integer"/>
		<att name="ID" value="P41374" type="string"/>
		<att name="numPsmsInProtein" value="4" type="integer"/>
		<att name="Species" value="[Drosophila melanogaster]" type="string"/>
		<att name="isProtein" value="1" type="integer"/>
		<graphics type="ELLIPSE" h="30" w="70" width="4" outline="#000000" fill="#0080ff">
			<att name="NODE_TOOLTIP" value="&lt;html&gt;&lt;b&gt;Protein ACC(s):&lt;/b&gt;&lt;br&gt;P41374&lt;br&gt;&lt;b&gt;Protein name(s):&lt;/b&gt;&lt;br&gt; Eukaryotic translation initiation factor 2 subunit 1 OS=Drosophila melanogaster GN=eIF-2alpha PE=2 SV=1 &lt;br&gt;&lt;b&gt;Classification case(s):&lt;/b&gt;&lt;br&gt;&lt;b&gt;6&lt;/b&gt;: Not classified&lt;br&gt;&lt;b&gt;TAX:&lt;/b&gt; [Drosophila melanogaster]&lt;br&gt;&lt;b&gt;Gene name:&lt;/b&gt; &lt;/html&gt;" type="string"/>
			<att name="NODE_NESTED_NETWORK_IMAGE_VISIBLE" value="true" type="string"/>
			<att name="NODE_BORDER_STROKE" value="SOLID" type="string"/>
			<att name="NODE_SELECTED" value="false" type="string"/>
			<att name="NODE_TRANSPARENCY" value="255" type="string"/>
			<att name="NODE_LABEL_WIDTH" value="200" type="string"/>
			<att name="NODE_LABEL" value="P41374" type="string"/>
			<att name="NODE_LABEL_FONT_SIZE" value="12" type="string"/>
			<att name="NODE_LABEL_TRANSPARENCY" value="255" type="string"/>
			<att name="NODE_LABEL_COLOR" value="#000000" type="string"/>
			<att name="NODE_VISIBLE" value="true" type="string"/>
			<att name="NODE_DEPTH" value="0.0" type="string"/>
			<att name="NODE_BORDER_TRANSPARENCY" value="255" type="string"/>
			<att name="NODE_LABEL_FONT_FACE" value="Dialog,plain,12" type="string"/>
			<att name="NODE_LABEL_TRANSPARENCY" value="255" type="string"/>
		</graphics>
	</node>
	<node id="GLELSTEELPIRINLIAPPLYVMTTSTTK" label="GLELSTEELPIRINLIAPPLYVMTTSTTK">
		<att name="numMSRuns" value="1" type="integer"/>
		<att name="numReplicates" value="1" type="integer"/>
		<att name="PCQ_ID" value="GLELSTEELPIRINLIAPPLYVMTTSTTK" type="string"/>
		<att name="numConnectedProteinNodes" value="2" type="integer"/>
		<att name="numPeptideSequences" value="1" type="integer"/>
		<att name="PeptideSequences" value="GLELSTEELPIRINLIAPPLYVMTTSTTK" type="string"/>
		<att name="significant" value="0" type="integer"/>
		<att name="numProteins" value="2" type="integer"/>
		<att name="ionCount" value="0" type="integer"/>
		<att name="Rc" value="NaN" type="real"/>
		<att name="numPsms" value="1" type="integer"/>
		<att name="containsPTMs" value="0" type="integer"/>
		<att name="Ri" value="NaN" type="real"/>
		<att name="lightIons" value="0" type="integer"/>
		<att name="uniquePeptide" value="0" type="integer"/>
		<att name="isFiltered" value="0" type="integer"/>
		<att name="finalRatio" value="NaN" type="real"/>
		<att name="heavyIons" value="0" type="integer"/>
		<att name="uniquePeptideNode" value="0" type="integer"/>
		<att name="isProtein" value="0" type="integer"/>
		<graphics type="ROUNDRECT" h="30" w="70" width="4" outline="#000000" fill="#ffffff">
			<att name="NODE_TOOLTIP" value="&lt;html&gt;GLELSTEELPIRINLIAPPLYVMTTSTTK&lt;br&gt;1 Peptide sequences&lt;br&gt;1 PSMs&lt;br&gt;Shared by 2 protein Nodes&lt;br&gt;Shared by 2 proteins&lt;br&gt;Detected in 1 MS runs&lt;br&gt;Detected in 1 Replicates&lt;br&gt;Ion count ratio Rc = N/A = log2( () / () )&lt;br&gt;Individual peptides in the node:&lt;br&gt;GLELSTEELPIRINLIAPPLYVMTTSTTK, 1 PSMs, Shared by 2 proteins, Detected in 1 MS Runs, Detected in 1 replicates, Peptide with no PSM ratios = NaN&lt;br&gt;&lt;/html&gt;" type="string"/>
			<att name="NODE_NESTED_NETWORK_IMAGE_VISIBLE" value="true" type="string"/>
			<att name="NODE_BORDER_STROKE" value="SOLID" type="string"/>
			<att name="NODE_SELECTED" value="false" type="string"/>
			<att name="NODE_TRANSPARENCY" value="255" type="string"/>
			<att name="NODE_LABEL_WIDTH" value="200" type="string"/>
			<att name="NODE_LABEL" value="N/A" type="string"/>
			<att name="NODE_LABEL_FONT_SIZE" value="12" type="string"/>
			<att name="NODE_LABEL_TRANSPARENCY" value="255" type="string"/>
			<att name="NODE_LABEL_COLOR" value="#000000" type="string"/>
			<att name="NODE_VISIBLE" value="true" type="string"/>
			<att name="NODE_DEPTH" value="0.0" type="string"/>
			<att name="NODE_BORDER_TRANSPARENCY" value="255" type="string"/>
			<att name="NODE_LABEL_FONT_FACE" value="Dialog,plain,12" type="string"/>
			<att name="NODE_LABEL_TRANSPARENCY" value="255" type="string"/>
		</graphics>
	</node>
	<node id="B4M340" label="B4M340">
		<att name="ProteinDescription" value="GJ19141 OS=Drosophila virilis GN=Dvir\GJ19141 PE=4 SV=1 " type="string"/>
		<att name="ACC" value="B4M340" type="string"/>
		<att name="numPeptideSequencesInProteins" value="1" type="integer"/>
		<att name="conclusiveProtein" value="1" type="integer"/>
		<att name="numConnectedPeptideNodes" value="1" type="integer"/>
		<att name="UniprotKB" value="B4M340" type="string"/>
		<att name="numProteins" value="1" type="integer"/>
		<att name="Classification2Case" value="6" type="string"/>
		<att name="containsPTMs" value="0" type="integer"/>
		<att name="conclusiveProteinNode" value="0" type="integer"/>
		<att name="isFiltered" value="0" type="integer"/>
		<att name="ID" value="B4M340" type="string"/>
		<att name="numPsmsInProtein" value="1" type="integer"/>
		<att name="Species" value="[Drosophila virilis]" type="string"/>
		<att name="isProtein" value="1" type="integer"/>
		<graphics type="ELLIPSE" h="30" w="70" width="4" outline="#000000" fill="#00cc66">
			<att name="NODE_TOOLTIP" value="&lt;html&gt;&lt;b&gt;Protein ACC(s):&lt;/b&gt;&lt;br&gt;B4M340&lt;br&gt;&lt;b&gt;Protein name(s):&lt;/b&gt;&lt;br&gt; GJ19141 OS=Drosophila virilis GN=Dvir\GJ19141 PE=4 SV=1 &lt;br&gt;&lt;b&gt;Classification case(s):&lt;/b&gt;&lt;br&gt;&lt;b&gt;6&lt;/b&gt;: Not classified&lt;br&gt;&lt;b&gt;TAX:&lt;/b&gt; [Drosophila virilis]&lt;br&gt;&lt;b&gt;Gene name:&lt;/b&gt; &lt;/html&gt;" type="string"/>
			<att name="NODE_NESTED_NETWORK_IMAGE_VISIBLE" value="true" type="string"/>
			<att name="NODE_BORDER_STROKE" value="SOLID" type="string"/>
			<att name="NODE_SELECTED" value="false" type="string"/>
			<att name="NODE_TRANSPARENCY" value="255" type="string"/>
			<att name="NODE_LABEL_WIDTH" value="200" type="string"/>
			<att name="NODE_LABEL" value="B4M340" type="string"/>
			<att name="NODE_LABEL_FONT_SIZE" value="12" type="string"/>
			<att name="NODE_LABEL_TRANSPARENCY" value="255" type="string"/>
			<att name="NODE_LABEL_COLOR" value="#000000" type="string"/>
			<att name="NODE_VISIBLE" value="true" type="string"/>
			<att name="NODE_DEPTH" value="0.0" type="string"/>
			<att name="NODE_BORDER_TRANSPARENCY" value="255" type="string"/>
			<att name="NODE_LABEL_FONT_FACE" value="Dialog,plain,12" type="string"/>
			<att name="NODE_LABEL_TRANSPARENCY" value="255" type="string"/>
		</graphics>
	</node>
	<node id="DLESEEAK_DLTSVADAEQFLK_DNEDIVIAK_FFRSGSPVEYSGGRQAADIIAWVTK_FLDANGEVADSEPVEETEEEEEAPK_MDSTANELESIK_SHLLFFVSREGGHIEK_SVFEGELNEENLK_VANALDSFVFGVSSNADVIAK_VDATVEGELAEQYAVRGYPTLK_VEEGVLVATVDNFK_YKPESDDLSAETIEAFLK" label="DLESEEAK_DLTSVADAEQFLK_DNEDIVIAK_FFRSGSPVEYSGGRQAADIIAWVTK_FLDANGEVADSEPVEETEEEEEAPK_MDSTANELESIK_SHLLFFVSREGGHIEK_SVFEGELNEENLK_VANALDSFVFGVSSNADVIAK_VDATVEGELAEQYAVRGYPTLK_VEEGVLVATVDNFK_YKPESDDLSAETIEAFLK">
		<att name="numMSRuns" value="6" type="integer"/>
		<att name="numReplicates" value="8" type="integer"/>
		<att name="PCQ_ID" value="DLESEEAK_DLTSVADAEQFLK_DNEDIVIAK_FFRSGSPVEYSGGRQAADIIAWVTK_FLDANGEVADSEPVEETEEEEEAPK_MDSTANELESIK_SHLLFFVSREGGHIEK_SVFEGELNEENLK_VANALDSFVFGVSSNADVIAK_VDATVEGELAEQYAVRGYPTLK_VEEGVLVATVDNFK_YKPESDDLSAETIEAFLK" type="string"/>
		<att name="numConnectedProteinNodes" value="1" type="integer"/>
		<att name="numPeptideSequences" value="12" type="integer"/>
		<att name="PeptideSequences" value="DLESEEAK_DLTSVADAEQFLK_DNEDIVIAK_FFRSGSPVEYSGGRQAADIIAWVTK_FLDANGEVADSEPVEETEEEEEAPK_MDSTANELESIK_SHLLFFVSREGGHIEK_SVFEGELNEENLK_VANALDSFVFGVSSNADVIAK_VDATVEGELAEQYAVRGYPTLK_VEEGVLVATVDNFK_YKPESDDLSAETIEAFLK" type="string"/>
		<att name="significant" value="0" type="integer"/>
		<att name="numProteins" value="1" type="integer"/>
		<att name="ionCount" value="268" type="integer"/>
		<att name="Rc" value="7.926689577237486" type="real"/>
		<att name="numPsms" value="119" type="integer"/>
		<att name="containsPTMs" value="0" type="integer"/>
		<att name="Ri" value="NaN" type="real"/>
		<att name="lightIons" value="267" type="integer"/>
		<att name="uniquePeptide" value="1" type="integer"/>
		<att name="isFiltered" value="0" type="integer"/>
		<att name="finalRatio" value="7.926689577237486" type="real"/>
		<att name="heavyIons" value="1" type="integer"/>
		<att name="normHeavyIons" value="0.07692307692307693" type="real"/>
		<att name="uniquePeptideNode" value="1" type="integer"/>
		<att name="normLightIons" value="18.716643863382995" type="real"/>
		<att name="isProtein" value="0" type="integer"/>
		<graphics type="ROUNDRECT" h="30" w="70" width="4" outline="#ff0000" fill="#ffffff">
			<att name="NODE_TOOLTIP" value="&lt;html&gt;DLESEEAK_DLTSVADAEQFLK_DNEDIVIAK_FFRSGSPVEYSGGRQAADIIAWVTK_FLDANGEVADSEPVEETEEEEEAPK_MDSTANELESIK_SHLLFFVSREGGHIEK_SVFEGELNEENLK_VANALDSFVFGVSSNADVIAK_VDATVEGELAEQYAVRGYPTLK_VEEGVLVATVDNFK_YKPESDDLSAETIEAFLK&lt;br&gt;12 Peptide sequences&lt;br&gt;119 PSMs&lt;br&gt;Shared by 1 protein Nodes&lt;br&gt;Shared by 1 proteins&lt;br&gt;Detected in 6 MS runs&lt;br&gt;Detected in 8 Replicates&lt;br&gt;Ion count ratio Rc = 7.9 = log2( (10/4 + 32/13 + 53/23 + 34/16 + 72/27 + 21/11 + 12/6 + 33/12) / (0 + 1/13 + 0 + 0 + 0 + 0 + 0 + 0) )&lt;br&gt;Individual peptides in the node:&lt;br&gt;DLESEEAK, 3 PSMs, Shared by 1 proteins, Detected in 1 MS Runs, Detected in 1 replicates, Peptide with no PSM ratios = NaN&lt;br&gt;DLTSVADAEQFLK, 4 PSMs, Shared by 1 proteins, Detected in 2 MS Runs, Detected in 2 replicates, Rc = Infinity&lt;br&gt;DNEDIVIAK, 13 PSMs, Shared by 1 proteins, Detected in 4 MS Runs, Detected in 2 replicates, Rc = 5.0&lt;br&gt;FFRSGSPVEYSGGRQAADIIAWVTK, 1 PSMs, Shared by 1 proteins, Detected in 1 MS Runs, Detected in 1 replicates, Peptide with no PSM ratios = NaN&lt;br&gt;FLDANGEVADSEPVEETEEEEEAPK, 23 PSMs, Shared by 1 proteins, Detected in 6 MS Runs, Detected in 5 replicates, Rc = Infinity&lt;br&gt;MDSTANELESIK, 2 PSMs, Shared by 1 proteins, Detected in 2 MS Runs, Detected in 1 replicates, Peptide with no PSM ratios = NaN&lt;br&gt;SHLLFFVSREGGHIEK, 1 PSMs, Shared by 1 proteins, Detected in 1 MS Runs, Detected in 1 replicates, Peptide with no PSM ratios = NaN&lt;br&gt;SVFEGELNEENLK, 16 PSMs, Shared by 1 proteins, Detected in 6 MS Runs, Detected in 5 replicates, Rc = Infinity&lt;br&gt;VANALDSFVFGVSSNADVIAK, 27 PSMs, Shared by 1 proteins, Detected in 5 MS Runs, Detected in 4 replicates, Rc = Infinity&lt;br&gt;VDATVEGELAEQYAVRGYPTLK, 11 PSMs, Shared by 1 proteins, Detected in 4 MS Runs, Detected in 3 replicates, Rc = Infinity&lt;br&gt;VEEGVLVATVDNFK, 6 PSMs, Shared by 1 proteins, Detected in 2 MS Runs, Detected in 1 replicates, Rc = Infinity&lt;br&gt;YKPESDDLSAETIEAFLK, 12 PSMs, Shared by 1 proteins, Detected in 5 MS Runs, Detected in 4 replicates, Rc = Infinity&lt;br&gt;&lt;/html&gt;" type="string"/>
			<att name="NODE_NESTED_NETWORK_IMAGE_VISIBLE" value="true" type="string"/>
			<att name="NODE_BORDER_STROKE" value="SOLID" type="string"/>
			<att name="NODE_SELECTED" value="false" type="string"/>
			<att name="NODE_TRANSPARENCY" value="255" type="string"/>
			<att name="NODE_LABEL_WIDTH" value="200" type="string"/>
			<att name="NODE_LABEL" value="7.9" type="string"/>
			<att name="NODE_LABEL_FONT_SIZE" value="12" type="string"/>
			<att name="NODE_LABEL_TRANSPARENCY" value="255" type="string"/>
			<att name="NODE_LABEL_COLOR" value="#000000" type="string"/>
			<att name="NODE_VISIBLE" value="true" type="string"/>
			<att name="NODE_DEPTH" value="0.0" type="string"/>
			<att name="NODE_BORDER_TRANSPARENCY" value="255" type="string"/>
			<att name="NODE_LABEL_FONT_FACE" value="Dialog,plain,12" type="string"/>
			<att name="NODE_LABEL_TRANSPARENCY" value="255" type="string"/>
		</graphics>
	</node>
	<node id="P54399" label="P54399">
		<att name="ProteinDescription" value="Protein disulfide-isomerase OS=Drosophila melanogaster GN=Pdi PE=2 SV=1 " type="string"/>
		<att name="ACC" value="P54399" type="string"/>
		<att name="numPeptideSequencesInProteins" value="19" type="integer"/>
		<att name="conclusiveProtein" value="0" type="integer"/>
		<att name="numConnectedPeptideNodes" value="19" type="integer"/>
		<att name="UniprotKB" value="P54399" type="string"/>
		<att name="numProteins" value="1" type="integer"/>
		<att name="Classification2Case" value="4" type="string"/>
		<att name="GeneName" value="Pdi" type="string"/>
		<att name="containsPTMs" value="0" type="integer"/>
		<att name="conclusiveProteinNode" value="1" type="integer"/>
		<att name="isFiltered" value="0" type="integer"/>
		<att name="ID" value="PDI_DROME" type="string"/>
		<att name="numPsmsInProtein" value="262" type="integer"/>
		<att name="Species" value="[Drosophila melanogaster]" type="string"/>
		<att name="isProtein" value="1" type="integer"/>
		<graphics type="ELLIPSE" h="30" w="70" width="4" outline="#000000" fill="#0080ff">
			<att name="NODE_TOOLTIP" value="&lt;html&gt;&lt;b&gt;Protein ACC(s):&lt;/b&gt;&lt;br&gt;P54399&lt;br&gt;&lt;b&gt;Protein name(s):&lt;/b&gt;&lt;br&gt; Protein disulfide-isomerase OS=Drosophila melanogaster GN=Pdi PE=2 SV=1 &lt;br&gt;&lt;b&gt;Classification case(s):&lt;/b&gt;&lt;br&gt;&lt;b&gt;4&lt;/b&gt;: Both unique peptides are significantly different and shared peptide is significantly different in between&lt;br&gt;&lt;b&gt;TAX:&lt;/b&gt; [Drosophila melanogaster]&lt;br&gt;&lt;b&gt;Gene name:&lt;/b&gt; Pdi&lt;/html&gt;" type="string"/>
			<att name="NODE_NESTED_NETWORK_IMAGE_VISIBLE" value="true" type="string"/>
			<att name="NODE_BORDER_STROKE" value="SOLID" type="string"/>
			<att name="NODE_SELECTED" value="false" type="string"/>
			<att name="NODE_TRANSPARENCY" value="255" type="string"/>
			<att name="NODE_LABEL_WIDTH" value="200" type="string"/>
			<att name="NODE_LABEL" value="P54399" type="string"/>
			<att name="NODE_LABEL_FONT_SIZE" value="12" type="string"/>
			<att name="NODE_LABEL_TRANSPARENCY" value="255" type="string"/>
			<att name="NODE_LABEL_COLOR" value="#000000" type="string"/>
			<att name="NODE_VISIBLE" value="true" type="string"/>
			<att name="NODE_DEPTH" value="0.0" type="string"/>
			<att name="NODE_BORDER_TRANSPARENCY" value="255" type="string"/>
			<att name="NODE_LABEL_FONT_FACE" value="Dialog,plain,12" type="string"/>
			<att name="NODE_LABEL_TRANSPARENCY" value="255" type="string"/>
		</graphics>
	</node>
	<node id="AAQQLAEK_DNEIAIIGFFK_DNGVVLFK_EEVPTIRLIK_FAQVQSLPLIVDFNHESASK_QLAPIYDQLAEK_VLVSSNFESVALDK" label="AAQQLAEK_DNEIAIIGFFK_DNGVVLFK_EEVPTIRLIK_FAQVQSLPLIVDFNHESASK_QLAPIYDQLAEK_VLVSSNFESVALDK">
		<att name="numMSRuns" value="6" type="integer"/>
		<att name="numReplicates" value="7" type="integer"/>
		<att name="PCQ_ID" value="AAQQLAEK_DNEIAIIGFFK_DNGVVLFK_EEVPTIRLIK_FAQVQSLPLIVDFNHESASK_QLAPIYDQLAEK_VLVSSNFESVALDK" type="string"/>
		<att name="numConnectedProteinNodes" value="2" type="integer"/>
		<att name="numPeptideSequences" value="7" type="integer"/>
		<att name="PeptideSequences" value="AAQQLAEK_DNEIAIIGFFK_DNGVVLFK_EEVPTIRLIK_FAQVQSLPLIVDFNHESASK_QLAPIYDQLAEK_VLVSSNFESVALDK" type="string"/>
		<att name="significant" value="0" type="integer"/>
		<att name="numProteins" value="2" type="integer"/>
		<att name="ionCount" value="372" type="integer"/>
		<att name="Rc" value="0.8969625422377062" type="real"/>
		<att name="numPsms" value="143" type="integer"/>
		<att name="containsPTMs" value="0" type="integer"/>
		<att name="Ri" value="NaN" type="real"/>
		<att name="lightIons" value="202" type="integer"/>
		<att name="uniquePeptide" value="0" type="integer"/>
		<att name="isFiltered" value="0" type="integer"/>
		<att name="finalRatio" value="0.8969625422377062" type="real"/>
		<att name="heavyIons" value="170" type="integer"/>
		<att name="normHeavyIons" value="6.855555555555556" type="real"/>
		<att name="uniquePeptideNode" value="0" type="integer"/>
		<att name="normLightIons" value="12.766013071895426" type="real"/>
		<att name="isProtein" value="0" type="integer"/>
		<graphics type="ROUNDRECT" h="30" w="70" width="4" outline="#000000" fill="#ffffff">
			<att name="NODE_TOOLTIP" value="&lt;html&gt;AAQQLAEK_DNEIAIIGFFK_DNGVVLFK_EEVPTIRLIK_FAQVQSLPLIVDFNHESASK_QLAPIYDQLAEK_VLVSSNFESVALDK&lt;br&gt;7 Peptide sequences&lt;br&gt;143 PSMs&lt;br&gt;Shared by 2 protein Nodes&lt;br&gt;Shared by 2 proteins&lt;br&gt;Detected in 6 MS runs&lt;br&gt;Detected in 7 Replicates&lt;br&gt;Ion count ratio Rc = 0.9 = log2( (58/36 + 10/5 + 8/2 + 46/60 + 44/17 + 36/20) / (44/36 + 0 + 2/2 + 56/60 + 34/17 + 34/20) )&lt;br&gt;Individual peptides in the node:&lt;br&gt;AAQQLAEK, 3 PSMs, Shared by 2 proteins, Detected in 1 MS Runs, Detected in 1 replicates, Peptide with no PSM ratios = NaN&lt;br&gt;DNEIAIIGFFK, 36 PSMs, Shared by 2 proteins, Detected in 6 MS Runs, Detected in 6 replicates, Rc = 0.39854937649027483&lt;br&gt;DNGVVLFK, 5 PSMs, Shared by 2 proteins, Detected in 2 MS Runs, Detected in 1 replicates, Rc = Infinity&lt;br&gt;EEVPTIRLIK, 2 PSMs, Shared by 2 proteins, Detected in 1 MS Runs, Detected in 1 replicates, Rc = 2.0&lt;br&gt;FAQVQSLPLIVDFNHESASK, 60 PSMs, Shared by 2 proteins, Detected in 6 MS Runs, Detected in 6 replicates, Rc = -0.2837929660005913&lt;br&gt;QLAPIYDQLAEK, 17 PSMs, Shared by 2 proteins, Detected in 4 MS Runs, Detected in 4 replicates, Rc = 0.37196877738695794&lt;br&gt;VLVSSNFESVALDK, 20 PSMs, Shared by 2 proteins, Detected in 5 MS Runs, Detected in 5 replicates, Rc = 0.08246216019197297&lt;br&gt;&lt;/html&gt;" type="string"/>
			<att name="NODE_NESTED_NETWORK_IMAGE_VISIBLE" value="true" type="string"/>
			<att name="NODE_BORDER_STROKE" value="SOLID" type="string"/>
			<att name="NODE_SELECTED" value="false" type="string"/>
			<att name="NODE_TRANSPARENCY" value="255" type="string"/>
			<att name="NODE_LABEL_WIDTH" value="200" type="string"/>
			<att name="NODE_LABEL" value="0.9" type="string"/>
			<att name="NODE_LABEL_FONT_SIZE" value="12" type="string"/>
			<att name="NODE_LABEL_TRANSPARENCY" value="255" type="string"/>
			<att name="NODE_LABEL_COLOR" value="#000000" type="string"/>
			<att name="NODE_VISIBLE" value="true" type="string"/>
			<att name="NODE_DEPTH" value="0.0" type="string"/>
			<att name="NODE_BORDER_TRANSPARENCY" value="255" type="string"/>
			<att name="NODE_LABEL_FONT_FACE" value="Dialog,plain,12" type="string"/>
			<att name="NODE_LABEL_TRANSPARENCY" value="255" type="string"/>
		</graphics>
	</node>
	<node id="B4LGU3" label="B4LGU3">
		<att name="ProteinDescription" value="GJ11469" type="string"/>
		<att name="ACC" value="B4LGU3" type="string"/>
		<att name="numPeptideSequencesInProteins" value="18" type="integer"/>
		<att name="conclusiveProtein" value="0" type="integer"/>
		<att name="numConnectedPeptideNodes" value="18" type="integer"/>
		<att name="UniprotKB" value="B4LGU3" type="string"/>
		<att name="numProteins" value="1" type="integer"/>
		<att name="Classification2Case" value="4" type="string"/>
		<att name="GeneName" value="Dvir\GJ11469" type="string"/>
		<att name="containsPTMs" value="0" type="integer"/>
		<att name="conclusiveProteinNode" value="1" type="integer"/>
		<att name="isFiltered" value="0" type="integer"/>
		<att name="ID" value="B4LGU3_DROVI" type="string"/>
		<att name="numPsmsInProtein" value="276" type="integer"/>
		<att name="Species" value="[Drosophila virilis]" type="string"/>
		<att name="isProtein" value="1" type="integer"/>
		<graphics type="ELLIPSE" h="30" w="70" width="4" outline="#000000" fill="#00cc66">
			<att name="NODE_TOOLTIP" value="&lt;html&gt;&lt;b&gt;Protein ACC(s):&lt;/b&gt;&lt;br&gt;B4LGU3&lt;br&gt;&lt;b&gt;Protein name(s):&lt;/b&gt;&lt;br&gt; GJ11469&lt;br&gt;&lt;b&gt;Classification case(s):&lt;/b&gt;&lt;br&gt;&lt;b&gt;4&lt;/b&gt;: Both unique peptides are significantly different and shared peptide is significantly different in between&lt;br&gt;&lt;b&gt;TAX:&lt;/b&gt; [Drosophila virilis]&lt;br&gt;&lt;b&gt;Gene name:&lt;/b&gt; Dvir\GJ11469&lt;/html&gt;" type="string"/>
			<att name="NODE_NESTED_NETWORK_IMAGE_VISIBLE" value="true" type="string"/>
			<att name="NODE_BORDER_STROKE" value="SOLID" type="string"/>
			<att name="NODE_SELECTED" value="false" type="string"/>
			<att name="NODE_TRANSPARENCY" value="255" type="string"/>
			<att name="NODE_LABEL_WIDTH" value="200" type="string"/>
			<att name="NODE_LABEL" value="B4LGU3" type="string"/>
			<att name="NODE_LABEL_FONT_SIZE" value="12" type="string"/>
			<att name="NODE_LABEL_TRANSPARENCY" value="255" type="string"/>
			<att name="NODE_LABEL_COLOR" value="#000000" type="string"/>
			<att name="NODE_VISIBLE" value="true" type="string"/>
			<att name="NODE_DEPTH" value="0.0" type="string"/>
			<att name="NODE_BORDER_TRANSPARENCY" value="255" type="string"/>
			<att name="NODE_LABEL_FONT_FACE" value="Dialog,plain,12" type="string"/>
			<att name="NODE_LABEL_TRANSPARENCY" value="255" type="string"/>
		</graphics>
	</node>
	<node id="AANALDSFVFGISSNADVIAK_DLTSVAEAEQFLK_DNADIVIAK_DVESEEAK_EAGHIEAHVDPLK_FLDANGEVADAEPAEESEEEEEAAPK_LEEGVIVATVDNFK_MDSTANELENIK_SVFEGELSEESLK_VDATVEGELAEQYQVRGYPTLK_YKPESADLTPESIEAFLK" label="AANALDSFVFGISSNADVIAK_DLTSVAEAEQFLK_DNADIVIAK_DVESEEAK_EAGHIEAHVDPLK_FLDANGEVADAEPAEESEEEEEAAPK_LEEGVIVATVDNFK_MDSTANELENIK_SVFEGELSEESLK_VDATVEGELAEQYQVRGYPTLK_YKPESADLTPESIEAFLK">
		<att name="numMSRuns" value="6" type="integer"/>
		<att name="numReplicates" value="8" type="integer"/>
		<att name="PCQ_ID" value="AANALDSFVFGISSNADVIAK_DLTSVAEAEQFLK_DNADIVIAK_DVESEEAK_EAGHIEAHVDPLK_FLDANGEVADAEPAEESEEEEEAAPK_LEEGVIVATVDNFK_MDSTANELENIK_SVFEGELSEESLK_VDATVEGELAEQYQVRGYPTLK_YKPESADLTPESIEAFLK" type="string"/>
		<att name="numConnectedProteinNodes" value="1" type="integer"/>
		<att name="numPeptideSequences" value="11" type="integer"/>
		<att name="PeptideSequences" value="AANALDSFVFGISSNADVIAK_DLTSVAEAEQFLK_DNADIVIAK_DVESEEAK_EAGHIEAHVDPLK_FLDANGEVADAEPAEESEEEEEAAPK_LEEGVIVATVDNFK_MDSTANELENIK_SVFEGELSEESLK_VDATVEGELAEQYQVRGYPTLK_YKPESADLTPESIEAFLK" type="string"/>
		<att name="significant" value="0" type="integer"/>
		<att name="numProteins" value="1" type="integer"/>
		<att name="ionCount" value="293" type="integer"/>
		<att name="Rc" value="-7.849536660892495" type="real"/>
		<att name="numPsms" value="133" type="integer"/>
		<att name="containsPTMs" value="0" type="integer"/>
		<att name="Ri" value="NaN" type="real"/>
		<att name="lightIons" value="1" type="integer"/>
		<att name="uniquePeptide" value="1" type="integer"/>
		<att name="isFiltered" value="0" type="integer"/>
		<att name="finalRatio" value="-7.849536660892495" type="real"/>
		<att name="heavyIons" value="292" type="integer"/>
		<att name="normHeavyIons" value="19.22050264550265" type="real"/>
		<att name="uniquePeptideNode" value="1" type="integer"/>
		<att name="normLightIons" value="0.08333333333333333" type="real"/>
		<att name="isProtein" value="0" type="integer"/>
		<graphics type="ROUNDRECT" h="30" w="70" width="4" outline="#ff0000" fill="#ffffff">
			<att name="NODE_TOOLTIP" value="&lt;html&gt;AANALDSFVFGISSNADVIAK_DLTSVAEAEQFLK_DNADIVIAK_DVESEEAK_EAGHIEAHVDPLK_FLDANGEVADAEPAEESEEEEEAAPK_LEEGVIVATVDNFK_MDSTANELENIK_SVFEGELSEESLK_VDATVEGELAEQYQVRGYPTLK_YKPESADLTPESIEAFLK&lt;br&gt;11 Peptide sequences&lt;br&gt;133 PSMs&lt;br&gt;Shared by 1 protein Nodes&lt;br&gt;Shared by 1 proteins&lt;br&gt;Detected in 6 MS runs&lt;br&gt;Detected in 8 Replicates&lt;br&gt;Ion count ratio Rc = -7.8 = log2( (0 + 0 + 0 + 1/12 + 0 + 0 + 0 + 0) / (58/28 + 11/5 + 20/10 + 28/12 + 20/6 + 60/20 + 30/16 + 65/27) )&lt;br&gt;Individual peptides in the node:&lt;br&gt;AANALDSFVFGISSNADVIAK, 28 PSMs, Shared by 1 proteins, Detected in 5 MS Runs, Detected in 4 replicates, Rc = -Infinity&lt;br&gt;DLTSVAEAEQFLK, 5 PSMs, Shared by 1 proteins, Detected in 2 MS Runs, Detected in 1 replicates, Rc = -Infinity&lt;br&gt;DNADIVIAK, 10 PSMs, Shared by 1 proteins, Detected in 4 MS Runs, Detected in 2 replicates, Rc = -Infinity&lt;br&gt;DVESEEAK, 1 PSMs, Shared by 1 proteins, Detected in 1 MS Runs, Detected in 1 replicates, Peptide with no PSM ratios = NaN&lt;br&gt;EAGHIEAHVDPLK, 6 PSMs, Shared by 1 proteins, Detected in 4 MS Runs, Detected in 1 replicates, Peptide with no PSM ratios = NaN&lt;br&gt;FLDANGEVADAEPAEESEEEEEAAPK, 12 PSMs, Shared by 1 proteins, Detected in 5 MS Runs, Detected in 3 replicates, Rc = -4.807354922057604&lt;br&gt;LEEGVIVATVDNFK, 6 PSMs, Shared by 1 proteins, Detected in 3 MS Runs, Detected in 3 replicates, Rc = -Infinity&lt;br&gt;MDSTANELENIK, 2 PSMs, Shared by 1 proteins, Detected in 2 MS Runs, Detected in 1 replicates, Peptide with no PSM ratios = NaN&lt;br&gt;SVFEGELSEESLK, 20 PSMs, Shared by 1 proteins, Detected in 6 MS Runs, Detected in 5 replicates, Rc = -Infinity&lt;br&gt;VDATVEGELAEQYQVRGYPTLK, 16 PSMs, Shared by 1 proteins, Detected in 5 MS Runs, Detected in 3 replicates, Rc = -Infinity&lt;br&gt;YKPESADLTPESIEAFLK, 27 PSMs, Shared by 1 proteins, Detected in 6 MS Runs, Detected in 5 replicates, Rc = -Infinity&lt;br&gt;&lt;/html&gt;" type="string"/>
			<att name="NODE_NESTED_NETWORK_IMAGE_VISIBLE" value="true" type="string"/>
			<att name="NODE_BORDER_STROKE" value="SOLID" type="string"/>
			<att name="NODE_SELECTED" value="false" type="string"/>
			<att name="NODE_TRANSPARENCY" value="255" type="string"/>
			<att name="NODE_LABEL_WIDTH" value="200" type="string"/>
			<att name="NODE_LABEL" value="-7.8" type="string"/>
			<att name="NODE_LABEL_FONT_SIZE" value="12" type="string"/>
			<att name="NODE_LABEL_TRANSPARENCY" value="255" type="string"/>
			<att name="NODE_LABEL_COLOR" value="#000000" type="string"/>
			<att name="NODE_VISIBLE" value="true" type="string"/>
			<att name="NODE_DEPTH" value="0.0" type="string"/>
			<att name="NODE_BORDER_TRANSPARENCY" value="255" type="string"/>
			<att name="NODE_LABEL_FONT_FACE" value="Dialog,plain,12" type="string"/>
			<att name="NODE_LABEL_TRANSPARENCY" value="255" type="string"/>
		</graphics>
	</node>
	<node id="A4V303 P48605" label="A4V303 P48605">
		<att name="ProteinDescription" value="Cctgamma, isoform B OS=Drosophila melanogaster GN=Cctgamma PE=3 SV=1  #### T-complex protein 1 subunit gamma" type="string"/>
		<att name="ACC" value="A4V303 P48605" type="string"/>
		<att name="numPeptideSequencesInProteins" value="3" type="integer"/>
		<att name="conclusiveProtein" value="0" type="integer"/>
		<att name="numConnectedPeptideNodes" value="3" type="integer"/>
		<att name="UniprotKB" value="A4V303 P48605" type="string"/>
		<att name="numProteins" value="2" type="integer"/>
		<att name="Classification2Case" value="6" type="string"/>
		<att name="GeneName" value="Cctgamma" type="string"/>
		<att name="containsPTMs" value="0" type="integer"/>
		<att name="conclusiveProteinNode" value="0" type="integer"/>
		<att name="isFiltered" value="0" type="integer"/>
		<att name="ID" value="A4V303_DROME TCPG_DROME" type="string"/>
		<att name="numPsmsInProtein" value="32" type="integer"/>
		<att name="Species" value="[Drosophila melanogaster]" type="string"/>
		<att name="isProtein" value="1" type="integer"/>
		<graphics type="ELLIPSE" h="30" w="70" width="4" outline="#000000" fill="#0080ff">
			<att name="NODE_TOOLTIP" value="&lt;html&gt;&lt;b&gt;Protein ACC(s):&lt;/b&gt;&lt;br&gt;A4V303 P48605&lt;br&gt;&lt;b&gt;Protein name(s):&lt;/b&gt;&lt;br&gt; Cctgamma, isoform B OS=Drosophila melanogaster GN=Cctgamma PE=3 SV=1 &lt;br&gt;T-complex protein 1 subunit gamma&lt;br&gt;&lt;b&gt;Classification case(s):&lt;/b&gt;&lt;br&gt;&lt;b&gt;6&lt;/b&gt;: Not classified&lt;br&gt;&lt;b&gt;TAX:&lt;/b&gt; [Drosophila melanogaster]&lt;br&gt;&lt;b&gt;Gene name:&lt;/b&gt; Cctgamma&lt;/html&gt;" type="string"/>
			<att name="NODE_NESTED_NETWORK_IMAGE_VISIBLE" value="true" type="string"/>
			<att name="NODE_BORDER_STROKE" value="SOLID" type="string"/>
			<att name="NODE_SELECTED" value="false" type="string"/>
			<att name="NODE_TRANSPARENCY" value="255" type="string"/>
			<att name="NODE_LABEL_WIDTH" value="200" type="string"/>
			<att name="NODE_LABEL" value="A4V303 P48605" type="string"/>
			<att name="NODE_LABEL_FONT_SIZE" value="12" type="string"/>
			<att name="NODE_LABEL_TRANSPARENCY" value="255" type="string"/>
			<att name="NODE_LABEL_COLOR" value="#000000" type="string"/>
			<att name="NODE_VISIBLE" value="true" type="string"/>
			<att name="NODE_DEPTH" value="0.0" type="string"/>
			<att name="NODE_BORDER_TRANSPARENCY" value="255" type="string"/>
			<att name="NODE_LABEL_FONT_FACE" value="Dialog,plain,12" type="string"/>
			<att name="NODE_LABEL_TRANSPARENCY" value="255" type="string"/>
		</graphics>
	</node>
	<node id="GVSDLAQHYLLK_TAVETAILLLRIDDIVSGSK_VQLENIQAGK" label="GVSDLAQHYLLK_TAVETAILLLRIDDIVSGSK_VQLENIQAGK">
		<att name="numMSRuns" value="6" type="integer"/>
		<att name="numReplicates" value="6" type="integer"/>
		<att name="PCQ_ID" value="GVSDLAQHYLLK_TAVETAILLLRIDDIVSGSK_VQLENIQAGK" type="string"/>
		<att name="numConnectedProteinNodes" value="2" type="integer"/>
		<att name="numPeptideSequences" value="3" type="integer"/>
		<att name="PeptideSequences" value="GVSDLAQHYLLK_TAVETAILLLRIDDIVSGSK_VQLENIQAGK" type="string"/>
		<att name="significant" value="0" type="integer"/>
		<att name="numProteins" value="3" type="integer"/>
		<att name="ionCount" value="83" type="integer"/>
		<att name="Rc" value="-2.3561438102252756" type="real"/>
		<att name="numPsms" value="32" type="integer"/>
		<att name="containsPTMs" value="0" type="integer"/>
		<att name="Ri" value="NaN" type="real"/>
		<att name="lightIons" value="11" type="integer"/>
		<att name="uniquePeptide" value="0" type="integer"/>
		<att name="isFiltered" value="0" type="integer"/>
		<att name="finalRatio" value="-2.3561438102252756" type="real"/>
		<att name="heavyIons" value="72" type="integer"/>
		<att name="normHeavyIons" value="5.333333333333333" type="real"/>
		<att name="uniquePeptideNode" value="0" type="integer"/>
		<att name="normLightIons" value="1.0416666666666665" type="real"/>
		<att name="isProtein" value="0" type="integer"/>
		<graphics type="ROUNDRECT" h="30" w="70" width="4" outline="#000000" fill="#ffffff">
			<att name="NODE_TOOLTIP" value="&lt;html&gt;GVSDLAQHYLLK_TAVETAILLLRIDDIVSGSK_VQLENIQAGK&lt;br&gt;3 Peptide sequences&lt;br&gt;32 PSMs&lt;br&gt;Shared by 2 protein Nodes&lt;br&gt;Shared by 3 proteins&lt;br&gt;Detected in 6 MS runs&lt;br&gt;Detected in 6 Replicates&lt;br&gt;Ion count ratio Rc = -2.4 = log2( (9/24 + 2/3) / (64/24 + 8/3) )&lt;br&gt;Individual peptides in the node:&lt;br&gt;GVSDLAQHYLLK, 5 PSMs, Shared by 3 proteins, Detected in 4 MS Runs, Detected in 1 replicates, Peptide with no PSM ratios = NaN&lt;br&gt;TAVETAILLLRIDDIVSGSK, 24 PSMs, Shared by 3 proteins, Detected in 5 MS Runs, Detected in 4 replicates, Rc = -2.8300749985576874&lt;br&gt;VQLENIQAGK, 3 PSMs, Shared by 3 proteins, Detected in 2 MS Runs, Detected in 1 replicates, Rc = -2.0&lt;br&gt;&lt;/html&gt;" type="string"/>
			<att name="NODE_NESTED_NETWORK_IMAGE_VISIBLE" value="true" type="string"/>
			<att name="NODE_BORDER_STROKE" value="SOLID" type="string"/>
			<att name="NODE_SELECTED" value="false" type="string"/>
			<att name="NODE_TRANSPARENCY" value="255" type="string"/>
			<att name="NODE_LABEL_WIDTH" value="200" type="string"/>
			<att name="NODE_LABEL" value="-2.4" type="string"/>
			<att name="NODE_LABEL_FONT_SIZE" value="12" type="string"/>
			<att name="NODE_LABEL_TRANSPARENCY" value="255" type="string"/>
			<att name="NODE_LABEL_COLOR" value="#000000" type="string"/>
			<att name="NODE_VISIBLE" value="true" type="string"/>
			<att name="NODE_DEPTH" value="0.0" type="string"/>
			<att name="NODE_BORDER_TRANSPARENCY" value="255" type="string"/>
			<att name="NODE_LABEL_FONT_FACE" value="Dialog,plain,12" type="string"/>
			<att name="NODE_LABEL_TRANSPARENCY" value="255" type="string"/>
		</graphics>
	</node>
	<node id="B4LYG9" label="B4LYG9">
		<att name="ProteinDescription" value="GJ23334 OS=Drosophila virilis GN=Dvir\GJ23334 PE=3 SV=1 " type="string"/>
		<att name="ACC" value="B4LYG9" type="string"/>
		<att name="numPeptideSequencesInProteins" value="4" type="integer"/>
		<att name="conclusiveProtein" value="0" type="integer"/>
		<att name="numConnectedPeptideNodes" value="4" type="integer"/>
		<att name="UniprotKB" value="B4LYG9" type="string"/>
		<att name="numProteins" value="1" type="integer"/>
		<att name="Classification2Case" value="6" type="string"/>
		<att name="GeneName" value="Dvir\GJ23334" type="string"/>
		<att name="containsPTMs" value="0" type="integer"/>
		<att name="conclusiveProteinNode" value="1" type="integer"/>
		<att name="isFiltered" value="0" type="integer"/>
		<att name="ID" value="B4LYG9_DROVI" type="string"/>
		<att name="numPsmsInProtein" value="36" type="integer"/>
		<att name="Species" value="[Drosophila virilis]" type="string"/>
		<att name="isProtein" value="1" type="integer"/>
		<graphics type="ELLIPSE" h="30" w="70" width="4" outline="#000000" fill="#00cc66">
			<att name="NODE_TOOLTIP" value="&lt;html&gt;&lt;b&gt;Protein ACC(s):&lt;/b&gt;&lt;br&gt;B4LYG9&lt;br&gt;&lt;b&gt;Protein name(s):&lt;/b&gt;&lt;br&gt; GJ23334 OS=Drosophila virilis GN=Dvir\GJ23334 PE=3 SV=1 &lt;br&gt;&lt;b&gt;Classification case(s):&lt;/b&gt;&lt;br&gt;&lt;b&gt;6&lt;/b&gt;: Not classified&lt;br&gt;&lt;b&gt;TAX:&lt;/b&gt; [Drosophila virilis]&lt;br&gt;&lt;b&gt;Gene name:&lt;/b&gt; Dvir\GJ23334&lt;/html&gt;" type="string"/>
			<att name="NODE_NESTED_NETWORK_IMAGE_VISIBLE" value="true" type="string"/>
			<att name="NODE_BORDER_STROKE" value="SOLID" type="string"/>
			<att name="NODE_SELECTED" value="false" type="string"/>
			<att name="NODE_TRANSPARENCY" value="255" type="string"/>
			<att name="NODE_LABEL_WIDTH" value="200" type="string"/>
			<att name="NODE_LABEL" value="B4LYG9" type="string"/>
			<att name="NODE_LABEL_FONT_SIZE" value="12" type="string"/>
			<att name="NODE_LABEL_TRANSPARENCY" value="255" type="string"/>
			<att name="NODE_LABEL_COLOR" value="#000000" type="string"/>
			<att name="NODE_VISIBLE" value="true" type="string"/>
			<att name="NODE_DEPTH" value="0.0" type="string"/>
			<att name="NODE_BORDER_TRANSPARENCY" value="255" type="string"/>
			<att name="NODE_LABEL_FONT_FACE" value="Dialog,plain,12" type="string"/>
			<att name="NODE_LABEL_TRANSPARENCY" value="255" type="string"/>
		</graphics>
	</node>
	<node id="DVGTGAGLFEIK" label="DVGTGAGLFEIK">
		<att name="numMSRuns" value="2" type="integer"/>
		<att name="numReplicates" value="1" type="integer"/>
		<att name="PCQ_ID" value="DVGTGAGLFEIK" type="string"/>
		<att name="numConnectedProteinNodes" value="1" type="integer"/>
		<att name="numPeptideSequences" value="1" type="integer"/>
		<att name="PeptideSequences" value="DVGTGAGLFEIK" type="string"/>
		<att name="significant" value="1" type="integer"/>
		<att name="numProteins" value="1" type="integer"/>
		<att name="ionCount" value="4" type="integer"/>
		<att name="Rc" value="-Infinity" type="real"/>
		<att name="numPsms" value="4" type="integer"/>
		<att name="containsPTMs" value="0" type="integer"/>
		<att name="Ri" value="NaN" type="real"/>
		<att name="lightIons" value="0" type="integer"/>
		<att name="uniquePeptide" value="1" type="integer"/>
		<att name="isFiltered" value="0" type="integer"/>
		<att name="finalRatio" value="-Infinity" type="real"/>
		<att name="heavyIons" value="4" type="integer"/>
		<att name="normHeavyIons" value="1.0" type="real"/>
		<att name="uniquePeptideNode" value="1" type="integer"/>
		<att name="normLightIons" value="0.0" type="real"/>
		<att name="isProtein" value="0" type="integer"/>
		<graphics type="ROUNDRECT" h="30" w="70" width="4" outline="#000000" fill="#0000ff">
			<att name="NODE_TOOLTIP" value="&lt;html&gt;DVGTGAGLFEIK&lt;br&gt;1 Peptide sequences&lt;br&gt;4 PSMs&lt;br&gt;Shared by 1 protein Nodes&lt;br&gt;Shared by 1 proteins&lt;br&gt;Detected in 2 MS runs&lt;br&gt;Detected in 1 Replicates&lt;br&gt;Ion count ratio Rc = -Infinity = log2( (0) / (4/4) )&lt;br&gt;Individual peptides in the node:&lt;br&gt;DVGTGAGLFEIK, 4 PSMs, Shared by 1 proteins, Detected in 2 MS Runs, Detected in 1 replicates, Rc = -Infinity&lt;br&gt;&lt;/html&gt;" type="string"/>
			<att name="NODE_NESTED_NETWORK_IMAGE_VISIBLE" value="true" type="string"/>
			<att name="NODE_BORDER_STROKE" value="SOLID" type="string"/>
			<att name="NODE_SELECTED" value="false" type="string"/>
			<att name="NODE_TRANSPARENCY" value="255" type="string"/>
			<att name="NODE_LABEL_WIDTH" value="200" type="string"/>
			<att name="NODE_LABEL" value="-Infinity*" type="string"/>
			<att name="NODE_LABEL_FONT_SIZE" value="12" type="string"/>
			<att name="NODE_LABEL_TRANSPARENCY" value="255" type="string"/>
			<att name="NODE_LABEL_COLOR" value="#000000" type="string"/>
			<att name="NODE_VISIBLE" value="true" type="string"/>
			<att name="NODE_DEPTH" value="0.0" type="string"/>
			<att name="NODE_BORDER_TRANSPARENCY" value="255" type="string"/>
			<att name="NODE_LABEL_FONT_FACE" value="Dialog,plain,12" type="string"/>
			<att name="NODE_LABEL_TRANSPARENCY" value="255" type="string"/>
		</graphics>
	</node>
	<node id="AAAAAPAAAK_VNILIRPDGQK" label="AAAAAPAAAK_VNILIRPDGQK">
		<att name="numMSRuns" value="3" type="integer"/>
		<att name="numReplicates" value="3" type="integer"/>
		<att name="PCQ_ID" value="AAAAAPAAAK_VNILIRPDGQK" type="string"/>
		<att name="numConnectedProteinNodes" value="1" type="integer"/>
		<att name="numPeptideSequences" value="2" type="integer"/>
		<att name="PeptideSequences" value="AAAAAPAAAK_VNILIRPDGQK" type="string"/>
		<att name="significant" value="1" type="integer"/>
		<att name="numProteins" value="1" type="integer"/>
		<att name="ionCount" value="13" type="integer"/>
		<att name="Rc" value="-Infinity" type="real"/>
		<att name="numPsms" value="12" type="integer"/>
		<att name="containsPTMs" value="0" type="integer"/>
		<att name="Ri" value="NaN" type="real"/>
		<att name="lightIons" value="0" type="integer"/>
		<att name="uniquePeptide" value="1" type="integer"/>
		<att name="isFiltered" value="0" type="integer"/>
		<att name="finalRatio" value="-Infinity" type="real"/>
		<att name="heavyIons" value="13" type="integer"/>
		<att name="normHeavyIons" value="1.625" type="real"/>
		<att name="uniquePeptideNode" value="1" type="integer"/>
		<att name="normLightIons" value="0.0" type="real"/>
		<att name="isProtein" value="0" type="integer"/>
		<graphics type="ROUNDRECT" h="30" w="70" width="4" outline="#ff0000" fill="#0000ff">
			<att name="NODE_TOOLTIP" value="&lt;html&gt;AAAAAPAAAK_VNILIRPDGQK&lt;br&gt;2 Peptide sequences&lt;br&gt;12 PSMs&lt;br&gt;Shared by 1 protein Nodes&lt;br&gt;Shared by 1 proteins&lt;br&gt;Detected in 3 MS runs&lt;br&gt;Detected in 3 Replicates&lt;br&gt;Ion count ratio Rc = -Infinity = log2( (0) / (13/8) )&lt;br&gt;Individual peptides in the node:&lt;br&gt;AAAAAPAAAK, 4 PSMs, Shared by 1 proteins, Detected in 1 MS Runs, Detected in 1 replicates, Peptide with no PSM ratios = NaN&lt;br&gt;VNILIRPDGQK, 8 PSMs, Shared by 1 proteins, Detected in 3 MS Runs, Detected in 2 replicates, Rc = -Infinity&lt;br&gt;&lt;/html&gt;" type="string"/>
			<att name="NODE_NESTED_NETWORK_IMAGE_VISIBLE" value="true" type="string"/>
			<att name="NODE_BORDER_STROKE" value="SOLID" type="string"/>
			<att name="NODE_SELECTED" value="false" type="string"/>
			<att name="NODE_TRANSPARENCY" value="255" type="string"/>
			<att name="NODE_LABEL_WIDTH" value="200" type="string"/>
			<att name="NODE_LABEL" value="-Infinity*" type="string"/>
			<att name="NODE_LABEL_FONT_SIZE" value="12" type="string"/>
			<att name="NODE_LABEL_TRANSPARENCY" value="255" type="string"/>
			<att name="NODE_LABEL_COLOR" value="#000000" type="string"/>
			<att name="NODE_VISIBLE" value="true" type="string"/>
			<att name="NODE_DEPTH" value="0.0" type="string"/>
			<att name="NODE_BORDER_TRANSPARENCY" value="255" type="string"/>
			<att name="NODE_LABEL_FONT_FACE" value="Dialog,plain,12" type="string"/>
			<att name="NODE_LABEL_TRANSPARENCY" value="255" type="string"/>
		</graphics>
	</node>
	<node id="B4LBU6" label="B4LBU6">
		<att name="ProteinDescription" value="GJ12535 OS=Drosophila virilis GN=Dvir\GJ12535 PE=3 SV=1 " type="string"/>
		<att name="ACC" value="B4LBU6" type="string"/>
		<att name="numPeptideSequencesInProteins" value="5" type="integer"/>
		<att name="conclusiveProtein" value="0" type="integer"/>
		<att name="numConnectedPeptideNodes" value="5" type="integer"/>
		<att name="UniprotKB" value="B4LBU6" type="string"/>
		<att name="numProteins" value="1" type="integer"/>
		<att name="Classification2Case" value="3" type="string"/>
		<att name="GeneName" value="Dvir\GJ12535" type="string"/>
		<att name="containsPTMs" value="0" type="integer"/>
		<att name="conclusiveProteinNode" value="1" type="integer"/>
		<att name="isFiltered" value="0" type="integer"/>
		<att name="ID" value="B4LBU6_DROVI" type="string"/>
		<att name="numPsmsInProtein" value="31" type="integer"/>
		<att name="Species" value="[Drosophila virilis]" type="string"/>
		<att name="isProtein" value="1" type="integer"/>
		<graphics type="ELLIPSE" h="30" w="70" width="4" outline="#000000" fill="#00cc66">
			<att name="NODE_TOOLTIP" value="&lt;html&gt;&lt;b&gt;Protein ACC(s):&lt;/b&gt;&lt;br&gt;B4LBU6&lt;br&gt;&lt;b&gt;Protein name(s):&lt;/b&gt;&lt;br&gt; GJ12535 OS=Drosophila virilis GN=Dvir\GJ12535 PE=3 SV=1 &lt;br&gt;&lt;b&gt;Classification case(s):&lt;/b&gt;&lt;br&gt;&lt;b&gt;3&lt;/b&gt;: Unique peptide is significantly different, or difference between the two unique peptides is larger than threshold&lt;br&gt;&lt;b&gt;TAX:&lt;/b&gt; [Drosophila virilis]&lt;br&gt;&lt;b&gt;Gene name:&lt;/b&gt; Dvir\GJ12535&lt;/html&gt;" type="string"/>
			<att name="NODE_NESTED_NETWORK_IMAGE_VISIBLE" value="true" type="string"/>
			<att name="NODE_BORDER_STROKE" value="SOLID" type="string"/>
			<att name="NODE_SELECTED" value="false" type="string"/>
			<att name="NODE_TRANSPARENCY" value="255" type="string"/>
			<att name="NODE_LABEL_WIDTH" value="200" type="string"/>
			<att name="NODE_LABEL" value="B4LBU6" type="string"/>
			<att name="NODE_LABEL_FONT_SIZE" value="12" type="string"/>
			<att name="NODE_LABEL_TRANSPARENCY" value="255" type="string"/>
			<att name="NODE_LABEL_COLOR" value="#000000" type="string"/>
			<att name="NODE_VISIBLE" value="true" type="string"/>
			<att name="NODE_DEPTH" value="0.0" type="string"/>
			<att name="NODE_BORDER_TRANSPARENCY" value="255" type="string"/>
			<att name="NODE_LABEL_FONT_FACE" value="Dialog,plain,12" type="string"/>
			<att name="NODE_LABEL_TRANSPARENCY" value="255" type="string"/>
		</graphics>
	</node>
	<node id="AVALLNAK_AYVRLARDYDALDIANK_KIEDNNTLVFLTHLRANK" label="AVALLNAK_AYVRLARDYDALDIANK_KIEDNNTLVFLTHLRANK">
		<att name="numMSRuns" value="6" type="integer"/>
		<att name="numReplicates" value="4" type="integer"/>
		<att name="PCQ_ID" value="AVALLNAK_AYVRLARDYDALDIANK_KIEDNNTLVFLTHLRANK" type="string"/>
		<att name="numConnectedProteinNodes" value="2" type="integer"/>
		<att name="numPeptideSequences" value="3" type="integer"/>
		<att name="PeptideSequences" value="AVALLNAK_AYVRLARDYDALDIANK_KIEDNNTLVFLTHLRANK" type="string"/>
		<att name="significant" value="0" type="integer"/>
		<att name="numProteins" value="2" type="integer"/>
		<att name="ionCount" value="20" type="integer"/>
		<att name="Rc" value="-2.078002512001273" type="real"/>
		<att name="numPsms" value="19" type="integer"/>
		<att name="containsPTMs" value="0" type="integer"/>
		<att name="Ri" value="NaN" type="real"/>
		<att name="lightIons" value="3" type="integer"/>
		<att name="uniquePeptide" value="0" type="integer"/>
		<att name="isFiltered" value="0" type="integer"/>
		<att name="finalRatio" value="-2.078002512001273" type="real"/>
		<att name="heavyIons" value="17" type="integer"/>
		<att name="normHeavyIons" value="6.333333333333333" type="real"/>
		<att name="uniquePeptideNode" value="0" type="integer"/>
		<att name="normLightIons" value="1.5" type="real"/>
		<att name="isProtein" value="0" type="integer"/>
		<graphics type="ROUNDRECT" h="30" w="70" width="4" outline="#000000" fill="#ffffff">
			<att name="NODE_TOOLTIP" value="&lt;html&gt;AVALLNAK_AYVRLARDYDALDIANK_KIEDNNTLVFLTHLRANK&lt;br&gt;3 Peptide sequences&lt;br&gt;19 PSMs&lt;br&gt;Shared by 2 protein Nodes&lt;br&gt;Shared by 2 proteins&lt;br&gt;Detected in 6 MS runs&lt;br&gt;Detected in 4 Replicates&lt;br&gt;Ion count ratio Rc = -2.1 = log2( (3/2 + 0) / (4/2 + 13/3) )&lt;br&gt;Individual peptides in the node:&lt;br&gt;AVALLNAK, 2 PSMs, Shared by 2 proteins, Detected in 1 MS Runs, Detected in 1 replicates, Rc = -0.4150374992788438&lt;br&gt;AYVRLARDYDALDIANK, 14 PSMs, Shared by 2 proteins, Detected in 6 MS Runs, Detected in 1 replicates, Peptide with no PSM ratios = NaN&lt;br&gt;KIEDNNTLVFLTHLRANK, 3 PSMs, Shared by 2 proteins, Detected in 2 MS Runs, Detected in 2 replicates, Rc = -Infinity&lt;br&gt;&lt;/html&gt;" type="string"/>
			<att name="NODE_NESTED_NETWORK_IMAGE_VISIBLE" value="true" type="string"/>
			<att name="NODE_BORDER_STROKE" value="SOLID" type="string"/>
			<att name="NODE_SELECTED" value="false" type="string"/>
			<att name="NODE_TRANSPARENCY" value="255" type="string"/>
			<att name="NODE_LABEL_WIDTH" value="200" type="string"/>
			<att name="NODE_LABEL" value="-2.1" type="string"/>
			<att name="NODE_LABEL_FONT_SIZE" value="12" type="string"/>
			<att name="NODE_LABEL_TRANSPARENCY" value="255" type="string"/>
			<att name="NODE_LABEL_COLOR" value="#000000" type="string"/>
			<att name="NODE_VISIBLE" value="true" type="string"/>
			<att name="NODE_DEPTH" value="0.0" type="string"/>
			<att name="NODE_BORDER_TRANSPARENCY" value="255" type="string"/>
			<att name="NODE_LABEL_FONT_FACE" value="Dialog,plain,12" type="string"/>
			<att name="NODE_LABEL_TRANSPARENCY" value="255" type="string"/>
		</graphics>
	</node>
	<node id="Q9W0A8" label="Q9W0A8">
		<att name="ProteinDescription" value="FI01658p" type="string"/>
		<att name="ACC" value="Q9W0A8" type="string"/>
		<att name="numPeptideSequencesInProteins" value="5" type="integer"/>
		<att name="conclusiveProtein" value="0" type="integer"/>
		<att name="numConnectedPeptideNodes" value="5" type="integer"/>
		<att name="UniprotKB" value="Q9W0A8" type="string"/>
		<att name="numProteins" value="1" type="integer"/>
		<att name="Classification2Case" value="3" type="string"/>
		<att name="GeneName" value="RpL23A" type="string"/>
		<att name="containsPTMs" value="0" type="integer"/>
		<att name="conclusiveProteinNode" value="1" type="integer"/>
		<att name="isFiltered" value="0" type="integer"/>
		<att name="ID" value="Q9W0A8_DROME" type="string"/>
		<att name="numPsmsInProtein" value="22" type="integer"/>
		<att name="Species" value="[Drosophila melanogaster]" type="string"/>
		<att name="isProtein" value="1" type="integer"/>
		<graphics type="ELLIPSE" h="30" w="70" width="4" outline="#000000" fill="#0080ff">
			<att name="NODE_TOOLTIP" value="&lt;html&gt;&lt;b&gt;Protein ACC(s):&lt;/b&gt;&lt;br&gt;Q9W0A8&lt;br&gt;&lt;b&gt;Protein name(s):&lt;/b&gt;&lt;br&gt; FI01658p&lt;br&gt;&lt;b&gt;Classification case(s):&lt;/b&gt;&lt;br&gt;&lt;b&gt;3&lt;/b&gt;: Unique peptide is significantly different, or difference between the two unique peptides is larger than threshold&lt;br&gt;&lt;b&gt;TAX:&lt;/b&gt; [Drosophila melanogaster]&lt;br&gt;&lt;b&gt;Gene name:&lt;/b&gt; RpL23A&lt;/html&gt;" type="string"/>
			<att name="NODE_NESTED_NETWORK_IMAGE_VISIBLE" value="true" type="string"/>
			<att name="NODE_BORDER_STROKE" value="SOLID" type="string"/>
			<att name="NODE_SELECTED" value="false" type="string"/>
			<att name="NODE_TRANSPARENCY" value="255" type="string"/>
			<att name="NODE_LABEL_WIDTH" value="200" type="string"/>
			<att name="NODE_LABEL" value="Q9W0A8" type="string"/>
			<att name="NODE_LABEL_FONT_SIZE" value="12" type="string"/>
			<att name="NODE_LABEL_TRANSPARENCY" value="255" type="string"/>
			<att name="NODE_LABEL_COLOR" value="#000000" type="string"/>
			<att name="NODE_VISIBLE" value="true" type="string"/>
			<att name="NODE_DEPTH" value="0.0" type="string"/>
			<att name="NODE_BORDER_TRANSPARENCY" value="255" type="string"/>
			<att name="NODE_LABEL_FONT_FACE" value="Dialog,plain,12" type="string"/>
			<att name="NODE_LABEL_TRANSPARENCY" value="255" type="string"/>
		</graphics>
	</node>
	<node id="TAAAPAAGK_VNVLIRPDGQK" label="TAAAPAAGK_VNVLIRPDGQK">
		<att name="numMSRuns" value="2" type="integer"/>
		<att name="numReplicates" value="2" type="integer"/>
		<att name="PCQ_ID" value="TAAAPAAGK_VNVLIRPDGQK" type="string"/>
		<att name="numConnectedProteinNodes" value="1" type="integer"/>
		<att name="numPeptideSequences" value="2" type="integer"/>
		<att name="PeptideSequences" value="TAAAPAAGK_VNVLIRPDGQK" type="string"/>
		<att name="significant" value="1" type="integer"/>
		<att name="numProteins" value="1" type="integer"/>
		<att name="ionCount" value="20" type="integer"/>
		<att name="Rc" value="Infinity" type="real"/>
		<att name="numPsms" value="3" type="integer"/>
		<att name="containsPTMs" value="0" type="integer"/>
		<att name="Ri" value="NaN" type="real"/>
		<att name="lightIons" value="20" type="integer"/>
		<att name="uniquePeptide" value="1" type="integer"/>
		<att name="isFiltered" value="0" type="integer"/>
		<att name="finalRatio" value="Infinity" type="real"/>
		<att name="heavyIons" value="0" type="integer"/>
		<att name="normHeavyIons" value="0.0" type="real"/>
		<att name="uniquePeptideNode" value="1" type="integer"/>
		<att name="normLightIons" value="14.0" type="real"/>
		<att name="isProtein" value="0" type="integer"/>
		<graphics type="ROUNDRECT" h="30" w="70" width="4" outline="#ff0000" fill="#ff0000">
			<att name="NODE_TOOLTIP" value="&lt;html&gt;TAAAPAAGK_VNVLIRPDGQK&lt;br&gt;2 Peptide sequences&lt;br&gt;3 PSMs&lt;br&gt;Shared by 1 protein Nodes&lt;br&gt;Shared by 1 proteins&lt;br&gt;Detected in 2 MS runs&lt;br&gt;Detected in 2 Replicates&lt;br&gt;Ion count ratio Rc = Infinity = log2( (8/1 + 12/2) / (0 + 0) )&lt;br&gt;Individual peptides in the node:&lt;br&gt;TAAAPAAGK, 1 PSMs, Shared by 1 proteins, Detected in 1 MS Runs, Detected in 1 replicates, Rc = Infinity&lt;br&gt;VNVLIRPDGQK, 2 PSMs, Shared by 1 proteins, Detected in 2 MS Runs, Detected in 2 replicates, Rc = Infinity&lt;br&gt;&lt;/html&gt;" type="string"/>
			<att name="NODE_NESTED_NETWORK_IMAGE_VISIBLE" value="true" type="string"/>
			<att name="NODE_BORDER_STROKE" value="SOLID" type="string"/>
			<att name="NODE_SELECTED" value="false" type="string"/>
			<att name="NODE_TRANSPARENCY" value="255" type="string"/>
			<att name="NODE_LABEL_WIDTH" value="200" type="string"/>
			<att name="NODE_LABEL" value="Infinity*" type="string"/>
			<att name="NODE_LABEL_FONT_SIZE" value="12" type="string"/>
			<att name="NODE_LABEL_TRANSPARENCY" value="255" type="string"/>
			<att name="NODE_LABEL_COLOR" value="#000000" type="string"/>
			<att name="NODE_VISIBLE" value="true" type="string"/>
			<att name="NODE_DEPTH" value="0.0" type="string"/>
			<att name="NODE_BORDER_TRANSPARENCY" value="255" type="string"/>
			<att name="NODE_LABEL_FONT_FACE" value="Dialog,plain,12" type="string"/>
			<att name="NODE_LABEL_TRANSPARENCY" value="255" type="string"/>
		</graphics>
	</node>
	<node id="GVAHPPEVHLNELESLARALDNEK_LSGYANDLSK_LVTVREPSLSVYLFDEYLQK_LYQGLSDRSFDDTIELIK" label="GVAHPPEVHLNELESLARALDNEK_LSGYANDLSK_LVTVREPSLSVYLFDEYLQK_LYQGLSDRSFDDTIELIK">
		<att name="numMSRuns" value="6" type="integer"/>
		<att name="numReplicates" value="4" type="integer"/>
		<att name="PCQ_ID" value="GVAHPPEVHLNELESLARALDNEK_LSGYANDLSK_LVTVREPSLSVYLFDEYLQK_LYQGLSDRSFDDTIELIK" type="string"/>
		<att name="numConnectedProteinNodes" value="1" type="integer"/>
		<att name="numPeptideSequences" value="4" type="integer"/>
		<att name="PeptideSequences" value="GVAHPPEVHLNELESLARALDNEK_LSGYANDLSK_LVTVREPSLSVYLFDEYLQK_LYQGLSDRSFDDTIELIK" type="string"/>
		<att name="significant" value="1" type="integer"/>
		<att name="numProteins" value="1" type="integer"/>
		<att name="ionCount" value="41" type="integer"/>
		<att name="Rc" value="-Infinity" type="real"/>
		<att name="numPsms" value="39" type="integer"/>
		<att name="containsPTMs" value="0" type="integer"/>
		<att name="Ri" value="NaN" type="real"/>
		<att name="lightIons" value="0" type="integer"/>
		<att name="uniquePeptide" value="1" type="integer"/>
		<att name="isFiltered" value="0" type="integer"/>
		<att name="finalRatio" value="-Infinity" type="real"/>
		<att name="heavyIons" value="41" type="integer"/>
		<att name="normHeavyIons" value="5.078571428571429" type="real"/>
		<att name="uniquePeptideNode" value="1" type="integer"/>
		<att name="normLightIons" value="0.0" type="real"/>
		<att name="isProtein" value="0" type="integer"/>
		<graphics type="ROUNDRECT" h="30" w="70" width="4" outline="#000000" fill="#0000ff">
			<att name="NODE_TOOLTIP" value="&lt;html&gt;GVAHPPEVHLNELESLARALDNEK_LSGYANDLSK_LVTVREPSLSVYLFDEYLQK_LYQGLSDRSFDDTIELIK&lt;br&gt;4 Peptide sequences&lt;br&gt;39 PSMs&lt;br&gt;Shared by 1 protein Nodes&lt;br&gt;Shared by 1 proteins&lt;br&gt;Detected in 6 MS runs&lt;br&gt;Detected in 4 Replicates&lt;br&gt;Ion count ratio Rc = -Infinity = log2( (0 + 0 + 0) / (18/5 + 4/5 + 19/28) )&lt;br&gt;Individual peptides in the node:&lt;br&gt;GVAHPPEVHLNELESLARALDNEK, 5 PSMs, Shared by 1 proteins, Detected in 3 MS Runs, Detected in 2 replicates, Rc = -Infinity&lt;br&gt;LSGYANDLSK, 5 PSMs, Shared by 1 proteins, Detected in 3 MS Runs, Detected in 1 replicates, Rc = -Infinity&lt;br&gt;LVTVREPSLSVYLFDEYLQK, 28 PSMs, Shared by 1 proteins, Detected in 6 MS Runs, Detected in 2 replicates, Rc = -Infinity&lt;br&gt;LYQGLSDRSFDDTIELIK, 1 PSMs, Shared by 1 proteins, Detected in 1 MS Runs, Detected in 1 replicates, Peptide with no PSM ratios = NaN&lt;br&gt;&lt;/html&gt;" type="string"/>
			<att name="NODE_NESTED_NETWORK_IMAGE_VISIBLE" value="true" type="string"/>
			<att name="NODE_BORDER_STROKE" value="SOLID" type="string"/>
			<att name="NODE_SELECTED" value="false" type="string"/>
			<att name="NODE_TRANSPARENCY" value="255" type="string"/>
			<att name="NODE_LABEL_WIDTH" value="200" type="string"/>
			<att name="NODE_LABEL" value="-Infinity*" type="string"/>
			<att name="NODE_LABEL_FONT_SIZE" value="12" type="string"/>
			<att name="NODE_LABEL_TRANSPARENCY" value="255" type="string"/>
			<att name="NODE_LABEL_COLOR" value="#000000" type="string"/>
			<att name="NODE_VISIBLE" value="true" type="string"/>
			<att name="NODE_DEPTH" value="0.0" type="string"/>
			<att name="NODE_BORDER_TRANSPARENCY" value="255" type="string"/>
			<att name="NODE_LABEL_FONT_FACE" value="Dialog,plain,12" type="string"/>
			<att name="NODE_LABEL_TRANSPARENCY" value="255" type="string"/>
		</graphics>
	</node>
	<node id="B4M6F3" label="B4M6F3">
		<att name="ProteinDescription" value="GJ10765 OS=Drosophila virilis GN=Dvir\GJ10765 PE=4 SV=1 " type="string"/>
		<att name="ACC" value="B4M6F3" type="string"/>
		<att name="numPeptideSequencesInProteins" value="4" type="integer"/>
		<att name="conclusiveProtein" value="0" type="integer"/>
		<att name="numConnectedPeptideNodes" value="4" type="integer"/>
		<att name="UniprotKB" value="B4M6F3" type="string"/>
		<att name="numProteins" value="1" type="integer"/>
		<att name="GeneName" value="Dvir\GJ10765" type="string"/>
		<att name="containsPTMs" value="0" type="integer"/>
		<att name="conclusiveProteinNode" value="1" type="integer"/>
		<att name="isFiltered" value="0" type="integer"/>
		<att name="ID" value="B4M6F3_DROVI" type="string"/>
		<att name="numPsmsInProtein" value="39" type="integer"/>
		<att name="Species" value="[Drosophila virilis]" type="string"/>
		<att name="isProtein" value="1" type="integer"/>
		<graphics type="ELLIPSE" h="30" w="70" width="4" outline="#000000" fill="#00cc66">
			<att name="NODE_TOOLTIP" value="&lt;html&gt;&lt;b&gt;Protein ACC(s):&lt;/b&gt;&lt;br&gt;B4M6F3&lt;br&gt;&lt;b&gt;Protein name(s):&lt;/b&gt;&lt;br&gt; GJ10765 OS=Drosophila virilis GN=Dvir\GJ10765 PE=4 SV=1 &lt;br&gt;&lt;b&gt;TAX:&lt;/b&gt; [Drosophila virilis]&lt;br&gt;&lt;b&gt;Gene name:&lt;/b&gt; Dvir\GJ10765&lt;/html&gt;" type="string"/>
			<att name="NODE_NESTED_NETWORK_IMAGE_VISIBLE" value="true" type="string"/>
			<att name="NODE_BORDER_STROKE" value="SOLID" type="string"/>
			<att name="NODE_SELECTED" value="false" type="string"/>
			<att name="NODE_TRANSPARENCY" value="255" type="string"/>
			<att name="NODE_LABEL_WIDTH" value="200" type="string"/>
			<att name="NODE_LABEL" value="B4M6F3" type="string"/>
			<att name="NODE_LABEL_FONT_SIZE" value="12" type="string"/>
			<att name="NODE_LABEL_TRANSPARENCY" value="255" type="string"/>
			<att name="NODE_LABEL_COLOR" value="#000000" type="string"/>
			<att name="NODE_VISIBLE" value="true" type="string"/>
			<att name="NODE_DEPTH" value="0.0" type="string"/>
			<att name="NODE_BORDER_TRANSPARENCY" value="255" type="string"/>
			<att name="NODE_LABEL_FONT_FACE" value="Dialog,plain,12" type="string"/>
			<att name="NODE_LABEL_TRANSPARENCY" value="255" type="string"/>
		</graphics>
	</node>
	<node id="LGIRADNIEDIYK_LGIRADNIEDIYKK" label="LGIRADNIEDIYK_LGIRADNIEDIYKK">
		<att name="numMSRuns" value="1" type="integer"/>
		<att name="numReplicates" value="1" type="integer"/>
		<att name="PCQ_ID" value="LGIRADNIEDIYK_LGIRADNIEDIYKK" type="string"/>
		<att name="numConnectedProteinNodes" value="1" type="integer"/>
		<att name="numPeptideSequences" value="2" type="integer"/>
		<att name="PeptideSequences" value="LGIRADNIEDIYK_LGIRADNIEDIYKK" type="string"/>
		<att name="significant" value="0" type="integer"/>
		<att name="numProteins" value="1" type="integer"/>
		<att name="ionCount" value="0" type="integer"/>
		<att name="Rc" value="NaN" type="real"/>
		<att name="numPsms" value="3" type="integer"/>
		<att name="containsPTMs" value="0" type="integer"/>
		<att name="Ri" value="NaN" type="real"/>
		<att name="lightIons" value="0" type="integer"/>
		<att name="uniquePeptide" value="1" type="integer"/>
		<att name="isFiltered" value="0" type="integer"/>
		<att name="finalRatio" value="NaN" type="real"/>
		<att name="heavyIons" value="0" type="integer"/>
		<att name="uniquePeptideNode" value="1" type="integer"/>
		<att name="isProtein" value="0" type="integer"/>
		<graphics type="ROUNDRECT" h="30" w="70" width="4" outline="#000000" fill="#ffffff">
			<att name="NODE_TOOLTIP" value="&lt;html&gt;LGIRADNIEDIYK_LGIRADNIEDIYKK&lt;br&gt;2 Peptide sequences&lt;br&gt;3 PSMs&lt;br&gt;Shared by 1 protein Nodes&lt;br&gt;Shared by 1 proteins&lt;br&gt;Detected in 1 MS runs&lt;br&gt;Detected in 1 Replicates&lt;br&gt;Ion count ratio Rc = N/A = log2( () / () )&lt;br&gt;Individual peptides in the node:&lt;br&gt;LGIRADNIEDIYK, 1 PSMs, Shared by 1 proteins, Detected in 1 MS Runs, Detected in 1 replicates, Peptide with no PSM ratios = NaN&lt;br&gt;LGIRADNIEDIYKK, 2 PSMs, Shared by 1 proteins, Detected in 1 MS Runs, Detected in 1 replicates, Peptide with no PSM ratios = NaN&lt;br&gt;&lt;/html&gt;" type="string"/>
			<att name="NODE_NESTED_NETWORK_IMAGE_VISIBLE" value="true" type="string"/>
			<att name="NODE_BORDER_STROKE" value="SOLID" type="string"/>
			<att name="NODE_SELECTED" value="false" type="string"/>
			<att name="NODE_TRANSPARENCY" value="255" type="string"/>
			<att name="NODE_LABEL_WIDTH" value="200" type="string"/>
			<att name="NODE_LABEL" value="N/A" type="string"/>
			<att name="NODE_LABEL_FONT_SIZE" value="12" type="string"/>
			<att name="NODE_LABEL_TRANSPARENCY" value="255" type="string"/>
			<att name="NODE_LABEL_COLOR" value="#000000" type="string"/>
			<att name="NODE_VISIBLE" value="true" type="string"/>
			<att name="NODE_DEPTH" value="0.0" type="string"/>
			<att name="NODE_BORDER_TRANSPARENCY" value="255" type="string"/>
			<att name="NODE_LABEL_FONT_FACE" value="Dialog,plain,12" type="string"/>
			<att name="NODE_LABEL_TRANSPARENCY" value="255" type="string"/>
		</graphics>
	</node>
	<node id="B4LQQ5" label="B4LQQ5">
		<att name="ProteinDescription" value="GJ15046 OS=Drosophila virilis GN=Dvir\GJ15046 PE=3 SV=1 " type="string"/>
		<att name="ACC" value="B4LQQ5" type="string"/>
		<att name="numPeptideSequencesInProteins" value="4" type="integer"/>
		<att name="conclusiveProtein" value="0" type="integer"/>
		<att name="numConnectedPeptideNodes" value="4" type="integer"/>
		<att name="UniprotKB" value="B4LQQ5" type="string"/>
		<att name="numProteins" value="1" type="integer"/>
		<att name="Classification2Case" value="6" type="string"/>
		<att name="containsPTMs" value="0" type="integer"/>
		<att name="conclusiveProteinNode" value="1" type="integer"/>
		<att name="isFiltered" value="0" type="integer"/>
		<att name="ID" value="B4LQQ5" type="string"/>
		<att name="numPsmsInProtein" value="30" type="integer"/>
		<att name="Species" value="[Drosophila virilis]" type="string"/>
		<att name="isProtein" value="1" type="integer"/>
		<graphics type="ELLIPSE" h="30" w="70" width="4" outline="#000000" fill="#00cc66">
			<att name="NODE_TOOLTIP" value="&lt;html&gt;&lt;b&gt;Protein ACC(s):&lt;/b&gt;&lt;br&gt;B4LQQ5&lt;br&gt;&lt;b&gt;Protein name(s):&lt;/b&gt;&lt;br&gt; GJ15046 OS=Drosophila virilis GN=Dvir\GJ15046 PE=3 SV=1 &lt;br&gt;&lt;b&gt;Classification case(s):&lt;/b&gt;&lt;br&gt;&lt;b&gt;6&lt;/b&gt;: Not classified&lt;br&gt;&lt;b&gt;TAX:&lt;/b&gt; [Drosophila virilis]&lt;br&gt;&lt;b&gt;Gene name:&lt;/b&gt; &lt;/html&gt;" type="string"/>
			<att name="NODE_NESTED_NETWORK_IMAGE_VISIBLE" value="true" type="string"/>
			<att name="NODE_BORDER_STROKE" value="SOLID" type="string"/>
			<att name="NODE_SELECTED" value="false" type="string"/>
			<att name="NODE_TRANSPARENCY" value="255" type="string"/>
			<att name="NODE_LABEL_WIDTH" value="200" type="string"/>
			<att name="NODE_LABEL" value="B4LQQ5" type="string"/>
			<att name="NODE_LABEL_FONT_SIZE" value="12" type="string"/>
			<att name="NODE_LABEL_TRANSPARENCY" value="255" type="string"/>
			<att name="NODE_LABEL_COLOR" value="#000000" type="string"/>
			<att name="NODE_VISIBLE" value="true" type="string"/>
			<att name="NODE_DEPTH" value="0.0" type="string"/>
			<att name="NODE_BORDER_TRANSPARENCY" value="255" type="string"/>
			<att name="NODE_LABEL_FONT_FACE" value="Dialog,plain,12" type="string"/>
			<att name="NODE_LABEL_TRANSPARENCY" value="255" type="string"/>
		</graphics>
	</node>
	<node id="GAVDGGLNIPHSVK_RFPGYSAETK" label="GAVDGGLNIPHSVK_RFPGYSAETK">
		<att name="numMSRuns" value="5" type="integer"/>
		<att name="numReplicates" value="4" type="integer"/>
		<att name="PCQ_ID" value="GAVDGGLNIPHSVK_RFPGYSAETK" type="string"/>
		<att name="numConnectedProteinNodes" value="2" type="integer"/>
		<att name="numPeptideSequences" value="2" type="integer"/>
		<att name="PeptideSequences" value="GAVDGGLNIPHSVK_RFPGYSAETK" type="string"/>
		<att name="significant" value="0" type="integer"/>
		<att name="numProteins" value="4" type="integer"/>
		<att name="ionCount" value="120" type="integer"/>
		<att name="Rc" value="-2.599037685932879" type="real"/>
		<att name="numPsms" value="27" type="integer"/>
		<att name="containsPTMs" value="0" type="integer"/>
		<att name="Ri" value="NaN" type="real"/>
		<att name="lightIons" value="17" type="integer"/>
		<att name="uniquePeptide" value="0" type="integer"/>
		<att name="isFiltered" value="0" type="integer"/>
		<att name="finalRatio" value="-2.599037685932879" type="real"/>
		<att name="heavyIons" value="103" type="integer"/>
		<att name="normHeavyIons" value="4.904761904761905" type="real"/>
		<att name="uniquePeptideNode" value="0" type="integer"/>
		<att name="normLightIons" value="0.8095238095238095" type="real"/>
		<att name="isProtein" value="0" type="integer"/>
		<graphics type="ROUNDRECT" h="30" w="70" width="4" outline="#000000" fill="#ffffff">
			<att name="NODE_TOOLTIP" value="&lt;html&gt;GAVDGGLNIPHSVK_RFPGYSAETK&lt;br&gt;2 Peptide sequences&lt;br&gt;27 PSMs&lt;br&gt;Shared by 2 protein Nodes&lt;br&gt;Shared by 4 proteins&lt;br&gt;Detected in 5 MS runs&lt;br&gt;Detected in 4 Replicates&lt;br&gt;Ion count ratio Rc = -2.6 = log2( (17/21) / (103/21) )&lt;br&gt;Individual peptides in the node:&lt;br&gt;GAVDGGLNIPHSVK, 21 PSMs, Shared by 4 proteins, Detected in 3 MS Runs, Detected in 3 replicates, Rc = -2.599037685932879&lt;br&gt;RFPGYSAETK, 6 PSMs, Shared by 4 proteins, Detected in 3 MS Runs, Detected in 1 replicates, Peptide with no PSM ratios = NaN&lt;br&gt;&lt;/html&gt;" type="string"/>
			<att name="NODE_NESTED_NETWORK_IMAGE_VISIBLE" value="true" type="string"/>
			<att name="NODE_BORDER_STROKE" value="SOLID" type="string"/>
			<att name="NODE_SELECTED" value="false" type="string"/>
			<att name="NODE_TRANSPARENCY" value="255" type="string"/>
			<att name="NODE_LABEL_WIDTH" value="200" type="string"/>
			<att name="NODE_LABEL" value="-2.6" type="string"/>
			<att name="NODE_LABEL_FONT_SIZE" value="12" type="string"/>
			<att name="NODE_LABEL_TRANSPARENCY" value="255" type="string"/>
			<att name="NODE_LABEL_COLOR" value="#000000" type="string"/>
			<att name="NODE_VISIBLE" value="true" type="string"/>
			<att name="NODE_DEPTH" value="0.0" type="string"/>
			<att name="NODE_BORDER_TRANSPARENCY" value="255" type="string"/>
			<att name="NODE_LABEL_FONT_FACE" value="Dialog,plain,12" type="string"/>
			<att name="NODE_LABEL_TRANSPARENCY" value="255" type="string"/>
		</graphics>
	</node>
	<node id="Q6NL81 Q9W5R8 R9Q794" label="Q6NL81 Q9W5R8 R9Q794">
		<att name="ProteinDescription" value="RE57391p OS=Drosophila melanogaster GN=RpL5 PE=2 SV=1  #### 60S ribosomal protein L5 #### Ribosomal protein L5, isoform G" type="string"/>
		<att name="ACC" value="Q6NL81 Q9W5R8 R9Q794" type="string"/>
		<att name="numPeptideSequencesInProteins" value="3" type="integer"/>
		<att name="conclusiveProtein" value="0" type="integer"/>
		<att name="numConnectedPeptideNodes" value="3" type="integer"/>
		<att name="UniprotKB" value="Q6NL81 Q9W5R8 R9Q794" type="string"/>
		<att name="numProteins" value="3" type="integer"/>
		<att name="Classification2Case" value="6" type="string"/>
		<att name="GeneName" value="RpL5,yip6" type="string"/>
		<att name="containsPTMs" value="0" type="integer"/>
		<att name="conclusiveProteinNode" value="1" type="integer"/>
		<att name="isFiltered" value="0" type="integer"/>
		<att name="ID" value="Q6NL81_DROME RL5_DROME R9Q794_DROME" type="string"/>
		<att name="numPsmsInProtein" value="28" type="integer"/>
		<att name="Species" value="[Drosophila melanogaster]" type="string"/>
		<att name="isProtein" value="1" type="integer"/>
		<graphics type="ELLIPSE" h="30" w="70" width="4" outline="#000000" fill="#0080ff">
			<att name="NODE_TOOLTIP" value="&lt;html&gt;&lt;b&gt;Protein ACC(s):&lt;/b&gt;&lt;br&gt;Q6NL81 Q9W5R8 R9Q794&lt;br&gt;&lt;b&gt;Protein name(s):&lt;/b&gt;&lt;br&gt; RE57391p OS=Drosophila melanogaster GN=RpL5 PE=2 SV=1 &lt;br&gt;60S ribosomal protein L5&lt;br&gt;Ribosomal protein L5, isoform G&lt;br&gt;&lt;b&gt;Classification case(s):&lt;/b&gt;&lt;br&gt;&lt;b&gt;6&lt;/b&gt;: Not classified&lt;br&gt;&lt;b&gt;TAX:&lt;/b&gt; [Drosophila melanogaster]&lt;br&gt;&lt;b&gt;Gene name:&lt;/b&gt; RpL5,yip6&lt;/html&gt;" type="string"/>
			<att name="NODE_NESTED_NETWORK_IMAGE_VISIBLE" value="true" type="string"/>
			<att name="NODE_BORDER_STROKE" value="SOLID" type="string"/>
			<att name="NODE_SELECTED" value="false" type="string"/>
			<att name="NODE_TRANSPARENCY" value="255" type="string"/>
			<att name="NODE_LABEL_WIDTH" value="200" type="string"/>
			<att name="NODE_LABEL" value="Q6NL81 Q9W5R8 R9Q794" type="string"/>
			<att name="NODE_LABEL_FONT_SIZE" value="12" type="string"/>
			<att name="NODE_LABEL_TRANSPARENCY" value="255" type="string"/>
			<att name="NODE_LABEL_COLOR" value="#000000" type="string"/>
			<att name="NODE_VISIBLE" value="true" type="string"/>
			<att name="NODE_DEPTH" value="0.0" type="string"/>
			<att name="NODE_BORDER_TRANSPARENCY" value="255" type="string"/>
			<att name="NODE_LABEL_FONT_FACE" value="Dialog,plain,12" type="string"/>
			<att name="NODE_LABEL_TRANSPARENCY" value="255" type="string"/>
		</graphics>
	</node>
	<node id="LGIRADDLEDIYK" label="LGIRADDLEDIYK">
		<att name="numMSRuns" value="1" type="integer"/>
		<att name="numReplicates" value="1" type="integer"/>
		<att name="PCQ_ID" value="LGIRADDLEDIYK" type="string"/>
		<att name="numConnectedProteinNodes" value="1" type="integer"/>
		<att name="numPeptideSequences" value="1" type="integer"/>
		<att name="PeptideSequences" value="LGIRADDLEDIYK" type="string"/>
		<att name="significant" value="0" type="integer"/>
		<att name="numProteins" value="3" type="integer"/>
		<att name="ionCount" value="0" type="integer"/>
		<att name="Rc" value="NaN" type="real"/>
		<att name="numPsms" value="1" type="integer"/>
		<att name="containsPTMs" value="0" type="integer"/>
		<att name="Ri" value="NaN" type="real"/>
		<att name="lightIons" value="0" type="integer"/>
		<att name="uniquePeptide" value="0" type="integer"/>
		<att name="isFiltered" value="0" type="integer"/>
		<att name="finalRatio" value="NaN" type="real"/>
		<att name="heavyIons" value="0" type="integer"/>
		<att name="uniquePeptideNode" value="1" type="integer"/>
		<att name="isProtein" value="0" type="integer"/>
		<graphics type="ROUNDRECT" h="30" w="70" width="4" outline="#000000" fill="#ffffff">
			<att name="NODE_TOOLTIP" value="&lt;html&gt;LGIRADDLEDIYK&lt;br&gt;1 Peptide sequences&lt;br&gt;1 PSMs&lt;br&gt;Shared by 1 protein Nodes&lt;br&gt;Shared by 3 proteins&lt;br&gt;Detected in 1 MS runs&lt;br&gt;Detected in 1 Replicates&lt;br&gt;Ion count ratio Rc = N/A = log2( () / () )&lt;br&gt;Individual peptides in the node:&lt;br&gt;LGIRADDLEDIYK, 1 PSMs, Shared by 3 proteins, Detected in 1 MS Runs, Detected in 1 replicates, Peptide with no PSM ratios = NaN&lt;br&gt;&lt;/html&gt;" type="string"/>
			<att name="NODE_NESTED_NETWORK_IMAGE_VISIBLE" value="true" type="string"/>
			<att name="NODE_BORDER_STROKE" value="SOLID" type="string"/>
			<att name="NODE_SELECTED" value="false" type="string"/>
			<att name="NODE_TRANSPARENCY" value="255" type="string"/>
			<att name="NODE_LABEL_WIDTH" value="200" type="string"/>
			<att name="NODE_LABEL" value="N/A" type="string"/>
			<att name="NODE_LABEL_FONT_SIZE" value="12" type="string"/>
			<att name="NODE_LABEL_TRANSPARENCY" value="255" type="string"/>
			<att name="NODE_LABEL_COLOR" value="#000000" type="string"/>
			<att name="NODE_VISIBLE" value="true" type="string"/>
			<att name="NODE_DEPTH" value="0.0" type="string"/>
			<att name="NODE_BORDER_TRANSPARENCY" value="255" type="string"/>
			<att name="NODE_LABEL_FONT_FACE" value="Dialog,plain,12" type="string"/>
			<att name="NODE_LABEL_TRANSPARENCY" value="255" type="string"/>
		</graphics>
	</node>
	<node id="LSSIGQRDLDRIANQIVFK" label="LSSIGQRDLDRIANQIVFK">
		<att name="numMSRuns" value="1" type="integer"/>
		<att name="numReplicates" value="1" type="integer"/>
		<att name="PCQ_ID" value="LSSIGQRDLDRIANQIVFK" type="string"/>
		<att name="numConnectedProteinNodes" value="1" type="integer"/>
		<att name="numPeptideSequences" value="1" type="integer"/>
		<att name="PeptideSequences" value="LSSIGQRDLDRIANQIVFK" type="string"/>
		<att name="significant" value="0" type="integer"/>
		<att name="numProteins" value="2" type="integer"/>
		<att name="ionCount" value="0" type="integer"/>
		<att name="Rc" value="NaN" type="real"/>
		<att name="numPsms" value="1" type="integer"/>
		<att name="containsPTMs" value="0" type="integer"/>
		<att name="Ri" value="NaN" type="real"/>
		<att name="lightIons" value="0" type="integer"/>
		<att name="uniquePeptide" value="0" type="integer"/>
		<att name="isFiltered" value="0" type="integer"/>
		<att name="finalRatio" value="NaN" type="real"/>
		<att name="heavyIons" value="0" type="integer"/>
		<att name="uniquePeptideNode" value="1" type="integer"/>
		<att name="isProtein" value="0" type="integer"/>
		<graphics type="ROUNDRECT" h="30" w="70" width="4" outline="#000000" fill="#ffffff">
			<att name="NODE_TOOLTIP" value="&lt;html&gt;LSSIGQRDLDRIANQIVFK&lt;br&gt;1 Peptide sequences&lt;br&gt;1 PSMs&lt;br&gt;Shared by 1 protein Nodes&lt;br&gt;Shared by 2 proteins&lt;br&gt;Detected in 1 MS runs&lt;br&gt;Detected in 1 Replicates&lt;br&gt;Ion count ratio Rc = N/A = log2( () / () )&lt;br&gt;Individual peptides in the node:&lt;br&gt;LSSIGQRDLDRIANQIVFK, 1 PSMs, Shared by 2 proteins, Detected in 1 MS Runs, Detected in 1 replicates, Peptide with no PSM ratios = NaN&lt;br&gt;&lt;/html&gt;" type="string"/>
			<att name="NODE_NESTED_NETWORK_IMAGE_VISIBLE" value="true" type="string"/>
			<att name="NODE_BORDER_STROKE" value="SOLID" type="string"/>
			<att name="NODE_SELECTED" value="false" type="string"/>
			<att name="NODE_TRANSPARENCY" value="255" type="string"/>
			<att name="NODE_LABEL_WIDTH" value="200" type="string"/>
			<att name="NODE_LABEL" value="N/A" type="string"/>
			<att name="NODE_LABEL_FONT_SIZE" value="12" type="string"/>
			<att name="NODE_LABEL_TRANSPARENCY" value="255" type="string"/>
			<att name="NODE_LABEL_COLOR" value="#000000" type="string"/>
			<att name="NODE_VISIBLE" value="true" type="string"/>
			<att name="NODE_DEPTH" value="0.0" type="string"/>
			<att name="NODE_BORDER_TRANSPARENCY" value="255" type="string"/>
			<att name="NODE_LABEL_FONT_FACE" value="Dialog,plain,12" type="string"/>
			<att name="NODE_LABEL_TRANSPARENCY" value="255" type="string"/>
		</graphics>
	</node>
	<node id="E2QD65 P39018" label="E2QD65 P39018">
		<att name="ProteinDescription" value="Ribosomal protein S19a, isoform C OS=Drosophila melanogaster GN=RpS19a PE=4 SV=1  #### 40S ribosomal protein S19a" type="string"/>
		<att name="ACC" value="E2QD65 P39018" type="string"/>
		<att name="numPeptideSequencesInProteins" value="5" type="integer"/>
		<att name="conclusiveProtein" value="0" type="integer"/>
		<att name="numConnectedPeptideNodes" value="5" type="integer"/>
		<att name="UniprotKB" value="E2QD65 P39018" type="string"/>
		<att name="numProteins" value="2" type="integer"/>
		<att name="Classification2Case" value="6" type="string"/>
		<att name="GeneName" value="RpS19a" type="string"/>
		<att name="containsPTMs" value="0" type="integer"/>
		<att name="conclusiveProteinNode" value="1" type="integer"/>
		<att name="isFiltered" value="0" type="integer"/>
		<att name="ID" value="E2QD65_DROME RS19A_DROME" type="string"/>
		<att name="numPsmsInProtein" value="31" type="integer"/>
		<att name="Species" value="[Drosophila melanogaster]" type="string"/>
		<att name="isProtein" value="1" type="integer"/>
		<graphics type="ELLIPSE" h="30" w="70" width="4" outline="#000000" fill="#0080ff">
			<att name="NODE_TOOLTIP" value="&lt;html&gt;&lt;b&gt;Protein ACC(s):&lt;/b&gt;&lt;br&gt;E2QD65 P39018&lt;br&gt;&lt;b&gt;Protein name(s):&lt;/b&gt;&lt;br&gt; Ribosomal protein S19a, isoform C OS=Drosophila melanogaster GN=RpS19a PE=4 SV=1 &lt;br&gt;40S ribosomal protein S19a&lt;br&gt;&lt;b&gt;Classification case(s):&lt;/b&gt;&lt;br&gt;&lt;b&gt;6&lt;/b&gt;: Not classified&lt;br&gt;&lt;b&gt;TAX:&lt;/b&gt; [Drosophila melanogaster]&lt;br&gt;&lt;b&gt;Gene name:&lt;/b&gt; RpS19a&lt;/html&gt;" type="string"/>
			<att name="NODE_NESTED_NETWORK_IMAGE_VISIBLE" value="true" type="string"/>
			<att name="NODE_BORDER_STROKE" value="SOLID" type="string"/>
			<att name="NODE_SELECTED" value="false" type="string"/>
			<att name="NODE_TRANSPARENCY" value="255" type="string"/>
			<att name="NODE_LABEL_WIDTH" value="200" type="string"/>
			<att name="NODE_LABEL" value="E2QD65 P39018" type="string"/>
			<att name="NODE_LABEL_FONT_SIZE" value="12" type="string"/>
			<att name="NODE_LABEL_TRANSPARENCY" value="255" type="string"/>
			<att name="NODE_LABEL_COLOR" value="#000000" type="string"/>
			<att name="NODE_VISIBLE" value="true" type="string"/>
			<att name="NODE_DEPTH" value="0.0" type="string"/>
			<att name="NODE_BORDER_TRANSPARENCY" value="255" type="string"/>
			<att name="NODE_LABEL_FONT_FACE" value="Dialog,plain,12" type="string"/>
			<att name="NODE_LABEL_TRANSPARENCY" value="255" type="string"/>
		</graphics>
	</node>
	<node id="ALQALEHARLVEK_AVAVFLK_DIDQHAVTK_QTGPIVISK" label="ALQALEHARLVEK_AVAVFLK_DIDQHAVTK_QTGPIVISK">
		<att name="numMSRuns" value="5" type="integer"/>
		<att name="numReplicates" value="5" type="integer"/>
		<att name="PCQ_ID" value="ALQALEHARLVEK_AVAVFLK_DIDQHAVTK_QTGPIVISK" type="string"/>
		<att name="numConnectedProteinNodes" value="2" type="integer"/>
		<att name="numPeptideSequences" value="4" type="integer"/>
		<att name="PeptideSequences" value="ALQALEHARLVEK_AVAVFLK_DIDQHAVTK_QTGPIVISK" type="string"/>
		<att name="significant" value="0" type="integer"/>
		<att name="numProteins" value="3" type="integer"/>
		<att name="ionCount" value="65" type="integer"/>
		<att name="Rc" value="-2.0390998196889405" type="real"/>
		<att name="numPsms" value="30" type="integer"/>
		<att name="containsPTMs" value="0" type="integer"/>
		<att name="Ri" value="NaN" type="real"/>
		<att name="lightIons" value="15" type="integer"/>
		<att name="uniquePeptide" value="0" type="integer"/>
		<att name="isFiltered" value="0" type="integer"/>
		<att name="finalRatio" value="-2.0390998196889405" type="real"/>
		<att name="heavyIons" value="50" type="integer"/>
		<att name="normHeavyIons" value="7.123809523809524" type="real"/>
		<att name="uniquePeptideNode" value="0" type="integer"/>
		<att name="normLightIons" value="1.7333333333333334" type="real"/>
		<att name="isProtein" value="0" type="integer"/>
		<graphics type="ROUNDRECT" h="30" w="70" width="4" outline="#000000" fill="#ffffff">
			<att name="NODE_TOOLTIP" value="&lt;html&gt;ALQALEHARLVEK_AVAVFLK_DIDQHAVTK_QTGPIVISK&lt;br&gt;4 Peptide sequences&lt;br&gt;30 PSMs&lt;br&gt;Shared by 2 protein Nodes&lt;br&gt;Shared by 3 proteins&lt;br&gt;Detected in 5 MS runs&lt;br&gt;Detected in 5 Replicates&lt;br&gt;Ion count ratio Rc = -2 = log2( (0 + 3/6 + 2/5 + 10/12) / (20/7 + 3/6 + 13/5 + 14/12) )&lt;br&gt;Individual peptides in the node:&lt;br&gt;ALQALEHARLVEK, 7 PSMs, Shared by 3 proteins, Detected in 4 MS Runs, Detected in 4 replicates, Rc = -Infinity&lt;br&gt;AVAVFLK, 6 PSMs, Shared by 3 proteins, Detected in 3 MS Runs, Detected in 1 replicates, Rc = 0.0&lt;br&gt;DIDQHAVTK, 5 PSMs, Shared by 3 proteins, Detected in 1 MS Runs, Detected in 1 replicates, Rc = -2.700439718141092&lt;br&gt;QTGPIVISK, 12 PSMs, Shared by 3 proteins, Detected in 4 MS Runs, Detected in 3 replicates, Rc = -0.4854268271702417&lt;br&gt;&lt;/html&gt;" type="string"/>
			<att name="NODE_NESTED_NETWORK_IMAGE_VISIBLE" value="true" type="string"/>
			<att name="NODE_BORDER_STROKE" value="SOLID" type="string"/>
			<att name="NODE_SELECTED" value="false" type="string"/>
			<att name="NODE_TRANSPARENCY" value="255" type="string"/>
			<att name="NODE_LABEL_WIDTH" value="200" type="string"/>
			<att name="NODE_LABEL" value="-2" type="string"/>
			<att name="NODE_LABEL_FONT_SIZE" value="12" type="string"/>
			<att name="NODE_LABEL_TRANSPARENCY" value="255" type="string"/>
			<att name="NODE_LABEL_COLOR" value="#000000" type="string"/>
			<att name="NODE_VISIBLE" value="true" type="string"/>
			<att name="NODE_DEPTH" value="0.0" type="string"/>
			<att name="NODE_BORDER_TRANSPARENCY" value="255" type="string"/>
			<att name="NODE_LABEL_FONT_FACE" value="Dialog,plain,12" type="string"/>
			<att name="NODE_LABEL_TRANSPARENCY" value="255" type="string"/>
		</graphics>
	</node>
	<node id="B4MAP9" label="B4MAP9">
		<att name="ProteinDescription" value="GJ15624" type="string"/>
		<att name="ACC" value="B4MAP9" type="string"/>
		<att name="numPeptideSequencesInProteins" value="4" type="integer"/>
		<att name="conclusiveProtein" value="0" type="integer"/>
		<att name="numConnectedPeptideNodes" value="4" type="integer"/>
		<att name="UniprotKB" value="B4MAP9" type="string"/>
		<att name="numProteins" value="1" type="integer"/>
		<att name="Classification2Case" value="6" type="string"/>
		<att name="GeneName" value="Dvir\GJ15624" type="string"/>
		<att name="containsPTMs" value="0" type="integer"/>
		<att name="conclusiveProteinNode" value="0" type="integer"/>
		<att name="isFiltered" value="0" type="integer"/>
		<att name="ID" value="B4MAP9_DROVI" type="string"/>
		<att name="numPsmsInProtein" value="30" type="integer"/>
		<att name="Species" value="[Drosophila virilis]" type="string"/>
		<att name="isProtein" value="1" type="integer"/>
		<graphics type="ELLIPSE" h="30" w="70" width="4" outline="#000000" fill="#00cc66">
			<att name="NODE_TOOLTIP" value="&lt;html&gt;&lt;b&gt;Protein ACC(s):&lt;/b&gt;&lt;br&gt;B4MAP9&lt;br&gt;&lt;b&gt;Protein name(s):&lt;/b&gt;&lt;br&gt; GJ15624&lt;br&gt;&lt;b&gt;Classification case(s):&lt;/b&gt;&lt;br&gt;&lt;b&gt;6&lt;/b&gt;: Not classified&lt;br&gt;&lt;b&gt;TAX:&lt;/b&gt; [Drosophila virilis]&lt;br&gt;&lt;b&gt;Gene name:&lt;/b&gt; Dvir\GJ15624&lt;/html&gt;" type="string"/>
			<att name="NODE_NESTED_NETWORK_IMAGE_VISIBLE" value="true" type="string"/>
			<att name="NODE_BORDER_STROKE" value="SOLID" type="string"/>
			<att name="NODE_SELECTED" value="false" type="string"/>
			<att name="NODE_TRANSPARENCY" value="255" type="string"/>
			<att name="NODE_LABEL_WIDTH" value="200" type="string"/>
			<att name="NODE_LABEL" value="B4MAP9" type="string"/>
			<att name="NODE_LABEL_FONT_SIZE" value="12" type="string"/>
			<att name="NODE_LABEL_TRANSPARENCY" value="255" type="string"/>
			<att name="NODE_LABEL_COLOR" value="#000000" type="string"/>
			<att name="NODE_VISIBLE" value="true" type="string"/>
			<att name="NODE_DEPTH" value="0.0" type="string"/>
			<att name="NODE_BORDER_TRANSPARENCY" value="255" type="string"/>
			<att name="NODE_LABEL_FONT_FACE" value="Dialog,plain,12" type="string"/>
			<att name="NODE_LABEL_TRANSPARENCY" value="255" type="string"/>
		</graphics>
	</node>
	<node id="TLESYVQDQAK" label="TLESYVQDQAK">
		<att name="numMSRuns" value="1" type="integer"/>
		<att name="numReplicates" value="1" type="integer"/>
		<att name="PCQ_ID" value="TLESYVQDQAK" type="string"/>
		<att name="numConnectedProteinNodes" value="1" type="integer"/>
		<att name="numPeptideSequences" value="1" type="integer"/>
		<att name="PeptideSequences" value="TLESYVQDQAK" type="string"/>
		<att name="significant" value="0" type="integer"/>
		<att name="numProteins" value="1" type="integer"/>
		<att name="ionCount" value="0" type="integer"/>
		<att name="Rc" value="NaN" type="real"/>
		<att name="numPsms" value="1" type="integer"/>
		<att name="containsPTMs" value="0" type="integer"/>
		<att name="Ri" value="NaN" type="real"/>
		<att name="lightIons" value="0" type="integer"/>
		<att name="uniquePeptide" value="1" type="integer"/>
		<att name="isFiltered" value="0" type="integer"/>
		<att name="finalRatio" value="NaN" type="real"/>
		<att name="heavyIons" value="0" type="integer"/>
		<att name="uniquePeptideNode" value="1" type="integer"/>
		<att name="isProtein" value="0" type="integer"/>
		<graphics type="ROUNDRECT" h="30" w="70" width="4" outline="#000000" fill="#ffffff">
			<att name="NODE_TOOLTIP" value="&lt;html&gt;TLESYVQDQAK&lt;br&gt;1 Peptide sequences&lt;br&gt;1 PSMs&lt;br&gt;Shared by 1 protein Nodes&lt;br&gt;Shared by 1 proteins&lt;br&gt;Detected in 1 MS runs&lt;br&gt;Detected in 1 Replicates&lt;br&gt;Ion count ratio Rc = N/A = log2( () / () )&lt;br&gt;Individual peptides in the node:&lt;br&gt;TLESYVQDQAK, 1 PSMs, Shared by 1 proteins, Detected in 1 MS Runs, Detected in 1 replicates, Peptide with no PSM ratios = NaN&lt;br&gt;&lt;/html&gt;" type="string"/>
			<att name="NODE_NESTED_NETWORK_IMAGE_VISIBLE" value="true" type="string"/>
			<att name="NODE_BORDER_STROKE" value="SOLID" type="string"/>
			<att name="NODE_SELECTED" value="false" type="string"/>
			<att name="NODE_TRANSPARENCY" value="255" type="string"/>
			<att name="NODE_LABEL_WIDTH" value="200" type="string"/>
			<att name="NODE_LABEL" value="N/A" type="string"/>
			<att name="NODE_LABEL_FONT_SIZE" value="12" type="string"/>
			<att name="NODE_LABEL_TRANSPARENCY" value="255" type="string"/>
			<att name="NODE_LABEL_COLOR" value="#000000" type="string"/>
			<att name="NODE_VISIBLE" value="true" type="string"/>
			<att name="NODE_DEPTH" value="0.0" type="string"/>
			<att name="NODE_BORDER_TRANSPARENCY" value="255" type="string"/>
			<att name="NODE_LABEL_FONT_FACE" value="Dialog,plain,12" type="string"/>
			<att name="NODE_LABEL_TRANSPARENCY" value="255" type="string"/>
		</graphics>
	</node>
	<node id="Q9W2D9" label="Q9W2D9">
		<att name="ProteinDescription" value="Eukaryotic translation initiation factor 3 subunit K OS=Drosophila melanogaster GN=CG10306 PE=2 SV=1 " type="string"/>
		<att name="ACC" value="Q9W2D9" type="string"/>
		<att name="numPeptideSequencesInProteins" value="1" type="integer"/>
		<att name="conclusiveProtein" value="1" type="integer"/>
		<att name="numConnectedPeptideNodes" value="1" type="integer"/>
		<att name="UniprotKB" value="Q9W2D9" type="string"/>
		<att name="numProteins" value="1" type="integer"/>
		<att name="containsPTMs" value="0" type="integer"/>
		<att name="conclusiveProteinNode" value="1" type="integer"/>
		<att name="isFiltered" value="0" type="integer"/>
		<att name="ID" value="Q9W2D9" type="string"/>
		<att name="numPsmsInProtein" value="1" type="integer"/>
		<att name="Species" value="[Drosophila melanogaster]" type="string"/>
		<att name="isProtein" value="1" type="integer"/>
		<graphics type="ELLIPSE" h="30" w="70" width="4" outline="#000000" fill="#0080ff">
			<att name="NODE_TOOLTIP" value="&lt;html&gt;&lt;b&gt;Protein ACC(s):&lt;/b&gt;&lt;br&gt;Q9W2D9&lt;br&gt;&lt;b&gt;Protein name(s):&lt;/b&gt;&lt;br&gt; Eukaryotic translation initiation factor 3 subunit K OS=Drosophila melanogaster GN=CG10306 PE=2 SV=1 &lt;br&gt;&lt;b&gt;TAX:&lt;/b&gt; [Drosophila melanogaster]&lt;br&gt;&lt;b&gt;Gene name:&lt;/b&gt; &lt;/html&gt;" type="string"/>
			<att name="NODE_NESTED_NETWORK_IMAGE_VISIBLE" value="true" type="string"/>
			<att name="NODE_BORDER_STROKE" value="SOLID" type="string"/>
			<att name="NODE_SELECTED" value="false" type="string"/>
			<att name="NODE_TRANSPARENCY" value="255" type="string"/>
			<att name="NODE_LABEL_WIDTH" value="200" type="string"/>
			<att name="NODE_LABEL" value="Q9W2D9" type="string"/>
			<att name="NODE_LABEL_FONT_SIZE" value="12" type="string"/>
			<att name="NODE_LABEL_TRANSPARENCY" value="255" type="string"/>
			<att name="NODE_LABEL_COLOR" value="#000000" type="string"/>
			<att name="NODE_VISIBLE" value="true" type="string"/>
			<att name="NODE_DEPTH" value="0.0" type="string"/>
			<att name="NODE_BORDER_TRANSPARENCY" value="255" type="string"/>
			<att name="NODE_LABEL_FONT_FACE" value="Dialog,plain,12" type="string"/>
			<att name="NODE_LABEL_TRANSPARENCY" value="255" type="string"/>
		</graphics>
	</node>
	<node id="IEVAGPGFVNIFLSK" label="IEVAGPGFVNIFLSK">
		<att name="numMSRuns" value="1" type="integer"/>
		<att name="numReplicates" value="1" type="integer"/>
		<att name="PCQ_ID" value="IEVAGPGFVNIFLSK" type="string"/>
		<att name="numConnectedProteinNodes" value="1" type="integer"/>
		<att name="numPeptideSequences" value="1" type="integer"/>
		<att name="PeptideSequences" value="IEVAGPGFVNIFLSK" type="string"/>
		<att name="significant" value="0" type="integer"/>
		<att name="numProteins" value="1" type="integer"/>
		<att name="ionCount" value="0" type="integer"/>
		<att name="Rc" value="NaN" type="real"/>
		<att name="numPsms" value="2" type="integer"/>
		<att name="containsPTMs" value="0" type="integer"/>
		<att name="Ri" value="NaN" type="real"/>
		<att name="lightIons" value="0" type="integer"/>
		<att name="uniquePeptide" value="1" type="integer"/>
		<att name="isFiltered" value="0" type="integer"/>
		<att name="finalRatio" value="NaN" type="real"/>
		<att name="heavyIons" value="0" type="integer"/>
		<att name="uniquePeptideNode" value="1" type="integer"/>
		<att name="isProtein" value="0" type="integer"/>
		<graphics type="ROUNDRECT" h="30" w="70" width="4" outline="#000000" fill="#ffffff">
			<att name="NODE_TOOLTIP" value="&lt;html&gt;IEVAGPGFVNIFLSK&lt;br&gt;1 Peptide sequences&lt;br&gt;2 PSMs&lt;br&gt;Shared by 1 protein Nodes&lt;br&gt;Shared by 1 proteins&lt;br&gt;Detected in 1 MS runs&lt;br&gt;Detected in 1 Replicates&lt;br&gt;Ion count ratio Rc = N/A = log2( () / () )&lt;br&gt;Individual peptides in the node:&lt;br&gt;IEVAGPGFVNIFLSK, 2 PSMs, Shared by 1 proteins, Detected in 1 MS Runs, Detected in 1 replicates, Peptide with no PSM ratios = NaN&lt;br&gt;&lt;/html&gt;" type="string"/>
			<att name="NODE_NESTED_NETWORK_IMAGE_VISIBLE" value="true" type="string"/>
			<att name="NODE_BORDER_STROKE" value="SOLID" type="string"/>
			<att name="NODE_SELECTED" value="false" type="string"/>
			<att name="NODE_TRANSPARENCY" value="255" type="string"/>
			<att name="NODE_LABEL_WIDTH" value="200" type="string"/>
			<att name="NODE_LABEL" value="N/A" type="string"/>
			<att name="NODE_LABEL_FONT_SIZE" value="12" type="string"/>
			<att name="NODE_LABEL_TRANSPARENCY" value="255" type="string"/>
			<att name="NODE_LABEL_COLOR" value="#000000" type="string"/>
			<att name="NODE_VISIBLE" value="true" type="string"/>
			<att name="NODE_DEPTH" value="0.0" type="string"/>
			<att name="NODE_BORDER_TRANSPARENCY" value="255" type="string"/>
			<att name="NODE_LABEL_FONT_FACE" value="Dialog,plain,12" type="string"/>
			<att name="NODE_LABEL_TRANSPARENCY" value="255" type="string"/>
		</graphics>
	</node>
	<node id="B4LV11" label="B4LV11">
		<att name="ProteinDescription" value="GJ14045 OS=Drosophila virilis GN=Dvir\GJ14045 PE=3 SV=1 " type="string"/>
		<att name="ACC" value="B4LV11" type="string"/>
		<att name="numPeptideSequencesInProteins" value="1" type="integer"/>
		<att name="conclusiveProtein" value="1" type="integer"/>
		<att name="numConnectedPeptideNodes" value="1" type="integer"/>
		<att name="UniprotKB" value="B4LV11" type="string"/>
		<att name="numProteins" value="1" type="integer"/>
		<att name="containsPTMs" value="0" type="integer"/>
		<att name="conclusiveProteinNode" value="1" type="integer"/>
		<att name="isFiltered" value="0" type="integer"/>
		<att name="ID" value="B4LV11" type="string"/>
		<att name="numPsmsInProtein" value="2" type="integer"/>
		<att name="Species" value="[Drosophila virilis]" type="string"/>
		<att name="isProtein" value="1" type="integer"/>
		<graphics type="ELLIPSE" h="30" w="70" width="4" outline="#000000" fill="#00cc66">
			<att name="NODE_TOOLTIP" value="&lt;html&gt;&lt;b&gt;Protein ACC(s):&lt;/b&gt;&lt;br&gt;B4LV11&lt;br&gt;&lt;b&gt;Protein name(s):&lt;/b&gt;&lt;br&gt; GJ14045 OS=Drosophila virilis GN=Dvir\GJ14045 PE=3 SV=1 &lt;br&gt;&lt;b&gt;TAX:&lt;/b&gt; [Drosophila virilis]&lt;br&gt;&lt;b&gt;Gene name:&lt;/b&gt; &lt;/html&gt;" type="string"/>
			<att name="NODE_NESTED_NETWORK_IMAGE_VISIBLE" value="true" type="string"/>
			<att name="NODE_BORDER_STROKE" value="SOLID" type="string"/>
			<att name="NODE_SELECTED" value="false" type="string"/>
			<att name="NODE_TRANSPARENCY" value="255" type="string"/>
			<att name="NODE_LABEL_WIDTH" value="200" type="string"/>
			<att name="NODE_LABEL" value="B4LV11" type="string"/>
			<att name="NODE_LABEL_FONT_SIZE" value="12" type="string"/>
			<att name="NODE_LABEL_TRANSPARENCY" value="255" type="string"/>
			<att name="NODE_LABEL_COLOR" value="#000000" type="string"/>
			<att name="NODE_VISIBLE" value="true" type="string"/>
			<att name="NODE_DEPTH" value="0.0" type="string"/>
			<att name="NODE_BORDER_TRANSPARENCY" value="255" type="string"/>
			<att name="NODE_LABEL_FONT_FACE" value="Dialog,plain,12" type="string"/>
			<att name="NODE_LABEL_TRANSPARENCY" value="255" type="string"/>
		</graphics>
	</node>
	<node id="FWQNLVHQSPASGSISTTNITNRNSEHVIPK_IIAIDVNDPLASK_ILAEAPDGGQVEEVSDTVDTWHFIHLK_NADFANTIIAETHK_NSPSYSLYFK_VLGTIALIDEGETDWK" label="FWQNLVHQSPASGSISTTNITNRNSEHVIPK_IIAIDVNDPLASK_ILAEAPDGGQVEEVSDTVDTWHFIHLK_NADFANTIIAETHK_NSPSYSLYFK_VLGTIALIDEGETDWK">
		<att name="numMSRuns" value="6" type="integer"/>
		<att name="numReplicates" value="8" type="integer"/>
		<att name="PCQ_ID" value="FWQNLVHQSPASGSISTTNITNRNSEHVIPK_IIAIDVNDPLASK_ILAEAPDGGQVEEVSDTVDTWHFIHLK_NADFANTIIAETHK_NSPSYSLYFK_VLGTIALIDEGETDWK" type="string"/>
		<att name="numConnectedProteinNodes" value="1" type="integer"/>
		<att name="numPeptideSequences" value="6" type="integer"/>
		<att name="PeptideSequences" value="FWQNLVHQSPASGSISTTNITNRNSEHVIPK_IIAIDVNDPLASK_ILAEAPDGGQVEEVSDTVDTWHFIHLK_NADFANTIIAETHK_NSPSYSLYFK_VLGTIALIDEGETDWK" type="string"/>
		<att name="significant" value="1" type="integer"/>
		<att name="numProteins" value="2" type="integer"/>
		<att name="ionCount" value="60" type="integer"/>
		<att name="Rc" value="Infinity" type="real"/>
		<att name="numPsms" value="31" type="integer"/>
		<att name="containsPTMs" value="0" type="integer"/>
		<att name="Ri" value="NaN" type="real"/>
		<att name="lightIons" value="60" type="integer"/>
		<att name="uniquePeptide" value="0" type="integer"/>
		<att name="isFiltered" value="0" type="integer"/>
		<att name="finalRatio" value="Infinity" type="real"/>
		<att name="heavyIons" value="0" type="integer"/>
		<att name="normHeavyIons" value="0.0" type="real"/>
		<att name="uniquePeptideNode" value="1" type="integer"/>
		<att name="normLightIons" value="8.85" type="real"/>
		<att name="isProtein" value="0" type="integer"/>
		<graphics type="ROUNDRECT" h="30" w="70" width="4" outline="#ff0000" fill="#ff0000">
			<att name="NODE_TOOLTIP" value="&lt;html&gt;FWQNLVHQSPASGSISTTNITNRNSEHVIPK_IIAIDVNDPLASK_ILAEAPDGGQVEEVSDTVDTWHFIHLK_NADFANTIIAETHK_NSPSYSLYFK_VLGTIALIDEGETDWK&lt;br&gt;6 Peptide sequences&lt;br&gt;31 PSMs&lt;br&gt;Shared by 1 protein Nodes&lt;br&gt;Shared by 2 proteins&lt;br&gt;Detected in 6 MS runs&lt;br&gt;Detected in 8 Replicates&lt;br&gt;Ion count ratio Rc = Infinity = log2( (25/12 + 7/6 + 16/5 + 12/5) / (0 + 0 + 0 + 0) )&lt;br&gt;Individual peptides in the node:&lt;br&gt;FWQNLVHQSPASGSISTTNITNRNSEHVIPK, 12 PSMs, Shared by 2 proteins, Detected in 3 MS Runs, Detected in 2 replicates, Rc = Infinity&lt;br&gt;IIAIDVNDPLASK, 1 PSMs, Shared by 2 proteins, Detected in 1 MS Runs, Detected in 1 replicates, Peptide with no PSM ratios = NaN&lt;br&gt;ILAEAPDGGQVEEVSDTVDTWHFIHLK, 6 PSMs, Shared by 2 proteins, Detected in 3 MS Runs, Detected in 1 replicates, Rc = Infinity&lt;br&gt;NADFANTIIAETHK, 5 PSMs, Shared by 2 proteins, Detected in 2 MS Runs, Detected in 2 replicates, Rc = Infinity&lt;br&gt;NSPSYSLYFK, 5 PSMs, Shared by 2 proteins, Detected in 4 MS Runs, Detected in 4 replicates, Rc = Infinity&lt;br&gt;VLGTIALIDEGETDWK, 2 PSMs, Shared by 2 proteins, Detected in 1 MS Runs, Detected in 1 replicates, Peptide with no PSM ratios = NaN&lt;br&gt;&lt;/html&gt;" type="string"/>
			<att name="NODE_NESTED_NETWORK_IMAGE_VISIBLE" value="true" type="string"/>
			<att name="NODE_BORDER_STROKE" value="SOLID" type="string"/>
			<att name="NODE_SELECTED" value="false" type="string"/>
			<att name="NODE_TRANSPARENCY" value="255" type="string"/>
			<att name="NODE_LABEL_WIDTH" value="200" type="string"/>
			<att name="NODE_LABEL" value="Infinity*" type="string"/>
			<att name="NODE_LABEL_FONT_SIZE" value="12" type="string"/>
			<att name="NODE_LABEL_TRANSPARENCY" value="255" type="string"/>
			<att name="NODE_LABEL_COLOR" value="#000000" type="string"/>
			<att name="NODE_VISIBLE" value="true" type="string"/>
			<att name="NODE_DEPTH" value="0.0" type="string"/>
			<att name="NODE_BORDER_TRANSPARENCY" value="255" type="string"/>
			<att name="NODE_LABEL_FONT_FACE" value="Dialog,plain,12" type="string"/>
			<att name="NODE_LABEL_TRANSPARENCY" value="255" type="string"/>
		</graphics>
	</node>
	<node id="B7YZQ7 O77460" label="B7YZQ7 O77460">
		<att name="ProteinDescription" value="Nucleosome remodeling factor-38kD, isoform B OS=Drosophila melanogaster GN=Nurf-38 PE=4 SV=1  #### Inorganic pyrophosphatase" type="string"/>
		<att name="ACC" value="B7YZQ7 O77460" type="string"/>
		<att name="numPeptideSequencesInProteins" value="8" type="integer"/>
		<att name="conclusiveProtein" value="0" type="integer"/>
		<att name="numConnectedPeptideNodes" value="8" type="integer"/>
		<att name="UniprotKB" value="B7YZQ7 O77460" type="string"/>
		<att name="numProteins" value="2" type="integer"/>
		<att name="Classification2Case" value="3" type="string"/>
		<att name="GeneName" value="Nurf-38" type="string"/>
		<att name="containsPTMs" value="0" type="integer"/>
		<att name="conclusiveProteinNode" value="1" type="integer"/>
		<att name="isFiltered" value="0" type="integer"/>
		<att name="ID" value="B7YZQ7_DROME IPYR_DROME" type="string"/>
		<att name="numPsmsInProtein" value="55" type="integer"/>
		<att name="Species" value="[Drosophila melanogaster]" type="string"/>
		<att name="isProtein" value="1" type="integer"/>
		<graphics type="ELLIPSE" h="30" w="70" width="4" outline="#000000" fill="#0080ff">
			<att name="NODE_TOOLTIP" value="&lt;html&gt;&lt;b&gt;Protein ACC(s):&lt;/b&gt;&lt;br&gt;B7YZQ7 O77460&lt;br&gt;&lt;b&gt;Protein name(s):&lt;/b&gt;&lt;br&gt; Nucleosome remodeling factor-38kD, isoform B OS=Drosophila melanogaster GN=Nurf-38 PE=4 SV=1 &lt;br&gt;Inorganic pyrophosphatase&lt;br&gt;&lt;b&gt;Classification case(s):&lt;/b&gt;&lt;br&gt;&lt;b&gt;3&lt;/b&gt;: Unique peptide is significantly different, or difference between the two unique peptides is larger than threshold&lt;br&gt;&lt;b&gt;TAX:&lt;/b&gt; [Drosophila melanogaster]&lt;br&gt;&lt;b&gt;Gene name:&lt;/b&gt; Nurf-38&lt;/html&gt;" type="string"/>
			<att name="NODE_NESTED_NETWORK_IMAGE_VISIBLE" value="true" type="string"/>
			<att name="NODE_BORDER_STROKE" value="SOLID" type="string"/>
			<att name="NODE_SELECTED" value="false" type="string"/>
			<att name="NODE_TRANSPARENCY" value="255" type="string"/>
			<att name="NODE_LABEL_WIDTH" value="200" type="string"/>
			<att name="NODE_LABEL" value="B7YZQ7 O77460" type="string"/>
			<att name="NODE_LABEL_FONT_SIZE" value="12" type="string"/>
			<att name="NODE_LABEL_TRANSPARENCY" value="255" type="string"/>
			<att name="NODE_LABEL_COLOR" value="#000000" type="string"/>
			<att name="NODE_VISIBLE" value="true" type="string"/>
			<att name="NODE_DEPTH" value="0.0" type="string"/>
			<att name="NODE_BORDER_TRANSPARENCY" value="255" type="string"/>
			<att name="NODE_LABEL_FONT_FACE" value="Dialog,plain,12" type="string"/>
			<att name="NODE_LABEL_TRANSPARENCY" value="255" type="string"/>
		</graphics>
	</node>
	<node id="GDNDPIDVIEIGYRVAK_TIYNMVVEVPRWTNAK" label="GDNDPIDVIEIGYRVAK_TIYNMVVEVPRWTNAK">
		<att name="numMSRuns" value="5" type="integer"/>
		<att name="numReplicates" value="5" type="integer"/>
		<att name="PCQ_ID" value="GDNDPIDVIEIGYRVAK_TIYNMVVEVPRWTNAK" type="string"/>
		<att name="numConnectedProteinNodes" value="2" type="integer"/>
		<att name="numPeptideSequences" value="2" type="integer"/>
		<att name="PeptideSequences" value="GDNDPIDVIEIGYRVAK_TIYNMVVEVPRWTNAK" type="string"/>
		<att name="significant" value="0" type="integer"/>
		<att name="numProteins" value="3" type="integer"/>
		<att name="ionCount" value="68" type="integer"/>
		<att name="Rc" value="1.8259706002249512" type="real"/>
		<att name="numPsms" value="24" type="integer"/>
		<att name="containsPTMs" value="0" type="integer"/>
		<att name="Ri" value="NaN" type="real"/>
		<att name="lightIons" value="54" type="integer"/>
		<att name="uniquePeptide" value="0" type="integer"/>
		<att name="isFiltered" value="0" type="integer"/>
		<att name="finalRatio" value="1.8259706002249512" type="real"/>
		<att name="heavyIons" value="14" type="integer"/>
		<att name="normHeavyIons" value="1.1" type="real"/>
		<att name="uniquePeptideNode" value="0" type="integer"/>
		<att name="normLightIons" value="3.9" type="real"/>
		<att name="isProtein" value="0" type="integer"/>
		<graphics type="ROUNDRECT" h="30" w="70" width="4" outline="#000000" fill="#ffffff">
			<att name="NODE_TOOLTIP" value="&lt;html&gt;GDNDPIDVIEIGYRVAK_TIYNMVVEVPRWTNAK&lt;br&gt;2 Peptide sequences&lt;br&gt;24 PSMs&lt;br&gt;Shared by 2 protein Nodes&lt;br&gt;Shared by 3 proteins&lt;br&gt;Detected in 5 MS runs&lt;br&gt;Detected in 5 Replicates&lt;br&gt;Ion count ratio Rc = 1.8 = log2( (48/20 + 6/4) / (12/20 + 2/4) )&lt;br&gt;Individual peptides in the node:&lt;br&gt;GDNDPIDVIEIGYRVAK, 20 PSMs, Shared by 3 proteins, Detected in 5 MS Runs, Detected in 5 replicates, Rc = 2.0&lt;br&gt;TIYNMVVEVPRWTNAK, 4 PSMs, Shared by 3 proteins, Detected in 2 MS Runs, Detected in 2 replicates, Rc = 1.5849625007211563&lt;br&gt;&lt;/html&gt;" type="string"/>
			<att name="NODE_NESTED_NETWORK_IMAGE_VISIBLE" value="true" type="string"/>
			<att name="NODE_BORDER_STROKE" value="SOLID" type="string"/>
			<att name="NODE_SELECTED" value="false" type="string"/>
			<att name="NODE_TRANSPARENCY" value="255" type="string"/>
			<att name="NODE_LABEL_WIDTH" value="200" type="string"/>
			<att name="NODE_LABEL" value="1.8" type="string"/>
			<att name="NODE_LABEL_FONT_SIZE" value="12" type="string"/>
			<att name="NODE_LABEL_TRANSPARENCY" value="255" type="string"/>
			<att name="NODE_LABEL_COLOR" value="#000000" type="string"/>
			<att name="NODE_VISIBLE" value="true" type="string"/>
			<att name="NODE_DEPTH" value="0.0" type="string"/>
			<att name="NODE_BORDER_TRANSPARENCY" value="255" type="string"/>
			<att name="NODE_LABEL_FONT_FACE" value="Dialog,plain,12" type="string"/>
			<att name="NODE_LABEL_TRANSPARENCY" value="255" type="string"/>
		</graphics>
	</node>
	<node id="B4LJJ5" label="B4LJJ5">
		<att name="ProteinDescription" value="GJ22117" type="string"/>
		<att name="ACC" value="B4LJJ5" type="string"/>
		<att name="numPeptideSequencesInProteins" value="7" type="integer"/>
		<att name="conclusiveProtein" value="0" type="integer"/>
		<att name="numConnectedPeptideNodes" value="7" type="integer"/>
		<att name="UniprotKB" value="B4LJJ5" type="string"/>
		<att name="numProteins" value="1" type="integer"/>
		<att name="Classification2Case" value="3" type="string"/>
		<att name="GeneName" value="Dvir\GJ22117" type="string"/>
		<att name="containsPTMs" value="0" type="integer"/>
		<att name="conclusiveProteinNode" value="1" type="integer"/>
		<att name="isFiltered" value="0" type="integer"/>
		<att name="ID" value="B4LJJ5_DROVI" type="string"/>
		<att name="numPsmsInProtein" value="52" type="integer"/>
		<att name="Species" value="[Drosophila virilis]" type="string"/>
		<att name="isProtein" value="1" type="integer"/>
		<graphics type="ELLIPSE" h="30" w="70" width="4" outline="#000000" fill="#00cc66">
			<att name="NODE_TOOLTIP" value="&lt;html&gt;&lt;b&gt;Protein ACC(s):&lt;/b&gt;&lt;br&gt;B4LJJ5&lt;br&gt;&lt;b&gt;Protein name(s):&lt;/b&gt;&lt;br&gt; GJ22117&lt;br&gt;&lt;b&gt;Classification case(s):&lt;/b&gt;&lt;br&gt;&lt;b&gt;3&lt;/b&gt;: Unique peptide is significantly different, or difference between the two unique peptides is larger than threshold&lt;br&gt;&lt;b&gt;TAX:&lt;/b&gt; [Drosophila virilis]&lt;br&gt;&lt;b&gt;Gene name:&lt;/b&gt; Dvir\GJ22117&lt;/html&gt;" type="string"/>
			<att name="NODE_NESTED_NETWORK_IMAGE_VISIBLE" value="true" type="string"/>
			<att name="NODE_BORDER_STROKE" value="SOLID" type="string"/>
			<att name="NODE_SELECTED" value="false" type="string"/>
			<att name="NODE_TRANSPARENCY" value="255" type="string"/>
			<att name="NODE_LABEL_WIDTH" value="200" type="string"/>
			<att name="NODE_LABEL" value="B4LJJ5" type="string"/>
			<att name="NODE_LABEL_FONT_SIZE" value="12" type="string"/>
			<att name="NODE_LABEL_TRANSPARENCY" value="255" type="string"/>
			<att name="NODE_LABEL_COLOR" value="#000000" type="string"/>
			<att name="NODE_VISIBLE" value="true" type="string"/>
			<att name="NODE_DEPTH" value="0.0" type="string"/>
			<att name="NODE_BORDER_TRANSPARENCY" value="255" type="string"/>
			<att name="NODE_LABEL_FONT_FACE" value="Dialog,plain,12" type="string"/>
			<att name="NODE_LABEL_TRANSPARENCY" value="255" type="string"/>
		</graphics>
	</node>
	<node id="GAINSPNYSLYFK_IIAINVNDPLASK_ILDEAPDGGEVEEVVDTVDTWHFIHLK_RGDVLQVK_VLGAIALIDEGETDWK" label="GAINSPNYSLYFK_IIAINVNDPLASK_ILDEAPDGGEVEEVVDTVDTWHFIHLK_RGDVLQVK_VLGAIALIDEGETDWK">
		<att name="numMSRuns" value="6" type="integer"/>
		<att name="numReplicates" value="5" type="integer"/>
		<att name="PCQ_ID" value="GAINSPNYSLYFK_IIAINVNDPLASK_ILDEAPDGGEVEEVVDTVDTWHFIHLK_RGDVLQVK_VLGAIALIDEGETDWK" type="string"/>
		<att name="numConnectedProteinNodes" value="1" type="integer"/>
		<att name="numPeptideSequences" value="5" type="integer"/>
		<att name="PeptideSequences" value="GAINSPNYSLYFK_IIAINVNDPLASK_ILDEAPDGGEVEEVVDTVDTWHFIHLK_RGDVLQVK_VLGAIALIDEGETDWK" type="string"/>
		<att name="significant" value="1" type="integer"/>
		<att name="numProteins" value="1" type="integer"/>
		<att name="ionCount" value="50" type="integer"/>
		<att name="Rc" value="-Infinity" type="real"/>
		<att name="numPsms" value="28" type="integer"/>
		<att name="containsPTMs" value="0" type="integer"/>
		<att name="Ri" value="NaN" type="real"/>
		<att name="lightIons" value="0" type="integer"/>
		<att name="uniquePeptide" value="1" type="integer"/>
		<att name="isFiltered" value="0" type="integer"/>
		<att name="finalRatio" value="-Infinity" type="real"/>
		<att name="heavyIons" value="50" type="integer"/>
		<att name="normHeavyIons" value="6.135294117647058" type="real"/>
		<att name="uniquePeptideNode" value="1" type="integer"/>
		<att name="normLightIons" value="0.0" type="real"/>
		<att name="isProtein" value="0" type="integer"/>
		<graphics type="ROUNDRECT" h="30" w="70" width="4" outline="#ff0000" fill="#0000ff">
			<att name="NODE_TOOLTIP" value="&lt;html&gt;GAINSPNYSLYFK_IIAINVNDPLASK_ILDEAPDGGEVEEVVDTVDTWHFIHLK_RGDVLQVK_VLGAIALIDEGETDWK&lt;br&gt;5 Peptide sequences&lt;br&gt;28 PSMs&lt;br&gt;Shared by 1 protein Nodes&lt;br&gt;Shared by 1 proteins&lt;br&gt;Detected in 6 MS runs&lt;br&gt;Detected in 5 Replicates&lt;br&gt;Ion count ratio Rc = -Infinity = log2( (0 + 0 + 0) / (7/5 + 38/17 + 5/2) )&lt;br&gt;Individual peptides in the node:&lt;br&gt;GAINSPNYSLYFK, 5 PSMs, Shared by 1 proteins, Detected in 4 MS Runs, Detected in 1 replicates, Rc = -Infinity&lt;br&gt;IIAINVNDPLASK, 2 PSMs, Shared by 1 proteins, Detected in 2 MS Runs, Detected in 1 replicates, Peptide with no PSM ratios = NaN&lt;br&gt;ILDEAPDGGEVEEVVDTVDTWHFIHLK, 17 PSMs, Shared by 1 proteins, Detected in 5 MS Runs, Detected in 3 replicates, Rc = -Infinity&lt;br&gt;RGDVLQVK, 2 PSMs, Shared by 1 proteins, Detected in 1 MS Runs, Detected in 1 replicates, Rc = -Infinity&lt;br&gt;VLGAIALIDEGETDWK, 2 PSMs, Shared by 1 proteins, Detected in 1 MS Runs, Detected in 1 replicates, Peptide with no PSM ratios = NaN&lt;br&gt;&lt;/html&gt;" type="string"/>
			<att name="NODE_NESTED_NETWORK_IMAGE_VISIBLE" value="true" type="string"/>
			<att name="NODE_BORDER_STROKE" value="SOLID" type="string"/>
			<att name="NODE_SELECTED" value="false" type="string"/>
			<att name="NODE_TRANSPARENCY" value="255" type="string"/>
			<att name="NODE_LABEL_WIDTH" value="200" type="string"/>
			<att name="NODE_LABEL" value="-Infinity*" type="string"/>
			<att name="NODE_LABEL_FONT_SIZE" value="12" type="string"/>
			<att name="NODE_LABEL_TRANSPARENCY" value="255" type="string"/>
			<att name="NODE_LABEL_COLOR" value="#000000" type="string"/>
			<att name="NODE_VISIBLE" value="true" type="string"/>
			<att name="NODE_DEPTH" value="0.0" type="string"/>
			<att name="NODE_BORDER_TRANSPARENCY" value="255" type="string"/>
			<att name="NODE_LABEL_FONT_FACE" value="Dialog,plain,12" type="string"/>
			<att name="NODE_LABEL_TRANSPARENCY" value="255" type="string"/>
		</graphics>
	</node>
	<node id="DITSNNTTDLK_EQEEAEQNQSGATDPNK_GSTATAPAAFK_LAFGGIAAPVFGDANPFGGHK_TGEEDEELLYVHK" label="DITSNNTTDLK_EQEEAEQNQSGATDPNK_GSTATAPAAFK_LAFGGIAAPVFGDANPFGGHK_TGEEDEELLYVHK">
		<att name="numMSRuns" value="3" type="integer"/>
		<att name="numReplicates" value="3" type="integer"/>
		<att name="PCQ_ID" value="DITSNNTTDLK_EQEEAEQNQSGATDPNK_GSTATAPAAFK_LAFGGIAAPVFGDANPFGGHK_TGEEDEELLYVHK" type="string"/>
		<att name="numConnectedProteinNodes" value="1" type="integer"/>
		<att name="numPeptideSequences" value="5" type="integer"/>
		<att name="PeptideSequences" value="DITSNNTTDLK_EQEEAEQNQSGATDPNK_GSTATAPAAFK_LAFGGIAAPVFGDANPFGGHK_TGEEDEELLYVHK" type="string"/>
		<att name="significant" value="0" type="integer"/>
		<att name="numProteins" value="1" type="integer"/>
		<att name="ionCount" value="0" type="integer"/>
		<att name="Rc" value="NaN" type="real"/>
		<att name="numPsms" value="7" type="integer"/>
		<att name="containsPTMs" value="0" type="integer"/>
		<att name="Ri" value="NaN" type="real"/>
		<att name="lightIons" value="0" type="integer"/>
		<att name="uniquePeptide" value="1" type="integer"/>
		<att name="isFiltered" value="0" type="integer"/>
		<att name="finalRatio" value="NaN" type="real"/>
		<att name="heavyIons" value="0" type="integer"/>
		<att name="uniquePeptideNode" value="1" type="integer"/>
		<att name="isProtein" value="0" type="integer"/>
		<graphics type="ROUNDRECT" h="30" w="70" width="4" outline="#000000" fill="#ffffff">
			<att name="NODE_TOOLTIP" value="&lt;html&gt;DITSNNTTDLK_EQEEAEQNQSGATDPNK_GSTATAPAAFK_LAFGGIAAPVFGDANPFGGHK_TGEEDEELLYVHK&lt;br&gt;5 Peptide sequences&lt;br&gt;7 PSMs&lt;br&gt;Shared by 1 protein Nodes&lt;br&gt;Shared by 1 proteins&lt;br&gt;Detected in 3 MS runs&lt;br&gt;Detected in 3 Replicates&lt;br&gt;Ion count ratio Rc = N/A = log2( () / () )&lt;br&gt;Individual peptides in the node:&lt;br&gt;DITSNNTTDLK, 3 PSMs, Shared by 1 proteins, Detected in 2 MS Runs, Detected in 1 replicates, Peptide with no PSM ratios = NaN&lt;br&gt;EQEEAEQNQSGATDPNK, 1 PSMs, Shared by 1 proteins, Detected in 1 MS Runs, Detected in 1 replicates, Peptide with no PSM ratios = NaN&lt;br&gt;GSTATAPAAFK, 1 PSMs, Shared by 1 proteins, Detected in 1 MS Runs, Detected in 1 replicates, Peptide with no PSM ratios = NaN&lt;br&gt;LAFGGIAAPVFGDANPFGGHK, 1 PSMs, Shared by 1 proteins, Detected in 1 MS Runs, Detected in 1 replicates, Peptide with no PSM ratios = NaN&lt;br&gt;TGEEDEELLYVHK, 1 PSMs, Shared by 1 proteins, Detected in 1 MS Runs, Detected in 1 replicates, Peptide with no PSM ratios = NaN&lt;br&gt;&lt;/html&gt;" type="string"/>
			<att name="NODE_NESTED_NETWORK_IMAGE_VISIBLE" value="true" type="string"/>
			<att name="NODE_BORDER_STROKE" value="SOLID" type="string"/>
			<att name="NODE_SELECTED" value="false" type="string"/>
			<att name="NODE_TRANSPARENCY" value="255" type="string"/>
			<att name="NODE_LABEL_WIDTH" value="200" type="string"/>
			<att name="NODE_LABEL" value="N/A" type="string"/>
			<att name="NODE_LABEL_FONT_SIZE" value="12" type="string"/>
			<att name="NODE_LABEL_TRANSPARENCY" value="255" type="string"/>
			<att name="NODE_LABEL_COLOR" value="#000000" type="string"/>
			<att name="NODE_VISIBLE" value="true" type="string"/>
			<att name="NODE_DEPTH" value="0.0" type="string"/>
			<att name="NODE_BORDER_TRANSPARENCY" value="255" type="string"/>
			<att name="NODE_LABEL_FONT_FACE" value="Dialog,plain,12" type="string"/>
			<att name="NODE_LABEL_TRANSPARENCY" value="255" type="string"/>
		</graphics>
	</node>
	<node id="Q9VBU7" label="Q9VBU7">
		<att name="ProteinDescription" value="Nup358 OS=Drosophila melanogaster GN=Nup358 PE=4 SV=2 " type="string"/>
		<att name="ACC" value="Q9VBU7" type="string"/>
		<att name="numPeptideSequencesInProteins" value="5" type="integer"/>
		<att name="conclusiveProtein" value="0" type="integer"/>
		<att name="numConnectedPeptideNodes" value="5" type="integer"/>
		<att name="UniprotKB" value="Q9VBU7" type="string"/>
		<att name="numProteins" value="1" type="integer"/>
		<att name="containsPTMs" value="0" type="integer"/>
		<att name="conclusiveProteinNode" value="1" type="integer"/>
		<att name="isFiltered" value="0" type="integer"/>
		<att name="ID" value="Q9VBU7" type="string"/>
		<att name="numPsmsInProtein" value="7" type="integer"/>
		<att name="Species" value="[Drosophila melanogaster]" type="string"/>
		<att name="isProtein" value="1" type="integer"/>
		<graphics type="ELLIPSE" h="30" w="70" width="4" outline="#000000" fill="#0080ff">
			<att name="NODE_TOOLTIP" value="&lt;html&gt;&lt;b&gt;Protein ACC(s):&lt;/b&gt;&lt;br&gt;Q9VBU7&lt;br&gt;&lt;b&gt;Protein name(s):&lt;/b&gt;&lt;br&gt; Nup358 OS=Drosophila melanogaster GN=Nup358 PE=4 SV=2 &lt;br&gt;&lt;b&gt;TAX:&lt;/b&gt; [Drosophila melanogaster]&lt;br&gt;&lt;b&gt;Gene name:&lt;/b&gt; &lt;/html&gt;" type="string"/>
			<att name="NODE_NESTED_NETWORK_IMAGE_VISIBLE" value="true" type="string"/>
			<att name="NODE_BORDER_STROKE" value="SOLID" type="string"/>
			<att name="NODE_SELECTED" value="false" type="string"/>
			<att name="NODE_TRANSPARENCY" value="255" type="string"/>
			<att name="NODE_LABEL_WIDTH" value="200" type="string"/>
			<att name="NODE_LABEL" value="Q9VBU7" type="string"/>
			<att name="NODE_LABEL_FONT_SIZE" value="12" type="string"/>
			<att name="NODE_LABEL_TRANSPARENCY" value="255" type="string"/>
			<att name="NODE_LABEL_COLOR" value="#000000" type="string"/>
			<att name="NODE_VISIBLE" value="true" type="string"/>
			<att name="NODE_DEPTH" value="0.0" type="string"/>
			<att name="NODE_BORDER_TRANSPARENCY" value="255" type="string"/>
			<att name="NODE_LABEL_FONT_FACE" value="Dialog,plain,12" type="string"/>
			<att name="NODE_LABEL_TRANSPARENCY" value="255" type="string"/>
		</graphics>
	</node>
	<node id="VAGAAFDVYPEEPPK_VVATPHLGASTSEAQVRVAVEVAEQFIALNGTSPK_YTSYAGVINK" label="VAGAAFDVYPEEPPK_VVATPHLGASTSEAQVRVAVEVAEQFIALNGTSPK_YTSYAGVINK">
		<att name="numMSRuns" value="5" type="integer"/>
		<att name="numReplicates" value="4" type="integer"/>
		<att name="PCQ_ID" value="VAGAAFDVYPEEPPK_VVATPHLGASTSEAQVRVAVEVAEQFIALNGTSPK_YTSYAGVINK" type="string"/>
		<att name="numConnectedProteinNodes" value="1" type="integer"/>
		<att name="numPeptideSequences" value="3" type="integer"/>
		<att name="PeptideSequences" value="VAGAAFDVYPEEPPK_VVATPHLGASTSEAQVRVAVEVAEQFIALNGTSPK_YTSYAGVINK" type="string"/>
		<att name="significant" value="1" type="integer"/>
		<att name="numProteins" value="1" type="integer"/>
		<att name="ionCount" value="16" type="integer"/>
		<att name="Rc" value="Infinity" type="real"/>
		<att name="numPsms" value="15" type="integer"/>
		<att name="containsPTMs" value="0" type="integer"/>
		<att name="Ri" value="NaN" type="real"/>
		<att name="lightIons" value="16" type="integer"/>
		<att name="uniquePeptide" value="1" type="integer"/>
		<att name="isFiltered" value="0" type="integer"/>
		<att name="finalRatio" value="Infinity" type="real"/>
		<att name="heavyIons" value="0" type="integer"/>
		<att name="normHeavyIons" value="0.0" type="real"/>
		<att name="uniquePeptideNode" value="1" type="integer"/>
		<att name="normLightIons" value="2.0" type="real"/>
		<att name="isProtein" value="0" type="integer"/>
		<graphics type="ROUNDRECT" h="30" w="70" width="4" outline="#000000" fill="#ff0000">
			<att name="NODE_TOOLTIP" value="&lt;html&gt;VAGAAFDVYPEEPPK_VVATPHLGASTSEAQVRVAVEVAEQFIALNGTSPK_YTSYAGVINK&lt;br&gt;3 Peptide sequences&lt;br&gt;15 PSMs&lt;br&gt;Shared by 1 protein Nodes&lt;br&gt;Shared by 1 proteins&lt;br&gt;Detected in 5 MS runs&lt;br&gt;Detected in 4 Replicates&lt;br&gt;Ion count ratio Rc = Infinity = log2( (16/8) / (0) )&lt;br&gt;Individual peptides in the node:&lt;br&gt;VAGAAFDVYPEEPPK, 6 PSMs, Shared by 1 proteins, Detected in 4 MS Runs, Detected in 1 replicates, Peptide with no PSM ratios = NaN&lt;br&gt;VVATPHLGASTSEAQVRVAVEVAEQFIALNGTSPK, 8 PSMs, Shared by 1 proteins, Detected in 2 MS Runs, Detected in 2 replicates, Rc = Infinity&lt;br&gt;YTSYAGVINK, 1 PSMs, Shared by 1 proteins, Detected in 1 MS Runs, Detected in 1 replicates, Peptide with no PSM ratios = NaN&lt;br&gt;&lt;/html&gt;" type="string"/>
			<att name="NODE_NESTED_NETWORK_IMAGE_VISIBLE" value="true" type="string"/>
			<att name="NODE_BORDER_STROKE" value="SOLID" type="string"/>
			<att name="NODE_SELECTED" value="false" type="string"/>
			<att name="NODE_TRANSPARENCY" value="255" type="string"/>
			<att name="NODE_LABEL_WIDTH" value="200" type="string"/>
			<att name="NODE_LABEL" value="Infinity*" type="string"/>
			<att name="NODE_LABEL_FONT_SIZE" value="12" type="string"/>
			<att name="NODE_LABEL_TRANSPARENCY" value="255" type="string"/>
			<att name="NODE_LABEL_COLOR" value="#000000" type="string"/>
			<att name="NODE_VISIBLE" value="true" type="string"/>
			<att name="NODE_DEPTH" value="0.0" type="string"/>
			<att name="NODE_BORDER_TRANSPARENCY" value="255" type="string"/>
			<att name="NODE_LABEL_FONT_FACE" value="Dialog,plain,12" type="string"/>
			<att name="NODE_LABEL_TRANSPARENCY" value="255" type="string"/>
		</graphics>
	</node>
	<node id="Q9VKI8" label="Q9VKI8">
		<att name="ProteinDescription" value="CG6287 OS=Drosophila melanogaster GN=CG6287 PE=2 SV=1 " type="string"/>
		<att name="ACC" value="Q9VKI8" type="string"/>
		<att name="numPeptideSequencesInProteins" value="5" type="integer"/>
		<att name="conclusiveProtein" value="0" type="integer"/>
		<att name="numConnectedPeptideNodes" value="5" type="integer"/>
		<att name="UniprotKB" value="Q9VKI8" type="string"/>
		<att name="numProteins" value="1" type="integer"/>
		<att name="Classification2Case" value="6" type="string"/>
		<att name="GeneName" value="CG6287" type="string"/>
		<att name="containsPTMs" value="0" type="integer"/>
		<att name="conclusiveProteinNode" value="1" type="integer"/>
		<att name="isFiltered" value="0" type="integer"/>
		<att name="ID" value="Q9VKI8_DROME" type="string"/>
		<att name="numPsmsInProtein" value="19" type="integer"/>
		<att name="Species" value="[Drosophila melanogaster]" type="string"/>
		<att name="isProtein" value="1" type="integer"/>
		<graphics type="ELLIPSE" h="30" w="70" width="4" outline="#000000" fill="#0080ff">
			<att name="NODE_TOOLTIP" value="&lt;html&gt;&lt;b&gt;Protein ACC(s):&lt;/b&gt;&lt;br&gt;Q9VKI8&lt;br&gt;&lt;b&gt;Protein name(s):&lt;/b&gt;&lt;br&gt; CG6287 OS=Drosophila melanogaster GN=CG6287 PE=2 SV=1 &lt;br&gt;&lt;b&gt;Classification case(s):&lt;/b&gt;&lt;br&gt;&lt;b&gt;6&lt;/b&gt;: Not classified&lt;br&gt;&lt;b&gt;TAX:&lt;/b&gt; [Drosophila melanogaster]&lt;br&gt;&lt;b&gt;Gene name:&lt;/b&gt; CG6287&lt;/html&gt;" type="string"/>
			<att name="NODE_NESTED_NETWORK_IMAGE_VISIBLE" value="true" type="string"/>
			<att name="NODE_BORDER_STROKE" value="SOLID" type="string"/>
			<att name="NODE_SELECTED" value="false" type="string"/>
			<att name="NODE_TRANSPARENCY" value="255" type="string"/>
			<att name="NODE_LABEL_WIDTH" value="200" type="string"/>
			<att name="NODE_LABEL" value="Q9VKI8" type="string"/>
			<att name="NODE_LABEL_FONT_SIZE" value="12" type="string"/>
			<att name="NODE_LABEL_TRANSPARENCY" value="255" type="string"/>
			<att name="NODE_LABEL_COLOR" value="#000000" type="string"/>
			<att name="NODE_VISIBLE" value="true" type="string"/>
			<att name="NODE_DEPTH" value="0.0" type="string"/>
			<att name="NODE_BORDER_TRANSPARENCY" value="255" type="string"/>
			<att name="NODE_LABEL_FONT_FACE" value="Dialog,plain,12" type="string"/>
			<att name="NODE_LABEL_TRANSPARENCY" value="255" type="string"/>
		</graphics>
	</node>
	<node id="EALAHYQ_TWGMRIIGYDPITTEAEAK" label="EALAHYQ_TWGMRIIGYDPITTEAEAK">
		<att name="numMSRuns" value="1" type="integer"/>
		<att name="numReplicates" value="1" type="integer"/>
		<att name="PCQ_ID" value="EALAHYQ_TWGMRIIGYDPITTEAEAK" type="string"/>
		<att name="numConnectedProteinNodes" value="2" type="integer"/>
		<att name="numPeptideSequences" value="2" type="integer"/>
		<att name="PeptideSequences" value="EALAHYQ_TWGMRIIGYDPITTEAEAK" type="string"/>
		<att name="significant" value="0" type="integer"/>
		<att name="numProteins" value="2" type="integer"/>
		<att name="ionCount" value="0" type="integer"/>
		<att name="Rc" value="NaN" type="real"/>
		<att name="numPsms" value="4" type="integer"/>
		<att name="containsPTMs" value="0" type="integer"/>
		<att name="Ri" value="NaN" type="real"/>
		<att name="lightIons" value="0" type="integer"/>
		<att name="uniquePeptide" value="0" type="integer"/>
		<att name="isFiltered" value="0" type="integer"/>
		<att name="finalRatio" value="NaN" type="real"/>
		<att name="heavyIons" value="0" type="integer"/>
		<att name="uniquePeptideNode" value="0" type="integer"/>
		<att name="isProtein" value="0" type="integer"/>
		<graphics type="ROUNDRECT" h="30" w="70" width="4" outline="#000000" fill="#ffffff">
			<att name="NODE_TOOLTIP" value="&lt;html&gt;EALAHYQ_TWGMRIIGYDPITTEAEAK&lt;br&gt;2 Peptide sequences&lt;br&gt;4 PSMs&lt;br&gt;Shared by 2 protein Nodes&lt;br&gt;Shared by 2 proteins&lt;br&gt;Detected in 1 MS runs&lt;br&gt;Detected in 1 Replicates&lt;br&gt;Ion count ratio Rc = N/A = log2( () / () )&lt;br&gt;Individual peptides in the node:&lt;br&gt;EALAHYQ, 3 PSMs, Shared by 2 proteins, Detected in 1 MS Runs, Detected in 1 replicates, Peptide with no PSM ratios = NaN&lt;br&gt;TWGMRIIGYDPITTEAEAK, 1 PSMs, Shared by 2 proteins, Detected in 1 MS Runs, Detected in 1 replicates, Peptide with no PSM ratios = NaN&lt;br&gt;&lt;/html&gt;" type="string"/>
			<att name="NODE_NESTED_NETWORK_IMAGE_VISIBLE" value="true" type="string"/>
			<att name="NODE_BORDER_STROKE" value="SOLID" type="string"/>
			<att name="NODE_SELECTED" value="false" type="string"/>
			<att name="NODE_TRANSPARENCY" value="255" type="string"/>
			<att name="NODE_LABEL_WIDTH" value="200" type="string"/>
			<att name="NODE_LABEL" value="N/A" type="string"/>
			<att name="NODE_LABEL_FONT_SIZE" value="12" type="string"/>
			<att name="NODE_LABEL_TRANSPARENCY" value="255" type="string"/>
			<att name="NODE_LABEL_COLOR" value="#000000" type="string"/>
			<att name="NODE_VISIBLE" value="true" type="string"/>
			<att name="NODE_DEPTH" value="0.0" type="string"/>
			<att name="NODE_BORDER_TRANSPARENCY" value="255" type="string"/>
			<att name="NODE_LABEL_FONT_FACE" value="Dialog,plain,12" type="string"/>
			<att name="NODE_LABEL_TRANSPARENCY" value="255" type="string"/>
		</graphics>
	</node>
	<node id="B4LQG8" label="B4LQG8">
		<att name="ProteinDescription" value="GJ14930 OS=Drosophila virilis GN=Dvir\GJ14930 PE=3 SV=1 " type="string"/>
		<att name="ACC" value="B4LQG8" type="string"/>
		<att name="numPeptideSequencesInProteins" value="6" type="integer"/>
		<att name="conclusiveProtein" value="0" type="integer"/>
		<att name="numConnectedPeptideNodes" value="6" type="integer"/>
		<att name="UniprotKB" value="B4LQG8" type="string"/>
		<att name="numProteins" value="1" type="integer"/>
		<att name="Classification2Case" value="6" type="string"/>
		<att name="GeneName" value="Dvir\GJ14930" type="string"/>
		<att name="containsPTMs" value="0" type="integer"/>
		<att name="conclusiveProteinNode" value="1" type="integer"/>
		<att name="isFiltered" value="0" type="integer"/>
		<att name="ID" value="B4LQG8_DROVI" type="string"/>
		<att name="numPsmsInProtein" value="42" type="integer"/>
		<att name="Species" value="[Drosophila virilis]" type="string"/>
		<att name="isProtein" value="1" type="integer"/>
		<graphics type="ELLIPSE" h="30" w="70" width="4" outline="#000000" fill="#00cc66">
			<att name="NODE_TOOLTIP" value="&lt;html&gt;&lt;b&gt;Protein ACC(s):&lt;/b&gt;&lt;br&gt;B4LQG8&lt;br&gt;&lt;b&gt;Protein name(s):&lt;/b&gt;&lt;br&gt; GJ14930 OS=Drosophila virilis GN=Dvir\GJ14930 PE=3 SV=1 &lt;br&gt;&lt;b&gt;Classification case(s):&lt;/b&gt;&lt;br&gt;&lt;b&gt;6&lt;/b&gt;: Not classified&lt;br&gt;&lt;b&gt;TAX:&lt;/b&gt; [Drosophila virilis]&lt;br&gt;&lt;b&gt;Gene name:&lt;/b&gt; Dvir\GJ14930&lt;/html&gt;" type="string"/>
			<att name="NODE_NESTED_NETWORK_IMAGE_VISIBLE" value="true" type="string"/>
			<att name="NODE_BORDER_STROKE" value="SOLID" type="string"/>
			<att name="NODE_SELECTED" value="false" type="string"/>
			<att name="NODE_TRANSPARENCY" value="255" type="string"/>
			<att name="NODE_LABEL_WIDTH" value="200" type="string"/>
			<att name="NODE_LABEL" value="B4LQG8" type="string"/>
			<att name="NODE_LABEL_FONT_SIZE" value="12" type="string"/>
			<att name="NODE_LABEL_TRANSPARENCY" value="255" type="string"/>
			<att name="NODE_LABEL_COLOR" value="#000000" type="string"/>
			<att name="NODE_VISIBLE" value="true" type="string"/>
			<att name="NODE_DEPTH" value="0.0" type="string"/>
			<att name="NODE_BORDER_TRANSPARENCY" value="255" type="string"/>
			<att name="NODE_LABEL_FONT_FACE" value="Dialog,plain,12" type="string"/>
			<att name="NODE_LABEL_TRANSPARENCY" value="255" type="string"/>
		</graphics>
	</node>
	<node id="ITAEVLAAGAGSLK_LYSGTELYGK_VVATPHLGASTAEAQVRVAVEVAEQFIALNGTSPK_YTSYVGVINK" label="ITAEVLAAGAGSLK_LYSGTELYGK_VVATPHLGASTAEAQVRVAVEVAEQFIALNGTSPK_YTSYVGVINK">
		<att name="numMSRuns" value="6" type="integer"/>
		<att name="numReplicates" value="5" type="integer"/>
		<att name="PCQ_ID" value="ITAEVLAAGAGSLK_LYSGTELYGK_VVATPHLGASTAEAQVRVAVEVAEQFIALNGTSPK_YTSYVGVINK" type="string"/>
		<att name="numConnectedProteinNodes" value="1" type="integer"/>
		<att name="numPeptideSequences" value="4" type="integer"/>
		<att name="PeptideSequences" value="ITAEVLAAGAGSLK_LYSGTELYGK_VVATPHLGASTAEAQVRVAVEVAEQFIALNGTSPK_YTSYVGVINK" type="string"/>
		<att name="significant" value="1" type="integer"/>
		<att name="numProteins" value="1" type="integer"/>
		<att name="ionCount" value="131" type="integer"/>
		<att name="Rc" value="-Infinity" type="real"/>
		<att name="numPsms" value="38" type="integer"/>
		<att name="containsPTMs" value="0" type="integer"/>
		<att name="Ri" value="NaN" type="real"/>
		<att name="lightIons" value="0" type="integer"/>
		<att name="uniquePeptide" value="1" type="integer"/>
		<att name="isFiltered" value="0" type="integer"/>
		<att name="finalRatio" value="-Infinity" type="real"/>
		<att name="heavyIons" value="131" type="integer"/>
		<att name="normHeavyIons" value="8.281481481481482" type="real"/>
		<att name="uniquePeptideNode" value="1" type="integer"/>
		<att name="normLightIons" value="0.0" type="real"/>
		<att name="isProtein" value="0" type="integer"/>
		<graphics type="ROUNDRECT" h="30" w="70" width="4" outline="#000000" fill="#0000ff">
			<att name="NODE_TOOLTIP" value="&lt;html&gt;ITAEVLAAGAGSLK_LYSGTELYGK_VVATPHLGASTAEAQVRVAVEVAEQFIALNGTSPK_YTSYVGVINK&lt;br&gt;4 Peptide sequences&lt;br&gt;38 PSMs&lt;br&gt;Shared by 1 protein Nodes&lt;br&gt;Shared by 1 proteins&lt;br&gt;Detected in 6 MS runs&lt;br&gt;Detected in 5 Replicates&lt;br&gt;Ion count ratio Rc = -Infinity = log2( (0 + 0 + 0) / (6/2 + 121/27 + 4/5) )&lt;br&gt;Individual peptides in the node:&lt;br&gt;ITAEVLAAGAGSLK, 4 PSMs, Shared by 1 proteins, Detected in 4 MS Runs, Detected in 1 replicates, Peptide with no PSM ratios = NaN&lt;br&gt;LYSGTELYGK, 2 PSMs, Shared by 1 proteins, Detected in 2 MS Runs, Detected in 2 replicates, Rc = -Infinity&lt;br&gt;VVATPHLGASTAEAQVRVAVEVAEQFIALNGTSPK, 27 PSMs, Shared by 1 proteins, Detected in 4 MS Runs, Detected in 4 replicates, Rc = -Infinity&lt;br&gt;YTSYVGVINK, 5 PSMs, Shared by 1 proteins, Detected in 3 MS Runs, Detected in 1 replicates, Rc = -Infinity&lt;br&gt;&lt;/html&gt;" type="string"/>
			<att name="NODE_NESTED_NETWORK_IMAGE_VISIBLE" value="true" type="string"/>
			<att name="NODE_BORDER_STROKE" value="SOLID" type="string"/>
			<att name="NODE_SELECTED" value="false" type="string"/>
			<att name="NODE_TRANSPARENCY" value="255" type="string"/>
			<att name="NODE_LABEL_WIDTH" value="200" type="string"/>
			<att name="NODE_LABEL" value="-Infinity*" type="string"/>
			<att name="NODE_LABEL_FONT_SIZE" value="12" type="string"/>
			<att name="NODE_LABEL_TRANSPARENCY" value="255" type="string"/>
			<att name="NODE_LABEL_COLOR" value="#000000" type="string"/>
			<att name="NODE_VISIBLE" value="true" type="string"/>
			<att name="NODE_DEPTH" value="0.0" type="string"/>
			<att name="NODE_BORDER_TRANSPARENCY" value="255" type="string"/>
			<att name="NODE_LABEL_FONT_FACE" value="Dialog,plain,12" type="string"/>
			<att name="NODE_LABEL_TRANSPARENCY" value="255" type="string"/>
		</graphics>
	</node>
	<node id="AAAIVVITTSGK_AGDSVVIVTGWK_EAEAALWHQNLFADLVRGASASTLDAPHAAAIAAVEAANK_GPEIRTGLIAGSGTAEIELK_GSLEVVYVDYANIVNVVK_LGYELPVAIALDTK_SAFLVSK" label="AAAIVVITTSGK_AGDSVVIVTGWK_EAEAALWHQNLFADLVRGASASTLDAPHAAAIAAVEAANK_GPEIRTGLIAGSGTAEIELK_GSLEVVYVDYANIVNVVK_LGYELPVAIALDTK_SAFLVSK">
		<att name="numMSRuns" value="6" type="integer"/>
		<att name="numReplicates" value="6" type="integer"/>
		<att name="PCQ_ID" value="AAAIVVITTSGK_AGDSVVIVTGWK_EAEAALWHQNLFADLVRGASASTLDAPHAAAIAAVEAANK_GPEIRTGLIAGSGTAEIELK_GSLEVVYVDYANIVNVVK_LGYELPVAIALDTK_SAFLVSK" type="string"/>
		<att name="numConnectedProteinNodes" value="1" type="integer"/>
		<att name="numPeptideSequences" value="7" type="integer"/>
		<att name="PeptideSequences" value="AAAIVVITTSGK_AGDSVVIVTGWK_EAEAALWHQNLFADLVRGASASTLDAPHAAAIAAVEAANK_GPEIRTGLIAGSGTAEIELK_GSLEVVYVDYANIVNVVK_LGYELPVAIALDTK_SAFLVSK" type="string"/>
		<att name="significant" value="0" type="integer"/>
		<att name="numProteins" value="1" type="integer"/>
		<att name="ionCount" value="467" type="integer"/>
		<att name="Rc" value="-7.967801684130566" type="real"/>
		<att name="numPsms" value="171" type="integer"/>
		<att name="containsPTMs" value="0" type="integer"/>
		<att name="Ri" value="NaN" type="real"/>
		<att name="lightIons" value="2" type="integer"/>
		<att name="uniquePeptide" value="1" type="integer"/>
		<att name="isFiltered" value="0" type="integer"/>
		<att name="finalRatio" value="-7.967801684130566" type="real"/>
		<att name="heavyIons" value="465" type="integer"/>
		<att name="normHeavyIons" value="16.420795512730997" type="real"/>
		<att name="uniquePeptideNode" value="1" type="integer"/>
		<att name="normLightIons" value="0.06559139784946236" type="real"/>
		<att name="isProtein" value="0" type="integer"/>
		<graphics type="ROUNDRECT" h="30" w="70" width="4" outline="#000000" fill="#ffffff">
			<att name="NODE_TOOLTIP" value="&lt;html&gt;AAAIVVITTSGK_AGDSVVIVTGWK_EAEAALWHQNLFADLVRGASASTLDAPHAAAIAAVEAANK_GPEIRTGLIAGSGTAEIELK_GSLEVVYVDYANIVNVVK_LGYELPVAIALDTK_SAFLVSK&lt;br&gt;7 Peptide sequences&lt;br&gt;171 PSMs&lt;br&gt;Shared by 1 protein Nodes&lt;br&gt;Shared by 1 proteins&lt;br&gt;Detected in 6 MS runs&lt;br&gt;Detected in 6 Replicates&lt;br&gt;Ion count ratio Rc = -8 = log2( (1/31 + 0 + 0 + 0 + 0 + 1/30 + 0) / (116/31 + 47/15 + 199/77 + 13/9 + 7/4 + 77/30 + 6/5) )&lt;br&gt;Individual peptides in the node:&lt;br&gt;AAAIVVITTSGK, 31 PSMs, Shared by 1 proteins, Detected in 6 MS Runs, Detected in 6 replicates, Rc = -6.857980995127572&lt;br&gt;AGDSVVIVTGWK, 15 PSMs, Shared by 1 proteins, Detected in 6 MS Runs, Detected in 5 replicates, Rc = -Infinity&lt;br&gt;EAEAALWHQNLFADLVRGASASTLDAPHAAAIAAVEAANK, 77 PSMs, Shared by 1 proteins, Detected in 6 MS Runs, Detected in 4 replicates, Rc = -Infinity&lt;br&gt;GPEIRTGLIAGSGTAEIELK, 9 PSMs, Shared by 1 proteins, Detected in 4 MS Runs, Detected in 3 replicates, Rc = -Infinity&lt;br&gt;GSLEVVYVDYANIVNVVK, 4 PSMs, Shared by 1 proteins, Detected in 2 MS Runs, Detected in 1 replicates, Rc = -Infinity&lt;br&gt;LGYELPVAIALDTK, 30 PSMs, Shared by 1 proteins, Detected in 6 MS Runs, Detected in 5 replicates, Rc = -6.266786540694902&lt;br&gt;SAFLVSK, 5 PSMs, Shared by 1 proteins, Detected in 3 MS Runs, Detected in 1 replicates, Rc = -Infinity&lt;br&gt;&lt;/html&gt;" type="string"/>
			<att name="NODE_NESTED_NETWORK_IMAGE_VISIBLE" value="true" type="string"/>
			<att name="NODE_BORDER_STROKE" value="SOLID" type="string"/>
			<att name="NODE_SELECTED" value="false" type="string"/>
			<att name="NODE_TRANSPARENCY" value="255" type="string"/>
			<att name="NODE_LABEL_WIDTH" value="200" type="string"/>
			<att name="NODE_LABEL" value="-8" type="string"/>
			<att name="NODE_LABEL_FONT_SIZE" value="12" type="string"/>
			<att name="NODE_LABEL_TRANSPARENCY" value="255" type="string"/>
			<att name="NODE_LABEL_COLOR" value="#000000" type="string"/>
			<att name="NODE_VISIBLE" value="true" type="string"/>
			<att name="NODE_DEPTH" value="0.0" type="string"/>
			<att name="NODE_BORDER_TRANSPARENCY" value="255" type="string"/>
			<att name="NODE_LABEL_FONT_FACE" value="Dialog,plain,12" type="string"/>
			<att name="NODE_LABEL_TRANSPARENCY" value="255" type="string"/>
		</graphics>
	</node>
	<node id="B4LXT0" label="B4LXT0">
		<att name="ProteinDescription" value="Pyruvate kinase OS=Drosophila virilis GN=Dvir\GJ24408 PE=3 SV=1 " type="string"/>
		<att name="ACC" value="B4LXT0" type="string"/>
		<att name="numPeptideSequencesInProteins" value="9" type="integer"/>
		<att name="conclusiveProtein" value="0" type="integer"/>
		<att name="numConnectedPeptideNodes" value="9" type="integer"/>
		<att name="UniprotKB" value="B4LXT0" type="string"/>
		<att name="numProteins" value="1" type="integer"/>
		<att name="Classification2Case" value="6" type="string"/>
		<att name="GeneName" value="Dvir\GJ24408" type="string"/>
		<att name="containsPTMs" value="0" type="integer"/>
		<att name="conclusiveProteinNode" value="1" type="integer"/>
		<att name="isFiltered" value="0" type="integer"/>
		<att name="ID" value="B4LXT0_DROVI" type="string"/>
		<att name="numPsmsInProtein" value="210" type="integer"/>
		<att name="Species" value="[Drosophila virilis]" type="string"/>
		<att name="isProtein" value="1" type="integer"/>
		<graphics type="ELLIPSE" h="30" w="70" width="4" outline="#000000" fill="#00cc66">
			<att name="NODE_TOOLTIP" value="&lt;html&gt;&lt;b&gt;Protein ACC(s):&lt;/b&gt;&lt;br&gt;B4LXT0&lt;br&gt;&lt;b&gt;Protein name(s):&lt;/b&gt;&lt;br&gt; Pyruvate kinase OS=Drosophila virilis GN=Dvir\GJ24408 PE=3 SV=1 &lt;br&gt;&lt;b&gt;Classification case(s):&lt;/b&gt;&lt;br&gt;&lt;b&gt;6&lt;/b&gt;: Not classified&lt;br&gt;&lt;b&gt;TAX:&lt;/b&gt; [Drosophila virilis]&lt;br&gt;&lt;b&gt;Gene name:&lt;/b&gt; Dvir\GJ24408&lt;/html&gt;" type="string"/>
			<att name="NODE_NESTED_NETWORK_IMAGE_VISIBLE" value="true" type="string"/>
			<att name="NODE_BORDER_STROKE" value="SOLID" type="string"/>
			<att name="NODE_SELECTED" value="false" type="string"/>
			<att name="NODE_TRANSPARENCY" value="255" type="string"/>
			<att name="NODE_LABEL_WIDTH" value="200" type="string"/>
			<att name="NODE_LABEL" value="B4LXT0" type="string"/>
			<att name="NODE_LABEL_FONT_SIZE" value="12" type="string"/>
			<att name="NODE_LABEL_TRANSPARENCY" value="255" type="string"/>
			<att name="NODE_LABEL_COLOR" value="#000000" type="string"/>
			<att name="NODE_VISIBLE" value="true" type="string"/>
			<att name="NODE_DEPTH" value="0.0" type="string"/>
			<att name="NODE_BORDER_TRANSPARENCY" value="255" type="string"/>
			<att name="NODE_LABEL_FONT_FACE" value="Dialog,plain,12" type="string"/>
			<att name="NODE_LABEL_TRANSPARENCY" value="255" type="string"/>
		</graphics>
	</node>
	<node id="GVNLPGVPVDLPAVSEK_IENQQGMHNLDEIIEAGDGIMVARGDLGIEIPAEK" label="GVNLPGVPVDLPAVSEK_IENQQGMHNLDEIIEAGDGIMVARGDLGIEIPAEK">
		<att name="numMSRuns" value="6" type="integer"/>
		<att name="numReplicates" value="7" type="integer"/>
		<att name="PCQ_ID" value="GVNLPGVPVDLPAVSEK_IENQQGMHNLDEIIEAGDGIMVARGDLGIEIPAEK" type="string"/>
		<att name="numConnectedProteinNodes" value="2" type="integer"/>
		<att name="numPeptideSequences" value="2" type="integer"/>
		<att name="PeptideSequences" value="GVNLPGVPVDLPAVSEK_IENQQGMHNLDEIIEAGDGIMVARGDLGIEIPAEK" type="string"/>
		<att name="significant" value="0" type="integer"/>
		<att name="numProteins" value="2" type="integer"/>
		<att name="ionCount" value="188" type="integer"/>
		<att name="Rc" value="-2.915607812709627" type="real"/>
		<att name="numPsms" value="39" type="integer"/>
		<att name="containsPTMs" value="0" type="integer"/>
		<att name="Ri" value="NaN" type="real"/>
		<att name="lightIons" value="22" type="integer"/>
		<att name="uniquePeptide" value="0" type="integer"/>
		<att name="isFiltered" value="0" type="integer"/>
		<att name="finalRatio" value="-2.915607812709627" type="real"/>
		<att name="heavyIons" value="166" type="integer"/>
		<att name="normHeavyIons" value="4.742857142857143" type="real"/>
		<att name="uniquePeptideNode" value="0" type="integer"/>
		<att name="normLightIons" value="0.6285714285714286" type="real"/>
		<att name="isProtein" value="0" type="integer"/>
		<graphics type="ROUNDRECT" h="30" w="70" width="4" outline="#000000" fill="#ffffff">
			<att name="NODE_TOOLTIP" value="&lt;html&gt;GVNLPGVPVDLPAVSEK_IENQQGMHNLDEIIEAGDGIMVARGDLGIEIPAEK&lt;br&gt;2 Peptide sequences&lt;br&gt;39 PSMs&lt;br&gt;Shared by 2 protein Nodes&lt;br&gt;Shared by 2 proteins&lt;br&gt;Detected in 6 MS runs&lt;br&gt;Detected in 7 Replicates&lt;br&gt;Ion count ratio Rc = -2.9 = log2( (22/35) / (166/35) )&lt;br&gt;Individual peptides in the node:&lt;br&gt;GVNLPGVPVDLPAVSEK, 35 PSMs, Shared by 2 proteins, Detected in 6 MS Runs, Detected in 6 replicates, Rc = -2.915607812709627&lt;br&gt;IENQQGMHNLDEIIEAGDGIMVARGDLGIEIPAEK, 4 PSMs, Shared by 2 proteins, Detected in 2 MS Runs, Detected in 1 replicates, Peptide with no PSM ratios = NaN&lt;br&gt;&lt;/html&gt;" type="string"/>
			<att name="NODE_NESTED_NETWORK_IMAGE_VISIBLE" value="true" type="string"/>
			<att name="NODE_BORDER_STROKE" value="SOLID" type="string"/>
			<att name="NODE_SELECTED" value="false" type="string"/>
			<att name="NODE_TRANSPARENCY" value="255" type="string"/>
			<att name="NODE_LABEL_WIDTH" value="200" type="string"/>
			<att name="NODE_LABEL" value="-2.9" type="string"/>
			<att name="NODE_LABEL_FONT_SIZE" value="12" type="string"/>
			<att name="NODE_LABEL_TRANSPARENCY" value="255" type="string"/>
			<att name="NODE_LABEL_COLOR" value="#000000" type="string"/>
			<att name="NODE_VISIBLE" value="true" type="string"/>
			<att name="NODE_DEPTH" value="0.0" type="string"/>
			<att name="NODE_BORDER_TRANSPARENCY" value="255" type="string"/>
			<att name="NODE_LABEL_FONT_FACE" value="Dialog,plain,12" type="string"/>
			<att name="NODE_LABEL_TRANSPARENCY" value="255" type="string"/>
		</graphics>
	</node>
	<node id="O62619" label="O62619">
		<att name="ProteinDescription" value="Pyruvate kinase" type="string"/>
		<att name="ACC" value="O62619" type="string"/>
		<att name="numPeptideSequencesInProteins" value="2" type="integer"/>
		<att name="conclusiveProtein" value="0" type="integer"/>
		<att name="numConnectedPeptideNodes" value="2" type="integer"/>
		<att name="UniprotKB" value="O62619" type="string"/>
		<att name="numProteins" value="1" type="integer"/>
		<att name="Classification2Case" value="6" type="string"/>
		<att name="GeneName" value="PyK" type="string"/>
		<att name="containsPTMs" value="0" type="integer"/>
		<att name="conclusiveProteinNode" value="0" type="integer"/>
		<att name="isFiltered" value="0" type="integer"/>
		<att name="ID" value="KPYK_DROME" type="string"/>
		<att name="numPsmsInProtein" value="39" type="integer"/>
		<att name="Species" value="[Drosophila melanogaster]" type="string"/>
		<att name="isProtein" value="1" type="integer"/>
		<graphics type="ELLIPSE" h="30" w="70" width="4" outline="#000000" fill="#0080ff">
			<att name="NODE_TOOLTIP" value="&lt;html&gt;&lt;b&gt;Protein ACC(s):&lt;/b&gt;&lt;br&gt;O62619&lt;br&gt;&lt;b&gt;Protein name(s):&lt;/b&gt;&lt;br&gt; Pyruvate kinase&lt;br&gt;&lt;b&gt;Classification case(s):&lt;/b&gt;&lt;br&gt;&lt;b&gt;6&lt;/b&gt;: Not classified&lt;br&gt;&lt;b&gt;TAX:&lt;/b&gt; [Drosophila melanogaster]&lt;br&gt;&lt;b&gt;Gene name:&lt;/b&gt; PyK&lt;/html&gt;" type="string"/>
			<att name="NODE_NESTED_NETWORK_IMAGE_VISIBLE" value="true" type="string"/>
			<att name="NODE_BORDER_STROKE" value="SOLID" type="string"/>
			<att name="NODE_SELECTED" value="false" type="string"/>
			<att name="NODE_TRANSPARENCY" value="255" type="string"/>
			<att name="NODE_LABEL_WIDTH" value="200" type="string"/>
			<att name="NODE_LABEL" value="O62619" type="string"/>
			<att name="NODE_LABEL_FONT_SIZE" value="12" type="string"/>
			<att name="NODE_LABEL_TRANSPARENCY" value="255" type="string"/>
			<att name="NODE_LABEL_COLOR" value="#000000" type="string"/>
			<att name="NODE_VISIBLE" value="true" type="string"/>
			<att name="NODE_DEPTH" value="0.0" type="string"/>
			<att name="NODE_BORDER_TRANSPARENCY" value="255" type="string"/>
			<att name="NODE_LABEL_FONT_FACE" value="Dialog,plain,12" type="string"/>
			<att name="NODE_LABEL_TRANSPARENCY" value="255" type="string"/>
		</graphics>
	</node>
	<node id="GQQEGAFNAEITPIK_NINQTQLQTTAAK" label="GQQEGAFNAEITPIK_NINQTQLQTTAAK">
		<att name="numMSRuns" value="6" type="integer"/>
		<att name="numReplicates" value="4" type="integer"/>
		<att name="PCQ_ID" value="GQQEGAFNAEITPIK_NINQTQLQTTAAK" type="string"/>
		<att name="numConnectedProteinNodes" value="1" type="integer"/>
		<att name="numPeptideSequences" value="2" type="integer"/>
		<att name="PeptideSequences" value="GQQEGAFNAEITPIK_NINQTQLQTTAAK" type="string"/>
		<att name="significant" value="1" type="integer"/>
		<att name="numProteins" value="1" type="integer"/>
		<att name="ionCount" value="19" type="integer"/>
		<att name="Rc" value="-Infinity" type="real"/>
		<att name="numPsms" value="20" type="integer"/>
		<att name="containsPTMs" value="0" type="integer"/>
		<att name="Ri" value="NaN" type="real"/>
		<att name="lightIons" value="0" type="integer"/>
		<att name="uniquePeptide" value="1" type="integer"/>
		<att name="isFiltered" value="0" type="integer"/>
		<att name="finalRatio" value="-Infinity" type="real"/>
		<att name="heavyIons" value="19" type="integer"/>
		<att name="normHeavyIons" value="1.5833333333333333" type="real"/>
		<att name="uniquePeptideNode" value="1" type="integer"/>
		<att name="normLightIons" value="0.0" type="real"/>
		<att name="isProtein" value="0" type="integer"/>
		<graphics type="ROUNDRECT" h="30" w="70" width="4" outline="#000000" fill="#0000ff">
			<att name="NODE_TOOLTIP" value="&lt;html&gt;GQQEGAFNAEITPIK_NINQTQLQTTAAK&lt;br&gt;2 Peptide sequences&lt;br&gt;20 PSMs&lt;br&gt;Shared by 1 protein Nodes&lt;br&gt;Shared by 1 proteins&lt;br&gt;Detected in 6 MS runs&lt;br&gt;Detected in 4 Replicates&lt;br&gt;Ion count ratio Rc = -Infinity = log2( (0) / (19/12) )&lt;br&gt;Individual peptides in the node:&lt;br&gt;GQQEGAFNAEITPIK, 8 PSMs, Shared by 1 proteins, Detected in 6 MS Runs, Detected in 1 replicates, Peptide with no PSM ratios = NaN&lt;br&gt;NINQTQLQTTAAK, 12 PSMs, Shared by 1 proteins, Detected in 5 MS Runs, Detected in 3 replicates, Rc = -Infinity&lt;br&gt;&lt;/html&gt;" type="string"/>
			<att name="NODE_NESTED_NETWORK_IMAGE_VISIBLE" value="true" type="string"/>
			<att name="NODE_BORDER_STROKE" value="SOLID" type="string"/>
			<att name="NODE_SELECTED" value="false" type="string"/>
			<att name="NODE_TRANSPARENCY" value="255" type="string"/>
			<att name="NODE_LABEL_WIDTH" value="200" type="string"/>
			<att name="NODE_LABEL" value="-Infinity*" type="string"/>
			<att name="NODE_LABEL_FONT_SIZE" value="12" type="string"/>
			<att name="NODE_LABEL_TRANSPARENCY" value="255" type="string"/>
			<att name="NODE_LABEL_COLOR" value="#000000" type="string"/>
			<att name="NODE_VISIBLE" value="true" type="string"/>
			<att name="NODE_DEPTH" value="0.0" type="string"/>
			<att name="NODE_BORDER_TRANSPARENCY" value="255" type="string"/>
			<att name="NODE_LABEL_FONT_FACE" value="Dialog,plain,12" type="string"/>
			<att name="NODE_LABEL_TRANSPARENCY" value="255" type="string"/>
		</graphics>
	</node>
	<node id="B4LRD1" label="B4LRD1">
		<att name="ProteinDescription" value="GJ17549 OS=Drosophila virilis GN=Dvir\GJ17549 PE=3 SV=1 " type="string"/>
		<att name="ACC" value="B4LRD1" type="string"/>
		<att name="numPeptideSequencesInProteins" value="4" type="integer"/>
		<att name="conclusiveProtein" value="0" type="integer"/>
		<att name="numConnectedPeptideNodes" value="4" type="integer"/>
		<att name="UniprotKB" value="B4LRD1" type="string"/>
		<att name="numProteins" value="1" type="integer"/>
		<att name="Classification2Case" value="6" type="string"/>
		<att name="GeneName" value="Dvir\GJ17549" type="string"/>
		<att name="containsPTMs" value="0" type="integer"/>
		<att name="conclusiveProteinNode" value="1" type="integer"/>
		<att name="isFiltered" value="0" type="integer"/>
		<att name="ID" value="B4LRD1_DROVI" type="string"/>
		<att name="numPsmsInProtein" value="24" type="integer"/>
		<att name="Species" value="[Drosophila virilis]" type="string"/>
		<att name="isProtein" value="1" type="integer"/>
		<graphics type="ELLIPSE" h="30" w="70" width="4" outline="#000000" fill="#00cc66">
			<att name="NODE_TOOLTIP" value="&lt;html&gt;&lt;b&gt;Protein ACC(s):&lt;/b&gt;&lt;br&gt;B4LRD1&lt;br&gt;&lt;b&gt;Protein name(s):&lt;/b&gt;&lt;br&gt; GJ17549 OS=Drosophila virilis GN=Dvir\GJ17549 PE=3 SV=1 &lt;br&gt;&lt;b&gt;Classification case(s):&lt;/b&gt;&lt;br&gt;&lt;b&gt;6&lt;/b&gt;: Not classified&lt;br&gt;&lt;b&gt;TAX:&lt;/b&gt; [Drosophila virilis]&lt;br&gt;&lt;b&gt;Gene name:&lt;/b&gt; Dvir\GJ17549&lt;/html&gt;" type="string"/>
			<att name="NODE_NESTED_NETWORK_IMAGE_VISIBLE" value="true" type="string"/>
			<att name="NODE_BORDER_STROKE" value="SOLID" type="string"/>
			<att name="NODE_SELECTED" value="false" type="string"/>
			<att name="NODE_TRANSPARENCY" value="255" type="string"/>
			<att name="NODE_LABEL_WIDTH" value="200" type="string"/>
			<att name="NODE_LABEL" value="B4LRD1" type="string"/>
			<att name="NODE_LABEL_FONT_SIZE" value="12" type="string"/>
			<att name="NODE_LABEL_TRANSPARENCY" value="255" type="string"/>
			<att name="NODE_LABEL_COLOR" value="#000000" type="string"/>
			<att name="NODE_VISIBLE" value="true" type="string"/>
			<att name="NODE_DEPTH" value="0.0" type="string"/>
			<att name="NODE_BORDER_TRANSPARENCY" value="255" type="string"/>
			<att name="NODE_LABEL_FONT_FACE" value="Dialog,plain,12" type="string"/>
			<att name="NODE_LABEL_TRANSPARENCY" value="255" type="string"/>
		</graphics>
	</node>
	<node id="EVDFVVDEHPRPK_GIYIVAAK" label="EVDFVVDEHPRPK_GIYIVAAK">
		<att name="numMSRuns" value="3" type="integer"/>
		<att name="numReplicates" value="2" type="integer"/>
		<att name="PCQ_ID" value="EVDFVVDEHPRPK_GIYIVAAK" type="string"/>
		<att name="numConnectedProteinNodes" value="2" type="integer"/>
		<att name="numPeptideSequences" value="2" type="integer"/>
		<att name="PeptideSequences" value="EVDFVVDEHPRPK_GIYIVAAK" type="string"/>
		<att name="significant" value="0" type="integer"/>
		<att name="numProteins" value="2" type="integer"/>
		<att name="ionCount" value="0" type="integer"/>
		<att name="Rc" value="NaN" type="real"/>
		<att name="numPsms" value="4" type="integer"/>
		<att name="containsPTMs" value="0" type="integer"/>
		<att name="Ri" value="NaN" type="real"/>
		<att name="lightIons" value="0" type="integer"/>
		<att name="uniquePeptide" value="0" type="integer"/>
		<att name="isFiltered" value="0" type="integer"/>
		<att name="finalRatio" value="NaN" type="real"/>
		<att name="heavyIons" value="0" type="integer"/>
		<att name="uniquePeptideNode" value="0" type="integer"/>
		<att name="isProtein" value="0" type="integer"/>
		<graphics type="ROUNDRECT" h="30" w="70" width="4" outline="#000000" fill="#ffffff">
			<att name="NODE_TOOLTIP" value="&lt;html&gt;EVDFVVDEHPRPK_GIYIVAAK&lt;br&gt;2 Peptide sequences&lt;br&gt;4 PSMs&lt;br&gt;Shared by 2 protein Nodes&lt;br&gt;Shared by 2 proteins&lt;br&gt;Detected in 3 MS runs&lt;br&gt;Detected in 2 Replicates&lt;br&gt;Ion count ratio Rc = N/A = log2( () / () )&lt;br&gt;Individual peptides in the node:&lt;br&gt;EVDFVVDEHPRPK, 1 PSMs, Shared by 2 proteins, Detected in 1 MS Runs, Detected in 1 replicates, Peptide with no PSM ratios = NaN&lt;br&gt;GIYIVAAK, 3 PSMs, Shared by 2 proteins, Detected in 2 MS Runs, Detected in 1 replicates, Peptide with no PSM ratios = NaN&lt;br&gt;&lt;/html&gt;" type="string"/>
			<att name="NODE_NESTED_NETWORK_IMAGE_VISIBLE" value="true" type="string"/>
			<att name="NODE_BORDER_STROKE" value="SOLID" type="string"/>
			<att name="NODE_SELECTED" value="false" type="string"/>
			<att name="NODE_TRANSPARENCY" value="255" type="string"/>
			<att name="NODE_LABEL_WIDTH" value="200" type="string"/>
			<att name="NODE_LABEL" value="N/A" type="string"/>
			<att name="NODE_LABEL_FONT_SIZE" value="12" type="string"/>
			<att name="NODE_LABEL_TRANSPARENCY" value="255" type="string"/>
			<att name="NODE_LABEL_COLOR" value="#000000" type="string"/>
			<att name="NODE_VISIBLE" value="true" type="string"/>
			<att name="NODE_DEPTH" value="0.0" type="string"/>
			<att name="NODE_BORDER_TRANSPARENCY" value="255" type="string"/>
			<att name="NODE_LABEL_FONT_FACE" value="Dialog,plain,12" type="string"/>
			<att name="NODE_LABEL_TRANSPARENCY" value="255" type="string"/>
		</graphics>
	</node>
	<node id="Q9VL70" label="Q9VL70">
		<att name="ProteinDescription" value="HL08109p OS=Drosophila melanogaster GN=yip2 PE=2 SV=1 " type="string"/>
		<att name="ACC" value="Q9VL70" type="string"/>
		<att name="numPeptideSequencesInProteins" value="4" type="integer"/>
		<att name="conclusiveProtein" value="0" type="integer"/>
		<att name="numConnectedPeptideNodes" value="4" type="integer"/>
		<att name="UniprotKB" value="Q9VL70" type="string"/>
		<att name="numProteins" value="1" type="integer"/>
		<att name="Classification2Case" value="6" type="string"/>
		<att name="containsPTMs" value="0" type="integer"/>
		<att name="conclusiveProteinNode" value="1" type="integer"/>
		<att name="isFiltered" value="0" type="integer"/>
		<att name="ID" value="Q9VL70" type="string"/>
		<att name="numPsmsInProtein" value="13" type="integer"/>
		<att name="Species" value="[Drosophila melanogaster]" type="string"/>
		<att name="isProtein" value="1" type="integer"/>
		<graphics type="ELLIPSE" h="30" w="70" width="4" outline="#000000" fill="#0080ff">
			<att name="NODE_TOOLTIP" value="&lt;html&gt;&lt;b&gt;Protein ACC(s):&lt;/b&gt;&lt;br&gt;Q9VL70&lt;br&gt;&lt;b&gt;Protein name(s):&lt;/b&gt;&lt;br&gt; HL08109p OS=Drosophila melanogaster GN=yip2 PE=2 SV=1 &lt;br&gt;&lt;b&gt;Classification case(s):&lt;/b&gt;&lt;br&gt;&lt;b&gt;6&lt;/b&gt;: Not classified&lt;br&gt;&lt;b&gt;TAX:&lt;/b&gt; [Drosophila melanogaster]&lt;br&gt;&lt;b&gt;Gene name:&lt;/b&gt; &lt;/html&gt;" type="string"/>
			<att name="NODE_NESTED_NETWORK_IMAGE_VISIBLE" value="true" type="string"/>
			<att name="NODE_BORDER_STROKE" value="SOLID" type="string"/>
			<att name="NODE_SELECTED" value="false" type="string"/>
			<att name="NODE_TRANSPARENCY" value="255" type="string"/>
			<att name="NODE_LABEL_WIDTH" value="200" type="string"/>
			<att name="NODE_LABEL" value="Q9VL70" type="string"/>
			<att name="NODE_LABEL_FONT_SIZE" value="12" type="string"/>
			<att name="NODE_LABEL_TRANSPARENCY" value="255" type="string"/>
			<att name="NODE_LABEL_COLOR" value="#000000" type="string"/>
			<att name="NODE_VISIBLE" value="true" type="string"/>
			<att name="NODE_DEPTH" value="0.0" type="string"/>
			<att name="NODE_BORDER_TRANSPARENCY" value="255" type="string"/>
			<att name="NODE_LABEL_FONT_FACE" value="Dialog,plain,12" type="string"/>
			<att name="NODE_LABEL_TRANSPARENCY" value="255" type="string"/>
		</graphics>
	</node>
	<node id="EGAFNAEITPIK_GINQTQLQTTAAK" label="EGAFNAEITPIK_GINQTQLQTTAAK">
		<att name="numMSRuns" value="5" type="integer"/>
		<att name="numReplicates" value="2" type="integer"/>
		<att name="PCQ_ID" value="EGAFNAEITPIK_GINQTQLQTTAAK" type="string"/>
		<att name="numConnectedProteinNodes" value="1" type="integer"/>
		<att name="numPeptideSequences" value="2" type="integer"/>
		<att name="PeptideSequences" value="EGAFNAEITPIK_GINQTQLQTTAAK" type="string"/>
		<att name="significant" value="0" type="integer"/>
		<att name="numProteins" value="1" type="integer"/>
		<att name="ionCount" value="0" type="integer"/>
		<att name="Rc" value="NaN" type="real"/>
		<att name="numPsms" value="9" type="integer"/>
		<att name="containsPTMs" value="0" type="integer"/>
		<att name="Ri" value="NaN" type="real"/>
		<att name="lightIons" value="0" type="integer"/>
		<att name="uniquePeptide" value="1" type="integer"/>
		<att name="isFiltered" value="0" type="integer"/>
		<att name="finalRatio" value="NaN" type="real"/>
		<att name="heavyIons" value="0" type="integer"/>
		<att name="uniquePeptideNode" value="1" type="integer"/>
		<att name="isProtein" value="0" type="integer"/>
		<graphics type="ROUNDRECT" h="30" w="70" width="4" outline="#000000" fill="#ffffff">
			<att name="NODE_TOOLTIP" value="&lt;html&gt;EGAFNAEITPIK_GINQTQLQTTAAK&lt;br&gt;2 Peptide sequences&lt;br&gt;9 PSMs&lt;br&gt;Shared by 1 protein Nodes&lt;br&gt;Shared by 1 proteins&lt;br&gt;Detected in 5 MS runs&lt;br&gt;Detected in 2 Replicates&lt;br&gt;Ion count ratio Rc = N/A = log2( () / () )&lt;br&gt;Individual peptides in the node:&lt;br&gt;EGAFNAEITPIK, 5 PSMs, Shared by 1 proteins, Detected in 4 MS Runs, Detected in 1 replicates, Peptide with no PSM ratios = NaN&lt;br&gt;GINQTQLQTTAAK, 4 PSMs, Shared by 1 proteins, Detected in 2 MS Runs, Detected in 1 replicates, Peptide with no PSM ratios = NaN&lt;br&gt;&lt;/html&gt;" type="string"/>
			<att name="NODE_NESTED_NETWORK_IMAGE_VISIBLE" value="true" type="string"/>
			<att name="NODE_BORDER_STROKE" value="SOLID" type="string"/>
			<att name="NODE_SELECTED" value="false" type="string"/>
			<att name="NODE_TRANSPARENCY" value="255" type="string"/>
			<att name="NODE_LABEL_WIDTH" value="200" type="string"/>
			<att name="NODE_LABEL" value="N/A" type="string"/>
			<att name="NODE_LABEL_FONT_SIZE" value="12" type="string"/>
			<att name="NODE_LABEL_TRANSPARENCY" value="255" type="string"/>
			<att name="NODE_LABEL_COLOR" value="#000000" type="string"/>
			<att name="NODE_VISIBLE" value="true" type="string"/>
			<att name="NODE_DEPTH" value="0.0" type="string"/>
			<att name="NODE_BORDER_TRANSPARENCY" value="255" type="string"/>
			<att name="NODE_LABEL_FONT_FACE" value="Dialog,plain,12" type="string"/>
			<att name="NODE_LABEL_TRANSPARENCY" value="255" type="string"/>
		</graphics>
	</node>
	<node id="B4LL42" label="B4LL42">
		<att name="ProteinDescription" value="Proteasome subunit beta type OS=Drosophila virilis GN=Dvir\GJ20086 PE=3 SV=1 " type="string"/>
		<att name="ACC" value="B4LL42" type="string"/>
		<att name="numPeptideSequencesInProteins" value="1" type="integer"/>
		<att name="conclusiveProtein" value="1" type="integer"/>
		<att name="numConnectedPeptideNodes" value="1" type="integer"/>
		<att name="UniprotKB" value="B4LL42" type="string"/>
		<att name="numProteins" value="1" type="integer"/>
		<att name="Classification2Case" value="6" type="string"/>
		<att name="GeneName" value="Dvir\GJ20086" type="string"/>
		<att name="containsPTMs" value="0" type="integer"/>
		<att name="conclusiveProteinNode" value="0" type="integer"/>
		<att name="isFiltered" value="0" type="integer"/>
		<att name="ID" value="B4LL42_DROVI" type="string"/>
		<att name="numPsmsInProtein" value="6" type="integer"/>
		<att name="Species" value="[Drosophila virilis]" type="string"/>
		<att name="isProtein" value="1" type="integer"/>
		<graphics type="ELLIPSE" h="30" w="70" width="4" outline="#000000" fill="#00cc66">
			<att name="NODE_TOOLTIP" value="&lt;html&gt;&lt;b&gt;Protein ACC(s):&lt;/b&gt;&lt;br&gt;B4LL42&lt;br&gt;&lt;b&gt;Protein name(s):&lt;/b&gt;&lt;br&gt; Proteasome subunit beta type OS=Drosophila virilis GN=Dvir\GJ20086 PE=3 SV=1 &lt;br&gt;&lt;b&gt;Classification case(s):&lt;/b&gt;&lt;br&gt;&lt;b&gt;6&lt;/b&gt;: Not classified&lt;br&gt;&lt;b&gt;TAX:&lt;/b&gt; [Drosophila virilis]&lt;br&gt;&lt;b&gt;Gene name:&lt;/b&gt; Dvir\GJ20086&lt;/html&gt;" type="string"/>
			<att name="NODE_NESTED_NETWORK_IMAGE_VISIBLE" value="true" type="string"/>
			<att name="NODE_BORDER_STROKE" value="SOLID" type="string"/>
			<att name="NODE_SELECTED" value="false" type="string"/>
			<att name="NODE_TRANSPARENCY" value="255" type="string"/>
			<att name="NODE_LABEL_WIDTH" value="200" type="string"/>
			<att name="NODE_LABEL" value="B4LL42" type="string"/>
			<att name="NODE_LABEL_FONT_SIZE" value="12" type="string"/>
			<att name="NODE_LABEL_TRANSPARENCY" value="255" type="string"/>
			<att name="NODE_LABEL_COLOR" value="#000000" type="string"/>
			<att name="NODE_VISIBLE" value="true" type="string"/>
			<att name="NODE_DEPTH" value="0.0" type="string"/>
			<att name="NODE_BORDER_TRANSPARENCY" value="255" type="string"/>
			<att name="NODE_LABEL_FONT_FACE" value="Dialog,plain,12" type="string"/>
			<att name="NODE_LABEL_TRANSPARENCY" value="255" type="string"/>
		</graphics>
	</node>
	<node id="AVQHAIYHDGSSGGVVRIGIITK" label="AVQHAIYHDGSSGGVVRIGIITK">
		<att name="numMSRuns" value="3" type="integer"/>
		<att name="numReplicates" value="2" type="integer"/>
		<att name="PCQ_ID" value="AVQHAIYHDGSSGGVVRIGIITK" type="string"/>
		<att name="numConnectedProteinNodes" value="2" type="integer"/>
		<att name="numPeptideSequences" value="1" type="integer"/>
		<att name="PeptideSequences" value="AVQHAIYHDGSSGGVVRIGIITK" type="string"/>
		<att name="significant" value="0" type="integer"/>
		<att name="numProteins" value="2" type="integer"/>
		<att name="ionCount" value="7" type="integer"/>
		<att name="Rc" value="0.4150374992788437" type="real"/>
		<att name="numPsms" value="6" type="integer"/>
		<att name="containsPTMs" value="0" type="integer"/>
		<att name="Ri" value="NaN" type="real"/>
		<att name="lightIons" value="4" type="integer"/>
		<att name="uniquePeptide" value="0" type="integer"/>
		<att name="isFiltered" value="0" type="integer"/>
		<att name="finalRatio" value="0.4150374992788437" type="real"/>
		<att name="heavyIons" value="3" type="integer"/>
		<att name="normHeavyIons" value="0.5" type="real"/>
		<att name="uniquePeptideNode" value="0" type="integer"/>
		<att name="normLightIons" value="0.6666666666666666" type="real"/>
		<att name="isProtein" value="0" type="integer"/>
		<graphics type="ROUNDRECT" h="30" w="70" width="4" outline="#000000" fill="#ffffff">
			<att name="NODE_TOOLTIP" value="&lt;html&gt;AVQHAIYHDGSSGGVVRIGIITK&lt;br&gt;1 Peptide sequences&lt;br&gt;6 PSMs&lt;br&gt;Shared by 2 protein Nodes&lt;br&gt;Shared by 2 proteins&lt;br&gt;Detected in 3 MS runs&lt;br&gt;Detected in 2 Replicates&lt;br&gt;Ion count ratio Rc = 0.4 = log2( (4/6) / (3/6) )&lt;br&gt;Individual peptides in the node:&lt;br&gt;AVQHAIYHDGSSGGVVRIGIITK, 6 PSMs, Shared by 2 proteins, Detected in 3 MS Runs, Detected in 2 replicates, Rc = 0.4150374992788437&lt;br&gt;&lt;/html&gt;" type="string"/>
			<att name="NODE_NESTED_NETWORK_IMAGE_VISIBLE" value="true" type="string"/>
			<att name="NODE_BORDER_STROKE" value="SOLID" type="string"/>
			<att name="NODE_SELECTED" value="false" type="string"/>
			<att name="NODE_TRANSPARENCY" value="255" type="string"/>
			<att name="NODE_LABEL_WIDTH" value="200" type="string"/>
			<att name="NODE_LABEL" value="0.4" type="string"/>
			<att name="NODE_LABEL_FONT_SIZE" value="12" type="string"/>
			<att name="NODE_LABEL_TRANSPARENCY" value="255" type="string"/>
			<att name="NODE_LABEL_COLOR" value="#000000" type="string"/>
			<att name="NODE_VISIBLE" value="true" type="string"/>
			<att name="NODE_DEPTH" value="0.0" type="string"/>
			<att name="NODE_BORDER_TRANSPARENCY" value="255" type="string"/>
			<att name="NODE_LABEL_FONT_FACE" value="Dialog,plain,12" type="string"/>
			<att name="NODE_LABEL_TRANSPARENCY" value="255" type="string"/>
		</graphics>
	</node>
	<node id="A0AQH0" label="A0AQH0">
		<att name="ProteinDescription" value="Proteasome subunit beta type OS=Drosophila melanogaster GN=Prosbeta1 PE=2 SV=1 " type="string"/>
		<att name="ACC" value="A0AQH0" type="string"/>
		<att name="numPeptideSequencesInProteins" value="2" type="integer"/>
		<att name="conclusiveProtein" value="0" type="integer"/>
		<att name="numConnectedPeptideNodes" value="2" type="integer"/>
		<att name="UniprotKB" value="A0AQH0" type="string"/>
		<att name="numProteins" value="1" type="integer"/>
		<att name="Classification2Case" value="6" type="string"/>
		<att name="GeneName" value="Prosbeta1" type="string"/>
		<att name="containsPTMs" value="0" type="integer"/>
		<att name="conclusiveProteinNode" value="1" type="integer"/>
		<att name="isFiltered" value="0" type="integer"/>
		<att name="ID" value="A0AQH0_DROME" type="string"/>
		<att name="numPsmsInProtein" value="8" type="integer"/>
		<att name="Species" value="[Drosophila melanogaster]" type="string"/>
		<att name="isProtein" value="1" type="integer"/>
		<graphics type="ELLIPSE" h="30" w="70" width="4" outline="#000000" fill="#0080ff">
			<att name="NODE_TOOLTIP" value="&lt;html&gt;&lt;b&gt;Protein ACC(s):&lt;/b&gt;&lt;br&gt;A0AQH0&lt;br&gt;&lt;b&gt;Protein name(s):&lt;/b&gt;&lt;br&gt; Proteasome subunit beta type OS=Drosophila melanogaster GN=Prosbeta1 PE=2 SV=1 &lt;br&gt;&lt;b&gt;Classification case(s):&lt;/b&gt;&lt;br&gt;&lt;b&gt;6&lt;/b&gt;: Not classified&lt;br&gt;&lt;b&gt;TAX:&lt;/b&gt; [Drosophila melanogaster]&lt;br&gt;&lt;b&gt;Gene name:&lt;/b&gt; Prosbeta1&lt;/html&gt;" type="string"/>
			<att name="NODE_NESTED_NETWORK_IMAGE_VISIBLE" value="true" type="string"/>
			<att name="NODE_BORDER_STROKE" value="SOLID" type="string"/>
			<att name="NODE_SELECTED" value="false" type="string"/>
			<att name="NODE_TRANSPARENCY" value="255" type="string"/>
			<att name="NODE_LABEL_WIDTH" value="200" type="string"/>
			<att name="NODE_LABEL" value="A0AQH0" type="string"/>
			<att name="NODE_LABEL_FONT_SIZE" value="12" type="string"/>
			<att name="NODE_LABEL_TRANSPARENCY" value="255" type="string"/>
			<att name="NODE_LABEL_COLOR" value="#000000" type="string"/>
			<att name="NODE_VISIBLE" value="true" type="string"/>
			<att name="NODE_DEPTH" value="0.0" type="string"/>
			<att name="NODE_BORDER_TRANSPARENCY" value="255" type="string"/>
			<att name="NODE_LABEL_FONT_FACE" value="Dialog,plain,12" type="string"/>
			<att name="NODE_LABEL_TRANSPARENCY" value="255" type="string"/>
		</graphics>
	</node>
	<node id="DGIERRIFYNTESGASAVSSTPSFISSE" label="DGIERRIFYNTESGASAVSSTPSFISSE">
		<att name="numMSRuns" value="2" type="integer"/>
		<att name="numReplicates" value="1" type="integer"/>
		<att name="PCQ_ID" value="DGIERRIFYNTESGASAVSSTPSFISSE" type="string"/>
		<att name="numConnectedProteinNodes" value="1" type="integer"/>
		<att name="numPeptideSequences" value="1" type="integer"/>
		<att name="PeptideSequences" value="DGIERRIFYNTESGASAVSSTPSFISSE" type="string"/>
		<att name="significant" value="0" type="integer"/>
		<att name="numProteins" value="1" type="integer"/>
		<att name="ionCount" value="0" type="integer"/>
		<att name="Rc" value="NaN" type="real"/>
		<att name="numPsms" value="2" type="integer"/>
		<att name="containsPTMs" value="0" type="integer"/>
		<att name="Ri" value="NaN" type="real"/>
		<att name="lightIons" value="0" type="integer"/>
		<att name="uniquePeptide" value="1" type="integer"/>
		<att name="isFiltered" value="0" type="integer"/>
		<att name="finalRatio" value="NaN" type="real"/>
		<att name="heavyIons" value="0" type="integer"/>
		<att name="uniquePeptideNode" value="1" type="integer"/>
		<att name="isProtein" value="0" type="integer"/>
		<graphics type="ROUNDRECT" h="30" w="70" width="4" outline="#000000" fill="#ffffff">
			<att name="NODE_TOOLTIP" value="&lt;html&gt;DGIERRIFYNTESGASAVSSTPSFISSE&lt;br&gt;1 Peptide sequences&lt;br&gt;2 PSMs&lt;br&gt;Shared by 1 protein Nodes&lt;br&gt;Shared by 1 proteins&lt;br&gt;Detected in 2 MS runs&lt;br&gt;Detected in 1 Replicates&lt;br&gt;Ion count ratio Rc = N/A = log2( () / () )&lt;br&gt;Individual peptides in the node:&lt;br&gt;DGIERRIFYNTESGASAVSSTPSFISSE, 2 PSMs, Shared by 1 proteins, Detected in 2 MS Runs, Detected in 1 replicates, Peptide with no PSM ratios = NaN&lt;br&gt;&lt;/html&gt;" type="string"/>
			<att name="NODE_NESTED_NETWORK_IMAGE_VISIBLE" value="true" type="string"/>
			<att name="NODE_BORDER_STROKE" value="SOLID" type="string"/>
			<att name="NODE_SELECTED" value="false" type="string"/>
			<att name="NODE_TRANSPARENCY" value="255" type="string"/>
			<att name="NODE_LABEL_WIDTH" value="200" type="string"/>
			<att name="NODE_LABEL" value="N/A" type="string"/>
			<att name="NODE_LABEL_FONT_SIZE" value="12" type="string"/>
			<att name="NODE_LABEL_TRANSPARENCY" value="255" type="string"/>
			<att name="NODE_LABEL_COLOR" value="#000000" type="string"/>
			<att name="NODE_VISIBLE" value="true" type="string"/>
			<att name="NODE_DEPTH" value="0.0" type="string"/>
			<att name="NODE_BORDER_TRANSPARENCY" value="255" type="string"/>
			<att name="NODE_LABEL_FONT_FACE" value="Dialog,plain,12" type="string"/>
			<att name="NODE_LABEL_TRANSPARENCY" value="255" type="string"/>
		</graphics>
	</node>
	<node id="SDLDDNEEESK" label="SDLDDNEEESK">
		<att name="numMSRuns" value="1" type="integer"/>
		<att name="numReplicates" value="1" type="integer"/>
		<att name="PCQ_ID" value="SDLDDNEEESK" type="string"/>
		<att name="numConnectedProteinNodes" value="1" type="integer"/>
		<att name="numPeptideSequences" value="1" type="integer"/>
		<att name="PeptideSequences" value="SDLDDNEEESK" type="string"/>
		<att name="significant" value="0" type="integer"/>
		<att name="numProteins" value="2" type="integer"/>
		<att name="ionCount" value="0" type="integer"/>
		<att name="Rc" value="NaN" type="real"/>
		<att name="numPsms" value="2" type="integer"/>
		<att name="containsPTMs" value="0" type="integer"/>
		<att name="Ri" value="NaN" type="real"/>
		<att name="lightIons" value="0" type="integer"/>
		<att name="uniquePeptide" value="0" type="integer"/>
		<att name="isFiltered" value="0" type="integer"/>
		<att name="finalRatio" value="NaN" type="real"/>
		<att name="heavyIons" value="0" type="integer"/>
		<att name="uniquePeptideNode" value="1" type="integer"/>
		<att name="isProtein" value="0" type="integer"/>
		<graphics type="ROUNDRECT" h="30" w="70" width="4" outline="#000000" fill="#ffffff">
			<att name="NODE_TOOLTIP" value="&lt;html&gt;SDLDDNEEESK&lt;br&gt;1 Peptide sequences&lt;br&gt;2 PSMs&lt;br&gt;Shared by 1 protein Nodes&lt;br&gt;Shared by 2 proteins&lt;br&gt;Detected in 1 MS runs&lt;br&gt;Detected in 1 Replicates&lt;br&gt;Ion count ratio Rc = N/A = log2( () / () )&lt;br&gt;Individual peptides in the node:&lt;br&gt;SDLDDNEEESK, 2 PSMs, Shared by 3 proteins, Detected in 1 MS Runs, Detected in 1 replicates, Peptide with no PSM ratios = NaN&lt;br&gt;&lt;/html&gt;" type="string"/>
			<att name="NODE_NESTED_NETWORK_IMAGE_VISIBLE" value="true" type="string"/>
			<att name="NODE_BORDER_STROKE" value="SOLID" type="string"/>
			<att name="NODE_SELECTED" value="false" type="string"/>
			<att name="NODE_TRANSPARENCY" value="255" type="string"/>
			<att name="NODE_LABEL_WIDTH" value="200" type="string"/>
			<att name="NODE_LABEL" value="N/A" type="string"/>
			<att name="NODE_LABEL_FONT_SIZE" value="12" type="string"/>
			<att name="NODE_LABEL_TRANSPARENCY" value="255" type="string"/>
			<att name="NODE_LABEL_COLOR" value="#000000" type="string"/>
			<att name="NODE_VISIBLE" value="true" type="string"/>
			<att name="NODE_DEPTH" value="0.0" type="string"/>
			<att name="NODE_BORDER_TRANSPARENCY" value="255" type="string"/>
			<att name="NODE_LABEL_FONT_FACE" value="Dialog,plain,12" type="string"/>
			<att name="NODE_LABEL_TRANSPARENCY" value="255" type="string"/>
		</graphics>
	</node>
	<node id="Q0KHZ9 Q9VAL7" label="Q0KHZ9 Q9VAL7">
		<att name="ProteinDescription" value="Calnexin 99A, isoform C OS=Drosophila melanogaster GN=Cnx99A PE=3 SV=1  #### Calnexin 99A, isoform A OS=Drosophila melanogaster GN=Cnx99A PE=2 SV=2 " type="string"/>
		<att name="ACC" value="Q0KHZ9 Q9VAL7" type="string"/>
		<att name="numPeptideSequencesInProteins" value="1" type="integer"/>
		<att name="conclusiveProtein" value="1" type="integer"/>
		<att name="numConnectedPeptideNodes" value="1" type="integer"/>
		<att name="UniprotKB" value="Q0KHZ9 Q9VAL7" type="string"/>
		<att name="numProteins" value="2" type="integer"/>
		<att name="containsPTMs" value="0" type="integer"/>
		<att name="conclusiveProteinNode" value="1" type="integer"/>
		<att name="isFiltered" value="0" type="integer"/>
		<att name="ID" value="Q0KHZ9 Q9VAL7" type="string"/>
		<att name="numPsmsInProtein" value="2" type="integer"/>
		<att name="Species" value="[Drosophila melanogaster]" type="string"/>
		<att name="isProtein" value="1" type="integer"/>
		<graphics type="ELLIPSE" h="30" w="70" width="4" outline="#000000" fill="#0080ff">
			<att name="NODE_TOOLTIP" value="&lt;html&gt;&lt;b&gt;Protein ACC(s):&lt;/b&gt;&lt;br&gt;Q0KHZ9 Q9VAL7&lt;br&gt;&lt;b&gt;Protein name(s):&lt;/b&gt;&lt;br&gt; Calnexin 99A, isoform C OS=Drosophila melanogaster GN=Cnx99A PE=3 SV=1 &lt;br&gt;Calnexin 99A, isoform A OS=Drosophila melanogaster GN=Cnx99A PE=2 SV=2 &lt;br&gt;&lt;b&gt;TAX:&lt;/b&gt; [Drosophila melanogaster]&lt;br&gt;&lt;b&gt;Gene name:&lt;/b&gt; &lt;/html&gt;" type="string"/>
			<att name="NODE_NESTED_NETWORK_IMAGE_VISIBLE" value="true" type="string"/>
			<att name="NODE_BORDER_STROKE" value="SOLID" type="string"/>
			<att name="NODE_SELECTED" value="false" type="string"/>
			<att name="NODE_TRANSPARENCY" value="255" type="string"/>
			<att name="NODE_LABEL_WIDTH" value="200" type="string"/>
			<att name="NODE_LABEL" value="Q0KHZ9 Q9VAL7" type="string"/>
			<att name="NODE_LABEL_FONT_SIZE" value="12" type="string"/>
			<att name="NODE_LABEL_TRANSPARENCY" value="255" type="string"/>
			<att name="NODE_LABEL_COLOR" value="#000000" type="string"/>
			<att name="NODE_VISIBLE" value="true" type="string"/>
			<att name="NODE_DEPTH" value="0.0" type="string"/>
			<att name="NODE_BORDER_TRANSPARENCY" value="255" type="string"/>
			<att name="NODE_LABEL_FONT_FACE" value="Dialog,plain,12" type="string"/>
			<att name="NODE_LABEL_TRANSPARENCY" value="255" type="string"/>
		</graphics>
	</node>
	<node id="DRPEGAANLLVYDVATGTEVFAIVQK" label="DRPEGAANLLVYDVATGTEVFAIVQK">
		<att name="numMSRuns" value="1" type="integer"/>
		<att name="numReplicates" value="1" type="integer"/>
		<att name="PCQ_ID" value="DRPEGAANLLVYDVATGTEVFAIVQK" type="string"/>
		<att name="numConnectedProteinNodes" value="1" type="integer"/>
		<att name="numPeptideSequences" value="1" type="integer"/>
		<att name="PeptideSequences" value="DRPEGAANLLVYDVATGTEVFAIVQK" type="string"/>
		<att name="significant" value="0" type="integer"/>
		<att name="numProteins" value="1" type="integer"/>
		<att name="ionCount" value="0" type="integer"/>
		<att name="Rc" value="NaN" type="real"/>
		<att name="numPsms" value="2" type="integer"/>
		<att name="containsPTMs" value="0" type="integer"/>
		<att name="Ri" value="NaN" type="real"/>
		<att name="lightIons" value="0" type="integer"/>
		<att name="uniquePeptide" value="1" type="integer"/>
		<att name="isFiltered" value="0" type="integer"/>
		<att name="finalRatio" value="NaN" type="real"/>
		<att name="heavyIons" value="0" type="integer"/>
		<att name="uniquePeptideNode" value="1" type="integer"/>
		<att name="isProtein" value="0" type="integer"/>
		<graphics type="ROUNDRECT" h="30" w="70" width="4" outline="#000000" fill="#ffffff">
			<att name="NODE_TOOLTIP" value="&lt;html&gt;DRPEGAANLLVYDVATGTEVFAIVQK&lt;br&gt;1 Peptide sequences&lt;br&gt;2 PSMs&lt;br&gt;Shared by 1 protein Nodes&lt;br&gt;Shared by 1 proteins&lt;br&gt;Detected in 1 MS runs&lt;br&gt;Detected in 1 Replicates&lt;br&gt;Ion count ratio Rc = N/A = log2( () / () )&lt;br&gt;Individual peptides in the node:&lt;br&gt;DRPEGAANLLVYDVATGTEVFAIVQK, 2 PSMs, Shared by 1 proteins, Detected in 1 MS Runs, Detected in 1 replicates, Peptide with no PSM ratios = NaN&lt;br&gt;&lt;/html&gt;" type="string"/>
			<att name="NODE_NESTED_NETWORK_IMAGE_VISIBLE" value="true" type="string"/>
			<att name="NODE_BORDER_STROKE" value="SOLID" type="string"/>
			<att name="NODE_SELECTED" value="false" type="string"/>
			<att name="NODE_TRANSPARENCY" value="255" type="string"/>
			<att name="NODE_LABEL_WIDTH" value="200" type="string"/>
			<att name="NODE_LABEL" value="N/A" type="string"/>
			<att name="NODE_LABEL_FONT_SIZE" value="12" type="string"/>
			<att name="NODE_LABEL_TRANSPARENCY" value="255" type="string"/>
			<att name="NODE_LABEL_COLOR" value="#000000" type="string"/>
			<att name="NODE_VISIBLE" value="true" type="string"/>
			<att name="NODE_DEPTH" value="0.0" type="string"/>
			<att name="NODE_BORDER_TRANSPARENCY" value="255" type="string"/>
			<att name="NODE_LABEL_FONT_FACE" value="Dialog,plain,12" type="string"/>
			<att name="NODE_LABEL_TRANSPARENCY" value="255" type="string"/>
		</graphics>
	</node>
	<node id="B4LC07" label="B4LC07">
		<att name="ProteinDescription" value="GJ11919 OS=Drosophila virilis GN=Dvir\GJ11919 PE=4 SV=1 " type="string"/>
		<att name="ACC" value="B4LC07" type="string"/>
		<att name="numPeptideSequencesInProteins" value="1" type="integer"/>
		<att name="conclusiveProtein" value="1" type="integer"/>
		<att name="numConnectedPeptideNodes" value="1" type="integer"/>
		<att name="UniprotKB" value="B4LC07" type="string"/>
		<att name="numProteins" value="1" type="integer"/>
		<att name="containsPTMs" value="0" type="integer"/>
		<att name="conclusiveProteinNode" value="1" type="integer"/>
		<att name="isFiltered" value="0" type="integer"/>
		<att name="ID" value="B4LC07" type="string"/>
		<att name="numPsmsInProtein" value="2" type="integer"/>
		<att name="Species" value="[Drosophila virilis]" type="string"/>
		<att name="isProtein" value="1" type="integer"/>
		<graphics type="ELLIPSE" h="30" w="70" width="4" outline="#000000" fill="#00cc66">
			<att name="NODE_TOOLTIP" value="&lt;html&gt;&lt;b&gt;Protein ACC(s):&lt;/b&gt;&lt;br&gt;B4LC07&lt;br&gt;&lt;b&gt;Protein name(s):&lt;/b&gt;&lt;br&gt; GJ11919 OS=Drosophila virilis GN=Dvir\GJ11919 PE=4 SV=1 &lt;br&gt;&lt;b&gt;TAX:&lt;/b&gt; [Drosophila virilis]&lt;br&gt;&lt;b&gt;Gene name:&lt;/b&gt; &lt;/html&gt;" type="string"/>
			<att name="NODE_NESTED_NETWORK_IMAGE_VISIBLE" value="true" type="string"/>
			<att name="NODE_BORDER_STROKE" value="SOLID" type="string"/>
			<att name="NODE_SELECTED" value="false" type="string"/>
			<att name="NODE_TRANSPARENCY" value="255" type="string"/>
			<att name="NODE_LABEL_WIDTH" value="200" type="string"/>
			<att name="NODE_LABEL" value="B4LC07" type="string"/>
			<att name="NODE_LABEL_FONT_SIZE" value="12" type="string"/>
			<att name="NODE_LABEL_TRANSPARENCY" value="255" type="string"/>
			<att name="NODE_LABEL_COLOR" value="#000000" type="string"/>
			<att name="NODE_VISIBLE" value="true" type="string"/>
			<att name="NODE_DEPTH" value="0.0" type="string"/>
			<att name="NODE_BORDER_TRANSPARENCY" value="255" type="string"/>
			<att name="NODE_LABEL_FONT_FACE" value="Dialog,plain,12" type="string"/>
			<att name="NODE_LABEL_TRANSPARENCY" value="255" type="string"/>
		</graphics>
	</node>
	<node id="VAASNNSGVAPTEQNGSVTSSEAK" label="VAASNNSGVAPTEQNGSVTSSEAK">
		<att name="numMSRuns" value="1" type="integer"/>
		<att name="numReplicates" value="1" type="integer"/>
		<att name="PCQ_ID" value="VAASNNSGVAPTEQNGSVTSSEAK" type="string"/>
		<att name="numConnectedProteinNodes" value="1" type="integer"/>
		<att name="numPeptideSequences" value="1" type="integer"/>
		<att name="PeptideSequences" value="VAASNNSGVAPTEQNGSVTSSEAK" type="string"/>
		<att name="significant" value="0" type="integer"/>
		<att name="numProteins" value="1" type="integer"/>
		<att name="ionCount" value="0" type="integer"/>
		<att name="Rc" value="NaN" type="real"/>
		<att name="numPsms" value="1" type="integer"/>
		<att name="containsPTMs" value="0" type="integer"/>
		<att name="Ri" value="NaN" type="real"/>
		<att name="lightIons" value="0" type="integer"/>
		<att name="uniquePeptide" value="1" type="integer"/>
		<att name="isFiltered" value="0" type="integer"/>
		<att name="finalRatio" value="NaN" type="real"/>
		<att name="heavyIons" value="0" type="integer"/>
		<att name="uniquePeptideNode" value="1" type="integer"/>
		<att name="isProtein" value="0" type="integer"/>
		<graphics type="ROUNDRECT" h="30" w="70" width="4" outline="#000000" fill="#ffffff">
			<att name="NODE_TOOLTIP" value="&lt;html&gt;VAASNNSGVAPTEQNGSVTSSEAK&lt;br&gt;1 Peptide sequences&lt;br&gt;1 PSMs&lt;br&gt;Shared by 1 protein Nodes&lt;br&gt;Shared by 1 proteins&lt;br&gt;Detected in 1 MS runs&lt;br&gt;Detected in 1 Replicates&lt;br&gt;Ion count ratio Rc = N/A = log2( () / () )&lt;br&gt;Individual peptides in the node:&lt;br&gt;VAASNNSGVAPTEQNGSVTSSEAK, 1 PSMs, Shared by 1 proteins, Detected in 1 MS Runs, Detected in 1 replicates, Peptide with no PSM ratios = NaN&lt;br&gt;&lt;/html&gt;" type="string"/>
			<att name="NODE_NESTED_NETWORK_IMAGE_VISIBLE" value="true" type="string"/>
			<att name="NODE_BORDER_STROKE" value="SOLID" type="string"/>
			<att name="NODE_SELECTED" value="false" type="string"/>
			<att name="NODE_TRANSPARENCY" value="255" type="string"/>
			<att name="NODE_LABEL_WIDTH" value="200" type="string"/>
			<att name="NODE_LABEL" value="N/A" type="string"/>
			<att name="NODE_LABEL_FONT_SIZE" value="12" type="string"/>
			<att name="NODE_LABEL_TRANSPARENCY" value="255" type="string"/>
			<att name="NODE_LABEL_COLOR" value="#000000" type="string"/>
			<att name="NODE_VISIBLE" value="true" type="string"/>
			<att name="NODE_DEPTH" value="0.0" type="string"/>
			<att name="NODE_BORDER_TRANSPARENCY" value="255" type="string"/>
			<att name="NODE_LABEL_FONT_FACE" value="Dialog,plain,12" type="string"/>
			<att name="NODE_LABEL_TRANSPARENCY" value="255" type="string"/>
		</graphics>
	</node>
	<node id="B4LPG6" label="B4LPG6">
		<att name="ProteinDescription" value="GJ20416 OS=Drosophila virilis GN=Dvir\GJ20416 PE=3 SV=1 " type="string"/>
		<att name="ACC" value="B4LPG6" type="string"/>
		<att name="numPeptideSequencesInProteins" value="1" type="integer"/>
		<att name="conclusiveProtein" value="1" type="integer"/>
		<att name="numConnectedPeptideNodes" value="1" type="integer"/>
		<att name="UniprotKB" value="B4LPG6" type="string"/>
		<att name="numProteins" value="1" type="integer"/>
		<att name="containsPTMs" value="0" type="integer"/>
		<att name="conclusiveProteinNode" value="1" type="integer"/>
		<att name="isFiltered" value="0" type="integer"/>
		<att name="ID" value="B4LPG6" type="string"/>
		<att name="numPsmsInProtein" value="1" type="integer"/>
		<att name="Species" value="[Drosophila virilis]" type="string"/>
		<att name="isProtein" value="1" type="integer"/>
		<graphics type="ELLIPSE" h="30" w="70" width="4" outline="#000000" fill="#00cc66">
			<att name="NODE_TOOLTIP" value="&lt;html&gt;&lt;b&gt;Protein ACC(s):&lt;/b&gt;&lt;br&gt;B4LPG6&lt;br&gt;&lt;b&gt;Protein name(s):&lt;/b&gt;&lt;br&gt; GJ20416 OS=Drosophila virilis GN=Dvir\GJ20416 PE=3 SV=1 &lt;br&gt;&lt;b&gt;TAX:&lt;/b&gt; [Drosophila virilis]&lt;br&gt;&lt;b&gt;Gene name:&lt;/b&gt; &lt;/html&gt;" type="string"/>
			<att name="NODE_NESTED_NETWORK_IMAGE_VISIBLE" value="true" type="string"/>
			<att name="NODE_BORDER_STROKE" value="SOLID" type="string"/>
			<att name="NODE_SELECTED" value="false" type="string"/>
			<att name="NODE_TRANSPARENCY" value="255" type="string"/>
			<att name="NODE_LABEL_WIDTH" value="200" type="string"/>
			<att name="NODE_LABEL" value="B4LPG6" type="string"/>
			<att name="NODE_LABEL_FONT_SIZE" value="12" type="string"/>
			<att name="NODE_LABEL_TRANSPARENCY" value="255" type="string"/>
			<att name="NODE_LABEL_COLOR" value="#000000" type="string"/>
			<att name="NODE_VISIBLE" value="true" type="string"/>
			<att name="NODE_DEPTH" value="0.0" type="string"/>
			<att name="NODE_BORDER_TRANSPARENCY" value="255" type="string"/>
			<att name="NODE_LABEL_FONT_FACE" value="Dialog,plain,12" type="string"/>
			<att name="NODE_LABEL_TRANSPARENCY" value="255" type="string"/>
		</graphics>
	</node>
	<node id="ESNDEDRAVDGTPTK_NIDDDADDADSADQGQHNSK" label="ESNDEDRAVDGTPTK_NIDDDADDADSADQGQHNSK">
		<att name="numMSRuns" value="6" type="integer"/>
		<att name="numReplicates" value="4" type="integer"/>
		<att name="PCQ_ID" value="ESNDEDRAVDGTPTK_NIDDDADDADSADQGQHNSK" type="string"/>
		<att name="numConnectedProteinNodes" value="1" type="integer"/>
		<att name="numPeptideSequences" value="2" type="integer"/>
		<att name="PeptideSequences" value="ESNDEDRAVDGTPTK_NIDDDADDADSADQGQHNSK" type="string"/>
		<att name="significant" value="1" type="integer"/>
		<att name="numProteins" value="2" type="integer"/>
		<att name="ionCount" value="15" type="integer"/>
		<att name="Rc" value="Infinity" type="real"/>
		<att name="numPsms" value="25" type="integer"/>
		<att name="containsPTMs" value="0" type="integer"/>
		<att name="Ri" value="NaN" type="real"/>
		<att name="lightIons" value="15" type="integer"/>
		<att name="uniquePeptide" value="0" type="integer"/>
		<att name="isFiltered" value="0" type="integer"/>
		<att name="finalRatio" value="Infinity" type="real"/>
		<att name="heavyIons" value="0" type="integer"/>
		<att name="normHeavyIons" value="0.0" type="real"/>
		<att name="uniquePeptideNode" value="1" type="integer"/>
		<att name="normLightIons" value="1.0" type="real"/>
		<att name="isProtein" value="0" type="integer"/>
		<graphics type="ROUNDRECT" h="30" w="70" width="4" outline="#000000" fill="#ff0000">
			<att name="NODE_TOOLTIP" value="&lt;html&gt;ESNDEDRAVDGTPTK_NIDDDADDADSADQGQHNSK&lt;br&gt;2 Peptide sequences&lt;br&gt;25 PSMs&lt;br&gt;Shared by 1 protein Nodes&lt;br&gt;Shared by 2 proteins&lt;br&gt;Detected in 6 MS runs&lt;br&gt;Detected in 4 Replicates&lt;br&gt;Ion count ratio Rc = Infinity = log2( (15/15) / (0) )&lt;br&gt;Individual peptides in the node:&lt;br&gt;ESNDEDRAVDGTPTK, 10 PSMs, Shared by 2 proteins, Detected in 4 MS Runs, Detected in 1 replicates, Peptide with no PSM ratios = NaN&lt;br&gt;NIDDDADDADSADQGQHNSK, 15 PSMs, Shared by 2 proteins, Detected in 5 MS Runs, Detected in 3 replicates, Rc = Infinity&lt;br&gt;&lt;/html&gt;" type="string"/>
			<att name="NODE_NESTED_NETWORK_IMAGE_VISIBLE" value="true" type="string"/>
			<att name="NODE_BORDER_STROKE" value="SOLID" type="string"/>
			<att name="NODE_SELECTED" value="false" type="string"/>
			<att name="NODE_TRANSPARENCY" value="255" type="string"/>
			<att name="NODE_LABEL_WIDTH" value="200" type="string"/>
			<att name="NODE_LABEL" value="Infinity*" type="string"/>
			<att name="NODE_LABEL_FONT_SIZE" value="12" type="string"/>
			<att name="NODE_LABEL_TRANSPARENCY" value="255" type="string"/>
			<att name="NODE_LABEL_COLOR" value="#000000" type="string"/>
			<att name="NODE_VISIBLE" value="true" type="string"/>
			<att name="NODE_DEPTH" value="0.0" type="string"/>
			<att name="NODE_BORDER_TRANSPARENCY" value="255" type="string"/>
			<att name="NODE_LABEL_FONT_FACE" value="Dialog,plain,12" type="string"/>
			<att name="NODE_LABEL_TRANSPARENCY" value="255" type="string"/>
		</graphics>
	</node>
	<node id="A4V2K7 P22058" label="A4V2K7 P22058">
		<att name="ProteinDescription" value="D1 chromosomal protein, isoform C OS=Drosophila melanogaster GN=D1 PE=4 SV=1  #### Chromosomal protein D1" type="string"/>
		<att name="ACC" value="A4V2K7 P22058" type="string"/>
		<att name="numPeptideSequencesInProteins" value="2" type="integer"/>
		<att name="conclusiveProtein" value="0" type="integer"/>
		<att name="numConnectedPeptideNodes" value="2" type="integer"/>
		<att name="UniprotKB" value="A4V2K7 P22058" type="string"/>
		<att name="numProteins" value="2" type="integer"/>
		<att name="GeneName" value="D1" type="string"/>
		<att name="containsPTMs" value="0" type="integer"/>
		<att name="conclusiveProteinNode" value="1" type="integer"/>
		<att name="isFiltered" value="0" type="integer"/>
		<att name="ID" value="A4V2K7_DROME CPD1_DROME" type="string"/>
		<att name="numPsmsInProtein" value="25" type="integer"/>
		<att name="Species" value="[Drosophila melanogaster]" type="string"/>
		<att name="isProtein" value="1" type="integer"/>
		<graphics type="ELLIPSE" h="30" w="70" width="4" outline="#000000" fill="#0080ff">
			<att name="NODE_TOOLTIP" value="&lt;html&gt;&lt;b&gt;Protein ACC(s):&lt;/b&gt;&lt;br&gt;A4V2K7 P22058&lt;br&gt;&lt;b&gt;Protein name(s):&lt;/b&gt;&lt;br&gt; D1 chromosomal protein, isoform C OS=Drosophila melanogaster GN=D1 PE=4 SV=1 &lt;br&gt;Chromosomal protein D1&lt;br&gt;&lt;b&gt;TAX:&lt;/b&gt; [Drosophila melanogaster]&lt;br&gt;&lt;b&gt;Gene name:&lt;/b&gt; D1&lt;/html&gt;" type="string"/>
			<att name="NODE_NESTED_NETWORK_IMAGE_VISIBLE" value="true" type="string"/>
			<att name="NODE_BORDER_STROKE" value="SOLID" type="string"/>
			<att name="NODE_SELECTED" value="false" type="string"/>
			<att name="NODE_TRANSPARENCY" value="255" type="string"/>
			<att name="NODE_LABEL_WIDTH" value="200" type="string"/>
			<att name="NODE_LABEL" value="A4V2K7 P22058" type="string"/>
			<att name="NODE_LABEL_FONT_SIZE" value="12" type="string"/>
			<att name="NODE_LABEL_TRANSPARENCY" value="255" type="string"/>
			<att name="NODE_LABEL_COLOR" value="#000000" type="string"/>
			<att name="NODE_VISIBLE" value="true" type="string"/>
			<att name="NODE_DEPTH" value="0.0" type="string"/>
			<att name="NODE_BORDER_TRANSPARENCY" value="255" type="string"/>
			<att name="NODE_LABEL_FONT_FACE" value="Dialog,plain,12" type="string"/>
			<att name="NODE_LABEL_TRANSPARENCY" value="255" type="string"/>
		</graphics>
	</node>
	<node id="QIDVETVADRNAEYDQFLEDIQK" label="QIDVETVADRNAEYDQFLEDIQK">
		<att name="numMSRuns" value="4" type="integer"/>
		<att name="numReplicates" value="2" type="integer"/>
		<att name="PCQ_ID" value="QIDVETVADRNAEYDQFLEDIQK" type="string"/>
		<att name="numConnectedProteinNodes" value="1" type="integer"/>
		<att name="numPeptideSequences" value="1" type="integer"/>
		<att name="PeptideSequences" value="QIDVETVADRNAEYDQFLEDIQK" type="string"/>
		<att name="significant" value="1" type="integer"/>
		<att name="numProteins" value="1" type="integer"/>
		<att name="ionCount" value="17" type="integer"/>
		<att name="Rc" value="Infinity" type="real"/>
		<att name="numPsms" value="10" type="integer"/>
		<att name="containsPTMs" value="0" type="integer"/>
		<att name="Ri" value="NaN" type="real"/>
		<att name="lightIons" value="17" type="integer"/>
		<att name="uniquePeptide" value="1" type="integer"/>
		<att name="isFiltered" value="0" type="integer"/>
		<att name="finalRatio" value="Infinity" type="real"/>
		<att name="heavyIons" value="0" type="integer"/>
		<att name="normHeavyIons" value="0.0" type="real"/>
		<att name="uniquePeptideNode" value="1" type="integer"/>
		<att name="normLightIons" value="1.7" type="real"/>
		<att name="isProtein" value="0" type="integer"/>
		<graphics type="ROUNDRECT" h="30" w="70" width="4" outline="#ff0000" fill="#ff0000">
			<att name="NODE_TOOLTIP" value="&lt;html&gt;QIDVETVADRNAEYDQFLEDIQK&lt;br&gt;1 Peptide sequences&lt;br&gt;10 PSMs&lt;br&gt;Shared by 1 protein Nodes&lt;br&gt;Shared by 1 proteins&lt;br&gt;Detected in 4 MS runs&lt;br&gt;Detected in 2 Replicates&lt;br&gt;Ion count ratio Rc = Infinity = log2( (17/10) / (0) )&lt;br&gt;Individual peptides in the node:&lt;br&gt;QIDVETVADRNAEYDQFLEDIQK, 10 PSMs, Shared by 1 proteins, Detected in 4 MS Runs, Detected in 2 replicates, Rc = Infinity&lt;br&gt;&lt;/html&gt;" type="string"/>
			<att name="NODE_NESTED_NETWORK_IMAGE_VISIBLE" value="true" type="string"/>
			<att name="NODE_BORDER_STROKE" value="SOLID" type="string"/>
			<att name="NODE_SELECTED" value="false" type="string"/>
			<att name="NODE_TRANSPARENCY" value="255" type="string"/>
			<att name="NODE_LABEL_WIDTH" value="200" type="string"/>
			<att name="NODE_LABEL" value="Infinity*" type="string"/>
			<att name="NODE_LABEL_FONT_SIZE" value="12" type="string"/>
			<att name="NODE_LABEL_TRANSPARENCY" value="255" type="string"/>
			<att name="NODE_LABEL_COLOR" value="#000000" type="string"/>
			<att name="NODE_VISIBLE" value="true" type="string"/>
			<att name="NODE_DEPTH" value="0.0" type="string"/>
			<att name="NODE_BORDER_TRANSPARENCY" value="255" type="string"/>
			<att name="NODE_LABEL_FONT_FACE" value="Dialog,plain,12" type="string"/>
			<att name="NODE_LABEL_TRANSPARENCY" value="255" type="string"/>
		</graphics>
	</node>
	<node id="P45594" label="P45594">
		<att name="ProteinDescription" value="Cofilin/actin-depolymerizing factor homolog" type="string"/>
		<att name="ACC" value="P45594" type="string"/>
		<att name="numPeptideSequencesInProteins" value="4" type="integer"/>
		<att name="conclusiveProtein" value="0" type="integer"/>
		<att name="numConnectedPeptideNodes" value="4" type="integer"/>
		<att name="UniprotKB" value="P45594" type="string"/>
		<att name="numProteins" value="1" type="integer"/>
		<att name="Classification2Case" value="3" type="string"/>
		<att name="GeneName" value="tsr" type="string"/>
		<att name="containsPTMs" value="0" type="integer"/>
		<att name="conclusiveProteinNode" value="1" type="integer"/>
		<att name="isFiltered" value="0" type="integer"/>
		<att name="ID" value="CADF_DROME" type="string"/>
		<att name="numPsmsInProtein" value="55" type="integer"/>
		<att name="Species" value="[Drosophila melanogaster]" type="string"/>
		<att name="isProtein" value="1" type="integer"/>
		<graphics type="ELLIPSE" h="30" w="70" width="4" outline="#000000" fill="#0080ff">
			<att name="NODE_TOOLTIP" value="&lt;html&gt;&lt;b&gt;Protein ACC(s):&lt;/b&gt;&lt;br&gt;P45594&lt;br&gt;&lt;b&gt;Protein name(s):&lt;/b&gt;&lt;br&gt; Cofilin/actin-depolymerizing factor homolog&lt;br&gt;&lt;b&gt;Classification case(s):&lt;/b&gt;&lt;br&gt;&lt;b&gt;3&lt;/b&gt;: Unique peptide is significantly different, or difference between the two unique peptides is larger than threshold&lt;br&gt;&lt;b&gt;TAX:&lt;/b&gt; [Drosophila melanogaster]&lt;br&gt;&lt;b&gt;Gene name:&lt;/b&gt; tsr&lt;/html&gt;" type="string"/>
			<att name="NODE_NESTED_NETWORK_IMAGE_VISIBLE" value="true" type="string"/>
			<att name="NODE_BORDER_STROKE" value="SOLID" type="string"/>
			<att name="NODE_SELECTED" value="false" type="string"/>
			<att name="NODE_TRANSPARENCY" value="255" type="string"/>
			<att name="NODE_LABEL_WIDTH" value="200" type="string"/>
			<att name="NODE_LABEL" value="P45594" type="string"/>
			<att name="NODE_LABEL_FONT_SIZE" value="12" type="string"/>
			<att name="NODE_LABEL_TRANSPARENCY" value="255" type="string"/>
			<att name="NODE_LABEL_COLOR" value="#000000" type="string"/>
			<att name="NODE_VISIBLE" value="true" type="string"/>
			<att name="NODE_DEPTH" value="0.0" type="string"/>
			<att name="NODE_BORDER_TRANSPARENCY" value="255" type="string"/>
			<att name="NODE_LABEL_FONT_FACE" value="Dialog,plain,12" type="string"/>
			<att name="NODE_LABEL_TRANSPARENCY" value="255" type="string"/>
		</graphics>
	</node>
	<node id="HRYVIFYIRDEK_MLYSSSFDALK_YIQATDLSEASREAVEEK" label="HRYVIFYIRDEK_MLYSSSFDALK_YIQATDLSEASREAVEEK">
		<att name="numMSRuns" value="6" type="integer"/>
		<att name="numReplicates" value="8" type="integer"/>
		<att name="PCQ_ID" value="HRYVIFYIRDEK_MLYSSSFDALK_YIQATDLSEASREAVEEK" type="string"/>
		<att name="numConnectedProteinNodes" value="2" type="integer"/>
		<att name="numPeptideSequences" value="3" type="integer"/>
		<att name="PeptideSequences" value="HRYVIFYIRDEK_MLYSSSFDALK_YIQATDLSEASREAVEEK" type="string"/>
		<att name="significant" value="0" type="integer"/>
		<att name="numProteins" value="2" type="integer"/>
		<att name="ionCount" value="89" type="integer"/>
		<att name="Rc" value="0.292781749227846" type="real"/>
		<att name="numPsms" value="45" type="integer"/>
		<att name="containsPTMs" value="0" type="integer"/>
		<att name="Ri" value="NaN" type="real"/>
		<att name="lightIons" value="49" type="integer"/>
		<att name="uniquePeptide" value="0" type="integer"/>
		<att name="isFiltered" value="0" type="integer"/>
		<att name="finalRatio" value="0.292781749227846" type="real"/>
		<att name="heavyIons" value="40" type="integer"/>
		<att name="normHeavyIons" value="1.0256410256410255" type="real"/>
		<att name="uniquePeptideNode" value="0" type="integer"/>
		<att name="normLightIons" value="1.2564102564102564" type="real"/>
		<att name="isProtein" value="0" type="integer"/>
		<graphics type="ROUNDRECT" h="30" w="70" width="4" outline="#000000" fill="#ffffff">
			<att name="NODE_TOOLTIP" value="&lt;html&gt;HRYVIFYIRDEK_MLYSSSFDALK_YIQATDLSEASREAVEEK&lt;br&gt;3 Peptide sequences&lt;br&gt;45 PSMs&lt;br&gt;Shared by 2 protein Nodes&lt;br&gt;Shared by 2 proteins&lt;br&gt;Detected in 6 MS runs&lt;br&gt;Detected in 8 Replicates&lt;br&gt;Ion count ratio Rc = 0.3 = log2( (49/39) / (40/39) )&lt;br&gt;Individual peptides in the node:&lt;br&gt;HRYVIFYIRDEK, 5 PSMs, Shared by 2 proteins, Detected in 4 MS Runs, Detected in 1 replicates, Peptide with no PSM ratios = NaN&lt;br&gt;MLYSSSFDALK, 1 PSMs, Shared by 2 proteins, Detected in 1 MS Runs, Detected in 1 replicates, Peptide with no PSM ratios = NaN&lt;br&gt;YIQATDLSEASREAVEEK, 39 PSMs, Shared by 2 proteins, Detected in 6 MS Runs, Detected in 6 replicates, Rc = 0.292781749227846&lt;br&gt;&lt;/html&gt;" type="string"/>
			<att name="NODE_NESTED_NETWORK_IMAGE_VISIBLE" value="true" type="string"/>
			<att name="NODE_BORDER_STROKE" value="SOLID" type="string"/>
			<att name="NODE_SELECTED" value="false" type="string"/>
			<att name="NODE_TRANSPARENCY" value="255" type="string"/>
			<att name="NODE_LABEL_WIDTH" value="200" type="string"/>
			<att name="NODE_LABEL" value="0.3" type="string"/>
			<att name="NODE_LABEL_FONT_SIZE" value="12" type="string"/>
			<att name="NODE_LABEL_TRANSPARENCY" value="255" type="string"/>
			<att name="NODE_LABEL_COLOR" value="#000000" type="string"/>
			<att name="NODE_VISIBLE" value="true" type="string"/>
			<att name="NODE_DEPTH" value="0.0" type="string"/>
			<att name="NODE_BORDER_TRANSPARENCY" value="255" type="string"/>
			<att name="NODE_LABEL_FONT_FACE" value="Dialog,plain,12" type="string"/>
			<att name="NODE_LABEL_TRANSPARENCY" value="255" type="string"/>
		</graphics>
	</node>
	<node id="B4LPE2" label="B4LPE2">
		<att name="ProteinDescription" value="GJ21900 OS=Drosophila virilis GN=Dvir\GJ21900 PE=4 SV=1 " type="string"/>
		<att name="ACC" value="B4LPE2" type="string"/>
		<att name="numPeptideSequencesInProteins" value="4" type="integer"/>
		<att name="conclusiveProtein" value="0" type="integer"/>
		<att name="numConnectedPeptideNodes" value="4" type="integer"/>
		<att name="UniprotKB" value="B4LPE2" type="string"/>
		<att name="numProteins" value="1" type="integer"/>
		<att name="Classification2Case" value="3" type="string"/>
		<att name="GeneName" value="Dvir\GJ21900" type="string"/>
		<att name="containsPTMs" value="0" type="integer"/>
		<att name="conclusiveProteinNode" value="1" type="integer"/>
		<att name="isFiltered" value="0" type="integer"/>
		<att name="ID" value="B4LPE2_DROVI" type="string"/>
		<att name="numPsmsInProtein" value="50" type="integer"/>
		<att name="Species" value="[Drosophila virilis]" type="string"/>
		<att name="isProtein" value="1" type="integer"/>
		<graphics type="ELLIPSE" h="30" w="70" width="4" outline="#000000" fill="#00cc66">
			<att name="NODE_TOOLTIP" value="&lt;html&gt;&lt;b&gt;Protein ACC(s):&lt;/b&gt;&lt;br&gt;B4LPE2&lt;br&gt;&lt;b&gt;Protein name(s):&lt;/b&gt;&lt;br&gt; GJ21900 OS=Drosophila virilis GN=Dvir\GJ21900 PE=4 SV=1 &lt;br&gt;&lt;b&gt;Classification case(s):&lt;/b&gt;&lt;br&gt;&lt;b&gt;3&lt;/b&gt;: Unique peptide is significantly different, or difference between the two unique peptides is larger than threshold&lt;br&gt;&lt;b&gt;TAX:&lt;/b&gt; [Drosophila virilis]&lt;br&gt;&lt;b&gt;Gene name:&lt;/b&gt; Dvir\GJ21900&lt;/html&gt;" type="string"/>
			<att name="NODE_NESTED_NETWORK_IMAGE_VISIBLE" value="true" type="string"/>
			<att name="NODE_BORDER_STROKE" value="SOLID" type="string"/>
			<att name="NODE_SELECTED" value="false" type="string"/>
			<att name="NODE_TRANSPARENCY" value="255" type="string"/>
			<att name="NODE_LABEL_WIDTH" value="200" type="string"/>
			<att name="NODE_LABEL" value="B4LPE2" type="string"/>
			<att name="NODE_LABEL_FONT_SIZE" value="12" type="string"/>
			<att name="NODE_LABEL_TRANSPARENCY" value="255" type="string"/>
			<att name="NODE_LABEL_COLOR" value="#000000" type="string"/>
			<att name="NODE_VISIBLE" value="true" type="string"/>
			<att name="NODE_DEPTH" value="0.0" type="string"/>
			<att name="NODE_BORDER_TRANSPARENCY" value="255" type="string"/>
			<att name="NODE_LABEL_FONT_FACE" value="Dialog,plain,12" type="string"/>
			<att name="NODE_LABEL_TRANSPARENCY" value="255" type="string"/>
		</graphics>
	</node>
	<node id="QIDVETVGDRNSEYDQFLEDIQK" label="QIDVETVGDRNSEYDQFLEDIQK">
		<att name="numMSRuns" value="2" type="integer"/>
		<att name="numReplicates" value="2" type="integer"/>
		<att name="PCQ_ID" value="QIDVETVGDRNSEYDQFLEDIQK" type="string"/>
		<att name="numConnectedProteinNodes" value="1" type="integer"/>
		<att name="numPeptideSequences" value="1" type="integer"/>
		<att name="PeptideSequences" value="QIDVETVGDRNSEYDQFLEDIQK" type="string"/>
		<att name="significant" value="1" type="integer"/>
		<att name="numProteins" value="1" type="integer"/>
		<att name="ionCount" value="12" type="integer"/>
		<att name="Rc" value="-Infinity" type="real"/>
		<att name="numPsms" value="5" type="integer"/>
		<att name="containsPTMs" value="0" type="integer"/>
		<att name="Ri" value="NaN" type="real"/>
		<att name="lightIons" value="0" type="integer"/>
		<att name="uniquePeptide" value="1" type="integer"/>
		<att name="isFiltered" value="0" type="integer"/>
		<att name="finalRatio" value="-Infinity" type="real"/>
		<att name="heavyIons" value="12" type="integer"/>
		<att name="normHeavyIons" value="2.4" type="real"/>
		<att name="uniquePeptideNode" value="1" type="integer"/>
		<att name="normLightIons" value="0.0" type="real"/>
		<att name="isProtein" value="0" type="integer"/>
		<graphics type="ROUNDRECT" h="30" w="70" width="4" outline="#ff0000" fill="#0000ff">
			<att name="NODE_TOOLTIP" value="&lt;html&gt;QIDVETVGDRNSEYDQFLEDIQK&lt;br&gt;1 Peptide sequences&lt;br&gt;5 PSMs&lt;br&gt;Shared by 1 protein Nodes&lt;br&gt;Shared by 1 proteins&lt;br&gt;Detected in 2 MS runs&lt;br&gt;Detected in 2 Replicates&lt;br&gt;Ion count ratio Rc = -Infinity = log2( (0) / (12/5) )&lt;br&gt;Individual peptides in the node:&lt;br&gt;QIDVETVGDRNSEYDQFLEDIQK, 5 PSMs, Shared by 1 proteins, Detected in 2 MS Runs, Detected in 2 replicates, Rc = -Infinity&lt;br&gt;&lt;/html&gt;" type="string"/>
			<att name="NODE_NESTED_NETWORK_IMAGE_VISIBLE" value="true" type="string"/>
			<att name="NODE_BORDER_STROKE" value="SOLID" type="string"/>
			<att name="NODE_SELECTED" value="false" type="string"/>
			<att name="NODE_TRANSPARENCY" value="255" type="string"/>
			<att name="NODE_LABEL_WIDTH" value="200" type="string"/>
			<att name="NODE_LABEL" value="-Infinity*" type="string"/>
			<att name="NODE_LABEL_FONT_SIZE" value="12" type="string"/>
			<att name="NODE_LABEL_TRANSPARENCY" value="255" type="string"/>
			<att name="NODE_LABEL_COLOR" value="#000000" type="string"/>
			<att name="NODE_VISIBLE" value="true" type="string"/>
			<att name="NODE_DEPTH" value="0.0" type="string"/>
			<att name="NODE_BORDER_TRANSPARENCY" value="255" type="string"/>
			<att name="NODE_LABEL_FONT_FACE" value="Dialog,plain,12" type="string"/>
			<att name="NODE_LABEL_TRANSPARENCY" value="255" type="string"/>
		</graphics>
	</node>
	<node id="EQPVVEFREVTK_GAGLSQAFAK_LATQLQGPIMPLK" label="EQPVVEFREVTK_GAGLSQAFAK_LATQLQGPIMPLK">
		<att name="numMSRuns" value="6" type="integer"/>
		<att name="numReplicates" value="6" type="integer"/>
		<att name="PCQ_ID" value="EQPVVEFREVTK_GAGLSQAFAK_LATQLQGPIMPLK" type="string"/>
		<att name="numConnectedProteinNodes" value="1" type="integer"/>
		<att name="numPeptideSequences" value="3" type="integer"/>
		<att name="PeptideSequences" value="EQPVVEFREVTK_GAGLSQAFAK_LATQLQGPIMPLK" type="string"/>
		<att name="significant" value="1" type="integer"/>
		<att name="numProteins" value="1" type="integer"/>
		<att name="ionCount" value="90" type="integer"/>
		<att name="Rc" value="-Infinity" type="real"/>
		<att name="numPsms" value="30" type="integer"/>
		<att name="containsPTMs" value="0" type="integer"/>
		<att name="Ri" value="NaN" type="real"/>
		<att name="lightIons" value="0" type="integer"/>
		<att name="uniquePeptide" value="1" type="integer"/>
		<att name="isFiltered" value="0" type="integer"/>
		<att name="finalRatio" value="-Infinity" type="real"/>
		<att name="heavyIons" value="90" type="integer"/>
		<att name="normHeavyIons" value="8.152680652680653" type="real"/>
		<att name="uniquePeptideNode" value="1" type="integer"/>
		<att name="normLightIons" value="0.0" type="real"/>
		<att name="isProtein" value="0" type="integer"/>
		<graphics type="ROUNDRECT" h="30" w="70" width="4" outline="#ff0000" fill="#0000ff">
			<att name="NODE_TOOLTIP" value="&lt;html&gt;EQPVVEFREVTK_GAGLSQAFAK_LATQLQGPIMPLK&lt;br&gt;3 Peptide sequences&lt;br&gt;30 PSMs&lt;br&gt;Shared by 1 protein Nodes&lt;br&gt;Shared by 1 proteins&lt;br&gt;Detected in 6 MS runs&lt;br&gt;Detected in 6 Replicates&lt;br&gt;Ion count ratio Rc = -Infinity = log2( (0 + 0 + 0) / (43/11 + 40/13 + 7/6) )&lt;br&gt;Individual peptides in the node:&lt;br&gt;EQPVVEFREVTK, 11 PSMs, Shared by 1 proteins, Detected in 6 MS Runs, Detected in 6 replicates, Rc = -Infinity&lt;br&gt;GAGLSQAFAK, 13 PSMs, Shared by 1 proteins, Detected in 4 MS Runs, Detected in 3 replicates, Rc = -Infinity&lt;br&gt;LATQLQGPIMPLK, 6 PSMs, Shared by 1 proteins, Detected in 3 MS Runs, Detected in 1 replicates, Rc = -Infinity&lt;br&gt;&lt;/html&gt;" type="string"/>
			<att name="NODE_NESTED_NETWORK_IMAGE_VISIBLE" value="true" type="string"/>
			<att name="NODE_BORDER_STROKE" value="SOLID" type="string"/>
			<att name="NODE_SELECTED" value="false" type="string"/>
			<att name="NODE_TRANSPARENCY" value="255" type="string"/>
			<att name="NODE_LABEL_WIDTH" value="200" type="string"/>
			<att name="NODE_LABEL" value="-Infinity*" type="string"/>
			<att name="NODE_LABEL_FONT_SIZE" value="12" type="string"/>
			<att name="NODE_LABEL_TRANSPARENCY" value="255" type="string"/>
			<att name="NODE_LABEL_COLOR" value="#000000" type="string"/>
			<att name="NODE_VISIBLE" value="true" type="string"/>
			<att name="NODE_DEPTH" value="0.0" type="string"/>
			<att name="NODE_BORDER_TRANSPARENCY" value="255" type="string"/>
			<att name="NODE_LABEL_FONT_FACE" value="Dialog,plain,12" type="string"/>
			<att name="NODE_LABEL_TRANSPARENCY" value="255" type="string"/>
		</graphics>
	</node>
	<node id="B4M9F1" label="B4M9F1">
		<att name="ProteinDescription" value="GJ17923 OS=Drosophila virilis GN=Dvir\GJ17923 PE=4 SV=1 " type="string"/>
		<att name="ACC" value="B4M9F1" type="string"/>
		<att name="numPeptideSequencesInProteins" value="4" type="integer"/>
		<att name="conclusiveProtein" value="0" type="integer"/>
		<att name="numConnectedPeptideNodes" value="4" type="integer"/>
		<att name="UniprotKB" value="B4M9F1" type="string"/>
		<att name="numProteins" value="1" type="integer"/>
		<att name="Classification2Case" value="3" type="string"/>
		<att name="GeneName" value="Dvir\GJ17923" type="string"/>
		<att name="containsPTMs" value="0" type="integer"/>
		<att name="conclusiveProteinNode" value="1" type="integer"/>
		<att name="isFiltered" value="0" type="integer"/>
		<att name="ID" value="B4M9F1_DROVI" type="string"/>
		<att name="numPsmsInProtein" value="37" type="integer"/>
		<att name="Species" value="[Drosophila virilis]" type="string"/>
		<att name="isProtein" value="1" type="integer"/>
		<graphics type="ELLIPSE" h="30" w="70" width="4" outline="#000000" fill="#00cc66">
			<att name="NODE_TOOLTIP" value="&lt;html&gt;&lt;b&gt;Protein ACC(s):&lt;/b&gt;&lt;br&gt;B4M9F1&lt;br&gt;&lt;b&gt;Protein name(s):&lt;/b&gt;&lt;br&gt; GJ17923 OS=Drosophila virilis GN=Dvir\GJ17923 PE=4 SV=1 &lt;br&gt;&lt;b&gt;Classification case(s):&lt;/b&gt;&lt;br&gt;&lt;b&gt;3&lt;/b&gt;: Unique peptide is significantly different, or difference between the two unique peptides is larger than threshold&lt;br&gt;&lt;b&gt;TAX:&lt;/b&gt; [Drosophila virilis]&lt;br&gt;&lt;b&gt;Gene name:&lt;/b&gt; Dvir\GJ17923&lt;/html&gt;" type="string"/>
			<att name="NODE_NESTED_NETWORK_IMAGE_VISIBLE" value="true" type="string"/>
			<att name="NODE_BORDER_STROKE" value="SOLID" type="string"/>
			<att name="NODE_SELECTED" value="false" type="string"/>
			<att name="NODE_TRANSPARENCY" value="255" type="string"/>
			<att name="NODE_LABEL_WIDTH" value="200" type="string"/>
			<att name="NODE_LABEL" value="B4M9F1" type="string"/>
			<att name="NODE_LABEL_FONT_SIZE" value="12" type="string"/>
			<att name="NODE_LABEL_TRANSPARENCY" value="255" type="string"/>
			<att name="NODE_LABEL_COLOR" value="#000000" type="string"/>
			<att name="NODE_VISIBLE" value="true" type="string"/>
			<att name="NODE_DEPTH" value="0.0" type="string"/>
			<att name="NODE_BORDER_TRANSPARENCY" value="255" type="string"/>
			<att name="NODE_LABEL_FONT_FACE" value="Dialog,plain,12" type="string"/>
			<att name="NODE_LABEL_TRANSPARENCY" value="255" type="string"/>
		</graphics>
	</node>
	<node id="LILFPINEK" label="LILFPINEK">
		<att name="numMSRuns" value="2" type="integer"/>
		<att name="numReplicates" value="1" type="integer"/>
		<att name="PCQ_ID" value="LILFPINEK" type="string"/>
		<att name="numConnectedProteinNodes" value="2" type="integer"/>
		<att name="numPeptideSequences" value="1" type="integer"/>
		<att name="PeptideSequences" value="LILFPINEK" type="string"/>
		<att name="significant" value="0" type="integer"/>
		<att name="numProteins" value="3" type="integer"/>
		<att name="ionCount" value="16" type="integer"/>
		<att name="Rc" value="-2.8073549220576046" type="real"/>
		<att name="numPsms" value="7" type="integer"/>
		<att name="containsPTMs" value="0" type="integer"/>
		<att name="Ri" value="NaN" type="real"/>
		<att name="lightIons" value="2" type="integer"/>
		<att name="uniquePeptide" value="0" type="integer"/>
		<att name="isFiltered" value="0" type="integer"/>
		<att name="finalRatio" value="-2.8073549220576046" type="real"/>
		<att name="heavyIons" value="14" type="integer"/>
		<att name="normHeavyIons" value="2.0" type="real"/>
		<att name="uniquePeptideNode" value="0" type="integer"/>
		<att name="normLightIons" value="0.2857142857142857" type="real"/>
		<att name="isProtein" value="0" type="integer"/>
		<graphics type="ROUNDRECT" h="30" w="70" width="4" outline="#000000" fill="#ffffff">
			<att name="NODE_TOOLTIP" value="&lt;html&gt;LILFPINEK&lt;br&gt;1 Peptide sequences&lt;br&gt;7 PSMs&lt;br&gt;Shared by 2 protein Nodes&lt;br&gt;Shared by 3 proteins&lt;br&gt;Detected in 2 MS runs&lt;br&gt;Detected in 1 Replicates&lt;br&gt;Ion count ratio Rc = -2.8 = log2( (2/7) / (14/7) )&lt;br&gt;Individual peptides in the node:&lt;br&gt;LILFPINEK, 7 PSMs, Shared by 3 proteins, Detected in 2 MS Runs, Detected in 1 replicates, Rc = -2.8073549220576046&lt;br&gt;&lt;/html&gt;" type="string"/>
			<att name="NODE_NESTED_NETWORK_IMAGE_VISIBLE" value="true" type="string"/>
			<att name="NODE_BORDER_STROKE" value="SOLID" type="string"/>
			<att name="NODE_SELECTED" value="false" type="string"/>
			<att name="NODE_TRANSPARENCY" value="255" type="string"/>
			<att name="NODE_LABEL_WIDTH" value="200" type="string"/>
			<att name="NODE_LABEL" value="-2.8" type="string"/>
			<att name="NODE_LABEL_FONT_SIZE" value="12" type="string"/>
			<att name="NODE_LABEL_TRANSPARENCY" value="255" type="string"/>
			<att name="NODE_LABEL_COLOR" value="#000000" type="string"/>
			<att name="NODE_VISIBLE" value="true" type="string"/>
			<att name="NODE_DEPTH" value="0.0" type="string"/>
			<att name="NODE_BORDER_TRANSPARENCY" value="255" type="string"/>
			<att name="NODE_LABEL_FONT_FACE" value="Dialog,plain,12" type="string"/>
			<att name="NODE_LABEL_TRANSPARENCY" value="255" type="string"/>
		</graphics>
	</node>
	<node id="M9PFF0 P41126" label="M9PFF0 P41126">
		<att name="ProteinDescription" value="60S ribosomal protein L13 OS=Drosophila melanogaster GN=RpL13 PE=3 SV=1  #### 60S ribosomal protein L13" type="string"/>
		<att name="ACC" value="M9PFF0 P41126" type="string"/>
		<att name="numPeptideSequencesInProteins" value="4" type="integer"/>
		<att name="conclusiveProtein" value="0" type="integer"/>
		<att name="numConnectedPeptideNodes" value="4" type="integer"/>
		<att name="UniprotKB" value="M9PFF0 P41126" type="string"/>
		<att name="numProteins" value="2" type="integer"/>
		<att name="Classification2Case" value="3" type="string"/>
		<att name="GeneName" value="RpL13" type="string"/>
		<att name="containsPTMs" value="0" type="integer"/>
		<att name="conclusiveProteinNode" value="1" type="integer"/>
		<att name="isFiltered" value="0" type="integer"/>
		<att name="ID" value="M9PFF0_DROME RL13_DROME" type="string"/>
		<att name="numPsmsInProtein" value="50" type="integer"/>
		<att name="Species" value="[Drosophila melanogaster]" type="string"/>
		<att name="isProtein" value="1" type="integer"/>
		<graphics type="ELLIPSE" h="30" w="70" width="4" outline="#000000" fill="#0080ff">
			<att name="NODE_TOOLTIP" value="&lt;html&gt;&lt;b&gt;Protein ACC(s):&lt;/b&gt;&lt;br&gt;M9PFF0 P41126&lt;br&gt;&lt;b&gt;Protein name(s):&lt;/b&gt;&lt;br&gt; 60S ribosomal protein L13 OS=Drosophila melanogaster GN=RpL13 PE=3 SV=1 &lt;br&gt;60S ribosomal protein L13&lt;br&gt;&lt;b&gt;Classification case(s):&lt;/b&gt;&lt;br&gt;&lt;b&gt;3&lt;/b&gt;: Unique peptide is significantly different, or difference between the two unique peptides is larger than threshold&lt;br&gt;&lt;b&gt;TAX:&lt;/b&gt; [Drosophila melanogaster]&lt;br&gt;&lt;b&gt;Gene name:&lt;/b&gt; RpL13&lt;/html&gt;" type="string"/>
			<att name="NODE_NESTED_NETWORK_IMAGE_VISIBLE" value="true" type="string"/>
			<att name="NODE_BORDER_STROKE" value="SOLID" type="string"/>
			<att name="NODE_SELECTED" value="false" type="string"/>
			<att name="NODE_TRANSPARENCY" value="255" type="string"/>
			<att name="NODE_LABEL_WIDTH" value="200" type="string"/>
			<att name="NODE_LABEL" value="M9PFF0 P41126" type="string"/>
			<att name="NODE_LABEL_FONT_SIZE" value="12" type="string"/>
			<att name="NODE_LABEL_TRANSPARENCY" value="255" type="string"/>
			<att name="NODE_LABEL_COLOR" value="#000000" type="string"/>
			<att name="NODE_VISIBLE" value="true" type="string"/>
			<att name="NODE_DEPTH" value="0.0" type="string"/>
			<att name="NODE_BORDER_TRANSPARENCY" value="255" type="string"/>
			<att name="NODE_LABEL_FONT_FACE" value="Dialog,plain,12" type="string"/>
			<att name="NODE_LABEL_TRANSPARENCY" value="255" type="string"/>
		</graphics>
	</node>
	<node id="GAGIGANFAK_NEQPAVVEFREVTK_TWFNQPARK" label="GAGIGANFAK_NEQPAVVEFREVTK_TWFNQPARK">
		<att name="numMSRuns" value="6" type="integer"/>
		<att name="numReplicates" value="7" type="integer"/>
		<att name="PCQ_ID" value="GAGIGANFAK_NEQPAVVEFREVTK_TWFNQPARK" type="string"/>
		<att name="numConnectedProteinNodes" value="1" type="integer"/>
		<att name="numPeptideSequences" value="3" type="integer"/>
		<att name="PeptideSequences" value="GAGIGANFAK_NEQPAVVEFREVTK_TWFNQPARK" type="string"/>
		<att name="significant" value="1" type="integer"/>
		<att name="numProteins" value="2" type="integer"/>
		<att name="ionCount" value="128" type="integer"/>
		<att name="Rc" value="Infinity" type="real"/>
		<att name="numPsms" value="43" type="integer"/>
		<att name="containsPTMs" value="0" type="integer"/>
		<att name="Ri" value="NaN" type="real"/>
		<att name="lightIons" value="128" type="integer"/>
		<att name="uniquePeptide" value="0" type="integer"/>
		<att name="isFiltered" value="0" type="integer"/>
		<att name="finalRatio" value="Infinity" type="real"/>
		<att name="heavyIons" value="0" type="integer"/>
		<att name="normHeavyIons" value="0.0" type="real"/>
		<att name="uniquePeptideNode" value="1" type="integer"/>
		<att name="normLightIons" value="6.095238095238095" type="real"/>
		<att name="isProtein" value="0" type="integer"/>
		<graphics type="ROUNDRECT" h="30" w="70" width="4" outline="#ff0000" fill="#ff0000">
			<att name="NODE_TOOLTIP" value="&lt;html&gt;GAGIGANFAK_NEQPAVVEFREVTK_TWFNQPARK&lt;br&gt;3 Peptide sequences&lt;br&gt;43 PSMs&lt;br&gt;Shared by 1 protein Nodes&lt;br&gt;Shared by 2 proteins&lt;br&gt;Detected in 6 MS runs&lt;br&gt;Detected in 7 Replicates&lt;br&gt;Ion count ratio Rc = Infinity = log2( (61/21 + 67/21) / (0 + 0) )&lt;br&gt;Individual peptides in the node:&lt;br&gt;GAGIGANFAK, 21 PSMs, Shared by 2 proteins, Detected in 6 MS Runs, Detected in 5 replicates, Rc = Infinity&lt;br&gt;NEQPAVVEFREVTK, 21 PSMs, Shared by 2 proteins, Detected in 6 MS Runs, Detected in 6 replicates, Rc = Infinity&lt;br&gt;TWFNQPARK, 1 PSMs, Shared by 2 proteins, Detected in 1 MS Runs, Detected in 1 replicates, Peptide with no PSM ratios = NaN&lt;br&gt;&lt;/html&gt;" type="string"/>
			<att name="NODE_NESTED_NETWORK_IMAGE_VISIBLE" value="true" type="string"/>
			<att name="NODE_BORDER_STROKE" value="SOLID" type="string"/>
			<att name="NODE_SELECTED" value="false" type="string"/>
			<att name="NODE_TRANSPARENCY" value="255" type="string"/>
			<att name="NODE_LABEL_WIDTH" value="200" type="string"/>
			<att name="NODE_LABEL" value="Infinity*" type="string"/>
			<att name="NODE_LABEL_FONT_SIZE" value="12" type="string"/>
			<att name="NODE_LABEL_TRANSPARENCY" value="255" type="string"/>
			<att name="NODE_LABEL_COLOR" value="#000000" type="string"/>
			<att name="NODE_VISIBLE" value="true" type="string"/>
			<att name="NODE_DEPTH" value="0.0" type="string"/>
			<att name="NODE_BORDER_TRANSPARENCY" value="255" type="string"/>
			<att name="NODE_LABEL_FONT_FACE" value="Dialog,plain,12" type="string"/>
			<att name="NODE_LABEL_TRANSPARENCY" value="255" type="string"/>
		</graphics>
	</node>
	<node id="IEEEAAAADGTDDDK" label="IEEEAAAADGTDDDK">
		<att name="numMSRuns" value="1" type="integer"/>
		<att name="numReplicates" value="1" type="integer"/>
		<att name="PCQ_ID" value="IEEEAAAADGTDDDK" type="string"/>
		<att name="numConnectedProteinNodes" value="1" type="integer"/>
		<att name="numPeptideSequences" value="1" type="integer"/>
		<att name="PeptideSequences" value="IEEEAAAADGTDDDK" type="string"/>
		<att name="significant" value="0" type="integer"/>
		<att name="numProteins" value="1" type="integer"/>
		<att name="ionCount" value="0" type="integer"/>
		<att name="Rc" value="NaN" type="real"/>
		<att name="numPsms" value="1" type="integer"/>
		<att name="containsPTMs" value="0" type="integer"/>
		<att name="Ri" value="NaN" type="real"/>
		<att name="lightIons" value="0" type="integer"/>
		<att name="uniquePeptide" value="1" type="integer"/>
		<att name="isFiltered" value="0" type="integer"/>
		<att name="finalRatio" value="NaN" type="real"/>
		<att name="heavyIons" value="0" type="integer"/>
		<att name="uniquePeptideNode" value="1" type="integer"/>
		<att name="isProtein" value="0" type="integer"/>
		<graphics type="ROUNDRECT" h="30" w="70" width="4" outline="#000000" fill="#ffffff">
			<att name="NODE_TOOLTIP" value="&lt;html&gt;IEEEAAAADGTDDDK&lt;br&gt;1 Peptide sequences&lt;br&gt;1 PSMs&lt;br&gt;Shared by 1 protein Nodes&lt;br&gt;Shared by 1 proteins&lt;br&gt;Detected in 1 MS runs&lt;br&gt;Detected in 1 Replicates&lt;br&gt;Ion count ratio Rc = N/A = log2( () / () )&lt;br&gt;Individual peptides in the node:&lt;br&gt;IEEEAAAADGTDDDK, 1 PSMs, Shared by 1 proteins, Detected in 1 MS Runs, Detected in 1 replicates, Peptide with no PSM ratios = NaN&lt;br&gt;&lt;/html&gt;" type="string"/>
			<att name="NODE_NESTED_NETWORK_IMAGE_VISIBLE" value="true" type="string"/>
			<att name="NODE_BORDER_STROKE" value="SOLID" type="string"/>
			<att name="NODE_SELECTED" value="false" type="string"/>
			<att name="NODE_TRANSPARENCY" value="255" type="string"/>
			<att name="NODE_LABEL_WIDTH" value="200" type="string"/>
			<att name="NODE_LABEL" value="N/A" type="string"/>
			<att name="NODE_LABEL_FONT_SIZE" value="12" type="string"/>
			<att name="NODE_LABEL_TRANSPARENCY" value="255" type="string"/>
			<att name="NODE_LABEL_COLOR" value="#000000" type="string"/>
			<att name="NODE_VISIBLE" value="true" type="string"/>
			<att name="NODE_DEPTH" value="0.0" type="string"/>
			<att name="NODE_BORDER_TRANSPARENCY" value="255" type="string"/>
			<att name="NODE_LABEL_FONT_FACE" value="Dialog,plain,12" type="string"/>
			<att name="NODE_LABEL_TRANSPARENCY" value="255" type="string"/>
		</graphics>
	</node>
	<node id="Q9VX98" label="Q9VX98">
		<att name="ProteinDescription" value="CG9099, isoform A OS=Drosophila melanogaster GN=CG9099 PE=2 SV=3 " type="string"/>
		<att name="ACC" value="Q9VX98" type="string"/>
		<att name="numPeptideSequencesInProteins" value="1" type="integer"/>
		<att name="conclusiveProtein" value="1" type="integer"/>
		<att name="numConnectedPeptideNodes" value="1" type="integer"/>
		<att name="UniprotKB" value="Q9VX98" type="string"/>
		<att name="numProteins" value="1" type="integer"/>
		<att name="containsPTMs" value="0" type="integer"/>
		<att name="conclusiveProteinNode" value="1" type="integer"/>
		<att name="isFiltered" value="0" type="integer"/>
		<att name="ID" value="Q9VX98" type="string"/>
		<att name="numPsmsInProtein" value="1" type="integer"/>
		<att name="Species" value="[Drosophila melanogaster]" type="string"/>
		<att name="isProtein" value="1" type="integer"/>
		<graphics type="ELLIPSE" h="30" w="70" width="4" outline="#000000" fill="#0080ff">
			<att name="NODE_TOOLTIP" value="&lt;html&gt;&lt;b&gt;Protein ACC(s):&lt;/b&gt;&lt;br&gt;Q9VX98&lt;br&gt;&lt;b&gt;Protein name(s):&lt;/b&gt;&lt;br&gt; CG9099, isoform A OS=Drosophila melanogaster GN=CG9099 PE=2 SV=3 &lt;br&gt;&lt;b&gt;TAX:&lt;/b&gt; [Drosophila melanogaster]&lt;br&gt;&lt;b&gt;Gene name:&lt;/b&gt; &lt;/html&gt;" type="string"/>
			<att name="NODE_NESTED_NETWORK_IMAGE_VISIBLE" value="true" type="string"/>
			<att name="NODE_BORDER_STROKE" value="SOLID" type="string"/>
			<att name="NODE_SELECTED" value="false" type="string"/>
			<att name="NODE_TRANSPARENCY" value="255" type="string"/>
			<att name="NODE_LABEL_WIDTH" value="200" type="string"/>
			<att name="NODE_LABEL" value="Q9VX98" type="string"/>
			<att name="NODE_LABEL_FONT_SIZE" value="12" type="string"/>
			<att name="NODE_LABEL_TRANSPARENCY" value="255" type="string"/>
			<att name="NODE_LABEL_COLOR" value="#000000" type="string"/>
			<att name="NODE_VISIBLE" value="true" type="string"/>
			<att name="NODE_DEPTH" value="0.0" type="string"/>
			<att name="NODE_BORDER_TRANSPARENCY" value="255" type="string"/>
			<att name="NODE_LABEL_FONT_FACE" value="Dialog,plain,12" type="string"/>
			<att name="NODE_LABEL_TRANSPARENCY" value="255" type="string"/>
		</graphics>
	</node>
	<node id="SEDDLPLIAIDSFK" label="SEDDLPLIAIDSFK">
		<att name="numMSRuns" value="1" type="integer"/>
		<att name="numReplicates" value="1" type="integer"/>
		<att name="PCQ_ID" value="SEDDLPLIAIDSFK" type="string"/>
		<att name="numConnectedProteinNodes" value="1" type="integer"/>
		<att name="numPeptideSequences" value="1" type="integer"/>
		<att name="PeptideSequences" value="SEDDLPLIAIDSFK" type="string"/>
		<att name="significant" value="0" type="integer"/>
		<att name="numProteins" value="2" type="integer"/>
		<att name="ionCount" value="0" type="integer"/>
		<att name="Rc" value="NaN" type="real"/>
		<att name="numPsms" value="1" type="integer"/>
		<att name="containsPTMs" value="0" type="integer"/>
		<att name="Ri" value="NaN" type="real"/>
		<att name="lightIons" value="0" type="integer"/>
		<att name="uniquePeptide" value="0" type="integer"/>
		<att name="isFiltered" value="0" type="integer"/>
		<att name="finalRatio" value="NaN" type="real"/>
		<att name="heavyIons" value="0" type="integer"/>
		<att name="uniquePeptideNode" value="1" type="integer"/>
		<att name="isProtein" value="0" type="integer"/>
		<graphics type="ROUNDRECT" h="30" w="70" width="4" outline="#000000" fill="#ffffff">
			<att name="NODE_TOOLTIP" value="&lt;html&gt;SEDDLPLIAIDSFK&lt;br&gt;1 Peptide sequences&lt;br&gt;1 PSMs&lt;br&gt;Shared by 1 protein Nodes&lt;br&gt;Shared by 2 proteins&lt;br&gt;Detected in 1 MS runs&lt;br&gt;Detected in 1 Replicates&lt;br&gt;Ion count ratio Rc = N/A = log2( () / () )&lt;br&gt;Individual peptides in the node:&lt;br&gt;SEDDLPLIAIDSFK, 1 PSMs, Shared by 2 proteins, Detected in 1 MS Runs, Detected in 1 replicates, Peptide with no PSM ratios = NaN&lt;br&gt;&lt;/html&gt;" type="string"/>
			<att name="NODE_NESTED_NETWORK_IMAGE_VISIBLE" value="true" type="string"/>
			<att name="NODE_BORDER_STROKE" value="SOLID" type="string"/>
			<att name="NODE_SELECTED" value="false" type="string"/>
			<att name="NODE_TRANSPARENCY" value="255" type="string"/>
			<att name="NODE_LABEL_WIDTH" value="200" type="string"/>
			<att name="NODE_LABEL" value="N/A" type="string"/>
			<att name="NODE_LABEL_FONT_SIZE" value="12" type="string"/>
			<att name="NODE_LABEL_TRANSPARENCY" value="255" type="string"/>
			<att name="NODE_LABEL_COLOR" value="#000000" type="string"/>
			<att name="NODE_VISIBLE" value="true" type="string"/>
			<att name="NODE_DEPTH" value="0.0" type="string"/>
			<att name="NODE_BORDER_TRANSPARENCY" value="255" type="string"/>
			<att name="NODE_LABEL_FONT_FACE" value="Dialog,plain,12" type="string"/>
			<att name="NODE_LABEL_TRANSPARENCY" value="255" type="string"/>
		</graphics>
	</node>
	<node id="Q95TL8 Q9VXI3" label="Q95TL8 Q9VXI3">
		<att name="ProteinDescription" value="CG9911, isoform A OS=Drosophila melanogaster GN=CG9911 PE=2 SV=1  #### CG9911, isoform C OS=Drosophila melanogaster GN=CG9911 PE=4 SV=1 " type="string"/>
		<att name="ACC" value="Q95TL8 Q9VXI3" type="string"/>
		<att name="numPeptideSequencesInProteins" value="1" type="integer"/>
		<att name="conclusiveProtein" value="1" type="integer"/>
		<att name="numConnectedPeptideNodes" value="1" type="integer"/>
		<att name="UniprotKB" value="Q95TL8 Q9VXI3" type="string"/>
		<att name="numProteins" value="2" type="integer"/>
		<att name="containsPTMs" value="0" type="integer"/>
		<att name="conclusiveProteinNode" value="1" type="integer"/>
		<att name="isFiltered" value="0" type="integer"/>
		<att name="ID" value="Q95TL8 Q9VXI3" type="string"/>
		<att name="numPsmsInProtein" value="1" type="integer"/>
		<att name="Species" value="[Drosophila melanogaster]" type="string"/>
		<att name="isProtein" value="1" type="integer"/>
		<graphics type="ELLIPSE" h="30" w="70" width="4" outline="#000000" fill="#0080ff">
			<att name="NODE_TOOLTIP" value="&lt;html&gt;&lt;b&gt;Protein ACC(s):&lt;/b&gt;&lt;br&gt;Q95TL8 Q9VXI3&lt;br&gt;&lt;b&gt;Protein name(s):&lt;/b&gt;&lt;br&gt; CG9911, isoform A OS=Drosophila melanogaster GN=CG9911 PE=2 SV=1 &lt;br&gt;CG9911, isoform C OS=Drosophila melanogaster GN=CG9911 PE=4 SV=1 &lt;br&gt;&lt;b&gt;TAX:&lt;/b&gt; [Drosophila melanogaster]&lt;br&gt;&lt;b&gt;Gene name:&lt;/b&gt; &lt;/html&gt;" type="string"/>
			<att name="NODE_NESTED_NETWORK_IMAGE_VISIBLE" value="true" type="string"/>
			<att name="NODE_BORDER_STROKE" value="SOLID" type="string"/>
			<att name="NODE_SELECTED" value="false" type="string"/>
			<att name="NODE_TRANSPARENCY" value="255" type="string"/>
			<att name="NODE_LABEL_WIDTH" value="200" type="string"/>
			<att name="NODE_LABEL" value="Q95TL8 Q9VXI3" type="string"/>
			<att name="NODE_LABEL_FONT_SIZE" value="12" type="string"/>
			<att name="NODE_LABEL_TRANSPARENCY" value="255" type="string"/>
			<att name="NODE_LABEL_COLOR" value="#000000" type="string"/>
			<att name="NODE_VISIBLE" value="true" type="string"/>
			<att name="NODE_DEPTH" value="0.0" type="string"/>
			<att name="NODE_BORDER_TRANSPARENCY" value="255" type="string"/>
			<att name="NODE_LABEL_FONT_FACE" value="Dialog,plain,12" type="string"/>
			<att name="NODE_LABEL_TRANSPARENCY" value="255" type="string"/>
		</graphics>
	</node>
	<node id="AANVPVDFETFFLSEINPGLSAK" label="AANVPVDFETFFLSEINPGLSAK">
		<att name="numMSRuns" value="1" type="integer"/>
		<att name="numReplicates" value="1" type="integer"/>
		<att name="PCQ_ID" value="AANVPVDFETFFLSEINPGLSAK" type="string"/>
		<att name="numConnectedProteinNodes" value="1" type="integer"/>
		<att name="numPeptideSequences" value="1" type="integer"/>
		<att name="PeptideSequences" value="AANVPVDFETFFLSEINPGLSAK" type="string"/>
		<att name="significant" value="0" type="integer"/>
		<att name="numProteins" value="1" type="integer"/>
		<att name="ionCount" value="0" type="integer"/>
		<att name="Rc" value="NaN" type="real"/>
		<att name="numPsms" value="1" type="integer"/>
		<att name="containsPTMs" value="0" type="integer"/>
		<att name="Ri" value="NaN" type="real"/>
		<att name="lightIons" value="0" type="integer"/>
		<att name="uniquePeptide" value="1" type="integer"/>
		<att name="isFiltered" value="0" type="integer"/>
		<att name="finalRatio" value="NaN" type="real"/>
		<att name="heavyIons" value="0" type="integer"/>
		<att name="uniquePeptideNode" value="1" type="integer"/>
		<att name="isProtein" value="0" type="integer"/>
		<graphics type="ROUNDRECT" h="30" w="70" width="4" outline="#000000" fill="#ffffff">
			<att name="NODE_TOOLTIP" value="&lt;html&gt;AANVPVDFETFFLSEINPGLSAK&lt;br&gt;1 Peptide sequences&lt;br&gt;1 PSMs&lt;br&gt;Shared by 1 protein Nodes&lt;br&gt;Shared by 1 proteins&lt;br&gt;Detected in 1 MS runs&lt;br&gt;Detected in 1 Replicates&lt;br&gt;Ion count ratio Rc = N/A = log2( () / () )&lt;br&gt;Individual peptides in the node:&lt;br&gt;AANVPVDFETFFLSEINPGLSAK, 1 PSMs, Shared by 1 proteins, Detected in 1 MS Runs, Detected in 1 replicates, Peptide with no PSM ratios = NaN&lt;br&gt;&lt;/html&gt;" type="string"/>
			<att name="NODE_NESTED_NETWORK_IMAGE_VISIBLE" value="true" type="string"/>
			<att name="NODE_BORDER_STROKE" value="SOLID" type="string"/>
			<att name="NODE_SELECTED" value="false" type="string"/>
			<att name="NODE_TRANSPARENCY" value="255" type="string"/>
			<att name="NODE_LABEL_WIDTH" value="200" type="string"/>
			<att name="NODE_LABEL" value="N/A" type="string"/>
			<att name="NODE_LABEL_FONT_SIZE" value="12" type="string"/>
			<att name="NODE_LABEL_TRANSPARENCY" value="255" type="string"/>
			<att name="NODE_LABEL_COLOR" value="#000000" type="string"/>
			<att name="NODE_VISIBLE" value="true" type="string"/>
			<att name="NODE_DEPTH" value="0.0" type="string"/>
			<att name="NODE_BORDER_TRANSPARENCY" value="255" type="string"/>
			<att name="NODE_LABEL_FONT_FACE" value="Dialog,plain,12" type="string"/>
			<att name="NODE_LABEL_TRANSPARENCY" value="255" type="string"/>
		</graphics>
	</node>
	<node id="B4M0N8" label="B4M0N8">
		<att name="ProteinDescription" value="GJ24090 OS=Drosophila virilis GN=Dvir\GJ24090 PE=3 SV=1 " type="string"/>
		<att name="ACC" value="B4M0N8" type="string"/>
		<att name="numPeptideSequencesInProteins" value="1" type="integer"/>
		<att name="conclusiveProtein" value="1" type="integer"/>
		<att name="numConnectedPeptideNodes" value="1" type="integer"/>
		<att name="UniprotKB" value="B4M0N8" type="string"/>
		<att name="numProteins" value="1" type="integer"/>
		<att name="containsPTMs" value="0" type="integer"/>
		<att name="conclusiveProteinNode" value="1" type="integer"/>
		<att name="isFiltered" value="0" type="integer"/>
		<att name="ID" value="B4M0N8" type="string"/>
		<att name="numPsmsInProtein" value="1" type="integer"/>
		<att name="Species" value="[Drosophila virilis]" type="string"/>
		<att name="isProtein" value="1" type="integer"/>
		<graphics type="ELLIPSE" h="30" w="70" width="4" outline="#000000" fill="#00cc66">
			<att name="NODE_TOOLTIP" value="&lt;html&gt;&lt;b&gt;Protein ACC(s):&lt;/b&gt;&lt;br&gt;B4M0N8&lt;br&gt;&lt;b&gt;Protein name(s):&lt;/b&gt;&lt;br&gt; GJ24090 OS=Drosophila virilis GN=Dvir\GJ24090 PE=3 SV=1 &lt;br&gt;&lt;b&gt;TAX:&lt;/b&gt; [Drosophila virilis]&lt;br&gt;&lt;b&gt;Gene name:&lt;/b&gt; &lt;/html&gt;" type="string"/>
			<att name="NODE_NESTED_NETWORK_IMAGE_VISIBLE" value="true" type="string"/>
			<att name="NODE_BORDER_STROKE" value="SOLID" type="string"/>
			<att name="NODE_SELECTED" value="false" type="string"/>
			<att name="NODE_TRANSPARENCY" value="255" type="string"/>
			<att name="NODE_LABEL_WIDTH" value="200" type="string"/>
			<att name="NODE_LABEL" value="B4M0N8" type="string"/>
			<att name="NODE_LABEL_FONT_SIZE" value="12" type="string"/>
			<att name="NODE_LABEL_TRANSPARENCY" value="255" type="string"/>
			<att name="NODE_LABEL_COLOR" value="#000000" type="string"/>
			<att name="NODE_VISIBLE" value="true" type="string"/>
			<att name="NODE_DEPTH" value="0.0" type="string"/>
			<att name="NODE_BORDER_TRANSPARENCY" value="255" type="string"/>
			<att name="NODE_LABEL_FONT_FACE" value="Dialog,plain,12" type="string"/>
			<att name="NODE_LABEL_TRANSPARENCY" value="255" type="string"/>
		</graphics>
	</node>
	<node id="HDGDFSSNSNTTTTSTTGEVEPQPK_QQQQQQQQQQQHHFYGEK_SGEHDDDEEWK" label="HDGDFSSNSNTTTTSTTGEVEPQPK_QQQQQQQQQQQHHFYGEK_SGEHDDDEEWK">
		<att name="numMSRuns" value="4" type="integer"/>
		<att name="numReplicates" value="3" type="integer"/>
		<att name="PCQ_ID" value="HDGDFSSNSNTTTTSTTGEVEPQPK_QQQQQQQQQQQHHFYGEK_SGEHDDDEEWK" type="string"/>
		<att name="numConnectedProteinNodes" value="1" type="integer"/>
		<att name="numPeptideSequences" value="3" type="integer"/>
		<att name="PeptideSequences" value="HDGDFSSNSNTTTTSTTGEVEPQPK_QQQQQQQQQQQHHFYGEK_SGEHDDDEEWK" type="string"/>
		<att name="significant" value="0" type="integer"/>
		<att name="numProteins" value="1" type="integer"/>
		<att name="ionCount" value="0" type="integer"/>
		<att name="Rc" value="NaN" type="real"/>
		<att name="numPsms" value="7" type="integer"/>
		<att name="containsPTMs" value="0" type="integer"/>
		<att name="Ri" value="NaN" type="real"/>
		<att name="lightIons" value="0" type="integer"/>
		<att name="uniquePeptide" value="1" type="integer"/>
		<att name="isFiltered" value="0" type="integer"/>
		<att name="finalRatio" value="NaN" type="real"/>
		<att name="heavyIons" value="0" type="integer"/>
		<att name="uniquePeptideNode" value="1" type="integer"/>
		<att name="isProtein" value="0" type="integer"/>
		<graphics type="ROUNDRECT" h="30" w="70" width="4" outline="#000000" fill="#ffffff">
			<att name="NODE_TOOLTIP" value="&lt;html&gt;HDGDFSSNSNTTTTSTTGEVEPQPK_QQQQQQQQQQQHHFYGEK_SGEHDDDEEWK&lt;br&gt;3 Peptide sequences&lt;br&gt;7 PSMs&lt;br&gt;Shared by 1 protein Nodes&lt;br&gt;Shared by 1 proteins&lt;br&gt;Detected in 4 MS runs&lt;br&gt;Detected in 3 Replicates&lt;br&gt;Ion count ratio Rc = N/A = log2( () / () )&lt;br&gt;Individual peptides in the node:&lt;br&gt;HDGDFSSNSNTTTTSTTGEVEPQPK, 4 PSMs, Shared by 1 proteins, Detected in 2 MS Runs, Detected in 1 replicates, Peptide with no PSM ratios = NaN&lt;br&gt;QQQQQQQQQQQHHFYGEK, 2 PSMs, Shared by 1 proteins, Detected in 1 MS Runs, Detected in 1 replicates, Peptide with no PSM ratios = NaN&lt;br&gt;SGEHDDDEEWK, 1 PSMs, Shared by 1 proteins, Detected in 1 MS Runs, Detected in 1 replicates, Peptide with no PSM ratios = NaN&lt;br&gt;&lt;/html&gt;" type="string"/>
			<att name="NODE_NESTED_NETWORK_IMAGE_VISIBLE" value="true" type="string"/>
			<att name="NODE_BORDER_STROKE" value="SOLID" type="string"/>
			<att name="NODE_SELECTED" value="false" type="string"/>
			<att name="NODE_TRANSPARENCY" value="255" type="string"/>
			<att name="NODE_LABEL_WIDTH" value="200" type="string"/>
			<att name="NODE_LABEL" value="N/A" type="string"/>
			<att name="NODE_LABEL_FONT_SIZE" value="12" type="string"/>
			<att name="NODE_LABEL_TRANSPARENCY" value="255" type="string"/>
			<att name="NODE_LABEL_COLOR" value="#000000" type="string"/>
			<att name="NODE_VISIBLE" value="true" type="string"/>
			<att name="NODE_DEPTH" value="0.0" type="string"/>
			<att name="NODE_BORDER_TRANSPARENCY" value="255" type="string"/>
			<att name="NODE_LABEL_FONT_FACE" value="Dialog,plain,12" type="string"/>
			<att name="NODE_LABEL_TRANSPARENCY" value="255" type="string"/>
		</graphics>
	</node>
	<node id="B4LY92" label="B4LY92">
		<att name="ProteinDescription" value="GJ22795 OS=Drosophila virilis GN=Dvir\GJ22795 PE=4 SV=1 " type="string"/>
		<att name="ACC" value="B4LY92" type="string"/>
		<att name="numPeptideSequencesInProteins" value="3" type="integer"/>
		<att name="conclusiveProtein" value="0" type="integer"/>
		<att name="numConnectedPeptideNodes" value="3" type="integer"/>
		<att name="UniprotKB" value="B4LY92" type="string"/>
		<att name="numProteins" value="1" type="integer"/>
		<att name="containsPTMs" value="0" type="integer"/>
		<att name="conclusiveProteinNode" value="1" type="integer"/>
		<att name="isFiltered" value="0" type="integer"/>
		<att name="ID" value="B4LY92" type="string"/>
		<att name="numPsmsInProtein" value="7" type="integer"/>
		<att name="Species" value="[Drosophila virilis]" type="string"/>
		<att name="isProtein" value="1" type="integer"/>
		<graphics type="ELLIPSE" h="30" w="70" width="4" outline="#000000" fill="#00cc66">
			<att name="NODE_TOOLTIP" value="&lt;html&gt;&lt;b&gt;Protein ACC(s):&lt;/b&gt;&lt;br&gt;B4LY92&lt;br&gt;&lt;b&gt;Protein name(s):&lt;/b&gt;&lt;br&gt; GJ22795 OS=Drosophila virilis GN=Dvir\GJ22795 PE=4 SV=1 &lt;br&gt;&lt;b&gt;TAX:&lt;/b&gt; [Drosophila virilis]&lt;br&gt;&lt;b&gt;Gene name:&lt;/b&gt; &lt;/html&gt;" type="string"/>
			<att name="NODE_NESTED_NETWORK_IMAGE_VISIBLE" value="true" type="string"/>
			<att name="NODE_BORDER_STROKE" value="SOLID" type="string"/>
			<att name="NODE_SELECTED" value="false" type="string"/>
			<att name="NODE_TRANSPARENCY" value="255" type="string"/>
			<att name="NODE_LABEL_WIDTH" value="200" type="string"/>
			<att name="NODE_LABEL" value="B4LY92" type="string"/>
			<att name="NODE_LABEL_FONT_SIZE" value="12" type="string"/>
			<att name="NODE_LABEL_TRANSPARENCY" value="255" type="string"/>
			<att name="NODE_LABEL_COLOR" value="#000000" type="string"/>
			<att name="NODE_VISIBLE" value="true" type="string"/>
			<att name="NODE_DEPTH" value="0.0" type="string"/>
			<att name="NODE_BORDER_TRANSPARENCY" value="255" type="string"/>
			<att name="NODE_LABEL_FONT_FACE" value="Dialog,plain,12" type="string"/>
			<att name="NODE_LABEL_TRANSPARENCY" value="255" type="string"/>
		</graphics>
	</node>
	<node id="AAALFANEEEFK_AESAETATPVQTK_SASSTGANAGAGEDGK_SEGDQSGVEAGAK_SLNDLSLTITTGGETAPAAAAGEGGEK_VDVLADATEEQK_YDTPVDIIATPTEIIRVPK" label="AAALFANEEEFK_AESAETATPVQTK_SASSTGANAGAGEDGK_SEGDQSGVEAGAK_SLNDLSLTITTGGETAPAAAAGEGGEK_VDVLADATEEQK_YDTPVDIIATPTEIIRVPK">
		<att name="numMSRuns" value="6" type="integer"/>
		<att name="numReplicates" value="6" type="integer"/>
		<att name="PCQ_ID" value="AAALFANEEEFK_AESAETATPVQTK_SASSTGANAGAGEDGK_SEGDQSGVEAGAK_SLNDLSLTITTGGETAPAAAAGEGGEK_VDVLADATEEQK_YDTPVDIIATPTEIIRVPK" type="string"/>
		<att name="numConnectedProteinNodes" value="1" type="integer"/>
		<att name="numPeptideSequences" value="7" type="integer"/>
		<att name="PeptideSequences" value="AAALFANEEEFK_AESAETATPVQTK_SASSTGANAGAGEDGK_SEGDQSGVEAGAK_SLNDLSLTITTGGETAPAAAAGEGGEK_VDVLADATEEQK_YDTPVDIIATPTEIIRVPK" type="string"/>
		<att name="significant" value="1" type="integer"/>
		<att name="numProteins" value="2" type="integer"/>
		<att name="ionCount" value="21" type="integer"/>
		<att name="Rc" value="Infinity" type="real"/>
		<att name="numPsms" value="35" type="integer"/>
		<att name="containsPTMs" value="0" type="integer"/>
		<att name="Ri" value="NaN" type="real"/>
		<att name="lightIons" value="21" type="integer"/>
		<att name="uniquePeptide" value="0" type="integer"/>
		<att name="isFiltered" value="0" type="integer"/>
		<att name="finalRatio" value="Infinity" type="real"/>
		<att name="heavyIons" value="0" type="integer"/>
		<att name="normHeavyIons" value="0.0" type="real"/>
		<att name="uniquePeptideNode" value="1" type="integer"/>
		<att name="normLightIons" value="3.944444444444444" type="real"/>
		<att name="isProtein" value="0" type="integer"/>
		<graphics type="ROUNDRECT" h="30" w="70" width="4" outline="#000000" fill="#ff0000">
			<att name="NODE_TOOLTIP" value="&lt;html&gt;AAALFANEEEFK_AESAETATPVQTK_SASSTGANAGAGEDGK_SEGDQSGVEAGAK_SLNDLSLTITTGGETAPAAAAGEGGEK_VDVLADATEEQK_YDTPVDIIATPTEIIRVPK&lt;br&gt;7 Peptide sequences&lt;br&gt;35 PSMs&lt;br&gt;Shared by 1 protein Nodes&lt;br&gt;Shared by 2 proteins&lt;br&gt;Detected in 6 MS runs&lt;br&gt;Detected in 6 Replicates&lt;br&gt;Ion count ratio Rc = Infinity = log2( (5/18 + 13/6 + 3/2) / (0 + 0 + 0) )&lt;br&gt;Individual peptides in the node:&lt;br&gt;AAALFANEEEFK, 4 PSMs, Shared by 2 proteins, Detected in 4 MS Runs, Detected in 1 replicates, Peptide with no PSM ratios = NaN&lt;br&gt;AESAETATPVQTK, 18 PSMs, Shared by 2 proteins, Detected in 6 MS Runs, Detected in 1 replicates, Rc = Infinity&lt;br&gt;SASSTGANAGAGEDGK, 3 PSMs, Shared by 2 proteins, Detected in 1 MS Runs, Detected in 1 replicates, Peptide with no PSM ratios = NaN&lt;br&gt;SEGDQSGVEAGAK, 6 PSMs, Shared by 2 proteins, Detected in 2 MS Runs, Detected in 1 replicates, Rc = Infinity&lt;br&gt;SLNDLSLTITTGGETAPAAAAGEGGEK, 1 PSMs, Shared by 2 proteins, Detected in 1 MS Runs, Detected in 1 replicates, Peptide with no PSM ratios = NaN&lt;br&gt;VDVLADATEEQK, 1 PSMs, Shared by 2 proteins, Detected in 1 MS Runs, Detected in 1 replicates, Peptide with no PSM ratios = NaN&lt;br&gt;YDTPVDIIATPTEIIRVPK, 2 PSMs, Shared by 2 proteins, Detected in 1 MS Runs, Detected in 1 replicates, Rc = Infinity&lt;br&gt;&lt;/html&gt;" type="string"/>
			<att name="NODE_NESTED_NETWORK_IMAGE_VISIBLE" value="true" type="string"/>
			<att name="NODE_BORDER_STROKE" value="SOLID" type="string"/>
			<att name="NODE_SELECTED" value="false" type="string"/>
			<att name="NODE_TRANSPARENCY" value="255" type="string"/>
			<att name="NODE_LABEL_WIDTH" value="200" type="string"/>
			<att name="NODE_LABEL" value="Infinity*" type="string"/>
			<att name="NODE_LABEL_FONT_SIZE" value="12" type="string"/>
			<att name="NODE_LABEL_TRANSPARENCY" value="255" type="string"/>
			<att name="NODE_LABEL_COLOR" value="#000000" type="string"/>
			<att name="NODE_VISIBLE" value="true" type="string"/>
			<att name="NODE_DEPTH" value="0.0" type="string"/>
			<att name="NODE_BORDER_TRANSPARENCY" value="255" type="string"/>
			<att name="NODE_LABEL_FONT_FACE" value="Dialog,plain,12" type="string"/>
			<att name="NODE_LABEL_TRANSPARENCY" value="255" type="string"/>
		</graphics>
	</node>
	<node id="Q8IPM3 Q9VN21" label="Q8IPM3 Q9VN21">
		<att name="ProteinDescription" value="Growl, isoform B (Fragment) #### Growl, isoform A OS=Drosophila melanogaster GN=lost PE=2 SV=1 " type="string"/>
		<att name="ACC" value="Q8IPM3 Q9VN21" type="string"/>
		<att name="numPeptideSequencesInProteins" value="7" type="integer"/>
		<att name="conclusiveProtein" value="0" type="integer"/>
		<att name="numConnectedPeptideNodes" value="7" type="integer"/>
		<att name="UniprotKB" value="Q8IPM3 Q9VN21" type="string"/>
		<att name="numProteins" value="2" type="integer"/>
		<att name="GeneName" value="lost" type="string"/>
		<att name="containsPTMs" value="0" type="integer"/>
		<att name="conclusiveProteinNode" value="1" type="integer"/>
		<att name="isFiltered" value="0" type="integer"/>
		<att name="ID" value="Q8IPM3 Q9VN21_DROME" type="string"/>
		<att name="numPsmsInProtein" value="35" type="integer"/>
		<att name="Species" value="[Drosophila melanogaster]" type="string"/>
		<att name="isProtein" value="1" type="integer"/>
		<graphics type="ELLIPSE" h="30" w="70" width="4" outline="#000000" fill="#0080ff">
			<att name="NODE_TOOLTIP" value="&lt;html&gt;&lt;b&gt;Protein ACC(s):&lt;/b&gt;&lt;br&gt;Q8IPM3 Q9VN21&lt;br&gt;&lt;b&gt;Protein name(s):&lt;/b&gt;&lt;br&gt; Growl, isoform B (Fragment)&lt;br&gt;Growl, isoform A OS=Drosophila melanogaster GN=lost PE=2 SV=1 &lt;br&gt;&lt;b&gt;TAX:&lt;/b&gt; [Drosophila melanogaster]&lt;br&gt;&lt;b&gt;Gene name:&lt;/b&gt; lost&lt;/html&gt;" type="string"/>
			<att name="NODE_NESTED_NETWORK_IMAGE_VISIBLE" value="true" type="string"/>
			<att name="NODE_BORDER_STROKE" value="SOLID" type="string"/>
			<att name="NODE_SELECTED" value="false" type="string"/>
			<att name="NODE_TRANSPARENCY" value="255" type="string"/>
			<att name="NODE_LABEL_WIDTH" value="200" type="string"/>
			<att name="NODE_LABEL" value="Q8IPM3 Q9VN21" type="string"/>
			<att name="NODE_LABEL_FONT_SIZE" value="12" type="string"/>
			<att name="NODE_LABEL_TRANSPARENCY" value="255" type="string"/>
			<att name="NODE_LABEL_COLOR" value="#000000" type="string"/>
			<att name="NODE_VISIBLE" value="true" type="string"/>
			<att name="NODE_DEPTH" value="0.0" type="string"/>
			<att name="NODE_BORDER_TRANSPARENCY" value="255" type="string"/>
			<att name="NODE_LABEL_FONT_FACE" value="Dialog,plain,12" type="string"/>
			<att name="NODE_LABEL_TRANSPARENCY" value="255" type="string"/>
		</graphics>
	</node>
	<node id="EDGTFYEFGEDIPEAPERK" label="EDGTFYEFGEDIPEAPERK">
		<att name="numMSRuns" value="2" type="integer"/>
		<att name="numReplicates" value="1" type="integer"/>
		<att name="PCQ_ID" value="EDGTFYEFGEDIPEAPERK" type="string"/>
		<att name="numConnectedProteinNodes" value="1" type="integer"/>
		<att name="numPeptideSequences" value="1" type="integer"/>
		<att name="PeptideSequences" value="EDGTFYEFGEDIPEAPERK" type="string"/>
		<att name="significant" value="0" type="integer"/>
		<att name="numProteins" value="1" type="integer"/>
		<att name="ionCount" value="0" type="integer"/>
		<att name="Rc" value="NaN" type="real"/>
		<att name="numPsms" value="2" type="integer"/>
		<att name="containsPTMs" value="0" type="integer"/>
		<att name="Ri" value="NaN" type="real"/>
		<att name="lightIons" value="0" type="integer"/>
		<att name="uniquePeptide" value="1" type="integer"/>
		<att name="isFiltered" value="0" type="integer"/>
		<att name="finalRatio" value="NaN" type="real"/>
		<att name="heavyIons" value="0" type="integer"/>
		<att name="uniquePeptideNode" value="1" type="integer"/>
		<att name="isProtein" value="0" type="integer"/>
		<graphics type="ROUNDRECT" h="30" w="70" width="4" outline="#000000" fill="#ffffff">
			<att name="NODE_TOOLTIP" value="&lt;html&gt;EDGTFYEFGEDIPEAPERK&lt;br&gt;1 Peptide sequences&lt;br&gt;2 PSMs&lt;br&gt;Shared by 1 protein Nodes&lt;br&gt;Shared by 1 proteins&lt;br&gt;Detected in 2 MS runs&lt;br&gt;Detected in 1 Replicates&lt;br&gt;Ion count ratio Rc = N/A = log2( () / () )&lt;br&gt;Individual peptides in the node:&lt;br&gt;EDGTFYEFGEDIPEAPERK, 2 PSMs, Shared by 1 proteins, Detected in 2 MS Runs, Detected in 1 replicates, Peptide with no PSM ratios = NaN&lt;br&gt;&lt;/html&gt;" type="string"/>
			<att name="NODE_NESTED_NETWORK_IMAGE_VISIBLE" value="true" type="string"/>
			<att name="NODE_BORDER_STROKE" value="SOLID" type="string"/>
			<att name="NODE_SELECTED" value="false" type="string"/>
			<att name="NODE_TRANSPARENCY" value="255" type="string"/>
			<att name="NODE_LABEL_WIDTH" value="200" type="string"/>
			<att name="NODE_LABEL" value="N/A" type="string"/>
			<att name="NODE_LABEL_FONT_SIZE" value="12" type="string"/>
			<att name="NODE_LABEL_TRANSPARENCY" value="255" type="string"/>
			<att name="NODE_LABEL_COLOR" value="#000000" type="string"/>
			<att name="NODE_VISIBLE" value="true" type="string"/>
			<att name="NODE_DEPTH" value="0.0" type="string"/>
			<att name="NODE_BORDER_TRANSPARENCY" value="255" type="string"/>
			<att name="NODE_LABEL_FONT_FACE" value="Dialog,plain,12" type="string"/>
			<att name="NODE_LABEL_TRANSPARENCY" value="255" type="string"/>
		</graphics>
	</node>
	<node id="B4M939" label="B4M939">
		<att name="ProteinDescription" value="GJ17991 OS=Drosophila virilis GN=Dvir\GJ17991 PE=3 SV=1 " type="string"/>
		<att name="ACC" value="B4M939" type="string"/>
		<att name="numPeptideSequencesInProteins" value="1" type="integer"/>
		<att name="conclusiveProtein" value="1" type="integer"/>
		<att name="numConnectedPeptideNodes" value="1" type="integer"/>
		<att name="UniprotKB" value="B4M939" type="string"/>
		<att name="numProteins" value="1" type="integer"/>
		<att name="containsPTMs" value="0" type="integer"/>
		<att name="conclusiveProteinNode" value="1" type="integer"/>
		<att name="isFiltered" value="0" type="integer"/>
		<att name="ID" value="B4M939" type="string"/>
		<att name="numPsmsInProtein" value="2" type="integer"/>
		<att name="Species" value="[Drosophila virilis]" type="string"/>
		<att name="isProtein" value="1" type="integer"/>
		<graphics type="ELLIPSE" h="30" w="70" width="4" outline="#000000" fill="#00cc66">
			<att name="NODE_TOOLTIP" value="&lt;html&gt;&lt;b&gt;Protein ACC(s):&lt;/b&gt;&lt;br&gt;B4M939&lt;br&gt;&lt;b&gt;Protein name(s):&lt;/b&gt;&lt;br&gt; GJ17991 OS=Drosophila virilis GN=Dvir\GJ17991 PE=3 SV=1 &lt;br&gt;&lt;b&gt;TAX:&lt;/b&gt; [Drosophila virilis]&lt;br&gt;&lt;b&gt;Gene name:&lt;/b&gt; &lt;/html&gt;" type="string"/>
			<att name="NODE_NESTED_NETWORK_IMAGE_VISIBLE" value="true" type="string"/>
			<att name="NODE_BORDER_STROKE" value="SOLID" type="string"/>
			<att name="NODE_SELECTED" value="false" type="string"/>
			<att name="NODE_TRANSPARENCY" value="255" type="string"/>
			<att name="NODE_LABEL_WIDTH" value="200" type="string"/>
			<att name="NODE_LABEL" value="B4M939" type="string"/>
			<att name="NODE_LABEL_FONT_SIZE" value="12" type="string"/>
			<att name="NODE_LABEL_TRANSPARENCY" value="255" type="string"/>
			<att name="NODE_LABEL_COLOR" value="#000000" type="string"/>
			<att name="NODE_VISIBLE" value="true" type="string"/>
			<att name="NODE_DEPTH" value="0.0" type="string"/>
			<att name="NODE_BORDER_TRANSPARENCY" value="255" type="string"/>
			<att name="NODE_LABEL_FONT_FACE" value="Dialog,plain,12" type="string"/>
			<att name="NODE_LABEL_TRANSPARENCY" value="255" type="string"/>
		</graphics>
	</node>
	<node id="AFRNIPGIETISVDK_VWADIQK" label="AFRNIPGIETISVDK_VWADIQK">
		<att name="numMSRuns" value="6" type="integer"/>
		<att name="numReplicates" value="7" type="integer"/>
		<att name="PCQ_ID" value="AFRNIPGIETISVDK_VWADIQK" type="string"/>
		<att name="numConnectedProteinNodes" value="1" type="integer"/>
		<att name="numPeptideSequences" value="2" type="integer"/>
		<att name="PeptideSequences" value="AFRNIPGIETISVDK_VWADIQK" type="string"/>
		<att name="significant" value="1" type="integer"/>
		<att name="numProteins" value="1" type="integer"/>
		<att name="ionCount" value="118" type="integer"/>
		<att name="Rc" value="-Infinity" type="real"/>
		<att name="numPsms" value="44" type="integer"/>
		<att name="containsPTMs" value="0" type="integer"/>
		<att name="Ri" value="NaN" type="real"/>
		<att name="lightIons" value="0" type="integer"/>
		<att name="uniquePeptide" value="1" type="integer"/>
		<att name="isFiltered" value="0" type="integer"/>
		<att name="finalRatio" value="-Infinity" type="real"/>
		<att name="heavyIons" value="118" type="integer"/>
		<att name="normHeavyIons" value="2.8095238095238093" type="real"/>
		<att name="uniquePeptideNode" value="1" type="integer"/>
		<att name="normLightIons" value="0.0" type="real"/>
		<att name="isProtein" value="0" type="integer"/>
		<graphics type="ROUNDRECT" h="30" w="70" width="4" outline="#ff0000" fill="#0000ff">
			<att name="NODE_TOOLTIP" value="&lt;html&gt;AFRNIPGIETISVDK_VWADIQK&lt;br&gt;2 Peptide sequences&lt;br&gt;44 PSMs&lt;br&gt;Shared by 1 protein Nodes&lt;br&gt;Shared by 1 proteins&lt;br&gt;Detected in 6 MS runs&lt;br&gt;Detected in 7 Replicates&lt;br&gt;Ion count ratio Rc = -Infinity = log2( (0) / (118/42) )&lt;br&gt;Individual peptides in the node:&lt;br&gt;AFRNIPGIETISVDK, 42 PSMs, Shared by 1 proteins, Detected in 6 MS Runs, Detected in 6 replicates, Rc = -Infinity&lt;br&gt;VWADIQK, 2 PSMs, Shared by 1 proteins, Detected in 1 MS Runs, Detected in 1 replicates, Peptide with no PSM ratios = NaN&lt;br&gt;&lt;/html&gt;" type="string"/>
			<att name="NODE_NESTED_NETWORK_IMAGE_VISIBLE" value="true" type="string"/>
			<att name="NODE_BORDER_STROKE" value="SOLID" type="string"/>
			<att name="NODE_SELECTED" value="false" type="string"/>
			<att name="NODE_TRANSPARENCY" value="255" type="string"/>
			<att name="NODE_LABEL_WIDTH" value="200" type="string"/>
			<att name="NODE_LABEL" value="-Infinity*" type="string"/>
			<att name="NODE_LABEL_FONT_SIZE" value="12" type="string"/>
			<att name="NODE_LABEL_TRANSPARENCY" value="255" type="string"/>
			<att name="NODE_LABEL_COLOR" value="#000000" type="string"/>
			<att name="NODE_VISIBLE" value="true" type="string"/>
			<att name="NODE_DEPTH" value="0.0" type="string"/>
			<att name="NODE_BORDER_TRANSPARENCY" value="255" type="string"/>
			<att name="NODE_LABEL_FONT_FACE" value="Dialog,plain,12" type="string"/>
			<att name="NODE_LABEL_TRANSPARENCY" value="255" type="string"/>
		</graphics>
	</node>
	<node id="B4M6G6" label="B4M6G6">
		<att name="ProteinDescription" value="GJ10395 OS=Drosophila virilis GN=Dvir\GJ10395 PE=4 SV=1 " type="string"/>
		<att name="ACC" value="B4M6G6" type="string"/>
		<att name="numPeptideSequencesInProteins" value="8" type="integer"/>
		<att name="conclusiveProtein" value="0" type="integer"/>
		<att name="numConnectedPeptideNodes" value="8" type="integer"/>
		<att name="UniprotKB" value="B4M6G6" type="string"/>
		<att name="numProteins" value="1" type="integer"/>
		<att name="Classification2Case" value="3" type="string"/>
		<att name="GeneName" value="Dvir\GJ10395" type="string"/>
		<att name="containsPTMs" value="0" type="integer"/>
		<att name="conclusiveProteinNode" value="1" type="integer"/>
		<att name="isFiltered" value="0" type="integer"/>
		<att name="ID" value="B4M6G6_DROVI" type="string"/>
		<att name="numPsmsInProtein" value="160" type="integer"/>
		<att name="Species" value="[Drosophila virilis]" type="string"/>
		<att name="isProtein" value="1" type="integer"/>
		<graphics type="ELLIPSE" h="30" w="70" width="4" outline="#000000" fill="#00cc66">
			<att name="NODE_TOOLTIP" value="&lt;html&gt;&lt;b&gt;Protein ACC(s):&lt;/b&gt;&lt;br&gt;B4M6G6&lt;br&gt;&lt;b&gt;Protein name(s):&lt;/b&gt;&lt;br&gt; GJ10395 OS=Drosophila virilis GN=Dvir\GJ10395 PE=4 SV=1 &lt;br&gt;&lt;b&gt;Classification case(s):&lt;/b&gt;&lt;br&gt;&lt;b&gt;3&lt;/b&gt;: Unique peptide is significantly different, or difference between the two unique peptides is larger than threshold&lt;br&gt;&lt;b&gt;TAX:&lt;/b&gt; [Drosophila virilis]&lt;br&gt;&lt;b&gt;Gene name:&lt;/b&gt; Dvir\GJ10395&lt;/html&gt;" type="string"/>
			<att name="NODE_NESTED_NETWORK_IMAGE_VISIBLE" value="true" type="string"/>
			<att name="NODE_BORDER_STROKE" value="SOLID" type="string"/>
			<att name="NODE_SELECTED" value="false" type="string"/>
			<att name="NODE_TRANSPARENCY" value="255" type="string"/>
			<att name="NODE_LABEL_WIDTH" value="200" type="string"/>
			<att name="NODE_LABEL" value="B4M6G6" type="string"/>
			<att name="NODE_LABEL_FONT_SIZE" value="12" type="string"/>
			<att name="NODE_LABEL_TRANSPARENCY" value="255" type="string"/>
			<att name="NODE_LABEL_COLOR" value="#000000" type="string"/>
			<att name="NODE_VISIBLE" value="true" type="string"/>
			<att name="NODE_DEPTH" value="0.0" type="string"/>
			<att name="NODE_BORDER_TRANSPARENCY" value="255" type="string"/>
			<att name="NODE_LABEL_FONT_FACE" value="Dialog,plain,12" type="string"/>
			<att name="NODE_LABEL_TRANSPARENCY" value="255" type="string"/>
		</graphics>
	</node>
	<node id="GHVIDGVSEFPLVVSDEVQK_GYNLPQPK_LNPYAEVLK_MANTDLSRLLK_SHFANVATK_VNVNQRRYALVSAIAASGVPALVQSK" label="GHVIDGVSEFPLVVSDEVQK_GYNLPQPK_LNPYAEVLK_MANTDLSRLLK_SHFANVATK_VNVNQRRYALVSAIAASGVPALVQSK">
		<att name="numMSRuns" value="6" type="integer"/>
		<att name="numReplicates" value="8" type="integer"/>
		<att name="PCQ_ID" value="GHVIDGVSEFPLVVSDEVQK_GYNLPQPK_LNPYAEVLK_MANTDLSRLLK_SHFANVATK_VNVNQRRYALVSAIAASGVPALVQSK" type="string"/>
		<att name="numConnectedProteinNodes" value="2" type="integer"/>
		<att name="numPeptideSequences" value="6" type="integer"/>
		<att name="PeptideSequences" value="GHVIDGVSEFPLVVSDEVQK_GYNLPQPK_LNPYAEVLK_MANTDLSRLLK_SHFANVATK_VNVNQRRYALVSAIAASGVPALVQSK" type="string"/>
		<att name="significant" value="0" type="integer"/>
		<att name="numProteins" value="2" type="integer"/>
		<att name="ionCount" value="350" type="integer"/>
		<att name="Rc" value="-0.12560416383627052" type="real"/>
		<att name="numPsms" value="116" type="integer"/>
		<att name="containsPTMs" value="0" type="integer"/>
		<att name="Ri" value="NaN" type="real"/>
		<att name="lightIons" value="162" type="integer"/>
		<att name="uniquePeptide" value="0" type="integer"/>
		<att name="isFiltered" value="0" type="integer"/>
		<att name="finalRatio" value="-0.12560416383627052" type="real"/>
		<att name="heavyIons" value="188" type="integer"/>
		<att name="normHeavyIons" value="6.043376623376623" type="real"/>
		<att name="uniquePeptideNode" value="0" type="integer"/>
		<att name="normLightIons" value="5.539480519480519" type="real"/>
		<att name="isProtein" value="0" type="integer"/>
		<graphics type="ROUNDRECT" h="30" w="70" width="4" outline="#000000" fill="#ffffff">
			<att name="NODE_TOOLTIP" value="&lt;html&gt;GHVIDGVSEFPLVVSDEVQK_GYNLPQPK_LNPYAEVLK_MANTDLSRLLK_SHFANVATK_VNVNQRRYALVSAIAASGVPALVQSK&lt;br&gt;6 Peptide sequences&lt;br&gt;116 PSMs&lt;br&gt;Shared by 2 protein Nodes&lt;br&gt;Shared by 2 proteins&lt;br&gt;Detected in 6 MS runs&lt;br&gt;Detected in 8 Replicates&lt;br&gt;Ion count ratio Rc = -0.1 = log2( (96/50 + 24/22 + 6/4 + 36/35) / (116/50 + 20/22 + 6/4 + 46/35) )&lt;br&gt;Individual peptides in the node:&lt;br&gt;GHVIDGVSEFPLVVSDEVQK, 50 PSMs, Shared by 2 proteins, Detected in 6 MS Runs, Detected in 6 replicates, Rc = -0.27301849440641596&lt;br&gt;GYNLPQPK, 22 PSMs, Shared by 2 proteins, Detected in 5 MS Runs, Detected in 4 replicates, Rc = 0.2630344058337938&lt;br&gt;LNPYAEVLK, 3 PSMs, Shared by 2 proteins, Detected in 2 MS Runs, Detected in 1 replicates, Peptide with no PSM ratios = NaN&lt;br&gt;MANTDLSRLLK, 4 PSMs, Shared by 2 proteins, Detected in 2 MS Runs, Detected in 2 replicates, Rc = 0.0&lt;br&gt;SHFANVATK, 2 PSMs, Shared by 2 proteins, Detected in 1 MS Runs, Detected in 1 replicates, Peptide with no PSM ratios = NaN&lt;br&gt;VNVNQRRYALVSAIAASGVPALVQSK, 35 PSMs, Shared by 2 proteins, Detected in 6 MS Runs, Detected in 6 replicates, Rc = -0.35363695461470046&lt;br&gt;&lt;/html&gt;" type="string"/>
			<att name="NODE_NESTED_NETWORK_IMAGE_VISIBLE" value="true" type="string"/>
			<att name="NODE_BORDER_STROKE" value="SOLID" type="string"/>
			<att name="NODE_SELECTED" value="false" type="string"/>
			<att name="NODE_TRANSPARENCY" value="255" type="string"/>
			<att name="NODE_LABEL_WIDTH" value="200" type="string"/>
			<att name="NODE_LABEL" value="-0.1" type="string"/>
			<att name="NODE_LABEL_FONT_SIZE" value="12" type="string"/>
			<att name="NODE_LABEL_TRANSPARENCY" value="255" type="string"/>
			<att name="NODE_LABEL_COLOR" value="#000000" type="string"/>
			<att name="NODE_VISIBLE" value="true" type="string"/>
			<att name="NODE_DEPTH" value="0.0" type="string"/>
			<att name="NODE_BORDER_TRANSPARENCY" value="255" type="string"/>
			<att name="NODE_LABEL_FONT_FACE" value="Dialog,plain,12" type="string"/>
			<att name="NODE_LABEL_TRANSPARENCY" value="255" type="string"/>
		</graphics>
	</node>
	<node id="P09180" label="P09180">
		<att name="ProteinDescription" value="60S ribosomal protein L4" type="string"/>
		<att name="ACC" value="P09180" type="string"/>
		<att name="numPeptideSequencesInProteins" value="7" type="integer"/>
		<att name="conclusiveProtein" value="0" type="integer"/>
		<att name="numConnectedPeptideNodes" value="7" type="integer"/>
		<att name="UniprotKB" value="P09180" type="string"/>
		<att name="numProteins" value="1" type="integer"/>
		<att name="Classification2Case" value="3" type="string"/>
		<att name="GeneName" value="RpL4" type="string"/>
		<att name="containsPTMs" value="0" type="integer"/>
		<att name="conclusiveProteinNode" value="1" type="integer"/>
		<att name="isFiltered" value="0" type="integer"/>
		<att name="ID" value="RL4_DROME" type="string"/>
		<att name="numPsmsInProtein" value="149" type="integer"/>
		<att name="Species" value="[Drosophila melanogaster]" type="string"/>
		<att name="isProtein" value="1" type="integer"/>
		<graphics type="ELLIPSE" h="30" w="70" width="4" outline="#000000" fill="#0080ff">
			<att name="NODE_TOOLTIP" value="&lt;html&gt;&lt;b&gt;Protein ACC(s):&lt;/b&gt;&lt;br&gt;P09180&lt;br&gt;&lt;b&gt;Protein name(s):&lt;/b&gt;&lt;br&gt; 60S ribosomal protein L4&lt;br&gt;&lt;b&gt;Classification case(s):&lt;/b&gt;&lt;br&gt;&lt;b&gt;3&lt;/b&gt;: Unique peptide is significantly different, or difference between the two unique peptides is larger than threshold&lt;br&gt;&lt;b&gt;TAX:&lt;/b&gt; [Drosophila melanogaster]&lt;br&gt;&lt;b&gt;Gene name:&lt;/b&gt; RpL4&lt;/html&gt;" type="string"/>
			<att name="NODE_NESTED_NETWORK_IMAGE_VISIBLE" value="true" type="string"/>
			<att name="NODE_BORDER_STROKE" value="SOLID" type="string"/>
			<att name="NODE_SELECTED" value="false" type="string"/>
			<att name="NODE_TRANSPARENCY" value="255" type="string"/>
			<att name="NODE_LABEL_WIDTH" value="200" type="string"/>
			<att name="NODE_LABEL" value="P09180" type="string"/>
			<att name="NODE_LABEL_FONT_SIZE" value="12" type="string"/>
			<att name="NODE_LABEL_TRANSPARENCY" value="255" type="string"/>
			<att name="NODE_LABEL_COLOR" value="#000000" type="string"/>
			<att name="NODE_VISIBLE" value="true" type="string"/>
			<att name="NODE_DEPTH" value="0.0" type="string"/>
			<att name="NODE_BORDER_TRANSPARENCY" value="255" type="string"/>
			<att name="NODE_LABEL_FONT_FACE" value="Dialog,plain,12" type="string"/>
			<att name="NODE_LABEL_TRANSPARENCY" value="255" type="string"/>
		</graphics>
	</node>
	<node id="AFRNIPGIETINVDK" label="AFRNIPGIETINVDK">
		<att name="numMSRuns" value="6" type="integer"/>
		<att name="numReplicates" value="6" type="integer"/>
		<att name="PCQ_ID" value="AFRNIPGIETINVDK" type="string"/>
		<att name="numConnectedProteinNodes" value="1" type="integer"/>
		<att name="numPeptideSequences" value="1" type="integer"/>
		<att name="PeptideSequences" value="AFRNIPGIETINVDK" type="string"/>
		<att name="significant" value="1" type="integer"/>
		<att name="numProteins" value="1" type="integer"/>
		<att name="ionCount" value="73" type="integer"/>
		<att name="Rc" value="Infinity" type="real"/>
		<att name="numPsms" value="33" type="integer"/>
		<att name="containsPTMs" value="0" type="integer"/>
		<att name="Ri" value="NaN" type="real"/>
		<att name="lightIons" value="73" type="integer"/>
		<att name="uniquePeptide" value="1" type="integer"/>
		<att name="isFiltered" value="0" type="integer"/>
		<att name="finalRatio" value="Infinity" type="real"/>
		<att name="heavyIons" value="0" type="integer"/>
		<att name="normHeavyIons" value="0.0" type="real"/>
		<att name="uniquePeptideNode" value="1" type="integer"/>
		<att name="normLightIons" value="2.212121212121212" type="real"/>
		<att name="isProtein" value="0" type="integer"/>
		<graphics type="ROUNDRECT" h="30" w="70" width="4" outline="#ff0000" fill="#ff0000">
			<att name="NODE_TOOLTIP" value="&lt;html&gt;AFRNIPGIETINVDK&lt;br&gt;1 Peptide sequences&lt;br&gt;33 PSMs&lt;br&gt;Shared by 1 protein Nodes&lt;br&gt;Shared by 1 proteins&lt;br&gt;Detected in 6 MS runs&lt;br&gt;Detected in 6 Replicates&lt;br&gt;Ion count ratio Rc = Infinity = log2( (73/33) / (0) )&lt;br&gt;Individual peptides in the node:&lt;br&gt;AFRNIPGIETINVDK, 33 PSMs, Shared by 1 proteins, Detected in 6 MS Runs, Detected in 6 replicates, Rc = Infinity&lt;br&gt;&lt;/html&gt;" type="string"/>
			<att name="NODE_NESTED_NETWORK_IMAGE_VISIBLE" value="true" type="string"/>
			<att name="NODE_BORDER_STROKE" value="SOLID" type="string"/>
			<att name="NODE_SELECTED" value="false" type="string"/>
			<att name="NODE_TRANSPARENCY" value="255" type="string"/>
			<att name="NODE_LABEL_WIDTH" value="200" type="string"/>
			<att name="NODE_LABEL" value="Infinity*" type="string"/>
			<att name="NODE_LABEL_FONT_SIZE" value="12" type="string"/>
			<att name="NODE_LABEL_TRANSPARENCY" value="255" type="string"/>
			<att name="NODE_LABEL_COLOR" value="#000000" type="string"/>
			<att name="NODE_VISIBLE" value="true" type="string"/>
			<att name="NODE_DEPTH" value="0.0" type="string"/>
			<att name="NODE_BORDER_TRANSPARENCY" value="255" type="string"/>
			<att name="NODE_LABEL_FONT_FACE" value="Dialog,plain,12" type="string"/>
			<att name="NODE_LABEL_TRANSPARENCY" value="255" type="string"/>
		</graphics>
	</node>
	<node id="LLESTELQQNYPVLLLNLIDK" label="LLESTELQQNYPVLLLNLIDK">
		<att name="numMSRuns" value="4" type="integer"/>
		<att name="numReplicates" value="1" type="integer"/>
		<att name="PCQ_ID" value="LLESTELQQNYPVLLLNLIDK" type="string"/>
		<att name="numConnectedProteinNodes" value="1" type="integer"/>
		<att name="numPeptideSequences" value="1" type="integer"/>
		<att name="PeptideSequences" value="LLESTELQQNYPVLLLNLIDK" type="string"/>
		<att name="significant" value="0" type="integer"/>
		<att name="numProteins" value="1" type="integer"/>
		<att name="ionCount" value="0" type="integer"/>
		<att name="Rc" value="NaN" type="real"/>
		<att name="numPsms" value="8" type="integer"/>
		<att name="containsPTMs" value="0" type="integer"/>
		<att name="Ri" value="NaN" type="real"/>
		<att name="lightIons" value="0" type="integer"/>
		<att name="uniquePeptide" value="1" type="integer"/>
		<att name="isFiltered" value="0" type="integer"/>
		<att name="finalRatio" value="NaN" type="real"/>
		<att name="heavyIons" value="0" type="integer"/>
		<att name="uniquePeptideNode" value="1" type="integer"/>
		<att name="isProtein" value="0" type="integer"/>
		<graphics type="ROUNDRECT" h="30" w="70" width="4" outline="#000000" fill="#ffffff">
			<att name="NODE_TOOLTIP" value="&lt;html&gt;LLESTELQQNYPVLLLNLIDK&lt;br&gt;1 Peptide sequences&lt;br&gt;8 PSMs&lt;br&gt;Shared by 1 protein Nodes&lt;br&gt;Shared by 1 proteins&lt;br&gt;Detected in 4 MS runs&lt;br&gt;Detected in 1 Replicates&lt;br&gt;Ion count ratio Rc = N/A = log2( () / () )&lt;br&gt;Individual peptides in the node:&lt;br&gt;LLESTELQQNYPVLLLNLIDK, 8 PSMs, Shared by 1 proteins, Detected in 4 MS Runs, Detected in 1 replicates, Peptide with no PSM ratios = NaN&lt;br&gt;&lt;/html&gt;" type="string"/>
			<att name="NODE_NESTED_NETWORK_IMAGE_VISIBLE" value="true" type="string"/>
			<att name="NODE_BORDER_STROKE" value="SOLID" type="string"/>
			<att name="NODE_SELECTED" value="false" type="string"/>
			<att name="NODE_TRANSPARENCY" value="255" type="string"/>
			<att name="NODE_LABEL_WIDTH" value="200" type="string"/>
			<att name="NODE_LABEL" value="N/A" type="string"/>
			<att name="NODE_LABEL_FONT_SIZE" value="12" type="string"/>
			<att name="NODE_LABEL_TRANSPARENCY" value="255" type="string"/>
			<att name="NODE_LABEL_COLOR" value="#000000" type="string"/>
			<att name="NODE_VISIBLE" value="true" type="string"/>
			<att name="NODE_DEPTH" value="0.0" type="string"/>
			<att name="NODE_BORDER_TRANSPARENCY" value="255" type="string"/>
			<att name="NODE_LABEL_FONT_FACE" value="Dialog,plain,12" type="string"/>
			<att name="NODE_LABEL_TRANSPARENCY" value="255" type="string"/>
		</graphics>
	</node>
	<node id="B4LQX7" label="B4LQX7">
		<att name="ProteinDescription" value="GJ22118 OS=Drosophila virilis GN=Dvir\GJ22118 PE=4 SV=1 " type="string"/>
		<att name="ACC" value="B4LQX7" type="string"/>
		<att name="numPeptideSequencesInProteins" value="1" type="integer"/>
		<att name="conclusiveProtein" value="1" type="integer"/>
		<att name="numConnectedPeptideNodes" value="1" type="integer"/>
		<att name="UniprotKB" value="B4LQX7" type="string"/>
		<att name="numProteins" value="1" type="integer"/>
		<att name="containsPTMs" value="0" type="integer"/>
		<att name="conclusiveProteinNode" value="1" type="integer"/>
		<att name="isFiltered" value="0" type="integer"/>
		<att name="ID" value="B4LQX7" type="string"/>
		<att name="numPsmsInProtein" value="8" type="integer"/>
		<att name="Species" value="[Drosophila virilis]" type="string"/>
		<att name="isProtein" value="1" type="integer"/>
		<graphics type="ELLIPSE" h="30" w="70" width="4" outline="#000000" fill="#00cc66">
			<att name="NODE_TOOLTIP" value="&lt;html&gt;&lt;b&gt;Protein ACC(s):&lt;/b&gt;&lt;br&gt;B4LQX7&lt;br&gt;&lt;b&gt;Protein name(s):&lt;/b&gt;&lt;br&gt; GJ22118 OS=Drosophila virilis GN=Dvir\GJ22118 PE=4 SV=1 &lt;br&gt;&lt;b&gt;TAX:&lt;/b&gt; [Drosophila virilis]&lt;br&gt;&lt;b&gt;Gene name:&lt;/b&gt; &lt;/html&gt;" type="string"/>
			<att name="NODE_NESTED_NETWORK_IMAGE_VISIBLE" value="true" type="string"/>
			<att name="NODE_BORDER_STROKE" value="SOLID" type="string"/>
			<att name="NODE_SELECTED" value="false" type="string"/>
			<att name="NODE_TRANSPARENCY" value="255" type="string"/>
			<att name="NODE_LABEL_WIDTH" value="200" type="string"/>
			<att name="NODE_LABEL" value="B4LQX7" type="string"/>
			<att name="NODE_LABEL_FONT_SIZE" value="12" type="string"/>
			<att name="NODE_LABEL_TRANSPARENCY" value="255" type="string"/>
			<att name="NODE_LABEL_COLOR" value="#000000" type="string"/>
			<att name="NODE_VISIBLE" value="true" type="string"/>
			<att name="NODE_DEPTH" value="0.0" type="string"/>
			<att name="NODE_BORDER_TRANSPARENCY" value="255" type="string"/>
			<att name="NODE_LABEL_FONT_FACE" value="Dialog,plain,12" type="string"/>
			<att name="NODE_LABEL_TRANSPARENCY" value="255" type="string"/>
		</graphics>
	</node>
	<node id="GLVEDLNLHNAGVLTHK_KVEYINGLGSFVDPHTLSAK_SGDRTITAQTFVIAVGGRPRYPNIPGAVEYGITSDDLFSLDREPGK_SGLTIPTLMNTVGIHPTTAEEFTRLSITK_TYGAEEIEVFHGYYKPTEFFIPQK_YENTETGEIDSDVFDTVLWAIGRK" label="GLVEDLNLHNAGVLTHK_KVEYINGLGSFVDPHTLSAK_SGDRTITAQTFVIAVGGRPRYPNIPGAVEYGITSDDLFSLDREPGK_SGLTIPTLMNTVGIHPTTAEEFTRLSITK_TYGAEEIEVFHGYYKPTEFFIPQK_YENTETGEIDSDVFDTVLWAIGRK">
		<att name="numMSRuns" value="5" type="integer"/>
		<att name="numReplicates" value="4" type="integer"/>
		<att name="PCQ_ID" value="GLVEDLNLHNAGVLTHK_KVEYINGLGSFVDPHTLSAK_SGDRTITAQTFVIAVGGRPRYPNIPGAVEYGITSDDLFSLDREPGK_SGLTIPTLMNTVGIHPTTAEEFTRLSITK_TYGAEEIEVFHGYYKPTEFFIPQK_YENTETGEIDSDVFDTVLWAIGRK" type="string"/>
		<att name="numConnectedProteinNodes" value="1" type="integer"/>
		<att name="numPeptideSequences" value="6" type="integer"/>
		<att name="PeptideSequences" value="GLVEDLNLHNAGVLTHK_KVEYINGLGSFVDPHTLSAK_SGDRTITAQTFVIAVGGRPRYPNIPGAVEYGITSDDLFSLDREPGK_SGLTIPTLMNTVGIHPTTAEEFTRLSITK_TYGAEEIEVFHGYYKPTEFFIPQK_YENTETGEIDSDVFDTVLWAIGRK" type="string"/>
		<att name="significant" value="1" type="integer"/>
		<att name="numProteins" value="1" type="integer"/>
		<att name="ionCount" value="22" type="integer"/>
		<att name="Rc" value="-Infinity" type="real"/>
		<att name="numPsms" value="20" type="integer"/>
		<att name="containsPTMs" value="0" type="integer"/>
		<att name="Ri" value="NaN" type="real"/>
		<att name="lightIons" value="0" type="integer"/>
		<att name="uniquePeptide" value="1" type="integer"/>
		<att name="isFiltered" value="0" type="integer"/>
		<att name="finalRatio" value="-Infinity" type="real"/>
		<att name="heavyIons" value="22" type="integer"/>
		<att name="normHeavyIons" value="4.625" type="real"/>
		<att name="uniquePeptideNode" value="1" type="integer"/>
		<att name="normLightIons" value="0.0" type="real"/>
		<att name="isProtein" value="0" type="integer"/>
		<graphics type="ROUNDRECT" h="30" w="70" width="4" outline="#000000" fill="#0000ff">
			<att name="NODE_TOOLTIP" value="&lt;html&gt;GLVEDLNLHNAGVLTHK_KVEYINGLGSFVDPHTLSAK_SGDRTITAQTFVIAVGGRPRYPNIPGAVEYGITSDDLFSLDREPGK_SGLTIPTLMNTVGIHPTTAEEFTRLSITK_TYGAEEIEVFHGYYKPTEFFIPQK_YENTETGEIDSDVFDTVLWAIGRK&lt;br&gt;6 Peptide sequences&lt;br&gt;20 PSMs&lt;br&gt;Shared by 1 protein Nodes&lt;br&gt;Shared by 1 proteins&lt;br&gt;Detected in 5 MS runs&lt;br&gt;Detected in 4 Replicates&lt;br&gt;Ion count ratio Rc = -Infinity = log2( (0 + 0) / (7/8 + 15/4) )&lt;br&gt;Individual peptides in the node:&lt;br&gt;GLVEDLNLHNAGVLTHK, 8 PSMs, Shared by 1 proteins, Detected in 3 MS Runs, Detected in 1 replicates, Rc = -Infinity&lt;br&gt;KVEYINGLGSFVDPHTLSAK, 4 PSMs, Shared by 1 proteins, Detected in 1 MS Runs, Detected in 1 replicates, Rc = -Infinity&lt;br&gt;SGDRTITAQTFVIAVGGRPRYPNIPGAVEYGITSDDLFSLDREPGK, 1 PSMs, Shared by 1 proteins, Detected in 1 MS Runs, Detected in 1 replicates, Peptide with no PSM ratios = NaN&lt;br&gt;SGLTIPTLMNTVGIHPTTAEEFTRLSITK, 1 PSMs, Shared by 1 proteins, Detected in 1 MS Runs, Detected in 1 replicates, Peptide with no PSM ratios = NaN&lt;br&gt;TYGAEEIEVFHGYYKPTEFFIPQK, 3 PSMs, Shared by 1 proteins, Detected in 2 MS Runs, Detected in 1 replicates, Peptide with no PSM ratios = NaN&lt;br&gt;YENTETGEIDSDVFDTVLWAIGRK, 3 PSMs, Shared by 1 proteins, Detected in 1 MS Runs, Detected in 1 replicates, Peptide with no PSM ratios = NaN&lt;br&gt;&lt;/html&gt;" type="string"/>
			<att name="NODE_NESTED_NETWORK_IMAGE_VISIBLE" value="true" type="string"/>
			<att name="NODE_BORDER_STROKE" value="SOLID" type="string"/>
			<att name="NODE_SELECTED" value="false" type="string"/>
			<att name="NODE_TRANSPARENCY" value="255" type="string"/>
			<att name="NODE_LABEL_WIDTH" value="200" type="string"/>
			<att name="NODE_LABEL" value="-Infinity*" type="string"/>
			<att name="NODE_LABEL_FONT_SIZE" value="12" type="string"/>
			<att name="NODE_LABEL_TRANSPARENCY" value="255" type="string"/>
			<att name="NODE_LABEL_COLOR" value="#000000" type="string"/>
			<att name="NODE_VISIBLE" value="true" type="string"/>
			<att name="NODE_DEPTH" value="0.0" type="string"/>
			<att name="NODE_BORDER_TRANSPARENCY" value="255" type="string"/>
			<att name="NODE_LABEL_FONT_FACE" value="Dialog,plain,12" type="string"/>
			<att name="NODE_LABEL_TRANSPARENCY" value="255" type="string"/>
		</graphics>
	</node>
	<node id="B4M899" label="B4M899">
		<att name="ProteinDescription" value="GJ16646 OS=Drosophila virilis GN=Dvir\GJ16646 PE=3 SV=1 " type="string"/>
		<att name="ACC" value="B4M899" type="string"/>
		<att name="numPeptideSequencesInProteins" value="6" type="integer"/>
		<att name="conclusiveProtein" value="0" type="integer"/>
		<att name="numConnectedPeptideNodes" value="6" type="integer"/>
		<att name="UniprotKB" value="B4M899" type="string"/>
		<att name="numProteins" value="1" type="integer"/>
		<att name="GeneName" value="Dvir\GJ16646" type="string"/>
		<att name="containsPTMs" value="0" type="integer"/>
		<att name="conclusiveProteinNode" value="1" type="integer"/>
		<att name="isFiltered" value="0" type="integer"/>
		<att name="ID" value="B4M899_DROVI" type="string"/>
		<att name="numPsmsInProtein" value="20" type="integer"/>
		<att name="Species" value="[Drosophila virilis]" type="string"/>
		<att name="isProtein" value="1" type="integer"/>
		<graphics type="ELLIPSE" h="30" w="70" width="4" outline="#000000" fill="#00cc66">
			<att name="NODE_TOOLTIP" value="&lt;html&gt;&lt;b&gt;Protein ACC(s):&lt;/b&gt;&lt;br&gt;B4M899&lt;br&gt;&lt;b&gt;Protein name(s):&lt;/b&gt;&lt;br&gt; GJ16646 OS=Drosophila virilis GN=Dvir\GJ16646 PE=3 SV=1 &lt;br&gt;&lt;b&gt;TAX:&lt;/b&gt; [Drosophila virilis]&lt;br&gt;&lt;b&gt;Gene name:&lt;/b&gt; Dvir\GJ16646&lt;/html&gt;" type="string"/>
			<att name="NODE_NESTED_NETWORK_IMAGE_VISIBLE" value="true" type="string"/>
			<att name="NODE_BORDER_STROKE" value="SOLID" type="string"/>
			<att name="NODE_SELECTED" value="false" type="string"/>
			<att name="NODE_TRANSPARENCY" value="255" type="string"/>
			<att name="NODE_LABEL_WIDTH" value="200" type="string"/>
			<att name="NODE_LABEL" value="B4M899" type="string"/>
			<att name="NODE_LABEL_FONT_SIZE" value="12" type="string"/>
			<att name="NODE_LABEL_TRANSPARENCY" value="255" type="string"/>
			<att name="NODE_LABEL_COLOR" value="#000000" type="string"/>
			<att name="NODE_VISIBLE" value="true" type="string"/>
			<att name="NODE_DEPTH" value="0.0" type="string"/>
			<att name="NODE_BORDER_TRANSPARENCY" value="255" type="string"/>
			<att name="NODE_LABEL_FONT_FACE" value="Dialog,plain,12" type="string"/>
			<att name="NODE_LABEL_TRANSPARENCY" value="255" type="string"/>
		</graphics>
	</node>
	<node id="ARNVDYEVQSK" label="ARNVDYEVQSK">
		<att name="numMSRuns" value="1" type="integer"/>
		<att name="numReplicates" value="1" type="integer"/>
		<att name="PCQ_ID" value="ARNVDYEVQSK" type="string"/>
		<att name="numConnectedProteinNodes" value="1" type="integer"/>
		<att name="numPeptideSequences" value="1" type="integer"/>
		<att name="PeptideSequences" value="ARNVDYEVQSK" type="string"/>
		<att name="significant" value="0" type="integer"/>
		<att name="numProteins" value="2" type="integer"/>
		<att name="ionCount" value="0" type="integer"/>
		<att name="Rc" value="NaN" type="real"/>
		<att name="numPsms" value="1" type="integer"/>
		<att name="containsPTMs" value="0" type="integer"/>
		<att name="Ri" value="NaN" type="real"/>
		<att name="lightIons" value="0" type="integer"/>
		<att name="uniquePeptide" value="0" type="integer"/>
		<att name="isFiltered" value="0" type="integer"/>
		<att name="finalRatio" value="NaN" type="real"/>
		<att name="heavyIons" value="0" type="integer"/>
		<att name="uniquePeptideNode" value="1" type="integer"/>
		<att name="isProtein" value="0" type="integer"/>
		<graphics type="ROUNDRECT" h="30" w="70" width="4" outline="#000000" fill="#ffffff">
			<att name="NODE_TOOLTIP" value="&lt;html&gt;ARNVDYEVQSK&lt;br&gt;1 Peptide sequences&lt;br&gt;1 PSMs&lt;br&gt;Shared by 1 protein Nodes&lt;br&gt;Shared by 2 proteins&lt;br&gt;Detected in 1 MS runs&lt;br&gt;Detected in 1 Replicates&lt;br&gt;Ion count ratio Rc = N/A = log2( () / () )&lt;br&gt;Individual peptides in the node:&lt;br&gt;ARNVDYEVQSK, 1 PSMs, Shared by 2 proteins, Detected in 1 MS Runs, Detected in 1 replicates, Peptide with no PSM ratios = NaN&lt;br&gt;&lt;/html&gt;" type="string"/>
			<att name="NODE_NESTED_NETWORK_IMAGE_VISIBLE" value="true" type="string"/>
			<att name="NODE_BORDER_STROKE" value="SOLID" type="string"/>
			<att name="NODE_SELECTED" value="false" type="string"/>
			<att name="NODE_TRANSPARENCY" value="255" type="string"/>
			<att name="NODE_LABEL_WIDTH" value="200" type="string"/>
			<att name="NODE_LABEL" value="N/A" type="string"/>
			<att name="NODE_LABEL_FONT_SIZE" value="12" type="string"/>
			<att name="NODE_LABEL_TRANSPARENCY" value="255" type="string"/>
			<att name="NODE_LABEL_COLOR" value="#000000" type="string"/>
			<att name="NODE_VISIBLE" value="true" type="string"/>
			<att name="NODE_DEPTH" value="0.0" type="string"/>
			<att name="NODE_BORDER_TRANSPARENCY" value="255" type="string"/>
			<att name="NODE_LABEL_FONT_FACE" value="Dialog,plain,12" type="string"/>
			<att name="NODE_LABEL_TRANSPARENCY" value="255" type="string"/>
		</graphics>
	</node>
	<node id="A4V383 P91929" label="A4V383 P91929">
		<att name="ProteinDescription" value="NADH:ubiquinone reductase 42kD subunit, isoform B OS=Drosophila melanogaster GN=ND42 PE=4 SV=1  #### NADH dehydrogenase [ubiquinone] 1 alpha subcomplex subunit 10, mitochondrial OS=Drosophila melanogaster GN=ND42 PE=2 SV=2 " type="string"/>
		<att name="ACC" value="A4V383 P91929" type="string"/>
		<att name="numPeptideSequencesInProteins" value="1" type="integer"/>
		<att name="conclusiveProtein" value="1" type="integer"/>
		<att name="numConnectedPeptideNodes" value="1" type="integer"/>
		<att name="UniprotKB" value="A4V383 P91929" type="string"/>
		<att name="numProteins" value="2" type="integer"/>
		<att name="containsPTMs" value="0" type="integer"/>
		<att name="conclusiveProteinNode" value="1" type="integer"/>
		<att name="isFiltered" value="0" type="integer"/>
		<att name="ID" value="A4V383 P91929" type="string"/>
		<att name="numPsmsInProtein" value="1" type="integer"/>
		<att name="Species" value="[Drosophila melanogaster]" type="string"/>
		<att name="isProtein" value="1" type="integer"/>
		<graphics type="ELLIPSE" h="30" w="70" width="4" outline="#000000" fill="#0080ff">
			<att name="NODE_TOOLTIP" value="&lt;html&gt;&lt;b&gt;Protein ACC(s):&lt;/b&gt;&lt;br&gt;A4V383 P91929&lt;br&gt;&lt;b&gt;Protein name(s):&lt;/b&gt;&lt;br&gt; NADH:ubiquinone reductase 42kD subunit, isoform B OS=Drosophila melanogaster GN=ND42 PE=4 SV=1 &lt;br&gt;NADH dehydrogenase [ubiquinone] 1 alpha subcomplex subunit 10, mitochondrial OS=Drosophila melanogaster GN=ND42 PE=2 SV=2 &lt;br&gt;&lt;b&gt;TAX:&lt;/b&gt; [Drosophila melanogaster]&lt;br&gt;&lt;b&gt;Gene name:&lt;/b&gt; &lt;/html&gt;" type="string"/>
			<att name="NODE_NESTED_NETWORK_IMAGE_VISIBLE" value="true" type="string"/>
			<att name="NODE_BORDER_STROKE" value="SOLID" type="string"/>
			<att name="NODE_SELECTED" value="false" type="string"/>
			<att name="NODE_TRANSPARENCY" value="255" type="string"/>
			<att name="NODE_LABEL_WIDTH" value="200" type="string"/>
			<att name="NODE_LABEL" value="A4V383 P91929" type="string"/>
			<att name="NODE_LABEL_FONT_SIZE" value="12" type="string"/>
			<att name="NODE_LABEL_TRANSPARENCY" value="255" type="string"/>
			<att name="NODE_LABEL_COLOR" value="#000000" type="string"/>
			<att name="NODE_VISIBLE" value="true" type="string"/>
			<att name="NODE_DEPTH" value="0.0" type="string"/>
			<att name="NODE_BORDER_TRANSPARENCY" value="255" type="string"/>
			<att name="NODE_LABEL_FONT_FACE" value="Dialog,plain,12" type="string"/>
			<att name="NODE_LABEL_TRANSPARENCY" value="255" type="string"/>
		</graphics>
	</node>
	<node id="QTGDNVGPIVIK" label="QTGDNVGPIVIK">
		<att name="numMSRuns" value="2" type="integer"/>
		<att name="numReplicates" value="1" type="integer"/>
		<att name="PCQ_ID" value="QTGDNVGPIVIK" type="string"/>
		<att name="numConnectedProteinNodes" value="1" type="integer"/>
		<att name="numPeptideSequences" value="1" type="integer"/>
		<att name="PeptideSequences" value="QTGDNVGPIVIK" type="string"/>
		<att name="significant" value="0" type="integer"/>
		<att name="numProteins" value="1" type="integer"/>
		<att name="ionCount" value="0" type="integer"/>
		<att name="Rc" value="NaN" type="real"/>
		<att name="numPsms" value="2" type="integer"/>
		<att name="containsPTMs" value="0" type="integer"/>
		<att name="Ri" value="NaN" type="real"/>
		<att name="lightIons" value="0" type="integer"/>
		<att name="uniquePeptide" value="1" type="integer"/>
		<att name="isFiltered" value="0" type="integer"/>
		<att name="finalRatio" value="NaN" type="real"/>
		<att name="heavyIons" value="0" type="integer"/>
		<att name="uniquePeptideNode" value="1" type="integer"/>
		<att name="isProtein" value="0" type="integer"/>
		<graphics type="ROUNDRECT" h="30" w="70" width="4" outline="#000000" fill="#ffffff">
			<att name="NODE_TOOLTIP" value="&lt;html&gt;QTGDNVGPIVIK&lt;br&gt;1 Peptide sequences&lt;br&gt;2 PSMs&lt;br&gt;Shared by 1 protein Nodes&lt;br&gt;Shared by 1 proteins&lt;br&gt;Detected in 2 MS runs&lt;br&gt;Detected in 1 Replicates&lt;br&gt;Ion count ratio Rc = N/A = log2( () / () )&lt;br&gt;Individual peptides in the node:&lt;br&gt;QTGDNVGPIVIK, 2 PSMs, Shared by 1 proteins, Detected in 2 MS Runs, Detected in 1 replicates, Peptide with no PSM ratios = NaN&lt;br&gt;&lt;/html&gt;" type="string"/>
			<att name="NODE_NESTED_NETWORK_IMAGE_VISIBLE" value="true" type="string"/>
			<att name="NODE_BORDER_STROKE" value="SOLID" type="string"/>
			<att name="NODE_SELECTED" value="false" type="string"/>
			<att name="NODE_TRANSPARENCY" value="255" type="string"/>
			<att name="NODE_LABEL_WIDTH" value="200" type="string"/>
			<att name="NODE_LABEL" value="N/A" type="string"/>
			<att name="NODE_LABEL_FONT_SIZE" value="12" type="string"/>
			<att name="NODE_LABEL_TRANSPARENCY" value="255" type="string"/>
			<att name="NODE_LABEL_COLOR" value="#000000" type="string"/>
			<att name="NODE_VISIBLE" value="true" type="string"/>
			<att name="NODE_DEPTH" value="0.0" type="string"/>
			<att name="NODE_BORDER_TRANSPARENCY" value="255" type="string"/>
			<att name="NODE_LABEL_FONT_FACE" value="Dialog,plain,12" type="string"/>
			<att name="NODE_LABEL_TRANSPARENCY" value="255" type="string"/>
		</graphics>
	</node>
	<node id="Q9VAM6" label="Q9VAM6">
		<att name="ProteinDescription" value="CDGSH iron-sulfur domain-containing protein 2 homolog OS=Drosophila melanogaster GN=CG1458 PE=2 SV=1 " type="string"/>
		<att name="ACC" value="Q9VAM6" type="string"/>
		<att name="numPeptideSequencesInProteins" value="1" type="integer"/>
		<att name="conclusiveProtein" value="1" type="integer"/>
		<att name="numConnectedPeptideNodes" value="1" type="integer"/>
		<att name="UniprotKB" value="Q9VAM6" type="string"/>
		<att name="numProteins" value="1" type="integer"/>
		<att name="containsPTMs" value="0" type="integer"/>
		<att name="conclusiveProteinNode" value="1" type="integer"/>
		<att name="isFiltered" value="0" type="integer"/>
		<att name="ID" value="Q9VAM6" type="string"/>
		<att name="numPsmsInProtein" value="2" type="integer"/>
		<att name="Species" value="[Drosophila melanogaster]" type="string"/>
		<att name="isProtein" value="1" type="integer"/>
		<graphics type="ELLIPSE" h="30" w="70" width="4" outline="#000000" fill="#0080ff">
			<att name="NODE_TOOLTIP" value="&lt;html&gt;&lt;b&gt;Protein ACC(s):&lt;/b&gt;&lt;br&gt;Q9VAM6&lt;br&gt;&lt;b&gt;Protein name(s):&lt;/b&gt;&lt;br&gt; CDGSH iron-sulfur domain-containing protein 2 homolog OS=Drosophila melanogaster GN=CG1458 PE=2 SV=1 &lt;br&gt;&lt;b&gt;TAX:&lt;/b&gt; [Drosophila melanogaster]&lt;br&gt;&lt;b&gt;Gene name:&lt;/b&gt; &lt;/html&gt;" type="string"/>
			<att name="NODE_NESTED_NETWORK_IMAGE_VISIBLE" value="true" type="string"/>
			<att name="NODE_BORDER_STROKE" value="SOLID" type="string"/>
			<att name="NODE_SELECTED" value="false" type="string"/>
			<att name="NODE_TRANSPARENCY" value="255" type="string"/>
			<att name="NODE_LABEL_WIDTH" value="200" type="string"/>
			<att name="NODE_LABEL" value="Q9VAM6" type="string"/>
			<att name="NODE_LABEL_FONT_SIZE" value="12" type="string"/>
			<att name="NODE_LABEL_TRANSPARENCY" value="255" type="string"/>
			<att name="NODE_LABEL_COLOR" value="#000000" type="string"/>
			<att name="NODE_VISIBLE" value="true" type="string"/>
			<att name="NODE_DEPTH" value="0.0" type="string"/>
			<att name="NODE_BORDER_TRANSPARENCY" value="255" type="string"/>
			<att name="NODE_LABEL_FONT_FACE" value="Dialog,plain,12" type="string"/>
			<att name="NODE_LABEL_TRANSPARENCY" value="255" type="string"/>
		</graphics>
	</node>
	<node id="IASEIANK_SSAAGGAAAGAGAAADAGDDDVPDLVENFEEVAIAGASAEQAK_TISEMLPGILTQLGPQDINQLK" label="IASEIANK_SSAAGGAAAGAGAAADAGDDDVPDLVENFEEVAIAGASAEQAK_TISEMLPGILTQLGPQDINQLK">
		<att name="numMSRuns" value="5" type="integer"/>
		<att name="numReplicates" value="4" type="integer"/>
		<att name="PCQ_ID" value="IASEIANK_SSAAGGAAAGAGAAADAGDDDVPDLVENFEEVAIAGASAEQAK_TISEMLPGILTQLGPQDINQLK" type="string"/>
		<att name="numConnectedProteinNodes" value="1" type="integer"/>
		<att name="numPeptideSequences" value="3" type="integer"/>
		<att name="PeptideSequences" value="IASEIANK_SSAAGGAAAGAGAAADAGDDDVPDLVENFEEVAIAGASAEQAK_TISEMLPGILTQLGPQDINQLK" type="string"/>
		<att name="significant" value="1" type="integer"/>
		<att name="numProteins" value="1" type="integer"/>
		<att name="ionCount" value="16" type="integer"/>
		<att name="Rc" value="-Infinity" type="real"/>
		<att name="numPsms" value="33" type="integer"/>
		<att name="containsPTMs" value="0" type="integer"/>
		<att name="Ri" value="NaN" type="real"/>
		<att name="lightIons" value="0" type="integer"/>
		<att name="uniquePeptide" value="1" type="integer"/>
		<att name="isFiltered" value="0" type="integer"/>
		<att name="finalRatio" value="-Infinity" type="real"/>
		<att name="heavyIons" value="16" type="integer"/>
		<att name="normHeavyIons" value="3.4193548387096775" type="real"/>
		<att name="uniquePeptideNode" value="1" type="integer"/>
		<att name="normLightIons" value="0.0" type="real"/>
		<att name="isProtein" value="0" type="integer"/>
		<graphics type="ROUNDRECT" h="30" w="70" width="4" outline="#ff0000" fill="#0000ff">
			<att name="NODE_TOOLTIP" value="&lt;html&gt;IASEIANK_SSAAGGAAAGAGAAADAGDDDVPDLVENFEEVAIAGASAEQAK_TISEMLPGILTQLGPQDINQLK&lt;br&gt;3 Peptide sequences&lt;br&gt;33 PSMs&lt;br&gt;Shared by 1 protein Nodes&lt;br&gt;Shared by 1 proteins&lt;br&gt;Detected in 5 MS runs&lt;br&gt;Detected in 4 Replicates&lt;br&gt;Ion count ratio Rc = -Infinity = log2( (0 + 0) / (3/1 + 13/31) )&lt;br&gt;Individual peptides in the node:&lt;br&gt;IASEIANK, 1 PSMs, Shared by 1 proteins, Detected in 1 MS Runs, Detected in 1 replicates, Rc = -Infinity&lt;br&gt;SSAAGGAAAGAGAAADAGDDDVPDLVENFEEVAIAGASAEQAK, 31 PSMs, Shared by 1 proteins, Detected in 5 MS Runs, Detected in 2 replicates, Rc = -Infinity&lt;br&gt;TISEMLPGILTQLGPQDINQLK, 1 PSMs, Shared by 1 proteins, Detected in 1 MS Runs, Detected in 1 replicates, Peptide with no PSM ratios = NaN&lt;br&gt;&lt;/html&gt;" type="string"/>
			<att name="NODE_NESTED_NETWORK_IMAGE_VISIBLE" value="true" type="string"/>
			<att name="NODE_BORDER_STROKE" value="SOLID" type="string"/>
			<att name="NODE_SELECTED" value="false" type="string"/>
			<att name="NODE_TRANSPARENCY" value="255" type="string"/>
			<att name="NODE_LABEL_WIDTH" value="200" type="string"/>
			<att name="NODE_LABEL" value="-Infinity*" type="string"/>
			<att name="NODE_LABEL_FONT_SIZE" value="12" type="string"/>
			<att name="NODE_LABEL_TRANSPARENCY" value="255" type="string"/>
			<att name="NODE_LABEL_COLOR" value="#000000" type="string"/>
			<att name="NODE_VISIBLE" value="true" type="string"/>
			<att name="NODE_DEPTH" value="0.0" type="string"/>
			<att name="NODE_BORDER_TRANSPARENCY" value="255" type="string"/>
			<att name="NODE_LABEL_FONT_FACE" value="Dialog,plain,12" type="string"/>
			<att name="NODE_LABEL_TRANSPARENCY" value="255" type="string"/>
		</graphics>
	</node>
	<node id="B4LKA6" label="B4LKA6">
		<att name="ProteinDescription" value="GJ22190" type="string"/>
		<att name="ACC" value="B4LKA6" type="string"/>
		<att name="numPeptideSequencesInProteins" value="6" type="integer"/>
		<att name="conclusiveProtein" value="0" type="integer"/>
		<att name="numConnectedPeptideNodes" value="6" type="integer"/>
		<att name="UniprotKB" value="B4LKA6" type="string"/>
		<att name="numProteins" value="1" type="integer"/>
		<att name="Classification2Case" value="3" type="string"/>
		<att name="GeneName" value="Dvir\GJ22190" type="string"/>
		<att name="containsPTMs" value="0" type="integer"/>
		<att name="conclusiveProteinNode" value="1" type="integer"/>
		<att name="isFiltered" value="0" type="integer"/>
		<att name="ID" value="B4LKA6_DROVI" type="string"/>
		<att name="numPsmsInProtein" value="143" type="integer"/>
		<att name="Species" value="[Drosophila virilis]" type="string"/>
		<att name="isProtein" value="1" type="integer"/>
		<graphics type="ELLIPSE" h="30" w="70" width="4" outline="#000000" fill="#00cc66">
			<att name="NODE_TOOLTIP" value="&lt;html&gt;&lt;b&gt;Protein ACC(s):&lt;/b&gt;&lt;br&gt;B4LKA6&lt;br&gt;&lt;b&gt;Protein name(s):&lt;/b&gt;&lt;br&gt; GJ22190&lt;br&gt;&lt;b&gt;Classification case(s):&lt;/b&gt;&lt;br&gt;&lt;b&gt;3&lt;/b&gt;: Unique peptide is significantly different, or difference between the two unique peptides is larger than threshold&lt;br&gt;&lt;b&gt;TAX:&lt;/b&gt; [Drosophila virilis]&lt;br&gt;&lt;b&gt;Gene name:&lt;/b&gt; Dvir\GJ22190&lt;/html&gt;" type="string"/>
			<att name="NODE_NESTED_NETWORK_IMAGE_VISIBLE" value="true" type="string"/>
			<att name="NODE_BORDER_STROKE" value="SOLID" type="string"/>
			<att name="NODE_SELECTED" value="false" type="string"/>
			<att name="NODE_TRANSPARENCY" value="255" type="string"/>
			<att name="NODE_LABEL_WIDTH" value="200" type="string"/>
			<att name="NODE_LABEL" value="B4LKA6" type="string"/>
			<att name="NODE_LABEL_FONT_SIZE" value="12" type="string"/>
			<att name="NODE_LABEL_TRANSPARENCY" value="255" type="string"/>
			<att name="NODE_LABEL_COLOR" value="#000000" type="string"/>
			<att name="NODE_VISIBLE" value="true" type="string"/>
			<att name="NODE_DEPTH" value="0.0" type="string"/>
			<att name="NODE_BORDER_TRANSPARENCY" value="255" type="string"/>
			<att name="NODE_LABEL_FONT_FACE" value="Dialog,plain,12" type="string"/>
			<att name="NODE_LABEL_TRANSPARENCY" value="255" type="string"/>
		</graphics>
	</node>
	<node id="AQASLPTNTFAITGHGENK_LSVNTIPGIEEVNIIK_NDGTVIHFNNPK" label="AQASLPTNTFAITGHGENK_LSVNTIPGIEEVNIIK_NDGTVIHFNNPK">
		<att name="numMSRuns" value="6" type="integer"/>
		<att name="numReplicates" value="6" type="integer"/>
		<att name="PCQ_ID" value="AQASLPTNTFAITGHGENK_LSVNTIPGIEEVNIIK_NDGTVIHFNNPK" type="string"/>
		<att name="numConnectedProteinNodes" value="2" type="integer"/>
		<att name="numPeptideSequences" value="3" type="integer"/>
		<att name="PeptideSequences" value="AQASLPTNTFAITGHGENK_LSVNTIPGIEEVNIIK_NDGTVIHFNNPK" type="string"/>
		<att name="significant" value="0" type="integer"/>
		<att name="numProteins" value="2" type="integer"/>
		<att name="ionCount" value="400" type="integer"/>
		<att name="Rc" value="0.3006351438410656" type="real"/>
		<att name="numPsms" value="110" type="integer"/>
		<att name="containsPTMs" value="0" type="integer"/>
		<att name="Ri" value="NaN" type="real"/>
		<att name="lightIons" value="216" type="integer"/>
		<att name="uniquePeptide" value="0" type="integer"/>
		<att name="isFiltered" value="0" type="integer"/>
		<att name="finalRatio" value="0.3006351438410656" type="real"/>
		<att name="heavyIons" value="184" type="integer"/>
		<att name="normHeavyIons" value="3.836601307189542" type="real"/>
		<att name="uniquePeptideNode" value="0" type="integer"/>
		<att name="normLightIons" value="4.725490196078431" type="real"/>
		<att name="isProtein" value="0" type="integer"/>
		<graphics type="ROUNDRECT" h="30" w="70" width="4" outline="#000000" fill="#ffffff">
			<att name="NODE_TOOLTIP" value="&lt;html&gt;AQASLPTNTFAITGHGENK_LSVNTIPGIEEVNIIK_NDGTVIHFNNPK&lt;br&gt;3 Peptide sequences&lt;br&gt;110 PSMs&lt;br&gt;Shared by 2 protein Nodes&lt;br&gt;Shared by 2 proteins&lt;br&gt;Detected in 6 MS runs&lt;br&gt;Detected in 6 Replicates&lt;br&gt;Ion count ratio Rc = 0.3 = log2( (140/68 + 72/36 + 4/6) / (140/68 + 40/36 + 4/6) )&lt;br&gt;Individual peptides in the node:&lt;br&gt;AQASLPTNTFAITGHGENK, 68 PSMs, Shared by 2 proteins, Detected in 6 MS Runs, Detected in 6 replicates, Rc = 0.0&lt;br&gt;LSVNTIPGIEEVNIIK, 36 PSMs, Shared by 2 proteins, Detected in 6 MS Runs, Detected in 4 replicates, Rc = 0.8479969065549501&lt;br&gt;NDGTVIHFNNPK, 6 PSMs, Shared by 2 proteins, Detected in 4 MS Runs, Detected in 2 replicates, Rc = 0.0&lt;br&gt;&lt;/html&gt;" type="string"/>
			<att name="NODE_NESTED_NETWORK_IMAGE_VISIBLE" value="true" type="string"/>
			<att name="NODE_BORDER_STROKE" value="SOLID" type="string"/>
			<att name="NODE_SELECTED" value="false" type="string"/>
			<att name="NODE_TRANSPARENCY" value="255" type="string"/>
			<att name="NODE_LABEL_WIDTH" value="200" type="string"/>
			<att name="NODE_LABEL" value="0.3" type="string"/>
			<att name="NODE_LABEL_FONT_SIZE" value="12" type="string"/>
			<att name="NODE_LABEL_TRANSPARENCY" value="255" type="string"/>
			<att name="NODE_LABEL_COLOR" value="#000000" type="string"/>
			<att name="NODE_VISIBLE" value="true" type="string"/>
			<att name="NODE_DEPTH" value="0.0" type="string"/>
			<att name="NODE_BORDER_TRANSPARENCY" value="255" type="string"/>
			<att name="NODE_LABEL_FONT_FACE" value="Dialog,plain,12" type="string"/>
			<att name="NODE_LABEL_TRANSPARENCY" value="255" type="string"/>
		</graphics>
	</node>
	<node id="Q7KM15" label="Q7KM15">
		<att name="ProteinDescription" value="Beta NAC homolog OS=Drosophila melanogaster GN=bic PE=2 SV=1 " type="string"/>
		<att name="ACC" value="Q7KM15" type="string"/>
		<att name="numPeptideSequencesInProteins" value="4" type="integer"/>
		<att name="conclusiveProtein" value="0" type="integer"/>
		<att name="numConnectedPeptideNodes" value="4" type="integer"/>
		<att name="UniprotKB" value="Q7KM15" type="string"/>
		<att name="numProteins" value="1" type="integer"/>
		<att name="Classification2Case" value="3" type="string"/>
		<att name="GeneName" value="bic" type="string"/>
		<att name="containsPTMs" value="0" type="integer"/>
		<att name="conclusiveProteinNode" value="1" type="integer"/>
		<att name="isFiltered" value="0" type="integer"/>
		<att name="ID" value="Q7KM15_DROME" type="string"/>
		<att name="numPsmsInProtein" value="152" type="integer"/>
		<att name="Species" value="[Drosophila melanogaster]" type="string"/>
		<att name="isProtein" value="1" type="integer"/>
		<graphics type="ELLIPSE" h="30" w="70" width="4" outline="#000000" fill="#0080ff">
			<att name="NODE_TOOLTIP" value="&lt;html&gt;&lt;b&gt;Protein ACC(s):&lt;/b&gt;&lt;br&gt;Q7KM15&lt;br&gt;&lt;b&gt;Protein name(s):&lt;/b&gt;&lt;br&gt; Beta NAC homolog OS=Drosophila melanogaster GN=bic PE=2 SV=1 &lt;br&gt;&lt;b&gt;Classification case(s):&lt;/b&gt;&lt;br&gt;&lt;b&gt;3&lt;/b&gt;: Unique peptide is significantly different, or difference between the two unique peptides is larger than threshold&lt;br&gt;&lt;b&gt;TAX:&lt;/b&gt; [Drosophila melanogaster]&lt;br&gt;&lt;b&gt;Gene name:&lt;/b&gt; bic&lt;/html&gt;" type="string"/>
			<att name="NODE_NESTED_NETWORK_IMAGE_VISIBLE" value="true" type="string"/>
			<att name="NODE_BORDER_STROKE" value="SOLID" type="string"/>
			<att name="NODE_SELECTED" value="false" type="string"/>
			<att name="NODE_TRANSPARENCY" value="255" type="string"/>
			<att name="NODE_LABEL_WIDTH" value="200" type="string"/>
			<att name="NODE_LABEL" value="Q7KM15" type="string"/>
			<att name="NODE_LABEL_FONT_SIZE" value="12" type="string"/>
			<att name="NODE_LABEL_TRANSPARENCY" value="255" type="string"/>
			<att name="NODE_LABEL_COLOR" value="#000000" type="string"/>
			<att name="NODE_VISIBLE" value="true" type="string"/>
			<att name="NODE_DEPTH" value="0.0" type="string"/>
			<att name="NODE_BORDER_TRANSPARENCY" value="255" type="string"/>
			<att name="NODE_LABEL_FONT_FACE" value="Dialog,plain,12" type="string"/>
			<att name="NODE_LABEL_TRANSPARENCY" value="255" type="string"/>
		</graphics>
	</node>
	<node id="SGAGGAAGSSAADAGDDDVPDLVENFEEVAIADTK" label="SGAGGAAGSSAADAGDDDVPDLVENFEEVAIADTK">
		<att name="numMSRuns" value="6" type="integer"/>
		<att name="numReplicates" value="1" type="integer"/>
		<att name="PCQ_ID" value="SGAGGAAGSSAADAGDDDVPDLVENFEEVAIADTK" type="string"/>
		<att name="numConnectedProteinNodes" value="1" type="integer"/>
		<att name="numPeptideSequences" value="1" type="integer"/>
		<att name="PeptideSequences" value="SGAGGAAGSSAADAGDDDVPDLVENFEEVAIADTK" type="string"/>
		<att name="significant" value="1" type="integer"/>
		<att name="numProteins" value="1" type="integer"/>
		<att name="ionCount" value="7" type="integer"/>
		<att name="Rc" value="Infinity" type="real"/>
		<att name="numPsms" value="42" type="integer"/>
		<att name="containsPTMs" value="0" type="integer"/>
		<att name="Ri" value="NaN" type="real"/>
		<att name="lightIons" value="7" type="integer"/>
		<att name="uniquePeptide" value="1" type="integer"/>
		<att name="isFiltered" value="0" type="integer"/>
		<att name="finalRatio" value="Infinity" type="real"/>
		<att name="heavyIons" value="0" type="integer"/>
		<att name="normHeavyIons" value="0.0" type="real"/>
		<att name="uniquePeptideNode" value="1" type="integer"/>
		<att name="normLightIons" value="0.16666666666666666" type="real"/>
		<att name="isProtein" value="0" type="integer"/>
		<graphics type="ROUNDRECT" h="30" w="70" width="4" outline="#ff0000" fill="#ff0000">
			<att name="NODE_TOOLTIP" value="&lt;html&gt;SGAGGAAGSSAADAGDDDVPDLVENFEEVAIADTK&lt;br&gt;1 Peptide sequences&lt;br&gt;42 PSMs&lt;br&gt;Shared by 1 protein Nodes&lt;br&gt;Shared by 1 proteins&lt;br&gt;Detected in 6 MS runs&lt;br&gt;Detected in 1 Replicates&lt;br&gt;Ion count ratio Rc = Infinity = log2( (7/42) / (0) )&lt;br&gt;Individual peptides in the node:&lt;br&gt;SGAGGAAGSSAADAGDDDVPDLVENFEEVAIADTK, 42 PSMs, Shared by 1 proteins, Detected in 6 MS Runs, Detected in 1 replicates, Rc = Infinity&lt;br&gt;&lt;/html&gt;" type="string"/>
			<att name="NODE_NESTED_NETWORK_IMAGE_VISIBLE" value="true" type="string"/>
			<att name="NODE_BORDER_STROKE" value="SOLID" type="string"/>
			<att name="NODE_SELECTED" value="false" type="string"/>
			<att name="NODE_TRANSPARENCY" value="255" type="string"/>
			<att name="NODE_LABEL_WIDTH" value="200" type="string"/>
			<att name="NODE_LABEL" value="Infinity*" type="string"/>
			<att name="NODE_LABEL_FONT_SIZE" value="12" type="string"/>
			<att name="NODE_LABEL_TRANSPARENCY" value="255" type="string"/>
			<att name="NODE_LABEL_COLOR" value="#000000" type="string"/>
			<att name="NODE_VISIBLE" value="true" type="string"/>
			<att name="NODE_DEPTH" value="0.0" type="string"/>
			<att name="NODE_BORDER_TRANSPARENCY" value="255" type="string"/>
			<att name="NODE_LABEL_FONT_FACE" value="Dialog,plain,12" type="string"/>
			<att name="NODE_LABEL_TRANSPARENCY" value="255" type="string"/>
		</graphics>
	</node>
	<node id="DHPFGFVARPAK_QILLGIQDLLNEPNIK" label="DHPFGFVARPAK_QILLGIQDLLNEPNIK">
		<att name="numMSRuns" value="5" type="integer"/>
		<att name="numReplicates" value="4" type="integer"/>
		<att name="PCQ_ID" value="DHPFGFVARPAK_QILLGIQDLLNEPNIK" type="string"/>
		<att name="numConnectedProteinNodes" value="1" type="integer"/>
		<att name="numPeptideSequences" value="2" type="integer"/>
		<att name="PeptideSequences" value="DHPFGFVARPAK_QILLGIQDLLNEPNIK" type="string"/>
		<att name="significant" value="0" type="integer"/>
		<att name="numProteins" value="2" type="integer"/>
		<att name="ionCount" value="18" type="integer"/>
		<att name="Rc" value="-2.4594316186372973" type="real"/>
		<att name="numPsms" value="8" type="integer"/>
		<att name="containsPTMs" value="0" type="integer"/>
		<att name="Ri" value="NaN" type="real"/>
		<att name="lightIons" value="2" type="integer"/>
		<att name="uniquePeptide" value="0" type="integer"/>
		<att name="isFiltered" value="0" type="integer"/>
		<att name="finalRatio" value="-2.4594316186372973" type="real"/>
		<att name="heavyIons" value="16" type="integer"/>
		<att name="normHeavyIons" value="3.6666666666666665" type="real"/>
		<att name="uniquePeptideNode" value="1" type="integer"/>
		<att name="normLightIons" value="0.6666666666666666" type="real"/>
		<att name="isProtein" value="0" type="integer"/>
		<graphics type="ROUNDRECT" h="30" w="70" width="4" outline="#000000" fill="#ffffff">
			<att name="NODE_TOOLTIP" value="&lt;html&gt;DHPFGFVARPAK_QILLGIQDLLNEPNIK&lt;br&gt;2 Peptide sequences&lt;br&gt;8 PSMs&lt;br&gt;Shared by 1 protein Nodes&lt;br&gt;Shared by 2 proteins&lt;br&gt;Detected in 5 MS runs&lt;br&gt;Detected in 4 Replicates&lt;br&gt;Ion count ratio Rc = -2.5 = log2( (1/2 + 1/6) / (3/2 + 13/6) )&lt;br&gt;Individual peptides in the node:&lt;br&gt;DHPFGFVARPAK, 2 PSMs, Shared by 2 proteins, Detected in 2 MS Runs, Detected in 2 replicates, Rc = -1.5849625007211563&lt;br&gt;QILLGIQDLLNEPNIK, 6 PSMs, Shared by 2 proteins, Detected in 5 MS Runs, Detected in 3 replicates, Rc = -3.700439718141092&lt;br&gt;&lt;/html&gt;" type="string"/>
			<att name="NODE_NESTED_NETWORK_IMAGE_VISIBLE" value="true" type="string"/>
			<att name="NODE_BORDER_STROKE" value="SOLID" type="string"/>
			<att name="NODE_SELECTED" value="false" type="string"/>
			<att name="NODE_TRANSPARENCY" value="255" type="string"/>
			<att name="NODE_LABEL_WIDTH" value="200" type="string"/>
			<att name="NODE_LABEL" value="-2.5" type="string"/>
			<att name="NODE_LABEL_FONT_SIZE" value="12" type="string"/>
			<att name="NODE_LABEL_TRANSPARENCY" value="255" type="string"/>
			<att name="NODE_LABEL_COLOR" value="#000000" type="string"/>
			<att name="NODE_VISIBLE" value="true" type="string"/>
			<att name="NODE_DEPTH" value="0.0" type="string"/>
			<att name="NODE_BORDER_TRANSPARENCY" value="255" type="string"/>
			<att name="NODE_LABEL_FONT_FACE" value="Dialog,plain,12" type="string"/>
			<att name="NODE_LABEL_TRANSPARENCY" value="255" type="string"/>
		</graphics>
	</node>
	<node id="B4LTM6 Q7KNM2" label="B4LTM6 Q7KNM2">
		<att name="ProteinDescription" value="GJ19711 #### Dorsal interacting protein 4 OS=Drosophila melanogaster GN=lwr PE=1 SV=1 " type="string"/>
		<att name="ACC" value="B4LTM6 Q7KNM2" type="string"/>
		<att name="numPeptideSequencesInProteins" value="2" type="integer"/>
		<att name="conclusiveProtein" value="0" type="integer"/>
		<att name="numConnectedPeptideNodes" value="2" type="integer"/>
		<att name="UniprotKB" value="B4LTM6 Q7KNM2" type="string"/>
		<att name="numProteins" value="2" type="integer"/>
		<att name="GeneName" value="Dvir\GJ19711,lwr" type="string"/>
		<att name="containsPTMs" value="0" type="integer"/>
		<att name="conclusiveProteinNode" value="1" type="integer"/>
		<att name="isFiltered" value="0" type="integer"/>
		<att name="ID" value="B4LTM6_DROVI Q7KNM2_DROME" type="string"/>
		<att name="numPsmsInProtein" value="8" type="integer"/>
		<att name="Species" value="[Drosophila virilis, Drosophila melanogaster]" type="string"/>
		<att name="isProtein" value="1" type="integer"/>
		<graphics type="ELLIPSE" h="30" w="70" width="4" outline="#000000" fill="#ff66ff">
			<att name="NODE_TOOLTIP" value="&lt;html&gt;&lt;b&gt;Protein ACC(s):&lt;/b&gt;&lt;br&gt;B4LTM6 Q7KNM2&lt;br&gt;&lt;b&gt;Protein name(s):&lt;/b&gt;&lt;br&gt; GJ19711&lt;br&gt;Dorsal interacting protein 4 OS=Drosophila melanogaster GN=lwr PE=1 SV=1 &lt;br&gt;&lt;b&gt;TAX:&lt;/b&gt; [Drosophila virilis, Drosophila melanogaster]&lt;br&gt;&lt;b&gt;Gene name:&lt;/b&gt; Dvir\GJ19711,lwr&lt;/html&gt;" type="string"/>
			<att name="NODE_NESTED_NETWORK_IMAGE_VISIBLE" value="true" type="string"/>
			<att name="NODE_BORDER_STROKE" value="SOLID" type="string"/>
			<att name="NODE_SELECTED" value="false" type="string"/>
			<att name="NODE_TRANSPARENCY" value="255" type="string"/>
			<att name="NODE_LABEL_WIDTH" value="200" type="string"/>
			<att name="NODE_LABEL" value="B4LTM6 Q7KNM2" type="string"/>
			<att name="NODE_LABEL_FONT_SIZE" value="12" type="string"/>
			<att name="NODE_LABEL_TRANSPARENCY" value="255" type="string"/>
			<att name="NODE_LABEL_COLOR" value="#000000" type="string"/>
			<att name="NODE_VISIBLE" value="true" type="string"/>
			<att name="NODE_DEPTH" value="0.0" type="string"/>
			<att name="NODE_BORDER_TRANSPARENCY" value="255" type="string"/>
			<att name="NODE_LABEL_FONT_FACE" value="Dialog,plain,12" type="string"/>
			<att name="NODE_LABEL_TRANSPARENCY" value="255" type="string"/>
		</graphics>
	</node>
	<node id="RYSEDLELEDAVHTAILTLK" label="RYSEDLELEDAVHTAILTLK">
		<att name="numMSRuns" value="2" type="integer"/>
		<att name="numReplicates" value="1" type="integer"/>
		<att name="PCQ_ID" value="RYSEDLELEDAVHTAILTLK" type="string"/>
		<att name="numConnectedProteinNodes" value="1" type="integer"/>
		<att name="numPeptideSequences" value="1" type="integer"/>
		<att name="PeptideSequences" value="RYSEDLELEDAVHTAILTLK" type="string"/>
		<att name="significant" value="1" type="integer"/>
		<att name="numProteins" value="1" type="integer"/>
		<att name="ionCount" value="6" type="integer"/>
		<att name="Rc" value="-Infinity" type="real"/>
		<att name="numPsms" value="7" type="integer"/>
		<att name="containsPTMs" value="0" type="integer"/>
		<att name="Ri" value="NaN" type="real"/>
		<att name="lightIons" value="0" type="integer"/>
		<att name="uniquePeptide" value="1" type="integer"/>
		<att name="isFiltered" value="0" type="integer"/>
		<att name="finalRatio" value="-Infinity" type="real"/>
		<att name="heavyIons" value="6" type="integer"/>
		<att name="normHeavyIons" value="0.8571428571428571" type="real"/>
		<att name="uniquePeptideNode" value="1" type="integer"/>
		<att name="normLightIons" value="0.0" type="real"/>
		<att name="isProtein" value="0" type="integer"/>
		<graphics type="ROUNDRECT" h="30" w="70" width="4" outline="#000000" fill="#0000ff">
			<att name="NODE_TOOLTIP" value="&lt;html&gt;RYSEDLELEDAVHTAILTLK&lt;br&gt;1 Peptide sequences&lt;br&gt;7 PSMs&lt;br&gt;Shared by 1 protein Nodes&lt;br&gt;Shared by 1 proteins&lt;br&gt;Detected in 2 MS runs&lt;br&gt;Detected in 1 Replicates&lt;br&gt;Ion count ratio Rc = -Infinity = log2( (0) / (6/7) )&lt;br&gt;Individual peptides in the node:&lt;br&gt;RYSEDLELEDAVHTAILTLK, 7 PSMs, Shared by 1 proteins, Detected in 2 MS Runs, Detected in 1 replicates, Rc = -Infinity&lt;br&gt;&lt;/html&gt;" type="string"/>
			<att name="NODE_NESTED_NETWORK_IMAGE_VISIBLE" value="true" type="string"/>
			<att name="NODE_BORDER_STROKE" value="SOLID" type="string"/>
			<att name="NODE_SELECTED" value="false" type="string"/>
			<att name="NODE_TRANSPARENCY" value="255" type="string"/>
			<att name="NODE_LABEL_WIDTH" value="200" type="string"/>
			<att name="NODE_LABEL" value="-Infinity*" type="string"/>
			<att name="NODE_LABEL_FONT_SIZE" value="12" type="string"/>
			<att name="NODE_LABEL_TRANSPARENCY" value="255" type="string"/>
			<att name="NODE_LABEL_COLOR" value="#000000" type="string"/>
			<att name="NODE_VISIBLE" value="true" type="string"/>
			<att name="NODE_DEPTH" value="0.0" type="string"/>
			<att name="NODE_BORDER_TRANSPARENCY" value="255" type="string"/>
			<att name="NODE_LABEL_FONT_FACE" value="Dialog,plain,12" type="string"/>
			<att name="NODE_LABEL_TRANSPARENCY" value="255" type="string"/>
		</graphics>
	</node>
	<node id="B4LYA3" label="B4LYA3">
		<att name="ProteinDescription" value="Proteasome subunit alpha type OS=Drosophila virilis GN=Dvir\GJ24473 PE=3 SV=1 " type="string"/>
		<att name="ACC" value="B4LYA3" type="string"/>
		<att name="numPeptideSequencesInProteins" value="1" type="integer"/>
		<att name="conclusiveProtein" value="1" type="integer"/>
		<att name="numConnectedPeptideNodes" value="1" type="integer"/>
		<att name="UniprotKB" value="B4LYA3" type="string"/>
		<att name="numProteins" value="1" type="integer"/>
		<att name="GeneName" value="Dvir\GJ24473" type="string"/>
		<att name="containsPTMs" value="0" type="integer"/>
		<att name="conclusiveProteinNode" value="1" type="integer"/>
		<att name="isFiltered" value="0" type="integer"/>
		<att name="ID" value="B4LYA3_DROVI" type="string"/>
		<att name="numPsmsInProtein" value="7" type="integer"/>
		<att name="Species" value="[Drosophila virilis]" type="string"/>
		<att name="isProtein" value="1" type="integer"/>
		<graphics type="ELLIPSE" h="30" w="70" width="4" outline="#000000" fill="#00cc66">
			<att name="NODE_TOOLTIP" value="&lt;html&gt;&lt;b&gt;Protein ACC(s):&lt;/b&gt;&lt;br&gt;B4LYA3&lt;br&gt;&lt;b&gt;Protein name(s):&lt;/b&gt;&lt;br&gt; Proteasome subunit alpha type OS=Drosophila virilis GN=Dvir\GJ24473 PE=3 SV=1 &lt;br&gt;&lt;b&gt;TAX:&lt;/b&gt; [Drosophila virilis]&lt;br&gt;&lt;b&gt;Gene name:&lt;/b&gt; Dvir\GJ24473&lt;/html&gt;" type="string"/>
			<att name="NODE_NESTED_NETWORK_IMAGE_VISIBLE" value="true" type="string"/>
			<att name="NODE_BORDER_STROKE" value="SOLID" type="string"/>
			<att name="NODE_SELECTED" value="false" type="string"/>
			<att name="NODE_TRANSPARENCY" value="255" type="string"/>
			<att name="NODE_LABEL_WIDTH" value="200" type="string"/>
			<att name="NODE_LABEL" value="B4LYA3" type="string"/>
			<att name="NODE_LABEL_FONT_SIZE" value="12" type="string"/>
			<att name="NODE_LABEL_TRANSPARENCY" value="255" type="string"/>
			<att name="NODE_LABEL_COLOR" value="#000000" type="string"/>
			<att name="NODE_VISIBLE" value="true" type="string"/>
			<att name="NODE_DEPTH" value="0.0" type="string"/>
			<att name="NODE_BORDER_TRANSPARENCY" value="255" type="string"/>
			<att name="NODE_LABEL_FONT_FACE" value="Dialog,plain,12" type="string"/>
			<att name="NODE_LABEL_TRANSPARENCY" value="255" type="string"/>
		</graphics>
	</node>
	<node id="GEDLSPNQDGSIERTILEPSDK_KLDLSGDGGVLK" label="GEDLSPNQDGSIERTILEPSDK_KLDLSGDGGVLK">
		<att name="numMSRuns" value="4" type="integer"/>
		<att name="numReplicates" value="2" type="integer"/>
		<att name="PCQ_ID" value="GEDLSPNQDGSIERTILEPSDK_KLDLSGDGGVLK" type="string"/>
		<att name="numConnectedProteinNodes" value="1" type="integer"/>
		<att name="numPeptideSequences" value="2" type="integer"/>
		<att name="PeptideSequences" value="GEDLSPNQDGSIERTILEPSDK_KLDLSGDGGVLK" type="string"/>
		<att name="significant" value="0" type="integer"/>
		<att name="numProteins" value="1" type="integer"/>
		<att name="ionCount" value="0" type="integer"/>
		<att name="Rc" value="NaN" type="real"/>
		<att name="numPsms" value="8" type="integer"/>
		<att name="containsPTMs" value="0" type="integer"/>
		<att name="Ri" value="NaN" type="real"/>
		<att name="lightIons" value="0" type="integer"/>
		<att name="uniquePeptide" value="1" type="integer"/>
		<att name="isFiltered" value="0" type="integer"/>
		<att name="finalRatio" value="NaN" type="real"/>
		<att name="heavyIons" value="0" type="integer"/>
		<att name="uniquePeptideNode" value="1" type="integer"/>
		<att name="isProtein" value="0" type="integer"/>
		<graphics type="ROUNDRECT" h="30" w="70" width="4" outline="#000000" fill="#ffffff">
			<att name="NODE_TOOLTIP" value="&lt;html&gt;GEDLSPNQDGSIERTILEPSDK_KLDLSGDGGVLK&lt;br&gt;2 Peptide sequences&lt;br&gt;8 PSMs&lt;br&gt;Shared by 1 protein Nodes&lt;br&gt;Shared by 1 proteins&lt;br&gt;Detected in 4 MS runs&lt;br&gt;Detected in 2 Replicates&lt;br&gt;Ion count ratio Rc = N/A = log2( () / () )&lt;br&gt;Individual peptides in the node:&lt;br&gt;GEDLSPNQDGSIERTILEPSDK, 7 PSMs, Shared by 1 proteins, Detected in 4 MS Runs, Detected in 1 replicates, Peptide with no PSM ratios = NaN&lt;br&gt;KLDLSGDGGVLK, 1 PSMs, Shared by 1 proteins, Detected in 1 MS Runs, Detected in 1 replicates, Peptide with no PSM ratios = NaN&lt;br&gt;&lt;/html&gt;" type="string"/>
			<att name="NODE_NESTED_NETWORK_IMAGE_VISIBLE" value="true" type="string"/>
			<att name="NODE_BORDER_STROKE" value="SOLID" type="string"/>
			<att name="NODE_SELECTED" value="false" type="string"/>
			<att name="NODE_TRANSPARENCY" value="255" type="string"/>
			<att name="NODE_LABEL_WIDTH" value="200" type="string"/>
			<att name="NODE_LABEL" value="N/A" type="string"/>
			<att name="NODE_LABEL_FONT_SIZE" value="12" type="string"/>
			<att name="NODE_LABEL_TRANSPARENCY" value="255" type="string"/>
			<att name="NODE_LABEL_COLOR" value="#000000" type="string"/>
			<att name="NODE_VISIBLE" value="true" type="string"/>
			<att name="NODE_DEPTH" value="0.0" type="string"/>
			<att name="NODE_BORDER_TRANSPARENCY" value="255" type="string"/>
			<att name="NODE_LABEL_FONT_FACE" value="Dialog,plain,12" type="string"/>
			<att name="NODE_LABEL_TRANSPARENCY" value="255" type="string"/>
		</graphics>
	</node>
	<node id="B4LRC2" label="B4LRC2">
		<att name="ProteinDescription" value="GJ17544 OS=Drosophila virilis GN=Dvir\GJ17544 PE=4 SV=1 " type="string"/>
		<att name="ACC" value="B4LRC2" type="string"/>
		<att name="numPeptideSequencesInProteins" value="3" type="integer"/>
		<att name="conclusiveProtein" value="0" type="integer"/>
		<att name="numConnectedPeptideNodes" value="3" type="integer"/>
		<att name="UniprotKB" value="B4LRC2" type="string"/>
		<att name="numProteins" value="1" type="integer"/>
		<att name="Classification2Case" value="6" type="string"/>
		<att name="containsPTMs" value="0" type="integer"/>
		<att name="conclusiveProteinNode" value="1" type="integer"/>
		<att name="isFiltered" value="0" type="integer"/>
		<att name="ID" value="B4LRC2" type="string"/>
		<att name="numPsmsInProtein" value="9" type="integer"/>
		<att name="Species" value="[Drosophila virilis]" type="string"/>
		<att name="isProtein" value="1" type="integer"/>
		<graphics type="ELLIPSE" h="30" w="70" width="4" outline="#000000" fill="#00cc66">
			<att name="NODE_TOOLTIP" value="&lt;html&gt;&lt;b&gt;Protein ACC(s):&lt;/b&gt;&lt;br&gt;B4LRC2&lt;br&gt;&lt;b&gt;Protein name(s):&lt;/b&gt;&lt;br&gt; GJ17544 OS=Drosophila virilis GN=Dvir\GJ17544 PE=4 SV=1 &lt;br&gt;&lt;b&gt;Classification case(s):&lt;/b&gt;&lt;br&gt;&lt;b&gt;6&lt;/b&gt;: Not classified&lt;br&gt;&lt;b&gt;TAX:&lt;/b&gt; [Drosophila virilis]&lt;br&gt;&lt;b&gt;Gene name:&lt;/b&gt; &lt;/html&gt;" type="string"/>
			<att name="NODE_NESTED_NETWORK_IMAGE_VISIBLE" value="true" type="string"/>
			<att name="NODE_BORDER_STROKE" value="SOLID" type="string"/>
			<att name="NODE_SELECTED" value="false" type="string"/>
			<att name="NODE_TRANSPARENCY" value="255" type="string"/>
			<att name="NODE_LABEL_WIDTH" value="200" type="string"/>
			<att name="NODE_LABEL" value="B4LRC2" type="string"/>
			<att name="NODE_LABEL_FONT_SIZE" value="12" type="string"/>
			<att name="NODE_LABEL_TRANSPARENCY" value="255" type="string"/>
			<att name="NODE_LABEL_COLOR" value="#000000" type="string"/>
			<att name="NODE_VISIBLE" value="true" type="string"/>
			<att name="NODE_DEPTH" value="0.0" type="string"/>
			<att name="NODE_BORDER_TRANSPARENCY" value="255" type="string"/>
			<att name="NODE_LABEL_FONT_FACE" value="Dialog,plain,12" type="string"/>
			<att name="NODE_LABEL_TRANSPARENCY" value="255" type="string"/>
		</graphics>
	</node>
	<node id="VIQLEPGNK" label="VIQLEPGNK">
		<att name="numMSRuns" value="1" type="integer"/>
		<att name="numReplicates" value="1" type="integer"/>
		<att name="PCQ_ID" value="VIQLEPGNK" type="string"/>
		<att name="numConnectedProteinNodes" value="2" type="integer"/>
		<att name="numPeptideSequences" value="1" type="integer"/>
		<att name="PeptideSequences" value="VIQLEPGNK" type="string"/>
		<att name="significant" value="0" type="integer"/>
		<att name="numProteins" value="2" type="integer"/>
		<att name="ionCount" value="0" type="integer"/>
		<att name="Rc" value="NaN" type="real"/>
		<att name="numPsms" value="1" type="integer"/>
		<att name="containsPTMs" value="0" type="integer"/>
		<att name="Ri" value="NaN" type="real"/>
		<att name="lightIons" value="0" type="integer"/>
		<att name="uniquePeptide" value="0" type="integer"/>
		<att name="isFiltered" value="0" type="integer"/>
		<att name="finalRatio" value="NaN" type="real"/>
		<att name="heavyIons" value="0" type="integer"/>
		<att name="uniquePeptideNode" value="0" type="integer"/>
		<att name="isProtein" value="0" type="integer"/>
		<graphics type="ROUNDRECT" h="30" w="70" width="4" outline="#000000" fill="#ffffff">
			<att name="NODE_TOOLTIP" value="&lt;html&gt;VIQLEPGNK&lt;br&gt;1 Peptide sequences&lt;br&gt;1 PSMs&lt;br&gt;Shared by 2 protein Nodes&lt;br&gt;Shared by 2 proteins&lt;br&gt;Detected in 1 MS runs&lt;br&gt;Detected in 1 Replicates&lt;br&gt;Ion count ratio Rc = N/A = log2( () / () )&lt;br&gt;Individual peptides in the node:&lt;br&gt;VIQLEPGNK, 1 PSMs, Shared by 2 proteins, Detected in 1 MS Runs, Detected in 1 replicates, Peptide with no PSM ratios = NaN&lt;br&gt;&lt;/html&gt;" type="string"/>
			<att name="NODE_NESTED_NETWORK_IMAGE_VISIBLE" value="true" type="string"/>
			<att name="NODE_BORDER_STROKE" value="SOLID" type="string"/>
			<att name="NODE_SELECTED" value="false" type="string"/>
			<att name="NODE_TRANSPARENCY" value="255" type="string"/>
			<att name="NODE_LABEL_WIDTH" value="200" type="string"/>
			<att name="NODE_LABEL" value="N/A" type="string"/>
			<att name="NODE_LABEL_FONT_SIZE" value="12" type="string"/>
			<att name="NODE_LABEL_TRANSPARENCY" value="255" type="string"/>
			<att name="NODE_LABEL_COLOR" value="#000000" type="string"/>
			<att name="NODE_VISIBLE" value="true" type="string"/>
			<att name="NODE_DEPTH" value="0.0" type="string"/>
			<att name="NODE_BORDER_TRANSPARENCY" value="255" type="string"/>
			<att name="NODE_LABEL_FONT_FACE" value="Dialog,plain,12" type="string"/>
			<att name="NODE_LABEL_TRANSPARENCY" value="255" type="string"/>
		</graphics>
	</node>
	<node id="Q9VL78" label="Q9VL78">
		<att name="ProteinDescription" value="FK506-binding protein 59 OS=Drosophila melanogaster GN=FKBP59 PE=1 SV=1 " type="string"/>
		<att name="ACC" value="Q9VL78" type="string"/>
		<att name="numPeptideSequencesInProteins" value="4" type="integer"/>
		<att name="conclusiveProtein" value="0" type="integer"/>
		<att name="numConnectedPeptideNodes" value="4" type="integer"/>
		<att name="UniprotKB" value="Q9VL78" type="string"/>
		<att name="numProteins" value="1" type="integer"/>
		<att name="Classification2Case" value="6" type="string"/>
		<att name="GeneName" value="FKBP59" type="string"/>
		<att name="containsPTMs" value="0" type="integer"/>
		<att name="conclusiveProteinNode" value="1" type="integer"/>
		<att name="isFiltered" value="0" type="integer"/>
		<att name="ID" value="FKB59_DROME" type="string"/>
		<att name="numPsmsInProtein" value="10" type="integer"/>
		<att name="Species" value="[Drosophila melanogaster]" type="string"/>
		<att name="isProtein" value="1" type="integer"/>
		<graphics type="ELLIPSE" h="30" w="70" width="4" outline="#000000" fill="#0080ff">
			<att name="NODE_TOOLTIP" value="&lt;html&gt;&lt;b&gt;Protein ACC(s):&lt;/b&gt;&lt;br&gt;Q9VL78&lt;br&gt;&lt;b&gt;Protein name(s):&lt;/b&gt;&lt;br&gt; FK506-binding protein 59 OS=Drosophila melanogaster GN=FKBP59 PE=1 SV=1 &lt;br&gt;&lt;b&gt;Classification case(s):&lt;/b&gt;&lt;br&gt;&lt;b&gt;6&lt;/b&gt;: Not classified&lt;br&gt;&lt;b&gt;TAX:&lt;/b&gt; [Drosophila melanogaster]&lt;br&gt;&lt;b&gt;Gene name:&lt;/b&gt; FKBP59&lt;/html&gt;" type="string"/>
			<att name="NODE_NESTED_NETWORK_IMAGE_VISIBLE" value="true" type="string"/>
			<att name="NODE_BORDER_STROKE" value="SOLID" type="string"/>
			<att name="NODE_SELECTED" value="false" type="string"/>
			<att name="NODE_TRANSPARENCY" value="255" type="string"/>
			<att name="NODE_LABEL_WIDTH" value="200" type="string"/>
			<att name="NODE_LABEL" value="Q9VL78" type="string"/>
			<att name="NODE_LABEL_FONT_SIZE" value="12" type="string"/>
			<att name="NODE_LABEL_TRANSPARENCY" value="255" type="string"/>
			<att name="NODE_LABEL_COLOR" value="#000000" type="string"/>
			<att name="NODE_VISIBLE" value="true" type="string"/>
			<att name="NODE_DEPTH" value="0.0" type="string"/>
			<att name="NODE_BORDER_TRANSPARENCY" value="255" type="string"/>
			<att name="NODE_LABEL_FONT_FACE" value="Dialog,plain,12" type="string"/>
			<att name="NODE_LABEL_TRANSPARENCY" value="255" type="string"/>
		</graphics>
	</node>
	<node id="AIGIIDGVEIALEK_GEDLSPNQDGSIDRTILEASDK_NILPTTVHTNEEVK" label="AIGIIDGVEIALEK_GEDLSPNQDGSIDRTILEASDK_NILPTTVHTNEEVK">
		<att name="numMSRuns" value="5" type="integer"/>
		<att name="numReplicates" value="3" type="integer"/>
		<att name="PCQ_ID" value="AIGIIDGVEIALEK_GEDLSPNQDGSIDRTILEASDK_NILPTTVHTNEEVK" type="string"/>
		<att name="numConnectedProteinNodes" value="1" type="integer"/>
		<att name="numPeptideSequences" value="3" type="integer"/>
		<att name="PeptideSequences" value="AIGIIDGVEIALEK_GEDLSPNQDGSIDRTILEASDK_NILPTTVHTNEEVK" type="string"/>
		<att name="significant" value="1" type="integer"/>
		<att name="numProteins" value="1" type="integer"/>
		<att name="ionCount" value="4" type="integer"/>
		<att name="Rc" value="Infinity" type="real"/>
		<att name="numPsms" value="9" type="integer"/>
		<att name="containsPTMs" value="0" type="integer"/>
		<att name="Ri" value="NaN" type="real"/>
		<att name="lightIons" value="4" type="integer"/>
		<att name="uniquePeptide" value="1" type="integer"/>
		<att name="isFiltered" value="0" type="integer"/>
		<att name="finalRatio" value="Infinity" type="real"/>
		<att name="heavyIons" value="0" type="integer"/>
		<att name="normHeavyIons" value="0.0" type="real"/>
		<att name="uniquePeptideNode" value="1" type="integer"/>
		<att name="normLightIons" value="4.0" type="real"/>
		<att name="isProtein" value="0" type="integer"/>
		<graphics type="ROUNDRECT" h="30" w="70" width="4" outline="#000000" fill="#ff0000">
			<att name="NODE_TOOLTIP" value="&lt;html&gt;AIGIIDGVEIALEK_GEDLSPNQDGSIDRTILEASDK_NILPTTVHTNEEVK&lt;br&gt;3 Peptide sequences&lt;br&gt;9 PSMs&lt;br&gt;Shared by 1 protein Nodes&lt;br&gt;Shared by 1 proteins&lt;br&gt;Detected in 5 MS runs&lt;br&gt;Detected in 3 Replicates&lt;br&gt;Ion count ratio Rc = Infinity = log2( (4/1) / (0) )&lt;br&gt;Individual peptides in the node:&lt;br&gt;AIGIIDGVEIALEK, 3 PSMs, Shared by 1 proteins, Detected in 2 MS Runs, Detected in 1 replicates, Peptide with no PSM ratios = NaN&lt;br&gt;GEDLSPNQDGSIDRTILEASDK, 5 PSMs, Shared by 1 proteins, Detected in 5 MS Runs, Detected in 1 replicates, Peptide with no PSM ratios = NaN&lt;br&gt;NILPTTVHTNEEVK, 1 PSMs, Shared by 1 proteins, Detected in 1 MS Runs, Detected in 1 replicates, Rc = Infinity&lt;br&gt;&lt;/html&gt;" type="string"/>
			<att name="NODE_NESTED_NETWORK_IMAGE_VISIBLE" value="true" type="string"/>
			<att name="NODE_BORDER_STROKE" value="SOLID" type="string"/>
			<att name="NODE_SELECTED" value="false" type="string"/>
			<att name="NODE_TRANSPARENCY" value="255" type="string"/>
			<att name="NODE_LABEL_WIDTH" value="200" type="string"/>
			<att name="NODE_LABEL" value="Infinity*" type="string"/>
			<att name="NODE_LABEL_FONT_SIZE" value="12" type="string"/>
			<att name="NODE_LABEL_TRANSPARENCY" value="255" type="string"/>
			<att name="NODE_LABEL_COLOR" value="#000000" type="string"/>
			<att name="NODE_VISIBLE" value="true" type="string"/>
			<att name="NODE_DEPTH" value="0.0" type="string"/>
			<att name="NODE_BORDER_TRANSPARENCY" value="255" type="string"/>
			<att name="NODE_LABEL_FONT_FACE" value="Dialog,plain,12" type="string"/>
			<att name="NODE_LABEL_TRANSPARENCY" value="255" type="string"/>
		</graphics>
	</node>
	<node id="INTGELTNGK_THLPGYVTLADSLK_VRMLADPAGIFASALDVNIDLPPLGGVRSK" label="INTGELTNGK_THLPGYVTLADSLK_VRMLADPAGIFASALDVNIDLPPLGGVRSK">
		<att name="numMSRuns" value="3" type="integer"/>
		<att name="numReplicates" value="3" type="integer"/>
		<att name="PCQ_ID" value="INTGELTNGK_THLPGYVTLADSLK_VRMLADPAGIFASALDVNIDLPPLGGVRSK" type="string"/>
		<att name="numConnectedProteinNodes" value="1" type="integer"/>
		<att name="numPeptideSequences" value="3" type="integer"/>
		<att name="PeptideSequences" value="INTGELTNGK_THLPGYVTLADSLK_VRMLADPAGIFASALDVNIDLPPLGGVRSK" type="string"/>
		<att name="significant" value="1" type="integer"/>
		<att name="numProteins" value="1" type="integer"/>
		<att name="ionCount" value="5" type="integer"/>
		<att name="Rc" value="-Infinity" type="real"/>
		<att name="numPsms" value="4" type="integer"/>
		<att name="containsPTMs" value="0" type="integer"/>
		<att name="Ri" value="NaN" type="real"/>
		<att name="lightIons" value="0" type="integer"/>
		<att name="uniquePeptide" value="1" type="integer"/>
		<att name="isFiltered" value="0" type="integer"/>
		<att name="finalRatio" value="-Infinity" type="real"/>
		<att name="heavyIons" value="5" type="integer"/>
		<att name="normHeavyIons" value="5.0" type="real"/>
		<att name="uniquePeptideNode" value="1" type="integer"/>
		<att name="normLightIons" value="0.0" type="real"/>
		<att name="isProtein" value="0" type="integer"/>
		<graphics type="ROUNDRECT" h="30" w="70" width="4" outline="#000000" fill="#0000ff">
			<att name="NODE_TOOLTIP" value="&lt;html&gt;INTGELTNGK_THLPGYVTLADSLK_VRMLADPAGIFASALDVNIDLPPLGGVRSK&lt;br&gt;3 Peptide sequences&lt;br&gt;4 PSMs&lt;br&gt;Shared by 1 protein Nodes&lt;br&gt;Shared by 1 proteins&lt;br&gt;Detected in 3 MS runs&lt;br&gt;Detected in 3 Replicates&lt;br&gt;Ion count ratio Rc = -Infinity = log2( (0) / (5/1) )&lt;br&gt;Individual peptides in the node:&lt;br&gt;INTGELTNGK, 1 PSMs, Shared by 1 proteins, Detected in 1 MS Runs, Detected in 1 replicates, Rc = -Infinity&lt;br&gt;THLPGYVTLADSLK, 2 PSMs, Shared by 1 proteins, Detected in 2 MS Runs, Detected in 1 replicates, Peptide with no PSM ratios = NaN&lt;br&gt;VRMLADPAGIFASALDVNIDLPPLGGVRSK, 1 PSMs, Shared by 1 proteins, Detected in 1 MS Runs, Detected in 1 replicates, Peptide with no PSM ratios = NaN&lt;br&gt;&lt;/html&gt;" type="string"/>
			<att name="NODE_NESTED_NETWORK_IMAGE_VISIBLE" value="true" type="string"/>
			<att name="NODE_BORDER_STROKE" value="SOLID" type="string"/>
			<att name="NODE_SELECTED" value="false" type="string"/>
			<att name="NODE_TRANSPARENCY" value="255" type="string"/>
			<att name="NODE_LABEL_WIDTH" value="200" type="string"/>
			<att name="NODE_LABEL" value="-Infinity*" type="string"/>
			<att name="NODE_LABEL_FONT_SIZE" value="12" type="string"/>
			<att name="NODE_LABEL_TRANSPARENCY" value="255" type="string"/>
			<att name="NODE_LABEL_COLOR" value="#000000" type="string"/>
			<att name="NODE_VISIBLE" value="true" type="string"/>
			<att name="NODE_DEPTH" value="0.0" type="string"/>
			<att name="NODE_BORDER_TRANSPARENCY" value="255" type="string"/>
			<att name="NODE_LABEL_FONT_FACE" value="Dialog,plain,12" type="string"/>
			<att name="NODE_LABEL_TRANSPARENCY" value="255" type="string"/>
		</graphics>
	</node>
	<node id="B4LZ87" label="B4LZ87">
		<att name="ProteinDescription" value="GJ23970 OS=Drosophila virilis GN=Dvir\GJ23970 PE=4 SV=1 " type="string"/>
		<att name="ACC" value="B4LZ87" type="string"/>
		<att name="numPeptideSequencesInProteins" value="3" type="integer"/>
		<att name="conclusiveProtein" value="0" type="integer"/>
		<att name="numConnectedPeptideNodes" value="3" type="integer"/>
		<att name="UniprotKB" value="B4LZ87" type="string"/>
		<att name="numProteins" value="1" type="integer"/>
		<att name="GeneName" value="Dvir\GJ23970" type="string"/>
		<att name="containsPTMs" value="0" type="integer"/>
		<att name="conclusiveProteinNode" value="1" type="integer"/>
		<att name="isFiltered" value="0" type="integer"/>
		<att name="ID" value="B4LZ87_DROVI" type="string"/>
		<att name="numPsmsInProtein" value="4" type="integer"/>
		<att name="Species" value="[Drosophila virilis]" type="string"/>
		<att name="isProtein" value="1" type="integer"/>
		<graphics type="ELLIPSE" h="30" w="70" width="4" outline="#000000" fill="#00cc66">
			<att name="NODE_TOOLTIP" value="&lt;html&gt;&lt;b&gt;Protein ACC(s):&lt;/b&gt;&lt;br&gt;B4LZ87&lt;br&gt;&lt;b&gt;Protein name(s):&lt;/b&gt;&lt;br&gt; GJ23970 OS=Drosophila virilis GN=Dvir\GJ23970 PE=4 SV=1 &lt;br&gt;&lt;b&gt;TAX:&lt;/b&gt; [Drosophila virilis]&lt;br&gt;&lt;b&gt;Gene name:&lt;/b&gt; Dvir\GJ23970&lt;/html&gt;" type="string"/>
			<att name="NODE_NESTED_NETWORK_IMAGE_VISIBLE" value="true" type="string"/>
			<att name="NODE_BORDER_STROKE" value="SOLID" type="string"/>
			<att name="NODE_SELECTED" value="false" type="string"/>
			<att name="NODE_TRANSPARENCY" value="255" type="string"/>
			<att name="NODE_LABEL_WIDTH" value="200" type="string"/>
			<att name="NODE_LABEL" value="B4LZ87" type="string"/>
			<att name="NODE_LABEL_FONT_SIZE" value="12" type="string"/>
			<att name="NODE_LABEL_TRANSPARENCY" value="255" type="string"/>
			<att name="NODE_LABEL_COLOR" value="#000000" type="string"/>
			<att name="NODE_VISIBLE" value="true" type="string"/>
			<att name="NODE_DEPTH" value="0.0" type="string"/>
			<att name="NODE_BORDER_TRANSPARENCY" value="255" type="string"/>
			<att name="NODE_LABEL_FONT_FACE" value="Dialog,plain,12" type="string"/>
			<att name="NODE_LABEL_TRANSPARENCY" value="255" type="string"/>
		</graphics>
	</node>
	<node id="SYSGREFDDLSPTEQK_TVEQSLNFFGTDPERGLTLDQIK" label="SYSGREFDDLSPTEQK_TVEQSLNFFGTDPERGLTLDQIK">
		<att name="numMSRuns" value="3" type="integer"/>
		<att name="numReplicates" value="2" type="integer"/>
		<att name="PCQ_ID" value="SYSGREFDDLSPTEQK_TVEQSLNFFGTDPERGLTLDQIK" type="string"/>
		<att name="numConnectedProteinNodes" value="1" type="integer"/>
		<att name="numPeptideSequences" value="2" type="integer"/>
		<att name="PeptideSequences" value="SYSGREFDDLSPTEQK_TVEQSLNFFGTDPERGLTLDQIK" type="string"/>
		<att name="significant" value="0" type="integer"/>
		<att name="numProteins" value="1" type="integer"/>
		<att name="ionCount" value="0" type="integer"/>
		<att name="Rc" value="NaN" type="real"/>
		<att name="numPsms" value="4" type="integer"/>
		<att name="containsPTMs" value="0" type="integer"/>
		<att name="Ri" value="NaN" type="real"/>
		<att name="lightIons" value="0" type="integer"/>
		<att name="uniquePeptide" value="1" type="integer"/>
		<att name="isFiltered" value="0" type="integer"/>
		<att name="finalRatio" value="NaN" type="real"/>
		<att name="heavyIons" value="0" type="integer"/>
		<att name="uniquePeptideNode" value="1" type="integer"/>
		<att name="isProtein" value="0" type="integer"/>
		<graphics type="ROUNDRECT" h="30" w="70" width="4" outline="#000000" fill="#ffffff">
			<att name="NODE_TOOLTIP" value="&lt;html&gt;SYSGREFDDLSPTEQK_TVEQSLNFFGTDPERGLTLDQIK&lt;br&gt;2 Peptide sequences&lt;br&gt;4 PSMs&lt;br&gt;Shared by 1 protein Nodes&lt;br&gt;Shared by 1 proteins&lt;br&gt;Detected in 3 MS runs&lt;br&gt;Detected in 2 Replicates&lt;br&gt;Ion count ratio Rc = N/A = log2( () / () )&lt;br&gt;Individual peptides in the node:&lt;br&gt;SYSGREFDDLSPTEQK, 3 PSMs, Shared by 1 proteins, Detected in 2 MS Runs, Detected in 1 replicates, Peptide with no PSM ratios = NaN&lt;br&gt;TVEQSLNFFGTDPERGLTLDQIK, 1 PSMs, Shared by 1 proteins, Detected in 1 MS Runs, Detected in 1 replicates, Peptide with no PSM ratios = NaN&lt;br&gt;&lt;/html&gt;" type="string"/>
			<att name="NODE_NESTED_NETWORK_IMAGE_VISIBLE" value="true" type="string"/>
			<att name="NODE_BORDER_STROKE" value="SOLID" type="string"/>
			<att name="NODE_SELECTED" value="false" type="string"/>
			<att name="NODE_TRANSPARENCY" value="255" type="string"/>
			<att name="NODE_LABEL_WIDTH" value="200" type="string"/>
			<att name="NODE_LABEL" value="N/A" type="string"/>
			<att name="NODE_LABEL_FONT_SIZE" value="12" type="string"/>
			<att name="NODE_LABEL_TRANSPARENCY" value="255" type="string"/>
			<att name="NODE_LABEL_COLOR" value="#000000" type="string"/>
			<att name="NODE_VISIBLE" value="true" type="string"/>
			<att name="NODE_DEPTH" value="0.0" type="string"/>
			<att name="NODE_BORDER_TRANSPARENCY" value="255" type="string"/>
			<att name="NODE_LABEL_FONT_FACE" value="Dialog,plain,12" type="string"/>
			<att name="NODE_LABEL_TRANSPARENCY" value="255" type="string"/>
		</graphics>
	</node>
	<node id="P22700" label="P22700">
		<att name="ProteinDescription" value="Calcium-transporting ATPase sarcoplasmic/endoplasmic reticulum type OS=Drosophila melanogaster GN=Ca-P60A PE=1 SV=2 " type="string"/>
		<att name="ACC" value="P22700" type="string"/>
		<att name="numPeptideSequencesInProteins" value="3" type="integer"/>
		<att name="conclusiveProtein" value="0" type="integer"/>
		<att name="numConnectedPeptideNodes" value="3" type="integer"/>
		<att name="UniprotKB" value="P22700" type="string"/>
		<att name="numProteins" value="1" type="integer"/>
		<att name="Classification2Case" value="6" type="string"/>
		<att name="containsPTMs" value="0" type="integer"/>
		<att name="conclusiveProteinNode" value="1" type="integer"/>
		<att name="isFiltered" value="0" type="integer"/>
		<att name="ID" value="P22700" type="string"/>
		<att name="numPsmsInProtein" value="5" type="integer"/>
		<att name="Species" value="[Drosophila melanogaster]" type="string"/>
		<att name="isProtein" value="1" type="integer"/>
		<graphics type="ELLIPSE" h="30" w="70" width="4" outline="#000000" fill="#0080ff">
			<att name="NODE_TOOLTIP" value="&lt;html&gt;&lt;b&gt;Protein ACC(s):&lt;/b&gt;&lt;br&gt;P22700&lt;br&gt;&lt;b&gt;Protein name(s):&lt;/b&gt;&lt;br&gt; Calcium-transporting ATPase sarcoplasmic/endoplasmic reticulum type OS=Drosophila melanogaster GN=Ca-P60A PE=1 SV=2 &lt;br&gt;&lt;b&gt;Classification case(s):&lt;/b&gt;&lt;br&gt;&lt;b&gt;6&lt;/b&gt;: Not classified&lt;br&gt;&lt;b&gt;TAX:&lt;/b&gt; [Drosophila melanogaster]&lt;br&gt;&lt;b&gt;Gene name:&lt;/b&gt; &lt;/html&gt;" type="string"/>
			<att name="NODE_NESTED_NETWORK_IMAGE_VISIBLE" value="true" type="string"/>
			<att name="NODE_BORDER_STROKE" value="SOLID" type="string"/>
			<att name="NODE_SELECTED" value="false" type="string"/>
			<att name="NODE_TRANSPARENCY" value="255" type="string"/>
			<att name="NODE_LABEL_WIDTH" value="200" type="string"/>
			<att name="NODE_LABEL" value="P22700" type="string"/>
			<att name="NODE_LABEL_FONT_SIZE" value="12" type="string"/>
			<att name="NODE_LABEL_TRANSPARENCY" value="255" type="string"/>
			<att name="NODE_LABEL_COLOR" value="#000000" type="string"/>
			<att name="NODE_VISIBLE" value="true" type="string"/>
			<att name="NODE_DEPTH" value="0.0" type="string"/>
			<att name="NODE_BORDER_TRANSPARENCY" value="255" type="string"/>
			<att name="NODE_LABEL_FONT_FACE" value="Dialog,plain,12" type="string"/>
			<att name="NODE_LABEL_TRANSPARENCY" value="255" type="string"/>
		</graphics>
	</node>
	<node id="FSIPVVLLDETLK" label="FSIPVVLLDETLK">
		<att name="numMSRuns" value="1" type="integer"/>
		<att name="numReplicates" value="1" type="integer"/>
		<att name="PCQ_ID" value="FSIPVVLLDETLK" type="string"/>
		<att name="numConnectedProteinNodes" value="2" type="integer"/>
		<att name="numPeptideSequences" value="1" type="integer"/>
		<att name="PeptideSequences" value="FSIPVVLLDETLK" type="string"/>
		<att name="significant" value="0" type="integer"/>
		<att name="numProteins" value="2" type="integer"/>
		<att name="ionCount" value="0" type="integer"/>
		<att name="Rc" value="NaN" type="real"/>
		<att name="numPsms" value="1" type="integer"/>
		<att name="containsPTMs" value="0" type="integer"/>
		<att name="Ri" value="NaN" type="real"/>
		<att name="lightIons" value="0" type="integer"/>
		<att name="uniquePeptide" value="0" type="integer"/>
		<att name="isFiltered" value="0" type="integer"/>
		<att name="finalRatio" value="NaN" type="real"/>
		<att name="heavyIons" value="0" type="integer"/>
		<att name="uniquePeptideNode" value="0" type="integer"/>
		<att name="isProtein" value="0" type="integer"/>
		<graphics type="ROUNDRECT" h="30" w="70" width="4" outline="#000000" fill="#ffffff">
			<att name="NODE_TOOLTIP" value="&lt;html&gt;FSIPVVLLDETLK&lt;br&gt;1 Peptide sequences&lt;br&gt;1 PSMs&lt;br&gt;Shared by 2 protein Nodes&lt;br&gt;Shared by 2 proteins&lt;br&gt;Detected in 1 MS runs&lt;br&gt;Detected in 1 Replicates&lt;br&gt;Ion count ratio Rc = N/A = log2( () / () )&lt;br&gt;Individual peptides in the node:&lt;br&gt;FSIPVVLLDETLK, 1 PSMs, Shared by 2 proteins, Detected in 1 MS Runs, Detected in 1 replicates, Peptide with no PSM ratios = NaN&lt;br&gt;&lt;/html&gt;" type="string"/>
			<att name="NODE_NESTED_NETWORK_IMAGE_VISIBLE" value="true" type="string"/>
			<att name="NODE_BORDER_STROKE" value="SOLID" type="string"/>
			<att name="NODE_SELECTED" value="false" type="string"/>
			<att name="NODE_TRANSPARENCY" value="255" type="string"/>
			<att name="NODE_LABEL_WIDTH" value="200" type="string"/>
[truncated: 7,607,808 more chars]
