# Supplementary material for: Deducing the presence of proteins and proteoforms in quantitative proteomics
Source: Nat Commun. 2018 Jun 13;9:2320. doi: 10.1038/s41467-018-04411-5 (PMC5998138; doi:10.1038/s41467-018-04411-5)
Supplement: Supplementary file 8 — Supplementary Data 6 [file 41467_2018_4411_MOESM8_ESM.zip › NCOMMS-17-15642-T-s08.xml]

<?xml version="1.0" encoding="UTF-8" standalone="yes"?>
<graph id="1" label="CFBEvsHBE_protpepCollapsed_3ionsPerNode_Rc_IDs" directed="1" cy:documentVersion="3.0" xmlns:dc="http://purl.org/dc/elements/1.1/" xmlns:xlink="http://www.w3.org/1999/xlink" xmlns:rdf="http://www.w3.org/1999/02/22-rdf-syntax-ns#" xmlns:cy="http://www.cytoscape.org" xmlns="http://www.cs.rpi.edu/XGMML">
	<att name="PCQ_ID" value="CFBEvsHBE_protpepCollapsed_3ionsPerNode_Rc_IDs" type="string"/>
	<att name="selected" value="1" type="boolean"/>
	<att name="layoutAlgorithm" value="Prefuse Force Directed Layout" type="string"/>
	<graphics>
		<att name="NETWORK_NODE_SELECTION" value="true" type="string"/>
		<att name="NETWORK_HEIGHT" value="381.0" type="string"/>
		<att name="NETWORK_TITLE" value="CFBEvsHBE_protpepCollapsed_3ionsPerNode_Rc_IDs" type="string"/>
		<att name="NETWORK_EDGE_SELECTION" value="true" type="string"/>
		<att name="NETWORK_SCALE_FACTOR" value="0.23" type="string"/>
		<att name="NETWORK_WIDTH" value="946.0" type="string"/>
		<att name="NETWORK_DEPTH" value="0.0" type="string"/>
		<att name="NETWORK_BACKGROUND_PAINT" value="#FFFFFF" type="string"/>
	</graphics>
	<node id="ENGTVTAANASTLNDGAAALVLMTADAAK_FGNEVIPVTVTVK_NEQDAYAINSYTR_QGEYGLASICNGGGGASAMLIQK" label="ENGTVTAANASTLNDGAAALVLMTADAAK_FGNEVIPVTVTVK_NEQDAYAINSYTR_QGEYGLASICNGGGGASAMLIQK">
		<att name="numMSRuns" value="5" type="integer"/>
		<att name="numReplicates" value="1" type="integer"/>
		<att name="PCQ_ID" value="ENGTVTAANASTLNDGAAALVLMTADAAK_FGNEVIPVTVTVK_NEQDAYAINSYTR_QGEYGLASICNGGGGASAMLIQK" type="string"/>
		<att name="numConnectedProteinNodes" value="1" type="integer"/>
		<att name="numPeptideSequences" value="4" type="integer"/>
		<att name="PeptideSequences" value="ENGTVTAANASTLNDGAAALVLMTADAAK_FGNEVIPVTVTVK_NEQDAYAINSYTR_QGEYGLASICNGGGGASAMLIQK" type="string"/>
		<att name="significant" value="0" type="integer"/>
		<att name="numProteins" value="1" type="integer"/>
		<att name="ionCount" value="16" type="integer"/>
		<att name="Rc" value="-1.7369655941662063" type="real"/>
		<att name="numPsms" value="10" type="integer"/>
		<att name="containsPTMs" value="0" type="integer"/>
		<att name="Ri" value="NaN" type="real"/>
		<att name="lightIons" value="3" type="integer"/>
		<att name="uniquePeptide" value="1" type="integer"/>
		<att name="isFiltered" value="0" type="integer"/>
		<att name="finalRatio" value="-1.7369655941662063" type="real"/>
		<att name="heavyIons" value="13" type="integer"/>
		<att name="normHeavyIons" value="5.0" type="real"/>
		<att name="uniquePeptideNode" value="1" type="integer"/>
		<att name="normLightIons" value="1.5" type="real"/>
		<att name="isProtein" value="0" type="integer"/>
		<graphics type="ROUNDRECT" h="30" w="70" width="4" outline="#000000" fill="#ffffff">
			<att name="NODE_TOOLTIP" value="&lt;html&gt;ENGTVTAANASTLNDGAAALVLMTADAAK_FGNEVIPVTVTVK_NEQDAYAINSYTR_QGEYGLASICNGGGGASAMLIQK&lt;br&gt;4 Peptide sequences&lt;br&gt;10 PSMs&lt;br&gt;Shared by 1 protein Nodes&lt;br&gt;Shared by 1 proteins&lt;br&gt;Detected in 5 MS runs&lt;br&gt;Detected in 1 Replicates&lt;br&gt;Ion count ratio Rc = -1.7 = log2( (0 + 3/2 + 0 + 0) / (0 + 6/2 + 1/2 + 6/4) )&lt;br&gt;Individual peptides in the node:&lt;br&gt;ENGTVTAANASTLNDGAAALVLMTADAAK, 2 PSMs, Shared by 2 proteins, Detected in 1 MS Runs, Detected in 1 replicates, Rc = NaN&lt;br&gt;FGNEVIPVTVTVK, 2 PSMs, Shared by 2 proteins, Detected in 1 MS Runs, Detected in 1 replicates, Rc = -1.0&lt;br&gt;NEQDAYAINSYTR, 2 PSMs, Shared by 2 proteins, Detected in 1 MS Runs, Detected in 1 replicates, Rc = -Infinity&lt;br&gt;QGEYGLASICNGGGGASAMLIQK, 4 PSMs, Shared by 2 proteins, Detected in 2 MS Runs, Detected in 1 replicates, Rc = -Infinity&lt;br&gt;&lt;/html&gt;" type="string"/>
			<att name="NODE_NESTED_NETWORK_IMAGE_VISIBLE" value="true" type="string"/>
			<att name="NODE_BORDER_STROKE" value="SOLID" type="string"/>
			<att name="NODE_SELECTED" value="false" type="string"/>
			<att name="NODE_TRANSPARENCY" value="255" type="string"/>
			<att name="NODE_LABEL_WIDTH" value="200" type="string"/>
			<att name="NODE_LABEL" value="-1.7" type="string"/>
			<att name="NODE_LABEL_FONT_SIZE" value="12" type="string"/>
			<att name="NODE_LABEL_TRANSPARENCY" value="255" type="string"/>
			<att name="NODE_LABEL_COLOR" value="#000000" type="string"/>
			<att name="NODE_VISIBLE" value="true" type="string"/>
			<att name="NODE_DEPTH" value="0.0" type="string"/>
			<att name="NODE_BORDER_TRANSPARENCY" value="255" type="string"/>
			<att name="NODE_LABEL_FONT_FACE" value="Dialog,plain,12" type="string"/>
			<att name="NODE_LABEL_TRANSPARENCY" value="255" type="string"/>
		</graphics>
	</node>
	<node id="G3XAB4 P24752" label="G3XAB4 P24752">
		<att name="ProteinDescription" value="Acetyl-CoA acetyltransferase, mitochondrial #### Acetyl-CoA acetyltransferase, mitochondrial OS=Homo sapiens GN=ACAT1 PE=1 SV=1 " type="string"/>
		<att name="ACC" value="G3XAB4 P24752" type="string"/>
		<att name="numPeptideSequencesInProteins" value="5" type="integer"/>
		<att name="conclusiveProtein" value="0" type="integer"/>
		<att name="numConnectedPeptideNodes" value="5" type="integer"/>
		<att name="UniprotKB" value="G3XAB4 P24752" type="string"/>
		<att name="numProteins" value="2" type="integer"/>
		<att name="Classification2Case" value="6" type="string"/>
		<att name="GeneName" value="ACAT1" type="string"/>
		<att name="containsPTMs" value="0" type="integer"/>
		<att name="conclusiveProteinNode" value="1" type="integer"/>
		<att name="isFiltered" value="0" type="integer"/>
		<att name="ID" value="G3XAB4 THIL_HUMAN" type="string"/>
		<att name="numPsmsInProtein" value="13" type="integer"/>
		<att name="Species" value="[Homo sapiens]" type="string"/>
		<att name="isProtein" value="1" type="integer"/>
		<graphics type="ELLIPSE" h="30" w="70" width="4" outline="#000000" fill="#ffffff">
			<att name="NODE_TOOLTIP" value="&lt;html&gt;&lt;b&gt;Protein ACC(s):&lt;/b&gt;&lt;br&gt;G3XAB4 P24752&lt;br&gt;&lt;b&gt;Protein name(s):&lt;/b&gt;&lt;br&gt; Acetyl-CoA acetyltransferase, mitochondrial&lt;br&gt;Acetyl-CoA acetyltransferase, mitochondrial OS=Homo sapiens GN=ACAT1 PE=1 SV=1 &lt;br&gt;&lt;b&gt;Classification case(s):&lt;/b&gt;&lt;br&gt;&lt;b&gt;6&lt;/b&gt;: Not classified&lt;br&gt;&lt;b&gt;TAX:&lt;/b&gt; [Homo sapiens]&lt;br&gt;&lt;b&gt;Gene name:&lt;/b&gt; ACAT1&lt;/html&gt;" type="string"/>
			<att name="NODE_NESTED_NETWORK_IMAGE_VISIBLE" value="true" type="string"/>
			<att name="NODE_BORDER_STROKE" value="SOLID" type="string"/>
			<att name="NODE_SELECTED" value="false" type="string"/>
			<att name="NODE_TRANSPARENCY" value="255" type="string"/>
			<att name="NODE_LABEL_WIDTH" value="200" type="string"/>
			<att name="NODE_LABEL" value="G3XAB4 P24752" type="string"/>
			<att name="NODE_LABEL_FONT_SIZE" value="12" type="string"/>
			<att name="NODE_LABEL_TRANSPARENCY" value="255" type="string"/>
			<att name="NODE_LABEL_COLOR" value="#000000" type="string"/>
			<att name="NODE_VISIBLE" value="true" type="string"/>
			<att name="NODE_DEPTH" value="0.0" type="string"/>
			<att name="NODE_BORDER_TRANSPARENCY" value="255" type="string"/>
			<att name="NODE_LABEL_FONT_FACE" value="Dialog,plain,12" type="string"/>
			<att name="NODE_LABEL_TRANSPARENCY" value="255" type="string"/>
		</graphics>
	</node>
	<node id="LGSIAIQGAIEK" label="LGSIAIQGAIEK">
		<att name="numMSRuns" value="2" type="integer"/>
		<att name="numReplicates" value="1" type="integer"/>
		<att name="PCQ_ID" value="LGSIAIQGAIEK" type="string"/>
		<att name="numConnectedProteinNodes" value="2" type="integer"/>
		<att name="numPeptideSequences" value="1" type="integer"/>
		<att name="PeptideSequences" value="LGSIAIQGAIEK" type="string"/>
		<att name="significant" value="0" type="integer"/>
		<att name="numProteins" value="3" type="integer"/>
		<att name="ionCount" value="18" type="integer"/>
		<att name="Rc" value="-1.3785116232537298" type="real"/>
		<att name="numPsms" value="3" type="integer"/>
		<att name="containsPTMs" value="0" type="integer"/>
		<att name="Ri" value="NaN" type="real"/>
		<att name="lightIons" value="5" type="integer"/>
		<att name="uniquePeptide" value="0" type="integer"/>
		<att name="isFiltered" value="0" type="integer"/>
		<att name="finalRatio" value="-1.3785116232537298" type="real"/>
		<att name="heavyIons" value="13" type="integer"/>
		<att name="normHeavyIons" value="4.333333333333333" type="real"/>
		<att name="uniquePeptideNode" value="0" type="integer"/>
		<att name="normLightIons" value="1.6666666666666667" type="real"/>
		<att name="isProtein" value="0" type="integer"/>
		<graphics type="ROUNDRECT" h="30" w="70" width="4" outline="#000000" fill="#ffffff">
			<att name="NODE_TOOLTIP" value="&lt;html&gt;LGSIAIQGAIEK&lt;br&gt;1 Peptide sequences&lt;br&gt;3 PSMs&lt;br&gt;Shared by 2 protein Nodes&lt;br&gt;Shared by 3 proteins&lt;br&gt;Detected in 2 MS runs&lt;br&gt;Detected in 1 Replicates&lt;br&gt;Ion count ratio Rc = -1.4 = log2( (5/3) / (13/3) )&lt;br&gt;Individual peptides in the node:&lt;br&gt;LGSIAIQGAIEK, 3 PSMs, Shared by 4 proteins, Detected in 2 MS Runs, Detected in 1 replicates, Rc = -1.3785116232537298&lt;br&gt;&lt;/html&gt;" type="string"/>
			<att name="NODE_NESTED_NETWORK_IMAGE_VISIBLE" value="true" type="string"/>
			<att name="NODE_BORDER_STROKE" value="SOLID" type="string"/>
			<att name="NODE_SELECTED" value="false" type="string"/>
			<att name="NODE_TRANSPARENCY" value="255" type="string"/>
			<att name="NODE_LABEL_WIDTH" value="200" type="string"/>
			<att name="NODE_LABEL" value="-1.4" type="string"/>
			<att name="NODE_LABEL_FONT_SIZE" value="12" type="string"/>
			<att name="NODE_LABEL_TRANSPARENCY" value="255" type="string"/>
			<att name="NODE_LABEL_COLOR" value="#000000" type="string"/>
			<att name="NODE_VISIBLE" value="true" type="string"/>
			<att name="NODE_DEPTH" value="0.0" type="string"/>
			<att name="NODE_BORDER_TRANSPARENCY" value="255" type="string"/>
			<att name="NODE_LABEL_FONT_FACE" value="Dialog,plain,12" type="string"/>
			<att name="NODE_LABEL_TRANSPARENCY" value="255" type="string"/>
		</graphics>
	</node>
	<node id="E9PRQ6 H0YEL7" label="E9PRQ6 H0YEL7">
		<att name="ProteinDescription" value="Acetyl-CoA acetyltransferase, mitochondrial #### Acetyl-CoA acetyltransferase, mitochondrial (Fragment)" type="string"/>
		<att name="ACC" value="E9PRQ6 H0YEL7" type="string"/>
		<att name="numPeptideSequencesInProteins" value="1" type="integer"/>
		<att name="conclusiveProtein" value="1" type="integer"/>
		<att name="numConnectedPeptideNodes" value="1" type="integer"/>
		<att name="UniprotKB" value="E9PRQ6 H0YEL7" type="string"/>
		<att name="numProteins" value="2" type="integer"/>
		<att name="Classification2Case" value="6" type="string"/>
		<att name="GeneName" value="ACAT1" type="string"/>
		<att name="containsPTMs" value="0" type="integer"/>
		<att name="conclusiveProteinNode" value="0" type="integer"/>
		<att name="isFiltered" value="0" type="integer"/>
		<att name="ID" value="E9PRQ6_HUMAN H0YEL7_HUMAN" type="string"/>
		<att name="numPsmsInProtein" value="3" type="integer"/>
		<att name="Species" value="[Homo sapiens]" type="string"/>
		<att name="isProtein" value="1" type="integer"/>
		<graphics type="ELLIPSE" h="30" w="70" width="4" outline="#000000" fill="#ffffff">
			<att name="NODE_TOOLTIP" value="&lt;html&gt;&lt;b&gt;Protein ACC(s):&lt;/b&gt;&lt;br&gt;E9PRQ6 H0YEL7&lt;br&gt;&lt;b&gt;Protein name(s):&lt;/b&gt;&lt;br&gt; Acetyl-CoA acetyltransferase, mitochondrial&lt;br&gt;Acetyl-CoA acetyltransferase, mitochondrial (Fragment)&lt;br&gt;&lt;b&gt;Classification case(s):&lt;/b&gt;&lt;br&gt;&lt;b&gt;6&lt;/b&gt;: Not classified&lt;br&gt;&lt;b&gt;TAX:&lt;/b&gt; [Homo sapiens]&lt;br&gt;&lt;b&gt;Gene name:&lt;/b&gt; ACAT1&lt;/html&gt;" type="string"/>
			<att name="NODE_NESTED_NETWORK_IMAGE_VISIBLE" value="true" type="string"/>
			<att name="NODE_BORDER_STROKE" value="SOLID" type="string"/>
			<att name="NODE_SELECTED" value="false" type="string"/>
			<att name="NODE_TRANSPARENCY" value="255" type="string"/>
			<att name="NODE_LABEL_WIDTH" value="200" type="string"/>
			<att name="NODE_LABEL" value="E9PRQ6 H0YEL7" type="string"/>
			<att name="NODE_LABEL_FONT_SIZE" value="12" type="string"/>
			<att name="NODE_LABEL_TRANSPARENCY" value="255" type="string"/>
			<att name="NODE_LABEL_COLOR" value="#000000" type="string"/>
			<att name="NODE_VISIBLE" value="true" type="string"/>
			<att name="NODE_DEPTH" value="0.0" type="string"/>
			<att name="NODE_BORDER_TRANSPARENCY" value="255" type="string"/>
			<att name="NODE_LABEL_FONT_FACE" value="Dialog,plain,12" type="string"/>
			<att name="NODE_LABEL_TRANSPARENCY" value="255" type="string"/>
		</graphics>
	</node>
	<node id="J3QLR6 K7EQZ7" label="J3QLR6 K7EQZ7">
		<att name="ProteinDescription" value="Protein flightless-1 homolog (Fragment)" type="string"/>
		<att name="ACC" value="J3QLR6 K7EQZ7" type="string"/>
		<att name="numPeptideSequencesInProteins" value="2" type="integer"/>
		<att name="conclusiveProtein" value="0" type="integer"/>
		<att name="numConnectedPeptideNodes" value="2" type="integer"/>
		<att name="UniprotKB" value="J3QLR6 K7EQZ7" type="string"/>
		<att name="numProteins" value="2" type="integer"/>
		<att name="Classification2Case" value="6" type="string"/>
		<att name="GeneName" value="FLII" type="string"/>
		<att name="containsPTMs" value="0" type="integer"/>
		<att name="conclusiveProteinNode" value="0" type="integer"/>
		<att name="isFiltered" value="0" type="integer"/>
		<att name="ID" value="J3QLR6_HUMAN K7EQZ7_HUMAN" type="string"/>
		<att name="numPsmsInProtein" value="6" type="integer"/>
		<att name="Species" value="[Homo sapiens]" type="string"/>
		<att name="isProtein" value="1" type="integer"/>
		<graphics type="ELLIPSE" h="30" w="70" width="4" outline="#000000" fill="#ffffff">
			<att name="NODE_TOOLTIP" value="&lt;html&gt;&lt;b&gt;Protein ACC(s):&lt;/b&gt;&lt;br&gt;J3QLR6 K7EQZ7&lt;br&gt;&lt;b&gt;Protein name(s):&lt;/b&gt;&lt;br&gt; Protein flightless-1 homolog (Fragment)&lt;br&gt;&lt;b&gt;Classification case(s):&lt;/b&gt;&lt;br&gt;&lt;b&gt;6&lt;/b&gt;: Not classified&lt;br&gt;&lt;b&gt;TAX:&lt;/b&gt; [Homo sapiens]&lt;br&gt;&lt;b&gt;Gene name:&lt;/b&gt; FLII&lt;/html&gt;" type="string"/>
			<att name="NODE_NESTED_NETWORK_IMAGE_VISIBLE" value="true" type="string"/>
			<att name="NODE_BORDER_STROKE" value="SOLID" type="string"/>
			<att name="NODE_SELECTED" value="false" type="string"/>
			<att name="NODE_TRANSPARENCY" value="255" type="string"/>
			<att name="NODE_LABEL_WIDTH" value="200" type="string"/>
			<att name="NODE_LABEL" value="J3QLR6 K7EQZ7" type="string"/>
			<att name="NODE_LABEL_FONT_SIZE" value="12" type="string"/>
			<att name="NODE_LABEL_TRANSPARENCY" value="255" type="string"/>
			<att name="NODE_LABEL_COLOR" value="#000000" type="string"/>
			<att name="NODE_VISIBLE" value="true" type="string"/>
			<att name="NODE_DEPTH" value="0.0" type="string"/>
			<att name="NODE_BORDER_TRANSPARENCY" value="255" type="string"/>
			<att name="NODE_LABEL_FONT_FACE" value="Dialog,plain,12" type="string"/>
			<att name="NODE_LABEL_TRANSPARENCY" value="255" type="string"/>
		</graphics>
	</node>
	<node id="LAEDILNTMFDTSYSK_QVINEGEEPENFFWVGIGAQKPYDDDAEYMK" label="LAEDILNTMFDTSYSK_QVINEGEEPENFFWVGIGAQKPYDDDAEYMK">
		<att name="numMSRuns" value="2" type="integer"/>
		<att name="numReplicates" value="1" type="integer"/>
		<att name="PCQ_ID" value="LAEDILNTMFDTSYSK_QVINEGEEPENFFWVGIGAQKPYDDDAEYMK" type="string"/>
		<att name="numConnectedProteinNodes" value="2" type="integer"/>
		<att name="numPeptideSequences" value="2" type="integer"/>
		<att name="PeptideSequences" value="LAEDILNTMFDTSYSK_QVINEGEEPENFFWVGIGAQKPYDDDAEYMK" type="string"/>
		<att name="significant" value="0" type="integer"/>
		<att name="numProteins" value="3" type="integer"/>
		<att name="ionCount" value="10" type="integer"/>
		<att name="Rc" value="0.8479969065549501" type="real"/>
		<att name="numPsms" value="6" type="integer"/>
		<att name="containsPTMs" value="0" type="integer"/>
		<att name="Ri" value="NaN" type="real"/>
		<att name="lightIons" value="6" type="integer"/>
		<att name="uniquePeptide" value="0" type="integer"/>
		<att name="isFiltered" value="0" type="integer"/>
		<att name="finalRatio" value="0.8479969065549501" type="real"/>
		<att name="heavyIons" value="4" type="integer"/>
		<att name="normHeavyIons" value="1.25" type="real"/>
		<att name="uniquePeptideNode" value="0" type="integer"/>
		<att name="normLightIons" value="2.25" type="real"/>
		<att name="isProtein" value="0" type="integer"/>
		<graphics type="ROUNDRECT" h="30" w="70" width="4" outline="#000000" fill="#ffffff">
			<att name="NODE_TOOLTIP" value="&lt;html&gt;LAEDILNTMFDTSYSK_QVINEGEEPENFFWVGIGAQKPYDDDAEYMK&lt;br&gt;2 Peptide sequences&lt;br&gt;6 PSMs&lt;br&gt;Shared by 2 protein Nodes&lt;br&gt;Shared by 3 proteins&lt;br&gt;Detected in 2 MS runs&lt;br&gt;Detected in 1 Replicates&lt;br&gt;Ion count ratio Rc = 0.8 = log2( (3/2 + 3/4) / (1/2 + 3/4) )&lt;br&gt;Individual peptides in the node:&lt;br&gt;LAEDILNTMFDTSYSK, 2 PSMs, Shared by 3 proteins, Detected in 1 MS Runs, Detected in 1 replicates, Rc = 1.5849625007211563&lt;br&gt;QVINEGEEPENFFWVGIGAQKPYDDDAEYMK, 4 PSMs, Shared by 3 proteins, Detected in 1 MS Runs, Detected in 1 replicates, Rc = 0.0&lt;br&gt;&lt;/html&gt;" type="string"/>
			<att name="NODE_NESTED_NETWORK_IMAGE_VISIBLE" value="true" type="string"/>
			<att name="NODE_BORDER_STROKE" value="SOLID" type="string"/>
			<att name="NODE_SELECTED" value="false" type="string"/>
			<att name="NODE_TRANSPARENCY" value="255" type="string"/>
			<att name="NODE_LABEL_WIDTH" value="200" type="string"/>
			<att name="NODE_LABEL" value="0.8" type="string"/>
			<att name="NODE_LABEL_FONT_SIZE" value="12" type="string"/>
			<att name="NODE_LABEL_TRANSPARENCY" value="255" type="string"/>
			<att name="NODE_LABEL_COLOR" value="#000000" type="string"/>
			<att name="NODE_VISIBLE" value="true" type="string"/>
			<att name="NODE_DEPTH" value="0.0" type="string"/>
			<att name="NODE_BORDER_TRANSPARENCY" value="255" type="string"/>
			<att name="NODE_LABEL_FONT_FACE" value="Dialog,plain,12" type="string"/>
			<att name="NODE_LABEL_TRANSPARENCY" value="255" type="string"/>
		</graphics>
	</node>
	<node id="Q13045" label="Q13045">
		<att name="ProteinDescription" value="Protein flightless-1 homolog OS=Homo sapiens GN=FLII PE=4 SV=1 " type="string"/>
		<att name="ACC" value="Q13045" type="string"/>
		<att name="numPeptideSequencesInProteins" value="10" type="integer"/>
		<att name="conclusiveProtein" value="0" type="integer"/>
		<att name="numConnectedPeptideNodes" value="10" type="integer"/>
		<att name="UniprotKB" value="Q13045" type="string"/>
		<att name="numProteins" value="1" type="integer"/>
		<att name="Classification2Case" value="6" type="string"/>
		<att name="GeneName" value="FLII" type="string"/>
		<att name="containsPTMs" value="0" type="integer"/>
		<att name="conclusiveProteinNode" value="1" type="integer"/>
		<att name="isFiltered" value="0" type="integer"/>
		<att name="ID" value="FLII_HUMAN" type="string"/>
		<att name="numPsmsInProtein" value="42" type="integer"/>
		<att name="Species" value="[Homo sapiens]" type="string"/>
		<att name="isProtein" value="1" type="integer"/>
		<graphics type="ELLIPSE" h="30" w="70" width="4" outline="#000000" fill="#ffffff">
			<att name="NODE_TOOLTIP" value="&lt;html&gt;&lt;b&gt;Protein ACC(s):&lt;/b&gt;&lt;br&gt;Q13045&lt;br&gt;&lt;b&gt;Protein name(s):&lt;/b&gt;&lt;br&gt; Protein flightless-1 homolog OS=Homo sapiens GN=FLII PE=4 SV=1 &lt;br&gt;&lt;b&gt;Classification case(s):&lt;/b&gt;&lt;br&gt;&lt;b&gt;6&lt;/b&gt;: Not classified&lt;br&gt;&lt;b&gt;TAX:&lt;/b&gt; [Homo sapiens]&lt;br&gt;&lt;b&gt;Gene name:&lt;/b&gt; FLII&lt;/html&gt;" type="string"/>
			<att name="NODE_NESTED_NETWORK_IMAGE_VISIBLE" value="true" type="string"/>
			<att name="NODE_BORDER_STROKE" value="SOLID" type="string"/>
			<att name="NODE_SELECTED" value="false" type="string"/>
			<att name="NODE_TRANSPARENCY" value="255" type="string"/>
			<att name="NODE_LABEL_WIDTH" value="200" type="string"/>
			<att name="NODE_LABEL" value="Q13045" type="string"/>
			<att name="NODE_LABEL_FONT_SIZE" value="12" type="string"/>
			<att name="NODE_LABEL_TRANSPARENCY" value="255" type="string"/>
			<att name="NODE_LABEL_COLOR" value="#000000" type="string"/>
			<att name="NODE_VISIBLE" value="true" type="string"/>
			<att name="NODE_DEPTH" value="0.0" type="string"/>
			<att name="NODE_BORDER_TRANSPARENCY" value="255" type="string"/>
			<att name="NODE_LABEL_FONT_FACE" value="Dialog,plain,12" type="string"/>
			<att name="NODE_LABEL_TRANSPARENCY" value="255" type="string"/>
		</graphics>
	</node>
	<node id="ADLTALFLPR_AEITLLVQGQELPEFWEALGGEPSEIK_AVQGAQQPSLYQIR_FVFLLDR_LAGASPATVAAAAAAGSGPK" label="ADLTALFLPR_AEITLLVQGQELPEFWEALGGEPSEIK_AVQGAQQPSLYQIR_FVFLLDR_LAGASPATVAAAAAAGSGPK">
		<att name="numMSRuns" value="4" type="integer"/>
		<att name="numReplicates" value="1" type="integer"/>
		<att name="PCQ_ID" value="ADLTALFLPR_AEITLLVQGQELPEFWEALGGEPSEIK_AVQGAQQPSLYQIR_FVFLLDR_LAGASPATVAAAAAAGSGPK" type="string"/>
		<att name="numConnectedProteinNodes" value="1" type="integer"/>
		<att name="numPeptideSequences" value="5" type="integer"/>
		<att name="PeptideSequences" value="ADLTALFLPR_AEITLLVQGQELPEFWEALGGEPSEIK_AVQGAQQPSLYQIR_FVFLLDR_LAGASPATVAAAAAAGSGPK" type="string"/>
		<att name="significant" value="0" type="integer"/>
		<att name="numProteins" value="1" type="integer"/>
		<att name="ionCount" value="42" type="integer"/>
		<att name="Rc" value="-0.5208321633014406" type="real"/>
		<att name="numPsms" value="16" type="integer"/>
		<att name="containsPTMs" value="0" type="integer"/>
		<att name="Ri" value="NaN" type="real"/>
		<att name="lightIons" value="17" type="integer"/>
		<att name="uniquePeptide" value="1" type="integer"/>
		<att name="isFiltered" value="0" type="integer"/>
		<att name="finalRatio" value="-0.5208321633014406" type="real"/>
		<att name="heavyIons" value="25" type="integer"/>
		<att name="normHeavyIons" value="8.25" type="real"/>
		<att name="uniquePeptideNode" value="1" type="integer"/>
		<att name="normLightIons" value="5.75" type="real"/>
		<att name="isProtein" value="0" type="integer"/>
		<graphics type="ROUNDRECT" h="30" w="70" width="4" outline="#000000" fill="#ffffff">
			<att name="NODE_TOOLTIP" value="&lt;html&gt;ADLTALFLPR_AEITLLVQGQELPEFWEALGGEPSEIK_AVQGAQQPSLYQIR_FVFLLDR_LAGASPATVAAAAAAGSGPK&lt;br&gt;5 Peptide sequences&lt;br&gt;16 PSMs&lt;br&gt;Shared by 1 protein Nodes&lt;br&gt;Shared by 1 proteins&lt;br&gt;Detected in 4 MS runs&lt;br&gt;Detected in 1 Replicates&lt;br&gt;Ion count ratio Rc = -0.5 = log2( (4/2 + 0 + 2/2 + 2/4 + 9/4) / (4/2 + 0 + 4/2 + 4/4 + 13/4) )&lt;br&gt;Individual peptides in the node:&lt;br&gt;ADLTALFLPR, 2 PSMs, Shared by 1 proteins, Detected in 1 MS Runs, Detected in 1 replicates, Rc = 0.0&lt;br&gt;AEITLLVQGQELPEFWEALGGEPSEIK, 4 PSMs, Shared by 1 proteins, Detected in 2 MS Runs, Detected in 1 replicates, Rc = NaN&lt;br&gt;AVQGAQQPSLYQIR, 2 PSMs, Shared by 1 proteins, Detected in 1 MS Runs, Detected in 1 replicates, Rc = -1.0&lt;br&gt;FVFLLDR, 4 PSMs, Shared by 1 proteins, Detected in 2 MS Runs, Detected in 1 replicates, Rc = -1.0&lt;br&gt;LAGASPATVAAAAAAGSGPK, 4 PSMs, Shared by 1 proteins, Detected in 1 MS Runs, Detected in 1 replicates, Rc = -0.5305147166987799&lt;br&gt;&lt;/html&gt;" type="string"/>
			<att name="NODE_NESTED_NETWORK_IMAGE_VISIBLE" value="true" type="string"/>
			<att name="NODE_BORDER_STROKE" value="SOLID" type="string"/>
			<att name="NODE_SELECTED" value="false" type="string"/>
			<att name="NODE_TRANSPARENCY" value="255" type="string"/>
			<att name="NODE_LABEL_WIDTH" value="200" type="string"/>
			<att name="NODE_LABEL" value="-0.5" type="string"/>
			<att name="NODE_LABEL_FONT_SIZE" value="12" type="string"/>
			<att name="NODE_LABEL_TRANSPARENCY" value="255" type="string"/>
			<att name="NODE_LABEL_COLOR" value="#000000" type="string"/>
			<att name="NODE_VISIBLE" value="true" type="string"/>
			<att name="NODE_DEPTH" value="0.0" type="string"/>
			<att name="NODE_BORDER_TRANSPARENCY" value="255" type="string"/>
			<att name="NODE_LABEL_FONT_FACE" value="Dialog,plain,12" type="string"/>
			<att name="NODE_LABEL_TRANSPARENCY" value="255" type="string"/>
		</graphics>
	</node>
	<node id="LAGASPATVAAAAAGSGPK" label="LAGASPATVAAAAAGSGPK">
		<att name="numMSRuns" value="2" type="integer"/>
		<att name="numReplicates" value="1" type="integer"/>
		<att name="PCQ_ID" value="LAGASPATVAAAAAGSGPK" type="string"/>
		<att name="numConnectedProteinNodes" value="1" type="integer"/>
		<att name="numPeptideSequences" value="1" type="integer"/>
		<att name="PeptideSequences" value="LAGASPATVAAAAAGSGPK" type="string"/>
		<att name="significant" value="0" type="integer"/>
		<att name="numProteins" value="1" type="integer"/>
		<att name="ionCount" value="22" type="integer"/>
		<att name="Rc" value="-0.8073549220576043" type="real"/>
		<att name="numPsms" value="4" type="integer"/>
		<att name="containsPTMs" value="0" type="integer"/>
		<att name="Ri" value="NaN" type="real"/>
		<att name="lightIons" value="8" type="integer"/>
		<att name="uniquePeptide" value="1" type="integer"/>
		<att name="isFiltered" value="0" type="integer"/>
		<att name="finalRatio" value="-0.8073549220576043" type="real"/>
		<att name="heavyIons" value="14" type="integer"/>
		<att name="normHeavyIons" value="3.5" type="real"/>
		<att name="uniquePeptideNode" value="1" type="integer"/>
		<att name="normLightIons" value="2.0" type="real"/>
		<att name="isProtein" value="0" type="integer"/>
		<graphics type="ROUNDRECT" h="30" w="70" width="4" outline="#000000" fill="#ffffff">
			<att name="NODE_TOOLTIP" value="&lt;html&gt;LAGASPATVAAAAAGSGPK&lt;br&gt;1 Peptide sequences&lt;br&gt;4 PSMs&lt;br&gt;Shared by 1 protein Nodes&lt;br&gt;Shared by 1 proteins&lt;br&gt;Detected in 2 MS runs&lt;br&gt;Detected in 1 Replicates&lt;br&gt;Ion count ratio Rc = -0.8 = log2( (8/4) / (14/4) )&lt;br&gt;Individual peptides in the node:&lt;br&gt;LAGASPATVAAAAAGSGPK, 4 PSMs, Shared by 1 proteins, Detected in 2 MS Runs, Detected in 1 replicates, Rc = -0.8073549220576043&lt;br&gt;&lt;/html&gt;" type="string"/>
			<att name="NODE_NESTED_NETWORK_IMAGE_VISIBLE" value="true" type="string"/>
			<att name="NODE_BORDER_STROKE" value="SOLID" type="string"/>
			<att name="NODE_SELECTED" value="false" type="string"/>
			<att name="NODE_TRANSPARENCY" value="255" type="string"/>
			<att name="NODE_LABEL_WIDTH" value="200" type="string"/>
			<att name="NODE_LABEL" value="-0.8" type="string"/>
			<att name="NODE_LABEL_FONT_SIZE" value="12" type="string"/>
			<att name="NODE_LABEL_TRANSPARENCY" value="255" type="string"/>
			<att name="NODE_LABEL_COLOR" value="#000000" type="string"/>
			<att name="NODE_VISIBLE" value="true" type="string"/>
			<att name="NODE_DEPTH" value="0.0" type="string"/>
			<att name="NODE_BORDER_TRANSPARENCY" value="255" type="string"/>
			<att name="NODE_LABEL_FONT_FACE" value="Dialog,plain,12" type="string"/>
			<att name="NODE_LABEL_TRANSPARENCY" value="255" type="string"/>
		</graphics>
	</node>
	<node id="J3KS54" label="J3KS54">
		<att name="ProteinDescription" value="Protein flightless-1 homolog" type="string"/>
		<att name="ACC" value="J3KS54" type="string"/>
		<att name="numPeptideSequencesInProteins" value="4" type="integer"/>
		<att name="conclusiveProtein" value="0" type="integer"/>
		<att name="numConnectedPeptideNodes" value="4" type="integer"/>
		<att name="UniprotKB" value="J3KS54" type="string"/>
		<att name="numProteins" value="1" type="integer"/>
		<att name="Classification2Case" value="2" type="string"/>
		<att name="GeneName" value="FLII" type="string"/>
		<att name="containsPTMs" value="0" type="integer"/>
		<att name="conclusiveProteinNode" value="1" type="integer"/>
		<att name="isFiltered" value="0" type="integer"/>
		<att name="ID" value="J3KS54_HUMAN" type="string"/>
		<att name="numPsmsInProtein" value="24" type="integer"/>
		<att name="Species" value="[Homo sapiens]" type="string"/>
		<att name="isProtein" value="1" type="integer"/>
		<graphics type="ELLIPSE" h="30" w="70" width="4" outline="#000000" fill="#ffffff">
			<att name="NODE_TOOLTIP" value="&lt;html&gt;&lt;b&gt;Protein ACC(s):&lt;/b&gt;&lt;br&gt;J3KS54&lt;br&gt;&lt;b&gt;Protein name(s):&lt;/b&gt;&lt;br&gt; Protein flightless-1 homolog&lt;br&gt;&lt;b&gt;Classification case(s):&lt;/b&gt;&lt;br&gt;&lt;b&gt;2&lt;/b&gt;: Shared peptide is significant and is shared by other protein&lt;br&gt;&lt;b&gt;TAX:&lt;/b&gt; [Homo sapiens]&lt;br&gt;&lt;b&gt;Gene name:&lt;/b&gt; FLII&lt;/html&gt;" type="string"/>
			<att name="NODE_NESTED_NETWORK_IMAGE_VISIBLE" value="true" type="string"/>
			<att name="NODE_BORDER_STROKE" value="SOLID" type="string"/>
			<att name="NODE_SELECTED" value="false" type="string"/>
			<att name="NODE_TRANSPARENCY" value="255" type="string"/>
			<att name="NODE_LABEL_WIDTH" value="200" type="string"/>
			<att name="NODE_LABEL" value="J3KS54" type="string"/>
			<att name="NODE_LABEL_FONT_SIZE" value="12" type="string"/>
			<att name="NODE_LABEL_TRANSPARENCY" value="255" type="string"/>
			<att name="NODE_LABEL_COLOR" value="#000000" type="string"/>
			<att name="NODE_VISIBLE" value="true" type="string"/>
			<att name="NODE_DEPTH" value="0.0" type="string"/>
			<att name="NODE_BORDER_TRANSPARENCY" value="255" type="string"/>
			<att name="NODE_LABEL_FONT_FACE" value="Dialog,plain,12" type="string"/>
			<att name="NODE_LABEL_TRANSPARENCY" value="255" type="string"/>
		</graphics>
	</node>
	<node id="LTNLEEFMAANNNLELVPESLCR_NQLTSLPSAICK" label="LTNLEEFMAANNNLELVPESLCR_NQLTSLPSAICK">
		<att name="numMSRuns" value="3" type="integer"/>
		<att name="numReplicates" value="1" type="integer"/>
		<att name="PCQ_ID" value="LTNLEEFMAANNNLELVPESLCR_NQLTSLPSAICK" type="string"/>
		<att name="numConnectedProteinNodes" value="3" type="integer"/>
		<att name="numPeptideSequences" value="2" type="integer"/>
		<att name="PeptideSequences" value="LTNLEEFMAANNNLELVPESLCR_NQLTSLPSAICK" type="string"/>
		<att name="significant" value="0" type="integer"/>
		<att name="numProteins" value="3" type="integer"/>
		<att name="ionCount" value="12" type="integer"/>
		<att name="Rc" value="-2.321928094887362" type="real"/>
		<att name="numPsms" value="11" type="integer"/>
		<att name="containsPTMs" value="0" type="integer"/>
		<att name="Ri" value="NaN" type="real"/>
		<att name="lightIons" value="2" type="integer"/>
		<att name="uniquePeptide" value="0" type="integer"/>
		<att name="isFiltered" value="0" type="integer"/>
		<att name="finalRatio" value="-2.321928094887362" type="real"/>
		<att name="heavyIons" value="10" type="integer"/>
		<att name="normHeavyIons" value="5.0" type="real"/>
		<att name="uniquePeptideNode" value="0" type="integer"/>
		<att name="normLightIons" value="1.0" type="real"/>
		<att name="isProtein" value="0" type="integer"/>
		<graphics type="ROUNDRECT" h="30" w="70" width="4" outline="#ff0000" fill="#ffffff">
			<att name="NODE_TOOLTIP" value="&lt;html&gt;LTNLEEFMAANNNLELVPESLCR_NQLTSLPSAICK&lt;br&gt;2 Peptide sequences&lt;br&gt;11 PSMs&lt;br&gt;Shared by 3 protein Nodes&lt;br&gt;Shared by 3 proteins&lt;br&gt;Detected in 3 MS runs&lt;br&gt;Detected in 1 Replicates&lt;br&gt;Ion count ratio Rc = -2.3 = log2( (0 + 2/2) / (0 + 10/2) )&lt;br&gt;Individual peptides in the node:&lt;br&gt;LTNLEEFMAANNNLELVPESLCR, 9 PSMs, Shared by 3 proteins, Detected in 2 MS Runs, Detected in 1 replicates, Rc = NaN&lt;br&gt;NQLTSLPSAICK, 2 PSMs, Shared by 3 proteins, Detected in 1 MS Runs, Detected in 1 replicates, Rc = -2.321928094887362&lt;br&gt;&lt;/html&gt;" type="string"/>
			<att name="NODE_NESTED_NETWORK_IMAGE_VISIBLE" value="true" type="string"/>
			<att name="NODE_BORDER_STROKE" value="SOLID" type="string"/>
			<att name="NODE_SELECTED" value="false" type="string"/>
			<att name="NODE_TRANSPARENCY" value="255" type="string"/>
			<att name="NODE_LABEL_WIDTH" value="200" type="string"/>
			<att name="NODE_LABEL" value="-2.3" type="string"/>
			<att name="NODE_LABEL_FONT_SIZE" value="12" type="string"/>
			<att name="NODE_LABEL_TRANSPARENCY" value="255" type="string"/>
			<att name="NODE_LABEL_COLOR" value="#000000" type="string"/>
			<att name="NODE_VISIBLE" value="true" type="string"/>
			<att name="NODE_DEPTH" value="0.0" type="string"/>
			<att name="NODE_BORDER_TRANSPARENCY" value="255" type="string"/>
			<att name="NODE_LABEL_FONT_FACE" value="Dialog,plain,12" type="string"/>
			<att name="NODE_LABEL_TRANSPARENCY" value="255" type="string"/>
		</graphics>
	</node>
	<node id="AAEWYNIDFSLQNQLR" label="AAEWYNIDFSLQNQLR">
		<att name="numMSRuns" value="3" type="integer"/>
		<att name="numReplicates" value="1" type="integer"/>
		<att name="PCQ_ID" value="AAEWYNIDFSLQNQLR" type="string"/>
		<att name="numConnectedProteinNodes" value="2" type="integer"/>
		<att name="numPeptideSequences" value="1" type="integer"/>
		<att name="PeptideSequences" value="AAEWYNIDFSLQNQLR" type="string"/>
		<att name="significant" value="0" type="integer"/>
		<att name="numProteins" value="2" type="integer"/>
		<att name="ionCount" value="20" type="integer"/>
		<att name="Rc" value="0.5849625007211562" type="real"/>
		<att name="numPsms" value="9" type="integer"/>
		<att name="containsPTMs" value="0" type="integer"/>
		<att name="Ri" value="NaN" type="real"/>
		<att name="lightIons" value="12" type="integer"/>
		<att name="uniquePeptide" value="0" type="integer"/>
		<att name="isFiltered" value="0" type="integer"/>
		<att name="finalRatio" value="0.5849625007211562" type="real"/>
		<att name="heavyIons" value="8" type="integer"/>
		<att name="normHeavyIons" value="0.8888888888888888" type="real"/>
		<att name="uniquePeptideNode" value="0" type="integer"/>
		<att name="normLightIons" value="1.3333333333333333" type="real"/>
		<att name="isProtein" value="0" type="integer"/>
		<graphics type="ROUNDRECT" h="30" w="70" width="4" outline="#ff0000" fill="#ffffff">
			<att name="NODE_TOOLTIP" value="&lt;html&gt;AAEWYNIDFSLQNQLR&lt;br&gt;1 Peptide sequences&lt;br&gt;9 PSMs&lt;br&gt;Shared by 2 protein Nodes&lt;br&gt;Shared by 2 proteins&lt;br&gt;Detected in 3 MS runs&lt;br&gt;Detected in 1 Replicates&lt;br&gt;Ion count ratio Rc = 0.6 = log2( (12/9) / (8/9) )&lt;br&gt;Individual peptides in the node:&lt;br&gt;AAEWYNIDFSLQNQLR, 9 PSMs, Shared by 2 proteins, Detected in 3 MS Runs, Detected in 1 replicates, Rc = 0.5849625007211562&lt;br&gt;&lt;/html&gt;" type="string"/>
			<att name="NODE_NESTED_NETWORK_IMAGE_VISIBLE" value="true" type="string"/>
			<att name="NODE_BORDER_STROKE" value="SOLID" type="string"/>
			<att name="NODE_SELECTED" value="false" type="string"/>
			<att name="NODE_TRANSPARENCY" value="255" type="string"/>
			<att name="NODE_LABEL_WIDTH" value="200" type="string"/>
			<att name="NODE_LABEL" value="0.6" type="string"/>
			<att name="NODE_LABEL_FONT_SIZE" value="12" type="string"/>
			<att name="NODE_LABEL_TRANSPARENCY" value="255" type="string"/>
			<att name="NODE_LABEL_COLOR" value="#000000" type="string"/>
			<att name="NODE_VISIBLE" value="true" type="string"/>
			<att name="NODE_DEPTH" value="0.0" type="string"/>
			<att name="NODE_BORDER_TRANSPARENCY" value="255" type="string"/>
			<att name="NODE_LABEL_FONT_FACE" value="Dialog,plain,12" type="string"/>
			<att name="NODE_LABEL_TRANSPARENCY" value="255" type="string"/>
		</graphics>
	</node>
	<node id="J3QQQ2" label="J3QQQ2">
		<att name="ProteinDescription" value="Protein flightless-1 homolog (Fragment)" type="string"/>
		<att name="ACC" value="J3QQQ2" type="string"/>
		<att name="numPeptideSequencesInProteins" value="2" type="integer"/>
		<att name="conclusiveProtein" value="0" type="integer"/>
		<att name="numConnectedPeptideNodes" value="2" type="integer"/>
		<att name="UniprotKB" value="J3QQQ2" type="string"/>
		<att name="numProteins" value="1" type="integer"/>
		<att name="Classification2Case" value="6" type="string"/>
		<att name="GeneName" value="FLII" type="string"/>
		<att name="containsPTMs" value="0" type="integer"/>
		<att name="conclusiveProteinNode" value="0" type="integer"/>
		<att name="isFiltered" value="0" type="integer"/>
		<att name="ID" value="J3QQQ2_HUMAN" type="string"/>
		<att name="numPsmsInProtein" value="11" type="integer"/>
		<att name="Species" value="[Homo sapiens]" type="string"/>
		<att name="isProtein" value="1" type="integer"/>
		<graphics type="ELLIPSE" h="30" w="70" width="4" outline="#000000" fill="#ffffff">
			<att name="NODE_TOOLTIP" value="&lt;html&gt;&lt;b&gt;Protein ACC(s):&lt;/b&gt;&lt;br&gt;J3QQQ2&lt;br&gt;&lt;b&gt;Protein name(s):&lt;/b&gt;&lt;br&gt; Protein flightless-1 homolog (Fragment)&lt;br&gt;&lt;b&gt;Classification case(s):&lt;/b&gt;&lt;br&gt;&lt;b&gt;6&lt;/b&gt;: Not classified&lt;br&gt;&lt;b&gt;TAX:&lt;/b&gt; [Homo sapiens]&lt;br&gt;&lt;b&gt;Gene name:&lt;/b&gt; FLII&lt;/html&gt;" type="string"/>
			<att name="NODE_NESTED_NETWORK_IMAGE_VISIBLE" value="true" type="string"/>
			<att name="NODE_BORDER_STROKE" value="SOLID" type="string"/>
			<att name="NODE_SELECTED" value="false" type="string"/>
			<att name="NODE_TRANSPARENCY" value="255" type="string"/>
			<att name="NODE_LABEL_WIDTH" value="200" type="string"/>
			<att name="NODE_LABEL" value="J3QQQ2" type="string"/>
			<att name="NODE_LABEL_FONT_SIZE" value="12" type="string"/>
			<att name="NODE_LABEL_TRANSPARENCY" value="255" type="string"/>
			<att name="NODE_LABEL_COLOR" value="#000000" type="string"/>
			<att name="NODE_VISIBLE" value="true" type="string"/>
			<att name="NODE_DEPTH" value="0.0" type="string"/>
			<att name="NODE_BORDER_TRANSPARENCY" value="255" type="string"/>
			<att name="NODE_LABEL_FONT_FACE" value="Dialog,plain,12" type="string"/>
			<att name="NODE_LABEL_TRANSPARENCY" value="255" type="string"/>
		</graphics>
	</node>
	<node id="ASEAGEVPFNHEILR_TDFYDQCNDVGLMAYLGTITK" label="ASEAGEVPFNHEILR_TDFYDQCNDVGLMAYLGTITK">
		<att name="numMSRuns" value="2" type="integer"/>
		<att name="numReplicates" value="1" type="integer"/>
		<att name="PCQ_ID" value="ASEAGEVPFNHEILR_TDFYDQCNDVGLMAYLGTITK" type="string"/>
		<att name="numConnectedProteinNodes" value="1" type="integer"/>
		<att name="numPeptideSequences" value="2" type="integer"/>
		<att name="PeptideSequences" value="ASEAGEVPFNHEILR_TDFYDQCNDVGLMAYLGTITK" type="string"/>
		<att name="significant" value="0" type="integer"/>
		<att name="numProteins" value="2" type="integer"/>
		<att name="ionCount" value="22" type="integer"/>
		<att name="Rc" value="-0.5305147166987799" type="real"/>
		<att name="numPsms" value="8" type="integer"/>
		<att name="containsPTMs" value="0" type="integer"/>
		<att name="Ri" value="NaN" type="real"/>
		<att name="lightIons" value="9" type="integer"/>
		<att name="uniquePeptide" value="0" type="integer"/>
		<att name="isFiltered" value="0" type="integer"/>
		<att name="finalRatio" value="-0.5305147166987799" type="real"/>
		<att name="heavyIons" value="13" type="integer"/>
		<att name="normHeavyIons" value="3.25" type="real"/>
		<att name="uniquePeptideNode" value="1" type="integer"/>
		<att name="normLightIons" value="2.25" type="real"/>
		<att name="isProtein" value="0" type="integer"/>
		<graphics type="ROUNDRECT" h="30" w="70" width="4" outline="#000000" fill="#ffffff">
			<att name="NODE_TOOLTIP" value="&lt;html&gt;ASEAGEVPFNHEILR_TDFYDQCNDVGLMAYLGTITK&lt;br&gt;2 Peptide sequences&lt;br&gt;8 PSMs&lt;br&gt;Shared by 1 protein Nodes&lt;br&gt;Shared by 2 proteins&lt;br&gt;Detected in 2 MS runs&lt;br&gt;Detected in 1 Replicates&lt;br&gt;Ion count ratio Rc = -0.5 = log2( (9/4 + 0) / (8/4 + 5/4) )&lt;br&gt;Individual peptides in the node:&lt;br&gt;ASEAGEVPFNHEILR, 4 PSMs, Shared by 2 proteins, Detected in 1 MS Runs, Detected in 1 replicates, Rc = 0.16992500144231237&lt;br&gt;TDFYDQCNDVGLMAYLGTITK, 4 PSMs, Shared by 2 proteins, Detected in 1 MS Runs, Detected in 1 replicates, Rc = -Infinity&lt;br&gt;&lt;/html&gt;" type="string"/>
			<att name="NODE_NESTED_NETWORK_IMAGE_VISIBLE" value="true" type="string"/>
			<att name="NODE_BORDER_STROKE" value="SOLID" type="string"/>
			<att name="NODE_SELECTED" value="false" type="string"/>
			<att name="NODE_TRANSPARENCY" value="255" type="string"/>
			<att name="NODE_LABEL_WIDTH" value="200" type="string"/>
			<att name="NODE_LABEL" value="-0.5" type="string"/>
			<att name="NODE_LABEL_FONT_SIZE" value="12" type="string"/>
			<att name="NODE_LABEL_TRANSPARENCY" value="255" type="string"/>
			<att name="NODE_LABEL_COLOR" value="#000000" type="string"/>
			<att name="NODE_VISIBLE" value="true" type="string"/>
			<att name="NODE_DEPTH" value="0.0" type="string"/>
			<att name="NODE_BORDER_TRANSPARENCY" value="255" type="string"/>
			<att name="NODE_LABEL_FONT_FACE" value="Dialog,plain,12" type="string"/>
			<att name="NODE_LABEL_TRANSPARENCY" value="255" type="string"/>
		</graphics>
	</node>
	<node id="E7EM64 Q7L5N1" label="E7EM64 Q7L5N1">
		<att name="ProteinDescription" value="COP9 signalosome complex subunit 6 OS=Homo sapiens GN=COPS6 PE=4 SV=1  #### COP9 signalosome complex subunit 6" type="string"/>
		<att name="ACC" value="E7EM64 Q7L5N1" type="string"/>
		<att name="numPeptideSequencesInProteins" value="4" type="integer"/>
		<att name="conclusiveProtein" value="0" type="integer"/>
		<att name="numConnectedPeptideNodes" value="4" type="integer"/>
		<att name="UniprotKB" value="E7EM64 Q7L5N1" type="string"/>
		<att name="numProteins" value="2" type="integer"/>
		<att name="Classification2Case" value="6" type="string"/>
		<att name="GeneName" value="COPS6" type="string"/>
		<att name="containsPTMs" value="0" type="integer"/>
		<att name="conclusiveProteinNode" value="1" type="integer"/>
		<att name="isFiltered" value="0" type="integer"/>
		<att name="ID" value="E7EM64_HUMAN CSN6_HUMAN" type="string"/>
		<att name="numPsmsInProtein" value="14" type="integer"/>
		<att name="Species" value="[Homo sapiens]" type="string"/>
		<att name="isProtein" value="1" type="integer"/>
		<graphics type="ELLIPSE" h="30" w="70" width="4" outline="#000000" fill="#ffffff">
			<att name="NODE_TOOLTIP" value="&lt;html&gt;&lt;b&gt;Protein ACC(s):&lt;/b&gt;&lt;br&gt;E7EM64 Q7L5N1&lt;br&gt;&lt;b&gt;Protein name(s):&lt;/b&gt;&lt;br&gt; COP9 signalosome complex subunit 6 OS=Homo sapiens GN=COPS6 PE=4 SV=1 &lt;br&gt;COP9 signalosome complex subunit 6&lt;br&gt;&lt;b&gt;Classification case(s):&lt;/b&gt;&lt;br&gt;&lt;b&gt;6&lt;/b&gt;: Not classified&lt;br&gt;&lt;b&gt;TAX:&lt;/b&gt; [Homo sapiens]&lt;br&gt;&lt;b&gt;Gene name:&lt;/b&gt; COPS6&lt;/html&gt;" type="string"/>
			<att name="NODE_NESTED_NETWORK_IMAGE_VISIBLE" value="true" type="string"/>
			<att name="NODE_BORDER_STROKE" value="SOLID" type="string"/>
			<att name="NODE_SELECTED" value="false" type="string"/>
			<att name="NODE_TRANSPARENCY" value="255" type="string"/>
			<att name="NODE_LABEL_WIDTH" value="200" type="string"/>
			<att name="NODE_LABEL" value="E7EM64 Q7L5N1" type="string"/>
			<att name="NODE_LABEL_FONT_SIZE" value="12" type="string"/>
			<att name="NODE_LABEL_TRANSPARENCY" value="255" type="string"/>
			<att name="NODE_LABEL_COLOR" value="#000000" type="string"/>
			<att name="NODE_VISIBLE" value="true" type="string"/>
			<att name="NODE_DEPTH" value="0.0" type="string"/>
			<att name="NODE_BORDER_TRANSPARENCY" value="255" type="string"/>
			<att name="NODE_LABEL_FONT_FACE" value="Dialog,plain,12" type="string"/>
			<att name="NODE_LABEL_TRANSPARENCY" value="255" type="string"/>
		</graphics>
	</node>
	<node id="IGVDHVAR_QVCEIIESPLFLK" label="IGVDHVAR_QVCEIIESPLFLK">
		<att name="numMSRuns" value="2" type="integer"/>
		<att name="numReplicates" value="1" type="integer"/>
		<att name="PCQ_ID" value="IGVDHVAR_QVCEIIESPLFLK" type="string"/>
		<att name="numConnectedProteinNodes" value="2" type="integer"/>
		<att name="numPeptideSequences" value="2" type="integer"/>
		<att name="PeptideSequences" value="IGVDHVAR_QVCEIIESPLFLK" type="string"/>
		<att name="significant" value="0" type="integer"/>
		<att name="numProteins" value="3" type="integer"/>
		<att name="ionCount" value="10" type="integer"/>
		<att name="Rc" value="-3.321928094887362" type="real"/>
		<att name="numPsms" value="6" type="integer"/>
		<att name="containsPTMs" value="0" type="integer"/>
		<att name="Ri" value="NaN" type="real"/>
		<att name="lightIons" value="1" type="integer"/>
		<att name="uniquePeptide" value="0" type="integer"/>
		<att name="isFiltered" value="0" type="integer"/>
		<att name="finalRatio" value="-3.321928094887362" type="real"/>
		<att name="heavyIons" value="9" type="integer"/>
		<att name="normHeavyIons" value="2.5" type="real"/>
		<att name="uniquePeptideNode" value="0" type="integer"/>
		<att name="normLightIons" value="0.25" type="real"/>
		<att name="isProtein" value="0" type="integer"/>
		<graphics type="ROUNDRECT" h="30" w="70" width="4" outline="#000000" fill="#ffffff">
			<att name="NODE_TOOLTIP" value="&lt;html&gt;IGVDHVAR_QVCEIIESPLFLK&lt;br&gt;2 Peptide sequences&lt;br&gt;6 PSMs&lt;br&gt;Shared by 2 protein Nodes&lt;br&gt;Shared by 3 proteins&lt;br&gt;Detected in 2 MS runs&lt;br&gt;Detected in 1 Replicates&lt;br&gt;Ion count ratio Rc = -3.3 = log2( (0 + 1/4) / (1/2 + 8/4) )&lt;br&gt;Individual peptides in the node:&lt;br&gt;IGVDHVAR, 2 PSMs, Shared by 3 proteins, Detected in 1 MS Runs, Detected in 1 replicates, Rc = -Infinity&lt;br&gt;QVCEIIESPLFLK, 4 PSMs, Shared by 3 proteins, Detected in 2 MS Runs, Detected in 1 replicates, Rc = -3.0&lt;br&gt;&lt;/html&gt;" type="string"/>
			<att name="NODE_NESTED_NETWORK_IMAGE_VISIBLE" value="true" type="string"/>
			<att name="NODE_BORDER_STROKE" value="SOLID" type="string"/>
			<att name="NODE_SELECTED" value="false" type="string"/>
			<att name="NODE_TRANSPARENCY" value="255" type="string"/>
			<att name="NODE_LABEL_WIDTH" value="200" type="string"/>
			<att name="NODE_LABEL" value="-3.3" type="string"/>
			<att name="NODE_LABEL_FONT_SIZE" value="12" type="string"/>
			<att name="NODE_LABEL_TRANSPARENCY" value="255" type="string"/>
			<att name="NODE_LABEL_COLOR" value="#000000" type="string"/>
			<att name="NODE_VISIBLE" value="true" type="string"/>
			<att name="NODE_DEPTH" value="0.0" type="string"/>
			<att name="NODE_BORDER_TRANSPARENCY" value="255" type="string"/>
			<att name="NODE_LABEL_FONT_FACE" value="Dialog,plain,12" type="string"/>
			<att name="NODE_LABEL_TRANSPARENCY" value="255" type="string"/>
		</graphics>
	</node>
	<node id="H7C3T0" label="H7C3T0">
		<att name="ProteinDescription" value="COP9 signalosome complex subunit 6 (Fragment)" type="string"/>
		<att name="ACC" value="H7C3T0" type="string"/>
		<att name="numPeptideSequencesInProteins" value="2" type="integer"/>
		<att name="conclusiveProtein" value="0" type="integer"/>
		<att name="numConnectedPeptideNodes" value="2" type="integer"/>
		<att name="UniprotKB" value="H7C3T0" type="string"/>
		<att name="numProteins" value="1" type="integer"/>
		<att name="Classification2Case" value="6" type="string"/>
		<att name="GeneName" value="COPS6" type="string"/>
		<att name="containsPTMs" value="0" type="integer"/>
		<att name="conclusiveProteinNode" value="0" type="integer"/>
		<att name="isFiltered" value="0" type="integer"/>
		<att name="ID" value="H7C3T0_HUMAN" type="string"/>
		<att name="numPsmsInProtein" value="6" type="integer"/>
		<att name="Species" value="[Homo sapiens]" type="string"/>
		<att name="isProtein" value="1" type="integer"/>
		<graphics type="ELLIPSE" h="30" w="70" width="4" outline="#000000" fill="#ffffff">
			<att name="NODE_TOOLTIP" value="&lt;html&gt;&lt;b&gt;Protein ACC(s):&lt;/b&gt;&lt;br&gt;H7C3T0&lt;br&gt;&lt;b&gt;Protein name(s):&lt;/b&gt;&lt;br&gt; COP9 signalosome complex subunit 6 (Fragment)&lt;br&gt;&lt;b&gt;Classification case(s):&lt;/b&gt;&lt;br&gt;&lt;b&gt;6&lt;/b&gt;: Not classified&lt;br&gt;&lt;b&gt;TAX:&lt;/b&gt; [Homo sapiens]&lt;br&gt;&lt;b&gt;Gene name:&lt;/b&gt; COPS6&lt;/html&gt;" type="string"/>
			<att name="NODE_NESTED_NETWORK_IMAGE_VISIBLE" value="true" type="string"/>
			<att name="NODE_BORDER_STROKE" value="SOLID" type="string"/>
			<att name="NODE_SELECTED" value="false" type="string"/>
			<att name="NODE_TRANSPARENCY" value="255" type="string"/>
			<att name="NODE_LABEL_WIDTH" value="200" type="string"/>
			<att name="NODE_LABEL" value="H7C3T0" type="string"/>
			<att name="NODE_LABEL_FONT_SIZE" value="12" type="string"/>
			<att name="NODE_LABEL_TRANSPARENCY" value="255" type="string"/>
			<att name="NODE_LABEL_COLOR" value="#000000" type="string"/>
			<att name="NODE_VISIBLE" value="true" type="string"/>
			<att name="NODE_DEPTH" value="0.0" type="string"/>
			<att name="NODE_BORDER_TRANSPARENCY" value="255" type="string"/>
			<att name="NODE_LABEL_FONT_FACE" value="Dialog,plain,12" type="string"/>
			<att name="NODE_LABEL_TRANSPARENCY" value="255" type="string"/>
		</graphics>
	</node>
	<node id="A8K8G0" label="A8K8G0">
		<att name="ProteinDescription" value="Hepatoma-derived growth factor" type="string"/>
		<att name="ACC" value="A8K8G0" type="string"/>
		<att name="numPeptideSequencesInProteins" value="10" type="integer"/>
		<att name="conclusiveProtein" value="0" type="integer"/>
		<att name="numConnectedPeptideNodes" value="10" type="integer"/>
		<att name="UniprotKB" value="A8K8G0" type="string"/>
		<att name="numProteins" value="1" type="integer"/>
		<att name="Classification2Case" value="6" type="string"/>
		<att name="containsPTMs" value="0" type="integer"/>
		<att name="conclusiveProteinNode" value="0" type="integer"/>
		<att name="isFiltered" value="0" type="integer"/>
		<att name="ID" value="A8K8G0_HUMAN" type="string"/>
		<att name="numPsmsInProtein" value="36" type="integer"/>
		<att name="Species" value="[Homo sapiens]" type="string"/>
		<att name="isProtein" value="1" type="integer"/>
		<graphics type="ELLIPSE" h="30" w="70" width="4" outline="#000000" fill="#ffffff">
			<att name="NODE_TOOLTIP" value="&lt;html&gt;&lt;b&gt;Protein ACC(s):&lt;/b&gt;&lt;br&gt;A8K8G0&lt;br&gt;&lt;b&gt;Protein name(s):&lt;/b&gt;&lt;br&gt; Hepatoma-derived growth factor&lt;br&gt;&lt;b&gt;Classification case(s):&lt;/b&gt;&lt;br&gt;&lt;b&gt;6&lt;/b&gt;: Not classified&lt;br&gt;&lt;b&gt;TAX:&lt;/b&gt; [Homo sapiens]&lt;br&gt;&lt;b&gt;Gene name:&lt;/b&gt; &lt;/html&gt;" type="string"/>
			<att name="NODE_NESTED_NETWORK_IMAGE_VISIBLE" value="true" type="string"/>
			<att name="NODE_BORDER_STROKE" value="SOLID" type="string"/>
			<att name="NODE_SELECTED" value="false" type="string"/>
			<att name="NODE_TRANSPARENCY" value="255" type="string"/>
			<att name="NODE_LABEL_WIDTH" value="200" type="string"/>
			<att name="NODE_LABEL" value="A8K8G0" type="string"/>
			<att name="NODE_LABEL_FONT_SIZE" value="12" type="string"/>
			<att name="NODE_LABEL_TRANSPARENCY" value="255" type="string"/>
			<att name="NODE_LABEL_COLOR" value="#000000" type="string"/>
			<att name="NODE_VISIBLE" value="true" type="string"/>
			<att name="NODE_DEPTH" value="0.0" type="string"/>
			<att name="NODE_BORDER_TRANSPARENCY" value="255" type="string"/>
			<att name="NODE_LABEL_FONT_FACE" value="Dialog,plain,12" type="string"/>
			<att name="NODE_LABEL_TRANSPARENCY" value="255" type="string"/>
		</graphics>
	</node>
	<node id="AGDLLEDSPK_DLFPYEESK_EAATLEVERPLPMEVEK_EAENPEGEEK_EDAEAPGIR_GFSEGLWEIENNPTVK_GPPQEEEEEEDEEEEATK_GPPQEEEEEEDEEEEATKEDAEAPGIR_SCVEEPEPEPEAAEGDGDK_SCVEEPEPEPEAAEGDGDKK" label="AGDLLEDSPK_DLFPYEESK_EAATLEVERPLPMEVEK_EAENPEGEEK_EDAEAPGIR_GFSEGLWEIENNPTVK_GPPQEEEEEEDEEEEATK_GPPQEEEEEEDEEEEATKEDAEAPGIR_SCVEEPEPEPEAAEGDGDK_SCVEEPEPEPEAAEGDGDKK">
		<att name="numMSRuns" value="6" type="integer"/>
		<att name="numReplicates" value="1" type="integer"/>
		<att name="PCQ_ID" value="AGDLLEDSPK_DLFPYEESK_EAATLEVERPLPMEVEK_EAENPEGEEK_EDAEAPGIR_GFSEGLWEIENNPTVK_GPPQEEEEEEDEEEEATK_GPPQEEEEEEDEEEEATKEDAEAPGIR_SCVEEPEPEPEAAEGDGDK_SCVEEPEPEPEAAEGDGDKK" type="string"/>
		<att name="numConnectedProteinNodes" value="2" type="integer"/>
		<att name="numPeptideSequences" value="10" type="integer"/>
		<att name="PeptideSequences" value="AGDLLEDSPK_DLFPYEESK_EAATLEVERPLPMEVEK_EAENPEGEEK_EDAEAPGIR_GFSEGLWEIENNPTVK_GPPQEEEEEEDEEEEATK_GPPQEEEEEEDEEEEATKEDAEAPGIR_SCVEEPEPEPEAAEGDGDK_SCVEEPEPEPEAAEGDGDKK" type="string"/>
		<att name="significant" value="0" type="integer"/>
		<att name="numProteins" value="2" type="integer"/>
		<att name="ionCount" value="139" type="integer"/>
		<att name="Rc" value="0.48518518994651466" type="real"/>
		<att name="numPsms" value="36" type="integer"/>
		<att name="containsPTMs" value="0" type="integer"/>
		<att name="Ri" value="NaN" type="real"/>
		<att name="lightIons" value="81" type="integer"/>
		<att name="uniquePeptide" value="0" type="integer"/>
		<att name="isFiltered" value="0" type="integer"/>
		<att name="finalRatio" value="0.48518518994651466" type="real"/>
		<att name="heavyIons" value="58" type="integer"/>
		<att name="normHeavyIons" value="14.216666666666667" type="real"/>
		<att name="uniquePeptideNode" value="0" type="integer"/>
		<att name="normLightIons" value="19.9" type="real"/>
		<att name="isProtein" value="0" type="integer"/>
		<graphics type="ROUNDRECT" h="30" w="70" width="4" outline="#000000" fill="#ffffff">
			<att name="NODE_TOOLTIP" value="&lt;html&gt;AGDLLEDSPK_DLFPYEESK_EAATLEVERPLPMEVEK_EAENPEGEEK_EDAEAPGIR_GFSEGLWEIENNPTVK_GPPQEEEEEEDEEEEATK_GPPQEEEEEEDEEEEATKEDAEAPGIR_SCVEEPEPEPEAAEGDGDK_SCVEEPEPEPEAAEGDGDKK&lt;br&gt;10 Peptide sequences&lt;br&gt;36 PSMs&lt;br&gt;Shared by 2 protein Nodes&lt;br&gt;Shared by 2 proteins&lt;br&gt;Detected in 6 MS runs&lt;br&gt;Detected in 1 Replicates&lt;br&gt;Ion count ratio Rc = 0.5 = log2( (5/2 + 4/2 + 34/10 + 5/2 + 2/2 + 15/6 + 4/2 + 0 + 4/2 + 8/4) / (3/2 + 3/2 + 23/10 + 4/2 + 1/2 + 10/6 + 2/2 + 0 + 3/2 + 9/4) )&lt;br&gt;Individual peptides in the node:&lt;br&gt;AGDLLEDSPK, 2 PSMs, Shared by 4 proteins, Detected in 1 MS Runs, Detected in 1 replicates, Rc = 0.7369655941662062&lt;br&gt;DLFPYEESK, 2 PSMs, Shared by 4 proteins, Detected in 1 MS Runs, Detected in 1 replicates, Rc = 0.4150374992788437&lt;br&gt;EAATLEVERPLPMEVEK, 10 PSMs, Shared by 4 proteins, Detected in 2 MS Runs, Detected in 1 replicates, Rc = 0.5639008851933264&lt;br&gt;EAENPEGEEK, 2 PSMs, Shared by 4 proteins, Detected in 1 MS Runs, Detected in 1 replicates, Rc = 0.32192809488736235&lt;br&gt;EDAEAPGIR, 2 PSMs, Shared by 4 proteins, Detected in 1 MS Runs, Detected in 1 replicates, Rc = 1.0&lt;br&gt;GFSEGLWEIENNPTVK, 6 PSMs, Shared by 4 proteins, Detected in 2 MS Runs, Detected in 1 replicates, Rc = 0.5849625007211562&lt;br&gt;GPPQEEEEEEDEEEEATK, 2 PSMs, Shared by 4 proteins, Detected in 1 MS Runs, Detected in 1 replicates, Rc = 1.0&lt;br&gt;GPPQEEEEEEDEEEEATKEDAEAPGIR, 4 PSMs, Shared by 4 proteins, Detected in 1 MS Runs, Detected in 1 replicates, Rc = NaN&lt;br&gt;SCVEEPEPEPEAAEGDGDK, 2 PSMs, Shared by 4 proteins, Detected in 1 MS Runs, Detected in 1 replicates, Rc = 0.4150374992788437&lt;br&gt;SCVEEPEPEPEAAEGDGDKK, 4 PSMs, Shared by 4 proteins, Detected in 1 MS Runs, Detected in 1 replicates, Rc = -0.16992500144231246&lt;br&gt;&lt;/html&gt;" type="string"/>
			<att name="NODE_NESTED_NETWORK_IMAGE_VISIBLE" value="true" type="string"/>
			<att name="NODE_BORDER_STROKE" value="SOLID" type="string"/>
			<att name="NODE_SELECTED" value="false" type="string"/>
			<att name="NODE_TRANSPARENCY" value="255" type="string"/>
			<att name="NODE_LABEL_WIDTH" value="200" type="string"/>
			<att name="NODE_LABEL" value="0.5" type="string"/>
			<att name="NODE_LABEL_FONT_SIZE" value="12" type="string"/>
			<att name="NODE_LABEL_TRANSPARENCY" value="255" type="string"/>
			<att name="NODE_LABEL_COLOR" value="#000000" type="string"/>
			<att name="NODE_VISIBLE" value="true" type="string"/>
			<att name="NODE_DEPTH" value="0.0" type="string"/>
			<att name="NODE_BORDER_TRANSPARENCY" value="255" type="string"/>
			<att name="NODE_LABEL_FONT_FACE" value="Dialog,plain,12" type="string"/>
			<att name="NODE_LABEL_TRANSPARENCY" value="255" type="string"/>
		</graphics>
	</node>
	<node id="P51858 Q5SZ07 Q5SZ08" label="P51858 Q5SZ07 Q5SZ08">
		<att name="ProteinDescription" value="Hepatoma-derived growth factor #### Hepatoma-derived growth factor OS=Homo sapiens GN=HDGF PE=1 SV=1 " type="string"/>
		<att name="ACC" value="P51858 Q5SZ07 Q5SZ08" type="string"/>
		<att name="numPeptideSequencesInProteins" value="11" type="integer"/>
		<att name="conclusiveProtein" value="0" type="integer"/>
		<att name="numConnectedPeptideNodes" value="11" type="integer"/>
		<att name="UniprotKB" value="P51858 Q5SZ07 Q5SZ08" type="string"/>
		<att name="numProteins" value="3" type="integer"/>
		<att name="Classification2Case" value="6" type="string"/>
		<att name="GeneName" value="HDGF" type="string"/>
		<att name="containsPTMs" value="0" type="integer"/>
		<att name="conclusiveProteinNode" value="1" type="integer"/>
		<att name="isFiltered" value="0" type="integer"/>
		<att name="ID" value="HDGF_HUMAN Q5SZ07 Q5SZ08" type="string"/>
		<att name="numPsmsInProtein" value="38" type="integer"/>
		<att name="Species" value="[Homo sapiens]" type="string"/>
		<att name="isProtein" value="1" type="integer"/>
		<graphics type="ELLIPSE" h="30" w="70" width="4" outline="#000000" fill="#ffffff">
			<att name="NODE_TOOLTIP" value="&lt;html&gt;&lt;b&gt;Protein ACC(s):&lt;/b&gt;&lt;br&gt;P51858 Q5SZ07 Q5SZ08&lt;br&gt;&lt;b&gt;Protein name(s):&lt;/b&gt;&lt;br&gt; Hepatoma-derived growth factor&lt;br&gt;Hepatoma-derived growth factor OS=Homo sapiens GN=HDGF PE=1 SV=1 &lt;br&gt;&lt;b&gt;Classification case(s):&lt;/b&gt;&lt;br&gt;&lt;b&gt;6&lt;/b&gt;: Not classified&lt;br&gt;&lt;b&gt;TAX:&lt;/b&gt; [Homo sapiens]&lt;br&gt;&lt;b&gt;Gene name:&lt;/b&gt; HDGF&lt;/html&gt;" type="string"/>
			<att name="NODE_NESTED_NETWORK_IMAGE_VISIBLE" value="true" type="string"/>
			<att name="NODE_BORDER_STROKE" value="SOLID" type="string"/>
			<att name="NODE_SELECTED" value="false" type="string"/>
			<att name="NODE_TRANSPARENCY" value="255" type="string"/>
			<att name="NODE_LABEL_WIDTH" value="200" type="string"/>
			<att name="NODE_LABEL" value="P51858 Q5SZ07 Q5SZ08" type="string"/>
			<att name="NODE_LABEL_FONT_SIZE" value="12" type="string"/>
			<att name="NODE_LABEL_TRANSPARENCY" value="255" type="string"/>
			<att name="NODE_LABEL_COLOR" value="#000000" type="string"/>
			<att name="NODE_VISIBLE" value="true" type="string"/>
			<att name="NODE_DEPTH" value="0.0" type="string"/>
			<att name="NODE_BORDER_TRANSPARENCY" value="255" type="string"/>
			<att name="NODE_LABEL_FONT_FACE" value="Dialog,plain,12" type="string"/>
			<att name="NODE_LABEL_TRANSPARENCY" value="255" type="string"/>
		</graphics>
	</node>
	<node id="CGDLVFAK" label="CGDLVFAK">
		<att name="numMSRuns" value="1" type="integer"/>
		<att name="numReplicates" value="1" type="integer"/>
		<att name="PCQ_ID" value="CGDLVFAK" type="string"/>
		<att name="numConnectedProteinNodes" value="1" type="integer"/>
		<att name="numPeptideSequences" value="1" type="integer"/>
		<att name="PeptideSequences" value="CGDLVFAK" type="string"/>
		<att name="significant" value="0" type="integer"/>
		<att name="numProteins" value="1" type="integer"/>
		<att name="ionCount" value="9" type="integer"/>
		<att name="Rc" value="-1.0" type="real"/>
		<att name="numPsms" value="2" type="integer"/>
		<att name="containsPTMs" value="0" type="integer"/>
		<att name="Ri" value="NaN" type="real"/>
		<att name="lightIons" value="3" type="integer"/>
		<att name="uniquePeptide" value="1" type="integer"/>
		<att name="isFiltered" value="0" type="integer"/>
		<att name="finalRatio" value="-1.0" type="real"/>
		<att name="heavyIons" value="6" type="integer"/>
		<att name="normHeavyIons" value="3.0" type="real"/>
		<att name="uniquePeptideNode" value="1" type="integer"/>
		<att name="normLightIons" value="1.5" type="real"/>
		<att name="isProtein" value="0" type="integer"/>
		<graphics type="ROUNDRECT" h="30" w="70" width="4" outline="#000000" fill="#ffffff">
			<att name="NODE_TOOLTIP" value="&lt;html&gt;CGDLVFAK&lt;br&gt;1 Peptide sequences&lt;br&gt;2 PSMs&lt;br&gt;Shared by 1 protein Nodes&lt;br&gt;Shared by 1 proteins&lt;br&gt;Detected in 1 MS runs&lt;br&gt;Detected in 1 Replicates&lt;br&gt;Ion count ratio Rc = -1 = log2( (3/2) / (6/2) )&lt;br&gt;Individual peptides in the node:&lt;br&gt;CGDLVFAK, 2 PSMs, Shared by 3 proteins, Detected in 1 MS Runs, Detected in 1 replicates, Rc = -1.0&lt;br&gt;&lt;/html&gt;" type="string"/>
			<att name="NODE_NESTED_NETWORK_IMAGE_VISIBLE" value="true" type="string"/>
			<att name="NODE_BORDER_STROKE" value="SOLID" type="string"/>
			<att name="NODE_SELECTED" value="false" type="string"/>
			<att name="NODE_TRANSPARENCY" value="255" type="string"/>
			<att name="NODE_LABEL_WIDTH" value="200" type="string"/>
			<att name="NODE_LABEL" value="-1" type="string"/>
			<att name="NODE_LABEL_FONT_SIZE" value="12" type="string"/>
			<att name="NODE_LABEL_TRANSPARENCY" value="255" type="string"/>
			<att name="NODE_LABEL_COLOR" value="#000000" type="string"/>
			<att name="NODE_VISIBLE" value="true" type="string"/>
			<att name="NODE_DEPTH" value="0.0" type="string"/>
			<att name="NODE_BORDER_TRANSPARENCY" value="255" type="string"/>
			<att name="NODE_LABEL_FONT_FACE" value="Dialog,plain,12" type="string"/>
			<att name="NODE_LABEL_TRANSPARENCY" value="255" type="string"/>
		</graphics>
	</node>
	<node id="MLEILEGK" label="MLEILEGK">
		<att name="numMSRuns" value="1" type="integer"/>
		<att name="numReplicates" value="1" type="integer"/>
		<att name="PCQ_ID" value="MLEILEGK" type="string"/>
		<att name="numConnectedProteinNodes" value="1" type="integer"/>
		<att name="numPeptideSequences" value="1" type="integer"/>
		<att name="PeptideSequences" value="MLEILEGK" type="string"/>
		<att name="significant" value="0" type="integer"/>
		<att name="numProteins" value="3" type="integer"/>
		<att name="ionCount" value="9" type="integer"/>
		<att name="Rc" value="-1.0" type="real"/>
		<att name="numPsms" value="2" type="integer"/>
		<att name="containsPTMs" value="0" type="integer"/>
		<att name="Ri" value="NaN" type="real"/>
		<att name="lightIons" value="3" type="integer"/>
		<att name="uniquePeptide" value="0" type="integer"/>
		<att name="isFiltered" value="0" type="integer"/>
		<att name="finalRatio" value="-1.0" type="real"/>
		<att name="heavyIons" value="6" type="integer"/>
		<att name="normHeavyIons" value="3.0" type="real"/>
		<att name="uniquePeptideNode" value="1" type="integer"/>
		<att name="normLightIons" value="1.5" type="real"/>
		<att name="isProtein" value="0" type="integer"/>
		<graphics type="ROUNDRECT" h="30" w="70" width="4" outline="#000000" fill="#ffffff">
			<att name="NODE_TOOLTIP" value="&lt;html&gt;MLEILEGK&lt;br&gt;1 Peptide sequences&lt;br&gt;2 PSMs&lt;br&gt;Shared by 1 protein Nodes&lt;br&gt;Shared by 3 proteins&lt;br&gt;Detected in 1 MS runs&lt;br&gt;Detected in 1 Replicates&lt;br&gt;Ion count ratio Rc = -1 = log2( (3/2) / (6/2) )&lt;br&gt;Individual peptides in the node:&lt;br&gt;MLEILEGK, 2 PSMs, Shared by 3 proteins, Detected in 1 MS Runs, Detected in 1 replicates, Rc = -1.0&lt;br&gt;&lt;/html&gt;" type="string"/>
			<att name="NODE_NESTED_NETWORK_IMAGE_VISIBLE" value="true" type="string"/>
			<att name="NODE_BORDER_STROKE" value="SOLID" type="string"/>
			<att name="NODE_SELECTED" value="false" type="string"/>
			<att name="NODE_TRANSPARENCY" value="255" type="string"/>
			<att name="NODE_LABEL_WIDTH" value="200" type="string"/>
			<att name="NODE_LABEL" value="-1" type="string"/>
			<att name="NODE_LABEL_FONT_SIZE" value="12" type="string"/>
			<att name="NODE_LABEL_TRANSPARENCY" value="255" type="string"/>
			<att name="NODE_LABEL_COLOR" value="#000000" type="string"/>
			<att name="NODE_VISIBLE" value="true" type="string"/>
			<att name="NODE_DEPTH" value="0.0" type="string"/>
			<att name="NODE_BORDER_TRANSPARENCY" value="255" type="string"/>
			<att name="NODE_LABEL_FONT_FACE" value="Dialog,plain,12" type="string"/>
			<att name="NODE_LABEL_TRANSPARENCY" value="255" type="string"/>
		</graphics>
	</node>
	<node id="D3DQV9 H0Y3P2 P78344" label="D3DQV9 H0Y3P2 P78344">
		<att name="ProteinDescription" value="Eukaryotic translation initiation factor 4 gamma 2 (Fragment) OS=Homo sapiens GN=EIF4G2 PE=4 SV=1  #### Eukaryotic translation initiation factor 4 gamma 2" type="string"/>
		<att name="ACC" value="D3DQV9 H0Y3P2 P78344" type="string"/>
		<att name="numPeptideSequencesInProteins" value="7" type="integer"/>
		<att name="conclusiveProtein" value="0" type="integer"/>
		<att name="numConnectedPeptideNodes" value="7" type="integer"/>
		<att name="UniprotKB" value="D3DQV9 H0Y3P2 P78344" type="string"/>
		<att name="numProteins" value="3" type="integer"/>
		<att name="Classification2Case" value="6" type="string"/>
		<att name="GeneName" value="EIF4G2" type="string"/>
		<att name="containsPTMs" value="0" type="integer"/>
		<att name="conclusiveProteinNode" value="1" type="integer"/>
		<att name="isFiltered" value="0" type="integer"/>
		<att name="ID" value="D3DQV9_HUMAN H0Y3P2_HUMAN IF4G2_HUMAN" type="string"/>
		<att name="numPsmsInProtein" value="23" type="integer"/>
		<att name="Species" value="[Homo sapiens]" type="string"/>
		<att name="isProtein" value="1" type="integer"/>
		<graphics type="ELLIPSE" h="30" w="70" width="4" outline="#000000" fill="#ffffff">
			<att name="NODE_TOOLTIP" value="&lt;html&gt;&lt;b&gt;Protein ACC(s):&lt;/b&gt;&lt;br&gt;D3DQV9 H0Y3P2 P78344&lt;br&gt;&lt;b&gt;Protein name(s):&lt;/b&gt;&lt;br&gt; Eukaryotic translation initiation factor 4 gamma 2 (Fragment) OS=Homo sapiens GN=EIF4G2 PE=4 SV=1 &lt;br&gt;Eukaryotic translation initiation factor 4 gamma 2&lt;br&gt;&lt;b&gt;Classification case(s):&lt;/b&gt;&lt;br&gt;&lt;b&gt;6&lt;/b&gt;: Not classified&lt;br&gt;&lt;b&gt;TAX:&lt;/b&gt; [Homo sapiens]&lt;br&gt;&lt;b&gt;Gene name:&lt;/b&gt; EIF4G2&lt;/html&gt;" type="string"/>
			<att name="NODE_NESTED_NETWORK_IMAGE_VISIBLE" value="true" type="string"/>
			<att name="NODE_BORDER_STROKE" value="SOLID" type="string"/>
			<att name="NODE_SELECTED" value="false" type="string"/>
			<att name="NODE_TRANSPARENCY" value="255" type="string"/>
			<att name="NODE_LABEL_WIDTH" value="200" type="string"/>
			<att name="NODE_LABEL" value="D3DQV9 H0Y3P2 P78344" type="string"/>
			<att name="NODE_LABEL_FONT_SIZE" value="12" type="string"/>
			<att name="NODE_LABEL_TRANSPARENCY" value="255" type="string"/>
			<att name="NODE_LABEL_COLOR" value="#000000" type="string"/>
			<att name="NODE_VISIBLE" value="true" type="string"/>
			<att name="NODE_DEPTH" value="0.0" type="string"/>
			<att name="NODE_BORDER_TRANSPARENCY" value="255" type="string"/>
			<att name="NODE_LABEL_FONT_FACE" value="Dialog,plain,12" type="string"/>
			<att name="NODE_LABEL_TRANSPARENCY" value="255" type="string"/>
		</graphics>
	</node>
	<node id="LAEDAPNFDGPAAEGQPGQK" label="LAEDAPNFDGPAAEGQPGQK">
		<att name="numMSRuns" value="2" type="integer"/>
		<att name="numReplicates" value="1" type="integer"/>
		<att name="PCQ_ID" value="LAEDAPNFDGPAAEGQPGQK" type="string"/>
		<att name="numConnectedProteinNodes" value="3" type="integer"/>
		<att name="numPeptideSequences" value="1" type="integer"/>
		<att name="PeptideSequences" value="LAEDAPNFDGPAAEGQPGQK" type="string"/>
		<att name="significant" value="1" type="integer"/>
		<att name="numProteins" value="6" type="integer"/>
		<att name="ionCount" value="5" type="integer"/>
		<att name="Rc" value="-Infinity" type="real"/>
		<att name="numPsms" value="4" type="integer"/>
		<att name="containsPTMs" value="0" type="integer"/>
		<att name="Ri" value="NaN" type="real"/>
		<att name="lightIons" value="0" type="integer"/>
		<att name="uniquePeptide" value="0" type="integer"/>
		<att name="isFiltered" value="0" type="integer"/>
		<att name="finalRatio" value="-Infinity" type="real"/>
		<att name="heavyIons" value="5" type="integer"/>
		<att name="normHeavyIons" value="1.25" type="real"/>
		<att name="uniquePeptideNode" value="0" type="integer"/>
		<att name="normLightIons" value="0.0" type="real"/>
		<att name="isProtein" value="0" type="integer"/>
		<graphics type="ROUNDRECT" h="30" w="70" width="4" outline="#000000" fill="#0000ff">
			<att name="NODE_TOOLTIP" value="&lt;html&gt;LAEDAPNFDGPAAEGQPGQK&lt;br&gt;1 Peptide sequences&lt;br&gt;4 PSMs&lt;br&gt;Shared by 3 protein Nodes&lt;br&gt;Shared by 6 proteins&lt;br&gt;Detected in 2 MS runs&lt;br&gt;Detected in 1 Replicates&lt;br&gt;Ion count ratio Rc = -Infinity = log2( (0) / (5/4) )&lt;br&gt;Individual peptides in the node:&lt;br&gt;LAEDAPNFDGPAAEGQPGQK, 4 PSMs, Shared by 6 proteins, Detected in 2 MS Runs, Detected in 1 replicates, Rc = -Infinity&lt;br&gt;&lt;/html&gt;" type="string"/>
			<att name="NODE_NESTED_NETWORK_IMAGE_VISIBLE" value="true" type="string"/>
			<att name="NODE_BORDER_STROKE" value="SOLID" type="string"/>
			<att name="NODE_SELECTED" value="false" type="string"/>
			<att name="NODE_TRANSPARENCY" value="255" type="string"/>
			<att name="NODE_LABEL_WIDTH" value="200" type="string"/>
			<att name="NODE_LABEL" value="-Infinity*" type="string"/>
			<att name="NODE_LABEL_FONT_SIZE" value="12" type="string"/>
			<att name="NODE_LABEL_TRANSPARENCY" value="255" type="string"/>
			<att name="NODE_LABEL_COLOR" value="#000000" type="string"/>
			<att name="NODE_VISIBLE" value="true" type="string"/>
			<att name="NODE_DEPTH" value="0.0" type="string"/>
			<att name="NODE_BORDER_TRANSPARENCY" value="255" type="string"/>
			<att name="NODE_LABEL_FONT_FACE" value="Dialog,plain,12" type="string"/>
			<att name="NODE_LABEL_TRANSPARENCY" value="255" type="string"/>
		</graphics>
	</node>
	<node id="DLGVFIPAPMAQGMR_DPLGGLADMFGQMPGSGIGTGPGVIQDR_MCSLMLSK_SDFFLEGPFMPPR" label="DLGVFIPAPMAQGMR_DPLGGLADMFGQMPGSGIGTGPGVIQDR_MCSLMLSK_SDFFLEGPFMPPR">
		<att name="numMSRuns" value="5" type="integer"/>
		<att name="numReplicates" value="1" type="integer"/>
		<att name="PCQ_ID" value="DLGVFIPAPMAQGMR_DPLGGLADMFGQMPGSGIGTGPGVIQDR_MCSLMLSK_SDFFLEGPFMPPR" type="string"/>
		<att name="numConnectedProteinNodes" value="2" type="integer"/>
		<att name="numPeptideSequences" value="4" type="integer"/>
		<att name="PeptideSequences" value="DLGVFIPAPMAQGMR_DPLGGLADMFGQMPGSGIGTGPGVIQDR_MCSLMLSK_SDFFLEGPFMPPR" type="string"/>
		<att name="significant" value="0" type="integer"/>
		<att name="numProteins" value="4" type="integer"/>
		<att name="ionCount" value="16" type="integer"/>
		<att name="Rc" value="-2.222392421336448" type="real"/>
		<att name="numPsms" value="15" type="integer"/>
		<att name="containsPTMs" value="0" type="integer"/>
		<att name="Ri" value="NaN" type="real"/>
		<att name="lightIons" value="3" type="integer"/>
		<att name="uniquePeptide" value="0" type="integer"/>
		<att name="isFiltered" value="0" type="integer"/>
		<att name="finalRatio" value="-2.222392421336448" type="real"/>
		<att name="heavyIons" value="13" type="integer"/>
		<att name="normHeavyIons" value="7.0" type="real"/>
		<att name="uniquePeptideNode" value="0" type="integer"/>
		<att name="normLightIons" value="1.5" type="real"/>
		<att name="isProtein" value="0" type="integer"/>
		<graphics type="ROUNDRECT" h="30" w="70" width="4" outline="#000000" fill="#ffffff">
			<att name="NODE_TOOLTIP" value="&lt;html&gt;DLGVFIPAPMAQGMR_DPLGGLADMFGQMPGSGIGTGPGVIQDR_MCSLMLSK_SDFFLEGPFMPPR&lt;br&gt;4 Peptide sequences&lt;br&gt;15 PSMs&lt;br&gt;Shared by 2 protein Nodes&lt;br&gt;Shared by 4 proteins&lt;br&gt;Detected in 5 MS runs&lt;br&gt;Detected in 1 Replicates&lt;br&gt;Ion count ratio Rc = -2.2 = log2( (1/1 + 0 + 0 + 2/4) / (3/1 + 0 + 6/2 + 4/4) )&lt;br&gt;Individual peptides in the node:&lt;br&gt;DLGVFIPAPMAQGMR, 1 PSMs, Shared by 4 proteins, Detected in 1 MS Runs, Detected in 1 replicates, Rc = -1.5849625007211563&lt;br&gt;DPLGGLADMFGQMPGSGIGTGPGVIQDR, 8 PSMs, Shared by 4 proteins, Detected in 3 MS Runs, Detected in 1 replicates, Rc = NaN&lt;br&gt;MCSLMLSK, 2 PSMs, Shared by 4 proteins, Detected in 1 MS Runs, Detected in 1 replicates, Rc = -Infinity&lt;br&gt;SDFFLEGPFMPPR, 4 PSMs, Shared by 4 proteins, Detected in 2 MS Runs, Detected in 1 replicates, Rc = -1.0&lt;br&gt;&lt;/html&gt;" type="string"/>
			<att name="NODE_NESTED_NETWORK_IMAGE_VISIBLE" value="true" type="string"/>
			<att name="NODE_BORDER_STROKE" value="SOLID" type="string"/>
			<att name="NODE_SELECTED" value="false" type="string"/>
			<att name="NODE_TRANSPARENCY" value="255" type="string"/>
			<att name="NODE_LABEL_WIDTH" value="200" type="string"/>
			<att name="NODE_LABEL" value="-2.2" type="string"/>
			<att name="NODE_LABEL_FONT_SIZE" value="12" type="string"/>
			<att name="NODE_LABEL_TRANSPARENCY" value="255" type="string"/>
			<att name="NODE_LABEL_COLOR" value="#000000" type="string"/>
			<att name="NODE_VISIBLE" value="true" type="string"/>
			<att name="NODE_DEPTH" value="0.0" type="string"/>
			<att name="NODE_BORDER_TRANSPARENCY" value="255" type="string"/>
			<att name="NODE_LABEL_FONT_FACE" value="Dialog,plain,12" type="string"/>
			<att name="NODE_LABEL_TRANSPARENCY" value="255" type="string"/>
		</graphics>
	</node>
	<node id="H0YCH5" label="H0YCH5">
		<att name="ProteinDescription" value="Eukaryotic translation initiation factor 4 gamma 2 (Fragment)" type="string"/>
		<att name="ACC" value="H0YCH5" type="string"/>
		<att name="numPeptideSequencesInProteins" value="5" type="integer"/>
		<att name="conclusiveProtein" value="0" type="integer"/>
		<att name="numConnectedPeptideNodes" value="5" type="integer"/>
		<att name="UniprotKB" value="H0YCH5" type="string"/>
		<att name="numProteins" value="1" type="integer"/>
		<att name="Classification2Case" value="6" type="string"/>
		<att name="GeneName" value="EIF4G2" type="string"/>
		<att name="containsPTMs" value="0" type="integer"/>
		<att name="conclusiveProteinNode" value="0" type="integer"/>
		<att name="isFiltered" value="0" type="integer"/>
		<att name="ID" value="H0YCH5_HUMAN" type="string"/>
		<att name="numPsmsInProtein" value="19" type="integer"/>
		<att name="Species" value="[Homo sapiens]" type="string"/>
		<att name="isProtein" value="1" type="integer"/>
		<graphics type="ELLIPSE" h="30" w="70" width="4" outline="#000000" fill="#ffffff">
			<att name="NODE_TOOLTIP" value="&lt;html&gt;&lt;b&gt;Protein ACC(s):&lt;/b&gt;&lt;br&gt;H0YCH5&lt;br&gt;&lt;b&gt;Protein name(s):&lt;/b&gt;&lt;br&gt; Eukaryotic translation initiation factor 4 gamma 2 (Fragment)&lt;br&gt;&lt;b&gt;Classification case(s):&lt;/b&gt;&lt;br&gt;&lt;b&gt;6&lt;/b&gt;: Not classified&lt;br&gt;&lt;b&gt;TAX:&lt;/b&gt; [Homo sapiens]&lt;br&gt;&lt;b&gt;Gene name:&lt;/b&gt; EIF4G2&lt;/html&gt;" type="string"/>
			<att name="NODE_NESTED_NETWORK_IMAGE_VISIBLE" value="true" type="string"/>
			<att name="NODE_BORDER_STROKE" value="SOLID" type="string"/>
			<att name="NODE_SELECTED" value="false" type="string"/>
			<att name="NODE_TRANSPARENCY" value="255" type="string"/>
			<att name="NODE_LABEL_WIDTH" value="200" type="string"/>
			<att name="NODE_LABEL" value="H0YCH5" type="string"/>
			<att name="NODE_LABEL_FONT_SIZE" value="12" type="string"/>
			<att name="NODE_LABEL_TRANSPARENCY" value="255" type="string"/>
			<att name="NODE_LABEL_COLOR" value="#000000" type="string"/>
			<att name="NODE_VISIBLE" value="true" type="string"/>
			<att name="NODE_DEPTH" value="0.0" type="string"/>
			<att name="NODE_BORDER_TRANSPARENCY" value="255" type="string"/>
			<att name="NODE_LABEL_FONT_FACE" value="Dialog,plain,12" type="string"/>
			<att name="NODE_LABEL_TRANSPARENCY" value="255" type="string"/>
		</graphics>
	</node>
	<node id="H0YE22" label="H0YE22">
		<att name="ProteinDescription" value="Eukaryotic translation initiation factor 4 gamma 2 (Fragment)" type="string"/>
		<att name="ACC" value="H0YE22" type="string"/>
		<att name="numPeptideSequencesInProteins" value="1" type="integer"/>
		<att name="conclusiveProtein" value="1" type="integer"/>
		<att name="numConnectedPeptideNodes" value="1" type="integer"/>
		<att name="UniprotKB" value="H0YE22" type="string"/>
		<att name="numProteins" value="1" type="integer"/>
		<att name="Classification2Case" value="6" type="string"/>
		<att name="GeneName" value="EIF4G2" type="string"/>
		<att name="containsPTMs" value="0" type="integer"/>
		<att name="conclusiveProteinNode" value="0" type="integer"/>
		<att name="isFiltered" value="0" type="integer"/>
		<att name="ID" value="H0YE22_HUMAN" type="string"/>
		<att name="numPsmsInProtein" value="2" type="integer"/>
		<att name="Species" value="[Homo sapiens]" type="string"/>
		<att name="isProtein" value="1" type="integer"/>
		<graphics type="ELLIPSE" h="30" w="70" width="4" outline="#000000" fill="#ffffff">
			<att name="NODE_TOOLTIP" value="&lt;html&gt;&lt;b&gt;Protein ACC(s):&lt;/b&gt;&lt;br&gt;H0YE22&lt;br&gt;&lt;b&gt;Protein name(s):&lt;/b&gt;&lt;br&gt; Eukaryotic translation initiation factor 4 gamma 2 (Fragment)&lt;br&gt;&lt;b&gt;Classification case(s):&lt;/b&gt;&lt;br&gt;&lt;b&gt;6&lt;/b&gt;: Not classified&lt;br&gt;&lt;b&gt;TAX:&lt;/b&gt; [Homo sapiens]&lt;br&gt;&lt;b&gt;Gene name:&lt;/b&gt; EIF4G2&lt;/html&gt;" type="string"/>
			<att name="NODE_NESTED_NETWORK_IMAGE_VISIBLE" value="true" type="string"/>
			<att name="NODE_BORDER_STROKE" value="SOLID" type="string"/>
			<att name="NODE_SELECTED" value="false" type="string"/>
			<att name="NODE_TRANSPARENCY" value="255" type="string"/>
			<att name="NODE_LABEL_WIDTH" value="200" type="string"/>
			<att name="NODE_LABEL" value="H0YE22" type="string"/>
			<att name="NODE_LABEL_FONT_SIZE" value="12" type="string"/>
			<att name="NODE_LABEL_TRANSPARENCY" value="255" type="string"/>
			<att name="NODE_LABEL_COLOR" value="#000000" type="string"/>
			<att name="NODE_VISIBLE" value="true" type="string"/>
			<att name="NODE_DEPTH" value="0.0" type="string"/>
			<att name="NODE_BORDER_TRANSPARENCY" value="255" type="string"/>
			<att name="NODE_LABEL_FONT_FACE" value="Dialog,plain,12" type="string"/>
			<att name="NODE_LABEL_TRANSPARENCY" value="255" type="string"/>
		</graphics>
	</node>
	<node id="EDITQEFPGK" label="EDITQEFPGK">
		<att name="numMSRuns" value="1" type="integer"/>
		<att name="numReplicates" value="1" type="integer"/>
		<att name="PCQ_ID" value="EDITQEFPGK" type="string"/>
		<att name="numConnectedProteinNodes" value="2" type="integer"/>
		<att name="numPeptideSequences" value="1" type="integer"/>
		<att name="PeptideSequences" value="EDITQEFPGK" type="string"/>
		<att name="significant" value="0" type="integer"/>
		<att name="numProteins" value="4" type="integer"/>
		<att name="ionCount" value="8" type="integer"/>
		<att name="Rc" value="-0.7369655941662062" type="real"/>
		<att name="numPsms" value="2" type="integer"/>
		<att name="containsPTMs" value="0" type="integer"/>
		<att name="Ri" value="NaN" type="real"/>
		<att name="lightIons" value="3" type="integer"/>
		<att name="uniquePeptide" value="0" type="integer"/>
		<att name="isFiltered" value="0" type="integer"/>
		<att name="finalRatio" value="-0.7369655941662062" type="real"/>
		<att name="heavyIons" value="5" type="integer"/>
		<att name="normHeavyIons" value="2.5" type="real"/>
		<att name="uniquePeptideNode" value="0" type="integer"/>
		<att name="normLightIons" value="1.5" type="real"/>
		<att name="isProtein" value="0" type="integer"/>
		<graphics type="ROUNDRECT" h="30" w="70" width="4" outline="#000000" fill="#ffffff">
			<att name="NODE_TOOLTIP" value="&lt;html&gt;EDITQEFPGK&lt;br&gt;1 Peptide sequences&lt;br&gt;2 PSMs&lt;br&gt;Shared by 2 protein Nodes&lt;br&gt;Shared by 4 proteins&lt;br&gt;Detected in 1 MS runs&lt;br&gt;Detected in 1 Replicates&lt;br&gt;Ion count ratio Rc = -0.7 = log2( (3/2) / (5/2) )&lt;br&gt;Individual peptides in the node:&lt;br&gt;EDITQEFPGK, 2 PSMs, Shared by 4 proteins, Detected in 1 MS Runs, Detected in 1 replicates, Rc = -0.7369655941662062&lt;br&gt;&lt;/html&gt;" type="string"/>
			<att name="NODE_NESTED_NETWORK_IMAGE_VISIBLE" value="true" type="string"/>
			<att name="NODE_BORDER_STROKE" value="SOLID" type="string"/>
			<att name="NODE_SELECTED" value="false" type="string"/>
			<att name="NODE_TRANSPARENCY" value="255" type="string"/>
			<att name="NODE_LABEL_WIDTH" value="200" type="string"/>
			<att name="NODE_LABEL" value="-0.7" type="string"/>
			<att name="NODE_LABEL_FONT_SIZE" value="12" type="string"/>
			<att name="NODE_LABEL_TRANSPARENCY" value="255" type="string"/>
			<att name="NODE_LABEL_COLOR" value="#000000" type="string"/>
			<att name="NODE_VISIBLE" value="true" type="string"/>
			<att name="NODE_DEPTH" value="0.0" type="string"/>
			<att name="NODE_BORDER_TRANSPARENCY" value="255" type="string"/>
			<att name="NODE_LABEL_FONT_FACE" value="Dialog,plain,12" type="string"/>
			<att name="NODE_LABEL_TRANSPARENCY" value="255" type="string"/>
		</graphics>
	</node>
	<node id="H0YD77 H0YEC5" label="H0YD77 H0YEC5">
		<att name="ProteinDescription" value="Eukaryotic translation initiation factor 4 gamma 2 (Fragment)" type="string"/>
		<att name="ACC" value="H0YD77 H0YEC5" type="string"/>
		<att name="numPeptideSequencesInProteins" value="1" type="integer"/>
		<att name="conclusiveProtein" value="1" type="integer"/>
		<att name="numConnectedPeptideNodes" value="1" type="integer"/>
		<att name="UniprotKB" value="H0YD77 H0YEC5" type="string"/>
		<att name="numProteins" value="2" type="integer"/>
		<att name="Classification2Case" value="6" type="string"/>
		<att name="GeneName" value="EIF4G2" type="string"/>
		<att name="containsPTMs" value="0" type="integer"/>
		<att name="conclusiveProteinNode" value="0" type="integer"/>
		<att name="isFiltered" value="0" type="integer"/>
		<att name="ID" value="H0YD77_HUMAN H0YEC5_HUMAN" type="string"/>
		<att name="numPsmsInProtein" value="4" type="integer"/>
		<att name="Species" value="[Homo sapiens]" type="string"/>
		<att name="isProtein" value="1" type="integer"/>
		<graphics type="ELLIPSE" h="30" w="70" width="4" outline="#000000" fill="#ffffff">
			<att name="NODE_TOOLTIP" value="&lt;html&gt;&lt;b&gt;Protein ACC(s):&lt;/b&gt;&lt;br&gt;H0YD77 H0YEC5&lt;br&gt;&lt;b&gt;Protein name(s):&lt;/b&gt;&lt;br&gt; Eukaryotic translation initiation factor 4 gamma 2 (Fragment)&lt;br&gt;&lt;b&gt;Classification case(s):&lt;/b&gt;&lt;br&gt;&lt;b&gt;6&lt;/b&gt;: Not classified&lt;br&gt;&lt;b&gt;TAX:&lt;/b&gt; [Homo sapiens]&lt;br&gt;&lt;b&gt;Gene name:&lt;/b&gt; EIF4G2&lt;/html&gt;" type="string"/>
			<att name="NODE_NESTED_NETWORK_IMAGE_VISIBLE" value="true" type="string"/>
			<att name="NODE_BORDER_STROKE" value="SOLID" type="string"/>
			<att name="NODE_SELECTED" value="false" type="string"/>
			<att name="NODE_TRANSPARENCY" value="255" type="string"/>
			<att name="NODE_LABEL_WIDTH" value="200" type="string"/>
			<att name="NODE_LABEL" value="H0YD77 H0YEC5" type="string"/>
			<att name="NODE_LABEL_FONT_SIZE" value="12" type="string"/>
			<att name="NODE_LABEL_TRANSPARENCY" value="255" type="string"/>
			<att name="NODE_LABEL_COLOR" value="#000000" type="string"/>
			<att name="NODE_VISIBLE" value="true" type="string"/>
			<att name="NODE_DEPTH" value="0.0" type="string"/>
			<att name="NODE_BORDER_TRANSPARENCY" value="255" type="string"/>
			<att name="NODE_LABEL_FONT_FACE" value="Dialog,plain,12" type="string"/>
			<att name="NODE_LABEL_TRANSPARENCY" value="255" type="string"/>
		</graphics>
	</node>
	<node id="NNDGNLVIDSLLQYINQR" label="NNDGNLVIDSLLQYINQR">
		<att name="numMSRuns" value="3" type="integer"/>
		<att name="numReplicates" value="1" type="integer"/>
		<att name="PCQ_ID" value="NNDGNLVIDSLLQYINQR" type="string"/>
		<att name="numConnectedProteinNodes" value="1" type="integer"/>
		<att name="numPeptideSequences" value="1" type="integer"/>
		<att name="PeptideSequences" value="NNDGNLVIDSLLQYINQR" type="string"/>
		<att name="significant" value="1" type="integer"/>
		<att name="numProteins" value="2" type="integer"/>
		<att name="ionCount" value="7" type="integer"/>
		<att name="Rc" value="-Infinity" type="real"/>
		<att name="numPsms" value="13" type="integer"/>
		<att name="containsPTMs" value="0" type="integer"/>
		<att name="Ri" value="NaN" type="real"/>
		<att name="lightIons" value="0" type="integer"/>
		<att name="uniquePeptide" value="0" type="integer"/>
		<att name="isFiltered" value="0" type="integer"/>
		<att name="finalRatio" value="-Infinity" type="real"/>
		<att name="heavyIons" value="7" type="integer"/>
		<att name="normHeavyIons" value="0.5384615384615384" type="real"/>
		<att name="uniquePeptideNode" value="1" type="integer"/>
		<att name="normLightIons" value="0.0" type="real"/>
		<att name="isProtein" value="0" type="integer"/>
		<graphics type="ROUNDRECT" h="30" w="70" width="4" outline="#000000" fill="#0000ff">
			<att name="NODE_TOOLTIP" value="&lt;html&gt;NNDGNLVIDSLLQYINQR&lt;br&gt;1 Peptide sequences&lt;br&gt;13 PSMs&lt;br&gt;Shared by 1 protein Nodes&lt;br&gt;Shared by 2 proteins&lt;br&gt;Detected in 3 MS runs&lt;br&gt;Detected in 1 Replicates&lt;br&gt;Ion count ratio Rc = -Infinity = log2( (0) / (7/13) )&lt;br&gt;Individual peptides in the node:&lt;br&gt;NNDGNLVIDSLLQYINQR, 13 PSMs, Shared by 2 proteins, Detected in 3 MS Runs, Detected in 1 replicates, Rc = -Infinity&lt;br&gt;&lt;/html&gt;" type="string"/>
			<att name="NODE_NESTED_NETWORK_IMAGE_VISIBLE" value="true" type="string"/>
			<att name="NODE_BORDER_STROKE" value="SOLID" type="string"/>
			<att name="NODE_SELECTED" value="false" type="string"/>
			<att name="NODE_TRANSPARENCY" value="255" type="string"/>
			<att name="NODE_LABEL_WIDTH" value="200" type="string"/>
			<att name="NODE_LABEL" value="-Infinity*" type="string"/>
			<att name="NODE_LABEL_FONT_SIZE" value="12" type="string"/>
			<att name="NODE_LABEL_TRANSPARENCY" value="255" type="string"/>
			<att name="NODE_LABEL_COLOR" value="#000000" type="string"/>
			<att name="NODE_VISIBLE" value="true" type="string"/>
			<att name="NODE_DEPTH" value="0.0" type="string"/>
			<att name="NODE_BORDER_TRANSPARENCY" value="255" type="string"/>
			<att name="NODE_LABEL_FONT_FACE" value="Dialog,plain,12" type="string"/>
			<att name="NODE_LABEL_TRANSPARENCY" value="255" type="string"/>
		</graphics>
	</node>
	<node id="C9JW74 Q5EB52" label="C9JW74 Q5EB52">
		<att name="ProteinDescription" value="Mesoderm-specific transcript homolog protein OS=Homo sapiens GN=MEST PE=4 SV=1  #### Mesoderm-specific transcript homolog protein" type="string"/>
		<att name="ACC" value="C9JW74 Q5EB52" type="string"/>
		<att name="numPeptideSequencesInProteins" value="1" type="integer"/>
		<att name="conclusiveProtein" value="1" type="integer"/>
		<att name="numConnectedPeptideNodes" value="1" type="integer"/>
		<att name="UniprotKB" value="C9JW74 Q5EB52" type="string"/>
		<att name="numProteins" value="2" type="integer"/>
		<att name="GeneName" value="MEST" type="string"/>
		<att name="containsPTMs" value="0" type="integer"/>
		<att name="conclusiveProteinNode" value="1" type="integer"/>
		<att name="isFiltered" value="0" type="integer"/>
		<att name="ID" value="C9JW74_HUMAN MEST_HUMAN" type="string"/>
		<att name="numPsmsInProtein" value="13" type="integer"/>
		<att name="Species" value="[Homo sapiens]" type="string"/>
		<att name="isProtein" value="1" type="integer"/>
		<graphics type="ELLIPSE" h="30" w="70" width="4" outline="#000000" fill="#ffffff">
			<att name="NODE_TOOLTIP" value="&lt;html&gt;&lt;b&gt;Protein ACC(s):&lt;/b&gt;&lt;br&gt;C9JW74 Q5EB52&lt;br&gt;&lt;b&gt;Protein name(s):&lt;/b&gt;&lt;br&gt; Mesoderm-specific transcript homolog protein OS=Homo sapiens GN=MEST PE=4 SV=1 &lt;br&gt;Mesoderm-specific transcript homolog protein&lt;br&gt;&lt;b&gt;TAX:&lt;/b&gt; [Homo sapiens]&lt;br&gt;&lt;b&gt;Gene name:&lt;/b&gt; MEST&lt;/html&gt;" type="string"/>
			<att name="NODE_NESTED_NETWORK_IMAGE_VISIBLE" value="true" type="string"/>
			<att name="NODE_BORDER_STROKE" value="SOLID" type="string"/>
			<att name="NODE_SELECTED" value="false" type="string"/>
			<att name="NODE_TRANSPARENCY" value="255" type="string"/>
			<att name="NODE_LABEL_WIDTH" value="200" type="string"/>
			<att name="NODE_LABEL" value="C9JW74 Q5EB52" type="string"/>
			<att name="NODE_LABEL_FONT_SIZE" value="12" type="string"/>
			<att name="NODE_LABEL_TRANSPARENCY" value="255" type="string"/>
			<att name="NODE_LABEL_COLOR" value="#000000" type="string"/>
			<att name="NODE_VISIBLE" value="true" type="string"/>
			<att name="NODE_DEPTH" value="0.0" type="string"/>
			<att name="NODE_BORDER_TRANSPARENCY" value="255" type="string"/>
			<att name="NODE_LABEL_FONT_FACE" value="Dialog,plain,12" type="string"/>
			<att name="NODE_LABEL_TRANSPARENCY" value="255" type="string"/>
		</graphics>
	</node>
	<node id="GYNLLPSITDVTMENNLSR_LNDLFGDAALYQSLPTLAR_TSDPNPAAPDSESVIVAMER_VPLDTTEYPEEQYVSDILNYIDHGDPQVR" label="GYNLLPSITDVTMENNLSR_LNDLFGDAALYQSLPTLAR_TSDPNPAAPDSESVIVAMER_VPLDTTEYPEEQYVSDILNYIDHGDPQVR">
		<att name="numMSRuns" value="3" type="integer"/>
		<att name="numReplicates" value="1" type="integer"/>
		<att name="PCQ_ID" value="GYNLLPSITDVTMENNLSR_LNDLFGDAALYQSLPTLAR_TSDPNPAAPDSESVIVAMER_VPLDTTEYPEEQYVSDILNYIDHGDPQVR" type="string"/>
		<att name="numConnectedProteinNodes" value="1" type="integer"/>
		<att name="numPeptideSequences" value="4" type="integer"/>
		<att name="PeptideSequences" value="GYNLLPSITDVTMENNLSR_LNDLFGDAALYQSLPTLAR_TSDPNPAAPDSESVIVAMER_VPLDTTEYPEEQYVSDILNYIDHGDPQVR" type="string"/>
		<att name="significant" value="0" type="integer"/>
		<att name="numProteins" value="1" type="integer"/>
		<att name="ionCount" value="12" type="integer"/>
		<att name="Rc" value="0.4854268271702417" type="real"/>
		<att name="numPsms" value="8" type="integer"/>
		<att name="containsPTMs" value="0" type="integer"/>
		<att name="Ri" value="NaN" type="real"/>
		<att name="lightIons" value="7" type="integer"/>
		<att name="uniquePeptide" value="1" type="integer"/>
		<att name="isFiltered" value="0" type="integer"/>
		<att name="finalRatio" value="0.4854268271702417" type="real"/>
		<att name="heavyIons" value="5" type="integer"/>
		<att name="normHeavyIons" value="2.5" type="real"/>
		<att name="uniquePeptideNode" value="1" type="integer"/>
		<att name="normLightIons" value="3.5" type="real"/>
		<att name="isProtein" value="0" type="integer"/>
		<graphics type="ROUNDRECT" h="30" w="70" width="4" outline="#000000" fill="#ffffff">
			<att name="NODE_TOOLTIP" value="&lt;html&gt;GYNLLPSITDVTMENNLSR_LNDLFGDAALYQSLPTLAR_TSDPNPAAPDSESVIVAMER_VPLDTTEYPEEQYVSDILNYIDHGDPQVR&lt;br&gt;4 Peptide sequences&lt;br&gt;8 PSMs&lt;br&gt;Shared by 1 protein Nodes&lt;br&gt;Shared by 1 proteins&lt;br&gt;Detected in 3 MS runs&lt;br&gt;Detected in 1 Replicates&lt;br&gt;Ion count ratio Rc = 0.5 = log2( (2/2 + 3/2 + 2/2 + 0) / (2/2 + 2/2 + 1/2 + 0) )&lt;br&gt;Individual peptides in the node:&lt;br&gt;GYNLLPSITDVTMENNLSR, 2 PSMs, Shared by 1 proteins, Detected in 1 MS Runs, Detected in 1 replicates, Rc = 0.0&lt;br&gt;LNDLFGDAALYQSLPTLAR, 2 PSMs, Shared by 1 proteins, Detected in 1 MS Runs, Detected in 1 replicates, Rc = 0.5849625007211562&lt;br&gt;TSDPNPAAPDSESVIVAMER, 2 PSMs, Shared by 1 proteins, Detected in 1 MS Runs, Detected in 1 replicates, Rc = 1.0&lt;br&gt;VPLDTTEYPEEQYVSDILNYIDHGDPQVR, 2 PSMs, Shared by 1 proteins, Detected in 1 MS Runs, Detected in 1 replicates, Rc = NaN&lt;br&gt;&lt;/html&gt;" type="string"/>
			<att name="NODE_NESTED_NETWORK_IMAGE_VISIBLE" value="true" type="string"/>
			<att name="NODE_BORDER_STROKE" value="SOLID" type="string"/>
			<att name="NODE_SELECTED" value="false" type="string"/>
			<att name="NODE_TRANSPARENCY" value="255" type="string"/>
			<att name="NODE_LABEL_WIDTH" value="200" type="string"/>
			<att name="NODE_LABEL" value="0.5" type="string"/>
			<att name="NODE_LABEL_FONT_SIZE" value="12" type="string"/>
			<att name="NODE_LABEL_TRANSPARENCY" value="255" type="string"/>
			<att name="NODE_LABEL_COLOR" value="#000000" type="string"/>
			<att name="NODE_VISIBLE" value="true" type="string"/>
			<att name="NODE_DEPTH" value="0.0" type="string"/>
			<att name="NODE_BORDER_TRANSPARENCY" value="255" type="string"/>
			<att name="NODE_LABEL_FONT_FACE" value="Dialog,plain,12" type="string"/>
			<att name="NODE_LABEL_TRANSPARENCY" value="255" type="string"/>
		</graphics>
	</node>
	<node id="P42858" label="P42858">
		<att name="ProteinDescription" value="Huntingtin OS=Homo sapiens GN=HTT PE=1 SV=2 " type="string"/>
		<att name="ACC" value="P42858" type="string"/>
		<att name="numPeptideSequencesInProteins" value="4" type="integer"/>
		<att name="conclusiveProtein" value="0" type="integer"/>
		<att name="numConnectedPeptideNodes" value="4" type="integer"/>
		<att name="UniprotKB" value="P42858" type="string"/>
		<att name="numProteins" value="1" type="integer"/>
		<att name="GeneName" value="HTT" type="string"/>
		<att name="containsPTMs" value="0" type="integer"/>
		<att name="conclusiveProteinNode" value="1" type="integer"/>
		<att name="isFiltered" value="0" type="integer"/>
		<att name="ID" value="HD_HUMAN" type="string"/>
		<att name="numPsmsInProtein" value="8" type="integer"/>
		<att name="Species" value="[Homo sapiens]" type="string"/>
		<att name="isProtein" value="1" type="integer"/>
		<graphics type="ELLIPSE" h="30" w="70" width="4" outline="#000000" fill="#ffffff">
			<att name="NODE_TOOLTIP" value="&lt;html&gt;&lt;b&gt;Protein ACC(s):&lt;/b&gt;&lt;br&gt;P42858&lt;br&gt;&lt;b&gt;Protein name(s):&lt;/b&gt;&lt;br&gt; Huntingtin OS=Homo sapiens GN=HTT PE=1 SV=2 &lt;br&gt;&lt;b&gt;TAX:&lt;/b&gt; [Homo sapiens]&lt;br&gt;&lt;b&gt;Gene name:&lt;/b&gt; HTT&lt;/html&gt;" type="string"/>
			<att name="NODE_NESTED_NETWORK_IMAGE_VISIBLE" value="true" type="string"/>
			<att name="NODE_BORDER_STROKE" value="SOLID" type="string"/>
			<att name="NODE_SELECTED" value="false" type="string"/>
			<att name="NODE_TRANSPARENCY" value="255" type="string"/>
			<att name="NODE_LABEL_WIDTH" value="200" type="string"/>
			<att name="NODE_LABEL" value="P42858" type="string"/>
			<att name="NODE_LABEL_FONT_SIZE" value="12" type="string"/>
			<att name="NODE_LABEL_TRANSPARENCY" value="255" type="string"/>
			<att name="NODE_LABEL_COLOR" value="#000000" type="string"/>
			<att name="NODE_VISIBLE" value="true" type="string"/>
			<att name="NODE_DEPTH" value="0.0" type="string"/>
			<att name="NODE_BORDER_TRANSPARENCY" value="255" type="string"/>
			<att name="NODE_LABEL_FONT_FACE" value="Dialog,plain,12" type="string"/>
			<att name="NODE_LABEL_TRANSPARENCY" value="255" type="string"/>
		</graphics>
	</node>
	<node id="DSTLDAAEEIIK_LAADPSVVNLGQGFPDISPPTYVK_TFSVTGWK_WSSSDWTLDPQELESK" label="DSTLDAAEEIIK_LAADPSVVNLGQGFPDISPPTYVK_TFSVTGWK_WSSSDWTLDPQELESK">
		<att name="numMSRuns" value="4" type="integer"/>
		<att name="numReplicates" value="1" type="integer"/>
		<att name="PCQ_ID" value="DSTLDAAEEIIK_LAADPSVVNLGQGFPDISPPTYVK_TFSVTGWK_WSSSDWTLDPQELESK" type="string"/>
		<att name="numConnectedProteinNodes" value="1" type="integer"/>
		<att name="numPeptideSequences" value="4" type="integer"/>
		<att name="PeptideSequences" value="DSTLDAAEEIIK_LAADPSVVNLGQGFPDISPPTYVK_TFSVTGWK_WSSSDWTLDPQELESK" type="string"/>
		<att name="significant" value="0" type="integer"/>
		<att name="numProteins" value="1" type="integer"/>
		<att name="ionCount" value="21" type="integer"/>
		<att name="Rc" value="0.13750352374993502" type="real"/>
		<att name="numPsms" value="8" type="integer"/>
		<att name="containsPTMs" value="0" type="integer"/>
		<att name="Ri" value="NaN" type="real"/>
		<att name="lightIons" value="11" type="integer"/>
		<att name="uniquePeptide" value="1" type="integer"/>
		<att name="isFiltered" value="0" type="integer"/>
		<att name="finalRatio" value="0.13750352374993502" type="real"/>
		<att name="heavyIons" value="10" type="integer"/>
		<att name="normHeavyIons" value="5.0" type="real"/>
		<att name="uniquePeptideNode" value="1" type="integer"/>
		<att name="normLightIons" value="5.5" type="real"/>
		<att name="isProtein" value="0" type="integer"/>
		<graphics type="ROUNDRECT" h="30" w="70" width="4" outline="#000000" fill="#ffffff">
			<att name="NODE_TOOLTIP" value="&lt;html&gt;DSTLDAAEEIIK_LAADPSVVNLGQGFPDISPPTYVK_TFSVTGWK_WSSSDWTLDPQELESK&lt;br&gt;4 Peptide sequences&lt;br&gt;8 PSMs&lt;br&gt;Shared by 1 protein Nodes&lt;br&gt;Shared by 1 proteins&lt;br&gt;Detected in 4 MS runs&lt;br&gt;Detected in 1 Replicates&lt;br&gt;Ion count ratio Rc = 0.1 = log2( (3/2 + 3/2 + 3/2 + 2/2) / (4/2 + 1/2 + 4/2 + 1/2) )&lt;br&gt;Individual peptides in the node:&lt;br&gt;DSTLDAAEEIIK, 2 PSMs, Shared by 1 proteins, Detected in 1 MS Runs, Detected in 1 replicates, Rc = -0.4150374992788438&lt;br&gt;LAADPSVVNLGQGFPDISPPTYVK, 2 PSMs, Shared by 1 proteins, Detected in 1 MS Runs, Detected in 1 replicates, Rc = 1.5849625007211563&lt;br&gt;TFSVTGWK, 2 PSMs, Shared by 1 proteins, Detected in 1 MS Runs, Detected in 1 replicates, Rc = -0.4150374992788438&lt;br&gt;WSSSDWTLDPQELESK, 2 PSMs, Shared by 1 proteins, Detected in 1 MS Runs, Detected in 1 replicates, Rc = 1.0&lt;br&gt;&lt;/html&gt;" type="string"/>
			<att name="NODE_NESTED_NETWORK_IMAGE_VISIBLE" value="true" type="string"/>
			<att name="NODE_BORDER_STROKE" value="SOLID" type="string"/>
			<att name="NODE_SELECTED" value="false" type="string"/>
			<att name="NODE_TRANSPARENCY" value="255" type="string"/>
			<att name="NODE_LABEL_WIDTH" value="200" type="string"/>
			<att name="NODE_LABEL" value="0.1" type="string"/>
			<att name="NODE_LABEL_FONT_SIZE" value="12" type="string"/>
			<att name="NODE_LABEL_TRANSPARENCY" value="255" type="string"/>
			<att name="NODE_LABEL_COLOR" value="#000000" type="string"/>
			<att name="NODE_VISIBLE" value="true" type="string"/>
			<att name="NODE_DEPTH" value="0.0" type="string"/>
			<att name="NODE_BORDER_TRANSPARENCY" value="255" type="string"/>
			<att name="NODE_LABEL_FONT_FACE" value="Dialog,plain,12" type="string"/>
			<att name="NODE_LABEL_TRANSPARENCY" value="255" type="string"/>
		</graphics>
	</node>
	<node id="Q6YP21" label="Q6YP21">
		<att name="ProteinDescription" value="Kynurenine--oxoglutarate transaminase 3 OS=Homo sapiens GN=CCBL2 PE=1 SV=1 " type="string"/>
		<att name="ACC" value="Q6YP21" type="string"/>
		<att name="numPeptideSequencesInProteins" value="4" type="integer"/>
		<att name="conclusiveProtein" value="0" type="integer"/>
		<att name="numConnectedPeptideNodes" value="4" type="integer"/>
		<att name="UniprotKB" value="Q6YP21" type="string"/>
		<att name="numProteins" value="1" type="integer"/>
		<att name="GeneName" value="KYAT3" type="string"/>
		<att name="containsPTMs" value="0" type="integer"/>
		<att name="conclusiveProteinNode" value="1" type="integer"/>
		<att name="isFiltered" value="0" type="integer"/>
		<att name="ID" value="KAT3_HUMAN" type="string"/>
		<att name="numPsmsInProtein" value="8" type="integer"/>
		<att name="Species" value="[Homo sapiens]" type="string"/>
		<att name="isProtein" value="1" type="integer"/>
		<graphics type="ELLIPSE" h="30" w="70" width="4" outline="#000000" fill="#ffffff">
			<att name="NODE_TOOLTIP" value="&lt;html&gt;&lt;b&gt;Protein ACC(s):&lt;/b&gt;&lt;br&gt;Q6YP21&lt;br&gt;&lt;b&gt;Protein name(s):&lt;/b&gt;&lt;br&gt; Kynurenine--oxoglutarate transaminase 3 OS=Homo sapiens GN=CCBL2 PE=1 SV=1 &lt;br&gt;&lt;b&gt;TAX:&lt;/b&gt; [Homo sapiens]&lt;br&gt;&lt;b&gt;Gene name:&lt;/b&gt; KYAT3&lt;/html&gt;" type="string"/>
			<att name="NODE_NESTED_NETWORK_IMAGE_VISIBLE" value="true" type="string"/>
			<att name="NODE_BORDER_STROKE" value="SOLID" type="string"/>
			<att name="NODE_SELECTED" value="false" type="string"/>
			<att name="NODE_TRANSPARENCY" value="255" type="string"/>
			<att name="NODE_LABEL_WIDTH" value="200" type="string"/>
			<att name="NODE_LABEL" value="Q6YP21" type="string"/>
			<att name="NODE_LABEL_FONT_SIZE" value="12" type="string"/>
			<att name="NODE_LABEL_TRANSPARENCY" value="255" type="string"/>
			<att name="NODE_LABEL_COLOR" value="#000000" type="string"/>
			<att name="NODE_VISIBLE" value="true" type="string"/>
			<att name="NODE_DEPTH" value="0.0" type="string"/>
			<att name="NODE_BORDER_TRANSPARENCY" value="255" type="string"/>
			<att name="NODE_LABEL_FONT_FACE" value="Dialog,plain,12" type="string"/>
			<att name="NODE_LABEL_TRANSPARENCY" value="255" type="string"/>
		</graphics>
	</node>
	<node id="VWAVLPSSPEACGAASLQER" label="VWAVLPSSPEACGAASLQER">
		<att name="numMSRuns" value="1" type="integer"/>
		<att name="numReplicates" value="1" type="integer"/>
		<att name="PCQ_ID" value="VWAVLPSSPEACGAASLQER" type="string"/>
		<att name="numConnectedProteinNodes" value="1" type="integer"/>
		<att name="numPeptideSequences" value="1" type="integer"/>
		<att name="PeptideSequences" value="VWAVLPSSPEACGAASLQER" type="string"/>
		<att name="significant" value="0" type="integer"/>
		<att name="numProteins" value="1" type="integer"/>
		<att name="ionCount" value="7" type="integer"/>
		<att name="Rc" value="-1.3219280948873622" type="real"/>
		<att name="numPsms" value="4" type="integer"/>
		<att name="containsPTMs" value="0" type="integer"/>
		<att name="Ri" value="NaN" type="real"/>
		<att name="lightIons" value="2" type="integer"/>
		<att name="uniquePeptide" value="1" type="integer"/>
		<att name="isFiltered" value="0" type="integer"/>
		<att name="finalRatio" value="-1.3219280948873622" type="real"/>
		<att name="heavyIons" value="5" type="integer"/>
		<att name="normHeavyIons" value="1.25" type="real"/>
		<att name="uniquePeptideNode" value="1" type="integer"/>
		<att name="normLightIons" value="0.5" type="real"/>
		<att name="isProtein" value="0" type="integer"/>
		<graphics type="ROUNDRECT" h="30" w="70" width="4" outline="#000000" fill="#ffffff">
			<att name="NODE_TOOLTIP" value="&lt;html&gt;VWAVLPSSPEACGAASLQER&lt;br&gt;1 Peptide sequences&lt;br&gt;4 PSMs&lt;br&gt;Shared by 1 protein Nodes&lt;br&gt;Shared by 1 proteins&lt;br&gt;Detected in 1 MS runs&lt;br&gt;Detected in 1 Replicates&lt;br&gt;Ion count ratio Rc = -1.3 = log2( (2/4) / (5/4) )&lt;br&gt;Individual peptides in the node:&lt;br&gt;VWAVLPSSPEACGAASLQER, 4 PSMs, Shared by 1 proteins, Detected in 1 MS Runs, Detected in 1 replicates, Rc = -1.3219280948873622&lt;br&gt;&lt;/html&gt;" type="string"/>
			<att name="NODE_NESTED_NETWORK_IMAGE_VISIBLE" value="true" type="string"/>
			<att name="NODE_BORDER_STROKE" value="SOLID" type="string"/>
			<att name="NODE_SELECTED" value="false" type="string"/>
			<att name="NODE_TRANSPARENCY" value="255" type="string"/>
			<att name="NODE_LABEL_WIDTH" value="200" type="string"/>
			<att name="NODE_LABEL" value="-1.3" type="string"/>
			<att name="NODE_LABEL_FONT_SIZE" value="12" type="string"/>
			<att name="NODE_LABEL_TRANSPARENCY" value="255" type="string"/>
			<att name="NODE_LABEL_COLOR" value="#000000" type="string"/>
			<att name="NODE_VISIBLE" value="true" type="string"/>
			<att name="NODE_DEPTH" value="0.0" type="string"/>
			<att name="NODE_BORDER_TRANSPARENCY" value="255" type="string"/>
			<att name="NODE_LABEL_FONT_FACE" value="Dialog,plain,12" type="string"/>
			<att name="NODE_LABEL_TRANSPARENCY" value="255" type="string"/>
		</graphics>
	</node>
	<node id="Q5T440" label="Q5T440">
		<att name="ProteinDescription" value="Putative transferase CAF17, mitochondrial OS=Homo sapiens GN=IBA57 PE=1 SV=1 " type="string"/>
		<att name="ACC" value="Q5T440" type="string"/>
		<att name="numPeptideSequencesInProteins" value="1" type="integer"/>
		<att name="conclusiveProtein" value="1" type="integer"/>
		<att name="numConnectedPeptideNodes" value="1" type="integer"/>
		<att name="UniprotKB" value="Q5T440" type="string"/>
		<att name="numProteins" value="1" type="integer"/>
		<att name="GeneName" value="IBA57" type="string"/>
		<att name="containsPTMs" value="0" type="integer"/>
		<att name="conclusiveProteinNode" value="1" type="integer"/>
		<att name="isFiltered" value="0" type="integer"/>
		<att name="ID" value="CAF17_HUMAN" type="string"/>
		<att name="numPsmsInProtein" value="4" type="integer"/>
		<att name="Species" value="[Homo sapiens]" type="string"/>
		<att name="isProtein" value="1" type="integer"/>
		<graphics type="ELLIPSE" h="30" w="70" width="4" outline="#000000" fill="#ffffff">
			<att name="NODE_TOOLTIP" value="&lt;html&gt;&lt;b&gt;Protein ACC(s):&lt;/b&gt;&lt;br&gt;Q5T440&lt;br&gt;&lt;b&gt;Protein name(s):&lt;/b&gt;&lt;br&gt; Putative transferase CAF17, mitochondrial OS=Homo sapiens GN=IBA57 PE=1 SV=1 &lt;br&gt;&lt;b&gt;TAX:&lt;/b&gt; [Homo sapiens]&lt;br&gt;&lt;b&gt;Gene name:&lt;/b&gt; IBA57&lt;/html&gt;" type="string"/>
			<att name="NODE_NESTED_NETWORK_IMAGE_VISIBLE" value="true" type="string"/>
			<att name="NODE_BORDER_STROKE" value="SOLID" type="string"/>
			<att name="NODE_SELECTED" value="false" type="string"/>
			<att name="NODE_TRANSPARENCY" value="255" type="string"/>
			<att name="NODE_LABEL_WIDTH" value="200" type="string"/>
			<att name="NODE_LABEL" value="Q5T440" type="string"/>
			<att name="NODE_LABEL_FONT_SIZE" value="12" type="string"/>
			<att name="NODE_LABEL_TRANSPARENCY" value="255" type="string"/>
			<att name="NODE_LABEL_COLOR" value="#000000" type="string"/>
			<att name="NODE_VISIBLE" value="true" type="string"/>
			<att name="NODE_DEPTH" value="0.0" type="string"/>
			<att name="NODE_BORDER_TRANSPARENCY" value="255" type="string"/>
			<att name="NODE_LABEL_FONT_FACE" value="Dialog,plain,12" type="string"/>
			<att name="NODE_LABEL_TRANSPARENCY" value="255" type="string"/>
		</graphics>
	</node>
	<node id="AIIEEMLDLLEQSEGK" label="AIIEEMLDLLEQSEGK">
		<att name="numMSRuns" value="1" type="integer"/>
		<att name="numReplicates" value="1" type="integer"/>
		<att name="PCQ_ID" value="AIIEEMLDLLEQSEGK" type="string"/>
		<att name="numConnectedProteinNodes" value="1" type="integer"/>
		<att name="numPeptideSequences" value="1" type="integer"/>
		<att name="PeptideSequences" value="AIIEEMLDLLEQSEGK" type="string"/>
		<att name="significant" value="0" type="integer"/>
		<att name="numProteins" value="1" type="integer"/>
		<att name="ionCount" value="19" type="integer"/>
		<att name="Rc" value="0.7776075786635519" type="real"/>
		<att name="numPsms" value="6" type="integer"/>
		<att name="containsPTMs" value="0" type="integer"/>
		<att name="Ri" value="NaN" type="real"/>
		<att name="lightIons" value="12" type="integer"/>
		<att name="uniquePeptide" value="1" type="integer"/>
		<att name="isFiltered" value="0" type="integer"/>
		<att name="finalRatio" value="0.7776075786635519" type="real"/>
		<att name="heavyIons" value="7" type="integer"/>
		<att name="normHeavyIons" value="1.1666666666666667" type="real"/>
		<att name="uniquePeptideNode" value="1" type="integer"/>
		<att name="normLightIons" value="2.0" type="real"/>
		<att name="isProtein" value="0" type="integer"/>
		<graphics type="ROUNDRECT" h="30" w="70" width="4" outline="#000000" fill="#ffffff">
			<att name="NODE_TOOLTIP" value="&lt;html&gt;AIIEEMLDLLEQSEGK&lt;br&gt;1 Peptide sequences&lt;br&gt;6 PSMs&lt;br&gt;Shared by 1 protein Nodes&lt;br&gt;Shared by 1 proteins&lt;br&gt;Detected in 1 MS runs&lt;br&gt;Detected in 1 Replicates&lt;br&gt;Ion count ratio Rc = 0.8 = log2( (12/6) / (7/6) )&lt;br&gt;Individual peptides in the node:&lt;br&gt;AIIEEMLDLLEQSEGK, 6 PSMs, Shared by 1 proteins, Detected in 1 MS Runs, Detected in 1 replicates, Rc = 0.7776075786635519&lt;br&gt;&lt;/html&gt;" type="string"/>
			<att name="NODE_NESTED_NETWORK_IMAGE_VISIBLE" value="true" type="string"/>
			<att name="NODE_BORDER_STROKE" value="SOLID" type="string"/>
			<att name="NODE_SELECTED" value="false" type="string"/>
			<att name="NODE_TRANSPARENCY" value="255" type="string"/>
			<att name="NODE_LABEL_WIDTH" value="200" type="string"/>
			<att name="NODE_LABEL" value="0.8" type="string"/>
			<att name="NODE_LABEL_FONT_SIZE" value="12" type="string"/>
			<att name="NODE_LABEL_TRANSPARENCY" value="255" type="string"/>
			<att name="NODE_LABEL_COLOR" value="#000000" type="string"/>
			<att name="NODE_VISIBLE" value="true" type="string"/>
			<att name="NODE_DEPTH" value="0.0" type="string"/>
			<att name="NODE_BORDER_TRANSPARENCY" value="255" type="string"/>
			<att name="NODE_LABEL_FONT_FACE" value="Dialog,plain,12" type="string"/>
			<att name="NODE_LABEL_TRANSPARENCY" value="255" type="string"/>
		</graphics>
	</node>
	<node id="Q9NXJ5" label="Q9NXJ5">
		<att name="ProteinDescription" value="PGPEP1 protein OS=Homo sapiens GN=PGPEP1 PE=2 SV=1 " type="string"/>
		<att name="ACC" value="Q9NXJ5" type="string"/>
		<att name="numPeptideSequencesInProteins" value="1" type="integer"/>
		<att name="conclusiveProtein" value="1" type="integer"/>
		<att name="numConnectedPeptideNodes" value="1" type="integer"/>
		<att name="UniprotKB" value="Q9NXJ5" type="string"/>
		<att name="numProteins" value="1" type="integer"/>
		<att name="GeneName" value="PGPEP1" type="string"/>
		<att name="containsPTMs" value="0" type="integer"/>
		<att name="conclusiveProteinNode" value="1" type="integer"/>
		<att name="isFiltered" value="0" type="integer"/>
		<att name="ID" value="PGPI_HUMAN" type="string"/>
		<att name="numPsmsInProtein" value="6" type="integer"/>
		<att name="Species" value="[Homo sapiens]" type="string"/>
		<att name="isProtein" value="1" type="integer"/>
		<graphics type="ELLIPSE" h="30" w="70" width="4" outline="#000000" fill="#ffffff">
			<att name="NODE_TOOLTIP" value="&lt;html&gt;&lt;b&gt;Protein ACC(s):&lt;/b&gt;&lt;br&gt;Q9NXJ5&lt;br&gt;&lt;b&gt;Protein name(s):&lt;/b&gt;&lt;br&gt; PGPEP1 protein OS=Homo sapiens GN=PGPEP1 PE=2 SV=1 &lt;br&gt;&lt;b&gt;TAX:&lt;/b&gt; [Homo sapiens]&lt;br&gt;&lt;b&gt;Gene name:&lt;/b&gt; PGPEP1&lt;/html&gt;" type="string"/>
			<att name="NODE_NESTED_NETWORK_IMAGE_VISIBLE" value="true" type="string"/>
			<att name="NODE_BORDER_STROKE" value="SOLID" type="string"/>
			<att name="NODE_SELECTED" value="false" type="string"/>
			<att name="NODE_TRANSPARENCY" value="255" type="string"/>
			<att name="NODE_LABEL_WIDTH" value="200" type="string"/>
			<att name="NODE_LABEL" value="Q9NXJ5" type="string"/>
			<att name="NODE_LABEL_FONT_SIZE" value="12" type="string"/>
			<att name="NODE_LABEL_TRANSPARENCY" value="255" type="string"/>
			<att name="NODE_LABEL_COLOR" value="#000000" type="string"/>
			<att name="NODE_VISIBLE" value="true" type="string"/>
			<att name="NODE_DEPTH" value="0.0" type="string"/>
			<att name="NODE_BORDER_TRANSPARENCY" value="255" type="string"/>
			<att name="NODE_LABEL_FONT_FACE" value="Dialog,plain,12" type="string"/>
			<att name="NODE_LABEL_TRANSPARENCY" value="255" type="string"/>
		</graphics>
	</node>
	<node id="ALIASAGADALAK" label="ALIASAGADALAK">
		<att name="numMSRuns" value="1" type="integer"/>
		<att name="numReplicates" value="1" type="integer"/>
		<att name="PCQ_ID" value="ALIASAGADALAK" type="string"/>
		<att name="numConnectedProteinNodes" value="1" type="integer"/>
		<att name="numPeptideSequences" value="1" type="integer"/>
		<att name="PeptideSequences" value="ALIASAGADALAK" type="string"/>
		<att name="significant" value="0" type="integer"/>
		<att name="numProteins" value="2" type="integer"/>
		<att name="ionCount" value="12" type="integer"/>
		<att name="Rc" value="0.0" type="real"/>
		<att name="numPsms" value="2" type="integer"/>
		<att name="containsPTMs" value="0" type="integer"/>
		<att name="Ri" value="NaN" type="real"/>
		<att name="lightIons" value="6" type="integer"/>
		<att name="uniquePeptide" value="0" type="integer"/>
		<att name="isFiltered" value="0" type="integer"/>
		<att name="finalRatio" value="0.0" type="real"/>
		<att name="heavyIons" value="6" type="integer"/>
		<att name="normHeavyIons" value="3.0" type="real"/>
		<att name="uniquePeptideNode" value="1" type="integer"/>
		<att name="normLightIons" value="3.0" type="real"/>
		<att name="isProtein" value="0" type="integer"/>
		<graphics type="ROUNDRECT" h="30" w="70" width="4" outline="#000000" fill="#ffffff">
			<att name="NODE_TOOLTIP" value="&lt;html&gt;ALIASAGADALAK&lt;br&gt;1 Peptide sequences&lt;br&gt;2 PSMs&lt;br&gt;Shared by 1 protein Nodes&lt;br&gt;Shared by 2 proteins&lt;br&gt;Detected in 1 MS runs&lt;br&gt;Detected in 1 Replicates&lt;br&gt;Ion count ratio Rc = 0 = log2( (6/2) / (6/2) )&lt;br&gt;Individual peptides in the node:&lt;br&gt;ALIASAGADALAK, 2 PSMs, Shared by 3 proteins, Detected in 1 MS Runs, Detected in 1 replicates, Rc = 0.0&lt;br&gt;&lt;/html&gt;" type="string"/>
			<att name="NODE_NESTED_NETWORK_IMAGE_VISIBLE" value="true" type="string"/>
			<att name="NODE_BORDER_STROKE" value="SOLID" type="string"/>
			<att name="NODE_SELECTED" value="false" type="string"/>
			<att name="NODE_TRANSPARENCY" value="255" type="string"/>
			<att name="NODE_LABEL_WIDTH" value="200" type="string"/>
			<att name="NODE_LABEL" value="0" type="string"/>
			<att name="NODE_LABEL_FONT_SIZE" value="12" type="string"/>
			<att name="NODE_LABEL_TRANSPARENCY" value="255" type="string"/>
			<att name="NODE_LABEL_COLOR" value="#000000" type="string"/>
			<att name="NODE_VISIBLE" value="true" type="string"/>
			<att name="NODE_DEPTH" value="0.0" type="string"/>
			<att name="NODE_BORDER_TRANSPARENCY" value="255" type="string"/>
			<att name="NODE_LABEL_FONT_FACE" value="Dialog,plain,12" type="string"/>
			<att name="NODE_LABEL_TRANSPARENCY" value="255" type="string"/>
		</graphics>
	</node>
	<node id="F5GYK2 F8VYA6 Q9NRL3" label="F5GYK2 F8VYA6 Q9NRL3">
		<att name="ProteinDescription" value="Striatin-4 OS=Homo sapiens GN=STRN4 PE=4 SV=1  #### Striatin-4" type="string"/>
		<att name="ACC" value="F5GYK2 F8VYA6 Q9NRL3" type="string"/>
		<att name="numPeptideSequencesInProteins" value="1" type="integer"/>
		<att name="conclusiveProtein" value="1" type="integer"/>
		<att name="numConnectedPeptideNodes" value="1" type="integer"/>
		<att name="UniprotKB" value="F5GYK2 F8VYA6 Q9NRL3" type="string"/>
		<att name="numProteins" value="3" type="integer"/>
		<att name="GeneName" value="STRN4" type="string"/>
		<att name="containsPTMs" value="0" type="integer"/>
		<att name="conclusiveProteinNode" value="1" type="integer"/>
		<att name="isFiltered" value="0" type="integer"/>
		<att name="ID" value="F5GYK2_HUMAN F8VYA6 STRN4_HUMAN" type="string"/>
		<att name="numPsmsInProtein" value="2" type="integer"/>
		<att name="Species" value="[Homo sapiens]" type="string"/>
		<att name="isProtein" value="1" type="integer"/>
		<graphics type="ELLIPSE" h="30" w="70" width="4" outline="#000000" fill="#ffffff">
			<att name="NODE_TOOLTIP" value="&lt;html&gt;&lt;b&gt;Protein ACC(s):&lt;/b&gt;&lt;br&gt;F5GYK2 F8VYA6 Q9NRL3&lt;br&gt;&lt;b&gt;Protein name(s):&lt;/b&gt;&lt;br&gt; Striatin-4 OS=Homo sapiens GN=STRN4 PE=4 SV=1 &lt;br&gt;Striatin-4&lt;br&gt;&lt;b&gt;TAX:&lt;/b&gt; [Homo sapiens]&lt;br&gt;&lt;b&gt;Gene name:&lt;/b&gt; STRN4&lt;/html&gt;" type="string"/>
			<att name="NODE_NESTED_NETWORK_IMAGE_VISIBLE" value="true" type="string"/>
			<att name="NODE_BORDER_STROKE" value="SOLID" type="string"/>
			<att name="NODE_SELECTED" value="false" type="string"/>
			<att name="NODE_TRANSPARENCY" value="255" type="string"/>
			<att name="NODE_LABEL_WIDTH" value="200" type="string"/>
			<att name="NODE_LABEL" value="F5GYK2 F8VYA6 Q9NRL3" type="string"/>
			<att name="NODE_LABEL_FONT_SIZE" value="12" type="string"/>
			<att name="NODE_LABEL_TRANSPARENCY" value="255" type="string"/>
			<att name="NODE_LABEL_COLOR" value="#000000" type="string"/>
			<att name="NODE_VISIBLE" value="true" type="string"/>
			<att name="NODE_DEPTH" value="0.0" type="string"/>
			<att name="NODE_BORDER_TRANSPARENCY" value="255" type="string"/>
			<att name="NODE_LABEL_FONT_FACE" value="Dialog,plain,12" type="string"/>
			<att name="NODE_LABEL_TRANSPARENCY" value="255" type="string"/>
		</graphics>
	</node>
	<node id="ELFQEMNIELVPPYMIASK" label="ELFQEMNIELVPPYMIASK">
		<att name="numMSRuns" value="1" type="integer"/>
		<att name="numReplicates" value="1" type="integer"/>
		<att name="PCQ_ID" value="ELFQEMNIELVPPYMIASK" type="string"/>
		<att name="numConnectedProteinNodes" value="1" type="integer"/>
		<att name="numPeptideSequences" value="1" type="integer"/>
		<att name="PeptideSequences" value="ELFQEMNIELVPPYMIASK" type="string"/>
		<att name="significant" value="0" type="integer"/>
		<att name="numProteins" value="1" type="integer"/>
		<att name="ionCount" value="9" type="integer"/>
		<att name="Rc" value="-1.0" type="real"/>
		<att name="numPsms" value="2" type="integer"/>
		<att name="containsPTMs" value="0" type="integer"/>
		<att name="Ri" value="NaN" type="real"/>
		<att name="lightIons" value="3" type="integer"/>
		<att name="uniquePeptide" value="1" type="integer"/>
		<att name="isFiltered" value="0" type="integer"/>
		<att name="finalRatio" value="-1.0" type="real"/>
		<att name="heavyIons" value="6" type="integer"/>
		<att name="normHeavyIons" value="3.0" type="real"/>
		<att name="uniquePeptideNode" value="1" type="integer"/>
		<att name="normLightIons" value="1.5" type="real"/>
		<att name="isProtein" value="0" type="integer"/>
		<graphics type="ROUNDRECT" h="30" w="70" width="4" outline="#000000" fill="#ffffff">
			<att name="NODE_TOOLTIP" value="&lt;html&gt;ELFQEMNIELVPPYMIASK&lt;br&gt;1 Peptide sequences&lt;br&gt;2 PSMs&lt;br&gt;Shared by 1 protein Nodes&lt;br&gt;Shared by 1 proteins&lt;br&gt;Detected in 1 MS runs&lt;br&gt;Detected in 1 Replicates&lt;br&gt;Ion count ratio Rc = -1 = log2( (3/2) / (6/2) )&lt;br&gt;Individual peptides in the node:&lt;br&gt;ELFQEMNIELVPPYMIASK, 2 PSMs, Shared by 1 proteins, Detected in 1 MS Runs, Detected in 1 replicates, Rc = -1.0&lt;br&gt;&lt;/html&gt;" type="string"/>
			<att name="NODE_NESTED_NETWORK_IMAGE_VISIBLE" value="true" type="string"/>
			<att name="NODE_BORDER_STROKE" value="SOLID" type="string"/>
			<att name="NODE_SELECTED" value="false" type="string"/>
			<att name="NODE_TRANSPARENCY" value="255" type="string"/>
			<att name="NODE_LABEL_WIDTH" value="200" type="string"/>
			<att name="NODE_LABEL" value="-1" type="string"/>
			<att name="NODE_LABEL_FONT_SIZE" value="12" type="string"/>
			<att name="NODE_LABEL_TRANSPARENCY" value="255" type="string"/>
			<att name="NODE_LABEL_COLOR" value="#000000" type="string"/>
			<att name="NODE_VISIBLE" value="true" type="string"/>
			<att name="NODE_DEPTH" value="0.0" type="string"/>
			<att name="NODE_BORDER_TRANSPARENCY" value="255" type="string"/>
			<att name="NODE_LABEL_FONT_FACE" value="Dialog,plain,12" type="string"/>
			<att name="NODE_LABEL_TRANSPARENCY" value="255" type="string"/>
		</graphics>
	</node>
	<node id="O96019" label="O96019">
		<att name="ProteinDescription" value="Actin-like protein 6A OS=Homo sapiens GN=ACTL6A PE=1 SV=1 " type="string"/>
		<att name="ACC" value="O96019" type="string"/>
		<att name="numPeptideSequencesInProteins" value="4" type="integer"/>
		<att name="conclusiveProtein" value="0" type="integer"/>
		<att name="numConnectedPeptideNodes" value="4" type="integer"/>
		<att name="UniprotKB" value="O96019" type="string"/>
		<att name="numProteins" value="1" type="integer"/>
		<att name="Classification2Case" value="6" type="string"/>
		<att name="GeneName" value="ACTL6A" type="string"/>
		<att name="containsPTMs" value="0" type="integer"/>
		<att name="conclusiveProteinNode" value="1" type="integer"/>
		<att name="isFiltered" value="0" type="integer"/>
		<att name="ID" value="ACL6A_HUMAN" type="string"/>
		<att name="numPsmsInProtein" value="16" type="integer"/>
		<att name="Species" value="[Homo sapiens]" type="string"/>
		<att name="isProtein" value="1" type="integer"/>
		<graphics type="ELLIPSE" h="30" w="70" width="4" outline="#000000" fill="#ffffff">
			<att name="NODE_TOOLTIP" value="&lt;html&gt;&lt;b&gt;Protein ACC(s):&lt;/b&gt;&lt;br&gt;O96019&lt;br&gt;&lt;b&gt;Protein name(s):&lt;/b&gt;&lt;br&gt; Actin-like protein 6A OS=Homo sapiens GN=ACTL6A PE=1 SV=1 &lt;br&gt;&lt;b&gt;Classification case(s):&lt;/b&gt;&lt;br&gt;&lt;b&gt;6&lt;/b&gt;: Not classified&lt;br&gt;&lt;b&gt;TAX:&lt;/b&gt; [Homo sapiens]&lt;br&gt;&lt;b&gt;Gene name:&lt;/b&gt; ACTL6A&lt;/html&gt;" type="string"/>
			<att name="NODE_NESTED_NETWORK_IMAGE_VISIBLE" value="true" type="string"/>
			<att name="NODE_BORDER_STROKE" value="SOLID" type="string"/>
			<att name="NODE_SELECTED" value="false" type="string"/>
			<att name="NODE_TRANSPARENCY" value="255" type="string"/>
			<att name="NODE_LABEL_WIDTH" value="200" type="string"/>
			<att name="NODE_LABEL" value="O96019" type="string"/>
			<att name="NODE_LABEL_FONT_SIZE" value="12" type="string"/>
			<att name="NODE_LABEL_TRANSPARENCY" value="255" type="string"/>
			<att name="NODE_LABEL_COLOR" value="#000000" type="string"/>
			<att name="NODE_VISIBLE" value="true" type="string"/>
			<att name="NODE_DEPTH" value="0.0" type="string"/>
			<att name="NODE_BORDER_TRANSPARENCY" value="255" type="string"/>
			<att name="NODE_LABEL_FONT_FACE" value="Dialog,plain,12" type="string"/>
			<att name="NODE_LABEL_TRANSPARENCY" value="255" type="string"/>
		</graphics>
	</node>
	<node id="ENMEAISPLK_QGGPTYYIDTNALR" label="ENMEAISPLK_QGGPTYYIDTNALR">
		<att name="numMSRuns" value="1" type="integer"/>
		<att name="numReplicates" value="1" type="integer"/>
		<att name="PCQ_ID" value="ENMEAISPLK_QGGPTYYIDTNALR" type="string"/>
		<att name="numConnectedProteinNodes" value="3" type="integer"/>
		<att name="numPeptideSequences" value="2" type="integer"/>
		<att name="PeptideSequences" value="ENMEAISPLK_QGGPTYYIDTNALR" type="string"/>
		<att name="significant" value="0" type="integer"/>
		<att name="numProteins" value="3" type="integer"/>
		<att name="ionCount" value="16" type="integer"/>
		<att name="Rc" value="-1.5849625007211563" type="real"/>
		<att name="numPsms" value="8" type="integer"/>
		<att name="containsPTMs" value="0" type="integer"/>
		<att name="Ri" value="NaN" type="real"/>
		<att name="lightIons" value="5" type="integer"/>
		<att name="uniquePeptide" value="0" type="integer"/>
		<att name="isFiltered" value="0" type="integer"/>
		<att name="finalRatio" value="-1.5849625007211563" type="real"/>
		<att name="heavyIons" value="11" type="integer"/>
		<att name="normHeavyIons" value="3.5" type="real"/>
		<att name="uniquePeptideNode" value="0" type="integer"/>
		<att name="normLightIons" value="1.1666666666666665" type="real"/>
		<att name="isProtein" value="0" type="integer"/>
		<graphics type="ROUNDRECT" h="30" w="70" width="4" outline="#000000" fill="#ffffff">
			<att name="NODE_TOOLTIP" value="&lt;html&gt;ENMEAISPLK_QGGPTYYIDTNALR&lt;br&gt;2 Peptide sequences&lt;br&gt;8 PSMs&lt;br&gt;Shared by 3 protein Nodes&lt;br&gt;Shared by 3 proteins&lt;br&gt;Detected in 1 MS runs&lt;br&gt;Detected in 1 Replicates&lt;br&gt;Ion count ratio Rc = -1.6 = log2( (1/2 + 4/6) / (5/2 + 6/6) )&lt;br&gt;Individual peptides in the node:&lt;br&gt;ENMEAISPLK, 2 PSMs, Shared by 3 proteins, Detected in 1 MS Runs, Detected in 1 replicates, Rc = -2.321928094887362&lt;br&gt;QGGPTYYIDTNALR, 6 PSMs, Shared by 3 proteins, Detected in 1 MS Runs, Detected in 1 replicates, Rc = -0.5849625007211563&lt;br&gt;&lt;/html&gt;" type="string"/>
			<att name="NODE_NESTED_NETWORK_IMAGE_VISIBLE" value="true" type="string"/>
			<att name="NODE_BORDER_STROKE" value="SOLID" type="string"/>
			<att name="NODE_SELECTED" value="false" type="string"/>
			<att name="NODE_TRANSPARENCY" value="255" type="string"/>
			<att name="NODE_LABEL_WIDTH" value="200" type="string"/>
			<att name="NODE_LABEL" value="-1.6" type="string"/>
			<att name="NODE_LABEL_FONT_SIZE" value="12" type="string"/>
			<att name="NODE_LABEL_TRANSPARENCY" value="255" type="string"/>
			<att name="NODE_LABEL_COLOR" value="#000000" type="string"/>
			<att name="NODE_VISIBLE" value="true" type="string"/>
			<att name="NODE_DEPTH" value="0.0" type="string"/>
			<att name="NODE_BORDER_TRANSPARENCY" value="255" type="string"/>
			<att name="NODE_LABEL_FONT_FACE" value="Dialog,plain,12" type="string"/>
			<att name="NODE_LABEL_TRANSPARENCY" value="255" type="string"/>
		</graphics>
	</node>
	<node id="C9JQT2" label="C9JQT2">
		<att name="ProteinDescription" value="Actin-like protein 6A (Fragment)" type="string"/>
		<att name="ACC" value="C9JQT2" type="string"/>
		<att name="numPeptideSequencesInProteins" value="2" type="integer"/>
		<att name="conclusiveProtein" value="0" type="integer"/>
		<att name="numConnectedPeptideNodes" value="2" type="integer"/>
		<att name="UniprotKB" value="C9JQT2" type="string"/>
		<att name="numProteins" value="1" type="integer"/>
		<att name="Classification2Case" value="6" type="string"/>
		<att name="GeneName" value="ACTL6A" type="string"/>
		<att name="containsPTMs" value="0" type="integer"/>
		<att name="conclusiveProteinNode" value="0" type="integer"/>
		<att name="isFiltered" value="0" type="integer"/>
		<att name="ID" value="C9JQT2_HUMAN" type="string"/>
		<att name="numPsmsInProtein" value="8" type="integer"/>
		<att name="Species" value="[Homo sapiens]" type="string"/>
		<att name="isProtein" value="1" type="integer"/>
		<graphics type="ELLIPSE" h="30" w="70" width="4" outline="#000000" fill="#ffffff">
			<att name="NODE_TOOLTIP" value="&lt;html&gt;&lt;b&gt;Protein ACC(s):&lt;/b&gt;&lt;br&gt;C9JQT2&lt;br&gt;&lt;b&gt;Protein name(s):&lt;/b&gt;&lt;br&gt; Actin-like protein 6A (Fragment)&lt;br&gt;&lt;b&gt;Classification case(s):&lt;/b&gt;&lt;br&gt;&lt;b&gt;6&lt;/b&gt;: Not classified&lt;br&gt;&lt;b&gt;TAX:&lt;/b&gt; [Homo sapiens]&lt;br&gt;&lt;b&gt;Gene name:&lt;/b&gt; ACTL6A&lt;/html&gt;" type="string"/>
			<att name="NODE_NESTED_NETWORK_IMAGE_VISIBLE" value="true" type="string"/>
			<att name="NODE_BORDER_STROKE" value="SOLID" type="string"/>
			<att name="NODE_SELECTED" value="false" type="string"/>
			<att name="NODE_TRANSPARENCY" value="255" type="string"/>
			<att name="NODE_LABEL_WIDTH" value="200" type="string"/>
			<att name="NODE_LABEL" value="C9JQT2" type="string"/>
			<att name="NODE_LABEL_FONT_SIZE" value="12" type="string"/>
			<att name="NODE_LABEL_TRANSPARENCY" value="255" type="string"/>
			<att name="NODE_LABEL_COLOR" value="#000000" type="string"/>
			<att name="NODE_VISIBLE" value="true" type="string"/>
			<att name="NODE_DEPTH" value="0.0" type="string"/>
			<att name="NODE_BORDER_TRANSPARENCY" value="255" type="string"/>
			<att name="NODE_LABEL_FONT_FACE" value="Dialog,plain,12" type="string"/>
			<att name="NODE_LABEL_TRANSPARENCY" value="255" type="string"/>
		</graphics>
	</node>
	<node id="NGMVEDWDSFQAILDHTYK" label="NGMVEDWDSFQAILDHTYK">
		<att name="numMSRuns" value="2" type="integer"/>
		<att name="numReplicates" value="1" type="integer"/>
		<att name="PCQ_ID" value="NGMVEDWDSFQAILDHTYK" type="string"/>
		<att name="numConnectedProteinNodes" value="2" type="integer"/>
		<att name="numPeptideSequences" value="1" type="integer"/>
		<att name="PeptideSequences" value="NGMVEDWDSFQAILDHTYK" type="string"/>
		<att name="significant" value="0" type="integer"/>
		<att name="numProteins" value="2" type="integer"/>
		<att name="ionCount" value="15" type="integer"/>
		<att name="Rc" value="-0.5849625007211563" type="real"/>
		<att name="numPsms" value="6" type="integer"/>
		<att name="containsPTMs" value="0" type="integer"/>
		<att name="Ri" value="NaN" type="real"/>
		<att name="lightIons" value="6" type="integer"/>
		<att name="uniquePeptide" value="0" type="integer"/>
		<att name="isFiltered" value="0" type="integer"/>
		<att name="finalRatio" value="-0.5849625007211563" type="real"/>
		<att name="heavyIons" value="9" type="integer"/>
		<att name="normHeavyIons" value="1.5" type="real"/>
		<att name="uniquePeptideNode" value="0" type="integer"/>
		<att name="normLightIons" value="1.0" type="real"/>
		<att name="isProtein" value="0" type="integer"/>
		<graphics type="ROUNDRECT" h="30" w="70" width="4" outline="#000000" fill="#ffffff">
			<att name="NODE_TOOLTIP" value="&lt;html&gt;NGMVEDWDSFQAILDHTYK&lt;br&gt;1 Peptide sequences&lt;br&gt;6 PSMs&lt;br&gt;Shared by 2 protein Nodes&lt;br&gt;Shared by 2 proteins&lt;br&gt;Detected in 2 MS runs&lt;br&gt;Detected in 1 Replicates&lt;br&gt;Ion count ratio Rc = -0.6 = log2( (6/6) / (9/6) )&lt;br&gt;Individual peptides in the node:&lt;br&gt;NGMVEDWDSFQAILDHTYK, 6 PSMs, Shared by 2 proteins, Detected in 2 MS Runs, Detected in 1 replicates, Rc = -0.5849625007211563&lt;br&gt;&lt;/html&gt;" type="string"/>
			<att name="NODE_NESTED_NETWORK_IMAGE_VISIBLE" value="true" type="string"/>
			<att name="NODE_BORDER_STROKE" value="SOLID" type="string"/>
			<att name="NODE_SELECTED" value="false" type="string"/>
			<att name="NODE_TRANSPARENCY" value="255" type="string"/>
			<att name="NODE_LABEL_WIDTH" value="200" type="string"/>
			<att name="NODE_LABEL" value="-0.6" type="string"/>
			<att name="NODE_LABEL_FONT_SIZE" value="12" type="string"/>
			<att name="NODE_LABEL_TRANSPARENCY" value="255" type="string"/>
			<att name="NODE_LABEL_COLOR" value="#000000" type="string"/>
			<att name="NODE_VISIBLE" value="true" type="string"/>
			<att name="NODE_DEPTH" value="0.0" type="string"/>
			<att name="NODE_BORDER_TRANSPARENCY" value="255" type="string"/>
			<att name="NODE_LABEL_FONT_FACE" value="Dialog,plain,12" type="string"/>
			<att name="NODE_LABEL_TRANSPARENCY" value="255" type="string"/>
		</graphics>
	</node>
	<node id="H7C5S0" label="H7C5S0">
		<att name="ProteinDescription" value="Actin-like protein 6A (Fragment)" type="string"/>
		<att name="ACC" value="H7C5S0" type="string"/>
		<att name="numPeptideSequencesInProteins" value="3" type="integer"/>
		<att name="conclusiveProtein" value="0" type="integer"/>
		<att name="numConnectedPeptideNodes" value="3" type="integer"/>
		<att name="UniprotKB" value="H7C5S0" type="string"/>
		<att name="numProteins" value="1" type="integer"/>
		<att name="Classification2Case" value="6" type="string"/>
		<att name="GeneName" value="ACTL6A" type="string"/>
		<att name="containsPTMs" value="0" type="integer"/>
		<att name="conclusiveProteinNode" value="0" type="integer"/>
		<att name="isFiltered" value="0" type="integer"/>
		<att name="ID" value="H7C5S0_HUMAN" type="string"/>
		<att name="numPsmsInProtein" value="14" type="integer"/>
		<att name="Species" value="[Homo sapiens]" type="string"/>
		<att name="isProtein" value="1" type="integer"/>
		<graphics type="ELLIPSE" h="30" w="70" width="4" outline="#000000" fill="#ffffff">
			<att name="NODE_TOOLTIP" value="&lt;html&gt;&lt;b&gt;Protein ACC(s):&lt;/b&gt;&lt;br&gt;H7C5S0&lt;br&gt;&lt;b&gt;Protein name(s):&lt;/b&gt;&lt;br&gt; Actin-like protein 6A (Fragment)&lt;br&gt;&lt;b&gt;Classification case(s):&lt;/b&gt;&lt;br&gt;&lt;b&gt;6&lt;/b&gt;: Not classified&lt;br&gt;&lt;b&gt;TAX:&lt;/b&gt; [Homo sapiens]&lt;br&gt;&lt;b&gt;Gene name:&lt;/b&gt; ACTL6A&lt;/html&gt;" type="string"/>
			<att name="NODE_NESTED_NETWORK_IMAGE_VISIBLE" value="true" type="string"/>
			<att name="NODE_BORDER_STROKE" value="SOLID" type="string"/>
			<att name="NODE_SELECTED" value="false" type="string"/>
			<att name="NODE_TRANSPARENCY" value="255" type="string"/>
			<att name="NODE_LABEL_WIDTH" value="200" type="string"/>
			<att name="NODE_LABEL" value="H7C5S0" type="string"/>
			<att name="NODE_LABEL_FONT_SIZE" value="12" type="string"/>
			<att name="NODE_LABEL_TRANSPARENCY" value="255" type="string"/>
			<att name="NODE_LABEL_COLOR" value="#000000" type="string"/>
			<att name="NODE_VISIBLE" value="true" type="string"/>
			<att name="NODE_DEPTH" value="0.0" type="string"/>
			<att name="NODE_BORDER_TRANSPARENCY" value="255" type="string"/>
			<att name="NODE_LABEL_FONT_FACE" value="Dialog,plain,12" type="string"/>
			<att name="NODE_LABEL_TRANSPARENCY" value="255" type="string"/>
		</graphics>
	</node>
	<node id="AGSDGESIGNCPFSQR_DEFTNTCPSDK_DEFTNTCPSDKEVEIAYSDVAK_EVEIAYSDVAK_FLDGNEMTLADCNLLPK_IEEFLEEVLCPPK_LDEYLNSPLPDEIDENSMEDIK_NSRPEANEALER" label="AGSDGESIGNCPFSQR_DEFTNTCPSDK_DEFTNTCPSDKEVEIAYSDVAK_EVEIAYSDVAK_FLDGNEMTLADCNLLPK_IEEFLEEVLCPPK_LDEYLNSPLPDEIDENSMEDIK_NSRPEANEALER">
		<att name="numMSRuns" value="6" type="integer"/>
		<att name="numReplicates" value="1" type="integer"/>
		<att name="PCQ_ID" value="AGSDGESIGNCPFSQR_DEFTNTCPSDK_DEFTNTCPSDKEVEIAYSDVAK_EVEIAYSDVAK_FLDGNEMTLADCNLLPK_IEEFLEEVLCPPK_LDEYLNSPLPDEIDENSMEDIK_NSRPEANEALER" type="string"/>
		<att name="numConnectedProteinNodes" value="1" type="integer"/>
		<att name="numPeptideSequences" value="8" type="integer"/>
		<att name="PeptideSequences" value="AGSDGESIGNCPFSQR_DEFTNTCPSDK_DEFTNTCPSDKEVEIAYSDVAK_EVEIAYSDVAK_FLDGNEMTLADCNLLPK_IEEFLEEVLCPPK_LDEYLNSPLPDEIDENSMEDIK_NSRPEANEALER" type="string"/>
		<att name="significant" value="0" type="integer"/>
		<att name="numProteins" value="1" type="integer"/>
		<att name="ionCount" value="59" type="integer"/>
		<att name="Rc" value="-1.005668750086692" type="real"/>
		<att name="numPsms" value="27" type="integer"/>
		<att name="containsPTMs" value="0" type="integer"/>
		<att name="Ri" value="NaN" type="real"/>
		<att name="lightIons" value="13" type="integer"/>
		<att name="uniquePeptide" value="1" type="integer"/>
		<att name="isFiltered" value="0" type="integer"/>
		<att name="finalRatio" value="-1.005668750086692" type="real"/>
		<att name="heavyIons" value="46" type="integer"/>
		<att name="normHeavyIons" value="12.75" type="real"/>
		<att name="uniquePeptideNode" value="1" type="integer"/>
		<att name="normLightIons" value="6.35" type="real"/>
		<att name="isProtein" value="0" type="integer"/>
		<graphics type="ROUNDRECT" h="30" w="70" width="4" outline="#000000" fill="#ffffff">
			<att name="NODE_TOOLTIP" value="&lt;html&gt;AGSDGESIGNCPFSQR_DEFTNTCPSDK_DEFTNTCPSDKEVEIAYSDVAK_EVEIAYSDVAK_FLDGNEMTLADCNLLPK_IEEFLEEVLCPPK_LDEYLNSPLPDEIDENSMEDIK_NSRPEANEALER&lt;br&gt;8 Peptide sequences&lt;br&gt;27 PSMs&lt;br&gt;Shared by 1 protein Nodes&lt;br&gt;Shared by 1 proteins&lt;br&gt;Detected in 6 MS runs&lt;br&gt;Detected in 1 Replicates&lt;br&gt;Ion count ratio Rc = -1 = log2( (4/2 + 2/2 + 0 + 4/2 + 0 + 1/10 + 1/4 + 1/1) / (4/2 + 4/2 + 0 + 6/2 + 5/4 + 20/10 + 6/4 + 1/1) )&lt;br&gt;Individual peptides in the node:&lt;br&gt;AGSDGESIGNCPFSQR, 2 PSMs, Shared by 1 proteins, Detected in 1 MS Runs, Detected in 1 replicates, Rc = 0.0&lt;br&gt;DEFTNTCPSDK, 2 PSMs, Shared by 1 proteins, Detected in 1 MS Runs, Detected in 1 replicates, Rc = -1.0&lt;br&gt;DEFTNTCPSDKEVEIAYSDVAK, 2 PSMs, Shared by 1 proteins, Detected in 1 MS Runs, Detected in 1 replicates, Rc = NaN&lt;br&gt;EVEIAYSDVAK, 2 PSMs, Shared by 1 proteins, Detected in 1 MS Runs, Detected in 1 replicates, Rc = -0.5849625007211563&lt;br&gt;FLDGNEMTLADCNLLPK, 4 PSMs, Shared by 1 proteins, Detected in 1 MS Runs, Detected in 1 replicates, Rc = -Infinity&lt;br&gt;IEEFLEEVLCPPK, 10 PSMs, Shared by 1 proteins, Detected in 3 MS Runs, Detected in 1 replicates, Rc = -4.321928094887363&lt;br&gt;LDEYLNSPLPDEIDENSMEDIK, 4 PSMs, Shared by 1 proteins, Detected in 1 MS Runs, Detected in 1 replicates, Rc = -2.584962500721156&lt;br&gt;NSRPEANEALER, 1 PSMs, Shared by 1 proteins, Detected in 1 MS Runs, Detected in 1 replicates, Rc = 0.0&lt;br&gt;&lt;/html&gt;" type="string"/>
			<att name="NODE_NESTED_NETWORK_IMAGE_VISIBLE" value="true" type="string"/>
			<att name="NODE_BORDER_STROKE" value="SOLID" type="string"/>
			<att name="NODE_SELECTED" value="false" type="string"/>
			<att name="NODE_TRANSPARENCY" value="255" type="string"/>
			<att name="NODE_LABEL_WIDTH" value="200" type="string"/>
			<att name="NODE_LABEL" value="-1" type="string"/>
			<att name="NODE_LABEL_FONT_SIZE" value="12" type="string"/>
			<att name="NODE_LABEL_TRANSPARENCY" value="255" type="string"/>
			<att name="NODE_LABEL_COLOR" value="#000000" type="string"/>
			<att name="NODE_VISIBLE" value="true" type="string"/>
			<att name="NODE_DEPTH" value="0.0" type="string"/>
			<att name="NODE_BORDER_TRANSPARENCY" value="255" type="string"/>
			<att name="NODE_LABEL_FONT_FACE" value="Dialog,plain,12" type="string"/>
			<att name="NODE_LABEL_TRANSPARENCY" value="255" type="string"/>
		</graphics>
	</node>
	<node id="Q9Y696" label="Q9Y696">
		<att name="ProteinDescription" value="Chloride intracellular channel protein 4 OS=Homo sapiens GN=CLIC4 PE=1 SV=4 " type="string"/>
		<att name="ACC" value="Q9Y696" type="string"/>
		<att name="numPeptideSequencesInProteins" value="8" type="integer"/>
		<att name="conclusiveProtein" value="0" type="integer"/>
		<att name="numConnectedPeptideNodes" value="8" type="integer"/>
		<att name="UniprotKB" value="Q9Y696" type="string"/>
		<att name="numProteins" value="1" type="integer"/>
		<att name="GeneName" value="CLIC4" type="string"/>
		<att name="containsPTMs" value="0" type="integer"/>
		<att name="conclusiveProteinNode" value="1" type="integer"/>
		<att name="isFiltered" value="0" type="integer"/>
		<att name="ID" value="CLIC4_HUMAN" type="string"/>
		<att name="numPsmsInProtein" value="27" type="integer"/>
		<att name="Species" value="[Homo sapiens]" type="string"/>
		<att name="isProtein" value="1" type="integer"/>
		<graphics type="ELLIPSE" h="30" w="70" width="4" outline="#000000" fill="#ffffff">
			<att name="NODE_TOOLTIP" value="&lt;html&gt;&lt;b&gt;Protein ACC(s):&lt;/b&gt;&lt;br&gt;Q9Y696&lt;br&gt;&lt;b&gt;Protein name(s):&lt;/b&gt;&lt;br&gt; Chloride intracellular channel protein 4 OS=Homo sapiens GN=CLIC4 PE=1 SV=4 &lt;br&gt;&lt;b&gt;TAX:&lt;/b&gt; [Homo sapiens]&lt;br&gt;&lt;b&gt;Gene name:&lt;/b&gt; CLIC4&lt;/html&gt;" type="string"/>
			<att name="NODE_NESTED_NETWORK_IMAGE_VISIBLE" value="true" type="string"/>
			<att name="NODE_BORDER_STROKE" value="SOLID" type="string"/>
			<att name="NODE_SELECTED" value="false" type="string"/>
			<att name="NODE_TRANSPARENCY" value="255" type="string"/>
			<att name="NODE_LABEL_WIDTH" value="200" type="string"/>
			<att name="NODE_LABEL" value="Q9Y696" type="string"/>
			<att name="NODE_LABEL_FONT_SIZE" value="12" type="string"/>
			<att name="NODE_LABEL_TRANSPARENCY" value="255" type="string"/>
			<att name="NODE_LABEL_COLOR" value="#000000" type="string"/>
			<att name="NODE_VISIBLE" value="true" type="string"/>
			<att name="NODE_DEPTH" value="0.0" type="string"/>
			<att name="NODE_BORDER_TRANSPARENCY" value="255" type="string"/>
			<att name="NODE_LABEL_FONT_FACE" value="Dialog,plain,12" type="string"/>
			<att name="NODE_LABEL_TRANSPARENCY" value="255" type="string"/>
		</graphics>
	</node>
	<node id="ACGLNFADLMAR_CLVLTGFGGYDK_EVAEAATGEDASSPPPK_TEAASDPQHPAASEGAAAAAASPPLLR" label="ACGLNFADLMAR_CLVLTGFGGYDK_EVAEAATGEDASSPPPK_TEAASDPQHPAASEGAAAAAASPPLLR">
		<att name="numMSRuns" value="3" type="integer"/>
		<att name="numReplicates" value="1" type="integer"/>
		<att name="PCQ_ID" value="ACGLNFADLMAR_CLVLTGFGGYDK_EVAEAATGEDASSPPPK_TEAASDPQHPAASEGAAAAAASPPLLR" type="string"/>
		<att name="numConnectedProteinNodes" value="1" type="integer"/>
		<att name="numPeptideSequences" value="4" type="integer"/>
		<att name="PeptideSequences" value="ACGLNFADLMAR_CLVLTGFGGYDK_EVAEAATGEDASSPPPK_TEAASDPQHPAASEGAAAAAASPPLLR" type="string"/>
		<att name="significant" value="0" type="integer"/>
		<att name="numProteins" value="2" type="integer"/>
		<att name="ionCount" value="17" type="integer"/>
		<att name="Rc" value="1.2630344058337937" type="real"/>
		<att name="numPsms" value="8" type="integer"/>
		<att name="containsPTMs" value="0" type="integer"/>
		<att name="Ri" value="NaN" type="real"/>
		<att name="lightIons" value="12" type="integer"/>
		<att name="uniquePeptide" value="0" type="integer"/>
		<att name="isFiltered" value="0" type="integer"/>
		<att name="finalRatio" value="1.2630344058337937" type="real"/>
		<att name="heavyIons" value="5" type="integer"/>
		<att name="normHeavyIons" value="2.5" type="real"/>
		<att name="uniquePeptideNode" value="1" type="integer"/>
		<att name="normLightIons" value="6.0" type="real"/>
		<att name="isProtein" value="0" type="integer"/>
		<graphics type="ROUNDRECT" h="30" w="70" width="4" outline="#000000" fill="#ffffff">
			<att name="NODE_TOOLTIP" value="&lt;html&gt;ACGLNFADLMAR_CLVLTGFGGYDK_EVAEAATGEDASSPPPK_TEAASDPQHPAASEGAAAAAASPPLLR&lt;br&gt;4 Peptide sequences&lt;br&gt;8 PSMs&lt;br&gt;Shared by 1 protein Nodes&lt;br&gt;Shared by 2 proteins&lt;br&gt;Detected in 3 MS runs&lt;br&gt;Detected in 1 Replicates&lt;br&gt;Ion count ratio Rc = 1.3 = log2( (2/2 + 6/2 + 4/2 + 0) / (3/2 + 2/2 + 0 + 0) )&lt;br&gt;Individual peptides in the node:&lt;br&gt;ACGLNFADLMAR, 2 PSMs, Shared by 3 proteins, Detected in 1 MS Runs, Detected in 1 replicates, Rc = -0.5849625007211563&lt;br&gt;CLVLTGFGGYDK, 2 PSMs, Shared by 3 proteins, Detected in 1 MS Runs, Detected in 1 replicates, Rc = 1.5849625007211563&lt;br&gt;EVAEAATGEDASSPPPK, 2 PSMs, Shared by 3 proteins, Detected in 1 MS Runs, Detected in 1 replicates, Rc = Infinity&lt;br&gt;TEAASDPQHPAASEGAAAAAASPPLLR, 2 PSMs, Shared by 3 proteins, Detected in 1 MS Runs, Detected in 1 replicates, Rc = NaN&lt;br&gt;&lt;/html&gt;" type="string"/>
			<att name="NODE_NESTED_NETWORK_IMAGE_VISIBLE" value="true" type="string"/>
			<att name="NODE_BORDER_STROKE" value="SOLID" type="string"/>
			<att name="NODE_SELECTED" value="false" type="string"/>
			<att name="NODE_TRANSPARENCY" value="255" type="string"/>
			<att name="NODE_LABEL_WIDTH" value="200" type="string"/>
			<att name="NODE_LABEL" value="1.3" type="string"/>
			<att name="NODE_LABEL_FONT_SIZE" value="12" type="string"/>
			<att name="NODE_LABEL_TRANSPARENCY" value="255" type="string"/>
			<att name="NODE_LABEL_COLOR" value="#000000" type="string"/>
			<att name="NODE_VISIBLE" value="true" type="string"/>
			<att name="NODE_DEPTH" value="0.0" type="string"/>
			<att name="NODE_BORDER_TRANSPARENCY" value="255" type="string"/>
			<att name="NODE_LABEL_FONT_FACE" value="Dialog,plain,12" type="string"/>
			<att name="NODE_LABEL_TRANSPARENCY" value="255" type="string"/>
		</graphics>
	</node>
	<node id="B4DPX4 K7ERT7 Q99536" label="B4DPX4 K7ERT7 Q99536">
		<att name="ProteinDescription" value="Synaptic vesicle membrane protein VAT-1 homolog (Fragment) OS=Homo sapiens GN=VAT1 PE=4 SV=1  #### Synaptic vesicle membrane protein VAT-1 homolog" type="string"/>
		<att name="ACC" value="B4DPX4 K7ERT7 Q99536" type="string"/>
		<att name="numPeptideSequencesInProteins" value="4" type="integer"/>
		<att name="conclusiveProtein" value="0" type="integer"/>
		<att name="numConnectedPeptideNodes" value="4" type="integer"/>
		<att name="UniprotKB" value="B4DPX4 K7ERT7 Q99536" type="string"/>
		<att name="numProteins" value="3" type="integer"/>
		<att name="GeneName" value="VAT1" type="string"/>
		<att name="containsPTMs" value="0" type="integer"/>
		<att name="conclusiveProteinNode" value="1" type="integer"/>
		<att name="isFiltered" value="0" type="integer"/>
		<att name="ID" value="B4DPX4 K7ERT7_HUMAN VAT1_HUMAN" type="string"/>
		<att name="numPsmsInProtein" value="8" type="integer"/>
		<att name="Species" value="[Homo sapiens]" type="string"/>
		<att name="isProtein" value="1" type="integer"/>
		<graphics type="ELLIPSE" h="30" w="70" width="4" outline="#000000" fill="#ffffff">
			<att name="NODE_TOOLTIP" value="&lt;html&gt;&lt;b&gt;Protein ACC(s):&lt;/b&gt;&lt;br&gt;B4DPX4 K7ERT7 Q99536&lt;br&gt;&lt;b&gt;Protein name(s):&lt;/b&gt;&lt;br&gt; Synaptic vesicle membrane protein VAT-1 homolog (Fragment) OS=Homo sapiens GN=VAT1 PE=4 SV=1 &lt;br&gt;Synaptic vesicle membrane protein VAT-1 homolog&lt;br&gt;&lt;b&gt;TAX:&lt;/b&gt; [Homo sapiens]&lt;br&gt;&lt;b&gt;Gene name:&lt;/b&gt; VAT1&lt;/html&gt;" type="string"/>
			<att name="NODE_NESTED_NETWORK_IMAGE_VISIBLE" value="true" type="string"/>
			<att name="NODE_BORDER_STROKE" value="SOLID" type="string"/>
			<att name="NODE_SELECTED" value="false" type="string"/>
			<att name="NODE_TRANSPARENCY" value="255" type="string"/>
			<att name="NODE_LABEL_WIDTH" value="200" type="string"/>
			<att name="NODE_LABEL" value="B4DPX4 K7ERT7 Q99536" type="string"/>
			<att name="NODE_LABEL_FONT_SIZE" value="12" type="string"/>
			<att name="NODE_LABEL_TRANSPARENCY" value="255" type="string"/>
			<att name="NODE_LABEL_COLOR" value="#000000" type="string"/>
			<att name="NODE_VISIBLE" value="true" type="string"/>
			<att name="NODE_DEPTH" value="0.0" type="string"/>
			<att name="NODE_BORDER_TRANSPARENCY" value="255" type="string"/>
			<att name="NODE_LABEL_FONT_FACE" value="Dialog,plain,12" type="string"/>
			<att name="NODE_LABEL_TRANSPARENCY" value="255" type="string"/>
		</graphics>
	</node>
	<node id="ELGSLVWELLDR_FCQVLGLDPDQLFMLQPR_FTLLFLQEAPSTGSEGQR_NLPSTALCQMDFAVLGLGDSSYAK_SMPADVSEALMSIFQEEGGLCSPDAAAYLAR" label="ELGSLVWELLDR_FCQVLGLDPDQLFMLQPR_FTLLFLQEAPSTGSEGQR_NLPSTALCQMDFAVLGLGDSSYAK_SMPADVSEALMSIFQEEGGLCSPDAAAYLAR">
		<att name="numMSRuns" value="5" type="integer"/>
		<att name="numReplicates" value="1" type="integer"/>
		<att name="PCQ_ID" value="ELGSLVWELLDR_FCQVLGLDPDQLFMLQPR_FTLLFLQEAPSTGSEGQR_NLPSTALCQMDFAVLGLGDSSYAK_SMPADVSEALMSIFQEEGGLCSPDAAAYLAR" type="string"/>
		<att name="numConnectedProteinNodes" value="1" type="integer"/>
		<att name="numPeptideSequences" value="5" type="integer"/>
		<att name="PeptideSequences" value="ELGSLVWELLDR_FCQVLGLDPDQLFMLQPR_FTLLFLQEAPSTGSEGQR_NLPSTALCQMDFAVLGLGDSSYAK_SMPADVSEALMSIFQEEGGLCSPDAAAYLAR" type="string"/>
		<att name="significant" value="0" type="integer"/>
		<att name="numProteins" value="1" type="integer"/>
		<att name="ionCount" value="23" type="integer"/>
		<att name="Rc" value="1.2630344058337937" type="real"/>
		<att name="numPsms" value="20" type="integer"/>
		<att name="containsPTMs" value="0" type="integer"/>
		<att name="Ri" value="NaN" type="real"/>
		<att name="lightIons" value="16" type="integer"/>
		<att name="uniquePeptide" value="1" type="integer"/>
		<att name="isFiltered" value="0" type="integer"/>
		<att name="finalRatio" value="1.2630344058337937" type="real"/>
		<att name="heavyIons" value="7" type="integer"/>
		<att name="normHeavyIons" value="1.875" type="real"/>
		<att name="uniquePeptideNode" value="1" type="integer"/>
		<att name="normLightIons" value="4.5" type="real"/>
		<att name="isProtein" value="0" type="integer"/>
		<graphics type="ROUNDRECT" h="30" w="70" width="4" outline="#000000" fill="#ffffff">
			<att name="NODE_TOOLTIP" value="&lt;html&gt;ELGSLVWELLDR_FCQVLGLDPDQLFMLQPR_FTLLFLQEAPSTGSEGQR_NLPSTALCQMDFAVLGLGDSSYAK_SMPADVSEALMSIFQEEGGLCSPDAAAYLAR&lt;br&gt;5 Peptide sequences&lt;br&gt;20 PSMs&lt;br&gt;Shared by 1 protein Nodes&lt;br&gt;Shared by 1 proteins&lt;br&gt;Detected in 5 MS runs&lt;br&gt;Detected in 1 Replicates&lt;br&gt;Ion count ratio Rc = 1.3 = log2( (4/2 + 1/2 + 5/4 + 6/8 + 0) / (0 + 2/2 + 2/4 + 3/8 + 0) )&lt;br&gt;Individual peptides in the node:&lt;br&gt;ELGSLVWELLDR, 2 PSMs, Shared by 2 proteins, Detected in 1 MS Runs, Detected in 1 replicates, Rc = Infinity&lt;br&gt;FCQVLGLDPDQLFMLQPR, 2 PSMs, Shared by 2 proteins, Detected in 1 MS Runs, Detected in 1 replicates, Rc = -1.0&lt;br&gt;FTLLFLQEAPSTGSEGQR, 4 PSMs, Shared by 2 proteins, Detected in 2 MS Runs, Detected in 1 replicates, Rc = 1.3219280948873624&lt;br&gt;NLPSTALCQMDFAVLGLGDSSYAK, 8 PSMs, Shared by 2 proteins, Detected in 2 MS Runs, Detected in 1 replicates, Rc = 1.0&lt;br&gt;SMPADVSEALMSIFQEEGGLCSPDAAAYLAR, 4 PSMs, Shared by 2 proteins, Detected in 1 MS Runs, Detected in 1 replicates, Rc = NaN&lt;br&gt;&lt;/html&gt;" type="string"/>
			<att name="NODE_NESTED_NETWORK_IMAGE_VISIBLE" value="true" type="string"/>
			<att name="NODE_BORDER_STROKE" value="SOLID" type="string"/>
			<att name="NODE_SELECTED" value="false" type="string"/>
			<att name="NODE_TRANSPARENCY" value="255" type="string"/>
			<att name="NODE_LABEL_WIDTH" value="200" type="string"/>
			<att name="NODE_LABEL" value="1.3" type="string"/>
			<att name="NODE_LABEL_FONT_SIZE" value="12" type="string"/>
			<att name="NODE_LABEL_TRANSPARENCY" value="255" type="string"/>
			<att name="NODE_LABEL_COLOR" value="#000000" type="string"/>
			<att name="NODE_VISIBLE" value="true" type="string"/>
			<att name="NODE_DEPTH" value="0.0" type="string"/>
			<att name="NODE_BORDER_TRANSPARENCY" value="255" type="string"/>
			<att name="NODE_LABEL_FONT_FACE" value="Dialog,plain,12" type="string"/>
			<att name="NODE_LABEL_TRANSPARENCY" value="255" type="string"/>
		</graphics>
	</node>
	<node id="D3YTH9 Q9UHB4" label="D3YTH9 Q9UHB4">
		<att name="ProteinDescription" value="NADPH-dependent diflavin oxidoreductase 1 OS=Homo sapiens GN=NDOR1 PE=4 SV=1  #### NADPH-dependent diflavin oxidoreductase 1" type="string"/>
		<att name="ACC" value="D3YTH9 Q9UHB4" type="string"/>
		<att name="numPeptideSequencesInProteins" value="5" type="integer"/>
		<att name="conclusiveProtein" value="0" type="integer"/>
		<att name="numConnectedPeptideNodes" value="5" type="integer"/>
		<att name="UniprotKB" value="D3YTH9 Q9UHB4" type="string"/>
		<att name="numProteins" value="2" type="integer"/>
		<att name="GeneName" value="NDOR1" type="string"/>
		<att name="containsPTMs" value="0" type="integer"/>
		<att name="conclusiveProteinNode" value="1" type="integer"/>
		<att name="isFiltered" value="0" type="integer"/>
		<att name="ID" value="D3YTH9 NDOR1_HUMAN" type="string"/>
		<att name="numPsmsInProtein" value="20" type="integer"/>
		<att name="Species" value="[Homo sapiens]" type="string"/>
		<att name="isProtein" value="1" type="integer"/>
		<graphics type="ELLIPSE" h="30" w="70" width="4" outline="#000000" fill="#ffffff">
			<att name="NODE_TOOLTIP" value="&lt;html&gt;&lt;b&gt;Protein ACC(s):&lt;/b&gt;&lt;br&gt;D3YTH9 Q9UHB4&lt;br&gt;&lt;b&gt;Protein name(s):&lt;/b&gt;&lt;br&gt; NADPH-dependent diflavin oxidoreductase 1 OS=Homo sapiens GN=NDOR1 PE=4 SV=1 &lt;br&gt;NADPH-dependent diflavin oxidoreductase 1&lt;br&gt;&lt;b&gt;TAX:&lt;/b&gt; [Homo sapiens]&lt;br&gt;&lt;b&gt;Gene name:&lt;/b&gt; NDOR1&lt;/html&gt;" type="string"/>
			<att name="NODE_NESTED_NETWORK_IMAGE_VISIBLE" value="true" type="string"/>
			<att name="NODE_BORDER_STROKE" value="SOLID" type="string"/>
			<att name="NODE_SELECTED" value="false" type="string"/>
			<att name="NODE_TRANSPARENCY" value="255" type="string"/>
			<att name="NODE_LABEL_WIDTH" value="200" type="string"/>
			<att name="NODE_LABEL" value="D3YTH9 Q9UHB4" type="string"/>
			<att name="NODE_LABEL_FONT_SIZE" value="12" type="string"/>
			<att name="NODE_LABEL_TRANSPARENCY" value="255" type="string"/>
			<att name="NODE_LABEL_COLOR" value="#000000" type="string"/>
			<att name="NODE_VISIBLE" value="true" type="string"/>
			<att name="NODE_DEPTH" value="0.0" type="string"/>
			<att name="NODE_BORDER_TRANSPARENCY" value="255" type="string"/>
			<att name="NODE_LABEL_FONT_FACE" value="Dialog,plain,12" type="string"/>
			<att name="NODE_LABEL_TRANSPARENCY" value="255" type="string"/>
		</graphics>
	</node>
	<node id="G3V1E2" label="G3V1E2">
		<att name="ProteinDescription" value="45 kDa calcium-binding protein" type="string"/>
		<att name="ACC" value="G3V1E2" type="string"/>
		<att name="numPeptideSequencesInProteins" value="2" type="integer"/>
		<att name="conclusiveProtein" value="0" type="integer"/>
		<att name="numConnectedPeptideNodes" value="2" type="integer"/>
		<att name="UniprotKB" value="G3V1E2" type="string"/>
		<att name="numProteins" value="1" type="integer"/>
		<att name="Classification2Case" value="6" type="string"/>
		<att name="GeneName" value="SDF4" type="string"/>
		<att name="containsPTMs" value="0" type="integer"/>
		<att name="conclusiveProteinNode" value="0" type="integer"/>
		<att name="isFiltered" value="0" type="integer"/>
		<att name="ID" value="G3V1E2_HUMAN" type="string"/>
		<att name="numPsmsInProtein" value="6" type="integer"/>
		<att name="Species" value="[Homo sapiens]" type="string"/>
		<att name="isProtein" value="1" type="integer"/>
		<graphics type="ELLIPSE" h="30" w="70" width="4" outline="#000000" fill="#ffffff">
			<att name="NODE_TOOLTIP" value="&lt;html&gt;&lt;b&gt;Protein ACC(s):&lt;/b&gt;&lt;br&gt;G3V1E2&lt;br&gt;&lt;b&gt;Protein name(s):&lt;/b&gt;&lt;br&gt; 45 kDa calcium-binding protein&lt;br&gt;&lt;b&gt;Classification case(s):&lt;/b&gt;&lt;br&gt;&lt;b&gt;6&lt;/b&gt;: Not classified&lt;br&gt;&lt;b&gt;TAX:&lt;/b&gt; [Homo sapiens]&lt;br&gt;&lt;b&gt;Gene name:&lt;/b&gt; SDF4&lt;/html&gt;" type="string"/>
			<att name="NODE_NESTED_NETWORK_IMAGE_VISIBLE" value="true" type="string"/>
			<att name="NODE_BORDER_STROKE" value="SOLID" type="string"/>
			<att name="NODE_SELECTED" value="false" type="string"/>
			<att name="NODE_TRANSPARENCY" value="255" type="string"/>
			<att name="NODE_LABEL_WIDTH" value="200" type="string"/>
			<att name="NODE_LABEL" value="G3V1E2" type="string"/>
			<att name="NODE_LABEL_FONT_SIZE" value="12" type="string"/>
			<att name="NODE_LABEL_TRANSPARENCY" value="255" type="string"/>
			<att name="NODE_LABEL_COLOR" value="#000000" type="string"/>
			<att name="NODE_VISIBLE" value="true" type="string"/>
			<att name="NODE_DEPTH" value="0.0" type="string"/>
			<att name="NODE_BORDER_TRANSPARENCY" value="255" type="string"/>
			<att name="NODE_LABEL_FONT_FACE" value="Dialog,plain,12" type="string"/>
			<att name="NODE_LABEL_TRANSPARENCY" value="255" type="string"/>
		</graphics>
	</node>
	<node id="AVDPDGDGHVSWDEYK" label="AVDPDGDGHVSWDEYK">
		<att name="numMSRuns" value="1" type="integer"/>
		<att name="numReplicates" value="1" type="integer"/>
		<att name="PCQ_ID" value="AVDPDGDGHVSWDEYK" type="string"/>
		<att name="numConnectedProteinNodes" value="3" type="integer"/>
		<att name="numPeptideSequences" value="1" type="integer"/>
		<att name="PeptideSequences" value="AVDPDGDGHVSWDEYK" type="string"/>
		<att name="significant" value="0" type="integer"/>
		<att name="numProteins" value="3" type="integer"/>
		<att name="ionCount" value="7" type="integer"/>
		<att name="Rc" value="-0.4150374992788438" type="real"/>
		<att name="numPsms" value="2" type="integer"/>
		<att name="containsPTMs" value="0" type="integer"/>
		<att name="Ri" value="NaN" type="real"/>
		<att name="lightIons" value="3" type="integer"/>
		<att name="uniquePeptide" value="0" type="integer"/>
		<att name="isFiltered" value="0" type="integer"/>
		<att name="finalRatio" value="-0.4150374992788438" type="real"/>
		<att name="heavyIons" value="4" type="integer"/>
		<att name="normHeavyIons" value="2.0" type="real"/>
		<att name="uniquePeptideNode" value="0" type="integer"/>
		<att name="normLightIons" value="1.5" type="real"/>
		<att name="isProtein" value="0" type="integer"/>
		<graphics type="ROUNDRECT" h="30" w="70" width="4" outline="#000000" fill="#ffffff">
			<att name="NODE_TOOLTIP" value="&lt;html&gt;AVDPDGDGHVSWDEYK&lt;br&gt;1 Peptide sequences&lt;br&gt;2 PSMs&lt;br&gt;Shared by 3 protein Nodes&lt;br&gt;Shared by 3 proteins&lt;br&gt;Detected in 1 MS runs&lt;br&gt;Detected in 1 Replicates&lt;br&gt;Ion count ratio Rc = -0.4 = log2( (3/2) / (4/2) )&lt;br&gt;Individual peptides in the node:&lt;br&gt;AVDPDGDGHVSWDEYK, 2 PSMs, Shared by 3 proteins, Detected in 1 MS Runs, Detected in 1 replicates, Rc = -0.4150374992788438&lt;br&gt;&lt;/html&gt;" type="string"/>
			<att name="NODE_NESTED_NETWORK_IMAGE_VISIBLE" value="true" type="string"/>
			<att name="NODE_BORDER_STROKE" value="SOLID" type="string"/>
			<att name="NODE_SELECTED" value="false" type="string"/>
			<att name="NODE_TRANSPARENCY" value="255" type="string"/>
			<att name="NODE_LABEL_WIDTH" value="200" type="string"/>
			<att name="NODE_LABEL" value="-0.4" type="string"/>
			<att name="NODE_LABEL_FONT_SIZE" value="12" type="string"/>
			<att name="NODE_LABEL_TRANSPARENCY" value="255" type="string"/>
			<att name="NODE_LABEL_COLOR" value="#000000" type="string"/>
			<att name="NODE_VISIBLE" value="true" type="string"/>
			<att name="NODE_DEPTH" value="0.0" type="string"/>
			<att name="NODE_BORDER_TRANSPARENCY" value="255" type="string"/>
			<att name="NODE_LABEL_FONT_FACE" value="Dialog,plain,12" type="string"/>
			<att name="NODE_LABEL_TRANSPARENCY" value="255" type="string"/>
		</graphics>
	</node>
	<node id="H0Y3T6" label="H0Y3T6">
		<att name="ProteinDescription" value="45 kDa calcium-binding protein (Fragment)" type="string"/>
		<att name="ACC" value="H0Y3T6" type="string"/>
		<att name="numPeptideSequencesInProteins" value="2" type="integer"/>
		<att name="conclusiveProtein" value="0" type="integer"/>
		<att name="numConnectedPeptideNodes" value="2" type="integer"/>
		<att name="UniprotKB" value="H0Y3T6" type="string"/>
		<att name="numProteins" value="1" type="integer"/>
		<att name="Classification2Case" value="6" type="string"/>
		<att name="GeneName" value="SDF4" type="string"/>
		<att name="containsPTMs" value="0" type="integer"/>
		<att name="conclusiveProteinNode" value="0" type="integer"/>
		<att name="isFiltered" value="0" type="integer"/>
		<att name="ID" value="H0Y3T6_HUMAN" type="string"/>
		<att name="numPsmsInProtein" value="8" type="integer"/>
		<att name="Species" value="[Homo sapiens]" type="string"/>
		<att name="isProtein" value="1" type="integer"/>
		<graphics type="ELLIPSE" h="30" w="70" width="4" outline="#000000" fill="#ffffff">
			<att name="NODE_TOOLTIP" value="&lt;html&gt;&lt;b&gt;Protein ACC(s):&lt;/b&gt;&lt;br&gt;H0Y3T6&lt;br&gt;&lt;b&gt;Protein name(s):&lt;/b&gt;&lt;br&gt; 45 kDa calcium-binding protein (Fragment)&lt;br&gt;&lt;b&gt;Classification case(s):&lt;/b&gt;&lt;br&gt;&lt;b&gt;6&lt;/b&gt;: Not classified&lt;br&gt;&lt;b&gt;TAX:&lt;/b&gt; [Homo sapiens]&lt;br&gt;&lt;b&gt;Gene name:&lt;/b&gt; SDF4&lt;/html&gt;" type="string"/>
			<att name="NODE_NESTED_NETWORK_IMAGE_VISIBLE" value="true" type="string"/>
			<att name="NODE_BORDER_STROKE" value="SOLID" type="string"/>
			<att name="NODE_SELECTED" value="false" type="string"/>
			<att name="NODE_TRANSPARENCY" value="255" type="string"/>
			<att name="NODE_LABEL_WIDTH" value="200" type="string"/>
			<att name="NODE_LABEL" value="H0Y3T6" type="string"/>
			<att name="NODE_LABEL_FONT_SIZE" value="12" type="string"/>
			<att name="NODE_LABEL_TRANSPARENCY" value="255" type="string"/>
			<att name="NODE_LABEL_COLOR" value="#000000" type="string"/>
			<att name="NODE_VISIBLE" value="true" type="string"/>
			<att name="NODE_DEPTH" value="0.0" type="string"/>
			<att name="NODE_BORDER_TRANSPARENCY" value="255" type="string"/>
			<att name="NODE_LABEL_FONT_FACE" value="Dialog,plain,12" type="string"/>
			<att name="NODE_LABEL_TRANSPARENCY" value="255" type="string"/>
		</graphics>
	</node>
	<node id="Q9BRK5" label="Q9BRK5">
		<att name="ProteinDescription" value="45 kDa calcium-binding protein OS=Homo sapiens GN=SDF4 PE=1 SV=1 " type="string"/>
		<att name="ACC" value="Q9BRK5" type="string"/>
		<att name="numPeptideSequencesInProteins" value="3" type="integer"/>
		<att name="conclusiveProtein" value="0" type="integer"/>
		<att name="numConnectedPeptideNodes" value="3" type="integer"/>
		<att name="UniprotKB" value="Q9BRK5" type="string"/>
		<att name="numProteins" value="1" type="integer"/>
		<att name="Classification2Case" value="6" type="string"/>
		<att name="GeneName" value="SDF4" type="string"/>
		<att name="containsPTMs" value="0" type="integer"/>
		<att name="conclusiveProteinNode" value="0" type="integer"/>
		<att name="isFiltered" value="0" type="integer"/>
		<att name="ID" value="CAB45_HUMAN" type="string"/>
		<att name="numPsmsInProtein" value="12" type="integer"/>
		<att name="Species" value="[Homo sapiens]" type="string"/>
		<att name="isProtein" value="1" type="integer"/>
		<graphics type="ELLIPSE" h="30" w="70" width="4" outline="#000000" fill="#ffffff">
			<att name="NODE_TOOLTIP" value="&lt;html&gt;&lt;b&gt;Protein ACC(s):&lt;/b&gt;&lt;br&gt;Q9BRK5&lt;br&gt;&lt;b&gt;Protein name(s):&lt;/b&gt;&lt;br&gt; 45 kDa calcium-binding protein OS=Homo sapiens GN=SDF4 PE=1 SV=1 &lt;br&gt;&lt;b&gt;Classification case(s):&lt;/b&gt;&lt;br&gt;&lt;b&gt;6&lt;/b&gt;: Not classified&lt;br&gt;&lt;b&gt;TAX:&lt;/b&gt; [Homo sapiens]&lt;br&gt;&lt;b&gt;Gene name:&lt;/b&gt; SDF4&lt;/html&gt;" type="string"/>
			<att name="NODE_NESTED_NETWORK_IMAGE_VISIBLE" value="true" type="string"/>
			<att name="NODE_BORDER_STROKE" value="SOLID" type="string"/>
			<att name="NODE_SELECTED" value="false" type="string"/>
			<att name="NODE_TRANSPARENCY" value="255" type="string"/>
			<att name="NODE_LABEL_WIDTH" value="200" type="string"/>
			<att name="NODE_LABEL" value="Q9BRK5" type="string"/>
			<att name="NODE_LABEL_FONT_SIZE" value="12" type="string"/>
			<att name="NODE_LABEL_TRANSPARENCY" value="255" type="string"/>
			<att name="NODE_LABEL_COLOR" value="#000000" type="string"/>
			<att name="NODE_VISIBLE" value="true" type="string"/>
			<att name="NODE_DEPTH" value="0.0" type="string"/>
			<att name="NODE_BORDER_TRANSPARENCY" value="255" type="string"/>
			<att name="NODE_LABEL_FONT_FACE" value="Dialog,plain,12" type="string"/>
			<att name="NODE_LABEL_TRANSPARENCY" value="255" type="string"/>
		</graphics>
	</node>
	<node id="QLSVPEFISLPVGTVENQQGQDIDDNWVK" label="QLSVPEFISLPVGTVENQQGQDIDDNWVK">
		<att name="numMSRuns" value="2" type="integer"/>
		<att name="numReplicates" value="1" type="integer"/>
		<att name="PCQ_ID" value="QLSVPEFISLPVGTVENQQGQDIDDNWVK" type="string"/>
		<att name="numConnectedProteinNodes" value="2" type="integer"/>
		<att name="numPeptideSequences" value="1" type="integer"/>
		<att name="PeptideSequences" value="QLSVPEFISLPVGTVENQQGQDIDDNWVK" type="string"/>
		<att name="significant" value="0" type="integer"/>
		<att name="numProteins" value="2" type="integer"/>
		<att name="ionCount" value="3" type="integer"/>
		<att name="Rc" value="1.0" type="real"/>
		<att name="numPsms" value="6" type="integer"/>
		<att name="containsPTMs" value="0" type="integer"/>
		<att name="Ri" value="NaN" type="real"/>
		<att name="lightIons" value="2" type="integer"/>
		<att name="uniquePeptide" value="0" type="integer"/>
		<att name="isFiltered" value="0" type="integer"/>
		<att name="finalRatio" value="1.0" type="real"/>
		<att name="heavyIons" value="1" type="integer"/>
		<att name="normHeavyIons" value="0.16666666666666666" type="real"/>
		<att name="uniquePeptideNode" value="0" type="integer"/>
		<att name="normLightIons" value="0.3333333333333333" type="real"/>
		<att name="isProtein" value="0" type="integer"/>
		<graphics type="ROUNDRECT" h="30" w="70" width="4" outline="#000000" fill="#ffffff">
			<att name="NODE_TOOLTIP" value="&lt;html&gt;QLSVPEFISLPVGTVENQQGQDIDDNWVK&lt;br&gt;1 Peptide sequences&lt;br&gt;6 PSMs&lt;br&gt;Shared by 2 protein Nodes&lt;br&gt;Shared by 2 proteins&lt;br&gt;Detected in 2 MS runs&lt;br&gt;Detected in 1 Replicates&lt;br&gt;Ion count ratio Rc = 1 = log2( (2/6) / (1/6) )&lt;br&gt;Individual peptides in the node:&lt;br&gt;QLSVPEFISLPVGTVENQQGQDIDDNWVK, 6 PSMs, Shared by 2 proteins, Detected in 2 MS Runs, Detected in 1 replicates, Rc = 1.0&lt;br&gt;&lt;/html&gt;" type="string"/>
			<att name="NODE_NESTED_NETWORK_IMAGE_VISIBLE" value="true" type="string"/>
			<att name="NODE_BORDER_STROKE" value="SOLID" type="string"/>
			<att name="NODE_SELECTED" value="false" type="string"/>
			<att name="NODE_TRANSPARENCY" value="255" type="string"/>
			<att name="NODE_LABEL_WIDTH" value="200" type="string"/>
			<att name="NODE_LABEL" value="1" type="string"/>
			<att name="NODE_LABEL_FONT_SIZE" value="12" type="string"/>
			<att name="NODE_LABEL_TRANSPARENCY" value="255" type="string"/>
			<att name="NODE_LABEL_COLOR" value="#000000" type="string"/>
			<att name="NODE_VISIBLE" value="true" type="string"/>
			<att name="NODE_DEPTH" value="0.0" type="string"/>
			<att name="NODE_BORDER_TRANSPARENCY" value="255" type="string"/>
			<att name="NODE_LABEL_FONT_FACE" value="Dialog,plain,12" type="string"/>
			<att name="NODE_LABEL_TRANSPARENCY" value="255" type="string"/>
		</graphics>
	</node>
	<node id="EENEILPPDHLNGVK" label="EENEILPPDHLNGVK">
		<att name="numMSRuns" value="2" type="integer"/>
		<att name="numReplicates" value="1" type="integer"/>
		<att name="PCQ_ID" value="EENEILPPDHLNGVK" type="string"/>
		<att name="numConnectedProteinNodes" value="2" type="integer"/>
		<att name="numPeptideSequences" value="1" type="integer"/>
		<att name="PeptideSequences" value="EENEILPPDHLNGVK" type="string"/>
		<att name="significant" value="0" type="integer"/>
		<att name="numProteins" value="2" type="integer"/>
		<att name="ionCount" value="12" type="integer"/>
		<att name="Rc" value="0.0" type="real"/>
		<att name="numPsms" value="4" type="integer"/>
		<att name="containsPTMs" value="0" type="integer"/>
		<att name="Ri" value="NaN" type="real"/>
		<att name="lightIons" value="6" type="integer"/>
		<att name="uniquePeptide" value="0" type="integer"/>
		<att name="isFiltered" value="0" type="integer"/>
		<att name="finalRatio" value="0.0" type="real"/>
		<att name="heavyIons" value="6" type="integer"/>
		<att name="normHeavyIons" value="1.5" type="real"/>
		<att name="uniquePeptideNode" value="0" type="integer"/>
		<att name="normLightIons" value="1.5" type="real"/>
		<att name="isProtein" value="0" type="integer"/>
		<graphics type="ROUNDRECT" h="30" w="70" width="4" outline="#000000" fill="#ffffff">
			<att name="NODE_TOOLTIP" value="&lt;html&gt;EENEILPPDHLNGVK&lt;br&gt;1 Peptide sequences&lt;br&gt;4 PSMs&lt;br&gt;Shared by 2 protein Nodes&lt;br&gt;Shared by 2 proteins&lt;br&gt;Detected in 2 MS runs&lt;br&gt;Detected in 1 Replicates&lt;br&gt;Ion count ratio Rc = 0 = log2( (6/4) / (6/4) )&lt;br&gt;Individual peptides in the node:&lt;br&gt;EENEILPPDHLNGVK, 4 PSMs, Shared by 2 proteins, Detected in 2 MS Runs, Detected in 1 replicates, Rc = 0.0&lt;br&gt;&lt;/html&gt;" type="string"/>
			<att name="NODE_NESTED_NETWORK_IMAGE_VISIBLE" value="true" type="string"/>
			<att name="NODE_BORDER_STROKE" value="SOLID" type="string"/>
			<att name="NODE_SELECTED" value="false" type="string"/>
			<att name="NODE_TRANSPARENCY" value="255" type="string"/>
			<att name="NODE_LABEL_WIDTH" value="200" type="string"/>
			<att name="NODE_LABEL" value="0" type="string"/>
			<att name="NODE_LABEL_FONT_SIZE" value="12" type="string"/>
			<att name="NODE_LABEL_TRANSPARENCY" value="255" type="string"/>
			<att name="NODE_LABEL_COLOR" value="#000000" type="string"/>
			<att name="NODE_VISIBLE" value="true" type="string"/>
			<att name="NODE_DEPTH" value="0.0" type="string"/>
			<att name="NODE_BORDER_TRANSPARENCY" value="255" type="string"/>
			<att name="NODE_LABEL_FONT_FACE" value="Dialog,plain,12" type="string"/>
			<att name="NODE_LABEL_TRANSPARENCY" value="255" type="string"/>
		</graphics>
	</node>
	<node id="LSSEQFHEAASK" label="LSSEQFHEAASK">
		<att name="numMSRuns" value="1" type="integer"/>
		<att name="numReplicates" value="1" type="integer"/>
		<att name="PCQ_ID" value="LSSEQFHEAASK" type="string"/>
		<att name="numConnectedProteinNodes" value="1" type="integer"/>
		<att name="numPeptideSequences" value="1" type="integer"/>
		<att name="PeptideSequences" value="LSSEQFHEAASK" type="string"/>
		<att name="significant" value="0" type="integer"/>
		<att name="numProteins" value="3" type="integer"/>
		<att name="ionCount" value="7" type="integer"/>
		<att name="Rc" value="1.3219280948873624" type="real"/>
		<att name="numPsms" value="2" type="integer"/>
		<att name="containsPTMs" value="0" type="integer"/>
		<att name="Ri" value="NaN" type="real"/>
		<att name="lightIons" value="5" type="integer"/>
		<att name="uniquePeptide" value="0" type="integer"/>
		<att name="isFiltered" value="0" type="integer"/>
		<att name="finalRatio" value="1.3219280948873624" type="real"/>
		<att name="heavyIons" value="2" type="integer"/>
		<att name="normHeavyIons" value="1.0" type="real"/>
		<att name="uniquePeptideNode" value="1" type="integer"/>
		<att name="normLightIons" value="2.5" type="real"/>
		<att name="isProtein" value="0" type="integer"/>
		<graphics type="ROUNDRECT" h="30" w="70" width="4" outline="#000000" fill="#ffffff">
			<att name="NODE_TOOLTIP" value="&lt;html&gt;LSSEQFHEAASK&lt;br&gt;1 Peptide sequences&lt;br&gt;2 PSMs&lt;br&gt;Shared by 1 protein Nodes&lt;br&gt;Shared by 3 proteins&lt;br&gt;Detected in 1 MS runs&lt;br&gt;Detected in 1 Replicates&lt;br&gt;Ion count ratio Rc = 1.3 = log2( (5/2) / (2/2) )&lt;br&gt;Individual peptides in the node:&lt;br&gt;LSSEQFHEAASK, 2 PSMs, Shared by 3 proteins, Detected in 1 MS Runs, Detected in 1 replicates, Rc = 1.3219280948873624&lt;br&gt;&lt;/html&gt;" type="string"/>
			<att name="NODE_NESTED_NETWORK_IMAGE_VISIBLE" value="true" type="string"/>
			<att name="NODE_BORDER_STROKE" value="SOLID" type="string"/>
			<att name="NODE_SELECTED" value="false" type="string"/>
			<att name="NODE_TRANSPARENCY" value="255" type="string"/>
			<att name="NODE_LABEL_WIDTH" value="200" type="string"/>
			<att name="NODE_LABEL" value="1.3" type="string"/>
			<att name="NODE_LABEL_FONT_SIZE" value="12" type="string"/>
			<att name="NODE_LABEL_TRANSPARENCY" value="255" type="string"/>
			<att name="NODE_LABEL_COLOR" value="#000000" type="string"/>
			<att name="NODE_VISIBLE" value="true" type="string"/>
			<att name="NODE_DEPTH" value="0.0" type="string"/>
			<att name="NODE_BORDER_TRANSPARENCY" value="255" type="string"/>
			<att name="NODE_LABEL_FONT_FACE" value="Dialog,plain,12" type="string"/>
			<att name="NODE_LABEL_TRANSPARENCY" value="255" type="string"/>
		</graphics>
	</node>
	<node id="H0Y922 J3QTA6 Q9BRQ6" label="H0Y922 J3QTA6 Q9BRQ6">
		<att name="ProteinDescription" value="Coiled-coil-helix-coiled-coil-helix domain-containing protein 6, mitochondrial (Fragment) #### Coiled-coil-helix-coiled-coil-helix domain-containing protein 6, mitochondrial OS=Homo sapiens GN=CHCHD6 PE=4 SV=1  #### Coiled-coil-helix-coiled-coil-helix domain-containing protein 6, mitochondrial" type="string"/>
		<att name="ACC" value="H0Y922 J3QTA6 Q9BRQ6" type="string"/>
		<att name="numPeptideSequencesInProteins" value="1" type="integer"/>
		<att name="conclusiveProtein" value="1" type="integer"/>
		<att name="numConnectedPeptideNodes" value="1" type="integer"/>
		<att name="UniprotKB" value="H0Y922 J3QTA6 Q9BRQ6" type="string"/>
		<att name="numProteins" value="3" type="integer"/>
		<att name="GeneName" value="CHCHD6" type="string"/>
		<att name="containsPTMs" value="0" type="integer"/>
		<att name="conclusiveProteinNode" value="1" type="integer"/>
		<att name="isFiltered" value="0" type="integer"/>
		<att name="ID" value="H0Y922_HUMAN J3QTA6_HUMAN MIC25_HUMAN" type="string"/>
		<att name="numPsmsInProtein" value="2" type="integer"/>
		<att name="Species" value="[Homo sapiens]" type="string"/>
		<att name="isProtein" value="1" type="integer"/>
		<graphics type="ELLIPSE" h="30" w="70" width="4" outline="#000000" fill="#ffffff">
			<att name="NODE_TOOLTIP" value="&lt;html&gt;&lt;b&gt;Protein ACC(s):&lt;/b&gt;&lt;br&gt;H0Y922 J3QTA6 Q9BRQ6&lt;br&gt;&lt;b&gt;Protein name(s):&lt;/b&gt;&lt;br&gt; Coiled-coil-helix-coiled-coil-helix domain-containing protein 6, mitochondrial (Fragment)&lt;br&gt;Coiled-coil-helix-coiled-coil-helix domain-containing protein 6, mitochondrial OS=Homo sapiens GN=CHCHD6 PE=4 SV=1 &lt;br&gt;Coiled-coil-helix-coiled-coil-helix domain-containing protein 6, mitochondrial&lt;br&gt;&lt;b&gt;TAX:&lt;/b&gt; [Homo sapiens]&lt;br&gt;&lt;b&gt;Gene name:&lt;/b&gt; CHCHD6&lt;/html&gt;" type="string"/>
			<att name="NODE_NESTED_NETWORK_IMAGE_VISIBLE" value="true" type="string"/>
			<att name="NODE_BORDER_STROKE" value="SOLID" type="string"/>
			<att name="NODE_SELECTED" value="false" type="string"/>
			<att name="NODE_TRANSPARENCY" value="255" type="string"/>
			<att name="NODE_LABEL_WIDTH" value="200" type="string"/>
			<att name="NODE_LABEL" value="H0Y922 J3QTA6 Q9BRQ6" type="string"/>
			<att name="NODE_LABEL_FONT_SIZE" value="12" type="string"/>
			<att name="NODE_LABEL_TRANSPARENCY" value="255" type="string"/>
			<att name="NODE_LABEL_COLOR" value="#000000" type="string"/>
			<att name="NODE_VISIBLE" value="true" type="string"/>
			<att name="NODE_DEPTH" value="0.0" type="string"/>
			<att name="NODE_BORDER_TRANSPARENCY" value="255" type="string"/>
			<att name="NODE_LABEL_FONT_FACE" value="Dialog,plain,12" type="string"/>
			<att name="NODE_LABEL_TRANSPARENCY" value="255" type="string"/>
		</graphics>
	</node>
	<node id="ADLTEYLSTHYK_EVESMGAHLNAYSTR_NALVSHLDGTTPVCEDIGR_NNGAGYFLEHLAFK" label="ADLTEYLSTHYK_EVESMGAHLNAYSTR_NALVSHLDGTTPVCEDIGR_NNGAGYFLEHLAFK">
		<att name="numMSRuns" value="6" type="integer"/>
		<att name="numReplicates" value="2" type="integer"/>
		<att name="PCQ_ID" value="ADLTEYLSTHYK_EVESMGAHLNAYSTR_NALVSHLDGTTPVCEDIGR_NNGAGYFLEHLAFK" type="string"/>
		<att name="numConnectedProteinNodes" value="1" type="integer"/>
		<att name="numPeptideSequences" value="4" type="integer"/>
		<att name="PeptideSequences" value="ADLTEYLSTHYK_EVESMGAHLNAYSTR_NALVSHLDGTTPVCEDIGR_NNGAGYFLEHLAFK" type="string"/>
		<att name="significant" value="0" type="integer"/>
		<att name="numProteins" value="1" type="integer"/>
		<att name="ionCount" value="29" type="integer"/>
		<att name="Rc" value="-0.6214883767462701" type="real"/>
		<att name="numPsms" value="11" type="integer"/>
		<att name="containsPTMs" value="0" type="integer"/>
		<att name="Ri" value="NaN" type="real"/>
		<att name="lightIons" value="12" type="integer"/>
		<att name="uniquePeptide" value="1" type="integer"/>
		<att name="isFiltered" value="0" type="integer"/>
		<att name="finalRatio" value="-0.6214883767462701" type="real"/>
		<att name="heavyIons" value="17" type="integer"/>
		<att name="normHeavyIons" value="5.0" type="real"/>
		<att name="uniquePeptideNode" value="1" type="integer"/>
		<att name="normLightIons" value="3.25" type="real"/>
		<att name="isProtein" value="0" type="integer"/>
		<graphics type="ROUNDRECT" h="30" w="70" width="4" outline="#000000" fill="#ffffff">
			<att name="NODE_TOOLTIP" value="&lt;html&gt;ADLTEYLSTHYK_EVESMGAHLNAYSTR_NALVSHLDGTTPVCEDIGR_NNGAGYFLEHLAFK&lt;br&gt;4 Peptide sequences&lt;br&gt;11 PSMs&lt;br&gt;Shared by 1 protein Nodes&lt;br&gt;Shared by 1 proteins&lt;br&gt;Detected in 6 MS runs&lt;br&gt;Detected in 2 Replicates&lt;br&gt;Ion count ratio Rc = -0.6 = log2( (8/4 + 3/4 + 1/2) / (8/4 + 6/4 + 3/2) )&lt;br&gt;Individual peptides in the node:&lt;br&gt;ADLTEYLSTHYK, 4 PSMs, Shared by 1 proteins, Detected in 2 MS Runs, Detected in 1 replicates, Rc = 0.0&lt;br&gt;EVESMGAHLNAYSTR, 1 PSMs, Shared by 1 proteins, Detected in 1 MS Runs, Detected in 1 replicates, Peptide with no PSM ratios = NaN&lt;br&gt;NALVSHLDGTTPVCEDIGR, 4 PSMs, Shared by 1 proteins, Detected in 2 MS Runs, Detected in 1 replicates, Rc = -1.0&lt;br&gt;NNGAGYFLEHLAFK, 2 PSMs, Shared by 1 proteins, Detected in 1 MS Runs, Detected in 1 replicates, Rc = -1.5849625007211563&lt;br&gt;&lt;/html&gt;" type="string"/>
			<att name="NODE_NESTED_NETWORK_IMAGE_VISIBLE" value="true" type="string"/>
			<att name="NODE_BORDER_STROKE" value="SOLID" type="string"/>
			<att name="NODE_SELECTED" value="false" type="string"/>
			<att name="NODE_TRANSPARENCY" value="255" type="string"/>
			<att name="NODE_LABEL_WIDTH" value="200" type="string"/>
			<att name="NODE_LABEL" value="-0.6" type="string"/>
			<att name="NODE_LABEL_FONT_SIZE" value="12" type="string"/>
			<att name="NODE_LABEL_TRANSPARENCY" value="255" type="string"/>
			<att name="NODE_LABEL_COLOR" value="#000000" type="string"/>
			<att name="NODE_VISIBLE" value="true" type="string"/>
			<att name="NODE_DEPTH" value="0.0" type="string"/>
			<att name="NODE_BORDER_TRANSPARENCY" value="255" type="string"/>
			<att name="NODE_LABEL_FONT_FACE" value="Dialog,plain,12" type="string"/>
			<att name="NODE_LABEL_TRANSPARENCY" value="255" type="string"/>
		</graphics>
	</node>
	<node id="P31930" label="P31930">
		<att name="ProteinDescription" value="Cytochrome b-c1 complex subunit 1, mitochondrial OS=Homo sapiens GN=UQCRC1 PE=1 SV=3 " type="string"/>
		<att name="ACC" value="P31930" type="string"/>
		<att name="numPeptideSequencesInProteins" value="4" type="integer"/>
		<att name="conclusiveProtein" value="0" type="integer"/>
		<att name="numConnectedPeptideNodes" value="4" type="integer"/>
		<att name="UniprotKB" value="P31930" type="string"/>
		<att name="numProteins" value="1" type="integer"/>
		<att name="GeneName" value="UQCRC1" type="string"/>
		<att name="containsPTMs" value="0" type="integer"/>
		<att name="conclusiveProteinNode" value="1" type="integer"/>
		<att name="isFiltered" value="0" type="integer"/>
		<att name="ID" value="QCR1_HUMAN" type="string"/>
		<att name="numPsmsInProtein" value="11" type="integer"/>
		<att name="Species" value="[Homo sapiens]" type="string"/>
		<att name="isProtein" value="1" type="integer"/>
		<graphics type="ELLIPSE" h="30" w="70" width="4" outline="#000000" fill="#ffffff">
			<att name="NODE_TOOLTIP" value="&lt;html&gt;&lt;b&gt;Protein ACC(s):&lt;/b&gt;&lt;br&gt;P31930&lt;br&gt;&lt;b&gt;Protein name(s):&lt;/b&gt;&lt;br&gt; Cytochrome b-c1 complex subunit 1, mitochondrial OS=Homo sapiens GN=UQCRC1 PE=1 SV=3 &lt;br&gt;&lt;b&gt;TAX:&lt;/b&gt; [Homo sapiens]&lt;br&gt;&lt;b&gt;Gene name:&lt;/b&gt; UQCRC1&lt;/html&gt;" type="string"/>
			<att name="NODE_NESTED_NETWORK_IMAGE_VISIBLE" value="true" type="string"/>
			<att name="NODE_BORDER_STROKE" value="SOLID" type="string"/>
			<att name="NODE_SELECTED" value="false" type="string"/>
			<att name="NODE_TRANSPARENCY" value="255" type="string"/>
			<att name="NODE_LABEL_WIDTH" value="200" type="string"/>
			<att name="NODE_LABEL" value="P31930" type="string"/>
			<att name="NODE_LABEL_FONT_SIZE" value="12" type="string"/>
			<att name="NODE_LABEL_TRANSPARENCY" value="255" type="string"/>
			<att name="NODE_LABEL_COLOR" value="#000000" type="string"/>
			<att name="NODE_VISIBLE" value="true" type="string"/>
			<att name="NODE_DEPTH" value="0.0" type="string"/>
			<att name="NODE_BORDER_TRANSPARENCY" value="255" type="string"/>
			<att name="NODE_LABEL_FONT_FACE" value="Dialog,plain,12" type="string"/>
			<att name="NODE_LABEL_TRANSPARENCY" value="255" type="string"/>
		</graphics>
	</node>
	<node id="E9PBF6" label="E9PBF6">
		<att name="ProteinDescription" value="Lamin-B1" type="string"/>
		<att name="ACC" value="E9PBF6" type="string"/>
		<att name="numPeptideSequencesInProteins" value="8" type="integer"/>
		<att name="conclusiveProtein" value="0" type="integer"/>
		<att name="numConnectedPeptideNodes" value="8" type="integer"/>
		<att name="UniprotKB" value="E9PBF6" type="string"/>
		<att name="numProteins" value="1" type="integer"/>
		<att name="Classification2Case" value="6" type="string"/>
		<att name="GeneName" value="LMNB1" type="string"/>
		<att name="containsPTMs" value="0" type="integer"/>
		<att name="conclusiveProteinNode" value="0" type="integer"/>
		<att name="isFiltered" value="0" type="integer"/>
		<att name="ID" value="E9PBF6_HUMAN" type="string"/>
		<att name="numPsmsInProtein" value="22" type="integer"/>
		<att name="Species" value="[Homo sapiens]" type="string"/>
		<att name="isProtein" value="1" type="integer"/>
		<graphics type="ELLIPSE" h="30" w="70" width="4" outline="#000000" fill="#ffffff">
			<att name="NODE_TOOLTIP" value="&lt;html&gt;&lt;b&gt;Protein ACC(s):&lt;/b&gt;&lt;br&gt;E9PBF6&lt;br&gt;&lt;b&gt;Protein name(s):&lt;/b&gt;&lt;br&gt; Lamin-B1&lt;br&gt;&lt;b&gt;Classification case(s):&lt;/b&gt;&lt;br&gt;&lt;b&gt;6&lt;/b&gt;: Not classified&lt;br&gt;&lt;b&gt;TAX:&lt;/b&gt; [Homo sapiens]&lt;br&gt;&lt;b&gt;Gene name:&lt;/b&gt; LMNB1&lt;/html&gt;" type="string"/>
			<att name="NODE_NESTED_NETWORK_IMAGE_VISIBLE" value="true" type="string"/>
			<att name="NODE_BORDER_STROKE" value="SOLID" type="string"/>
			<att name="NODE_SELECTED" value="false" type="string"/>
			<att name="NODE_TRANSPARENCY" value="255" type="string"/>
			<att name="NODE_LABEL_WIDTH" value="200" type="string"/>
			<att name="NODE_LABEL" value="E9PBF6" type="string"/>
			<att name="NODE_LABEL_FONT_SIZE" value="12" type="string"/>
			<att name="NODE_LABEL_TRANSPARENCY" value="255" type="string"/>
			<att name="NODE_LABEL_COLOR" value="#000000" type="string"/>
			<att name="NODE_VISIBLE" value="true" type="string"/>
			<att name="NODE_DEPTH" value="0.0" type="string"/>
			<att name="NODE_BORDER_TRANSPARENCY" value="255" type="string"/>
			<att name="NODE_LABEL_FONT_FACE" value="Dialog,plain,12" type="string"/>
			<att name="NODE_LABEL_TRANSPARENCY" value="255" type="string"/>
		</graphics>
	</node>
	<node id="AEHDQLLLNYAK_ALYETELADAR_CQSLTEDLEFR_DAALATALGDKK_DQMQQQLNDYEQLLDVK_IESLSSQLSNLQK_LSSEMNTSTVNSAR_SLETENSALQLQVTER" label="AEHDQLLLNYAK_ALYETELADAR_CQSLTEDLEFR_DAALATALGDKK_DQMQQQLNDYEQLLDVK_IESLSSQLSNLQK_LSSEMNTSTVNSAR_SLETENSALQLQVTER">
		<att name="numMSRuns" value="5" type="integer"/>
		<att name="numReplicates" value="1" type="integer"/>
		<att name="PCQ_ID" value="AEHDQLLLNYAK_ALYETELADAR_CQSLTEDLEFR_DAALATALGDKK_DQMQQQLNDYEQLLDVK_IESLSSQLSNLQK_LSSEMNTSTVNSAR_SLETENSALQLQVTER" type="string"/>
		<att name="numConnectedProteinNodes" value="2" type="integer"/>
		<att name="numPeptideSequences" value="8" type="integer"/>
		<att name="PeptideSequences" value="AEHDQLLLNYAK_ALYETELADAR_CQSLTEDLEFR_DAALATALGDKK_DQMQQQLNDYEQLLDVK_IESLSSQLSNLQK_LSSEMNTSTVNSAR_SLETENSALQLQVTER" type="string"/>
		<att name="significant" value="0" type="integer"/>
		<att name="numProteins" value="2" type="integer"/>
		<att name="ionCount" value="69" type="integer"/>
		<att name="Rc" value="-0.7447429447579255" type="real"/>
		<att name="numPsms" value="22" type="integer"/>
		<att name="containsPTMs" value="0" type="integer"/>
		<att name="Ri" value="NaN" type="real"/>
		<att name="lightIons" value="27" type="integer"/>
		<att name="uniquePeptide" value="0" type="integer"/>
		<att name="isFiltered" value="0" type="integer"/>
		<att name="finalRatio" value="-0.7447429447579255" type="real"/>
		<att name="heavyIons" value="42" type="integer"/>
		<att name="normHeavyIons" value="15.5" type="real"/>
		<att name="uniquePeptideNode" value="0" type="integer"/>
		<att name="normLightIons" value="9.25" type="real"/>
		<att name="isProtein" value="0" type="integer"/>
		<graphics type="ROUNDRECT" h="30" w="70" width="4" outline="#000000" fill="#ffffff">
			<att name="NODE_TOOLTIP" value="&lt;html&gt;AEHDQLLLNYAK_ALYETELADAR_CQSLTEDLEFR_DAALATALGDKK_DQMQQQLNDYEQLLDVK_IESLSSQLSNLQK_LSSEMNTSTVNSAR_SLETENSALQLQVTER&lt;br&gt;8 Peptide sequences&lt;br&gt;22 PSMs&lt;br&gt;Shared by 2 protein Nodes&lt;br&gt;Shared by 2 proteins&lt;br&gt;Detected in 5 MS runs&lt;br&gt;Detected in 1 Replicates&lt;br&gt;Ion count ratio Rc = -0.7 = log2( (9/4 + 2/2 + 1/2 + 3/2 + 1/4 + 7/4 + 2/2 + 2/2) / (6/4 + 2/2 + 2/2 + 13/2 + 6/4 + 10/4 + 1/2 + 2/2) )&lt;br&gt;Individual peptides in the node:&lt;br&gt;AEHDQLLLNYAK, 4 PSMs, Shared by 2 proteins, Detected in 1 MS Runs, Detected in 1 replicates, Rc = 0.5849625007211562&lt;br&gt;ALYETELADAR, 2 PSMs, Shared by 2 proteins, Detected in 1 MS Runs, Detected in 1 replicates, Rc = 0.0&lt;br&gt;CQSLTEDLEFR, 2 PSMs, Shared by 2 proteins, Detected in 1 MS Runs, Detected in 1 replicates, Rc = -1.0&lt;br&gt;DAALATALGDKK, 2 PSMs, Shared by 2 proteins, Detected in 1 MS Runs, Detected in 1 replicates, Rc = -2.115477217419936&lt;br&gt;DQMQQQLNDYEQLLDVK, 4 PSMs, Shared by 2 proteins, Detected in 1 MS Runs, Detected in 1 replicates, Rc = -2.584962500721156&lt;br&gt;IESLSSQLSNLQK, 4 PSMs, Shared by 2 proteins, Detected in 1 MS Runs, Detected in 1 replicates, Rc = -0.5145731728297583&lt;br&gt;LSSEMNTSTVNSAR, 2 PSMs, Shared by 2 proteins, Detected in 1 MS Runs, Detected in 1 replicates, Rc = 1.0&lt;br&gt;SLETENSALQLQVTER, 2 PSMs, Shared by 2 proteins, Detected in 1 MS Runs, Detected in 1 replicates, Rc = 0.0&lt;br&gt;&lt;/html&gt;" type="string"/>
			<att name="NODE_NESTED_NETWORK_IMAGE_VISIBLE" value="true" type="string"/>
			<att name="NODE_BORDER_STROKE" value="SOLID" type="string"/>
			<att name="NODE_SELECTED" value="false" type="string"/>
			<att name="NODE_TRANSPARENCY" value="255" type="string"/>
			<att name="NODE_LABEL_WIDTH" value="200" type="string"/>
			<att name="NODE_LABEL" value="-0.7" type="string"/>
			<att name="NODE_LABEL_FONT_SIZE" value="12" type="string"/>
			<att name="NODE_LABEL_TRANSPARENCY" value="255" type="string"/>
			<att name="NODE_LABEL_COLOR" value="#000000" type="string"/>
			<att name="NODE_VISIBLE" value="true" type="string"/>
			<att name="NODE_DEPTH" value="0.0" type="string"/>
			<att name="NODE_BORDER_TRANSPARENCY" value="255" type="string"/>
			<att name="NODE_LABEL_FONT_FACE" value="Dialog,plain,12" type="string"/>
			<att name="NODE_LABEL_TRANSPARENCY" value="255" type="string"/>
		</graphics>
	</node>
	<node id="P20700" label="P20700">
		<att name="ProteinDescription" value="Lamin-B1 OS=Homo sapiens GN=LMNB1 PE=1 SV=2 " type="string"/>
		<att name="ACC" value="P20700" type="string"/>
		<att name="numPeptideSequencesInProteins" value="11" type="integer"/>
		<att name="conclusiveProtein" value="0" type="integer"/>
		<att name="numConnectedPeptideNodes" value="11" type="integer"/>
		<att name="UniprotKB" value="P20700" type="string"/>
		<att name="numProteins" value="1" type="integer"/>
		<att name="Classification2Case" value="6" type="string"/>
		<att name="GeneName" value="LMNB1" type="string"/>
		<att name="containsPTMs" value="0" type="integer"/>
		<att name="conclusiveProteinNode" value="1" type="integer"/>
		<att name="isFiltered" value="0" type="integer"/>
		<att name="ID" value="LMNB1_HUMAN" type="string"/>
		<att name="numPsmsInProtein" value="61" type="integer"/>
		<att name="Species" value="[Homo sapiens]" type="string"/>
		<att name="isProtein" value="1" type="integer"/>
		<graphics type="ELLIPSE" h="30" w="70" width="4" outline="#000000" fill="#ffffff">
			<att name="NODE_TOOLTIP" value="&lt;html&gt;&lt;b&gt;Protein ACC(s):&lt;/b&gt;&lt;br&gt;P20700&lt;br&gt;&lt;b&gt;Protein name(s):&lt;/b&gt;&lt;br&gt; Lamin-B1 OS=Homo sapiens GN=LMNB1 PE=1 SV=2 &lt;br&gt;&lt;b&gt;Classification case(s):&lt;/b&gt;&lt;br&gt;&lt;b&gt;6&lt;/b&gt;: Not classified&lt;br&gt;&lt;b&gt;TAX:&lt;/b&gt; [Homo sapiens]&lt;br&gt;&lt;b&gt;Gene name:&lt;/b&gt; LMNB1&lt;/html&gt;" type="string"/>
			<att name="NODE_NESTED_NETWORK_IMAGE_VISIBLE" value="true" type="string"/>
			<att name="NODE_BORDER_STROKE" value="SOLID" type="string"/>
			<att name="NODE_SELECTED" value="false" type="string"/>
			<att name="NODE_TRANSPARENCY" value="255" type="string"/>
			<att name="NODE_LABEL_WIDTH" value="200" type="string"/>
			<att name="NODE_LABEL" value="P20700" type="string"/>
			<att name="NODE_LABEL_FONT_SIZE" value="12" type="string"/>
			<att name="NODE_LABEL_TRANSPARENCY" value="255" type="string"/>
			<att name="NODE_LABEL_COLOR" value="#000000" type="string"/>
			<att name="NODE_VISIBLE" value="true" type="string"/>
			<att name="NODE_DEPTH" value="0.0" type="string"/>
			<att name="NODE_BORDER_TRANSPARENCY" value="255" type="string"/>
			<att name="NODE_LABEL_FONT_FACE" value="Dialog,plain,12" type="string"/>
			<att name="NODE_LABEL_TRANSPARENCY" value="255" type="string"/>
		</graphics>
	</node>
	<node id="NQNSWGTGEDVK_NTSEQDQPMGGWEMIR_TTIPEEEEEEEEAAGVVVEEELFHQQGTPR" label="NQNSWGTGEDVK_NTSEQDQPMGGWEMIR_TTIPEEEEEEEEAAGVVVEEELFHQQGTPR">
		<att name="numMSRuns" value="5" type="integer"/>
		<att name="numReplicates" value="1" type="integer"/>
		<att name="PCQ_ID" value="NQNSWGTGEDVK_NTSEQDQPMGGWEMIR_TTIPEEEEEEEEAAGVVVEEELFHQQGTPR" type="string"/>
		<att name="numConnectedProteinNodes" value="1" type="integer"/>
		<att name="numPeptideSequences" value="3" type="integer"/>
		<att name="PeptideSequences" value="NQNSWGTGEDVK_NTSEQDQPMGGWEMIR_TTIPEEEEEEEEAAGVVVEEELFHQQGTPR" type="string"/>
		<att name="significant" value="0" type="integer"/>
		<att name="numProteins" value="1" type="integer"/>
		<att name="ionCount" value="102" type="integer"/>
		<att name="Rc" value="0.4466075782797138" type="real"/>
		<att name="numPsms" value="39" type="integer"/>
		<att name="containsPTMs" value="0" type="integer"/>
		<att name="Ri" value="NaN" type="real"/>
		<att name="lightIons" value="55" type="integer"/>
		<att name="uniquePeptide" value="1" type="integer"/>
		<att name="isFiltered" value="0" type="integer"/>
		<att name="finalRatio" value="0.4466075782797138" type="real"/>
		<att name="heavyIons" value="47" type="integer"/>
		<att name="normHeavyIons" value="3.2285714285714286" type="real"/>
		<att name="uniquePeptideNode" value="1" type="integer"/>
		<att name="normLightIons" value="4.4" type="real"/>
		<att name="isProtein" value="0" type="integer"/>
		<graphics type="ROUNDRECT" h="30" w="70" width="4" outline="#000000" fill="#ffffff">
			<att name="NODE_TOOLTIP" value="&lt;html&gt;NQNSWGTGEDVK_NTSEQDQPMGGWEMIR_TTIPEEEEEEEEAAGVVVEEELFHQQGTPR&lt;br&gt;3 Peptide sequences&lt;br&gt;39 PSMs&lt;br&gt;Shared by 1 protein Nodes&lt;br&gt;Shared by 1 proteins&lt;br&gt;Detected in 5 MS runs&lt;br&gt;Detected in 1 Replicates&lt;br&gt;Ion count ratio Rc = 0.4 = log2( (5/2 + 1/2 + 49/35) / (3/2 + 1/2 + 43/35) )&lt;br&gt;Individual peptides in the node:&lt;br&gt;NQNSWGTGEDVK, 2 PSMs, Shared by 1 proteins, Detected in 1 MS Runs, Detected in 1 replicates, Rc = 0.7369655941662062&lt;br&gt;NTSEQDQPMGGWEMIR, 2 PSMs, Shared by 1 proteins, Detected in 1 MS Runs, Detected in 1 replicates, Rc = 0.0&lt;br&gt;TTIPEEEEEEEEAAGVVVEEELFHQQGTPR, 35 PSMs, Shared by 1 proteins, Detected in 4 MS Runs, Detected in 1 replicates, Rc = 0.18844508941311033&lt;br&gt;&lt;/html&gt;" type="string"/>
			<att name="NODE_NESTED_NETWORK_IMAGE_VISIBLE" value="true" type="string"/>
			<att name="NODE_BORDER_STROKE" value="SOLID" type="string"/>
			<att name="NODE_SELECTED" value="false" type="string"/>
			<att name="NODE_TRANSPARENCY" value="255" type="string"/>
			<att name="NODE_LABEL_WIDTH" value="200" type="string"/>
			<att name="NODE_LABEL" value="0.4" type="string"/>
			<att name="NODE_LABEL_FONT_SIZE" value="12" type="string"/>
			<att name="NODE_LABEL_TRANSPARENCY" value="255" type="string"/>
			<att name="NODE_LABEL_COLOR" value="#000000" type="string"/>
			<att name="NODE_VISIBLE" value="true" type="string"/>
			<att name="NODE_DEPTH" value="0.0" type="string"/>
			<att name="NODE_BORDER_TRANSPARENCY" value="255" type="string"/>
			<att name="NODE_LABEL_FONT_FACE" value="Dialog,plain,12" type="string"/>
			<att name="NODE_LABEL_TRANSPARENCY" value="255" type="string"/>
		</graphics>
	</node>
	<node id="ESLAQTSSTITESLMGISR_MMAQQVQQSEEAMQSLVTSSR" label="ESLAQTSSTITESLMGISR_MMAQQVQQSEEAMQSLVTSSR">
		<att name="numMSRuns" value="2" type="integer"/>
		<att name="numReplicates" value="1" type="integer"/>
		<att name="PCQ_ID" value="ESLAQTSSTITESLMGISR_MMAQQVQQSEEAMQSLVTSSR" type="string"/>
		<att name="numConnectedProteinNodes" value="1" type="integer"/>
		<att name="numPeptideSequences" value="2" type="integer"/>
		<att name="PeptideSequences" value="ESLAQTSSTITESLMGISR_MMAQQVQQSEEAMQSLVTSSR" type="string"/>
		<att name="significant" value="0" type="integer"/>
		<att name="numProteins" value="1" type="integer"/>
		<att name="ionCount" value="4" type="integer"/>
		<att name="Rc" value="0.0" type="real"/>
		<att name="numPsms" value="6" type="integer"/>
		<att name="containsPTMs" value="0" type="integer"/>
		<att name="Ri" value="NaN" type="real"/>
		<att name="lightIons" value="2" type="integer"/>
		<att name="uniquePeptide" value="1" type="integer"/>
		<att name="isFiltered" value="0" type="integer"/>
		<att name="finalRatio" value="0.0" type="real"/>
		<att name="heavyIons" value="2" type="integer"/>
		<att name="normHeavyIons" value="0.5" type="real"/>
		<att name="uniquePeptideNode" value="1" type="integer"/>
		<att name="normLightIons" value="0.5" type="real"/>
		<att name="isProtein" value="0" type="integer"/>
		<graphics type="ROUNDRECT" h="30" w="70" width="4" outline="#000000" fill="#ffffff">
			<att name="NODE_TOOLTIP" value="&lt;html&gt;ESLAQTSSTITESLMGISR_MMAQQVQQSEEAMQSLVTSSR&lt;br&gt;2 Peptide sequences&lt;br&gt;6 PSMs&lt;br&gt;Shared by 1 protein Nodes&lt;br&gt;Shared by 1 proteins&lt;br&gt;Detected in 2 MS runs&lt;br&gt;Detected in 1 Replicates&lt;br&gt;Ion count ratio Rc = 0 = log2( (2/4 + 0) / (2/4 + 0) )&lt;br&gt;Individual peptides in the node:&lt;br&gt;ESLAQTSSTITESLMGISR, 4 PSMs, Shared by 1 proteins, Detected in 1 MS Runs, Detected in 1 replicates, Rc = 0.0&lt;br&gt;MMAQQVQQSEEAMQSLVTSSR, 2 PSMs, Shared by 1 proteins, Detected in 1 MS Runs, Detected in 1 replicates, Rc = NaN&lt;br&gt;&lt;/html&gt;" type="string"/>
			<att name="NODE_NESTED_NETWORK_IMAGE_VISIBLE" value="true" type="string"/>
			<att name="NODE_BORDER_STROKE" value="SOLID" type="string"/>
			<att name="NODE_SELECTED" value="false" type="string"/>
			<att name="NODE_TRANSPARENCY" value="255" type="string"/>
			<att name="NODE_LABEL_WIDTH" value="200" type="string"/>
			<att name="NODE_LABEL" value="0" type="string"/>
			<att name="NODE_LABEL_FONT_SIZE" value="12" type="string"/>
			<att name="NODE_LABEL_TRANSPARENCY" value="255" type="string"/>
			<att name="NODE_LABEL_COLOR" value="#000000" type="string"/>
			<att name="NODE_VISIBLE" value="true" type="string"/>
			<att name="NODE_DEPTH" value="0.0" type="string"/>
			<att name="NODE_BORDER_TRANSPARENCY" value="255" type="string"/>
			<att name="NODE_LABEL_FONT_FACE" value="Dialog,plain,12" type="string"/>
			<att name="NODE_LABEL_TRANSPARENCY" value="255" type="string"/>
		</graphics>
	</node>
	<node id="Q12981" label="Q12981">
		<att name="ProteinDescription" value="Vesicle transport protein SEC20 OS=Homo sapiens GN=BNIP1 PE=1 SV=3 " type="string"/>
		<att name="ACC" value="Q12981" type="string"/>
		<att name="numPeptideSequencesInProteins" value="2" type="integer"/>
		<att name="conclusiveProtein" value="0" type="integer"/>
		<att name="numConnectedPeptideNodes" value="2" type="integer"/>
		<att name="UniprotKB" value="Q12981" type="string"/>
		<att name="numProteins" value="1" type="integer"/>
		<att name="GeneName" value="BNIP1" type="string"/>
		<att name="containsPTMs" value="0" type="integer"/>
		<att name="conclusiveProteinNode" value="1" type="integer"/>
		<att name="isFiltered" value="0" type="integer"/>
		<att name="ID" value="SEC20_HUMAN" type="string"/>
		<att name="numPsmsInProtein" value="6" type="integer"/>
		<att name="Species" value="[Homo sapiens]" type="string"/>
		<att name="isProtein" value="1" type="integer"/>
		<graphics type="ELLIPSE" h="30" w="70" width="4" outline="#000000" fill="#ffffff">
			<att name="NODE_TOOLTIP" value="&lt;html&gt;&lt;b&gt;Protein ACC(s):&lt;/b&gt;&lt;br&gt;Q12981&lt;br&gt;&lt;b&gt;Protein name(s):&lt;/b&gt;&lt;br&gt; Vesicle transport protein SEC20 OS=Homo sapiens GN=BNIP1 PE=1 SV=3 &lt;br&gt;&lt;b&gt;TAX:&lt;/b&gt; [Homo sapiens]&lt;br&gt;&lt;b&gt;Gene name:&lt;/b&gt; BNIP1&lt;/html&gt;" type="string"/>
			<att name="NODE_NESTED_NETWORK_IMAGE_VISIBLE" value="true" type="string"/>
			<att name="NODE_BORDER_STROKE" value="SOLID" type="string"/>
			<att name="NODE_SELECTED" value="false" type="string"/>
			<att name="NODE_TRANSPARENCY" value="255" type="string"/>
			<att name="NODE_LABEL_WIDTH" value="200" type="string"/>
			<att name="NODE_LABEL" value="Q12981" type="string"/>
			<att name="NODE_LABEL_FONT_SIZE" value="12" type="string"/>
			<att name="NODE_LABEL_TRANSPARENCY" value="255" type="string"/>
			<att name="NODE_LABEL_COLOR" value="#000000" type="string"/>
			<att name="NODE_VISIBLE" value="true" type="string"/>
			<att name="NODE_DEPTH" value="0.0" type="string"/>
			<att name="NODE_BORDER_TRANSPARENCY" value="255" type="string"/>
			<att name="NODE_LABEL_FONT_FACE" value="Dialog,plain,12" type="string"/>
			<att name="NODE_LABEL_TRANSPARENCY" value="255" type="string"/>
		</graphics>
	</node>
	<node id="ASESTTPAPPTPR" label="ASESTTPAPPTPR">
		<att name="numMSRuns" value="1" type="integer"/>
		<att name="numReplicates" value="1" type="integer"/>
		<att name="PCQ_ID" value="ASESTTPAPPTPR" type="string"/>
		<att name="numConnectedProteinNodes" value="1" type="integer"/>
		<att name="numPeptideSequences" value="1" type="integer"/>
		<att name="PeptideSequences" value="ASESTTPAPPTPR" type="string"/>
		<att name="significant" value="0" type="integer"/>
		<att name="numProteins" value="1" type="integer"/>
		<att name="ionCount" value="4" type="integer"/>
		<att name="Rc" value="0.0" type="real"/>
		<att name="numPsms" value="2" type="integer"/>
		<att name="containsPTMs" value="0" type="integer"/>
		<att name="Ri" value="NaN" type="real"/>
		<att name="lightIons" value="2" type="integer"/>
		<att name="uniquePeptide" value="1" type="integer"/>
		<att name="isFiltered" value="0" type="integer"/>
		<att name="finalRatio" value="0.0" type="real"/>
		<att name="heavyIons" value="2" type="integer"/>
		<att name="normHeavyIons" value="1.0" type="real"/>
		<att name="uniquePeptideNode" value="1" type="integer"/>
		<att name="normLightIons" value="1.0" type="real"/>
		<att name="isProtein" value="0" type="integer"/>
		<graphics type="ROUNDRECT" h="30" w="70" width="4" outline="#000000" fill="#ffffff">
			<att name="NODE_TOOLTIP" value="&lt;html&gt;ASESTTPAPPTPR&lt;br&gt;1 Peptide sequences&lt;br&gt;2 PSMs&lt;br&gt;Shared by 1 protein Nodes&lt;br&gt;Shared by 1 proteins&lt;br&gt;Detected in 1 MS runs&lt;br&gt;Detected in 1 Replicates&lt;br&gt;Ion count ratio Rc = 0 = log2( (2/2) / (2/2) )&lt;br&gt;Individual peptides in the node:&lt;br&gt;ASESTTPAPPTPR, 2 PSMs, Shared by 1 proteins, Detected in 1 MS Runs, Detected in 1 replicates, Rc = 0.0&lt;br&gt;&lt;/html&gt;" type="string"/>
			<att name="NODE_NESTED_NETWORK_IMAGE_VISIBLE" value="true" type="string"/>
			<att name="NODE_BORDER_STROKE" value="SOLID" type="string"/>
			<att name="NODE_SELECTED" value="false" type="string"/>
			<att name="NODE_TRANSPARENCY" value="255" type="string"/>
			<att name="NODE_LABEL_WIDTH" value="200" type="string"/>
			<att name="NODE_LABEL" value="0" type="string"/>
			<att name="NODE_LABEL_FONT_SIZE" value="12" type="string"/>
			<att name="NODE_LABEL_TRANSPARENCY" value="255" type="string"/>
			<att name="NODE_LABEL_COLOR" value="#000000" type="string"/>
			<att name="NODE_VISIBLE" value="true" type="string"/>
			<att name="NODE_DEPTH" value="0.0" type="string"/>
			<att name="NODE_BORDER_TRANSPARENCY" value="255" type="string"/>
			<att name="NODE_LABEL_FONT_FACE" value="Dialog,plain,12" type="string"/>
			<att name="NODE_LABEL_TRANSPARENCY" value="255" type="string"/>
		</graphics>
	</node>
	<node id="Q8N3F8" label="Q8N3F8">
		<att name="ProteinDescription" value="MICAL-like protein 1 OS=Homo sapiens GN=MICALL1 PE=1 SV=2 " type="string"/>
		<att name="ACC" value="Q8N3F8" type="string"/>
		<att name="numPeptideSequencesInProteins" value="2" type="integer"/>
		<att name="conclusiveProtein" value="0" type="integer"/>
		<att name="numConnectedPeptideNodes" value="2" type="integer"/>
		<att name="UniprotKB" value="Q8N3F8" type="string"/>
		<att name="numProteins" value="1" type="integer"/>
		<att name="Classification2Case" value="6" type="string"/>
		<att name="GeneName" value="MICALL1" type="string"/>
		<att name="containsPTMs" value="0" type="integer"/>
		<att name="conclusiveProteinNode" value="1" type="integer"/>
		<att name="isFiltered" value="0" type="integer"/>
		<att name="ID" value="MILK1_HUMAN" type="string"/>
		<att name="numPsmsInProtein" value="6" type="integer"/>
		<att name="Species" value="[Homo sapiens]" type="string"/>
		<att name="isProtein" value="1" type="integer"/>
		<graphics type="ELLIPSE" h="30" w="70" width="4" outline="#000000" fill="#ffffff">
			<att name="NODE_TOOLTIP" value="&lt;html&gt;&lt;b&gt;Protein ACC(s):&lt;/b&gt;&lt;br&gt;Q8N3F8&lt;br&gt;&lt;b&gt;Protein name(s):&lt;/b&gt;&lt;br&gt; MICAL-like protein 1 OS=Homo sapiens GN=MICALL1 PE=1 SV=2 &lt;br&gt;&lt;b&gt;Classification case(s):&lt;/b&gt;&lt;br&gt;&lt;b&gt;6&lt;/b&gt;: Not classified&lt;br&gt;&lt;b&gt;TAX:&lt;/b&gt; [Homo sapiens]&lt;br&gt;&lt;b&gt;Gene name:&lt;/b&gt; MICALL1&lt;/html&gt;" type="string"/>
			<att name="NODE_NESTED_NETWORK_IMAGE_VISIBLE" value="true" type="string"/>
			<att name="NODE_BORDER_STROKE" value="SOLID" type="string"/>
			<att name="NODE_SELECTED" value="false" type="string"/>
			<att name="NODE_TRANSPARENCY" value="255" type="string"/>
			<att name="NODE_LABEL_WIDTH" value="200" type="string"/>
			<att name="NODE_LABEL" value="Q8N3F8" type="string"/>
			<att name="NODE_LABEL_FONT_SIZE" value="12" type="string"/>
			<att name="NODE_LABEL_TRANSPARENCY" value="255" type="string"/>
			<att name="NODE_LABEL_COLOR" value="#000000" type="string"/>
			<att name="NODE_VISIBLE" value="true" type="string"/>
			<att name="NODE_DEPTH" value="0.0" type="string"/>
			<att name="NODE_BORDER_TRANSPARENCY" value="255" type="string"/>
			<att name="NODE_LABEL_FONT_FACE" value="Dialog,plain,12" type="string"/>
			<att name="NODE_LABEL_TRANSPARENCY" value="255" type="string"/>
		</graphics>
	</node>
	<node id="VLMQELVTLIEQR" label="VLMQELVTLIEQR">
		<att name="numMSRuns" value="2" type="integer"/>
		<att name="numReplicates" value="1" type="integer"/>
		<att name="PCQ_ID" value="VLMQELVTLIEQR" type="string"/>
		<att name="numConnectedProteinNodes" value="2" type="integer"/>
		<att name="numPeptideSequences" value="1" type="integer"/>
		<att name="PeptideSequences" value="VLMQELVTLIEQR" type="string"/>
		<att name="significant" value="1" type="integer"/>
		<att name="numProteins" value="3" type="integer"/>
		<att name="ionCount" value="4" type="integer"/>
		<att name="Rc" value="Infinity" type="real"/>
		<att name="numPsms" value="4" type="integer"/>
		<att name="containsPTMs" value="0" type="integer"/>
		<att name="Ri" value="NaN" type="real"/>
		<att name="lightIons" value="4" type="integer"/>
		<att name="uniquePeptide" value="0" type="integer"/>
		<att name="isFiltered" value="0" type="integer"/>
		<att name="finalRatio" value="Infinity" type="real"/>
		<att name="heavyIons" value="0" type="integer"/>
		<att name="normHeavyIons" value="0.0" type="real"/>
		<att name="uniquePeptideNode" value="0" type="integer"/>
		<att name="normLightIons" value="1.0" type="real"/>
		<att name="isProtein" value="0" type="integer"/>
		<graphics type="ROUNDRECT" h="30" w="70" width="4" outline="#000000" fill="#ff0000">
			<att name="NODE_TOOLTIP" value="&lt;html&gt;VLMQELVTLIEQR&lt;br&gt;1 Peptide sequences&lt;br&gt;4 PSMs&lt;br&gt;Shared by 2 protein Nodes&lt;br&gt;Shared by 3 proteins&lt;br&gt;Detected in 2 MS runs&lt;br&gt;Detected in 1 Replicates&lt;br&gt;Ion count ratio Rc = Infinity = log2( (4/4) / (0) )&lt;br&gt;Individual peptides in the node:&lt;br&gt;VLMQELVTLIEQR, 4 PSMs, Shared by 3 proteins, Detected in 2 MS Runs, Detected in 1 replicates, Rc = Infinity&lt;br&gt;&lt;/html&gt;" type="string"/>
			<att name="NODE_NESTED_NETWORK_IMAGE_VISIBLE" value="true" type="string"/>
			<att name="NODE_BORDER_STROKE" value="SOLID" type="string"/>
			<att name="NODE_SELECTED" value="false" type="string"/>
			<att name="NODE_TRANSPARENCY" value="255" type="string"/>
			<att name="NODE_LABEL_WIDTH" value="200" type="string"/>
			<att name="NODE_LABEL" value="Infinity*" type="string"/>
			<att name="NODE_LABEL_FONT_SIZE" value="12" type="string"/>
			<att name="NODE_LABEL_TRANSPARENCY" value="255" type="string"/>
			<att name="NODE_LABEL_COLOR" value="#000000" type="string"/>
			<att name="NODE_VISIBLE" value="true" type="string"/>
			<att name="NODE_DEPTH" value="0.0" type="string"/>
			<att name="NODE_BORDER_TRANSPARENCY" value="255" type="string"/>
			<att name="NODE_LABEL_FONT_FACE" value="Dialog,plain,12" type="string"/>
			<att name="NODE_LABEL_TRANSPARENCY" value="255" type="string"/>
		</graphics>
	</node>
	<node id="B0QY91 Q68D58" label="B0QY91 Q68D58">
		<att name="ProteinDescription" value="MICAL-like 1 (Fragment) #### MICAL-like 1" type="string"/>
		<att name="ACC" value="B0QY91 Q68D58" type="string"/>
		<att name="numPeptideSequencesInProteins" value="1" type="integer"/>
		<att name="conclusiveProtein" value="1" type="integer"/>
		<att name="numConnectedPeptideNodes" value="1" type="integer"/>
		<att name="UniprotKB" value="B0QY91 Q68D58" type="string"/>
		<att name="numProteins" value="2" type="integer"/>
		<att name="Classification2Case" value="6" type="string"/>
		<att name="GeneName" value="DKFZp686M2226,MICALL1" type="string"/>
		<att name="containsPTMs" value="0" type="integer"/>
		<att name="conclusiveProteinNode" value="0" type="integer"/>
		<att name="isFiltered" value="0" type="integer"/>
		<att name="ID" value="B0QY91_HUMAN Q68D58_HUMAN" type="string"/>
		<att name="numPsmsInProtein" value="4" type="integer"/>
		<att name="Species" value="[Homo sapiens]" type="string"/>
		<att name="isProtein" value="1" type="integer"/>
		<graphics type="ELLIPSE" h="30" w="70" width="4" outline="#000000" fill="#ffffff">
			<att name="NODE_TOOLTIP" value="&lt;html&gt;&lt;b&gt;Protein ACC(s):&lt;/b&gt;&lt;br&gt;B0QY91 Q68D58&lt;br&gt;&lt;b&gt;Protein name(s):&lt;/b&gt;&lt;br&gt; MICAL-like 1 (Fragment)&lt;br&gt;MICAL-like 1&lt;br&gt;&lt;b&gt;Classification case(s):&lt;/b&gt;&lt;br&gt;&lt;b&gt;6&lt;/b&gt;: Not classified&lt;br&gt;&lt;b&gt;TAX:&lt;/b&gt; [Homo sapiens]&lt;br&gt;&lt;b&gt;Gene name:&lt;/b&gt; DKFZp686M2226,MICALL1&lt;/html&gt;" type="string"/>
			<att name="NODE_NESTED_NETWORK_IMAGE_VISIBLE" value="true" type="string"/>
			<att name="NODE_BORDER_STROKE" value="SOLID" type="string"/>
			<att name="NODE_SELECTED" value="false" type="string"/>
			<att name="NODE_TRANSPARENCY" value="255" type="string"/>
			<att name="NODE_LABEL_WIDTH" value="200" type="string"/>
			<att name="NODE_LABEL" value="B0QY91 Q68D58" type="string"/>
			<att name="NODE_LABEL_FONT_SIZE" value="12" type="string"/>
			<att name="NODE_LABEL_TRANSPARENCY" value="255" type="string"/>
			<att name="NODE_LABEL_COLOR" value="#000000" type="string"/>
			<att name="NODE_VISIBLE" value="true" type="string"/>
			<att name="NODE_DEPTH" value="0.0" type="string"/>
			<att name="NODE_BORDER_TRANSPARENCY" value="255" type="string"/>
			<att name="NODE_LABEL_FONT_FACE" value="Dialog,plain,12" type="string"/>
			<att name="NODE_LABEL_TRANSPARENCY" value="255" type="string"/>
		</graphics>
	</node>
	<node id="CVVALATDPNILSLSGK" label="CVVALATDPNILSLSGK">
		<att name="numMSRuns" value="2" type="integer"/>
		<att name="numReplicates" value="1" type="integer"/>
		<att name="PCQ_ID" value="CVVALATDPNILSLSGK" type="string"/>
		<att name="numConnectedProteinNodes" value="1" type="integer"/>
		<att name="numPeptideSequences" value="1" type="integer"/>
		<att name="PeptideSequences" value="CVVALATDPNILSLSGK" type="string"/>
		<att name="significant" value="0" type="integer"/>
		<att name="numProteins" value="1" type="integer"/>
		<att name="ionCount" value="21" type="integer"/>
		<att name="Rc" value="2.0874628412503395" type="real"/>
		<att name="numPsms" value="4" type="integer"/>
		<att name="containsPTMs" value="0" type="integer"/>
		<att name="Ri" value="NaN" type="real"/>
		<att name="lightIons" value="17" type="integer"/>
		<att name="uniquePeptide" value="1" type="integer"/>
		<att name="isFiltered" value="0" type="integer"/>
		<att name="finalRatio" value="2.0874628412503395" type="real"/>
		<att name="heavyIons" value="4" type="integer"/>
		<att name="normHeavyIons" value="1.0" type="real"/>
		<att name="uniquePeptideNode" value="1" type="integer"/>
		<att name="normLightIons" value="4.25" type="real"/>
		<att name="isProtein" value="0" type="integer"/>
		<graphics type="ROUNDRECT" h="30" w="70" width="4" outline="#000000" fill="#ffffff">
			<att name="NODE_TOOLTIP" value="&lt;html&gt;CVVALATDPNILSLSGK&lt;br&gt;1 Peptide sequences&lt;br&gt;4 PSMs&lt;br&gt;Shared by 1 protein Nodes&lt;br&gt;Shared by 1 proteins&lt;br&gt;Detected in 2 MS runs&lt;br&gt;Detected in 1 Replicates&lt;br&gt;Ion count ratio Rc = 2.1 = log2( (17/4) / (4/4) )&lt;br&gt;Individual peptides in the node:&lt;br&gt;CVVALATDPNILSLSGK, 4 PSMs, Shared by 1 proteins, Detected in 2 MS Runs, Detected in 1 replicates, Rc = 2.0874628412503395&lt;br&gt;&lt;/html&gt;" type="string"/>
			<att name="NODE_NESTED_NETWORK_IMAGE_VISIBLE" value="true" type="string"/>
			<att name="NODE_BORDER_STROKE" value="SOLID" type="string"/>
			<att name="NODE_SELECTED" value="false" type="string"/>
			<att name="NODE_TRANSPARENCY" value="255" type="string"/>
			<att name="NODE_LABEL_WIDTH" value="200" type="string"/>
			<att name="NODE_LABEL" value="2.1" type="string"/>
			<att name="NODE_LABEL_FONT_SIZE" value="12" type="string"/>
			<att name="NODE_LABEL_TRANSPARENCY" value="255" type="string"/>
			<att name="NODE_LABEL_COLOR" value="#000000" type="string"/>
			<att name="NODE_VISIBLE" value="true" type="string"/>
			<att name="NODE_DEPTH" value="0.0" type="string"/>
			<att name="NODE_BORDER_TRANSPARENCY" value="255" type="string"/>
			<att name="NODE_LABEL_FONT_FACE" value="Dialog,plain,12" type="string"/>
			<att name="NODE_LABEL_TRANSPARENCY" value="255" type="string"/>
		</graphics>
	</node>
	<node id="Q96LJ7" label="Q96LJ7">
		<att name="ProteinDescription" value="Dehydrogenase/reductase SDR family member 1 OS=Homo sapiens GN=DHRS1 PE=1 SV=1 " type="string"/>
		<att name="ACC" value="Q96LJ7" type="string"/>
		<att name="numPeptideSequencesInProteins" value="2" type="integer"/>
		<att name="conclusiveProtein" value="0" type="integer"/>
		<att name="numConnectedPeptideNodes" value="2" type="integer"/>
		<att name="UniprotKB" value="Q96LJ7" type="string"/>
		<att name="numProteins" value="1" type="integer"/>
		<att name="Classification2Case" value="6" type="string"/>
		<att name="GeneName" value="DHRS1" type="string"/>
		<att name="containsPTMs" value="0" type="integer"/>
		<att name="conclusiveProteinNode" value="1" type="integer"/>
		<att name="isFiltered" value="0" type="integer"/>
		<att name="ID" value="DHRS1_HUMAN" type="string"/>
		<att name="numPsmsInProtein" value="8" type="integer"/>
		<att name="Species" value="[Homo sapiens]" type="string"/>
		<att name="isProtein" value="1" type="integer"/>
		<graphics type="ELLIPSE" h="30" w="70" width="4" outline="#000000" fill="#ffffff">
			<att name="NODE_TOOLTIP" value="&lt;html&gt;&lt;b&gt;Protein ACC(s):&lt;/b&gt;&lt;br&gt;Q96LJ7&lt;br&gt;&lt;b&gt;Protein name(s):&lt;/b&gt;&lt;br&gt; Dehydrogenase/reductase SDR family member 1 OS=Homo sapiens GN=DHRS1 PE=1 SV=1 &lt;br&gt;&lt;b&gt;Classification case(s):&lt;/b&gt;&lt;br&gt;&lt;b&gt;6&lt;/b&gt;: Not classified&lt;br&gt;&lt;b&gt;TAX:&lt;/b&gt; [Homo sapiens]&lt;br&gt;&lt;b&gt;Gene name:&lt;/b&gt; DHRS1&lt;/html&gt;" type="string"/>
			<att name="NODE_NESTED_NETWORK_IMAGE_VISIBLE" value="true" type="string"/>
			<att name="NODE_BORDER_STROKE" value="SOLID" type="string"/>
			<att name="NODE_SELECTED" value="false" type="string"/>
			<att name="NODE_TRANSPARENCY" value="255" type="string"/>
			<att name="NODE_LABEL_WIDTH" value="200" type="string"/>
			<att name="NODE_LABEL" value="Q96LJ7" type="string"/>
			<att name="NODE_LABEL_FONT_SIZE" value="12" type="string"/>
			<att name="NODE_LABEL_TRANSPARENCY" value="255" type="string"/>
			<att name="NODE_LABEL_COLOR" value="#000000" type="string"/>
			<att name="NODE_VISIBLE" value="true" type="string"/>
			<att name="NODE_DEPTH" value="0.0" type="string"/>
			<att name="NODE_BORDER_TRANSPARENCY" value="255" type="string"/>
			<att name="NODE_LABEL_FONT_FACE" value="Dialog,plain,12" type="string"/>
			<att name="NODE_LABEL_TRANSPARENCY" value="255" type="string"/>
		</graphics>
	</node>
	<node id="AFWETPASMWDDINNVGLR" label="AFWETPASMWDDINNVGLR">
		<att name="numMSRuns" value="1" type="integer"/>
		<att name="numReplicates" value="1" type="integer"/>
		<att name="PCQ_ID" value="AFWETPASMWDDINNVGLR" type="string"/>
		<att name="numConnectedProteinNodes" value="2" type="integer"/>
		<att name="numPeptideSequences" value="1" type="integer"/>
		<att name="PeptideSequences" value="AFWETPASMWDDINNVGLR" type="string"/>
		<att name="significant" value="1" type="integer"/>
		<att name="numProteins" value="2" type="integer"/>
		<att name="ionCount" value="7" type="integer"/>
		<att name="Rc" value="Infinity" type="real"/>
		<att name="numPsms" value="4" type="integer"/>
		<att name="containsPTMs" value="0" type="integer"/>
		<att name="Ri" value="NaN" type="real"/>
		<att name="lightIons" value="7" type="integer"/>
		<att name="uniquePeptide" value="0" type="integer"/>
		<att name="isFiltered" value="0" type="integer"/>
		<att name="finalRatio" value="Infinity" type="real"/>
		<att name="heavyIons" value="0" type="integer"/>
		<att name="normHeavyIons" value="0.0" type="real"/>
		<att name="uniquePeptideNode" value="0" type="integer"/>
		<att name="normLightIons" value="1.75" type="real"/>
		<att name="isProtein" value="0" type="integer"/>
		<graphics type="ROUNDRECT" h="30" w="70" width="4" outline="#000000" fill="#ff0000">
			<att name="NODE_TOOLTIP" value="&lt;html&gt;AFWETPASMWDDINNVGLR&lt;br&gt;1 Peptide sequences&lt;br&gt;4 PSMs&lt;br&gt;Shared by 2 protein Nodes&lt;br&gt;Shared by 2 proteins&lt;br&gt;Detected in 1 MS runs&lt;br&gt;Detected in 1 Replicates&lt;br&gt;Ion count ratio Rc = Infinity = log2( (7/4) / (0) )&lt;br&gt;Individual peptides in the node:&lt;br&gt;AFWETPASMWDDINNVGLR, 4 PSMs, Shared by 2 proteins, Detected in 1 MS Runs, Detected in 1 replicates, Rc = Infinity&lt;br&gt;&lt;/html&gt;" type="string"/>
			<att name="NODE_NESTED_NETWORK_IMAGE_VISIBLE" value="true" type="string"/>
			<att name="NODE_BORDER_STROKE" value="SOLID" type="string"/>
			<att name="NODE_SELECTED" value="false" type="string"/>
			<att name="NODE_TRANSPARENCY" value="255" type="string"/>
			<att name="NODE_LABEL_WIDTH" value="200" type="string"/>
			<att name="NODE_LABEL" value="Infinity*" type="string"/>
			<att name="NODE_LABEL_FONT_SIZE" value="12" type="string"/>
			<att name="NODE_LABEL_TRANSPARENCY" value="255" type="string"/>
			<att name="NODE_LABEL_COLOR" value="#000000" type="string"/>
			<att name="NODE_VISIBLE" value="true" type="string"/>
			<att name="NODE_DEPTH" value="0.0" type="string"/>
			<att name="NODE_BORDER_TRANSPARENCY" value="255" type="string"/>
			<att name="NODE_LABEL_FONT_FACE" value="Dialog,plain,12" type="string"/>
			<att name="NODE_LABEL_TRANSPARENCY" value="255" type="string"/>
		</graphics>
	</node>
	<node id="H0YNC2" label="H0YNC2">
		<att name="ProteinDescription" value="Dehydrogenase/reductase (SDR family) member 1, isoform CRA_b" type="string"/>
		<att name="ACC" value="H0YNC2" type="string"/>
		<att name="numPeptideSequencesInProteins" value="1" type="integer"/>
		<att name="conclusiveProtein" value="1" type="integer"/>
		<att name="numConnectedPeptideNodes" value="1" type="integer"/>
		<att name="UniprotKB" value="H0YNC2" type="string"/>
		<att name="numProteins" value="1" type="integer"/>
		<att name="Classification2Case" value="6" type="string"/>
		<att name="GeneName" value="DHRS1" type="string"/>
		<att name="containsPTMs" value="0" type="integer"/>
		<att name="conclusiveProteinNode" value="0" type="integer"/>
		<att name="isFiltered" value="0" type="integer"/>
		<att name="ID" value="H0YNC2_HUMAN" type="string"/>
		<att name="numPsmsInProtein" value="4" type="integer"/>
		<att name="Species" value="[Homo sapiens]" type="string"/>
		<att name="isProtein" value="1" type="integer"/>
		<graphics type="ELLIPSE" h="30" w="70" width="4" outline="#000000" fill="#ffffff">
			<att name="NODE_TOOLTIP" value="&lt;html&gt;&lt;b&gt;Protein ACC(s):&lt;/b&gt;&lt;br&gt;H0YNC2&lt;br&gt;&lt;b&gt;Protein name(s):&lt;/b&gt;&lt;br&gt; Dehydrogenase/reductase (SDR family) member 1, isoform CRA_b&lt;br&gt;&lt;b&gt;Classification case(s):&lt;/b&gt;&lt;br&gt;&lt;b&gt;6&lt;/b&gt;: Not classified&lt;br&gt;&lt;b&gt;TAX:&lt;/b&gt; [Homo sapiens]&lt;br&gt;&lt;b&gt;Gene name:&lt;/b&gt; DHRS1&lt;/html&gt;" type="string"/>
			<att name="NODE_NESTED_NETWORK_IMAGE_VISIBLE" value="true" type="string"/>
			<att name="NODE_BORDER_STROKE" value="SOLID" type="string"/>
			<att name="NODE_SELECTED" value="false" type="string"/>
			<att name="NODE_TRANSPARENCY" value="255" type="string"/>
			<att name="NODE_LABEL_WIDTH" value="200" type="string"/>
			<att name="NODE_LABEL" value="H0YNC2" type="string"/>
			<att name="NODE_LABEL_FONT_SIZE" value="12" type="string"/>
			<att name="NODE_LABEL_TRANSPARENCY" value="255" type="string"/>
			<att name="NODE_LABEL_COLOR" value="#000000" type="string"/>
			<att name="NODE_VISIBLE" value="true" type="string"/>
			<att name="NODE_DEPTH" value="0.0" type="string"/>
			<att name="NODE_BORDER_TRANSPARENCY" value="255" type="string"/>
			<att name="NODE_LABEL_FONT_FACE" value="Dialog,plain,12" type="string"/>
			<att name="NODE_LABEL_TRANSPARENCY" value="255" type="string"/>
		</graphics>
	</node>
	<node id="IESPEEISLLPK" label="IESPEEISLLPK">
		<att name="numMSRuns" value="1" type="integer"/>
		<att name="numReplicates" value="1" type="integer"/>
		<att name="PCQ_ID" value="IESPEEISLLPK" type="string"/>
		<att name="numConnectedProteinNodes" value="1" type="integer"/>
		<att name="numPeptideSequences" value="1" type="integer"/>
		<att name="PeptideSequences" value="IESPEEISLLPK" type="string"/>
		<att name="significant" value="0" type="integer"/>
		<att name="numProteins" value="1" type="integer"/>
		<att name="ionCount" value="10" type="integer"/>
		<att name="Rc" value="0.5849625007211562" type="real"/>
		<att name="numPsms" value="2" type="integer"/>
		<att name="containsPTMs" value="0" type="integer"/>
		<att name="Ri" value="NaN" type="real"/>
		<att name="lightIons" value="6" type="integer"/>
		<att name="uniquePeptide" value="1" type="integer"/>
		<att name="isFiltered" value="0" type="integer"/>
		<att name="finalRatio" value="0.5849625007211562" type="real"/>
		<att name="heavyIons" value="4" type="integer"/>
		<att name="normHeavyIons" value="2.0" type="real"/>
		<att name="uniquePeptideNode" value="1" type="integer"/>
		<att name="normLightIons" value="3.0" type="real"/>
		<att name="isProtein" value="0" type="integer"/>
		<graphics type="ROUNDRECT" h="30" w="70" width="4" outline="#000000" fill="#ffffff">
			<att name="NODE_TOOLTIP" value="&lt;html&gt;IESPEEISLLPK&lt;br&gt;1 Peptide sequences&lt;br&gt;2 PSMs&lt;br&gt;Shared by 1 protein Nodes&lt;br&gt;Shared by 1 proteins&lt;br&gt;Detected in 1 MS runs&lt;br&gt;Detected in 1 Replicates&lt;br&gt;Ion count ratio Rc = 0.6 = log2( (6/2) / (4/2) )&lt;br&gt;Individual peptides in the node:&lt;br&gt;IESPEEISLLPK, 2 PSMs, Shared by 1 proteins, Detected in 1 MS Runs, Detected in 1 replicates, Rc = 0.5849625007211562&lt;br&gt;&lt;/html&gt;" type="string"/>
			<att name="NODE_NESTED_NETWORK_IMAGE_VISIBLE" value="true" type="string"/>
			<att name="NODE_BORDER_STROKE" value="SOLID" type="string"/>
			<att name="NODE_SELECTED" value="false" type="string"/>
			<att name="NODE_TRANSPARENCY" value="255" type="string"/>
			<att name="NODE_LABEL_WIDTH" value="200" type="string"/>
			<att name="NODE_LABEL" value="0.6" type="string"/>
			<att name="NODE_LABEL_FONT_SIZE" value="12" type="string"/>
			<att name="NODE_LABEL_TRANSPARENCY" value="255" type="string"/>
			<att name="NODE_LABEL_COLOR" value="#000000" type="string"/>
			<att name="NODE_VISIBLE" value="true" type="string"/>
			<att name="NODE_DEPTH" value="0.0" type="string"/>
			<att name="NODE_BORDER_TRANSPARENCY" value="255" type="string"/>
			<att name="NODE_LABEL_FONT_FACE" value="Dialog,plain,12" type="string"/>
			<att name="NODE_LABEL_TRANSPARENCY" value="255" type="string"/>
		</graphics>
	</node>
	<node id="P49914" label="P49914">
		<att name="ProteinDescription" value="5-formyltetrahydrofolate cyclo-ligase OS=Homo sapiens GN=MTHFS PE=4 SV=1 " type="string"/>
		<att name="ACC" value="P49914" type="string"/>
		<att name="numPeptideSequencesInProteins" value="1" type="integer"/>
		<att name="conclusiveProtein" value="1" type="integer"/>
		<att name="numConnectedPeptideNodes" value="1" type="integer"/>
		<att name="UniprotKB" value="P49914" type="string"/>
		<att name="numProteins" value="1" type="integer"/>
		<att name="GeneName" value="MTHFS" type="string"/>
		<att name="containsPTMs" value="0" type="integer"/>
		<att name="conclusiveProteinNode" value="1" type="integer"/>
		<att name="isFiltered" value="0" type="integer"/>
		<att name="ID" value="MTHFS_HUMAN" type="string"/>
		<att name="numPsmsInProtein" value="2" type="integer"/>
		<att name="Species" value="[Homo sapiens]" type="string"/>
		<att name="isProtein" value="1" type="integer"/>
		<graphics type="ELLIPSE" h="30" w="70" width="4" outline="#000000" fill="#ffffff">
			<att name="NODE_TOOLTIP" value="&lt;html&gt;&lt;b&gt;Protein ACC(s):&lt;/b&gt;&lt;br&gt;P49914&lt;br&gt;&lt;b&gt;Protein name(s):&lt;/b&gt;&lt;br&gt; 5-formyltetrahydrofolate cyclo-ligase OS=Homo sapiens GN=MTHFS PE=4 SV=1 &lt;br&gt;&lt;b&gt;TAX:&lt;/b&gt; [Homo sapiens]&lt;br&gt;&lt;b&gt;Gene name:&lt;/b&gt; MTHFS&lt;/html&gt;" type="string"/>
			<att name="NODE_NESTED_NETWORK_IMAGE_VISIBLE" value="true" type="string"/>
			<att name="NODE_BORDER_STROKE" value="SOLID" type="string"/>
			<att name="NODE_SELECTED" value="false" type="string"/>
			<att name="NODE_TRANSPARENCY" value="255" type="string"/>
			<att name="NODE_LABEL_WIDTH" value="200" type="string"/>
			<att name="NODE_LABEL" value="P49914" type="string"/>
			<att name="NODE_LABEL_FONT_SIZE" value="12" type="string"/>
			<att name="NODE_LABEL_TRANSPARENCY" value="255" type="string"/>
			<att name="NODE_LABEL_COLOR" value="#000000" type="string"/>
			<att name="NODE_VISIBLE" value="true" type="string"/>
			<att name="NODE_DEPTH" value="0.0" type="string"/>
			<att name="NODE_BORDER_TRANSPARENCY" value="255" type="string"/>
			<att name="NODE_LABEL_FONT_FACE" value="Dialog,plain,12" type="string"/>
			<att name="NODE_LABEL_TRANSPARENCY" value="255" type="string"/>
		</graphics>
	</node>
	<node id="AGDAFGDTSFLNSK" label="AGDAFGDTSFLNSK">
		<att name="numMSRuns" value="1" type="integer"/>
		<att name="numReplicates" value="1" type="integer"/>
		<att name="PCQ_ID" value="AGDAFGDTSFLNSK" type="string"/>
		<att name="numConnectedProteinNodes" value="1" type="integer"/>
		<att name="numPeptideSequences" value="1" type="integer"/>
		<att name="PeptideSequences" value="AGDAFGDTSFLNSK" type="string"/>
		<att name="significant" value="0" type="integer"/>
		<att name="numProteins" value="3" type="integer"/>
		<att name="ionCount" value="9" type="integer"/>
		<att name="Rc" value="0.32192809488736235" type="real"/>
		<att name="numPsms" value="2" type="integer"/>
		<att name="containsPTMs" value="0" type="integer"/>
		<att name="Ri" value="NaN" type="real"/>
		<att name="lightIons" value="5" type="integer"/>
		<att name="uniquePeptide" value="0" type="integer"/>
		<att name="isFiltered" value="0" type="integer"/>
		<att name="finalRatio" value="0.32192809488736235" type="real"/>
		<att name="heavyIons" value="4" type="integer"/>
		<att name="normHeavyIons" value="2.0" type="real"/>
		<att name="uniquePeptideNode" value="1" type="integer"/>
		<att name="normLightIons" value="2.5" type="real"/>
		<att name="isProtein" value="0" type="integer"/>
		<graphics type="ROUNDRECT" h="30" w="70" width="4" outline="#000000" fill="#ffffff">
			<att name="NODE_TOOLTIP" value="&lt;html&gt;AGDAFGDTSFLNSK&lt;br&gt;1 Peptide sequences&lt;br&gt;2 PSMs&lt;br&gt;Shared by 1 protein Nodes&lt;br&gt;Shared by 3 proteins&lt;br&gt;Detected in 1 MS runs&lt;br&gt;Detected in 1 Replicates&lt;br&gt;Ion count ratio Rc = 0.3 = log2( (5/2) / (4/2) )&lt;br&gt;Individual peptides in the node:&lt;br&gt;AGDAFGDTSFLNSK, 2 PSMs, Shared by 3 proteins, Detected in 1 MS Runs, Detected in 1 replicates, Rc = 0.32192809488736235&lt;br&gt;&lt;/html&gt;" type="string"/>
			<att name="NODE_NESTED_NETWORK_IMAGE_VISIBLE" value="true" type="string"/>
			<att name="NODE_BORDER_STROKE" value="SOLID" type="string"/>
			<att name="NODE_SELECTED" value="false" type="string"/>
			<att name="NODE_TRANSPARENCY" value="255" type="string"/>
			<att name="NODE_LABEL_WIDTH" value="200" type="string"/>
			<att name="NODE_LABEL" value="0.3" type="string"/>
			<att name="NODE_LABEL_FONT_SIZE" value="12" type="string"/>
			<att name="NODE_LABEL_TRANSPARENCY" value="255" type="string"/>
			<att name="NODE_LABEL_COLOR" value="#000000" type="string"/>
			<att name="NODE_VISIBLE" value="true" type="string"/>
			<att name="NODE_DEPTH" value="0.0" type="string"/>
			<att name="NODE_BORDER_TRANSPARENCY" value="255" type="string"/>
			<att name="NODE_LABEL_FONT_FACE" value="Dialog,plain,12" type="string"/>
			<att name="NODE_LABEL_TRANSPARENCY" value="255" type="string"/>
		</graphics>
	</node>
	<node id="J3KRZ9 J3QQS6 Q9H3Q1" label="J3KRZ9 J3QQS6 Q9H3Q1">
		<att name="ProteinDescription" value="Cdc42 effector protein 4 (Fragment) #### Cdc42 effector protein 4 OS=Homo sapiens GN=CDC42EP4 PE=2 SV=1 " type="string"/>
		<att name="ACC" value="J3KRZ9 J3QQS6 Q9H3Q1" type="string"/>
		<att name="numPeptideSequencesInProteins" value="1" type="integer"/>
		<att name="conclusiveProtein" value="1" type="integer"/>
		<att name="numConnectedPeptideNodes" value="1" type="integer"/>
		<att name="UniprotKB" value="J3KRZ9 J3QQS6 Q9H3Q1" type="string"/>
		<att name="numProteins" value="3" type="integer"/>
		<att name="GeneName" value="CDC42EP4" type="string"/>
		<att name="containsPTMs" value="0" type="integer"/>
		<att name="conclusiveProteinNode" value="1" type="integer"/>
		<att name="isFiltered" value="0" type="integer"/>
		<att name="ID" value="J3KRZ9_HUMAN J3QQS6_HUMAN BORG4_HUMAN" type="string"/>
		<att name="numPsmsInProtein" value="2" type="integer"/>
		<att name="Species" value="[Homo sapiens]" type="string"/>
		<att name="isProtein" value="1" type="integer"/>
		<graphics type="ELLIPSE" h="30" w="70" width="4" outline="#000000" fill="#ffffff">
			<att name="NODE_TOOLTIP" value="&lt;html&gt;&lt;b&gt;Protein ACC(s):&lt;/b&gt;&lt;br&gt;J3KRZ9 J3QQS6 Q9H3Q1&lt;br&gt;&lt;b&gt;Protein name(s):&lt;/b&gt;&lt;br&gt; Cdc42 effector protein 4 (Fragment)&lt;br&gt;Cdc42 effector protein 4 OS=Homo sapiens GN=CDC42EP4 PE=2 SV=1 &lt;br&gt;&lt;b&gt;TAX:&lt;/b&gt; [Homo sapiens]&lt;br&gt;&lt;b&gt;Gene name:&lt;/b&gt; CDC42EP4&lt;/html&gt;" type="string"/>
			<att name="NODE_NESTED_NETWORK_IMAGE_VISIBLE" value="true" type="string"/>
			<att name="NODE_BORDER_STROKE" value="SOLID" type="string"/>
			<att name="NODE_SELECTED" value="false" type="string"/>
			<att name="NODE_TRANSPARENCY" value="255" type="string"/>
			<att name="NODE_LABEL_WIDTH" value="200" type="string"/>
			<att name="NODE_LABEL" value="J3KRZ9 J3QQS6 Q9H3Q1" type="string"/>
			<att name="NODE_LABEL_FONT_SIZE" value="12" type="string"/>
			<att name="NODE_LABEL_TRANSPARENCY" value="255" type="string"/>
			<att name="NODE_LABEL_COLOR" value="#000000" type="string"/>
			<att name="NODE_VISIBLE" value="true" type="string"/>
			<att name="NODE_DEPTH" value="0.0" type="string"/>
			<att name="NODE_BORDER_TRANSPARENCY" value="255" type="string"/>
			<att name="NODE_LABEL_FONT_FACE" value="Dialog,plain,12" type="string"/>
			<att name="NODE_LABEL_TRANSPARENCY" value="255" type="string"/>
		</graphics>
	</node>
	<node id="AVSTALVAPVPAPDNTVFEVR_QGFYYPLGIVR_QILVDEAGMATEPETLIPLVQFPQAEK_SDCFYEQPDEDGTLGFR_SLLDFCEAQQTLVPAGQVR_SNQEQVQPGGPPR" label="AVSTALVAPVPAPDNTVFEVR_QGFYYPLGIVR_QILVDEAGMATEPETLIPLVQFPQAEK_SDCFYEQPDEDGTLGFR_SLLDFCEAQQTLVPAGQVR_SNQEQVQPGGPPR">
		<att name="numMSRuns" value="6" type="integer"/>
		<att name="numReplicates" value="1" type="integer"/>
		<att name="PCQ_ID" value="AVSTALVAPVPAPDNTVFEVR_QGFYYPLGIVR_QILVDEAGMATEPETLIPLVQFPQAEK_SDCFYEQPDEDGTLGFR_SLLDFCEAQQTLVPAGQVR_SNQEQVQPGGPPR" type="string"/>
		<att name="numConnectedProteinNodes" value="1" type="integer"/>
		<att name="numPeptideSequences" value="6" type="integer"/>
		<att name="PeptideSequences" value="AVSTALVAPVPAPDNTVFEVR_QGFYYPLGIVR_QILVDEAGMATEPETLIPLVQFPQAEK_SDCFYEQPDEDGTLGFR_SLLDFCEAQQTLVPAGQVR_SNQEQVQPGGPPR" type="string"/>
		<att name="significant" value="0" type="integer"/>
		<att name="numProteins" value="1" type="integer"/>
		<att name="ionCount" value="20" type="integer"/>
		<att name="Rc" value="-0.8930847960834882" type="real"/>
		<att name="numPsms" value="12" type="integer"/>
		<att name="containsPTMs" value="0" type="integer"/>
		<att name="Ri" value="NaN" type="real"/>
		<att name="lightIons" value="7" type="integer"/>
		<att name="uniquePeptide" value="1" type="integer"/>
		<att name="isFiltered" value="0" type="integer"/>
		<att name="finalRatio" value="-0.8930847960834882" type="real"/>
		<att name="heavyIons" value="13" type="integer"/>
		<att name="normHeavyIons" value="6.5" type="real"/>
		<att name="uniquePeptideNode" value="1" type="integer"/>
		<att name="normLightIons" value="3.5" type="real"/>
		<att name="isProtein" value="0" type="integer"/>
		<graphics type="ROUNDRECT" h="30" w="70" width="4" outline="#000000" fill="#ffffff">
			<att name="NODE_TOOLTIP" value="&lt;html&gt;AVSTALVAPVPAPDNTVFEVR_QGFYYPLGIVR_QILVDEAGMATEPETLIPLVQFPQAEK_SDCFYEQPDEDGTLGFR_SLLDFCEAQQTLVPAGQVR_SNQEQVQPGGPPR&lt;br&gt;6 Peptide sequences&lt;br&gt;12 PSMs&lt;br&gt;Shared by 1 protein Nodes&lt;br&gt;Shared by 1 proteins&lt;br&gt;Detected in 6 MS runs&lt;br&gt;Detected in 1 Replicates&lt;br&gt;Ion count ratio Rc = -0.9 = log2( (2/2 + 2/2 + 0 + 1/2 + 1/2 + 1/2) / (4/2 + 3/2 + 0 + 3/2 + 2/2 + 1/2) )&lt;br&gt;Individual peptides in the node:&lt;br&gt;AVSTALVAPVPAPDNTVFEVR, 2 PSMs, Shared by 1 proteins, Detected in 1 MS Runs, Detected in 1 replicates, Rc = -1.0&lt;br&gt;QGFYYPLGIVR, 2 PSMs, Shared by 1 proteins, Detected in 1 MS Runs, Detected in 1 replicates, Rc = -0.5849625007211563&lt;br&gt;QILVDEAGMATEPETLIPLVQFPQAEK, 2 PSMs, Shared by 1 proteins, Detected in 1 MS Runs, Detected in 1 replicates, Rc = NaN&lt;br&gt;SDCFYEQPDEDGTLGFR, 2 PSMs, Shared by 1 proteins, Detected in 1 MS Runs, Detected in 1 replicates, Rc = -1.5849625007211563&lt;br&gt;SLLDFCEAQQTLVPAGQVR, 2 PSMs, Shared by 1 proteins, Detected in 1 MS Runs, Detected in 1 replicates, Rc = -1.0&lt;br&gt;SNQEQVQPGGPPR, 2 PSMs, Shared by 1 proteins, Detected in 1 MS Runs, Detected in 1 replicates, Rc = 0.0&lt;br&gt;&lt;/html&gt;" type="string"/>
			<att name="NODE_NESTED_NETWORK_IMAGE_VISIBLE" value="true" type="string"/>
			<att name="NODE_BORDER_STROKE" value="SOLID" type="string"/>
			<att name="NODE_SELECTED" value="false" type="string"/>
			<att name="NODE_TRANSPARENCY" value="255" type="string"/>
			<att name="NODE_LABEL_WIDTH" value="200" type="string"/>
			<att name="NODE_LABEL" value="-0.9" type="string"/>
			<att name="NODE_LABEL_FONT_SIZE" value="12" type="string"/>
			<att name="NODE_LABEL_TRANSPARENCY" value="255" type="string"/>
			<att name="NODE_LABEL_COLOR" value="#000000" type="string"/>
			<att name="NODE_VISIBLE" value="true" type="string"/>
			<att name="NODE_DEPTH" value="0.0" type="string"/>
			<att name="NODE_BORDER_TRANSPARENCY" value="255" type="string"/>
			<att name="NODE_LABEL_FONT_FACE" value="Dialog,plain,12" type="string"/>
			<att name="NODE_LABEL_TRANSPARENCY" value="255" type="string"/>
		</graphics>
	</node>
	<node id="Q9BYK8" label="Q9BYK8">
		<att name="ProteinDescription" value="Helicase with zinc finger domain 2 OS=Homo sapiens GN=HELZ2 PE=1 SV=6 " type="string"/>
		<att name="ACC" value="Q9BYK8" type="string"/>
		<att name="numPeptideSequencesInProteins" value="6" type="integer"/>
		<att name="conclusiveProtein" value="0" type="integer"/>
		<att name="numConnectedPeptideNodes" value="6" type="integer"/>
		<att name="UniprotKB" value="Q9BYK8" type="string"/>
		<att name="numProteins" value="1" type="integer"/>
		<att name="GeneName" value="HELZ2" type="string"/>
		<att name="containsPTMs" value="0" type="integer"/>
		<att name="conclusiveProteinNode" value="1" type="integer"/>
		<att name="isFiltered" value="0" type="integer"/>
		<att name="ID" value="HELZ2_HUMAN" type="string"/>
		<att name="numPsmsInProtein" value="12" type="integer"/>
		<att name="Species" value="[Homo sapiens]" type="string"/>
		<att name="isProtein" value="1" type="integer"/>
		<graphics type="ELLIPSE" h="30" w="70" width="4" outline="#000000" fill="#ffffff">
			<att name="NODE_TOOLTIP" value="&lt;html&gt;&lt;b&gt;Protein ACC(s):&lt;/b&gt;&lt;br&gt;Q9BYK8&lt;br&gt;&lt;b&gt;Protein name(s):&lt;/b&gt;&lt;br&gt; Helicase with zinc finger domain 2 OS=Homo sapiens GN=HELZ2 PE=1 SV=6 &lt;br&gt;&lt;b&gt;TAX:&lt;/b&gt; [Homo sapiens]&lt;br&gt;&lt;b&gt;Gene name:&lt;/b&gt; HELZ2&lt;/html&gt;" type="string"/>
			<att name="NODE_NESTED_NETWORK_IMAGE_VISIBLE" value="true" type="string"/>
			<att name="NODE_BORDER_STROKE" value="SOLID" type="string"/>
			<att name="NODE_SELECTED" value="false" type="string"/>
			<att name="NODE_TRANSPARENCY" value="255" type="string"/>
			<att name="NODE_LABEL_WIDTH" value="200" type="string"/>
			<att name="NODE_LABEL" value="Q9BYK8" type="string"/>
			<att name="NODE_LABEL_FONT_SIZE" value="12" type="string"/>
			<att name="NODE_LABEL_TRANSPARENCY" value="255" type="string"/>
			<att name="NODE_LABEL_COLOR" value="#000000" type="string"/>
			<att name="NODE_VISIBLE" value="true" type="string"/>
			<att name="NODE_DEPTH" value="0.0" type="string"/>
			<att name="NODE_BORDER_TRANSPARENCY" value="255" type="string"/>
			<att name="NODE_LABEL_FONT_FACE" value="Dialog,plain,12" type="string"/>
			<att name="NODE_LABEL_TRANSPARENCY" value="255" type="string"/>
		</graphics>
	</node>
	<node id="DLADIAAFFR_LDFSFPDDYFK" label="DLADIAAFFR_LDFSFPDDYFK">
		<att name="numMSRuns" value="1" type="integer"/>
		<att name="numReplicates" value="1" type="integer"/>
		<att name="PCQ_ID" value="DLADIAAFFR_LDFSFPDDYFK" type="string"/>
		<att name="numConnectedProteinNodes" value="1" type="integer"/>
		<att name="numPeptideSequences" value="2" type="integer"/>
		<att name="PeptideSequences" value="DLADIAAFFR_LDFSFPDDYFK" type="string"/>
		<att name="significant" value="0" type="integer"/>
		<att name="numProteins" value="1" type="integer"/>
		<att name="ionCount" value="12" type="integer"/>
		<att name="Rc" value="0.0" type="real"/>
		<att name="numPsms" value="3" type="integer"/>
		<att name="containsPTMs" value="0" type="integer"/>
		<att name="Ri" value="NaN" type="real"/>
		<att name="lightIons" value="6" type="integer"/>
		<att name="uniquePeptide" value="1" type="integer"/>
		<att name="isFiltered" value="0" type="integer"/>
		<att name="finalRatio" value="0.0" type="real"/>
		<att name="heavyIons" value="6" type="integer"/>
		<att name="normHeavyIons" value="4.5" type="real"/>
		<att name="uniquePeptideNode" value="1" type="integer"/>
		<att name="normLightIons" value="4.5" type="real"/>
		<att name="isProtein" value="0" type="integer"/>
		<graphics type="ROUNDRECT" h="30" w="70" width="4" outline="#000000" fill="#ffffff">
			<att name="NODE_TOOLTIP" value="&lt;html&gt;DLADIAAFFR_LDFSFPDDYFK&lt;br&gt;2 Peptide sequences&lt;br&gt;3 PSMs&lt;br&gt;Shared by 1 protein Nodes&lt;br&gt;Shared by 1 proteins&lt;br&gt;Detected in 1 MS runs&lt;br&gt;Detected in 1 Replicates&lt;br&gt;Ion count ratio Rc = 0 = log2( (3/2 + 3/1) / (3/2 + 3/1) )&lt;br&gt;Individual peptides in the node:&lt;br&gt;DLADIAAFFR, 2 PSMs, Shared by 1 proteins, Detected in 1 MS Runs, Detected in 1 replicates, Rc = 0.0&lt;br&gt;LDFSFPDDYFK, 1 PSMs, Shared by 1 proteins, Detected in 1 MS Runs, Detected in 1 replicates, Rc = 0.0&lt;br&gt;&lt;/html&gt;" type="string"/>
			<att name="NODE_NESTED_NETWORK_IMAGE_VISIBLE" value="true" type="string"/>
			<att name="NODE_BORDER_STROKE" value="SOLID" type="string"/>
			<att name="NODE_SELECTED" value="false" type="string"/>
			<att name="NODE_TRANSPARENCY" value="255" type="string"/>
			<att name="NODE_LABEL_WIDTH" value="200" type="string"/>
			<att name="NODE_LABEL" value="0" type="string"/>
			<att name="NODE_LABEL_FONT_SIZE" value="12" type="string"/>
			<att name="NODE_LABEL_TRANSPARENCY" value="255" type="string"/>
			<att name="NODE_LABEL_COLOR" value="#000000" type="string"/>
			<att name="NODE_VISIBLE" value="true" type="string"/>
			<att name="NODE_DEPTH" value="0.0" type="string"/>
			<att name="NODE_BORDER_TRANSPARENCY" value="255" type="string"/>
			<att name="NODE_LABEL_FONT_FACE" value="Dialog,plain,12" type="string"/>
			<att name="NODE_LABEL_TRANSPARENCY" value="255" type="string"/>
		</graphics>
	</node>
	<node id="O75962" label="O75962">
		<att name="ProteinDescription" value="Triple functional domain protein OS=Homo sapiens GN=TRIO PE=1 SV=2 " type="string"/>
		<att name="ACC" value="O75962" type="string"/>
		<att name="numPeptideSequencesInProteins" value="15" type="integer"/>
		<att name="conclusiveProtein" value="0" type="integer"/>
		<att name="numConnectedPeptideNodes" value="15" type="integer"/>
		<att name="UniprotKB" value="O75962" type="string"/>
		<att name="numProteins" value="1" type="integer"/>
		<att name="Classification2Case" value="6" type="string"/>
		<att name="GeneName" value="TRIO" type="string"/>
		<att name="containsPTMs" value="0" type="integer"/>
		<att name="conclusiveProteinNode" value="1" type="integer"/>
		<att name="isFiltered" value="0" type="integer"/>
		<att name="ID" value="TRIO_HUMAN" type="string"/>
		<att name="numPsmsInProtein" value="39" type="integer"/>
		<att name="Species" value="[Homo sapiens]" type="string"/>
		<att name="isProtein" value="1" type="integer"/>
		<graphics type="ELLIPSE" h="30" w="70" width="4" outline="#000000" fill="#ffffff">
			<att name="NODE_TOOLTIP" value="&lt;html&gt;&lt;b&gt;Protein ACC(s):&lt;/b&gt;&lt;br&gt;O75962&lt;br&gt;&lt;b&gt;Protein name(s):&lt;/b&gt;&lt;br&gt; Triple functional domain protein OS=Homo sapiens GN=TRIO PE=1 SV=2 &lt;br&gt;&lt;b&gt;Classification case(s):&lt;/b&gt;&lt;br&gt;&lt;b&gt;6&lt;/b&gt;: Not classified&lt;br&gt;&lt;b&gt;TAX:&lt;/b&gt; [Homo sapiens]&lt;br&gt;&lt;b&gt;Gene name:&lt;/b&gt; TRIO&lt;/html&gt;" type="string"/>
			<att name="NODE_NESTED_NETWORK_IMAGE_VISIBLE" value="true" type="string"/>
			<att name="NODE_BORDER_STROKE" value="SOLID" type="string"/>
			<att name="NODE_SELECTED" value="false" type="string"/>
			<att name="NODE_TRANSPARENCY" value="255" type="string"/>
			<att name="NODE_LABEL_WIDTH" value="200" type="string"/>
			<att name="NODE_LABEL" value="O75962" type="string"/>
			<att name="NODE_LABEL_FONT_SIZE" value="12" type="string"/>
			<att name="NODE_LABEL_TRANSPARENCY" value="255" type="string"/>
			<att name="NODE_LABEL_COLOR" value="#000000" type="string"/>
			<att name="NODE_VISIBLE" value="true" type="string"/>
			<att name="NODE_DEPTH" value="0.0" type="string"/>
			<att name="NODE_BORDER_TRANSPARENCY" value="255" type="string"/>
			<att name="NODE_LABEL_FONT_FACE" value="Dialog,plain,12" type="string"/>
			<att name="NODE_LABEL_TRANSPARENCY" value="255" type="string"/>
		</graphics>
	</node>
	<node id="AEAMLQANHYDMDMIR_DAIDIISDLESWNDELSQQMNDFDTEDLTIAEQR_LVESGHYASQQIR_NGESMLNAGLITASSLQEAEQLQR_NILNELFQR" label="AEAMLQANHYDMDMIR_DAIDIISDLESWNDELSQQMNDFDTEDLTIAEQR_LVESGHYASQQIR_NGESMLNAGLITASSLQEAEQLQR_NILNELFQR">
		<att name="numMSRuns" value="7" type="integer"/>
		<att name="numReplicates" value="1" type="integer"/>
		<att name="PCQ_ID" value="AEAMLQANHYDMDMIR_DAIDIISDLESWNDELSQQMNDFDTEDLTIAEQR_LVESGHYASQQIR_NGESMLNAGLITASSLQEAEQLQR_NILNELFQR" type="string"/>
		<att name="numConnectedProteinNodes" value="4" type="integer"/>
		<att name="numPeptideSequences" value="5" type="integer"/>
		<att name="PeptideSequences" value="AEAMLQANHYDMDMIR_DAIDIISDLESWNDELSQQMNDFDTEDLTIAEQR_LVESGHYASQQIR_NGESMLNAGLITASSLQEAEQLQR_NILNELFQR" type="string"/>
		<att name="significant" value="0" type="integer"/>
		<att name="numProteins" value="4" type="integer"/>
		<att name="ionCount" value="8" type="integer"/>
		<att name="Rc" value="0.0" type="real"/>
		<att name="numPsms" value="18" type="integer"/>
		<att name="containsPTMs" value="0" type="integer"/>
		<att name="Ri" value="NaN" type="real"/>
		<att name="lightIons" value="4" type="integer"/>
		<att name="uniquePeptide" value="0" type="integer"/>
		<att name="isFiltered" value="0" type="integer"/>
		<att name="finalRatio" value="0.0" type="real"/>
		<att name="heavyIons" value="4" type="integer"/>
		<att name="normHeavyIons" value="2.0" type="real"/>
		<att name="uniquePeptideNode" value="0" type="integer"/>
		<att name="normLightIons" value="2.0" type="real"/>
		<att name="isProtein" value="0" type="integer"/>
		<graphics type="ROUNDRECT" h="30" w="70" width="4" outline="#000000" fill="#ffffff">
			<att name="NODE_TOOLTIP" value="&lt;html&gt;AEAMLQANHYDMDMIR_DAIDIISDLESWNDELSQQMNDFDTEDLTIAEQR_LVESGHYASQQIR_NGESMLNAGLITASSLQEAEQLQR_NILNELFQR&lt;br&gt;5 Peptide sequences&lt;br&gt;18 PSMs&lt;br&gt;Shared by 4 protein Nodes&lt;br&gt;Shared by 4 proteins&lt;br&gt;Detected in 7 MS runs&lt;br&gt;Detected in 1 Replicates&lt;br&gt;Ion count ratio Rc = 0 = log2( (2/2 + 0 + 1/2 + 0 + 1/2) / (3/2 + 0 + 1/2 + 0 + 0) )&lt;br&gt;Individual peptides in the node:&lt;br&gt;AEAMLQANHYDMDMIR, 2 PSMs, Shared by 4 proteins, Detected in 1 MS Runs, Detected in 1 replicates, Rc = -0.5849625007211563&lt;br&gt;DAIDIISDLESWNDELSQQMNDFDTEDLTIAEQR, 10 PSMs, Shared by 4 proteins, Detected in 3 MS Runs, Detected in 1 replicates, Rc = NaN&lt;br&gt;LVESGHYASQQIR, 2 PSMs, Shared by 4 proteins, Detected in 1 MS Runs, Detected in 1 replicates, Rc = 0.0&lt;br&gt;NGESMLNAGLITASSLQEAEQLQR, 2 PSMs, Shared by 4 proteins, Detected in 1 MS Runs, Detected in 1 replicates, Rc = NaN&lt;br&gt;NILNELFQR, 2 PSMs, Shared by 4 proteins, Detected in 1 MS Runs, Detected in 1 replicates, Rc = Infinity&lt;br&gt;&lt;/html&gt;" type="string"/>
			<att name="NODE_NESTED_NETWORK_IMAGE_VISIBLE" value="true" type="string"/>
			<att name="NODE_BORDER_STROKE" value="SOLID" type="string"/>
			<att name="NODE_SELECTED" value="false" type="string"/>
			<att name="NODE_TRANSPARENCY" value="255" type="string"/>
			<att name="NODE_LABEL_WIDTH" value="200" type="string"/>
			<att name="NODE_LABEL" value="0" type="string"/>
			<att name="NODE_LABEL_FONT_SIZE" value="12" type="string"/>
			<att name="NODE_LABEL_TRANSPARENCY" value="255" type="string"/>
			<att name="NODE_LABEL_COLOR" value="#000000" type="string"/>
			<att name="NODE_VISIBLE" value="true" type="string"/>
			<att name="NODE_DEPTH" value="0.0" type="string"/>
			<att name="NODE_BORDER_TRANSPARENCY" value="255" type="string"/>
			<att name="NODE_LABEL_FONT_FACE" value="Dialog,plain,12" type="string"/>
			<att name="NODE_LABEL_TRANSPARENCY" value="255" type="string"/>
		</graphics>
	</node>
	<node id="FEFETNMVSLEGLTK_VAFEDYISNATHMLSR" label="FEFETNMVSLEGLTK_VAFEDYISNATHMLSR">
		<att name="numMSRuns" value="2" type="integer"/>
		<att name="numReplicates" value="1" type="integer"/>
		<att name="PCQ_ID" value="FEFETNMVSLEGLTK_VAFEDYISNATHMLSR" type="string"/>
		<att name="numConnectedProteinNodes" value="3" type="integer"/>
		<att name="numPeptideSequences" value="2" type="integer"/>
		<att name="PeptideSequences" value="FEFETNMVSLEGLTK_VAFEDYISNATHMLSR" type="string"/>
		<att name="significant" value="0" type="integer"/>
		<att name="numProteins" value="3" type="integer"/>
		<att name="ionCount" value="9" type="integer"/>
		<att name="Rc" value="-1.0" type="real"/>
		<att name="numPsms" value="4" type="integer"/>
		<att name="containsPTMs" value="0" type="integer"/>
		<att name="Ri" value="NaN" type="real"/>
		<att name="lightIons" value="3" type="integer"/>
		<att name="uniquePeptide" value="0" type="integer"/>
		<att name="isFiltered" value="0" type="integer"/>
		<att name="finalRatio" value="-1.0" type="real"/>
		<att name="heavyIons" value="6" type="integer"/>
		<att name="normHeavyIons" value="3.0" type="real"/>
		<att name="uniquePeptideNode" value="0" type="integer"/>
		<att name="normLightIons" value="1.5" type="real"/>
		<att name="isProtein" value="0" type="integer"/>
		<graphics type="ROUNDRECT" h="30" w="70" width="4" outline="#000000" fill="#ffffff">
			<att name="NODE_TOOLTIP" value="&lt;html&gt;FEFETNMVSLEGLTK_VAFEDYISNATHMLSR&lt;br&gt;2 Peptide sequences&lt;br&gt;4 PSMs&lt;br&gt;Shared by 3 protein Nodes&lt;br&gt;Shared by 3 proteins&lt;br&gt;Detected in 2 MS runs&lt;br&gt;Detected in 1 Replicates&lt;br&gt;Ion count ratio Rc = -1 = log2( (2/2 + 1/2) / (3/2 + 3/2) )&lt;br&gt;Individual peptides in the node:&lt;br&gt;FEFETNMVSLEGLTK, 2 PSMs, Shared by 3 proteins, Detected in 1 MS Runs, Detected in 1 replicates, Rc = -0.5849625007211563&lt;br&gt;VAFEDYISNATHMLSR, 2 PSMs, Shared by 3 proteins, Detected in 1 MS Runs, Detected in 1 replicates, Rc = -1.5849625007211563&lt;br&gt;&lt;/html&gt;" type="string"/>
			<att name="NODE_NESTED_NETWORK_IMAGE_VISIBLE" value="true" type="string"/>
			<att name="NODE_BORDER_STROKE" value="SOLID" type="string"/>
			<att name="NODE_SELECTED" value="false" type="string"/>
			<att name="NODE_TRANSPARENCY" value="255" type="string"/>
			<att name="NODE_LABEL_WIDTH" value="200" type="string"/>
			<att name="NODE_LABEL" value="-1" type="string"/>
			<att name="NODE_LABEL_FONT_SIZE" value="12" type="string"/>
			<att name="NODE_LABEL_TRANSPARENCY" value="255" type="string"/>
			<att name="NODE_LABEL_COLOR" value="#000000" type="string"/>
			<att name="NODE_VISIBLE" value="true" type="string"/>
			<att name="NODE_DEPTH" value="0.0" type="string"/>
			<att name="NODE_BORDER_TRANSPARENCY" value="255" type="string"/>
			<att name="NODE_LABEL_FONT_FACE" value="Dialog,plain,12" type="string"/>
			<att name="NODE_LABEL_TRANSPARENCY" value="255" type="string"/>
		</graphics>
	</node>
	<node id="DGEDLDSQGDGSSQPDTISIASR_FALWVGR_NFLNALTSPIEYQR" label="DGEDLDSQGDGSSQPDTISIASR_FALWVGR_NFLNALTSPIEYQR">
		<att name="numMSRuns" value="3" type="integer"/>
		<att name="numReplicates" value="1" type="integer"/>
		<att name="PCQ_ID" value="DGEDLDSQGDGSSQPDTISIASR_FALWVGR_NFLNALTSPIEYQR" type="string"/>
		<att name="numConnectedProteinNodes" value="3" type="integer"/>
		<att name="numPeptideSequences" value="3" type="integer"/>
		<att name="PeptideSequences" value="DGEDLDSQGDGSSQPDTISIASR_FALWVGR_NFLNALTSPIEYQR" type="string"/>
		<att name="significant" value="0" type="integer"/>
		<att name="numProteins" value="3" type="integer"/>
		<att name="ionCount" value="13" type="integer"/>
		<att name="Rc" value="-0.2895066171949848" type="real"/>
		<att name="numPsms" value="8" type="integer"/>
		<att name="containsPTMs" value="0" type="integer"/>
		<att name="Ri" value="NaN" type="real"/>
		<att name="lightIons" value="6" type="integer"/>
		<att name="uniquePeptide" value="0" type="integer"/>
		<att name="isFiltered" value="0" type="integer"/>
		<att name="finalRatio" value="-0.2895066171949848" type="real"/>
		<att name="heavyIons" value="7" type="integer"/>
		<att name="normHeavyIons" value="2.75" type="real"/>
		<att name="uniquePeptideNode" value="0" type="integer"/>
		<att name="normLightIons" value="2.25" type="real"/>
		<att name="isProtein" value="0" type="integer"/>
		<graphics type="ROUNDRECT" h="30" w="70" width="4" outline="#000000" fill="#ffffff">
			<att name="NODE_TOOLTIP" value="&lt;html&gt;DGEDLDSQGDGSSQPDTISIASR_FALWVGR_NFLNALTSPIEYQR&lt;br&gt;3 Peptide sequences&lt;br&gt;8 PSMs&lt;br&gt;Shared by 3 protein Nodes&lt;br&gt;Shared by 3 proteins&lt;br&gt;Detected in 3 MS runs&lt;br&gt;Detected in 1 Replicates&lt;br&gt;Ion count ratio Rc = -0.3 = log2( (3/4 + 2/2 + 1/2) / (3/4 + 2/2 + 2/2) )&lt;br&gt;Individual peptides in the node:&lt;br&gt;DGEDLDSQGDGSSQPDTISIASR, 4 PSMs, Shared by 3 proteins, Detected in 1 MS Runs, Detected in 1 replicates, Rc = 0.0&lt;br&gt;FALWVGR, 2 PSMs, Shared by 3 proteins, Detected in 1 MS Runs, Detected in 1 replicates, Rc = 0.0&lt;br&gt;NFLNALTSPIEYQR, 2 PSMs, Shared by 3 proteins, Detected in 1 MS Runs, Detected in 1 replicates, Rc = -1.0&lt;br&gt;&lt;/html&gt;" type="string"/>
			<att name="NODE_NESTED_NETWORK_IMAGE_VISIBLE" value="true" type="string"/>
			<att name="NODE_BORDER_STROKE" value="SOLID" type="string"/>
			<att name="NODE_SELECTED" value="false" type="string"/>
			<att name="NODE_TRANSPARENCY" value="255" type="string"/>
			<att name="NODE_LABEL_WIDTH" value="200" type="string"/>
			<att name="NODE_LABEL" value="-0.3" type="string"/>
			<att name="NODE_LABEL_FONT_SIZE" value="12" type="string"/>
			<att name="NODE_LABEL_TRANSPARENCY" value="255" type="string"/>
			<att name="NODE_LABEL_COLOR" value="#000000" type="string"/>
			<att name="NODE_VISIBLE" value="true" type="string"/>
			<att name="NODE_DEPTH" value="0.0" type="string"/>
			<att name="NODE_BORDER_TRANSPARENCY" value="255" type="string"/>
			<att name="NODE_LABEL_FONT_FACE" value="Dialog,plain,12" type="string"/>
			<att name="NODE_LABEL_TRANSPARENCY" value="255" type="string"/>
		</graphics>
	</node>
	<node id="E7EWP2" label="E7EWP2">
		<att name="ProteinDescription" value="Triple functional domain protein" type="string"/>
		<att name="ACC" value="E7EWP2" type="string"/>
		<att name="numPeptideSequencesInProteins" value="10" type="integer"/>
		<att name="conclusiveProtein" value="0" type="integer"/>
		<att name="numConnectedPeptideNodes" value="10" type="integer"/>
		<att name="UniprotKB" value="E7EWP2" type="string"/>
		<att name="numProteins" value="1" type="integer"/>
		<att name="Classification2Case" value="6" type="string"/>
		<att name="GeneName" value="TRIO" type="string"/>
		<att name="containsPTMs" value="0" type="integer"/>
		<att name="conclusiveProteinNode" value="0" type="integer"/>
		<att name="isFiltered" value="0" type="integer"/>
		<att name="ID" value="E7EWP2_HUMAN" type="string"/>
		<att name="numPsmsInProtein" value="30" type="integer"/>
		<att name="Species" value="[Homo sapiens]" type="string"/>
		<att name="isProtein" value="1" type="integer"/>
		<graphics type="ELLIPSE" h="30" w="70" width="4" outline="#000000" fill="#ffffff">
			<att name="NODE_TOOLTIP" value="&lt;html&gt;&lt;b&gt;Protein ACC(s):&lt;/b&gt;&lt;br&gt;E7EWP2&lt;br&gt;&lt;b&gt;Protein name(s):&lt;/b&gt;&lt;br&gt; Triple functional domain protein&lt;br&gt;&lt;b&gt;Classification case(s):&lt;/b&gt;&lt;br&gt;&lt;b&gt;6&lt;/b&gt;: Not classified&lt;br&gt;&lt;b&gt;TAX:&lt;/b&gt; [Homo sapiens]&lt;br&gt;&lt;b&gt;Gene name:&lt;/b&gt; TRIO&lt;/html&gt;" type="string"/>
			<att name="NODE_NESTED_NETWORK_IMAGE_VISIBLE" value="true" type="string"/>
			<att name="NODE_BORDER_STROKE" value="SOLID" type="string"/>
			<att name="NODE_SELECTED" value="false" type="string"/>
			<att name="NODE_TRANSPARENCY" value="255" type="string"/>
			<att name="NODE_LABEL_WIDTH" value="200" type="string"/>
			<att name="NODE_LABEL" value="E7EWP2" type="string"/>
			<att name="NODE_LABEL_FONT_SIZE" value="12" type="string"/>
			<att name="NODE_LABEL_TRANSPARENCY" value="255" type="string"/>
			<att name="NODE_LABEL_COLOR" value="#000000" type="string"/>
			<att name="NODE_VISIBLE" value="true" type="string"/>
			<att name="NODE_DEPTH" value="0.0" type="string"/>
			<att name="NODE_BORDER_TRANSPARENCY" value="255" type="string"/>
			<att name="NODE_LABEL_FONT_FACE" value="Dialog,plain,12" type="string"/>
			<att name="NODE_LABEL_TRANSPARENCY" value="255" type="string"/>
		</graphics>
	</node>
	<node id="E7EPJ7" label="E7EPJ7">
		<att name="ProteinDescription" value="Triple functional domain protein" type="string"/>
		<att name="ACC" value="E7EPJ7" type="string"/>
		<att name="numPeptideSequencesInProteins" value="11" type="integer"/>
		<att name="conclusiveProtein" value="0" type="integer"/>
		<att name="numConnectedPeptideNodes" value="11" type="integer"/>
		<att name="UniprotKB" value="E7EPJ7" type="string"/>
		<att name="numProteins" value="1" type="integer"/>
		<att name="Classification2Case" value="6" type="string"/>
		<att name="GeneName" value="TRIO" type="string"/>
		<att name="containsPTMs" value="0" type="integer"/>
		<att name="conclusiveProteinNode" value="0" type="integer"/>
		<att name="isFiltered" value="0" type="integer"/>
		<att name="ID" value="E7EPJ7_HUMAN" type="string"/>
		<att name="numPsmsInProtein" value="32" type="integer"/>
		<att name="Species" value="[Homo sapiens]" type="string"/>
		<att name="isProtein" value="1" type="integer"/>
		<graphics type="ELLIPSE" h="30" w="70" width="4" outline="#000000" fill="#ffffff">
			<att name="NODE_TOOLTIP" value="&lt;html&gt;&lt;b&gt;Protein ACC(s):&lt;/b&gt;&lt;br&gt;E7EPJ7&lt;br&gt;&lt;b&gt;Protein name(s):&lt;/b&gt;&lt;br&gt; Triple functional domain protein&lt;br&gt;&lt;b&gt;Classification case(s):&lt;/b&gt;&lt;br&gt;&lt;b&gt;6&lt;/b&gt;: Not classified&lt;br&gt;&lt;b&gt;TAX:&lt;/b&gt; [Homo sapiens]&lt;br&gt;&lt;b&gt;Gene name:&lt;/b&gt; TRIO&lt;/html&gt;" type="string"/>
			<att name="NODE_NESTED_NETWORK_IMAGE_VISIBLE" value="true" type="string"/>
			<att name="NODE_BORDER_STROKE" value="SOLID" type="string"/>
			<att name="NODE_SELECTED" value="false" type="string"/>
			<att name="NODE_TRANSPARENCY" value="255" type="string"/>
			<att name="NODE_LABEL_WIDTH" value="200" type="string"/>
			<att name="NODE_LABEL" value="E7EPJ7" type="string"/>
			<att name="NODE_LABEL_FONT_SIZE" value="12" type="string"/>
			<att name="NODE_LABEL_TRANSPARENCY" value="255" type="string"/>
			<att name="NODE_LABEL_COLOR" value="#000000" type="string"/>
			<att name="NODE_VISIBLE" value="true" type="string"/>
			<att name="NODE_DEPTH" value="0.0" type="string"/>
			<att name="NODE_BORDER_TRANSPARENCY" value="255" type="string"/>
			<att name="NODE_LABEL_FONT_FACE" value="Dialog,plain,12" type="string"/>
			<att name="NODE_LABEL_TRANSPARENCY" value="255" type="string"/>
		</graphics>
	</node>
	<node id="F5H228" label="F5H228">
		<att name="ProteinDescription" value="Triple functional domain protein" type="string"/>
		<att name="ACC" value="F5H228" type="string"/>
		<att name="numPeptideSequencesInProteins" value="7" type="integer"/>
		<att name="conclusiveProtein" value="0" type="integer"/>
		<att name="numConnectedPeptideNodes" value="7" type="integer"/>
		<att name="UniprotKB" value="F5H228" type="string"/>
		<att name="numProteins" value="1" type="integer"/>
		<att name="Classification2Case" value="6" type="string"/>
		<att name="GeneName" value="TRIO" type="string"/>
		<att name="containsPTMs" value="0" type="integer"/>
		<att name="conclusiveProteinNode" value="0" type="integer"/>
		<att name="isFiltered" value="0" type="integer"/>
		<att name="ID" value="F5H228_HUMAN" type="string"/>
		<att name="numPsmsInProtein" value="22" type="integer"/>
		<att name="Species" value="[Homo sapiens]" type="string"/>
		<att name="isProtein" value="1" type="integer"/>
		<graphics type="ELLIPSE" h="30" w="70" width="4" outline="#000000" fill="#ffffff">
			<att name="NODE_TOOLTIP" value="&lt;html&gt;&lt;b&gt;Protein ACC(s):&lt;/b&gt;&lt;br&gt;F5H228&lt;br&gt;&lt;b&gt;Protein name(s):&lt;/b&gt;&lt;br&gt; Triple functional domain protein&lt;br&gt;&lt;b&gt;Classification case(s):&lt;/b&gt;&lt;br&gt;&lt;b&gt;6&lt;/b&gt;: Not classified&lt;br&gt;&lt;b&gt;TAX:&lt;/b&gt; [Homo sapiens]&lt;br&gt;&lt;b&gt;Gene name:&lt;/b&gt; TRIO&lt;/html&gt;" type="string"/>
			<att name="NODE_NESTED_NETWORK_IMAGE_VISIBLE" value="true" type="string"/>
			<att name="NODE_BORDER_STROKE" value="SOLID" type="string"/>
			<att name="NODE_SELECTED" value="false" type="string"/>
			<att name="NODE_TRANSPARENCY" value="255" type="string"/>
			<att name="NODE_LABEL_WIDTH" value="200" type="string"/>
			<att name="NODE_LABEL" value="F5H228" type="string"/>
			<att name="NODE_LABEL_FONT_SIZE" value="12" type="string"/>
			<att name="NODE_LABEL_TRANSPARENCY" value="255" type="string"/>
			<att name="NODE_LABEL_COLOR" value="#000000" type="string"/>
			<att name="NODE_VISIBLE" value="true" type="string"/>
			<att name="NODE_DEPTH" value="0.0" type="string"/>
			<att name="NODE_BORDER_TRANSPARENCY" value="255" type="string"/>
			<att name="NODE_LABEL_FONT_FACE" value="Dialog,plain,12" type="string"/>
			<att name="NODE_LABEL_TRANSPARENCY" value="255" type="string"/>
		</graphics>
	</node>
	<node id="ASLGTLPLGK_DNFDSFYSEVAELGR_GAANASGSSPDAPAK" label="ASLGTLPLGK_DNFDSFYSEVAELGR_GAANASGSSPDAPAK">
		<att name="numMSRuns" value="3" type="integer"/>
		<att name="numReplicates" value="1" type="integer"/>
		<att name="PCQ_ID" value="ASLGTLPLGK_DNFDSFYSEVAELGR_GAANASGSSPDAPAK" type="string"/>
		<att name="numConnectedProteinNodes" value="2" type="integer"/>
		<att name="numPeptideSequences" value="3" type="integer"/>
		<att name="PeptideSequences" value="ASLGTLPLGK_DNFDSFYSEVAELGR_GAANASGSSPDAPAK" type="string"/>
		<att name="significant" value="0" type="integer"/>
		<att name="numProteins" value="2" type="integer"/>
		<att name="ionCount" value="30" type="integer"/>
		<att name="Rc" value="0.3870231231092473" type="real"/>
		<att name="numPsms" value="6" type="integer"/>
		<att name="containsPTMs" value="0" type="integer"/>
		<att name="Ri" value="NaN" type="real"/>
		<att name="lightIons" value="17" type="integer"/>
		<att name="uniquePeptide" value="0" type="integer"/>
		<att name="isFiltered" value="0" type="integer"/>
		<att name="finalRatio" value="0.3870231231092473" type="real"/>
		<att name="heavyIons" value="13" type="integer"/>
		<att name="normHeavyIons" value="6.5" type="real"/>
		<att name="uniquePeptideNode" value="0" type="integer"/>
		<att name="normLightIons" value="8.5" type="real"/>
		<att name="isProtein" value="0" type="integer"/>
		<graphics type="ROUNDRECT" h="30" w="70" width="4" outline="#000000" fill="#ffffff">
			<att name="NODE_TOOLTIP" value="&lt;html&gt;ASLGTLPLGK_DNFDSFYSEVAELGR_GAANASGSSPDAPAK&lt;br&gt;3 Peptide sequences&lt;br&gt;6 PSMs&lt;br&gt;Shared by 2 protein Nodes&lt;br&gt;Shared by 2 proteins&lt;br&gt;Detected in 3 MS runs&lt;br&gt;Detected in 1 Replicates&lt;br&gt;Ion count ratio Rc = 0.4 = log2( (8/2 + 2/2 + 7/2) / (5/2 + 2/2 + 6/2) )&lt;br&gt;Individual peptides in the node:&lt;br&gt;ASLGTLPLGK, 2 PSMs, Shared by 2 proteins, Detected in 1 MS Runs, Detected in 1 replicates, Rc = 0.6780719051126378&lt;br&gt;DNFDSFYSEVAELGR, 2 PSMs, Shared by 2 proteins, Detected in 1 MS Runs, Detected in 1 replicates, Rc = 0.0&lt;br&gt;GAANASGSSPDAPAK, 2 PSMs, Shared by 2 proteins, Detected in 1 MS Runs, Detected in 1 replicates, Rc = 0.22239242133644802&lt;br&gt;&lt;/html&gt;" type="string"/>
			<att name="NODE_NESTED_NETWORK_IMAGE_VISIBLE" value="true" type="string"/>
			<att name="NODE_BORDER_STROKE" value="SOLID" type="string"/>
			<att name="NODE_SELECTED" value="false" type="string"/>
			<att name="NODE_TRANSPARENCY" value="255" type="string"/>
			<att name="NODE_LABEL_WIDTH" value="200" type="string"/>
			<att name="NODE_LABEL" value="0.4" type="string"/>
			<att name="NODE_LABEL_FONT_SIZE" value="12" type="string"/>
			<att name="NODE_LABEL_TRANSPARENCY" value="255" type="string"/>
			<att name="NODE_LABEL_COLOR" value="#000000" type="string"/>
			<att name="NODE_VISIBLE" value="true" type="string"/>
			<att name="NODE_DEPTH" value="0.0" type="string"/>
			<att name="NODE_BORDER_TRANSPARENCY" value="255" type="string"/>
			<att name="NODE_LABEL_FONT_FACE" value="Dialog,plain,12" type="string"/>
			<att name="NODE_LABEL_TRANSPARENCY" value="255" type="string"/>
		</graphics>
	</node>
	<node id="DQPPNSVEGLLNALR_INNVPAEGENEVNNELANR_MTNPAIQNDFSYYR" label="DQPPNSVEGLLNALR_INNVPAEGENEVNNELANR_MTNPAIQNDFSYYR">
		<att name="numMSRuns" value="2" type="integer"/>
		<att name="numReplicates" value="1" type="integer"/>
		<att name="PCQ_ID" value="DQPPNSVEGLLNALR_INNVPAEGENEVNNELANR_MTNPAIQNDFSYYR" type="string"/>
		<att name="numConnectedProteinNodes" value="1" type="integer"/>
		<att name="numPeptideSequences" value="3" type="integer"/>
		<att name="PeptideSequences" value="DQPPNSVEGLLNALR_INNVPAEGENEVNNELANR_MTNPAIQNDFSYYR" type="string"/>
		<att name="significant" value="0" type="integer"/>
		<att name="numProteins" value="1" type="integer"/>
		<att name="ionCount" value="14" type="integer"/>
		<att name="Rc" value="1.4405725913859815" type="real"/>
		<att name="numPsms" value="10" type="integer"/>
		<att name="containsPTMs" value="0" type="integer"/>
		<att name="Ri" value="NaN" type="real"/>
		<att name="lightIons" value="9" type="integer"/>
		<att name="uniquePeptide" value="1" type="integer"/>
		<att name="isFiltered" value="0" type="integer"/>
		<att name="finalRatio" value="1.4405725913859815" type="real"/>
		<att name="heavyIons" value="5" type="integer"/>
		<att name="normHeavyIons" value="1.1666666666666665" type="real"/>
		<att name="uniquePeptideNode" value="1" type="integer"/>
		<att name="normLightIons" value="3.1666666666666665" type="real"/>
		<att name="isProtein" value="0" type="integer"/>
		<graphics type="ROUNDRECT" h="30" w="70" width="4" outline="#000000" fill="#ffffff">
			<att name="NODE_TOOLTIP" value="&lt;html&gt;DQPPNSVEGLLNALR_INNVPAEGENEVNNELANR_MTNPAIQNDFSYYR&lt;br&gt;3 Peptide sequences&lt;br&gt;10 PSMs&lt;br&gt;Shared by 1 protein Nodes&lt;br&gt;Shared by 1 proteins&lt;br&gt;Detected in 2 MS runs&lt;br&gt;Detected in 1 Replicates&lt;br&gt;Ion count ratio Rc = 1.4 = log2( (4/6 + 2/2 + 3/2) / (4/6 + 1/2 + 0) )&lt;br&gt;Individual peptides in the node:&lt;br&gt;DQPPNSVEGLLNALR, 6 PSMs, Shared by 2 proteins, Detected in 1 MS Runs, Detected in 1 replicates, Rc = 0.0&lt;br&gt;INNVPAEGENEVNNELANR, 2 PSMs, Shared by 2 proteins, Detected in 1 MS Runs, Detected in 1 replicates, Rc = 1.0&lt;br&gt;MTNPAIQNDFSYYR, 2 PSMs, Shared by 2 proteins, Detected in 1 MS Runs, Detected in 1 replicates, Rc = Infinity&lt;br&gt;&lt;/html&gt;" type="string"/>
			<att name="NODE_NESTED_NETWORK_IMAGE_VISIBLE" value="true" type="string"/>
			<att name="NODE_BORDER_STROKE" value="SOLID" type="string"/>
			<att name="NODE_SELECTED" value="false" type="string"/>
			<att name="NODE_TRANSPARENCY" value="255" type="string"/>
			<att name="NODE_LABEL_WIDTH" value="200" type="string"/>
			<att name="NODE_LABEL" value="1.4" type="string"/>
			<att name="NODE_LABEL_FONT_SIZE" value="12" type="string"/>
			<att name="NODE_LABEL_TRANSPARENCY" value="255" type="string"/>
			<att name="NODE_LABEL_COLOR" value="#000000" type="string"/>
			<att name="NODE_VISIBLE" value="true" type="string"/>
			<att name="NODE_DEPTH" value="0.0" type="string"/>
			<att name="NODE_BORDER_TRANSPARENCY" value="255" type="string"/>
			<att name="NODE_LABEL_FONT_FACE" value="Dialog,plain,12" type="string"/>
			<att name="NODE_LABEL_TRANSPARENCY" value="255" type="string"/>
		</graphics>
	</node>
	<node id="Q9NUQ9 Q9NW21" label="Q9NUQ9 Q9NW21">
		<att name="ProteinDescription" value="Protein FAM49B OS=Homo sapiens GN=FAM49B PE=1 SV=1  #### Protein FAM49B" type="string"/>
		<att name="ACC" value="Q9NUQ9 Q9NW21" type="string"/>
		<att name="numPeptideSequencesInProteins" value="5" type="integer"/>
		<att name="conclusiveProtein" value="0" type="integer"/>
		<att name="numConnectedPeptideNodes" value="5" type="integer"/>
		<att name="UniprotKB" value="Q9NUQ9 Q9NW21" type="string"/>
		<att name="numProteins" value="2" type="integer"/>
		<att name="Classification2Case" value="6" type="string"/>
		<att name="GeneName" value="FAM49B" type="string"/>
		<att name="containsPTMs" value="0" type="integer"/>
		<att name="conclusiveProteinNode" value="1" type="integer"/>
		<att name="isFiltered" value="0" type="integer"/>
		<att name="ID" value="FA49B_HUMAN Q9NW21" type="string"/>
		<att name="numPsmsInProtein" value="20" type="integer"/>
		<att name="Species" value="[Homo sapiens]" type="string"/>
		<att name="isProtein" value="1" type="integer"/>
		<graphics type="ELLIPSE" h="30" w="70" width="4" outline="#000000" fill="#ffffff">
			<att name="NODE_TOOLTIP" value="&lt;html&gt;&lt;b&gt;Protein ACC(s):&lt;/b&gt;&lt;br&gt;Q9NUQ9 Q9NW21&lt;br&gt;&lt;b&gt;Protein name(s):&lt;/b&gt;&lt;br&gt; Protein FAM49B OS=Homo sapiens GN=FAM49B PE=1 SV=1 &lt;br&gt;Protein FAM49B&lt;br&gt;&lt;b&gt;Classification case(s):&lt;/b&gt;&lt;br&gt;&lt;b&gt;6&lt;/b&gt;: Not classified&lt;br&gt;&lt;b&gt;TAX:&lt;/b&gt; [Homo sapiens]&lt;br&gt;&lt;b&gt;Gene name:&lt;/b&gt; FAM49B&lt;/html&gt;" type="string"/>
			<att name="NODE_NESTED_NETWORK_IMAGE_VISIBLE" value="true" type="string"/>
			<att name="NODE_BORDER_STROKE" value="SOLID" type="string"/>
			<att name="NODE_SELECTED" value="false" type="string"/>
			<att name="NODE_TRANSPARENCY" value="255" type="string"/>
			<att name="NODE_LABEL_WIDTH" value="200" type="string"/>
			<att name="NODE_LABEL" value="Q9NUQ9 Q9NW21" type="string"/>
			<att name="NODE_LABEL_FONT_SIZE" value="12" type="string"/>
			<att name="NODE_LABEL_TRANSPARENCY" value="255" type="string"/>
			<att name="NODE_LABEL_COLOR" value="#000000" type="string"/>
			<att name="NODE_VISIBLE" value="true" type="string"/>
			<att name="NODE_DEPTH" value="0.0" type="string"/>
			<att name="NODE_BORDER_TRANSPARENCY" value="255" type="string"/>
			<att name="NODE_LABEL_FONT_FACE" value="Dialog,plain,12" type="string"/>
			<att name="NODE_LABEL_TRANSPARENCY" value="255" type="string"/>
		</graphics>
	</node>
	<node id="MSLFYAEATPMLK" label="MSLFYAEATPMLK">
		<att name="numMSRuns" value="1" type="integer"/>
		<att name="numReplicates" value="1" type="integer"/>
		<att name="PCQ_ID" value="MSLFYAEATPMLK" type="string"/>
		<att name="numConnectedProteinNodes" value="2" type="integer"/>
		<att name="numPeptideSequences" value="1" type="integer"/>
		<att name="PeptideSequences" value="MSLFYAEATPMLK" type="string"/>
		<att name="significant" value="0" type="integer"/>
		<att name="numProteins" value="2" type="integer"/>
		<att name="ionCount" value="7" type="integer"/>
		<att name="Rc" value="0.4150374992788437" type="real"/>
		<att name="numPsms" value="2" type="integer"/>
		<att name="containsPTMs" value="0" type="integer"/>
		<att name="Ri" value="NaN" type="real"/>
		<att name="lightIons" value="4" type="integer"/>
		<att name="uniquePeptide" value="0" type="integer"/>
		<att name="isFiltered" value="0" type="integer"/>
		<att name="finalRatio" value="0.4150374992788437" type="real"/>
		<att name="heavyIons" value="3" type="integer"/>
		<att name="normHeavyIons" value="1.5" type="real"/>
		<att name="uniquePeptideNode" value="0" type="integer"/>
		<att name="normLightIons" value="2.0" type="real"/>
		<att name="isProtein" value="0" type="integer"/>
		<graphics type="ROUNDRECT" h="30" w="70" width="4" outline="#000000" fill="#ffffff">
			<att name="NODE_TOOLTIP" value="&lt;html&gt;MSLFYAEATPMLK&lt;br&gt;1 Peptide sequences&lt;br&gt;2 PSMs&lt;br&gt;Shared by 2 protein Nodes&lt;br&gt;Shared by 2 proteins&lt;br&gt;Detected in 1 MS runs&lt;br&gt;Detected in 1 Replicates&lt;br&gt;Ion count ratio Rc = 0.4 = log2( (4/2) / (3/2) )&lt;br&gt;Individual peptides in the node:&lt;br&gt;MSLFYAEATPMLK, 2 PSMs, Shared by 3 proteins, Detected in 1 MS Runs, Detected in 1 replicates, Rc = 0.4150374992788437&lt;br&gt;&lt;/html&gt;" type="string"/>
			<att name="NODE_NESTED_NETWORK_IMAGE_VISIBLE" value="true" type="string"/>
			<att name="NODE_BORDER_STROKE" value="SOLID" type="string"/>
			<att name="NODE_SELECTED" value="false" type="string"/>
			<att name="NODE_TRANSPARENCY" value="255" type="string"/>
			<att name="NODE_LABEL_WIDTH" value="200" type="string"/>
			<att name="NODE_LABEL" value="0.4" type="string"/>
			<att name="NODE_LABEL_FONT_SIZE" value="12" type="string"/>
			<att name="NODE_LABEL_TRANSPARENCY" value="255" type="string"/>
			<att name="NODE_LABEL_COLOR" value="#000000" type="string"/>
			<att name="NODE_VISIBLE" value="true" type="string"/>
			<att name="NODE_DEPTH" value="0.0" type="string"/>
			<att name="NODE_BORDER_TRANSPARENCY" value="255" type="string"/>
			<att name="NODE_LABEL_FONT_FACE" value="Dialog,plain,12" type="string"/>
			<att name="NODE_LABEL_TRANSPARENCY" value="255" type="string"/>
		</graphics>
	</node>
	<node id="Q9H0Q0" label="Q9H0Q0">
		<att name="ProteinDescription" value="Protein FAM49A" type="string"/>
		<att name="ACC" value="Q9H0Q0" type="string"/>
		<att name="numPeptideSequencesInProteins" value="1" type="integer"/>
		<att name="conclusiveProtein" value="1" type="integer"/>
		<att name="numConnectedPeptideNodes" value="1" type="integer"/>
		<att name="UniprotKB" value="Q9H0Q0" type="string"/>
		<att name="numProteins" value="1" type="integer"/>
		<att name="Classification2Case" value="6" type="string"/>
		<att name="GeneName" value="FAM49A" type="string"/>
		<att name="containsPTMs" value="0" type="integer"/>
		<att name="conclusiveProteinNode" value="0" type="integer"/>
		<att name="isFiltered" value="0" type="integer"/>
		<att name="ID" value="FA49A_HUMAN" type="string"/>
		<att name="numPsmsInProtein" value="2" type="integer"/>
		<att name="Species" value="[Homo sapiens]" type="string"/>
		<att name="isProtein" value="1" type="integer"/>
		<graphics type="ELLIPSE" h="30" w="70" width="4" outline="#000000" fill="#ffffff">
			<att name="NODE_TOOLTIP" value="&lt;html&gt;&lt;b&gt;Protein ACC(s):&lt;/b&gt;&lt;br&gt;Q9H0Q0&lt;br&gt;&lt;b&gt;Protein name(s):&lt;/b&gt;&lt;br&gt; Protein FAM49A&lt;br&gt;&lt;b&gt;Classification case(s):&lt;/b&gt;&lt;br&gt;&lt;b&gt;6&lt;/b&gt;: Not classified&lt;br&gt;&lt;b&gt;TAX:&lt;/b&gt; [Homo sapiens]&lt;br&gt;&lt;b&gt;Gene name:&lt;/b&gt; FAM49A&lt;/html&gt;" type="string"/>
			<att name="NODE_NESTED_NETWORK_IMAGE_VISIBLE" value="true" type="string"/>
			<att name="NODE_BORDER_STROKE" value="SOLID" type="string"/>
			<att name="NODE_SELECTED" value="false" type="string"/>
			<att name="NODE_TRANSPARENCY" value="255" type="string"/>
			<att name="NODE_LABEL_WIDTH" value="200" type="string"/>
			<att name="NODE_LABEL" value="Q9H0Q0" type="string"/>
			<att name="NODE_LABEL_FONT_SIZE" value="12" type="string"/>
			<att name="NODE_LABEL_TRANSPARENCY" value="255" type="string"/>
			<att name="NODE_LABEL_COLOR" value="#000000" type="string"/>
			<att name="NODE_VISIBLE" value="true" type="string"/>
			<att name="NODE_DEPTH" value="0.0" type="string"/>
			<att name="NODE_BORDER_TRANSPARENCY" value="255" type="string"/>
			<att name="NODE_LABEL_FONT_FACE" value="Dialog,plain,12" type="string"/>
			<att name="NODE_LABEL_TRANSPARENCY" value="255" type="string"/>
		</graphics>
	</node>
	<node id="DAEGILEDLQSYR" label="DAEGILEDLQSYR">
		<att name="numMSRuns" value="1" type="integer"/>
		<att name="numReplicates" value="1" type="integer"/>
		<att name="PCQ_ID" value="DAEGILEDLQSYR" type="string"/>
		<att name="numConnectedProteinNodes" value="2" type="integer"/>
		<att name="numPeptideSequences" value="1" type="integer"/>
		<att name="PeptideSequences" value="DAEGILEDLQSYR" type="string"/>
		<att name="significant" value="0" type="integer"/>
		<att name="numProteins" value="9" type="integer"/>
		<att name="ionCount" value="24" type="integer"/>
		<att name="Rc" value="0.0" type="real"/>
		<att name="numPsms" value="6" type="integer"/>
		<att name="containsPTMs" value="0" type="integer"/>
		<att name="Ri" value="NaN" type="real"/>
		<att name="lightIons" value="12" type="integer"/>
		<att name="uniquePeptide" value="0" type="integer"/>
		<att name="isFiltered" value="0" type="integer"/>
		<att name="finalRatio" value="0.0" type="real"/>
		<att name="heavyIons" value="12" type="integer"/>
		<att name="normHeavyIons" value="2.0" type="real"/>
		<att name="uniquePeptideNode" value="0" type="integer"/>
		<att name="normLightIons" value="2.0" type="real"/>
		<att name="isProtein" value="0" type="integer"/>
		<graphics type="ROUNDRECT" h="30" w="70" width="4" outline="#000000" fill="#ffffff">
			<att name="NODE_TOOLTIP" value="&lt;html&gt;DAEGILEDLQSYR&lt;br&gt;1 Peptide sequences&lt;br&gt;6 PSMs&lt;br&gt;Shared by 2 protein Nodes&lt;br&gt;Shared by 9 proteins&lt;br&gt;Detected in 1 MS runs&lt;br&gt;Detected in 1 Replicates&lt;br&gt;Ion count ratio Rc = 0 = log2( (12/6) / (12/6) )&lt;br&gt;Individual peptides in the node:&lt;br&gt;DAEGILEDLQSYR, 6 PSMs, Shared by 10 proteins, Detected in 1 MS Runs, Detected in 1 replicates, Rc = 0.0&lt;br&gt;&lt;/html&gt;" type="string"/>
			<att name="NODE_NESTED_NETWORK_IMAGE_VISIBLE" value="true" type="string"/>
			<att name="NODE_BORDER_STROKE" value="SOLID" type="string"/>
			<att name="NODE_SELECTED" value="false" type="string"/>
			<att name="NODE_TRANSPARENCY" value="255" type="string"/>
			<att name="NODE_LABEL_WIDTH" value="200" type="string"/>
			<att name="NODE_LABEL" value="0" type="string"/>
			<att name="NODE_LABEL_FONT_SIZE" value="12" type="string"/>
			<att name="NODE_LABEL_TRANSPARENCY" value="255" type="string"/>
			<att name="NODE_LABEL_COLOR" value="#000000" type="string"/>
			<att name="NODE_VISIBLE" value="true" type="string"/>
			<att name="NODE_DEPTH" value="0.0" type="string"/>
			<att name="NODE_BORDER_TRANSPARENCY" value="255" type="string"/>
			<att name="NODE_LABEL_FONT_FACE" value="Dialog,plain,12" type="string"/>
			<att name="NODE_LABEL_TRANSPARENCY" value="255" type="string"/>
		</graphics>
	</node>
	<node id="E5RFS4 E5RGI7 E5RHU5 E5RI16 E5RIR8 E5RJE1 E5RJL8 E5RK61" label="E5RFS4 E5RGI7 E5RHU5 E5RI16 E5RIR8 E5RJE1 E5RJL8 E5RK61">
		<att name="ProteinDescription" value="Protein FAM49B (Fragment)" type="string"/>
		<att name="ACC" value="E5RFS4 E5RGI7 E5RHU5 E5RI16 E5RIR8 E5RJE1 E5RJL8 E5RK61" type="string"/>
		<att name="numPeptideSequencesInProteins" value="1" type="integer"/>
		<att name="conclusiveProtein" value="1" type="integer"/>
		<att name="numConnectedPeptideNodes" value="1" type="integer"/>
		<att name="UniprotKB" value="E5RFS4 E5RGI7 E5RHU5 E5RI16 E5RIR8 E5RJE1 E5RJL8 E5RK61" type="string"/>
		<att name="numProteins" value="8" type="integer"/>
		<att name="Classification2Case" value="6" type="string"/>
		<att name="GeneName" value="FAM49B" type="string"/>
		<att name="containsPTMs" value="0" type="integer"/>
		<att name="conclusiveProteinNode" value="0" type="integer"/>
		<att name="isFiltered" value="0" type="integer"/>
		<att name="ID" value="E5RFS4_HUMAN E5RGI7_HUMAN E5RHU5_HUMAN E5RI16_HUMAN E5RIR8_HUMAN E5RJE1_HUMAN E5RJL8_HUMAN E5RK61_HUMAN" type="string"/>
		<att name="numPsmsInProtein" value="6" type="integer"/>
		<att name="Species" value="[Homo sapiens]" type="string"/>
		<att name="isProtein" value="1" type="integer"/>
		<graphics type="ELLIPSE" h="30" w="70" width="4" outline="#000000" fill="#ffffff">
			<att name="NODE_TOOLTIP" value="&lt;html&gt;&lt;b&gt;Protein ACC(s):&lt;/b&gt;&lt;br&gt;E5RFS4 E5RGI7 E5RHU5 E5RI16 E5RIR8 E5RJE1 E5RJL8 E5RK61&lt;br&gt;&lt;b&gt;Protein name(s):&lt;/b&gt;&lt;br&gt; Protein FAM49B (Fragment)&lt;br&gt;&lt;b&gt;Classification case(s):&lt;/b&gt;&lt;br&gt;&lt;b&gt;6&lt;/b&gt;: Not classified&lt;br&gt;&lt;b&gt;TAX:&lt;/b&gt; [Homo sapiens]&lt;br&gt;&lt;b&gt;Gene name:&lt;/b&gt; FAM49B&lt;/html&gt;" type="string"/>
			<att name="NODE_NESTED_NETWORK_IMAGE_VISIBLE" value="true" type="string"/>
			<att name="NODE_BORDER_STROKE" value="SOLID" type="string"/>
			<att name="NODE_SELECTED" value="false" type="string"/>
			<att name="NODE_TRANSPARENCY" value="255" type="string"/>
			<att name="NODE_LABEL_WIDTH" value="200" type="string"/>
			<att name="NODE_LABEL" value="E5RFS4 E5RGI7 E5RHU5 E5RI16 E5RIR8 E5RJE1 E5RJL8 E5RK61" type="string"/>
			<att name="NODE_LABEL_FONT_SIZE" value="12" type="string"/>
			<att name="NODE_LABEL_TRANSPARENCY" value="255" type="string"/>
			<att name="NODE_LABEL_COLOR" value="#000000" type="string"/>
			<att name="NODE_VISIBLE" value="true" type="string"/>
			<att name="NODE_DEPTH" value="0.0" type="string"/>
			<att name="NODE_BORDER_TRANSPARENCY" value="255" type="string"/>
			<att name="NODE_LABEL_FONT_FACE" value="Dialog,plain,12" type="string"/>
			<att name="NODE_LABEL_TRANSPARENCY" value="255" type="string"/>
		</graphics>
	</node>
	<node id="SPTAALNESLVECPK" label="SPTAALNESLVECPK">
		<att name="numMSRuns" value="1" type="integer"/>
		<att name="numReplicates" value="1" type="integer"/>
		<att name="PCQ_ID" value="SPTAALNESLVECPK" type="string"/>
		<att name="numConnectedProteinNodes" value="1" type="integer"/>
		<att name="numPeptideSequences" value="1" type="integer"/>
		<att name="PeptideSequences" value="SPTAALNESLVECPK" type="string"/>
		<att name="significant" value="1" type="integer"/>
		<att name="numProteins" value="1" type="integer"/>
		<att name="ionCount" value="6" type="integer"/>
		<att name="Rc" value="-Infinity" type="real"/>
		<att name="numPsms" value="2" type="integer"/>
		<att name="containsPTMs" value="0" type="integer"/>
		<att name="Ri" value="NaN" type="real"/>
		<att name="lightIons" value="0" type="integer"/>
		<att name="uniquePeptide" value="1" type="integer"/>
		<att name="isFiltered" value="0" type="integer"/>
		<att name="finalRatio" value="-Infinity" type="real"/>
		<att name="heavyIons" value="6" type="integer"/>
		<att name="normHeavyIons" value="3.0" type="real"/>
		<att name="uniquePeptideNode" value="1" type="integer"/>
		<att name="normLightIons" value="0.0" type="real"/>
		<att name="isProtein" value="0" type="integer"/>
		<graphics type="ROUNDRECT" h="30" w="70" width="4" outline="#000000" fill="#0000ff">
			<att name="NODE_TOOLTIP" value="&lt;html&gt;SPTAALNESLVECPK&lt;br&gt;1 Peptide sequences&lt;br&gt;2 PSMs&lt;br&gt;Shared by 1 protein Nodes&lt;br&gt;Shared by 1 proteins&lt;br&gt;Detected in 1 MS runs&lt;br&gt;Detected in 1 Replicates&lt;br&gt;Ion count ratio Rc = -Infinity = log2( (0) / (6/2) )&lt;br&gt;Individual peptides in the node:&lt;br&gt;SPTAALNESLVECPK, 2 PSMs, Shared by 1 proteins, Detected in 1 MS Runs, Detected in 1 replicates, Rc = -Infinity&lt;br&gt;&lt;/html&gt;" type="string"/>
			<att name="NODE_NESTED_NETWORK_IMAGE_VISIBLE" value="true" type="string"/>
			<att name="NODE_BORDER_STROKE" value="SOLID" type="string"/>
			<att name="NODE_SELECTED" value="false" type="string"/>
			<att name="NODE_TRANSPARENCY" value="255" type="string"/>
			<att name="NODE_LABEL_WIDTH" value="200" type="string"/>
			<att name="NODE_LABEL" value="-Infinity*" type="string"/>
			<att name="NODE_LABEL_FONT_SIZE" value="12" type="string"/>
			<att name="NODE_LABEL_TRANSPARENCY" value="255" type="string"/>
			<att name="NODE_LABEL_COLOR" value="#000000" type="string"/>
			<att name="NODE_VISIBLE" value="true" type="string"/>
			<att name="NODE_DEPTH" value="0.0" type="string"/>
			<att name="NODE_BORDER_TRANSPARENCY" value="255" type="string"/>
			<att name="NODE_LABEL_FONT_FACE" value="Dialog,plain,12" type="string"/>
			<att name="NODE_LABEL_TRANSPARENCY" value="255" type="string"/>
		</graphics>
	</node>
	<node id="Q53EZ4" label="Q53EZ4">
		<att name="ProteinDescription" value="Centrosomal protein of 55 kDa OS=Homo sapiens GN=CEP55 PE=1 SV=3 " type="string"/>
		<att name="ACC" value="Q53EZ4" type="string"/>
		<att name="numPeptideSequencesInProteins" value="1" type="integer"/>
		<att name="conclusiveProtein" value="1" type="integer"/>
		<att name="numConnectedPeptideNodes" value="1" type="integer"/>
		<att name="UniprotKB" value="Q53EZ4" type="string"/>
		<att name="numProteins" value="1" type="integer"/>
		<att name="GeneName" value="CEP55" type="string"/>
		<att name="containsPTMs" value="0" type="integer"/>
		<att name="conclusiveProteinNode" value="1" type="integer"/>
		<att name="isFiltered" value="0" type="integer"/>
		<att name="ID" value="CEP55_HUMAN" type="string"/>
		<att name="numPsmsInProtein" value="2" type="integer"/>
		<att name="Species" value="[Homo sapiens]" type="string"/>
		<att name="isProtein" value="1" type="integer"/>
		<graphics type="ELLIPSE" h="30" w="70" width="4" outline="#000000" fill="#ffffff">
			<att name="NODE_TOOLTIP" value="&lt;html&gt;&lt;b&gt;Protein ACC(s):&lt;/b&gt;&lt;br&gt;Q53EZ4&lt;br&gt;&lt;b&gt;Protein name(s):&lt;/b&gt;&lt;br&gt; Centrosomal protein of 55 kDa OS=Homo sapiens GN=CEP55 PE=1 SV=3 &lt;br&gt;&lt;b&gt;TAX:&lt;/b&gt; [Homo sapiens]&lt;br&gt;&lt;b&gt;Gene name:&lt;/b&gt; CEP55&lt;/html&gt;" type="string"/>
			<att name="NODE_NESTED_NETWORK_IMAGE_VISIBLE" value="true" type="string"/>
			<att name="NODE_BORDER_STROKE" value="SOLID" type="string"/>
			<att name="NODE_SELECTED" value="false" type="string"/>
			<att name="NODE_TRANSPARENCY" value="255" type="string"/>
			<att name="NODE_LABEL_WIDTH" value="200" type="string"/>
			<att name="NODE_LABEL" value="Q53EZ4" type="string"/>
			<att name="NODE_LABEL_FONT_SIZE" value="12" type="string"/>
			<att name="NODE_LABEL_TRANSPARENCY" value="255" type="string"/>
			<att name="NODE_LABEL_COLOR" value="#000000" type="string"/>
			<att name="NODE_VISIBLE" value="true" type="string"/>
			<att name="NODE_DEPTH" value="0.0" type="string"/>
			<att name="NODE_BORDER_TRANSPARENCY" value="255" type="string"/>
			<att name="NODE_LABEL_FONT_FACE" value="Dialog,plain,12" type="string"/>
			<att name="NODE_LABEL_TRANSPARENCY" value="255" type="string"/>
		</graphics>
	</node>
	<node id="ELPSTFGQLSALK_LTVLPDEICNLK" label="ELPSTFGQLSALK_LTVLPDEICNLK">
		<att name="numMSRuns" value="2" type="integer"/>
		<att name="numReplicates" value="1" type="integer"/>
		<att name="PCQ_ID" value="ELPSTFGQLSALK_LTVLPDEICNLK" type="string"/>
		<att name="numConnectedProteinNodes" value="1" type="integer"/>
		<att name="numPeptideSequences" value="2" type="integer"/>
		<att name="PeptideSequences" value="ELPSTFGQLSALK_LTVLPDEICNLK" type="string"/>
		<att name="significant" value="0" type="integer"/>
		<att name="numProteins" value="2" type="integer"/>
		<att name="ionCount" value="15" type="integer"/>
		<att name="Rc" value="0.19264507794239583" type="real"/>
		<att name="numPsms" value="4" type="integer"/>
		<att name="containsPTMs" value="0" type="integer"/>
		<att name="Ri" value="NaN" type="real"/>
		<att name="lightIons" value="8" type="integer"/>
		<att name="uniquePeptide" value="0" type="integer"/>
		<att name="isFiltered" value="0" type="integer"/>
		<att name="finalRatio" value="0.19264507794239583" type="real"/>
		<att name="heavyIons" value="7" type="integer"/>
		<att name="normHeavyIons" value="3.5" type="real"/>
		<att name="uniquePeptideNode" value="1" type="integer"/>
		<att name="normLightIons" value="4.0" type="real"/>
		<att name="isProtein" value="0" type="integer"/>
		<graphics type="ROUNDRECT" h="30" w="70" width="4" outline="#000000" fill="#ffffff">
			<att name="NODE_TOOLTIP" value="&lt;html&gt;ELPSTFGQLSALK_LTVLPDEICNLK&lt;br&gt;2 Peptide sequences&lt;br&gt;4 PSMs&lt;br&gt;Shared by 1 protein Nodes&lt;br&gt;Shared by 2 proteins&lt;br&gt;Detected in 2 MS runs&lt;br&gt;Detected in 1 Replicates&lt;br&gt;Ion count ratio Rc = 0.2 = log2( (5/2 + 3/2) / (3/2 + 4/2) )&lt;br&gt;Individual peptides in the node:&lt;br&gt;ELPSTFGQLSALK, 2 PSMs, Shared by 2 proteins, Detected in 1 MS Runs, Detected in 1 replicates, Rc = 0.7369655941662062&lt;br&gt;LTVLPDEICNLK, 2 PSMs, Shared by 2 proteins, Detected in 1 MS Runs, Detected in 1 replicates, Rc = -0.4150374992788438&lt;br&gt;&lt;/html&gt;" type="string"/>
			<att name="NODE_NESTED_NETWORK_IMAGE_VISIBLE" value="true" type="string"/>
			<att name="NODE_BORDER_STROKE" value="SOLID" type="string"/>
			<att name="NODE_SELECTED" value="false" type="string"/>
			<att name="NODE_TRANSPARENCY" value="255" type="string"/>
			<att name="NODE_LABEL_WIDTH" value="200" type="string"/>
			<att name="NODE_LABEL" value="0.2" type="string"/>
			<att name="NODE_LABEL_FONT_SIZE" value="12" type="string"/>
			<att name="NODE_LABEL_TRANSPARENCY" value="255" type="string"/>
			<att name="NODE_LABEL_COLOR" value="#000000" type="string"/>
			<att name="NODE_VISIBLE" value="true" type="string"/>
			<att name="NODE_DEPTH" value="0.0" type="string"/>
			<att name="NODE_BORDER_TRANSPARENCY" value="255" type="string"/>
			<att name="NODE_LABEL_FONT_FACE" value="Dialog,plain,12" type="string"/>
			<att name="NODE_LABEL_TRANSPARENCY" value="255" type="string"/>
		</graphics>
	</node>
	<node id="H3BSW0 Q8N9N7" label="H3BSW0 Q8N9N7">
		<att name="ProteinDescription" value="Leucine-rich repeat-containing protein 57 (Fragment) OS=Homo sapiens GN=LRRC57 PE=4 SV=1  #### Leucine-rich repeat-containing protein 57" type="string"/>
		<att name="ACC" value="H3BSW0 Q8N9N7" type="string"/>
		<att name="numPeptideSequencesInProteins" value="2" type="integer"/>
		<att name="conclusiveProtein" value="0" type="integer"/>
		<att name="numConnectedPeptideNodes" value="2" type="integer"/>
		<att name="UniprotKB" value="H3BSW0 Q8N9N7" type="string"/>
		<att name="numProteins" value="2" type="integer"/>
		<att name="GeneName" value="LRRC57" type="string"/>
		<att name="containsPTMs" value="0" type="integer"/>
		<att name="conclusiveProteinNode" value="1" type="integer"/>
		<att name="isFiltered" value="0" type="integer"/>
		<att name="ID" value="H3BSW0_HUMAN LRC57_HUMAN" type="string"/>
		<att name="numPsmsInProtein" value="4" type="integer"/>
		<att name="Species" value="[Homo sapiens]" type="string"/>
		<att name="isProtein" value="1" type="integer"/>
		<graphics type="ELLIPSE" h="30" w="70" width="4" outline="#000000" fill="#ffffff">
			<att name="NODE_TOOLTIP" value="&lt;html&gt;&lt;b&gt;Protein ACC(s):&lt;/b&gt;&lt;br&gt;H3BSW0 Q8N9N7&lt;br&gt;&lt;b&gt;Protein name(s):&lt;/b&gt;&lt;br&gt; Leucine-rich repeat-containing protein 57 (Fragment) OS=Homo sapiens GN=LRRC57 PE=4 SV=1 &lt;br&gt;Leucine-rich repeat-containing protein 57&lt;br&gt;&lt;b&gt;TAX:&lt;/b&gt; [Homo sapiens]&lt;br&gt;&lt;b&gt;Gene name:&lt;/b&gt; LRRC57&lt;/html&gt;" type="string"/>
			<att name="NODE_NESTED_NETWORK_IMAGE_VISIBLE" value="true" type="string"/>
			<att name="NODE_BORDER_STROKE" value="SOLID" type="string"/>
			<att name="NODE_SELECTED" value="false" type="string"/>
			<att name="NODE_TRANSPARENCY" value="255" type="string"/>
			<att name="NODE_LABEL_WIDTH" value="200" type="string"/>
			<att name="NODE_LABEL" value="H3BSW0 Q8N9N7" type="string"/>
			<att name="NODE_LABEL_FONT_SIZE" value="12" type="string"/>
			<att name="NODE_LABEL_TRANSPARENCY" value="255" type="string"/>
			<att name="NODE_LABEL_COLOR" value="#000000" type="string"/>
			<att name="NODE_VISIBLE" value="true" type="string"/>
			<att name="NODE_DEPTH" value="0.0" type="string"/>
			<att name="NODE_BORDER_TRANSPARENCY" value="255" type="string"/>
			<att name="NODE_LABEL_FONT_FACE" value="Dialog,plain,12" type="string"/>
			<att name="NODE_LABEL_TRANSPARENCY" value="255" type="string"/>
		</graphics>
	</node>
	<node id="EGFDALDPFIPILVSNYNPK_ELLFLSNANPSLLER_GSPLGEVVEQGITR" label="EGFDALDPFIPILVSNYNPK_ELLFLSNANPSLLER_GSPLGEVVEQGITR">
		<att name="numMSRuns" value="5" type="integer"/>
		<att name="numReplicates" value="1" type="integer"/>
		<att name="PCQ_ID" value="EGFDALDPFIPILVSNYNPK_ELLFLSNANPSLLER_GSPLGEVVEQGITR" type="string"/>
		<att name="numConnectedProteinNodes" value="1" type="integer"/>
		<att name="numPeptideSequences" value="3" type="integer"/>
		<att name="PeptideSequences" value="EGFDALDPFIPILVSNYNPK_ELLFLSNANPSLLER_GSPLGEVVEQGITR" type="string"/>
		<att name="significant" value="0" type="integer"/>
		<att name="numProteins" value="1" type="integer"/>
		<att name="ionCount" value="30" type="integer"/>
		<att name="Rc" value="-0.8171359428501895" type="real"/>
		<att name="numPsms" value="14" type="integer"/>
		<att name="containsPTMs" value="0" type="integer"/>
		<att name="Ri" value="NaN" type="real"/>
		<att name="lightIons" value="13" type="integer"/>
		<att name="uniquePeptide" value="1" type="integer"/>
		<att name="isFiltered" value="0" type="integer"/>
		<att name="finalRatio" value="-0.8171359428501895" type="real"/>
		<att name="heavyIons" value="17" type="integer"/>
		<att name="normHeavyIons" value="3.7" type="real"/>
		<att name="uniquePeptideNode" value="1" type="integer"/>
		<att name="normLightIons" value="2.1" type="real"/>
		<att name="isProtein" value="0" type="integer"/>
		<graphics type="ROUNDRECT" h="30" w="70" width="4" outline="#000000" fill="#ffffff">
			<att name="NODE_TOOLTIP" value="&lt;html&gt;EGFDALDPFIPILVSNYNPK_ELLFLSNANPSLLER_GSPLGEVVEQGITR&lt;br&gt;3 Peptide sequences&lt;br&gt;14 PSMs&lt;br&gt;Shared by 1 protein Nodes&lt;br&gt;Shared by 1 proteins&lt;br&gt;Detected in 5 MS runs&lt;br&gt;Detected in 1 Replicates&lt;br&gt;Ion count ratio Rc = -0.8 = log2( (11/10 + 0 + 2/2) / (12/10 + 2/2 + 3/2) )&lt;br&gt;Individual peptides in the node:&lt;br&gt;EGFDALDPFIPILVSNYNPK, 10 PSMs, Shared by 1 proteins, Detected in 3 MS Runs, Detected in 1 replicates, Rc = -0.12553088208385899&lt;br&gt;ELLFLSNANPSLLER, 2 PSMs, Shared by 1 proteins, Detected in 1 MS Runs, Detected in 1 replicates, Rc = -Infinity&lt;br&gt;GSPLGEVVEQGITR, 2 PSMs, Shared by 1 proteins, Detected in 1 MS Runs, Detected in 1 replicates, Rc = -0.5849625007211563&lt;br&gt;&lt;/html&gt;" type="string"/>
			<att name="NODE_NESTED_NETWORK_IMAGE_VISIBLE" value="true" type="string"/>
			<att name="NODE_BORDER_STROKE" value="SOLID" type="string"/>
			<att name="NODE_SELECTED" value="false" type="string"/>
			<att name="NODE_TRANSPARENCY" value="255" type="string"/>
			<att name="NODE_LABEL_WIDTH" value="200" type="string"/>
			<att name="NODE_LABEL" value="-0.8" type="string"/>
			<att name="NODE_LABEL_FONT_SIZE" value="12" type="string"/>
			<att name="NODE_LABEL_TRANSPARENCY" value="255" type="string"/>
			<att name="NODE_LABEL_COLOR" value="#000000" type="string"/>
			<att name="NODE_VISIBLE" value="true" type="string"/>
			<att name="NODE_DEPTH" value="0.0" type="string"/>
			<att name="NODE_BORDER_TRANSPARENCY" value="255" type="string"/>
			<att name="NODE_LABEL_FONT_FACE" value="Dialog,plain,12" type="string"/>
			<att name="NODE_LABEL_TRANSPARENCY" value="255" type="string"/>
		</graphics>
	</node>
	<node id="P51398" label="P51398">
		<att name="ProteinDescription" value="28S ribosomal protein S29, mitochondrial OS=Homo sapiens GN=DAP3 PE=1 SV=1 " type="string"/>
		<att name="ACC" value="P51398" type="string"/>
		<att name="numPeptideSequencesInProteins" value="3" type="integer"/>
		<att name="conclusiveProtein" value="0" type="integer"/>
		<att name="numConnectedPeptideNodes" value="3" type="integer"/>
		<att name="UniprotKB" value="P51398" type="string"/>
		<att name="numProteins" value="1" type="integer"/>
		<att name="GeneName" value="DAP3" type="string"/>
		<att name="containsPTMs" value="0" type="integer"/>
		<att name="conclusiveProteinNode" value="1" type="integer"/>
		<att name="isFiltered" value="0" type="integer"/>
		<att name="ID" value="RT29_HUMAN" type="string"/>
		<att name="numPsmsInProtein" value="14" type="integer"/>
		<att name="Species" value="[Homo sapiens]" type="string"/>
		<att name="isProtein" value="1" type="integer"/>
		<graphics type="ELLIPSE" h="30" w="70" width="4" outline="#000000" fill="#ffffff">
			<att name="NODE_TOOLTIP" value="&lt;html&gt;&lt;b&gt;Protein ACC(s):&lt;/b&gt;&lt;br&gt;P51398&lt;br&gt;&lt;b&gt;Protein name(s):&lt;/b&gt;&lt;br&gt; 28S ribosomal protein S29, mitochondrial OS=Homo sapiens GN=DAP3 PE=1 SV=1 &lt;br&gt;&lt;b&gt;TAX:&lt;/b&gt; [Homo sapiens]&lt;br&gt;&lt;b&gt;Gene name:&lt;/b&gt; DAP3&lt;/html&gt;" type="string"/>
			<att name="NODE_NESTED_NETWORK_IMAGE_VISIBLE" value="true" type="string"/>
			<att name="NODE_BORDER_STROKE" value="SOLID" type="string"/>
			<att name="NODE_SELECTED" value="false" type="string"/>
			<att name="NODE_TRANSPARENCY" value="255" type="string"/>
			<att name="NODE_LABEL_WIDTH" value="200" type="string"/>
			<att name="NODE_LABEL" value="P51398" type="string"/>
			<att name="NODE_LABEL_FONT_SIZE" value="12" type="string"/>
			<att name="NODE_LABEL_TRANSPARENCY" value="255" type="string"/>
			<att name="NODE_LABEL_COLOR" value="#000000" type="string"/>
			<att name="NODE_VISIBLE" value="true" type="string"/>
			<att name="NODE_DEPTH" value="0.0" type="string"/>
			<att name="NODE_BORDER_TRANSPARENCY" value="255" type="string"/>
			<att name="NODE_LABEL_FONT_FACE" value="Dialog,plain,12" type="string"/>
			<att name="NODE_LABEL_TRANSPARENCY" value="255" type="string"/>
		</graphics>
	</node>
	<node id="C9J9W7" label="C9J9W7">
		<att name="ProteinDescription" value="CCAAT/enhancer-binding protein zeta (Fragment)" type="string"/>
		<att name="ACC" value="C9J9W7" type="string"/>
		<att name="numPeptideSequencesInProteins" value="1" type="integer"/>
		<att name="conclusiveProtein" value="1" type="integer"/>
		<att name="numConnectedPeptideNodes" value="1" type="integer"/>
		<att name="UniprotKB" value="C9J9W7" type="string"/>
		<att name="numProteins" value="1" type="integer"/>
		<att name="Classification2Case" value="6" type="string"/>
		<att name="GeneName" value="CEBPZ" type="string"/>
		<att name="containsPTMs" value="0" type="integer"/>
		<att name="conclusiveProteinNode" value="0" type="integer"/>
		<att name="isFiltered" value="0" type="integer"/>
		<att name="ID" value="C9J9W7_HUMAN" type="string"/>
		<att name="numPsmsInProtein" value="2" type="integer"/>
		<att name="Species" value="[Homo sapiens]" type="string"/>
		<att name="isProtein" value="1" type="integer"/>
		<graphics type="ELLIPSE" h="30" w="70" width="4" outline="#000000" fill="#ffffff">
			<att name="NODE_TOOLTIP" value="&lt;html&gt;&lt;b&gt;Protein ACC(s):&lt;/b&gt;&lt;br&gt;C9J9W7&lt;br&gt;&lt;b&gt;Protein name(s):&lt;/b&gt;&lt;br&gt; CCAAT/enhancer-binding protein zeta (Fragment)&lt;br&gt;&lt;b&gt;Classification case(s):&lt;/b&gt;&lt;br&gt;&lt;b&gt;6&lt;/b&gt;: Not classified&lt;br&gt;&lt;b&gt;TAX:&lt;/b&gt; [Homo sapiens]&lt;br&gt;&lt;b&gt;Gene name:&lt;/b&gt; CEBPZ&lt;/html&gt;" type="string"/>
			<att name="NODE_NESTED_NETWORK_IMAGE_VISIBLE" value="true" type="string"/>
			<att name="NODE_BORDER_STROKE" value="SOLID" type="string"/>
			<att name="NODE_SELECTED" value="false" type="string"/>
			<att name="NODE_TRANSPARENCY" value="255" type="string"/>
			<att name="NODE_LABEL_WIDTH" value="200" type="string"/>
			<att name="NODE_LABEL" value="C9J9W7" type="string"/>
			<att name="NODE_LABEL_FONT_SIZE" value="12" type="string"/>
			<att name="NODE_LABEL_TRANSPARENCY" value="255" type="string"/>
			<att name="NODE_LABEL_COLOR" value="#000000" type="string"/>
			<att name="NODE_VISIBLE" value="true" type="string"/>
			<att name="NODE_DEPTH" value="0.0" type="string"/>
			<att name="NODE_BORDER_TRANSPARENCY" value="255" type="string"/>
			<att name="NODE_LABEL_FONT_FACE" value="Dialog,plain,12" type="string"/>
			<att name="NODE_LABEL_TRANSPARENCY" value="255" type="string"/>
		</graphics>
	</node>
	<node id="GAIDDLQQGELEAFIQNLNLAK" label="GAIDDLQQGELEAFIQNLNLAK">
		<att name="numMSRuns" value="1" type="integer"/>
		<att name="numReplicates" value="1" type="integer"/>
		<att name="PCQ_ID" value="GAIDDLQQGELEAFIQNLNLAK" type="string"/>
		<att name="numConnectedProteinNodes" value="2" type="integer"/>
		<att name="numPeptideSequences" value="1" type="integer"/>
		<att name="PeptideSequences" value="GAIDDLQQGELEAFIQNLNLAK" type="string"/>
		<att name="significant" value="0" type="integer"/>
		<att name="numProteins" value="2" type="integer"/>
		<att name="ionCount" value="3" type="integer"/>
		<att name="Rc" value="-1.0" type="real"/>
		<att name="numPsms" value="2" type="integer"/>
		<att name="containsPTMs" value="0" type="integer"/>
		<att name="Ri" value="NaN" type="real"/>
		<att name="lightIons" value="1" type="integer"/>
		<att name="uniquePeptide" value="0" type="integer"/>
		<att name="isFiltered" value="0" type="integer"/>
		<att name="finalRatio" value="-1.0" type="real"/>
		<att name="heavyIons" value="2" type="integer"/>
		<att name="normHeavyIons" value="1.0" type="real"/>
		<att name="uniquePeptideNode" value="0" type="integer"/>
		<att name="normLightIons" value="0.5" type="real"/>
		<att name="isProtein" value="0" type="integer"/>
		<graphics type="ROUNDRECT" h="30" w="70" width="4" outline="#000000" fill="#ffffff">
			<att name="NODE_TOOLTIP" value="&lt;html&gt;GAIDDLQQGELEAFIQNLNLAK&lt;br&gt;1 Peptide sequences&lt;br&gt;2 PSMs&lt;br&gt;Shared by 2 protein Nodes&lt;br&gt;Shared by 2 proteins&lt;br&gt;Detected in 1 MS runs&lt;br&gt;Detected in 1 Replicates&lt;br&gt;Ion count ratio Rc = -1 = log2( (1/2) / (2/2) )&lt;br&gt;Individual peptides in the node:&lt;br&gt;GAIDDLQQGELEAFIQNLNLAK, 2 PSMs, Shared by 2 proteins, Detected in 1 MS Runs, Detected in 1 replicates, Rc = -1.0&lt;br&gt;&lt;/html&gt;" type="string"/>
			<att name="NODE_NESTED_NETWORK_IMAGE_VISIBLE" value="true" type="string"/>
			<att name="NODE_BORDER_STROKE" value="SOLID" type="string"/>
			<att name="NODE_SELECTED" value="false" type="string"/>
			<att name="NODE_TRANSPARENCY" value="255" type="string"/>
			<att name="NODE_LABEL_WIDTH" value="200" type="string"/>
			<att name="NODE_LABEL" value="-1" type="string"/>
			<att name="NODE_LABEL_FONT_SIZE" value="12" type="string"/>
			<att name="NODE_LABEL_TRANSPARENCY" value="255" type="string"/>
			<att name="NODE_LABEL_COLOR" value="#000000" type="string"/>
			<att name="NODE_VISIBLE" value="true" type="string"/>
			<att name="NODE_DEPTH" value="0.0" type="string"/>
			<att name="NODE_BORDER_TRANSPARENCY" value="255" type="string"/>
			<att name="NODE_LABEL_FONT_FACE" value="Dialog,plain,12" type="string"/>
			<att name="NODE_LABEL_TRANSPARENCY" value="255" type="string"/>
		</graphics>
	</node>
	<node id="Q03701" label="Q03701">
		<att name="ProteinDescription" value="CCAAT/enhancer-binding protein zeta OS=Homo sapiens GN=CEBPZ PE=1 SV=3 " type="string"/>
		<att name="ACC" value="Q03701" type="string"/>
		<att name="numPeptideSequencesInProteins" value="4" type="integer"/>
		<att name="conclusiveProtein" value="0" type="integer"/>
		<att name="numConnectedPeptideNodes" value="4" type="integer"/>
		<att name="UniprotKB" value="Q03701" type="string"/>
		<att name="numProteins" value="1" type="integer"/>
		<att name="Classification2Case" value="6" type="string"/>
		<att name="GeneName" value="CEBPZ" type="string"/>
		<att name="containsPTMs" value="0" type="integer"/>
		<att name="conclusiveProteinNode" value="1" type="integer"/>
		<att name="isFiltered" value="0" type="integer"/>
		<att name="ID" value="CEBPZ_HUMAN" type="string"/>
		<att name="numPsmsInProtein" value="8" type="integer"/>
		<att name="Species" value="[Homo sapiens]" type="string"/>
		<att name="isProtein" value="1" type="integer"/>
		<graphics type="ELLIPSE" h="30" w="70" width="4" outline="#000000" fill="#ffffff">
			<att name="NODE_TOOLTIP" value="&lt;html&gt;&lt;b&gt;Protein ACC(s):&lt;/b&gt;&lt;br&gt;Q03701&lt;br&gt;&lt;b&gt;Protein name(s):&lt;/b&gt;&lt;br&gt; CCAAT/enhancer-binding protein zeta OS=Homo sapiens GN=CEBPZ PE=1 SV=3 &lt;br&gt;&lt;b&gt;Classification case(s):&lt;/b&gt;&lt;br&gt;&lt;b&gt;6&lt;/b&gt;: Not classified&lt;br&gt;&lt;b&gt;TAX:&lt;/b&gt; [Homo sapiens]&lt;br&gt;&lt;b&gt;Gene name:&lt;/b&gt; CEBPZ&lt;/html&gt;" type="string"/>
			<att name="NODE_NESTED_NETWORK_IMAGE_VISIBLE" value="true" type="string"/>
			<att name="NODE_BORDER_STROKE" value="SOLID" type="string"/>
			<att name="NODE_SELECTED" value="false" type="string"/>
			<att name="NODE_TRANSPARENCY" value="255" type="string"/>
			<att name="NODE_LABEL_WIDTH" value="200" type="string"/>
			<att name="NODE_LABEL" value="Q03701" type="string"/>
			<att name="NODE_LABEL_FONT_SIZE" value="12" type="string"/>
			<att name="NODE_LABEL_TRANSPARENCY" value="255" type="string"/>
			<att name="NODE_LABEL_COLOR" value="#000000" type="string"/>
			<att name="NODE_VISIBLE" value="true" type="string"/>
			<att name="NODE_DEPTH" value="0.0" type="string"/>
			<att name="NODE_BORDER_TRANSPARENCY" value="255" type="string"/>
			<att name="NODE_LABEL_FONT_FACE" value="Dialog,plain,12" type="string"/>
			<att name="NODE_LABEL_TRANSPARENCY" value="255" type="string"/>
		</graphics>
	</node>
	<node id="ALLVQVVNK_ELLITDLLPDNR_NPLFCGAENTSLWELK" label="ALLVQVVNK_ELLITDLLPDNR_NPLFCGAENTSLWELK">
		<att name="numMSRuns" value="2" type="integer"/>
		<att name="numReplicates" value="1" type="integer"/>
		<att name="PCQ_ID" value="ALLVQVVNK_ELLITDLLPDNR_NPLFCGAENTSLWELK" type="string"/>
		<att name="numConnectedProteinNodes" value="1" type="integer"/>
		<att name="numPeptideSequences" value="3" type="integer"/>
		<att name="PeptideSequences" value="ALLVQVVNK_ELLITDLLPDNR_NPLFCGAENTSLWELK" type="string"/>
		<att name="significant" value="0" type="integer"/>
		<att name="numProteins" value="1" type="integer"/>
		<att name="ionCount" value="16" type="integer"/>
		<att name="Rc" value="-0.36257007938470825" type="real"/>
		<att name="numPsms" value="6" type="integer"/>
		<att name="containsPTMs" value="0" type="integer"/>
		<att name="Ri" value="NaN" type="real"/>
		<att name="lightIons" value="7" type="integer"/>
		<att name="uniquePeptide" value="1" type="integer"/>
		<att name="isFiltered" value="0" type="integer"/>
		<att name="finalRatio" value="-0.36257007938470825" type="real"/>
		<att name="heavyIons" value="9" type="integer"/>
		<att name="normHeavyIons" value="4.5" type="real"/>
		<att name="uniquePeptideNode" value="1" type="integer"/>
		<att name="normLightIons" value="3.5" type="real"/>
		<att name="isProtein" value="0" type="integer"/>
		<graphics type="ROUNDRECT" h="30" w="70" width="4" outline="#000000" fill="#ffffff">
			<att name="NODE_TOOLTIP" value="&lt;html&gt;ALLVQVVNK_ELLITDLLPDNR_NPLFCGAENTSLWELK&lt;br&gt;3 Peptide sequences&lt;br&gt;6 PSMs&lt;br&gt;Shared by 1 protein Nodes&lt;br&gt;Shared by 1 proteins&lt;br&gt;Detected in 2 MS runs&lt;br&gt;Detected in 1 Replicates&lt;br&gt;Ion count ratio Rc = -0.4 = log2( (4/2 + 2/2 + 1/2) / (5/2 + 2/2 + 2/2) )&lt;br&gt;Individual peptides in the node:&lt;br&gt;ALLVQVVNK, 2 PSMs, Shared by 1 proteins, Detected in 1 MS Runs, Detected in 1 replicates, Rc = -0.3219280948873623&lt;br&gt;ELLITDLLPDNR, 2 PSMs, Shared by 1 proteins, Detected in 1 MS Runs, Detected in 1 replicates, Rc = 0.0&lt;br&gt;NPLFCGAENTSLWELK, 2 PSMs, Shared by 1 proteins, Detected in 1 MS Runs, Detected in 1 replicates, Rc = -1.0&lt;br&gt;&lt;/html&gt;" type="string"/>
			<att name="NODE_NESTED_NETWORK_IMAGE_VISIBLE" value="true" type="string"/>
			<att name="NODE_BORDER_STROKE" value="SOLID" type="string"/>
			<att name="NODE_SELECTED" value="false" type="string"/>
			<att name="NODE_TRANSPARENCY" value="255" type="string"/>
			<att name="NODE_LABEL_WIDTH" value="200" type="string"/>
			<att name="NODE_LABEL" value="-0.4" type="string"/>
			<att name="NODE_LABEL_FONT_SIZE" value="12" type="string"/>
			<att name="NODE_LABEL_TRANSPARENCY" value="255" type="string"/>
			<att name="NODE_LABEL_COLOR" value="#000000" type="string"/>
			<att name="NODE_VISIBLE" value="true" type="string"/>
			<att name="NODE_DEPTH" value="0.0" type="string"/>
			<att name="NODE_BORDER_TRANSPARENCY" value="255" type="string"/>
			<att name="NODE_LABEL_FONT_FACE" value="Dialog,plain,12" type="string"/>
			<att name="NODE_LABEL_TRANSPARENCY" value="255" type="string"/>
		</graphics>
	</node>
	<node id="GLQPEDVNLLVTCR" label="GLQPEDVNLLVTCR">
		<att name="numMSRuns" value="1" type="integer"/>
		<att name="numReplicates" value="1" type="integer"/>
		<att name="PCQ_ID" value="GLQPEDVNLLVTCR" type="string"/>
		<att name="numConnectedProteinNodes" value="1" type="integer"/>
		<att name="numPeptideSequences" value="1" type="integer"/>
		<att name="PeptideSequences" value="GLQPEDVNLLVTCR" type="string"/>
		<att name="significant" value="0" type="integer"/>
		<att name="numProteins" value="1" type="integer"/>
		<att name="ionCount" value="4" type="integer"/>
		<att name="Rc" value="0.0" type="real"/>
		<att name="numPsms" value="2" type="integer"/>
		<att name="containsPTMs" value="0" type="integer"/>
		<att name="Ri" value="NaN" type="real"/>
		<att name="lightIons" value="2" type="integer"/>
		<att name="uniquePeptide" value="1" type="integer"/>
		<att name="isFiltered" value="0" type="integer"/>
		<att name="finalRatio" value="0.0" type="real"/>
		<att name="heavyIons" value="2" type="integer"/>
		<att name="normHeavyIons" value="1.0" type="real"/>
		<att name="uniquePeptideNode" value="1" type="integer"/>
		<att name="normLightIons" value="1.0" type="real"/>
		<att name="isProtein" value="0" type="integer"/>
		<graphics type="ROUNDRECT" h="30" w="70" width="4" outline="#000000" fill="#ffffff">
			<att name="NODE_TOOLTIP" value="&lt;html&gt;GLQPEDVNLLVTCR&lt;br&gt;1 Peptide sequences&lt;br&gt;2 PSMs&lt;br&gt;Shared by 1 protein Nodes&lt;br&gt;Shared by 1 proteins&lt;br&gt;Detected in 1 MS runs&lt;br&gt;Detected in 1 Replicates&lt;br&gt;Ion count ratio Rc = 0 = log2( (2/2) / (2/2) )&lt;br&gt;Individual peptides in the node:&lt;br&gt;GLQPEDVNLLVTCR, 2 PSMs, Shared by 1 proteins, Detected in 1 MS Runs, Detected in 1 replicates, Rc = 0.0&lt;br&gt;&lt;/html&gt;" type="string"/>
			<att name="NODE_NESTED_NETWORK_IMAGE_VISIBLE" value="true" type="string"/>
			<att name="NODE_BORDER_STROKE" value="SOLID" type="string"/>
			<att name="NODE_SELECTED" value="false" type="string"/>
			<att name="NODE_TRANSPARENCY" value="255" type="string"/>
			<att name="NODE_LABEL_WIDTH" value="200" type="string"/>
			<att name="NODE_LABEL" value="0" type="string"/>
			<att name="NODE_LABEL_FONT_SIZE" value="12" type="string"/>
			<att name="NODE_LABEL_TRANSPARENCY" value="255" type="string"/>
			<att name="NODE_LABEL_COLOR" value="#000000" type="string"/>
			<att name="NODE_VISIBLE" value="true" type="string"/>
			<att name="NODE_DEPTH" value="0.0" type="string"/>
			<att name="NODE_BORDER_TRANSPARENCY" value="255" type="string"/>
			<att name="NODE_LABEL_FONT_FACE" value="Dialog,plain,12" type="string"/>
			<att name="NODE_LABEL_TRANSPARENCY" value="255" type="string"/>
		</graphics>
	</node>
	<node id="P53794" label="P53794">
		<att name="ProteinDescription" value="Sodium/myo-inositol cotransporter OS=Homo sapiens GN=SLC5A3 PE=2 SV=2 " type="string"/>
		<att name="ACC" value="P53794" type="string"/>
		<att name="numPeptideSequencesInProteins" value="1" type="integer"/>
		<att name="conclusiveProtein" value="1" type="integer"/>
		<att name="numConnectedPeptideNodes" value="1" type="integer"/>
		<att name="UniprotKB" value="P53794" type="string"/>
		<att name="numProteins" value="1" type="integer"/>
		<att name="GeneName" value="SLC5A3" type="string"/>
		<att name="containsPTMs" value="0" type="integer"/>
		<att name="conclusiveProteinNode" value="1" type="integer"/>
		<att name="isFiltered" value="0" type="integer"/>
		<att name="ID" value="SC5A3_HUMAN" type="string"/>
		<att name="numPsmsInProtein" value="2" type="integer"/>
		<att name="Species" value="[Homo sapiens]" type="string"/>
		<att name="isProtein" value="1" type="integer"/>
		<graphics type="ELLIPSE" h="30" w="70" width="4" outline="#000000" fill="#ffffff">
			<att name="NODE_TOOLTIP" value="&lt;html&gt;&lt;b&gt;Protein ACC(s):&lt;/b&gt;&lt;br&gt;P53794&lt;br&gt;&lt;b&gt;Protein name(s):&lt;/b&gt;&lt;br&gt; Sodium/myo-inositol cotransporter OS=Homo sapiens GN=SLC5A3 PE=2 SV=2 &lt;br&gt;&lt;b&gt;TAX:&lt;/b&gt; [Homo sapiens]&lt;br&gt;&lt;b&gt;Gene name:&lt;/b&gt; SLC5A3&lt;/html&gt;" type="string"/>
			<att name="NODE_NESTED_NETWORK_IMAGE_VISIBLE" value="true" type="string"/>
			<att name="NODE_BORDER_STROKE" value="SOLID" type="string"/>
			<att name="NODE_SELECTED" value="false" type="string"/>
			<att name="NODE_TRANSPARENCY" value="255" type="string"/>
			<att name="NODE_LABEL_WIDTH" value="200" type="string"/>
			<att name="NODE_LABEL" value="P53794" type="string"/>
			<att name="NODE_LABEL_FONT_SIZE" value="12" type="string"/>
			<att name="NODE_LABEL_TRANSPARENCY" value="255" type="string"/>
			<att name="NODE_LABEL_COLOR" value="#000000" type="string"/>
			<att name="NODE_VISIBLE" value="true" type="string"/>
			<att name="NODE_DEPTH" value="0.0" type="string"/>
			<att name="NODE_BORDER_TRANSPARENCY" value="255" type="string"/>
			<att name="NODE_LABEL_FONT_FACE" value="Dialog,plain,12" type="string"/>
			<att name="NODE_LABEL_TRANSPARENCY" value="255" type="string"/>
		</graphics>
	</node>
	<node id="Q5VWI1" label="Q5VWI1">
		<att name="ProteinDescription" value="Transcription elongation regulator 1-like protein" type="string"/>
		<att name="ACC" value="Q5VWI1" type="string"/>
		<att name="numPeptideSequencesInProteins" value="1" type="integer"/>
		<att name="conclusiveProtein" value="1" type="integer"/>
		<att name="numConnectedPeptideNodes" value="1" type="integer"/>
		<att name="UniprotKB" value="Q5VWI1" type="string"/>
		<att name="numProteins" value="1" type="integer"/>
		<att name="Classification2Case" value="6" type="string"/>
		<att name="GeneName" value="TCERG1L" type="string"/>
		<att name="containsPTMs" value="0" type="integer"/>
		<att name="conclusiveProteinNode" value="0" type="integer"/>
		<att name="isFiltered" value="0" type="integer"/>
		<att name="ID" value="TCRGL_HUMAN" type="string"/>
		<att name="numPsmsInProtein" value="2" type="integer"/>
		<att name="Species" value="[Homo sapiens]" type="string"/>
		<att name="isProtein" value="1" type="integer"/>
		<graphics type="ELLIPSE" h="30" w="70" width="4" outline="#000000" fill="#ffffff">
			<att name="NODE_TOOLTIP" value="&lt;html&gt;&lt;b&gt;Protein ACC(s):&lt;/b&gt;&lt;br&gt;Q5VWI1&lt;br&gt;&lt;b&gt;Protein name(s):&lt;/b&gt;&lt;br&gt; Transcription elongation regulator 1-like protein&lt;br&gt;&lt;b&gt;Classification case(s):&lt;/b&gt;&lt;br&gt;&lt;b&gt;6&lt;/b&gt;: Not classified&lt;br&gt;&lt;b&gt;TAX:&lt;/b&gt; [Homo sapiens]&lt;br&gt;&lt;b&gt;Gene name:&lt;/b&gt; TCERG1L&lt;/html&gt;" type="string"/>
			<att name="NODE_NESTED_NETWORK_IMAGE_VISIBLE" value="true" type="string"/>
			<att name="NODE_BORDER_STROKE" value="SOLID" type="string"/>
			<att name="NODE_SELECTED" value="false" type="string"/>
			<att name="NODE_TRANSPARENCY" value="255" type="string"/>
			<att name="NODE_LABEL_WIDTH" value="200" type="string"/>
			<att name="NODE_LABEL" value="Q5VWI1" type="string"/>
			<att name="NODE_LABEL_FONT_SIZE" value="12" type="string"/>
			<att name="NODE_LABEL_TRANSPARENCY" value="255" type="string"/>
			<att name="NODE_LABEL_COLOR" value="#000000" type="string"/>
			<att name="NODE_VISIBLE" value="true" type="string"/>
			<att name="NODE_DEPTH" value="0.0" type="string"/>
			<att name="NODE_BORDER_TRANSPARENCY" value="255" type="string"/>
			<att name="NODE_LABEL_FONT_FACE" value="Dialog,plain,12" type="string"/>
			<att name="NODE_LABEL_TRANSPARENCY" value="255" type="string"/>
		</graphics>
	</node>
	<node id="GVSAFSTWEK" label="GVSAFSTWEK">
		<att name="numMSRuns" value="1" type="integer"/>
		<att name="numReplicates" value="1" type="integer"/>
		<att name="PCQ_ID" value="GVSAFSTWEK" type="string"/>
		<att name="numConnectedProteinNodes" value="2" type="integer"/>
		<att name="numPeptideSequences" value="1" type="integer"/>
		<att name="PeptideSequences" value="GVSAFSTWEK" type="string"/>
		<att name="significant" value="0" type="integer"/>
		<att name="numProteins" value="3" type="integer"/>
		<att name="ionCount" value="8" type="integer"/>
		<att name="Rc" value="-1.5849625007211563" type="real"/>
		<att name="numPsms" value="2" type="integer"/>
		<att name="containsPTMs" value="0" type="integer"/>
		<att name="Ri" value="NaN" type="real"/>
		<att name="lightIons" value="2" type="integer"/>
		<att name="uniquePeptide" value="0" type="integer"/>
		<att name="isFiltered" value="0" type="integer"/>
		<att name="finalRatio" value="-1.5849625007211563" type="real"/>
		<att name="heavyIons" value="6" type="integer"/>
		<att name="normHeavyIons" value="3.0" type="real"/>
		<att name="uniquePeptideNode" value="0" type="integer"/>
		<att name="normLightIons" value="1.0" type="real"/>
		<att name="isProtein" value="0" type="integer"/>
		<graphics type="ROUNDRECT" h="30" w="70" width="4" outline="#000000" fill="#ffffff">
			<att name="NODE_TOOLTIP" value="&lt;html&gt;GVSAFSTWEK&lt;br&gt;1 Peptide sequences&lt;br&gt;2 PSMs&lt;br&gt;Shared by 2 protein Nodes&lt;br&gt;Shared by 3 proteins&lt;br&gt;Detected in 1 MS runs&lt;br&gt;Detected in 1 Replicates&lt;br&gt;Ion count ratio Rc = -1.6 = log2( (2/2) / (6/2) )&lt;br&gt;Individual peptides in the node:&lt;br&gt;GVSAFSTWEK, 2 PSMs, Shared by 3 proteins, Detected in 1 MS Runs, Detected in 1 replicates, Rc = -1.5849625007211563&lt;br&gt;&lt;/html&gt;" type="string"/>
			<att name="NODE_NESTED_NETWORK_IMAGE_VISIBLE" value="true" type="string"/>
			<att name="NODE_BORDER_STROKE" value="SOLID" type="string"/>
			<att name="NODE_SELECTED" value="false" type="string"/>
			<att name="NODE_TRANSPARENCY" value="255" type="string"/>
			<att name="NODE_LABEL_WIDTH" value="200" type="string"/>
			<att name="NODE_LABEL" value="-1.6" type="string"/>
			<att name="NODE_LABEL_FONT_SIZE" value="12" type="string"/>
			<att name="NODE_LABEL_TRANSPARENCY" value="255" type="string"/>
			<att name="NODE_LABEL_COLOR" value="#000000" type="string"/>
			<att name="NODE_VISIBLE" value="true" type="string"/>
			<att name="NODE_DEPTH" value="0.0" type="string"/>
			<att name="NODE_BORDER_TRANSPARENCY" value="255" type="string"/>
			<att name="NODE_LABEL_FONT_FACE" value="Dialog,plain,12" type="string"/>
			<att name="NODE_LABEL_TRANSPARENCY" value="255" type="string"/>
		</graphics>
	</node>
	<node id="G3V220 O14776" label="G3V220 O14776">
		<att name="ProteinDescription" value="Transcription elongation regulator 1 OS=Homo sapiens GN=TCERG1 PE=4 SV=1  #### Transcription elongation regulator 1" type="string"/>
		<att name="ACC" value="G3V220 O14776" type="string"/>
		<att name="numPeptideSequencesInProteins" value="4" type="integer"/>
		<att name="conclusiveProtein" value="0" type="integer"/>
		<att name="numConnectedPeptideNodes" value="4" type="integer"/>
		<att name="UniprotKB" value="G3V220 O14776" type="string"/>
		<att name="numProteins" value="2" type="integer"/>
		<att name="Classification2Case" value="6" type="string"/>
		<att name="GeneName" value="TCERG1" type="string"/>
		<att name="containsPTMs" value="0" type="integer"/>
		<att name="conclusiveProteinNode" value="1" type="integer"/>
		<att name="isFiltered" value="0" type="integer"/>
		<att name="ID" value="G3V220_HUMAN TCRG1_HUMAN" type="string"/>
		<att name="numPsmsInProtein" value="8" type="integer"/>
		<att name="Species" value="[Homo sapiens]" type="string"/>
		<att name="isProtein" value="1" type="integer"/>
		<graphics type="ELLIPSE" h="30" w="70" width="4" outline="#000000" fill="#ffffff">
			<att name="NODE_TOOLTIP" value="&lt;html&gt;&lt;b&gt;Protein ACC(s):&lt;/b&gt;&lt;br&gt;G3V220 O14776&lt;br&gt;&lt;b&gt;Protein name(s):&lt;/b&gt;&lt;br&gt; Transcription elongation regulator 1 OS=Homo sapiens GN=TCERG1 PE=4 SV=1 &lt;br&gt;Transcription elongation regulator 1&lt;br&gt;&lt;b&gt;Classification case(s):&lt;/b&gt;&lt;br&gt;&lt;b&gt;6&lt;/b&gt;: Not classified&lt;br&gt;&lt;b&gt;TAX:&lt;/b&gt; [Homo sapiens]&lt;br&gt;&lt;b&gt;Gene name:&lt;/b&gt; TCERG1&lt;/html&gt;" type="string"/>
			<att name="NODE_NESTED_NETWORK_IMAGE_VISIBLE" value="true" type="string"/>
			<att name="NODE_BORDER_STROKE" value="SOLID" type="string"/>
			<att name="NODE_SELECTED" value="false" type="string"/>
			<att name="NODE_TRANSPARENCY" value="255" type="string"/>
			<att name="NODE_LABEL_WIDTH" value="200" type="string"/>
			<att name="NODE_LABEL" value="G3V220 O14776" type="string"/>
			<att name="NODE_LABEL_FONT_SIZE" value="12" type="string"/>
			<att name="NODE_LABEL_TRANSPARENCY" value="255" type="string"/>
			<att name="NODE_LABEL_COLOR" value="#000000" type="string"/>
			<att name="NODE_VISIBLE" value="true" type="string"/>
			<att name="NODE_DEPTH" value="0.0" type="string"/>
			<att name="NODE_BORDER_TRANSPARENCY" value="255" type="string"/>
			<att name="NODE_LABEL_FONT_FACE" value="Dialog,plain,12" type="string"/>
			<att name="NODE_LABEL_TRANSPARENCY" value="255" type="string"/>
		</graphics>
	</node>
	<node id="EALFNEFVAAAR_EEQELMEEINEDEPVK_SSDVSWSDTR" label="EALFNEFVAAAR_EEQELMEEINEDEPVK_SSDVSWSDTR">
		<att name="numMSRuns" value="2" type="integer"/>
		<att name="numReplicates" value="1" type="integer"/>
		<att name="PCQ_ID" value="EALFNEFVAAAR_EEQELMEEINEDEPVK_SSDVSWSDTR" type="string"/>
		<att name="numConnectedProteinNodes" value="1" type="integer"/>
		<att name="numPeptideSequences" value="3" type="integer"/>
		<att name="PeptideSequences" value="EALFNEFVAAAR_EEQELMEEINEDEPVK_SSDVSWSDTR" type="string"/>
		<att name="significant" value="0" type="integer"/>
		<att name="numProteins" value="2" type="integer"/>
		<att name="ionCount" value="15" type="integer"/>
		<att name="Rc" value="-0.5849625007211563" type="real"/>
		<att name="numPsms" value="6" type="integer"/>
		<att name="containsPTMs" value="0" type="integer"/>
		<att name="Ri" value="NaN" type="real"/>
		<att name="lightIons" value="6" type="integer"/>
		<att name="uniquePeptide" value="0" type="integer"/>
		<att name="isFiltered" value="0" type="integer"/>
		<att name="finalRatio" value="-0.5849625007211563" type="real"/>
		<att name="heavyIons" value="9" type="integer"/>
		<att name="normHeavyIons" value="4.5" type="real"/>
		<att name="uniquePeptideNode" value="1" type="integer"/>
		<att name="normLightIons" value="3.0" type="real"/>
		<att name="isProtein" value="0" type="integer"/>
		<graphics type="ROUNDRECT" h="30" w="70" width="4" outline="#000000" fill="#ffffff">
			<att name="NODE_TOOLTIP" value="&lt;html&gt;EALFNEFVAAAR_EEQELMEEINEDEPVK_SSDVSWSDTR&lt;br&gt;3 Peptide sequences&lt;br&gt;6 PSMs&lt;br&gt;Shared by 1 protein Nodes&lt;br&gt;Shared by 2 proteins&lt;br&gt;Detected in 2 MS runs&lt;br&gt;Detected in 1 Replicates&lt;br&gt;Ion count ratio Rc = -0.6 = log2( (2/2 + 2/2 + 2/2) / (2/2 + 3/2 + 4/2) )&lt;br&gt;Individual peptides in the node:&lt;br&gt;EALFNEFVAAAR, 2 PSMs, Shared by 2 proteins, Detected in 1 MS Runs, Detected in 1 replicates, Rc = 0.0&lt;br&gt;EEQELMEEINEDEPVK, 2 PSMs, Shared by 2 proteins, Detected in 1 MS Runs, Detected in 1 replicates, Rc = -0.5849625007211563&lt;br&gt;SSDVSWSDTR, 2 PSMs, Shared by 2 proteins, Detected in 1 MS Runs, Detected in 1 replicates, Rc = -1.0&lt;br&gt;&lt;/html&gt;" type="string"/>
			<att name="NODE_NESTED_NETWORK_IMAGE_VISIBLE" value="true" type="string"/>
			<att name="NODE_BORDER_STROKE" value="SOLID" type="string"/>
			<att name="NODE_SELECTED" value="false" type="string"/>
			<att name="NODE_TRANSPARENCY" value="255" type="string"/>
			<att name="NODE_LABEL_WIDTH" value="200" type="string"/>
			<att name="NODE_LABEL" value="-0.6" type="string"/>
			<att name="NODE_LABEL_FONT_SIZE" value="12" type="string"/>
			<att name="NODE_LABEL_TRANSPARENCY" value="255" type="string"/>
			<att name="NODE_LABEL_COLOR" value="#000000" type="string"/>
			<att name="NODE_VISIBLE" value="true" type="string"/>
			<att name="NODE_DEPTH" value="0.0" type="string"/>
			<att name="NODE_BORDER_TRANSPARENCY" value="255" type="string"/>
			<att name="NODE_LABEL_FONT_FACE" value="Dialog,plain,12" type="string"/>
			<att name="NODE_LABEL_TRANSPARENCY" value="255" type="string"/>
		</graphics>
	</node>
	<node id="LSSEFVFNNPNIK" label="LSSEFVFNNPNIK">
		<att name="numMSRuns" value="1" type="integer"/>
		<att name="numReplicates" value="1" type="integer"/>
		<att name="PCQ_ID" value="LSSEFVFNNPNIK" type="string"/>
		<att name="numConnectedProteinNodes" value="1" type="integer"/>
		<att name="numPeptideSequences" value="1" type="integer"/>
		<att name="PeptideSequences" value="LSSEFVFNNPNIK" type="string"/>
		<att name="significant" value="0" type="integer"/>
		<att name="numProteins" value="2" type="integer"/>
		<att name="ionCount" value="6" type="integer"/>
		<att name="Rc" value="-2.321928094887362" type="real"/>
		<att name="numPsms" value="2" type="integer"/>
		<att name="containsPTMs" value="0" type="integer"/>
		<att name="Ri" value="NaN" type="real"/>
		<att name="lightIons" value="1" type="integer"/>
		<att name="uniquePeptide" value="0" type="integer"/>
		<att name="isFiltered" value="0" type="integer"/>
		<att name="finalRatio" value="-2.321928094887362" type="real"/>
		<att name="heavyIons" value="5" type="integer"/>
		<att name="normHeavyIons" value="2.5" type="real"/>
		<att name="uniquePeptideNode" value="1" type="integer"/>
		<att name="normLightIons" value="0.5" type="real"/>
		<att name="isProtein" value="0" type="integer"/>
		<graphics type="ROUNDRECT" h="30" w="70" width="4" outline="#000000" fill="#ffffff">
			<att name="NODE_TOOLTIP" value="&lt;html&gt;LSSEFVFNNPNIK&lt;br&gt;1 Peptide sequences&lt;br&gt;2 PSMs&lt;br&gt;Shared by 1 protein Nodes&lt;br&gt;Shared by 2 proteins&lt;br&gt;Detected in 1 MS runs&lt;br&gt;Detected in 1 Replicates&lt;br&gt;Ion count ratio Rc = -2.3 = log2( (1/2) / (5/2) )&lt;br&gt;Individual peptides in the node:&lt;br&gt;LSSEFVFNNPNIK, 2 PSMs, Shared by 2 proteins, Detected in 1 MS Runs, Detected in 1 replicates, Rc = -2.321928094887362&lt;br&gt;&lt;/html&gt;" type="string"/>
			<att name="NODE_NESTED_NETWORK_IMAGE_VISIBLE" value="true" type="string"/>
			<att name="NODE_BORDER_STROKE" value="SOLID" type="string"/>
			<att name="NODE_SELECTED" value="false" type="string"/>
			<att name="NODE_TRANSPARENCY" value="255" type="string"/>
			<att name="NODE_LABEL_WIDTH" value="200" type="string"/>
			<att name="NODE_LABEL" value="-2.3" type="string"/>
			<att name="NODE_LABEL_FONT_SIZE" value="12" type="string"/>
			<att name="NODE_LABEL_TRANSPARENCY" value="255" type="string"/>
			<att name="NODE_LABEL_COLOR" value="#000000" type="string"/>
			<att name="NODE_VISIBLE" value="true" type="string"/>
			<att name="NODE_DEPTH" value="0.0" type="string"/>
			<att name="NODE_BORDER_TRANSPARENCY" value="255" type="string"/>
			<att name="NODE_LABEL_FONT_FACE" value="Dialog,plain,12" type="string"/>
			<att name="NODE_LABEL_TRANSPARENCY" value="255" type="string"/>
		</graphics>
	</node>
	<node id="Q5TBE2 Q9BUE6" label="Q5TBE2 Q9BUE6">
		<att name="ProteinDescription" value="Iron-sulfur cluster assembly 1 homolog (S. cerevisiae) #### HESB like domain containing 2, isoform CRA_b OS=Homo sapiens GN=ISCA1 PE=2 SV=1 " type="string"/>
		<att name="ACC" value="Q5TBE2 Q9BUE6" type="string"/>
		<att name="numPeptideSequencesInProteins" value="1" type="integer"/>
		<att name="conclusiveProtein" value="1" type="integer"/>
		<att name="numConnectedPeptideNodes" value="1" type="integer"/>
		<att name="UniprotKB" value="Q5TBE2 Q9BUE6" type="string"/>
		<att name="numProteins" value="2" type="integer"/>
		<att name="GeneName" value="ISCA1" type="string"/>
		<att name="containsPTMs" value="0" type="integer"/>
		<att name="conclusiveProteinNode" value="1" type="integer"/>
		<att name="isFiltered" value="0" type="integer"/>
		<att name="ID" value="Q5TBE2_HUMAN ISCA1_HUMAN" type="string"/>
		<att name="numPsmsInProtein" value="2" type="integer"/>
		<att name="Species" value="[Homo sapiens]" type="string"/>
		<att name="isProtein" value="1" type="integer"/>
		<graphics type="ELLIPSE" h="30" w="70" width="4" outline="#000000" fill="#ffffff">
			<att name="NODE_TOOLTIP" value="&lt;html&gt;&lt;b&gt;Protein ACC(s):&lt;/b&gt;&lt;br&gt;Q5TBE2 Q9BUE6&lt;br&gt;&lt;b&gt;Protein name(s):&lt;/b&gt;&lt;br&gt; Iron-sulfur cluster assembly 1 homolog (S. cerevisiae)&lt;br&gt;HESB like domain containing 2, isoform CRA_b OS=Homo sapiens GN=ISCA1 PE=2 SV=1 &lt;br&gt;&lt;b&gt;TAX:&lt;/b&gt; [Homo sapiens]&lt;br&gt;&lt;b&gt;Gene name:&lt;/b&gt; ISCA1&lt;/html&gt;" type="string"/>
			<att name="NODE_NESTED_NETWORK_IMAGE_VISIBLE" value="true" type="string"/>
			<att name="NODE_BORDER_STROKE" value="SOLID" type="string"/>
			<att name="NODE_SELECTED" value="false" type="string"/>
			<att name="NODE_TRANSPARENCY" value="255" type="string"/>
			<att name="NODE_LABEL_WIDTH" value="200" type="string"/>
			<att name="NODE_LABEL" value="Q5TBE2 Q9BUE6" type="string"/>
			<att name="NODE_LABEL_FONT_SIZE" value="12" type="string"/>
			<att name="NODE_LABEL_TRANSPARENCY" value="255" type="string"/>
			<att name="NODE_LABEL_COLOR" value="#000000" type="string"/>
			<att name="NODE_VISIBLE" value="true" type="string"/>
			<att name="NODE_DEPTH" value="0.0" type="string"/>
			<att name="NODE_BORDER_TRANSPARENCY" value="255" type="string"/>
			<att name="NODE_LABEL_FONT_FACE" value="Dialog,plain,12" type="string"/>
			<att name="NODE_LABEL_TRANSPARENCY" value="255" type="string"/>
		</graphics>
	</node>
	<node id="DGGTFISDADDVVSAMIVK_ETFIDSGVMSAIK" label="DGGTFISDADDVVSAMIVK_ETFIDSGVMSAIK">
		<att name="numMSRuns" value="2" type="integer"/>
		<att name="numReplicates" value="1" type="integer"/>
		<att name="PCQ_ID" value="DGGTFISDADDVVSAMIVK_ETFIDSGVMSAIK" type="string"/>
		<att name="numConnectedProteinNodes" value="1" type="integer"/>
		<att name="numPeptideSequences" value="2" type="integer"/>
		<att name="PeptideSequences" value="DGGTFISDADDVVSAMIVK_ETFIDSGVMSAIK" type="string"/>
		<att name="significant" value="0" type="integer"/>
		<att name="numProteins" value="1" type="integer"/>
		<att name="ionCount" value="12" type="integer"/>
		<att name="Rc" value="1.0" type="real"/>
		<att name="numPsms" value="4" type="integer"/>
		<att name="containsPTMs" value="0" type="integer"/>
		<att name="Ri" value="NaN" type="real"/>
		<att name="lightIons" value="8" type="integer"/>
		<att name="uniquePeptide" value="1" type="integer"/>
		<att name="isFiltered" value="0" type="integer"/>
		<att name="finalRatio" value="1.0" type="real"/>
		<att name="heavyIons" value="4" type="integer"/>
		<att name="normHeavyIons" value="2.0" type="real"/>
		<att name="uniquePeptideNode" value="1" type="integer"/>
		<att name="normLightIons" value="4.0" type="real"/>
		<att name="isProtein" value="0" type="integer"/>
		<graphics type="ROUNDRECT" h="30" w="70" width="4" outline="#000000" fill="#ffffff">
			<att name="NODE_TOOLTIP" value="&lt;html&gt;DGGTFISDADDVVSAMIVK_ETFIDSGVMSAIK&lt;br&gt;2 Peptide sequences&lt;br&gt;4 PSMs&lt;br&gt;Shared by 1 protein Nodes&lt;br&gt;Shared by 1 proteins&lt;br&gt;Detected in 2 MS runs&lt;br&gt;Detected in 1 Replicates&lt;br&gt;Ion count ratio Rc = 1 = log2( (3/2 + 5/2) / (2/2 + 2/2) )&lt;br&gt;Individual peptides in the node:&lt;br&gt;DGGTFISDADDVVSAMIVK, 2 PSMs, Shared by 1 proteins, Detected in 1 MS Runs, Detected in 1 replicates, Rc = 0.5849625007211562&lt;br&gt;ETFIDSGVMSAIK, 2 PSMs, Shared by 1 proteins, Detected in 1 MS Runs, Detected in 1 replicates, Rc = 1.3219280948873624&lt;br&gt;&lt;/html&gt;" type="string"/>
			<att name="NODE_NESTED_NETWORK_IMAGE_VISIBLE" value="true" type="string"/>
			<att name="NODE_BORDER_STROKE" value="SOLID" type="string"/>
			<att name="NODE_SELECTED" value="false" type="string"/>
			<att name="NODE_TRANSPARENCY" value="255" type="string"/>
			<att name="NODE_LABEL_WIDTH" value="200" type="string"/>
			<att name="NODE_LABEL" value="1" type="string"/>
			<att name="NODE_LABEL_FONT_SIZE" value="12" type="string"/>
			<att name="NODE_LABEL_TRANSPARENCY" value="255" type="string"/>
			<att name="NODE_LABEL_COLOR" value="#000000" type="string"/>
			<att name="NODE_VISIBLE" value="true" type="string"/>
			<att name="NODE_DEPTH" value="0.0" type="string"/>
			<att name="NODE_BORDER_TRANSPARENCY" value="255" type="string"/>
			<att name="NODE_LABEL_FONT_FACE" value="Dialog,plain,12" type="string"/>
			<att name="NODE_LABEL_TRANSPARENCY" value="255" type="string"/>
		</graphics>
	</node>
	<node id="Q96ST2" label="Q96ST2">
		<att name="ProteinDescription" value="Protein IWS1 homolog OS=Homo sapiens GN=IWS1 PE=1 SV=2 " type="string"/>
		<att name="ACC" value="Q96ST2" type="string"/>
		<att name="numPeptideSequencesInProteins" value="2" type="integer"/>
		<att name="conclusiveProtein" value="0" type="integer"/>
		<att name="numConnectedPeptideNodes" value="2" type="integer"/>
		<att name="UniprotKB" value="Q96ST2" type="string"/>
		<att name="numProteins" value="1" type="integer"/>
		<att name="GeneName" value="IWS1" type="string"/>
		<att name="containsPTMs" value="0" type="integer"/>
		<att name="conclusiveProteinNode" value="1" type="integer"/>
		<att name="isFiltered" value="0" type="integer"/>
		<att name="ID" value="IWS1_HUMAN" type="string"/>
		<att name="numPsmsInProtein" value="4" type="integer"/>
		<att name="Species" value="[Homo sapiens]" type="string"/>
		<att name="isProtein" value="1" type="integer"/>
		<graphics type="ELLIPSE" h="30" w="70" width="4" outline="#000000" fill="#ffffff">
			<att name="NODE_TOOLTIP" value="&lt;html&gt;&lt;b&gt;Protein ACC(s):&lt;/b&gt;&lt;br&gt;Q96ST2&lt;br&gt;&lt;b&gt;Protein name(s):&lt;/b&gt;&lt;br&gt; Protein IWS1 homolog OS=Homo sapiens GN=IWS1 PE=1 SV=2 &lt;br&gt;&lt;b&gt;TAX:&lt;/b&gt; [Homo sapiens]&lt;br&gt;&lt;b&gt;Gene name:&lt;/b&gt; IWS1&lt;/html&gt;" type="string"/>
			<att name="NODE_NESTED_NETWORK_IMAGE_VISIBLE" value="true" type="string"/>
			<att name="NODE_BORDER_STROKE" value="SOLID" type="string"/>
			<att name="NODE_SELECTED" value="false" type="string"/>
			<att name="NODE_TRANSPARENCY" value="255" type="string"/>
			<att name="NODE_LABEL_WIDTH" value="200" type="string"/>
			<att name="NODE_LABEL" value="Q96ST2" type="string"/>
			<att name="NODE_LABEL_FONT_SIZE" value="12" type="string"/>
			<att name="NODE_LABEL_TRANSPARENCY" value="255" type="string"/>
			<att name="NODE_LABEL_COLOR" value="#000000" type="string"/>
			<att name="NODE_VISIBLE" value="true" type="string"/>
			<att name="NODE_DEPTH" value="0.0" type="string"/>
			<att name="NODE_BORDER_TRANSPARENCY" value="255" type="string"/>
			<att name="NODE_LABEL_FONT_FACE" value="Dialog,plain,12" type="string"/>
			<att name="NODE_LABEL_TRANSPARENCY" value="255" type="string"/>
		</graphics>
	</node>
	<node id="VVAPSIIAAR" label="VVAPSIIAAR">
		<att name="numMSRuns" value="1" type="integer"/>
		<att name="numReplicates" value="1" type="integer"/>
		<att name="PCQ_ID" value="VVAPSIIAAR" type="string"/>
		<att name="numConnectedProteinNodes" value="1" type="integer"/>
		<att name="numPeptideSequences" value="1" type="integer"/>
		<att name="PeptideSequences" value="VVAPSIIAAR" type="string"/>
		<att name="significant" value="0" type="integer"/>
		<att name="numProteins" value="3" type="integer"/>
		<att name="ionCount" value="4" type="integer"/>
		<att name="Rc" value="0.0" type="real"/>
		<att name="numPsms" value="2" type="integer"/>
		<att name="containsPTMs" value="0" type="integer"/>
		<att name="Ri" value="NaN" type="real"/>
		<att name="lightIons" value="2" type="integer"/>
		<att name="uniquePeptide" value="0" type="integer"/>
		<att name="isFiltered" value="0" type="integer"/>
		<att name="finalRatio" value="0.0" type="real"/>
		<att name="heavyIons" value="2" type="integer"/>
		<att name="normHeavyIons" value="1.0" type="real"/>
		<att name="uniquePeptideNode" value="1" type="integer"/>
		<att name="normLightIons" value="1.0" type="real"/>
		<att name="isProtein" value="0" type="integer"/>
		<graphics type="ROUNDRECT" h="30" w="70" width="4" outline="#000000" fill="#ffffff">
			<att name="NODE_TOOLTIP" value="&lt;html&gt;VVAPSIIAAR&lt;br&gt;1 Peptide sequences&lt;br&gt;2 PSMs&lt;br&gt;Shared by 1 protein Nodes&lt;br&gt;Shared by 3 proteins&lt;br&gt;Detected in 1 MS runs&lt;br&gt;Detected in 1 Replicates&lt;br&gt;Ion count ratio Rc = 0 = log2( (2/2) / (2/2) )&lt;br&gt;Individual peptides in the node:&lt;br&gt;VVAPSIIAAR, 2 PSMs, Shared by 3 proteins, Detected in 1 MS Runs, Detected in 1 replicates, Rc = 0.0&lt;br&gt;&lt;/html&gt;" type="string"/>
			<att name="NODE_NESTED_NETWORK_IMAGE_VISIBLE" value="true" type="string"/>
			<att name="NODE_BORDER_STROKE" value="SOLID" type="string"/>
			<att name="NODE_SELECTED" value="false" type="string"/>
			<att name="NODE_TRANSPARENCY" value="255" type="string"/>
			<att name="NODE_LABEL_WIDTH" value="200" type="string"/>
			<att name="NODE_LABEL" value="0" type="string"/>
			<att name="NODE_LABEL_FONT_SIZE" value="12" type="string"/>
			<att name="NODE_LABEL_TRANSPARENCY" value="255" type="string"/>
			<att name="NODE_LABEL_COLOR" value="#000000" type="string"/>
			<att name="NODE_VISIBLE" value="true" type="string"/>
			<att name="NODE_DEPTH" value="0.0" type="string"/>
			<att name="NODE_BORDER_TRANSPARENCY" value="255" type="string"/>
			<att name="NODE_LABEL_FONT_FACE" value="Dialog,plain,12" type="string"/>
			<att name="NODE_LABEL_TRANSPARENCY" value="255" type="string"/>
		</graphics>
	</node>
	<node id="H3BMF1 H3BUT5 Q8N9A8" label="H3BMF1 H3BUT5 Q8N9A8">
		<att name="ProteinDescription" value="Nuclear envelope phosphatase-regulatory subunit 1 (Fragment) OS=Homo sapiens GN=CNEP1R1 PE=4 SV=1  #### Nuclear envelope phosphatase-regulatory subunit 1" type="string"/>
		<att name="ACC" value="H3BMF1 H3BUT5 Q8N9A8" type="string"/>
		<att name="numPeptideSequencesInProteins" value="1" type="integer"/>
		<att name="conclusiveProtein" value="1" type="integer"/>
		<att name="numConnectedPeptideNodes" value="1" type="integer"/>
		<att name="UniprotKB" value="H3BMF1 H3BUT5 Q8N9A8" type="string"/>
		<att name="numProteins" value="3" type="integer"/>
		<att name="GeneName" value="CNEP1R1" type="string"/>
		<att name="containsPTMs" value="0" type="integer"/>
		<att name="conclusiveProteinNode" value="1" type="integer"/>
		<att name="isFiltered" value="0" type="integer"/>
		<att name="ID" value="H3BMF1_HUMAN H3BUT5_HUMAN NEPR1_HUMAN" type="string"/>
		<att name="numPsmsInProtein" value="2" type="integer"/>
		<att name="Species" value="[Homo sapiens]" type="string"/>
		<att name="isProtein" value="1" type="integer"/>
		<graphics type="ELLIPSE" h="30" w="70" width="4" outline="#000000" fill="#ffffff">
			<att name="NODE_TOOLTIP" value="&lt;html&gt;&lt;b&gt;Protein ACC(s):&lt;/b&gt;&lt;br&gt;H3BMF1 H3BUT5 Q8N9A8&lt;br&gt;&lt;b&gt;Protein name(s):&lt;/b&gt;&lt;br&gt; Nuclear envelope phosphatase-regulatory subunit 1 (Fragment) OS=Homo sapiens GN=CNEP1R1 PE=4 SV=1 &lt;br&gt;Nuclear envelope phosphatase-regulatory subunit 1&lt;br&gt;&lt;b&gt;TAX:&lt;/b&gt; [Homo sapiens]&lt;br&gt;&lt;b&gt;Gene name:&lt;/b&gt; CNEP1R1&lt;/html&gt;" type="string"/>
			<att name="NODE_NESTED_NETWORK_IMAGE_VISIBLE" value="true" type="string"/>
			<att name="NODE_BORDER_STROKE" value="SOLID" type="string"/>
			<att name="NODE_SELECTED" value="false" type="string"/>
			<att name="NODE_TRANSPARENCY" value="255" type="string"/>
			<att name="NODE_LABEL_WIDTH" value="200" type="string"/>
			<att name="NODE_LABEL" value="H3BMF1 H3BUT5 Q8N9A8" type="string"/>
			<att name="NODE_LABEL_FONT_SIZE" value="12" type="string"/>
			<att name="NODE_LABEL_TRANSPARENCY" value="255" type="string"/>
			<att name="NODE_LABEL_COLOR" value="#000000" type="string"/>
			<att name="NODE_VISIBLE" value="true" type="string"/>
			<att name="NODE_DEPTH" value="0.0" type="string"/>
			<att name="NODE_BORDER_TRANSPARENCY" value="255" type="string"/>
			<att name="NODE_LABEL_FONT_FACE" value="Dialog,plain,12" type="string"/>
			<att name="NODE_LABEL_TRANSPARENCY" value="255" type="string"/>
		</graphics>
	</node>
	<node id="FYSPATIFIDEIDSICSR" label="FYSPATIFIDEIDSICSR">
		<att name="numMSRuns" value="3" type="integer"/>
		<att name="numReplicates" value="1" type="integer"/>
		<att name="PCQ_ID" value="FYSPATIFIDEIDSICSR" type="string"/>
		<att name="numConnectedProteinNodes" value="1" type="integer"/>
		<att name="numPeptideSequences" value="1" type="integer"/>
		<att name="PeptideSequences" value="FYSPATIFIDEIDSICSR" type="string"/>
		<att name="significant" value="1" type="integer"/>
		<att name="numProteins" value="1" type="integer"/>
		<att name="ionCount" value="11" type="integer"/>
		<att name="Rc" value="-Infinity" type="real"/>
		<att name="numPsms" value="11" type="integer"/>
		<att name="containsPTMs" value="0" type="integer"/>
		<att name="Ri" value="NaN" type="real"/>
		<att name="lightIons" value="0" type="integer"/>
		<att name="uniquePeptide" value="1" type="integer"/>
		<att name="isFiltered" value="0" type="integer"/>
		<att name="finalRatio" value="-Infinity" type="real"/>
		<att name="heavyIons" value="11" type="integer"/>
		<att name="normHeavyIons" value="1.0" type="real"/>
		<att name="uniquePeptideNode" value="1" type="integer"/>
		<att name="normLightIons" value="0.0" type="real"/>
		<att name="isProtein" value="0" type="integer"/>
		<graphics type="ROUNDRECT" h="30" w="70" width="4" outline="#000000" fill="#0000ff">
			<att name="NODE_TOOLTIP" value="&lt;html&gt;FYSPATIFIDEIDSICSR&lt;br&gt;1 Peptide sequences&lt;br&gt;11 PSMs&lt;br&gt;Shared by 1 protein Nodes&lt;br&gt;Shared by 1 proteins&lt;br&gt;Detected in 3 MS runs&lt;br&gt;Detected in 1 Replicates&lt;br&gt;Ion count ratio Rc = -Infinity = log2( (0) / (11/11) )&lt;br&gt;Individual peptides in the node:&lt;br&gt;FYSPATIFIDEIDSICSR, 11 PSMs, Shared by 1 proteins, Detected in 3 MS Runs, Detected in 1 replicates, Rc = -Infinity&lt;br&gt;&lt;/html&gt;" type="string"/>
			<att name="NODE_NESTED_NETWORK_IMAGE_VISIBLE" value="true" type="string"/>
			<att name="NODE_BORDER_STROKE" value="SOLID" type="string"/>
			<att name="NODE_SELECTED" value="false" type="string"/>
			<att name="NODE_TRANSPARENCY" value="255" type="string"/>
			<att name="NODE_LABEL_WIDTH" value="200" type="string"/>
			<att name="NODE_LABEL" value="-Infinity*" type="string"/>
			<att name="NODE_LABEL_FONT_SIZE" value="12" type="string"/>
			<att name="NODE_LABEL_TRANSPARENCY" value="255" type="string"/>
			<att name="NODE_LABEL_COLOR" value="#000000" type="string"/>
			<att name="NODE_VISIBLE" value="true" type="string"/>
			<att name="NODE_DEPTH" value="0.0" type="string"/>
			<att name="NODE_BORDER_TRANSPARENCY" value="255" type="string"/>
			<att name="NODE_LABEL_FONT_FACE" value="Dialog,plain,12" type="string"/>
			<att name="NODE_LABEL_TRANSPARENCY" value="255" type="string"/>
		</graphics>
	</node>
	<node id="O75449" label="O75449">
		<att name="ProteinDescription" value="Katanin p60 ATPase-containing subunit A1 OS=Homo sapiens GN=KATNA1 PE=1 SV=1 " type="string"/>
		<att name="ACC" value="O75449" type="string"/>
		<att name="numPeptideSequencesInProteins" value="1" type="integer"/>
		<att name="conclusiveProtein" value="1" type="integer"/>
		<att name="numConnectedPeptideNodes" value="1" type="integer"/>
		<att name="UniprotKB" value="O75449" type="string"/>
		<att name="numProteins" value="1" type="integer"/>
		<att name="GeneName" value="KATNA1" type="string"/>
		<att name="containsPTMs" value="0" type="integer"/>
		<att name="conclusiveProteinNode" value="1" type="integer"/>
		<att name="isFiltered" value="0" type="integer"/>
		<att name="ID" value="KTNA1_HUMAN" type="string"/>
		<att name="numPsmsInProtein" value="11" type="integer"/>
		<att name="Species" value="[Homo sapiens]" type="string"/>
		<att name="isProtein" value="1" type="integer"/>
		<graphics type="ELLIPSE" h="30" w="70" width="4" outline="#000000" fill="#ffffff">
			<att name="NODE_TOOLTIP" value="&lt;html&gt;&lt;b&gt;Protein ACC(s):&lt;/b&gt;&lt;br&gt;O75449&lt;br&gt;&lt;b&gt;Protein name(s):&lt;/b&gt;&lt;br&gt; Katanin p60 ATPase-containing subunit A1 OS=Homo sapiens GN=KATNA1 PE=1 SV=1 &lt;br&gt;&lt;b&gt;TAX:&lt;/b&gt; [Homo sapiens]&lt;br&gt;&lt;b&gt;Gene name:&lt;/b&gt; KATNA1&lt;/html&gt;" type="string"/>
			<att name="NODE_NESTED_NETWORK_IMAGE_VISIBLE" value="true" type="string"/>
			<att name="NODE_BORDER_STROKE" value="SOLID" type="string"/>
			<att name="NODE_SELECTED" value="false" type="string"/>
			<att name="NODE_TRANSPARENCY" value="255" type="string"/>
			<att name="NODE_LABEL_WIDTH" value="200" type="string"/>
			<att name="NODE_LABEL" value="O75449" type="string"/>
			<att name="NODE_LABEL_FONT_SIZE" value="12" type="string"/>
			<att name="NODE_LABEL_TRANSPARENCY" value="255" type="string"/>
			<att name="NODE_LABEL_COLOR" value="#000000" type="string"/>
			<att name="NODE_VISIBLE" value="true" type="string"/>
			<att name="NODE_DEPTH" value="0.0" type="string"/>
			<att name="NODE_BORDER_TRANSPARENCY" value="255" type="string"/>
			<att name="NODE_LABEL_FONT_FACE" value="Dialog,plain,12" type="string"/>
			<att name="NODE_LABEL_TRANSPARENCY" value="255" type="string"/>
		</graphics>
	</node>
	<node id="QPLGATSGASLK_SQASGNQPPSILGQGGSAQNMGPR_TQPSSQPLQSGQVLPSATPTPSAPPTSQQELQAK" label="QPLGATSGASLK_SQASGNQPPSILGQGGSAQNMGPR_TQPSSQPLQSGQVLPSATPTPSAPPTSQQELQAK">
		<att name="numMSRuns" value="3" type="integer"/>
		<att name="numReplicates" value="1" type="integer"/>
		<att name="PCQ_ID" value="QPLGATSGASLK_SQASGNQPPSILGQGGSAQNMGPR_TQPSSQPLQSGQVLPSATPTPSAPPTSQQELQAK" type="string"/>
		<att name="numConnectedProteinNodes" value="1" type="integer"/>
		<att name="numPeptideSequences" value="3" type="integer"/>
		<att name="PeptideSequences" value="QPLGATSGASLK_SQASGNQPPSILGQGGSAQNMGPR_TQPSSQPLQSGQVLPSATPTPSAPPTSQQELQAK" type="string"/>
		<att name="significant" value="0" type="integer"/>
		<att name="numProteins" value="1" type="integer"/>
		<att name="ionCount" value="13" type="integer"/>
		<att name="Rc" value="0.2630344058337938" type="real"/>
		<att name="numPsms" value="8" type="integer"/>
		<att name="containsPTMs" value="0" type="integer"/>
		<att name="Ri" value="NaN" type="real"/>
		<att name="lightIons" value="7" type="integer"/>
		<att name="uniquePeptide" value="1" type="integer"/>
		<att name="isFiltered" value="0" type="integer"/>
		<att name="finalRatio" value="0.2630344058337938" type="real"/>
		<att name="heavyIons" value="6" type="integer"/>
		<att name="normHeavyIons" value="2.5" type="real"/>
		<att name="uniquePeptideNode" value="1" type="integer"/>
		<att name="normLightIons" value="3.0" type="real"/>
		<att name="isProtein" value="0" type="integer"/>
		<graphics type="ROUNDRECT" h="30" w="70" width="4" outline="#000000" fill="#ffffff">
			<att name="NODE_TOOLTIP" value="&lt;html&gt;QPLGATSGASLK_SQASGNQPPSILGQGGSAQNMGPR_TQPSSQPLQSGQVLPSATPTPSAPPTSQQELQAK&lt;br&gt;3 Peptide sequences&lt;br&gt;8 PSMs&lt;br&gt;Shared by 1 protein Nodes&lt;br&gt;Shared by 1 proteins&lt;br&gt;Detected in 3 MS runs&lt;br&gt;Detected in 1 Replicates&lt;br&gt;Ion count ratio Rc = 0.3 = log2( (4/2 + 2/4 + 1/2) / (4/2 + 2/4 + 0) )&lt;br&gt;Individual peptides in the node:&lt;br&gt;QPLGATSGASLK, 2 PSMs, Shared by 1 proteins, Detected in 1 MS Runs, Detected in 1 replicates, Rc = 0.0&lt;br&gt;SQASGNQPPSILGQGGSAQNMGPR, 4 PSMs, Shared by 1 proteins, Detected in 2 MS Runs, Detected in 1 replicates, Rc = 0.0&lt;br&gt;TQPSSQPLQSGQVLPSATPTPSAPPTSQQELQAK, 2 PSMs, Shared by 1 proteins, Detected in 1 MS Runs, Detected in 1 replicates, Rc = Infinity&lt;br&gt;&lt;/html&gt;" type="string"/>
			<att name="NODE_NESTED_NETWORK_IMAGE_VISIBLE" value="true" type="string"/>
			<att name="NODE_BORDER_STROKE" value="SOLID" type="string"/>
			<att name="NODE_SELECTED" value="false" type="string"/>
			<att name="NODE_TRANSPARENCY" value="255" type="string"/>
			<att name="NODE_LABEL_WIDTH" value="200" type="string"/>
			<att name="NODE_LABEL" value="0.3" type="string"/>
			<att name="NODE_LABEL_FONT_SIZE" value="12" type="string"/>
			<att name="NODE_LABEL_TRANSPARENCY" value="255" type="string"/>
			<att name="NODE_LABEL_COLOR" value="#000000" type="string"/>
			<att name="NODE_VISIBLE" value="true" type="string"/>
			<att name="NODE_DEPTH" value="0.0" type="string"/>
			<att name="NODE_BORDER_TRANSPARENCY" value="255" type="string"/>
			<att name="NODE_LABEL_FONT_FACE" value="Dialog,plain,12" type="string"/>
			<att name="NODE_LABEL_TRANSPARENCY" value="255" type="string"/>
		</graphics>
	</node>
	<node id="Q9HCD5" label="Q9HCD5">
		<att name="ProteinDescription" value="Nuclear receptor coactivator 5 OS=Homo sapiens GN=NCOA5 PE=1 SV=2 " type="string"/>
		<att name="ACC" value="Q9HCD5" type="string"/>
		<att name="numPeptideSequencesInProteins" value="3" type="integer"/>
		<att name="conclusiveProtein" value="0" type="integer"/>
		<att name="numConnectedPeptideNodes" value="3" type="integer"/>
		<att name="UniprotKB" value="Q9HCD5" type="string"/>
		<att name="numProteins" value="1" type="integer"/>
		<att name="GeneName" value="NCOA5" type="string"/>
		<att name="containsPTMs" value="0" type="integer"/>
		<att name="conclusiveProteinNode" value="1" type="integer"/>
		<att name="isFiltered" value="0" type="integer"/>
		<att name="ID" value="NCOA5_HUMAN" type="string"/>
		<att name="numPsmsInProtein" value="8" type="integer"/>
		<att name="Species" value="[Homo sapiens]" type="string"/>
		<att name="isProtein" value="1" type="integer"/>
		<graphics type="ELLIPSE" h="30" w="70" width="4" outline="#000000" fill="#ffffff">
			<att name="NODE_TOOLTIP" value="&lt;html&gt;&lt;b&gt;Protein ACC(s):&lt;/b&gt;&lt;br&gt;Q9HCD5&lt;br&gt;&lt;b&gt;Protein name(s):&lt;/b&gt;&lt;br&gt; Nuclear receptor coactivator 5 OS=Homo sapiens GN=NCOA5 PE=1 SV=2 &lt;br&gt;&lt;b&gt;TAX:&lt;/b&gt; [Homo sapiens]&lt;br&gt;&lt;b&gt;Gene name:&lt;/b&gt; NCOA5&lt;/html&gt;" type="string"/>
			<att name="NODE_NESTED_NETWORK_IMAGE_VISIBLE" value="true" type="string"/>
			<att name="NODE_BORDER_STROKE" value="SOLID" type="string"/>
			<att name="NODE_SELECTED" value="false" type="string"/>
			<att name="NODE_TRANSPARENCY" value="255" type="string"/>
			<att name="NODE_LABEL_WIDTH" value="200" type="string"/>
			<att name="NODE_LABEL" value="Q9HCD5" type="string"/>
			<att name="NODE_LABEL_FONT_SIZE" value="12" type="string"/>
			<att name="NODE_LABEL_TRANSPARENCY" value="255" type="string"/>
			<att name="NODE_LABEL_COLOR" value="#000000" type="string"/>
			<att name="NODE_VISIBLE" value="true" type="string"/>
			<att name="NODE_DEPTH" value="0.0" type="string"/>
			<att name="NODE_BORDER_TRANSPARENCY" value="255" type="string"/>
			<att name="NODE_LABEL_FONT_FACE" value="Dialog,plain,12" type="string"/>
			<att name="NODE_LABEL_TRANSPARENCY" value="255" type="string"/>
		</graphics>
	</node>
	<node id="YDLSPITVK" label="YDLSPITVK">
		<att name="numMSRuns" value="1" type="integer"/>
		<att name="numReplicates" value="1" type="integer"/>
		<att name="PCQ_ID" value="YDLSPITVK" type="string"/>
		<att name="numConnectedProteinNodes" value="1" type="integer"/>
		<att name="numPeptideSequences" value="1" type="integer"/>
		<att name="PeptideSequences" value="YDLSPITVK" type="string"/>
		<att name="significant" value="0" type="integer"/>
		<att name="numProteins" value="1" type="integer"/>
		<att name="ionCount" value="8" type="integer"/>
		<att name="Rc" value="1.5849625007211563" type="real"/>
		<att name="numPsms" value="2" type="integer"/>
		<att name="containsPTMs" value="0" type="integer"/>
		<att name="Ri" value="NaN" type="real"/>
		<att name="lightIons" value="6" type="integer"/>
		<att name="uniquePeptide" value="1" type="integer"/>
		<att name="isFiltered" value="0" type="integer"/>
		<att name="finalRatio" value="1.5849625007211563" type="real"/>
		<att name="heavyIons" value="2" type="integer"/>
		<att name="normHeavyIons" value="1.0" type="real"/>
		<att name="uniquePeptideNode" value="1" type="integer"/>
		<att name="normLightIons" value="3.0" type="real"/>
		<att name="isProtein" value="0" type="integer"/>
		<graphics type="ROUNDRECT" h="30" w="70" width="4" outline="#000000" fill="#ffffff">
			<att name="NODE_TOOLTIP" value="&lt;html&gt;YDLSPITVK&lt;br&gt;1 Peptide sequences&lt;br&gt;2 PSMs&lt;br&gt;Shared by 1 protein Nodes&lt;br&gt;Shared by 1 proteins&lt;br&gt;Detected in 1 MS runs&lt;br&gt;Detected in 1 Replicates&lt;br&gt;Ion count ratio Rc = 1.6 = log2( (6/2) / (2/2) )&lt;br&gt;Individual peptides in the node:&lt;br&gt;YDLSPITVK, 2 PSMs, Shared by 1 proteins, Detected in 1 MS Runs, Detected in 1 replicates, Rc = 1.5849625007211563&lt;br&gt;&lt;/html&gt;" type="string"/>
			<att name="NODE_NESTED_NETWORK_IMAGE_VISIBLE" value="true" type="string"/>
			<att name="NODE_BORDER_STROKE" value="SOLID" type="string"/>
			<att name="NODE_SELECTED" value="false" type="string"/>
			<att name="NODE_TRANSPARENCY" value="255" type="string"/>
			<att name="NODE_LABEL_WIDTH" value="200" type="string"/>
			<att name="NODE_LABEL" value="1.6" type="string"/>
			<att name="NODE_LABEL_FONT_SIZE" value="12" type="string"/>
			<att name="NODE_LABEL_TRANSPARENCY" value="255" type="string"/>
			<att name="NODE_LABEL_COLOR" value="#000000" type="string"/>
			<att name="NODE_VISIBLE" value="true" type="string"/>
			<att name="NODE_DEPTH" value="0.0" type="string"/>
			<att name="NODE_BORDER_TRANSPARENCY" value="255" type="string"/>
			<att name="NODE_LABEL_FONT_FACE" value="Dialog,plain,12" type="string"/>
			<att name="NODE_LABEL_TRANSPARENCY" value="255" type="string"/>
		</graphics>
	</node>
	<node id="Q969X5" label="Q969X5">
		<att name="ProteinDescription" value="Endoplasmic reticulum-Golgi intermediate compartment protein 1 OS=Homo sapiens GN=ERGIC1 PE=1 SV=1 " type="string"/>
		<att name="ACC" value="Q969X5" type="string"/>
		<att name="numPeptideSequencesInProteins" value="2" type="integer"/>
		<att name="conclusiveProtein" value="0" type="integer"/>
		<att name="numConnectedPeptideNodes" value="2" type="integer"/>
		<att name="UniprotKB" value="Q969X5" type="string"/>
		<att name="numProteins" value="1" type="integer"/>
		<att name="Classification2Case" value="6" type="string"/>
		<att name="GeneName" value="ERGIC1" type="string"/>
		<att name="containsPTMs" value="0" type="integer"/>
		<att name="conclusiveProteinNode" value="1" type="integer"/>
		<att name="isFiltered" value="0" type="integer"/>
		<att name="ID" value="ERGI1_HUMAN" type="string"/>
		<att name="numPsmsInProtein" value="4" type="integer"/>
		<att name="Species" value="[Homo sapiens]" type="string"/>
		<att name="isProtein" value="1" type="integer"/>
		<graphics type="ELLIPSE" h="30" w="70" width="4" outline="#000000" fill="#ffffff">
			<att name="NODE_TOOLTIP" value="&lt;html&gt;&lt;b&gt;Protein ACC(s):&lt;/b&gt;&lt;br&gt;Q969X5&lt;br&gt;&lt;b&gt;Protein name(s):&lt;/b&gt;&lt;br&gt; Endoplasmic reticulum-Golgi intermediate compartment protein 1 OS=Homo sapiens GN=ERGIC1 PE=1 SV=1 &lt;br&gt;&lt;b&gt;Classification case(s):&lt;/b&gt;&lt;br&gt;&lt;b&gt;6&lt;/b&gt;: Not classified&lt;br&gt;&lt;b&gt;TAX:&lt;/b&gt; [Homo sapiens]&lt;br&gt;&lt;b&gt;Gene name:&lt;/b&gt; ERGIC1&lt;/html&gt;" type="string"/>
			<att name="NODE_NESTED_NETWORK_IMAGE_VISIBLE" value="true" type="string"/>
			<att name="NODE_BORDER_STROKE" value="SOLID" type="string"/>
			<att name="NODE_SELECTED" value="false" type="string"/>
			<att name="NODE_TRANSPARENCY" value="255" type="string"/>
			<att name="NODE_LABEL_WIDTH" value="200" type="string"/>
			<att name="NODE_LABEL" value="Q969X5" type="string"/>
			<att name="NODE_LABEL_FONT_SIZE" value="12" type="string"/>
			<att name="NODE_LABEL_TRANSPARENCY" value="255" type="string"/>
			<att name="NODE_LABEL_COLOR" value="#000000" type="string"/>
			<att name="NODE_VISIBLE" value="true" type="string"/>
			<att name="NODE_DEPTH" value="0.0" type="string"/>
			<att name="NODE_BORDER_TRANSPARENCY" value="255" type="string"/>
			<att name="NODE_LABEL_FONT_FACE" value="Dialog,plain,12" type="string"/>
			<att name="NODE_LABEL_TRANSPARENCY" value="255" type="string"/>
		</graphics>
	</node>
	<node id="FEGQFSINK" label="FEGQFSINK">
		<att name="numMSRuns" value="1" type="integer"/>
		<att name="numReplicates" value="1" type="integer"/>
		<att name="PCQ_ID" value="FEGQFSINK" type="string"/>
		<att name="numConnectedProteinNodes" value="2" type="integer"/>
		<att name="numPeptideSequences" value="1" type="integer"/>
		<att name="PeptideSequences" value="FEGQFSINK" type="string"/>
		<att name="significant" value="0" type="integer"/>
		<att name="numProteins" value="5" type="integer"/>
		<att name="ionCount" value="7" type="integer"/>
		<att name="Rc" value="2.584962500721156" type="real"/>
		<att name="numPsms" value="2" type="integer"/>
		<att name="containsPTMs" value="0" type="integer"/>
		<att name="Ri" value="NaN" type="real"/>
		<att name="lightIons" value="6" type="integer"/>
		<att name="uniquePeptide" value="0" type="integer"/>
		<att name="isFiltered" value="0" type="integer"/>
		<att name="finalRatio" value="2.584962500721156" type="real"/>
		<att name="heavyIons" value="1" type="integer"/>
		<att name="normHeavyIons" value="0.5" type="real"/>
		<att name="uniquePeptideNode" value="0" type="integer"/>
		<att name="normLightIons" value="3.0" type="real"/>
		<att name="isProtein" value="0" type="integer"/>
		<graphics type="ROUNDRECT" h="30" w="70" width="4" outline="#000000" fill="#ffffff">
			<att name="NODE_TOOLTIP" value="&lt;html&gt;FEGQFSINK&lt;br&gt;1 Peptide sequences&lt;br&gt;2 PSMs&lt;br&gt;Shared by 2 protein Nodes&lt;br&gt;Shared by 5 proteins&lt;br&gt;Detected in 1 MS runs&lt;br&gt;Detected in 1 Replicates&lt;br&gt;Ion count ratio Rc = 2.6 = log2( (6/2) / (1/2) )&lt;br&gt;Individual peptides in the node:&lt;br&gt;FEGQFSINK, 2 PSMs, Shared by 5 proteins, Detected in 1 MS Runs, Detected in 1 replicates, Rc = 2.584962500721156&lt;br&gt;&lt;/html&gt;" type="string"/>
			<att name="NODE_NESTED_NETWORK_IMAGE_VISIBLE" value="true" type="string"/>
			<att name="NODE_BORDER_STROKE" value="SOLID" type="string"/>
			<att name="NODE_SELECTED" value="false" type="string"/>
			<att name="NODE_TRANSPARENCY" value="255" type="string"/>
			<att name="NODE_LABEL_WIDTH" value="200" type="string"/>
			<att name="NODE_LABEL" value="2.6" type="string"/>
			<att name="NODE_LABEL_FONT_SIZE" value="12" type="string"/>
			<att name="NODE_LABEL_TRANSPARENCY" value="255" type="string"/>
			<att name="NODE_LABEL_COLOR" value="#000000" type="string"/>
			<att name="NODE_VISIBLE" value="true" type="string"/>
			<att name="NODE_DEPTH" value="0.0" type="string"/>
			<att name="NODE_BORDER_TRANSPARENCY" value="255" type="string"/>
			<att name="NODE_LABEL_FONT_FACE" value="Dialog,plain,12" type="string"/>
			<att name="NODE_LABEL_TRANSPARENCY" value="255" type="string"/>
		</graphics>
	</node>
	<node id="F2Z2U2 F2Z3A2 F2Z3Q5 H0YBZ3" label="F2Z2U2 F2Z3A2 F2Z3Q5 H0YBZ3">
		<att name="ProteinDescription" value="Endoplasmic reticulum-Golgi intermediate compartment protein 1 #### Endoplasmic reticulum-Golgi intermediate compartment protein 1 (Fragment)" type="string"/>
		<att name="ACC" value="F2Z2U2 F2Z3A2 F2Z3Q5 H0YBZ3" type="string"/>
		<att name="numPeptideSequencesInProteins" value="1" type="integer"/>
		<att name="conclusiveProtein" value="1" type="integer"/>
		<att name="numConnectedPeptideNodes" value="1" type="integer"/>
		<att name="UniprotKB" value="F2Z2U2 F2Z3A2 F2Z3Q5 H0YBZ3" type="string"/>
		<att name="numProteins" value="4" type="integer"/>
		<att name="Classification2Case" value="6" type="string"/>
		<att name="GeneName" value="ERGIC1" type="string"/>
		<att name="containsPTMs" value="0" type="integer"/>
		<att name="conclusiveProteinNode" value="0" type="integer"/>
		<att name="isFiltered" value="0" type="integer"/>
		<att name="ID" value="F2Z2U2_HUMAN F2Z3A2 F2Z3Q5_HUMAN H0YBZ3" type="string"/>
		<att name="numPsmsInProtein" value="2" type="integer"/>
		<att name="Species" value="[Homo sapiens]" type="string"/>
		<att name="isProtein" value="1" type="integer"/>
		<graphics type="ELLIPSE" h="30" w="70" width="4" outline="#000000" fill="#ffffff">
			<att name="NODE_TOOLTIP" value="&lt;html&gt;&lt;b&gt;Protein ACC(s):&lt;/b&gt;&lt;br&gt;F2Z2U2 F2Z3A2 F2Z3Q5 H0YBZ3&lt;br&gt;&lt;b&gt;Protein name(s):&lt;/b&gt;&lt;br&gt; Endoplasmic reticulum-Golgi intermediate compartment protein 1&lt;br&gt;Endoplasmic reticulum-Golgi intermediate compartment protein 1 (Fragment)&lt;br&gt;&lt;b&gt;Classification case(s):&lt;/b&gt;&lt;br&gt;&lt;b&gt;6&lt;/b&gt;: Not classified&lt;br&gt;&lt;b&gt;TAX:&lt;/b&gt; [Homo sapiens]&lt;br&gt;&lt;b&gt;Gene name:&lt;/b&gt; ERGIC1&lt;/html&gt;" type="string"/>
			<att name="NODE_NESTED_NETWORK_IMAGE_VISIBLE" value="true" type="string"/>
			<att name="NODE_BORDER_STROKE" value="SOLID" type="string"/>
			<att name="NODE_SELECTED" value="false" type="string"/>
			<att name="NODE_TRANSPARENCY" value="255" type="string"/>
			<att name="NODE_LABEL_WIDTH" value="200" type="string"/>
			<att name="NODE_LABEL" value="F2Z2U2 F2Z3A2 F2Z3Q5 H0YBZ3" type="string"/>
			<att name="NODE_LABEL_FONT_SIZE" value="12" type="string"/>
			<att name="NODE_LABEL_TRANSPARENCY" value="255" type="string"/>
			<att name="NODE_LABEL_COLOR" value="#000000" type="string"/>
			<att name="NODE_VISIBLE" value="true" type="string"/>
			<att name="NODE_DEPTH" value="0.0" type="string"/>
			<att name="NODE_BORDER_TRANSPARENCY" value="255" type="string"/>
			<att name="NODE_LABEL_FONT_FACE" value="Dialog,plain,12" type="string"/>
			<att name="NODE_LABEL_TRANSPARENCY" value="255" type="string"/>
		</graphics>
	</node>
	<node id="E5RFS1 E5RG35 E5RK55" label="E5RFS1 E5RG35 E5RK55">
		<att name="ProteinDescription" value="COP9 signalosome complex subunit 5" type="string"/>
		<att name="ACC" value="E5RFS1 E5RG35 E5RK55" type="string"/>
		<att name="numPeptideSequencesInProteins" value="1" type="integer"/>
		<att name="conclusiveProtein" value="1" type="integer"/>
		<att name="numConnectedPeptideNodes" value="1" type="integer"/>
		<att name="UniprotKB" value="E5RFS1 E5RG35 E5RK55" type="string"/>
		<att name="numProteins" value="3" type="integer"/>
		<att name="Classification2Case" value="6" type="string"/>
		<att name="GeneName" value="COPS5" type="string"/>
		<att name="containsPTMs" value="0" type="integer"/>
		<att name="conclusiveProteinNode" value="0" type="integer"/>
		<att name="isFiltered" value="0" type="integer"/>
		<att name="ID" value="E5RFS1_HUMAN E5RG35_HUMAN E5RK55_HUMAN" type="string"/>
		<att name="numPsmsInProtein" value="2" type="integer"/>
		<att name="Species" value="[Homo sapiens]" type="string"/>
		<att name="isProtein" value="1" type="integer"/>
		<graphics type="ELLIPSE" h="30" w="70" width="4" outline="#000000" fill="#ffffff">
			<att name="NODE_TOOLTIP" value="&lt;html&gt;&lt;b&gt;Protein ACC(s):&lt;/b&gt;&lt;br&gt;E5RFS1 E5RG35 E5RK55&lt;br&gt;&lt;b&gt;Protein name(s):&lt;/b&gt;&lt;br&gt; COP9 signalosome complex subunit 5&lt;br&gt;&lt;b&gt;Classification case(s):&lt;/b&gt;&lt;br&gt;&lt;b&gt;6&lt;/b&gt;: Not classified&lt;br&gt;&lt;b&gt;TAX:&lt;/b&gt; [Homo sapiens]&lt;br&gt;&lt;b&gt;Gene name:&lt;/b&gt; COPS5&lt;/html&gt;" type="string"/>
			<att name="NODE_NESTED_NETWORK_IMAGE_VISIBLE" value="true" type="string"/>
			<att name="NODE_BORDER_STROKE" value="SOLID" type="string"/>
			<att name="NODE_SELECTED" value="false" type="string"/>
			<att name="NODE_TRANSPARENCY" value="255" type="string"/>
			<att name="NODE_LABEL_WIDTH" value="200" type="string"/>
			<att name="NODE_LABEL" value="E5RFS1 E5RG35 E5RK55" type="string"/>
			<att name="NODE_LABEL_FONT_SIZE" value="12" type="string"/>
			<att name="NODE_LABEL_TRANSPARENCY" value="255" type="string"/>
			<att name="NODE_LABEL_COLOR" value="#000000" type="string"/>
			<att name="NODE_VISIBLE" value="true" type="string"/>
			<att name="NODE_DEPTH" value="0.0" type="string"/>
			<att name="NODE_BORDER_TRANSPARENCY" value="255" type="string"/>
			<att name="NODE_LABEL_FONT_FACE" value="Dialog,plain,12" type="string"/>
			<att name="NODE_LABEL_TRANSPARENCY" value="255" type="string"/>
		</graphics>
	</node>
	<node id="TWELANNMQEAQSIDEIYK" label="TWELANNMQEAQSIDEIYK">
		<att name="numMSRuns" value="1" type="integer"/>
		<att name="numReplicates" value="1" type="integer"/>
		<att name="PCQ_ID" value="TWELANNMQEAQSIDEIYK" type="string"/>
		<att name="numConnectedProteinNodes" value="2" type="integer"/>
		<att name="numPeptideSequences" value="1" type="integer"/>
		<att name="PeptideSequences" value="TWELANNMQEAQSIDEIYK" type="string"/>
		<att name="significant" value="0" type="integer"/>
		<att name="numProteins" value="4" type="integer"/>
		<att name="ionCount" value="3" type="integer"/>
		<att name="Rc" value="1.0" type="real"/>
		<att name="numPsms" value="2" type="integer"/>
		<att name="containsPTMs" value="0" type="integer"/>
		<att name="Ri" value="NaN" type="real"/>
		<att name="lightIons" value="2" type="integer"/>
		<att name="uniquePeptide" value="0" type="integer"/>
		<att name="isFiltered" value="0" type="integer"/>
		<att name="finalRatio" value="1.0" type="real"/>
		<att name="heavyIons" value="1" type="integer"/>
		<att name="normHeavyIons" value="0.5" type="real"/>
		<att name="uniquePeptideNode" value="0" type="integer"/>
		<att name="normLightIons" value="1.0" type="real"/>
		<att name="isProtein" value="0" type="integer"/>
		<graphics type="ROUNDRECT" h="30" w="70" width="4" outline="#000000" fill="#ffffff">
			<att name="NODE_TOOLTIP" value="&lt;html&gt;TWELANNMQEAQSIDEIYK&lt;br&gt;1 Peptide sequences&lt;br&gt;2 PSMs&lt;br&gt;Shared by 2 protein Nodes&lt;br&gt;Shared by 4 proteins&lt;br&gt;Detected in 1 MS runs&lt;br&gt;Detected in 1 Replicates&lt;br&gt;Ion count ratio Rc = 1 = log2( (2/2) / (1/2) )&lt;br&gt;Individual peptides in the node:&lt;br&gt;TWELANNMQEAQSIDEIYK, 2 PSMs, Shared by 4 proteins, Detected in 1 MS Runs, Detected in 1 replicates, Rc = 1.0&lt;br&gt;&lt;/html&gt;" type="string"/>
			<att name="NODE_NESTED_NETWORK_IMAGE_VISIBLE" value="true" type="string"/>
			<att name="NODE_BORDER_STROKE" value="SOLID" type="string"/>
			<att name="NODE_SELECTED" value="false" type="string"/>
			<att name="NODE_TRANSPARENCY" value="255" type="string"/>
			<att name="NODE_LABEL_WIDTH" value="200" type="string"/>
			<att name="NODE_LABEL" value="1" type="string"/>
			<att name="NODE_LABEL_FONT_SIZE" value="12" type="string"/>
			<att name="NODE_LABEL_TRANSPARENCY" value="255" type="string"/>
			<att name="NODE_LABEL_COLOR" value="#000000" type="string"/>
			<att name="NODE_VISIBLE" value="true" type="string"/>
			<att name="NODE_DEPTH" value="0.0" type="string"/>
			<att name="NODE_BORDER_TRANSPARENCY" value="255" type="string"/>
			<att name="NODE_LABEL_FONT_FACE" value="Dialog,plain,12" type="string"/>
			<att name="NODE_LABEL_TRANSPARENCY" value="255" type="string"/>
		</graphics>
	</node>
	<node id="Q92905" label="Q92905">
		<att name="ProteinDescription" value="COP9 signalosome complex subunit 5 OS=Homo sapiens GN=COPS5 PE=1 SV=4 " type="string"/>
		<att name="ACC" value="Q92905" type="string"/>
		<att name="numPeptideSequencesInProteins" value="3" type="integer"/>
		<att name="conclusiveProtein" value="0" type="integer"/>
		<att name="numConnectedPeptideNodes" value="3" type="integer"/>
		<att name="UniprotKB" value="Q92905" type="string"/>
		<att name="numProteins" value="1" type="integer"/>
		<att name="Classification2Case" value="6" type="string"/>
		<att name="GeneName" value="COPS5" type="string"/>
		<att name="containsPTMs" value="0" type="integer"/>
		<att name="conclusiveProteinNode" value="0" type="integer"/>
		<att name="isFiltered" value="0" type="integer"/>
		<att name="ID" value="CSN5_HUMAN" type="string"/>
		<att name="numPsmsInProtein" value="6" type="integer"/>
		<att name="Species" value="[Homo sapiens]" type="string"/>
		<att name="isProtein" value="1" type="integer"/>
		<graphics type="ELLIPSE" h="30" w="70" width="4" outline="#000000" fill="#ffffff">
			<att name="NODE_TOOLTIP" value="&lt;html&gt;&lt;b&gt;Protein ACC(s):&lt;/b&gt;&lt;br&gt;Q92905&lt;br&gt;&lt;b&gt;Protein name(s):&lt;/b&gt;&lt;br&gt; COP9 signalosome complex subunit 5 OS=Homo sapiens GN=COPS5 PE=1 SV=4 &lt;br&gt;&lt;b&gt;Classification case(s):&lt;/b&gt;&lt;br&gt;&lt;b&gt;6&lt;/b&gt;: Not classified&lt;br&gt;&lt;b&gt;TAX:&lt;/b&gt; [Homo sapiens]&lt;br&gt;&lt;b&gt;Gene name:&lt;/b&gt; COPS5&lt;/html&gt;" type="string"/>
			<att name="NODE_NESTED_NETWORK_IMAGE_VISIBLE" value="true" type="string"/>
			<att name="NODE_BORDER_STROKE" value="SOLID" type="string"/>
			<att name="NODE_SELECTED" value="false" type="string"/>
			<att name="NODE_TRANSPARENCY" value="255" type="string"/>
			<att name="NODE_LABEL_WIDTH" value="200" type="string"/>
			<att name="NODE_LABEL" value="Q92905" type="string"/>
			<att name="NODE_LABEL_FONT_SIZE" value="12" type="string"/>
			<att name="NODE_LABEL_TRANSPARENCY" value="255" type="string"/>
			<att name="NODE_LABEL_COLOR" value="#000000" type="string"/>
			<att name="NODE_VISIBLE" value="true" type="string"/>
			<att name="NODE_DEPTH" value="0.0" type="string"/>
			<att name="NODE_BORDER_TRANSPARENCY" value="255" type="string"/>
			<att name="NODE_LABEL_FONT_FACE" value="Dialog,plain,12" type="string"/>
			<att name="NODE_LABEL_TRANSPARENCY" value="255" type="string"/>
		</graphics>
	</node>
	<node id="SGGNLEVMGLMLGK_VDGETMIIMDSFALPVEGTETR" label="SGGNLEVMGLMLGK_VDGETMIIMDSFALPVEGTETR">
		<att name="numMSRuns" value="2" type="integer"/>
		<att name="numReplicates" value="1" type="integer"/>
		<att name="PCQ_ID" value="SGGNLEVMGLMLGK_VDGETMIIMDSFALPVEGTETR" type="string"/>
		<att name="numConnectedProteinNodes" value="2" type="integer"/>
		<att name="numPeptideSequences" value="2" type="integer"/>
		<att name="PeptideSequences" value="SGGNLEVMGLMLGK_VDGETMIIMDSFALPVEGTETR" type="string"/>
		<att name="significant" value="0" type="integer"/>
		<att name="numProteins" value="3" type="integer"/>
		<att name="ionCount" value="13" type="integer"/>
		<att name="Rc" value="0.22239242133644802" type="real"/>
		<att name="numPsms" value="4" type="integer"/>
		<att name="containsPTMs" value="0" type="integer"/>
		<att name="Ri" value="NaN" type="real"/>
		<att name="lightIons" value="7" type="integer"/>
		<att name="uniquePeptide" value="0" type="integer"/>
		<att name="isFiltered" value="0" type="integer"/>
		<att name="finalRatio" value="0.22239242133644802" type="real"/>
		<att name="heavyIons" value="6" type="integer"/>
		<att name="normHeavyIons" value="3.0" type="real"/>
		<att name="uniquePeptideNode" value="0" type="integer"/>
		<att name="normLightIons" value="3.5" type="real"/>
		<att name="isProtein" value="0" type="integer"/>
		<graphics type="ROUNDRECT" h="30" w="70" width="4" outline="#000000" fill="#ffffff">
			<att name="NODE_TOOLTIP" value="&lt;html&gt;SGGNLEVMGLMLGK_VDGETMIIMDSFALPVEGTETR&lt;br&gt;2 Peptide sequences&lt;br&gt;4 PSMs&lt;br&gt;Shared by 2 protein Nodes&lt;br&gt;Shared by 3 proteins&lt;br&gt;Detected in 2 MS runs&lt;br&gt;Detected in 1 Replicates&lt;br&gt;Ion count ratio Rc = 0.2 = log2( (7/2 + 0) / (6/2 + 0) )&lt;br&gt;Individual peptides in the node:&lt;br&gt;SGGNLEVMGLMLGK, 2 PSMs, Shared by 3 proteins, Detected in 1 MS Runs, Detected in 1 replicates, Rc = 0.22239242133644802&lt;br&gt;VDGETMIIMDSFALPVEGTETR, 2 PSMs, Shared by 3 proteins, Detected in 1 MS Runs, Detected in 1 replicates, Rc = NaN&lt;br&gt;&lt;/html&gt;" type="string"/>
			<att name="NODE_NESTED_NETWORK_IMAGE_VISIBLE" value="true" type="string"/>
			<att name="NODE_BORDER_STROKE" value="SOLID" type="string"/>
			<att name="NODE_SELECTED" value="false" type="string"/>
			<att name="NODE_TRANSPARENCY" value="255" type="string"/>
			<att name="NODE_LABEL_WIDTH" value="200" type="string"/>
			<att name="NODE_LABEL" value="0.2" type="string"/>
			<att name="NODE_LABEL_FONT_SIZE" value="12" type="string"/>
			<att name="NODE_LABEL_TRANSPARENCY" value="255" type="string"/>
			<att name="NODE_LABEL_COLOR" value="#000000" type="string"/>
			<att name="NODE_VISIBLE" value="true" type="string"/>
			<att name="NODE_DEPTH" value="0.0" type="string"/>
			<att name="NODE_BORDER_TRANSPARENCY" value="255" type="string"/>
			<att name="NODE_LABEL_FONT_FACE" value="Dialog,plain,12" type="string"/>
			<att name="NODE_LABEL_TRANSPARENCY" value="255" type="string"/>
		</graphics>
	</node>
	<node id="E5RHF2 E5RHH5" label="E5RHF2 E5RHH5">
		<att name="ProteinDescription" value="COP9 signalosome complex subunit 5 (Fragment) #### COP9 signalosome complex subunit 5" type="string"/>
		<att name="ACC" value="E5RHF2 E5RHH5" type="string"/>
		<att name="numPeptideSequencesInProteins" value="2" type="integer"/>
		<att name="conclusiveProtein" value="0" type="integer"/>
		<att name="numConnectedPeptideNodes" value="2" type="integer"/>
		<att name="UniprotKB" value="E5RHF2 E5RHH5" type="string"/>
		<att name="numProteins" value="2" type="integer"/>
		<att name="Classification2Case" value="6" type="string"/>
		<att name="GeneName" value="COPS5" type="string"/>
		<att name="containsPTMs" value="0" type="integer"/>
		<att name="conclusiveProteinNode" value="0" type="integer"/>
		<att name="isFiltered" value="0" type="integer"/>
		<att name="ID" value="E5RHF2_HUMAN E5RHH5_HUMAN" type="string"/>
		<att name="numPsmsInProtein" value="4" type="integer"/>
		<att name="Species" value="[Homo sapiens]" type="string"/>
		<att name="isProtein" value="1" type="integer"/>
		<graphics type="ELLIPSE" h="30" w="70" width="4" outline="#000000" fill="#ffffff">
			<att name="NODE_TOOLTIP" value="&lt;html&gt;&lt;b&gt;Protein ACC(s):&lt;/b&gt;&lt;br&gt;E5RHF2 E5RHH5&lt;br&gt;&lt;b&gt;Protein name(s):&lt;/b&gt;&lt;br&gt; COP9 signalosome complex subunit 5 (Fragment)&lt;br&gt;COP9 signalosome complex subunit 5&lt;br&gt;&lt;b&gt;Classification case(s):&lt;/b&gt;&lt;br&gt;&lt;b&gt;6&lt;/b&gt;: Not classified&lt;br&gt;&lt;b&gt;TAX:&lt;/b&gt; [Homo sapiens]&lt;br&gt;&lt;b&gt;Gene name:&lt;/b&gt; COPS5&lt;/html&gt;" type="string"/>
			<att name="NODE_NESTED_NETWORK_IMAGE_VISIBLE" value="true" type="string"/>
			<att name="NODE_BORDER_STROKE" value="SOLID" type="string"/>
			<att name="NODE_SELECTED" value="false" type="string"/>
			<att name="NODE_TRANSPARENCY" value="255" type="string"/>
			<att name="NODE_LABEL_WIDTH" value="200" type="string"/>
			<att name="NODE_LABEL" value="E5RHF2 E5RHH5" type="string"/>
			<att name="NODE_LABEL_FONT_SIZE" value="12" type="string"/>
			<att name="NODE_LABEL_TRANSPARENCY" value="255" type="string"/>
			<att name="NODE_LABEL_COLOR" value="#000000" type="string"/>
			<att name="NODE_VISIBLE" value="true" type="string"/>
			<att name="NODE_DEPTH" value="0.0" type="string"/>
			<att name="NODE_BORDER_TRANSPARENCY" value="255" type="string"/>
			<att name="NODE_LABEL_FONT_FACE" value="Dialog,plain,12" type="string"/>
			<att name="NODE_LABEL_TRANSPARENCY" value="255" type="string"/>
		</graphics>
	</node>
	<node id="AAGDVDIGDAAYYFER" label="AAGDVDIGDAAYYFER">
		<att name="numMSRuns" value="1" type="integer"/>
		<att name="numReplicates" value="1" type="integer"/>
		<att name="PCQ_ID" value="AAGDVDIGDAAYYFER" type="string"/>
		<att name="numConnectedProteinNodes" value="1" type="integer"/>
		<att name="numPeptideSequences" value="1" type="integer"/>
		<att name="PeptideSequences" value="AAGDVDIGDAAYYFER" type="string"/>
		<att name="significant" value="0" type="integer"/>
		<att name="numProteins" value="1" type="integer"/>
		<att name="ionCount" value="7" type="integer"/>
		<att name="Rc" value="-0.4150374992788438" type="real"/>
		<att name="numPsms" value="2" type="integer"/>
		<att name="containsPTMs" value="0" type="integer"/>
		<att name="Ri" value="NaN" type="real"/>
		<att name="lightIons" value="3" type="integer"/>
		<att name="uniquePeptide" value="1" type="integer"/>
		<att name="isFiltered" value="0" type="integer"/>
		<att name="finalRatio" value="-0.4150374992788438" type="real"/>
		<att name="heavyIons" value="4" type="integer"/>
		<att name="normHeavyIons" value="2.0" type="real"/>
		<att name="uniquePeptideNode" value="1" type="integer"/>
		<att name="normLightIons" value="1.5" type="real"/>
		<att name="isProtein" value="0" type="integer"/>
		<graphics type="ROUNDRECT" h="30" w="70" width="4" outline="#000000" fill="#ffffff">
			<att name="NODE_TOOLTIP" value="&lt;html&gt;AAGDVDIGDAAYYFER&lt;br&gt;1 Peptide sequences&lt;br&gt;2 PSMs&lt;br&gt;Shared by 1 protein Nodes&lt;br&gt;Shared by 1 proteins&lt;br&gt;Detected in 1 MS runs&lt;br&gt;Detected in 1 Replicates&lt;br&gt;Ion count ratio Rc = -0.4 = log2( (3/2) / (4/2) )&lt;br&gt;Individual peptides in the node:&lt;br&gt;AAGDVDIGDAAYYFER, 2 PSMs, Shared by 1 proteins, Detected in 1 MS Runs, Detected in 1 replicates, Rc = -0.4150374992788438&lt;br&gt;&lt;/html&gt;" type="string"/>
			<att name="NODE_NESTED_NETWORK_IMAGE_VISIBLE" value="true" type="string"/>
			<att name="NODE_BORDER_STROKE" value="SOLID" type="string"/>
			<att name="NODE_SELECTED" value="false" type="string"/>
			<att name="NODE_TRANSPARENCY" value="255" type="string"/>
			<att name="NODE_LABEL_WIDTH" value="200" type="string"/>
			<att name="NODE_LABEL" value="-0.4" type="string"/>
			<att name="NODE_LABEL_FONT_SIZE" value="12" type="string"/>
			<att name="NODE_LABEL_TRANSPARENCY" value="255" type="string"/>
			<att name="NODE_LABEL_COLOR" value="#000000" type="string"/>
			<att name="NODE_VISIBLE" value="true" type="string"/>
			<att name="NODE_DEPTH" value="0.0" type="string"/>
			<att name="NODE_BORDER_TRANSPARENCY" value="255" type="string"/>
			<att name="NODE_LABEL_FONT_FACE" value="Dialog,plain,12" type="string"/>
			<att name="NODE_LABEL_TRANSPARENCY" value="255" type="string"/>
		</graphics>
	</node>
	<node id="P09758" label="P09758">
		<att name="ProteinDescription" value="Tumor-associated calcium signal transducer 2 OS=Homo sapiens GN=TACSTD2 PE=1 SV=3 " type="string"/>
		<att name="ACC" value="P09758" type="string"/>
		<att name="numPeptideSequencesInProteins" value="1" type="integer"/>
		<att name="conclusiveProtein" value="1" type="integer"/>
		<att name="numConnectedPeptideNodes" value="1" type="integer"/>
		<att name="UniprotKB" value="P09758" type="string"/>
		<att name="numProteins" value="1" type="integer"/>
		<att name="GeneName" value="TACSTD2" type="string"/>
		<att name="containsPTMs" value="0" type="integer"/>
		<att name="conclusiveProteinNode" value="1" type="integer"/>
		<att name="isFiltered" value="0" type="integer"/>
		<att name="ID" value="TACD2_HUMAN" type="string"/>
		<att name="numPsmsInProtein" value="2" type="integer"/>
		<att name="Species" value="[Homo sapiens]" type="string"/>
		<att name="isProtein" value="1" type="integer"/>
		<graphics type="ELLIPSE" h="30" w="70" width="4" outline="#000000" fill="#ffffff">
			<att name="NODE_TOOLTIP" value="&lt;html&gt;&lt;b&gt;Protein ACC(s):&lt;/b&gt;&lt;br&gt;P09758&lt;br&gt;&lt;b&gt;Protein name(s):&lt;/b&gt;&lt;br&gt; Tumor-associated calcium signal transducer 2 OS=Homo sapiens GN=TACSTD2 PE=1 SV=3 &lt;br&gt;&lt;b&gt;TAX:&lt;/b&gt; [Homo sapiens]&lt;br&gt;&lt;b&gt;Gene name:&lt;/b&gt; TACSTD2&lt;/html&gt;" type="string"/>
			<att name="NODE_NESTED_NETWORK_IMAGE_VISIBLE" value="true" type="string"/>
			<att name="NODE_BORDER_STROKE" value="SOLID" type="string"/>
			<att name="NODE_SELECTED" value="false" type="string"/>
			<att name="NODE_TRANSPARENCY" value="255" type="string"/>
			<att name="NODE_LABEL_WIDTH" value="200" type="string"/>
			<att name="NODE_LABEL" value="P09758" type="string"/>
			<att name="NODE_LABEL_FONT_SIZE" value="12" type="string"/>
			<att name="NODE_LABEL_TRANSPARENCY" value="255" type="string"/>
			<att name="NODE_LABEL_COLOR" value="#000000" type="string"/>
			<att name="NODE_VISIBLE" value="true" type="string"/>
			<att name="NODE_DEPTH" value="0.0" type="string"/>
			<att name="NODE_BORDER_TRANSPARENCY" value="255" type="string"/>
			<att name="NODE_LABEL_FONT_FACE" value="Dialog,plain,12" type="string"/>
			<att name="NODE_LABEL_TRANSPARENCY" value="255" type="string"/>
		</graphics>
	</node>
	<node id="ALLQQQPEDDSKR_CSLQAAAILDANDAHQTETSSSQVK_DLPDVQELITQVR_IFLLGLADNEAAIVQAESEETK_LASAFTEEQAVLYNQR_QAATMSEVEWR_SGLTGYIK_YCAYNIGDQSAINELMQMR" label="ALLQQQPEDDSKR_CSLQAAAILDANDAHQTETSSSQVK_DLPDVQELITQVR_IFLLGLADNEAAIVQAESEETK_LASAFTEEQAVLYNQR_QAATMSEVEWR_SGLTGYIK_YCAYNIGDQSAINELMQMR">
		<att name="numMSRuns" value="7" type="integer"/>
		<att name="numReplicates" value="1" type="integer"/>
		<att name="PCQ_ID" value="ALLQQQPEDDSKR_CSLQAAAILDANDAHQTETSSSQVK_DLPDVQELITQVR_IFLLGLADNEAAIVQAESEETK_LASAFTEEQAVLYNQR_QAATMSEVEWR_SGLTGYIK_YCAYNIGDQSAINELMQMR" type="string"/>
		<att name="numConnectedProteinNodes" value="1" type="integer"/>
		<att name="numPeptideSequences" value="8" type="integer"/>
		<att name="PeptideSequences" value="ALLQQQPEDDSKR_CSLQAAAILDANDAHQTETSSSQVK_DLPDVQELITQVR_IFLLGLADNEAAIVQAESEETK_LASAFTEEQAVLYNQR_QAATMSEVEWR_SGLTGYIK_YCAYNIGDQSAINELMQMR" type="string"/>
		<att name="significant" value="0" type="integer"/>
		<att name="numProteins" value="2" type="integer"/>
		<att name="ionCount" value="50" type="integer"/>
		<att name="Rc" value="-1.16635838642212" type="real"/>
		<att name="numPsms" value="22" type="integer"/>
		<att name="containsPTMs" value="0" type="integer"/>
		<att name="Ri" value="NaN" type="real"/>
		<att name="lightIons" value="18" type="integer"/>
		<att name="uniquePeptide" value="0" type="integer"/>
		<att name="isFiltered" value="0" type="integer"/>
		<att name="finalRatio" value="-1.16635838642212" type="real"/>
		<att name="heavyIons" value="32" type="integer"/>
		<att name="normHeavyIons" value="12.625" type="real"/>
		<att name="uniquePeptideNode" value="1" type="integer"/>
		<att name="normLightIons" value="5.625" type="real"/>
		<att name="isProtein" value="0" type="integer"/>
		<graphics type="ROUNDRECT" h="30" w="70" width="4" outline="#000000" fill="#ffffff">
			<att name="NODE_TOOLTIP" value="&lt;html&gt;ALLQQQPEDDSKR_CSLQAAAILDANDAHQTETSSSQVK_DLPDVQELITQVR_IFLLGLADNEAAIVQAESEETK_LASAFTEEQAVLYNQR_QAATMSEVEWR_SGLTGYIK_YCAYNIGDQSAINELMQMR&lt;br&gt;8 Peptide sequences&lt;br&gt;22 PSMs&lt;br&gt;Shared by 1 protein Nodes&lt;br&gt;Shared by 2 proteins&lt;br&gt;Detected in 7 MS runs&lt;br&gt;Detected in 1 Replicates&lt;br&gt;Ion count ratio Rc = -1.2 = log2( (2/2 + 1/2 + 0 + 9/8 + 2/2 + 1/2 + 2/2 + 1/2) / (5/2 + 3/2 + 3/2 + 9/8 + 2/2 + 2/2 + 6/2 + 2/2) )&lt;br&gt;Individual peptides in the node:&lt;br&gt;ALLQQQPEDDSKR, 2 PSMs, Shared by 2 proteins, Detected in 1 MS Runs, Detected in 1 replicates, Rc = -1.3219280948873622&lt;br&gt;CSLQAAAILDANDAHQTETSSSQVK, 2 PSMs, Shared by 2 proteins, Detected in 1 MS Runs, Detected in 1 replicates, Rc = -1.5849625007211563&lt;br&gt;DLPDVQELITQVR, 2 PSMs, Shared by 2 proteins, Detected in 1 MS Runs, Detected in 1 replicates, Rc = -Infinity&lt;br&gt;IFLLGLADNEAAIVQAESEETK, 8 PSMs, Shared by 2 proteins, Detected in 3 MS Runs, Detected in 1 replicates, Rc = 0.0&lt;br&gt;LASAFTEEQAVLYNQR, 2 PSMs, Shared by 2 proteins, Detected in 1 MS Runs, Detected in 1 replicates, Rc = 0.0&lt;br&gt;QAATMSEVEWR, 2 PSMs, Shared by 2 proteins, Detected in 1 MS Runs, Detected in 1 replicates, Rc = -1.0&lt;br&gt;SGLTGYIK, 2 PSMs, Shared by 2 proteins, Detected in 1 MS Runs, Detected in 1 replicates, Rc = -1.5849625007211563&lt;br&gt;YCAYNIGDQSAINELMQMR, 2 PSMs, Shared by 2 proteins, Detected in 1 MS Runs, Detected in 1 replicates, Rc = -1.0&lt;br&gt;&lt;/html&gt;" type="string"/>
			<att name="NODE_NESTED_NETWORK_IMAGE_VISIBLE" value="true" type="string"/>
			<att name="NODE_BORDER_STROKE" value="SOLID" type="string"/>
			<att name="NODE_SELECTED" value="false" type="string"/>
			<att name="NODE_TRANSPARENCY" value="255" type="string"/>
			<att name="NODE_LABEL_WIDTH" value="200" type="string"/>
			<att name="NODE_LABEL" value="-1.2" type="string"/>
			<att name="NODE_LABEL_FONT_SIZE" value="12" type="string"/>
			<att name="NODE_LABEL_TRANSPARENCY" value="255" type="string"/>
			<att name="NODE_LABEL_COLOR" value="#000000" type="string"/>
			<att name="NODE_VISIBLE" value="true" type="string"/>
			<att name="NODE_DEPTH" value="0.0" type="string"/>
			<att name="NODE_BORDER_TRANSPARENCY" value="255" type="string"/>
			<att name="NODE_LABEL_FONT_FACE" value="Dialog,plain,12" type="string"/>
			<att name="NODE_LABEL_TRANSPARENCY" value="255" type="string"/>
		</graphics>
	</node>
	<node id="F5H5Y3 Q9UHB9" label="F5H5Y3 Q9UHB9">
		<att name="ProteinDescription" value="Signal recognition particle 68 kDa protein #### Signal recognition particle 68 kDa protein OS=Homo sapiens GN=SRP68 PE=4 SV=1 " type="string"/>
		<att name="ACC" value="F5H5Y3 Q9UHB9" type="string"/>
		<att name="numPeptideSequencesInProteins" value="8" type="integer"/>
		<att name="conclusiveProtein" value="0" type="integer"/>
		<att name="numConnectedPeptideNodes" value="8" type="integer"/>
		<att name="UniprotKB" value="F5H5Y3 Q9UHB9" type="string"/>
		<att name="numProteins" value="2" type="integer"/>
		<att name="GeneName" value="SRP68" type="string"/>
		<att name="containsPTMs" value="0" type="integer"/>
		<att name="conclusiveProteinNode" value="1" type="integer"/>
		<att name="isFiltered" value="0" type="integer"/>
		<att name="ID" value="F5H5Y3 SRP68_HUMAN" type="string"/>
		<att name="numPsmsInProtein" value="22" type="integer"/>
		<att name="Species" value="[Homo sapiens]" type="string"/>
		<att name="isProtein" value="1" type="integer"/>
		<graphics type="ELLIPSE" h="30" w="70" width="4" outline="#000000" fill="#ffffff">
			<att name="NODE_TOOLTIP" value="&lt;html&gt;&lt;b&gt;Protein ACC(s):&lt;/b&gt;&lt;br&gt;F5H5Y3 Q9UHB9&lt;br&gt;&lt;b&gt;Protein name(s):&lt;/b&gt;&lt;br&gt; Signal recognition particle 68 kDa protein&lt;br&gt;Signal recognition particle 68 kDa protein OS=Homo sapiens GN=SRP68 PE=4 SV=1 &lt;br&gt;&lt;b&gt;TAX:&lt;/b&gt; [Homo sapiens]&lt;br&gt;&lt;b&gt;Gene name:&lt;/b&gt; SRP68&lt;/html&gt;" type="string"/>
			<att name="NODE_NESTED_NETWORK_IMAGE_VISIBLE" value="true" type="string"/>
			<att name="NODE_BORDER_STROKE" value="SOLID" type="string"/>
			<att name="NODE_SELECTED" value="false" type="string"/>
			<att name="NODE_TRANSPARENCY" value="255" type="string"/>
			<att name="NODE_LABEL_WIDTH" value="200" type="string"/>
			<att name="NODE_LABEL" value="F5H5Y3 Q9UHB9" type="string"/>
			<att name="NODE_LABEL_FONT_SIZE" value="12" type="string"/>
			<att name="NODE_LABEL_TRANSPARENCY" value="255" type="string"/>
			<att name="NODE_LABEL_COLOR" value="#000000" type="string"/>
			<att name="NODE_VISIBLE" value="true" type="string"/>
			<att name="NODE_DEPTH" value="0.0" type="string"/>
			<att name="NODE_BORDER_TRANSPARENCY" value="255" type="string"/>
			<att name="NODE_LABEL_FONT_FACE" value="Dialog,plain,12" type="string"/>
			<att name="NODE_LABEL_TRANSPARENCY" value="255" type="string"/>
		</graphics>
	</node>
	<node id="LLPQLTYLDGYDRDDK" label="LLPQLTYLDGYDRDDK">
		<att name="numMSRuns" value="2" type="integer"/>
		<att name="numReplicates" value="1" type="integer"/>
		<att name="PCQ_ID" value="LLPQLTYLDGYDRDDK" type="string"/>
		<att name="numConnectedProteinNodes" value="1" type="integer"/>
		<att name="numPeptideSequences" value="1" type="integer"/>
		<att name="PeptideSequences" value="LLPQLTYLDGYDRDDK" type="string"/>
		<att name="significant" value="1" type="integer"/>
		<att name="numProteins" value="2" type="integer"/>
		<att name="ionCount" value="4" type="integer"/>
		<att name="Rc" value="-Infinity" type="real"/>
		<att name="numPsms" value="4" type="integer"/>
		<att name="containsPTMs" value="0" type="integer"/>
		<att name="Ri" value="NaN" type="real"/>
		<att name="lightIons" value="0" type="integer"/>
		<att name="uniquePeptide" value="0" type="integer"/>
		<att name="isFiltered" value="0" type="integer"/>
		<att name="finalRatio" value="-Infinity" type="real"/>
		<att name="heavyIons" value="4" type="integer"/>
		<att name="normHeavyIons" value="1.0" type="real"/>
		<att name="uniquePeptideNode" value="1" type="integer"/>
		<att name="normLightIons" value="0.0" type="real"/>
		<att name="isProtein" value="0" type="integer"/>
		<graphics type="ROUNDRECT" h="30" w="70" width="4" outline="#ff0000" fill="#0000ff">
			<att name="NODE_TOOLTIP" value="&lt;html&gt;LLPQLTYLDGYDRDDK&lt;br&gt;1 Peptide sequences&lt;br&gt;4 PSMs&lt;br&gt;Shared by 1 protein Nodes&lt;br&gt;Shared by 2 proteins&lt;br&gt;Detected in 2 MS runs&lt;br&gt;Detected in 1 Replicates&lt;br&gt;Ion count ratio Rc = -Infinity = log2( (0) / (4/4) )&lt;br&gt;Individual peptides in the node:&lt;br&gt;LLPQLTYLDGYDRDDK, 4 PSMs, Shared by 2 proteins, Detected in 2 MS Runs, Detected in 1 replicates, Rc = -Infinity&lt;br&gt;&lt;/html&gt;" type="string"/>
			<att name="NODE_NESTED_NETWORK_IMAGE_VISIBLE" value="true" type="string"/>
			<att name="NODE_BORDER_STROKE" value="SOLID" type="string"/>
			<att name="NODE_SELECTED" value="false" type="string"/>
			<att name="NODE_TRANSPARENCY" value="255" type="string"/>
			<att name="NODE_LABEL_WIDTH" value="200" type="string"/>
			<att name="NODE_LABEL" value="-Infinity*" type="string"/>
			<att name="NODE_LABEL_FONT_SIZE" value="12" type="string"/>
			<att name="NODE_LABEL_TRANSPARENCY" value="255" type="string"/>
			<att name="NODE_LABEL_COLOR" value="#000000" type="string"/>
			<att name="NODE_VISIBLE" value="true" type="string"/>
			<att name="NODE_DEPTH" value="0.0" type="string"/>
			<att name="NODE_BORDER_TRANSPARENCY" value="255" type="string"/>
			<att name="NODE_LABEL_FONT_FACE" value="Dialog,plain,12" type="string"/>
			<att name="NODE_LABEL_TRANSPARENCY" value="255" type="string"/>
		</graphics>
	</node>
	<node id="H0YN26 P39687" label="H0YN26 P39687">
		<att name="ProteinDescription" value="Acidic leucine-rich nuclear phosphoprotein 32 family member A" type="string"/>
		<att name="ACC" value="H0YN26 P39687" type="string"/>
		<att name="numPeptideSequencesInProteins" value="3" type="integer"/>
		<att name="conclusiveProtein" value="0" type="integer"/>
		<att name="numConnectedPeptideNodes" value="3" type="integer"/>
		<att name="UniprotKB" value="H0YN26 P39687" type="string"/>
		<att name="numProteins" value="2" type="integer"/>
		<att name="Classification2Case" value="3" type="string"/>
		<att name="GeneName" value="ANP32A" type="string"/>
		<att name="containsPTMs" value="0" type="integer"/>
		<att name="conclusiveProteinNode" value="1" type="integer"/>
		<att name="isFiltered" value="0" type="integer"/>
		<att name="ID" value="H0YN26_HUMAN AN32A_HUMAN" type="string"/>
		<att name="numPsmsInProtein" value="25" type="integer"/>
		<att name="Species" value="[Homo sapiens]" type="string"/>
		<att name="isProtein" value="1" type="integer"/>
		<graphics type="ELLIPSE" h="30" w="70" width="4" outline="#000000" fill="#ffffff">
			<att name="NODE_TOOLTIP" value="&lt;html&gt;&lt;b&gt;Protein ACC(s):&lt;/b&gt;&lt;br&gt;H0YN26 P39687&lt;br&gt;&lt;b&gt;Protein name(s):&lt;/b&gt;&lt;br&gt; Acidic leucine-rich nuclear phosphoprotein 32 family member A&lt;br&gt;&lt;b&gt;Classification case(s):&lt;/b&gt;&lt;br&gt;&lt;b&gt;3&lt;/b&gt;: Unique peptide is significantly different, or difference between the two unique peptides is larger than threshold&lt;br&gt;&lt;b&gt;TAX:&lt;/b&gt; [Homo sapiens]&lt;br&gt;&lt;b&gt;Gene name:&lt;/b&gt; ANP32A&lt;/html&gt;" type="string"/>
			<att name="NODE_NESTED_NETWORK_IMAGE_VISIBLE" value="true" type="string"/>
			<att name="NODE_BORDER_STROKE" value="SOLID" type="string"/>
			<att name="NODE_SELECTED" value="false" type="string"/>
			<att name="NODE_TRANSPARENCY" value="255" type="string"/>
			<att name="NODE_LABEL_WIDTH" value="200" type="string"/>
			<att name="NODE_LABEL" value="H0YN26 P39687" type="string"/>
			<att name="NODE_LABEL_FONT_SIZE" value="12" type="string"/>
			<att name="NODE_LABEL_TRANSPARENCY" value="255" type="string"/>
			<att name="NODE_LABEL_COLOR" value="#000000" type="string"/>
			<att name="NODE_VISIBLE" value="true" type="string"/>
			<att name="NODE_DEPTH" value="0.0" type="string"/>
			<att name="NODE_BORDER_TRANSPARENCY" value="255" type="string"/>
			<att name="NODE_LABEL_FONT_FACE" value="Dialog,plain,12" type="string"/>
			<att name="NODE_LABEL_TRANSPARENCY" value="255" type="string"/>
		</graphics>
	</node>
	<node id="LLPQLTYLDGYDR_SLDLFNCEVTNLNDYR" label="LLPQLTYLDGYDR_SLDLFNCEVTNLNDYR">
		<att name="numMSRuns" value="5" type="integer"/>
		<att name="numReplicates" value="1" type="integer"/>
		<att name="PCQ_ID" value="LLPQLTYLDGYDR_SLDLFNCEVTNLNDYR" type="string"/>
		<att name="numConnectedProteinNodes" value="3" type="integer"/>
		<att name="numPeptideSequences" value="2" type="integer"/>
		<att name="PeptideSequences" value="LLPQLTYLDGYDR_SLDLFNCEVTNLNDYR" type="string"/>
		<att name="significant" value="0" type="integer"/>
		<att name="numProteins" value="4" type="integer"/>
		<att name="ionCount" value="30" type="integer"/>
		<att name="Rc" value="-0.7369655941662062" type="real"/>
		<att name="numPsms" value="21" type="integer"/>
		<att name="containsPTMs" value="0" type="integer"/>
		<att name="Ri" value="NaN" type="real"/>
		<att name="lightIons" value="12" type="integer"/>
		<att name="uniquePeptide" value="0" type="integer"/>
		<att name="isFiltered" value="0" type="integer"/>
		<att name="finalRatio" value="-0.7369655941662062" type="real"/>
		<att name="heavyIons" value="18" type="integer"/>
		<att name="normHeavyIons" value="1.9444444444444444" type="real"/>
		<att name="uniquePeptideNode" value="0" type="integer"/>
		<att name="normLightIons" value="1.1666666666666665" type="real"/>
		<att name="isProtein" value="0" type="integer"/>
		<graphics type="ROUNDRECT" h="30" w="70" width="4" outline="#000000" fill="#ffffff">
			<att name="NODE_TOOLTIP" value="&lt;html&gt;LLPQLTYLDGYDR_SLDLFNCEVTNLNDYR&lt;br&gt;2 Peptide sequences&lt;br&gt;21 PSMs&lt;br&gt;Shared by 3 protein Nodes&lt;br&gt;Shared by 4 proteins&lt;br&gt;Detected in 5 MS runs&lt;br&gt;Detected in 1 Replicates&lt;br&gt;Ion count ratio Rc = -0.7 = log2( (6/12 + 6/9) / (2/12 + 16/9) )&lt;br&gt;Individual peptides in the node:&lt;br&gt;LLPQLTYLDGYDR, 12 PSMs, Shared by 4 proteins, Detected in 3 MS Runs, Detected in 1 replicates, Rc = 1.5849625007211563&lt;br&gt;SLDLFNCEVTNLNDYR, 9 PSMs, Shared by 4 proteins, Detected in 2 MS Runs, Detected in 1 replicates, Rc = -1.4150374992788437&lt;br&gt;&lt;/html&gt;" type="string"/>
			<att name="NODE_NESTED_NETWORK_IMAGE_VISIBLE" value="true" type="string"/>
			<att name="NODE_BORDER_STROKE" value="SOLID" type="string"/>
			<att name="NODE_SELECTED" value="false" type="string"/>
			<att name="NODE_TRANSPARENCY" value="255" type="string"/>
			<att name="NODE_LABEL_WIDTH" value="200" type="string"/>
			<att name="NODE_LABEL" value="-0.7" type="string"/>
			<att name="NODE_LABEL_FONT_SIZE" value="12" type="string"/>
			<att name="NODE_LABEL_TRANSPARENCY" value="255" type="string"/>
			<att name="NODE_LABEL_COLOR" value="#000000" type="string"/>
			<att name="NODE_VISIBLE" value="true" type="string"/>
			<att name="NODE_DEPTH" value="0.0" type="string"/>
			<att name="NODE_BORDER_TRANSPARENCY" value="255" type="string"/>
			<att name="NODE_LABEL_FONT_FACE" value="Dialog,plain,12" type="string"/>
			<att name="NODE_LABEL_TRANSPARENCY" value="255" type="string"/>
		</graphics>
	</node>
	<node id="Q92688" label="Q92688">
		<att name="ProteinDescription" value="Acidic leucine-rich nuclear phosphoprotein 32 family member B OS=Homo sapiens GN=ANP32B PE=1 SV=1 " type="string"/>
		<att name="ACC" value="Q92688" type="string"/>
		<att name="numPeptideSequencesInProteins" value="3" type="integer"/>
		<att name="conclusiveProtein" value="0" type="integer"/>
		<att name="numConnectedPeptideNodes" value="3" type="integer"/>
		<att name="UniprotKB" value="Q92688" type="string"/>
		<att name="numProteins" value="1" type="integer"/>
		<att name="Classification2Case" value="3" type="string"/>
		<att name="GeneName" value="ANP32B" type="string"/>
		<att name="containsPTMs" value="0" type="integer"/>
		<att name="conclusiveProteinNode" value="1" type="integer"/>
		<att name="isFiltered" value="0" type="integer"/>
		<att name="ID" value="AN32B_HUMAN" type="string"/>
		<att name="numPsmsInProtein" value="24" type="integer"/>
		<att name="Species" value="[Homo sapiens]" type="string"/>
		<att name="isProtein" value="1" type="integer"/>
		<graphics type="ELLIPSE" h="30" w="70" width="4" outline="#000000" fill="#ffffff">
			<att name="NODE_TOOLTIP" value="&lt;html&gt;&lt;b&gt;Protein ACC(s):&lt;/b&gt;&lt;br&gt;Q92688&lt;br&gt;&lt;b&gt;Protein name(s):&lt;/b&gt;&lt;br&gt; Acidic leucine-rich nuclear phosphoprotein 32 family member B OS=Homo sapiens GN=ANP32B PE=1 SV=1 &lt;br&gt;&lt;b&gt;Classification case(s):&lt;/b&gt;&lt;br&gt;&lt;b&gt;3&lt;/b&gt;: Unique peptide is significantly different, or difference between the two unique peptides is larger than threshold&lt;br&gt;&lt;b&gt;TAX:&lt;/b&gt; [Homo sapiens]&lt;br&gt;&lt;b&gt;Gene name:&lt;/b&gt; ANP32B&lt;/html&gt;" type="string"/>
			<att name="NODE_NESTED_NETWORK_IMAGE_VISIBLE" value="true" type="string"/>
			<att name="NODE_BORDER_STROKE" value="SOLID" type="string"/>
			<att name="NODE_SELECTED" value="false" type="string"/>
			<att name="NODE_TRANSPARENCY" value="255" type="string"/>
			<att name="NODE_LABEL_WIDTH" value="200" type="string"/>
			<att name="NODE_LABEL" value="Q92688" type="string"/>
			<att name="NODE_LABEL_FONT_SIZE" value="12" type="string"/>
			<att name="NODE_LABEL_TRANSPARENCY" value="255" type="string"/>
			<att name="NODE_LABEL_COLOR" value="#000000" type="string"/>
			<att name="NODE_VISIBLE" value="true" type="string"/>
			<att name="NODE_DEPTH" value="0.0" type="string"/>
			<att name="NODE_BORDER_TRANSPARENCY" value="255" type="string"/>
			<att name="NODE_LABEL_FONT_FACE" value="Dialog,plain,12" type="string"/>
			<att name="NODE_LABEL_TRANSPARENCY" value="255" type="string"/>
		</graphics>
	</node>
	<node id="IFGGLDMLAEK" label="IFGGLDMLAEK">
		<att name="numMSRuns" value="2" type="integer"/>
		<att name="numReplicates" value="1" type="integer"/>
		<att name="PCQ_ID" value="IFGGLDMLAEK" type="string"/>
		<att name="numConnectedProteinNodes" value="1" type="integer"/>
		<att name="numPeptideSequences" value="1" type="integer"/>
		<att name="PeptideSequences" value="IFGGLDMLAEK" type="string"/>
		<att name="significant" value="0" type="integer"/>
		<att name="numProteins" value="1" type="integer"/>
		<att name="ionCount" value="5" type="integer"/>
		<att name="Rc" value="0.5849625007211562" type="real"/>
		<att name="numPsms" value="3" type="integer"/>
		<att name="containsPTMs" value="0" type="integer"/>
		<att name="Ri" value="NaN" type="real"/>
		<att name="lightIons" value="3" type="integer"/>
		<att name="uniquePeptide" value="1" type="integer"/>
		<att name="isFiltered" value="0" type="integer"/>
		<att name="finalRatio" value="0.5849625007211562" type="real"/>
		<att name="heavyIons" value="2" type="integer"/>
		<att name="normHeavyIons" value="0.6666666666666666" type="real"/>
		<att name="uniquePeptideNode" value="1" type="integer"/>
		<att name="normLightIons" value="1.0" type="real"/>
		<att name="isProtein" value="0" type="integer"/>
		<graphics type="ROUNDRECT" h="30" w="70" width="4" outline="#000000" fill="#ffffff">
			<att name="NODE_TOOLTIP" value="&lt;html&gt;IFGGLDMLAEK&lt;br&gt;1 Peptide sequences&lt;br&gt;3 PSMs&lt;br&gt;Shared by 1 protein Nodes&lt;br&gt;Shared by 1 proteins&lt;br&gt;Detected in 2 MS runs&lt;br&gt;Detected in 1 Replicates&lt;br&gt;Ion count ratio Rc = 0.6 = log2( (3/3) / (2/3) )&lt;br&gt;Individual peptides in the node:&lt;br&gt;IFGGLDMLAEK, 3 PSMs, Shared by 1 proteins, Detected in 2 MS Runs, Detected in 1 replicates, Rc = 0.5849625007211562&lt;br&gt;&lt;/html&gt;" type="string"/>
			<att name="NODE_NESTED_NETWORK_IMAGE_VISIBLE" value="true" type="string"/>
			<att name="NODE_BORDER_STROKE" value="SOLID" type="string"/>
			<att name="NODE_SELECTED" value="false" type="string"/>
			<att name="NODE_TRANSPARENCY" value="255" type="string"/>
			<att name="NODE_LABEL_WIDTH" value="200" type="string"/>
			<att name="NODE_LABEL" value="0.6" type="string"/>
			<att name="NODE_LABEL_FONT_SIZE" value="12" type="string"/>
			<att name="NODE_LABEL_TRANSPARENCY" value="255" type="string"/>
			<att name="NODE_LABEL_COLOR" value="#000000" type="string"/>
			<att name="NODE_VISIBLE" value="true" type="string"/>
			<att name="NODE_DEPTH" value="0.0" type="string"/>
			<att name="NODE_BORDER_TRANSPARENCY" value="255" type="string"/>
			<att name="NODE_LABEL_FONT_FACE" value="Dialog,plain,12" type="string"/>
			<att name="NODE_LABEL_TRANSPARENCY" value="255" type="string"/>
		</graphics>
	</node>
	<node id="Q5T6W8" label="Q5T6W8">
		<att name="ProteinDescription" value="Acidic (Leucine-rich) nuclear phosphoprotein 32 family, member B (Fragment)" type="string"/>
		<att name="ACC" value="Q5T6W8" type="string"/>
		<att name="numPeptideSequencesInProteins" value="2" type="integer"/>
		<att name="conclusiveProtein" value="0" type="integer"/>
		<att name="numConnectedPeptideNodes" value="2" type="integer"/>
		<att name="UniprotKB" value="Q5T6W8" type="string"/>
		<att name="numProteins" value="1" type="integer"/>
		<att name="Classification2Case" value="6" type="string"/>
		<att name="containsPTMs" value="0" type="integer"/>
		<att name="conclusiveProteinNode" value="0" type="integer"/>
		<att name="isFiltered" value="0" type="integer"/>
		<att name="ID" value="Q5T6W8" type="string"/>
		<att name="numPsmsInProtein" value="21" type="integer"/>
		<att name="Species" value="[Homo sapiens]" type="string"/>
		<att name="isProtein" value="1" type="integer"/>
		<graphics type="ELLIPSE" h="30" w="70" width="4" outline="#000000" fill="#ffffff">
			<att name="NODE_TOOLTIP" value="&lt;html&gt;&lt;b&gt;Protein ACC(s):&lt;/b&gt;&lt;br&gt;Q5T6W8&lt;br&gt;&lt;b&gt;Protein name(s):&lt;/b&gt;&lt;br&gt; Acidic (Leucine-rich) nuclear phosphoprotein 32 family, member B (Fragment)&lt;br&gt;&lt;b&gt;Classification case(s):&lt;/b&gt;&lt;br&gt;&lt;b&gt;6&lt;/b&gt;: Not classified&lt;br&gt;&lt;b&gt;TAX:&lt;/b&gt; [Homo sapiens]&lt;br&gt;&lt;b&gt;Gene name:&lt;/b&gt; &lt;/html&gt;" type="string"/>
			<att name="NODE_NESTED_NETWORK_IMAGE_VISIBLE" value="true" type="string"/>
			<att name="NODE_BORDER_STROKE" value="SOLID" type="string"/>
			<att name="NODE_SELECTED" value="false" type="string"/>
			<att name="NODE_TRANSPARENCY" value="255" type="string"/>
			<att name="NODE_LABEL_WIDTH" value="200" type="string"/>
			<att name="NODE_LABEL" value="Q5T6W8" type="string"/>
			<att name="NODE_LABEL_FONT_SIZE" value="12" type="string"/>
			<att name="NODE_LABEL_TRANSPARENCY" value="255" type="string"/>
			<att name="NODE_LABEL_COLOR" value="#000000" type="string"/>
			<att name="NODE_VISIBLE" value="true" type="string"/>
			<att name="NODE_DEPTH" value="0.0" type="string"/>
			<att name="NODE_BORDER_TRANSPARENCY" value="255" type="string"/>
			<att name="NODE_LABEL_FONT_FACE" value="Dialog,plain,12" type="string"/>
			<att name="NODE_LABEL_TRANSPARENCY" value="255" type="string"/>
		</graphics>
	</node>
	<node id="F8VR77 F8W0A3 H0YIN7" label="F8VR77 F8W0A3 H0YIN7">
		<att name="ProteinDescription" value="Proliferation-associated protein 2G4 #### Proliferation-associated protein 2G4 (Fragment) #### Uncharacterized protein (Fragment)" type="string"/>
		<att name="ACC" value="F8VR77 F8W0A3 H0YIN7" type="string"/>
		<att name="numPeptideSequencesInProteins" value="1" type="integer"/>
		<att name="conclusiveProtein" value="1" type="integer"/>
		<att name="numConnectedPeptideNodes" value="1" type="integer"/>
		<att name="UniprotKB" value="F8VR77 F8W0A3 H0YIN7" type="string"/>
		<att name="numProteins" value="3" type="integer"/>
		<att name="Classification2Case" value="6" type="string"/>
		<att name="GeneName" value="PA2G4" type="string"/>
		<att name="containsPTMs" value="0" type="integer"/>
		<att name="conclusiveProteinNode" value="0" type="integer"/>
		<att name="isFiltered" value="0" type="integer"/>
		<att name="ID" value="F8VR77_HUMAN F8W0A3_HUMAN H0YIN7_HUMAN" type="string"/>
		<att name="numPsmsInProtein" value="5" type="integer"/>
		<att name="Species" value="[Homo sapiens]" type="string"/>
		<att name="isProtein" value="1" type="integer"/>
		<graphics type="ELLIPSE" h="30" w="70" width="4" outline="#000000" fill="#ffffff">
			<att name="NODE_TOOLTIP" value="&lt;html&gt;&lt;b&gt;Protein ACC(s):&lt;/b&gt;&lt;br&gt;F8VR77 F8W0A3 H0YIN7&lt;br&gt;&lt;b&gt;Protein name(s):&lt;/b&gt;&lt;br&gt; Proliferation-associated protein 2G4&lt;br&gt;Proliferation-associated protein 2G4 (Fragment)&lt;br&gt;Uncharacterized protein (Fragment)&lt;br&gt;&lt;b&gt;Classification case(s):&lt;/b&gt;&lt;br&gt;&lt;b&gt;6&lt;/b&gt;: Not classified&lt;br&gt;&lt;b&gt;TAX:&lt;/b&gt; [Homo sapiens]&lt;br&gt;&lt;b&gt;Gene name:&lt;/b&gt; PA2G4&lt;/html&gt;" type="string"/>
			<att name="NODE_NESTED_NETWORK_IMAGE_VISIBLE" value="true" type="string"/>
			<att name="NODE_BORDER_STROKE" value="SOLID" type="string"/>
			<att name="NODE_SELECTED" value="false" type="string"/>
			<att name="NODE_TRANSPARENCY" value="255" type="string"/>
			<att name="NODE_LABEL_WIDTH" value="200" type="string"/>
			<att name="NODE_LABEL" value="F8VR77 F8W0A3 H0YIN7" type="string"/>
			<att name="NODE_LABEL_FONT_SIZE" value="12" type="string"/>
			<att name="NODE_LABEL_TRANSPARENCY" value="255" type="string"/>
			<att name="NODE_LABEL_COLOR" value="#000000" type="string"/>
			<att name="NODE_VISIBLE" value="true" type="string"/>
			<att name="NODE_DEPTH" value="0.0" type="string"/>
			<att name="NODE_BORDER_TRANSPARENCY" value="255" type="string"/>
			<att name="NODE_LABEL_FONT_FACE" value="Dialog,plain,12" type="string"/>
			<att name="NODE_LABEL_TRANSPARENCY" value="255" type="string"/>
		</graphics>
	</node>
	<node id="SLVEASSSGVSVLSLCEK" label="SLVEASSSGVSVLSLCEK">
		<att name="numMSRuns" value="3" type="integer"/>
		<att name="numReplicates" value="1" type="integer"/>
		<att name="PCQ_ID" value="SLVEASSSGVSVLSLCEK" type="string"/>
		<att name="numConnectedProteinNodes" value="4" type="integer"/>
		<att name="numPeptideSequences" value="1" type="integer"/>
		<att name="PeptideSequences" value="SLVEASSSGVSVLSLCEK" type="string"/>
		<att name="significant" value="0" type="integer"/>
		<att name="numProteins" value="6" type="integer"/>
		<att name="ionCount" value="11" type="integer"/>
		<att name="Rc" value="-1.4150374992788441" type="real"/>
		<att name="numPsms" value="5" type="integer"/>
		<att name="containsPTMs" value="0" type="integer"/>
		<att name="Ri" value="NaN" type="real"/>
		<att name="lightIons" value="3" type="integer"/>
		<att name="uniquePeptide" value="0" type="integer"/>
		<att name="isFiltered" value="0" type="integer"/>
		<att name="finalRatio" value="-1.4150374992788441" type="real"/>
		<att name="heavyIons" value="8" type="integer"/>
		<att name="normHeavyIons" value="1.6" type="real"/>
		<att name="uniquePeptideNode" value="0" type="integer"/>
		<att name="normLightIons" value="0.6" type="real"/>
		<att name="isProtein" value="0" type="integer"/>
		<graphics type="ROUNDRECT" h="30" w="70" width="4" outline="#000000" fill="#ffffff">
[truncated: 62,088,318 more chars]
