# Supplementary material for: Deducing the presence of proteins and proteoforms in quantitative proteomics
Source: Nat Commun. 2018 Jun 13;9:2320. doi: 10.1038/s41467-018-04411-5 (PMC5998138; doi:10.1038/s41467-018-04411-5)
Supplement: Supplementary file 9 — Supplementary Data 7 [file 41467_2018_4411_MOESM9_ESM.xlsx]

## Sheet: 180 classified protein pairs
Unique Pep1 (U1)	Ratio (U1)	Protein 1	Shared Pep (S)	Ratio (S)	Protein 2	Unique Pep2 (U2)	Ratio (U2)	ClassificationCase
ATFYLNVLQQR	0	Q9UBF2	ELAPAVSVLQLFCSSPK	'-Infinity	Q9Y678	AIVDCIISIIEENSESK_ALCQITDSTMLQAIER_DSPLFDFIESCLR_HPSAVTACNLDLENLVTDSNR_SSPEPVALTESETEYVIR_SVPLATAPMAEQR_VFNETPINPR_VVLEHEEVR	-1.38827	CASE1
DDDVPLMWR	0	O43252	GCTVWLTGLSGAGK	'-Infinity	E7ER89 O95340	AMDFYDPAR_DIHELFVPENK_EGENPPDGFMAPK_GFTGIDSDYEKPETPER	-0.234465	CASE1
TTQIPQFILDDSLNGPPEK	0.415037	Q6P158	LLYCTTGVLLR	'-Infinity	Q7Z478	AVLVAGLYDNVGK_EMETLEDHPVFNPAMK	-0.341037	CASE1
DSCPLDCK_VYVGNLGNNGNK	-0.830075	P84103	NPPGFAFVEFEDPR	0.584963	C9JAB2 G5E9M3 Q16629	AFSYYGPLR_VYVGNLGTGAGK	-0.447459	CASE1
AGLNEMVEYITHSR	-0.584963	E9PFR3 H0Y8C4 Q14738	QCCVLFDFVSDPLSDLK	-1.73697	G3V2U3 H0YJ75 Q13362 Q96B13	AALSEMVEYITHNR	-0.584963	CASE1
AEPPQAMNALMR_AYAALAALEK_DSSKGEDSAEETEAKPAVVAPAPVVEAVSTPSAAFPSDATAENVK_EATDAIGHLDR_EDITQSAQHALR_GEDSAEETEAKPAVVAPAPVVEAVSTPSAAFPSDATAENVK_GEDSAEETEAKPAVVAPAPVVEAVSTPSAAFPSDATAEQGPILTK_GYNHGQGSYSYSNSYNSPGGGGGSDYNYESK_LFPDTPLALDANK_NENPVDYTVQIPPSTTYAITPMK_QQGPILTK_VLECLASGIVMPDGSGIYDPCEK_VLGMDPLPSK	0.400538	Q12906	YELISETGGSHDK	1.70044	Q96SI9	AIDLMNALMR	0	CASE1
LAGASPATVAAAAAGSGPK	-0.807355	J3KS54	AAEWYNIDFSLQNQLR	0.584963	Q13045	ADLTALFLPR_AEITLLVQGQELPEFWEALGGEPSEIK_AVQGAQQPSLYQIR_FVFLLDR_LAGASPATVAAAAAAGSGPK	-0.520832	CASE2
LGLGIDEDDPTADDTSAAVTEEMPPLEGDDDTSR_LVTSPCCIVTSTYGWTANMER	-3.58496	P07900	ADLINNLGTIAK	-0.459432	Q14568	NPDDITNEEYGEFCK	-1.58496	CASE2
VEDMAELTCLNEASVLHNLR	-3.16993	P35749	CNGVLEGIR	1	P35579	ALEQQVEEMK_ANLQIDQINTDLNLER_ASITALEAK_DFSALESQLQDTQELLQEENR_DLEAHIDSANK_DLGEELEALKTELEDTLDSTAAQQELR_DVLLQVDDER_ELESQISELQEDLESER_EQLEEEEEAKHNLEK_GDLPFVVPR_HEAMITDLEER_HSQAVEELAEQLEQTK_IAEFTTNLTEEEEK_IAQLEEELEEEQGNTELINDR_IAQLEEQLDNETK_IIGLDQVAGMSETALPGAFK_IMGIPEEEQMGLLR_KLEEEQIILEDQNCK_KMEDSVGCLETAEEVK_LEEEQIILEDQNCK_LEGDSTDLSDQIAELQAQIAELK_LQLQEQLQAETELCAEAEELR_LQQELDDLLVDLDHQR_LQVELDNVTGLLSQSDS…	-2.24966	CASE2
MLDAEDIVGTLRPDEK	1	K7EJH8	CQLEINFNTLQTK	-0.509014	D6PXK4 O43707	DYETATLSDIK_LVSIGAEEIVDGNAK_MLDAEDIVNTARPDEK_MVSDINNGWQHLEQAEK_VEQIAAIAQELNELDYYDSHNVNTR	1.24878	CASE2
DSLNEAWADLLELLDTR_FETLEPEMNTLAAQITAVNDIAEQLLK_IVNTQEQLNHR_LAQAASLYQFQADANDMEAWLVDALR_SAELGCTVDEVESLIK_TQTAVASEEGPATLPEAEALLAQHAALR_VDSANALANGLIAGGHAAR	0.431716	O15020	DALLLWCQMK	-1.32193	Q01082	ALVADSHPESER_AQTLPTSVVTITSESSPGK_DALLSALSIQNYHLECNETK_DASVAEAWLLGQEPYLSSR_DDEEMNTWIQAISSAISSDK_DEQSAVSMLK_DGLNEAWADLLELIDTR_DLDDFQSWLSR_DLMLWMEDVIR_DMGEMVTQGQTDAQYMFLR_DVEDEILWVGER_DVSSVELLMNNHQGIK_EGMQLISEKPETEAVVK_EIEELQSQAQALSQEGK_ENEVLEAWK_EQWANLEQLSAIR_EQWLNNMQIPEK_EVDDLEQWIAER_EVVAGSHELGQDYEHVTMLQER_FMELLEPLNER_GEQVSQNGLPAEQGSPR_HEVSASTQSTPASSR_IVSSSDVGHDEYSTQSLVK_KQEDFMTTMDANEEK_LESEHPDQAQ…	0.49396	CASE2
VEDMAELTCLNEASVLHNLR	-3.16993	P35749	DLGEELEALK_NTDQASMPDNTAAQK_QQQLTAMK	-1.02686	P35579	ALEQQVEEMK_ANLQIDQINTDLNLER_ASITALEAK_DFSALESQLQDTQELLQEENR_DLEAHIDSANK_DLGEELEALKTELEDTLDSTAAQQELR_DVLLQVDDER_ELESQISELQEDLESER_EQLEEEEEAKHNLEK_GDLPFVVPR_HEAMITDLEER_HSQAVEELAEQLEQTK_IAEFTTNLTEEEEK_IAQLEEELEEEQGNTELINDR_IAQLEEQLDNETK_IIGLDQVAGMSETALPGAFK_IMGIPEEEQMGLLR_KLEEEQIILEDQNCK_KMEDSVGCLETAEEVK_LEEEQIILEDQNCK_LEGDSTDLSDQIAELQAQIAELK_LQLQEQLQAETELCAEAEELR_LQQELDDLLVDLDHQR_LQVELDNVTGLLSQSDS…	-2.24966	CASE2
DSLNEAWADLLELLDTR_FETLEPEMNTLAAQITAVNDIAEQLLK_IVNTQEQLNHR_LAQAASLYQFQADANDMEAWLVDALR_SAELGCTVDEVESLIK_TQTAVASEEGPATLPEAEALLAQHAALR_VDSANALANGLIAGGHAAR	0.431716	O15020	DLTSVNILLK	-0.736966	Q01082	ALVADSHPESER_AQTLPTSVVTITSESSPGK_DALLSALSIQNYHLECNETK_DASVAEAWLLGQEPYLSSR_DDEEMNTWIQAISSAISSDK_DEQSAVSMLK_DGLNEAWADLLELIDTR_DLDDFQSWLSR_DLMLWMEDVIR_DMGEMVTQGQTDAQYMFLR_DVEDEILWVGER_DVSSVELLMNNHQGIK_EGMQLISEKPETEAVVK_EIEELQSQAQALSQEGK_ENEVLEAWK_EQWANLEQLSAIR_EQWLNNMQIPEK_EVDDLEQWIAER_EVVAGSHELGQDYEHVTMLQER_FMELLEPLNER_GEQVSQNGLPAEQGSPR_HEVSASTQSTPASSR_IVSSSDVGHDEYSTQSLVK_KQEDFMTTMDANEEK_LESEHPDQAQ…	0.49396	CASE2
DNLTLWTSENQGDEGDAGEGEN_IEAELQDICNDVLELLDK_QTTVSNSQQAYQEAFEISK_TAFDEAIAELDTLNEESYK_TAFDEAIAELDTLNEESYKDSTLIMQLLR_YLIPNATQPESK_YLSEVASGDNK	-1.74024	P31946	DSTLIMQLLR	0.0201779	P31947	DNLTLWTADNAGEEGGEAPQEPQS_GAVEKGEELSCEER_SNEEGSEEKGPEVR_TTFDEAMADLHTLSEDSYK_VETELQGVCDTVLGLLDSHLIK_YEDMAAFMK_YLAEVATGDDK_YLAEVATGDDKK	-1.91223	CASE2
AYSEAHEISK_DNLTLWTSDQQDDDGGEGNN_ELEAVCQDVLSLLDNYLIK_NVTELNEPLSNEER_TAFDDAIAELDTLNEDSYK_TAFDDAIAELDTLNEDSYKDSTLIMQLLR	-1.27241	P61981	DSTLIMQLLR	0.0201779	P31946	DNLTLWTSENQGDEGDAGEGEN_IEAELQDICNDVLELLDK_QTTVSNSQQAYQEAFEISK_TAFDEAIAELDTLNEESYK_TAFDEAIAELDTLNEESYKDSTLIMQLLR_YLIPNATQPESK_YLSEVASGDNK	-1.74024	CASE2
AYSEAHEISK_DNLTLWTSDQQDDDGGEGNN_ELEAVCQDVLSLLDNYLIK_NVTELNEPLSNEER_TAFDDAIAELDTLNEDSYK_TAFDDAIAELDTLNEDSYKDSTLIMQLLR	-1.27241	P61981	DSTLIMQLLR	0.0201779	P31947	DNLTLWTADNAGEEGGEAPQEPQS_GAVEKGEELSCEER_SNEEGSEEKGPEVR_TTFDEAMADLHTLSEDSYK_VETELQGVCDTVLGLLDSHLIK_YEDMAAFMK_YLAEVATGDDK_YLAEVATGDDKK	-1.91223	CASE2
GQVFDVGPR_HENIIGINDIIR_IEVEQALAHPYLEQYYDPSDEPIAEAPFK_VADPDHDHTGFLTEYVATR_YTNLSYIGEGAYGMVCSAYDNVNK	0.263034	P28482	DVYIVQDLMETDLYK	-2.32193	E9PBK7 E9PJF0 E9PQW4 P27361	YTQLQYIGEGAYGMVSSAYDHVR	1	CASE2
FQQQLEQLNAMGFLNR_NQDLALSNLESIPGGYNALR_SQNRPQGQSTQPSNAAGTNTTSASTPR	0.415037	Q9UHD9	EANLQALIATGGDINAAIER	'-Infinity	Q9UMX0	FQQQLEQLSAMGFLNR	-0.678072	CASE2
LGLGIDEDDPTADDTSAAVTEEMPPLEGDDDTSR_LVTSPCCIVTSTYGWTANMER	-3.58496	P07900	EDQTEYLEER	'-Infinity	P08238	GFEVVYMTEPIDEYCVQQLK_LGLGIDEDEVAAEEPNAAVPDEIPPLEGDEDASR_LVSSPCCIVTSTYGWTANMER_NPDDITQEEYGEFYK_VFIMDSCDELIPEYLNFIR	-0.967385	CASE2
IQDLSLLYQLFSR	0	K4DI93 Q13620	EDSLDSVLFLK	-2	Q13619	EVPEYLNHVSK_QACEDHVQAQILPFR_TFGTAIVINPEK_TYVLQNSTLPSIWDMGLELFR	-0.271302	CASE2
CVFEMPNENDK_CVFEMPNENDKLNDMEPSK	-0.447459	Q9P0L0	GPFTDVVTTNLK	0.710493	O95292	FMVQSMFAPTDTSDMEAVWK_SLSSSLDDTEVKK	-2.21501	CASE2
GFEVVYMTEPIDEYCVQQLK_LGLGIDEDEVAAEEPNAAVPDEIPPLEGDEDASR_LVSSPCCIVTSTYGWTANMER_NPDDITQEEYGEFYK_VFIMDSCDELIPEYLNFIR	-0.967385	P08238	HNDDEQYAWESSAGGSFTVR	0.415037	Q14568	NPDDITNEEYGEFCK	-1.58496	CASE2
LGLGIDEDDPTADDTSAAVTEEMPPLEGDDDTSR_LVTSPCCIVTSTYGWTANMER	-3.58496	P07900	HNDDEQYAWESSAGGSFTVR	0.415037	P08238	GFEVVYMTEPIDEYCVQQLK_LGLGIDEDEVAAEEPNAAVPDEIPPLEGDEDASR_LVSSPCCIVTSTYGWTANMER_NPDDITQEEYGEFYK_VFIMDSCDELIPEYLNFIR	-0.967385	CASE2
LGLGIDEDDPTADDTSAAVTEEMPPLEGDDDTSR_LVTSPCCIVTSTYGWTANMER	-3.58496	P07900	HNDDEQYAWESSAGGSFTVR	0.415037	Q14568	NPDDITNEEYGEFCK	-1.58496	CASE2
SINPDEAVAYGAAVQAAVLMGDK	0.0931094	P17066	IINEPTAAAIAYGLDR	1.848	P08107 P0DMV9	NQVALNPQNTVFDAK	0.353637	CASE2
AAVGQESPGGLEAGNAK_DLALVNDQLLGFVR_EINSDQATQGNISSDR_EQSSEAAETGVSENEENPVR_SIEGTADDEEEGVSPDTAIR_SQLELLISPTCSCK	-0.199309	Q29RF7	LLVACCLADIFR	'-Infinity	Q9NTI5	LLTTILHSDGDLTEQGK_SIDGTADDEDEGVPTDQAIR_VAEAALQIFK	-0.306661	CASE2
GAHQNIIPASTGAAK	'-Infinity	O14556	LTGMAFR	'Infinity	P04406	LVINGNPITIFQER	0.21818	CASE2
LAGASPATVAAAAAGSGPK	-0.807355	J3KS54	LTNLEEFMAANNNLELVPESLCR_NQLTSLPSAICK	-2.32193	Q13045	ADLTALFLPR_AEITLLVQGQELPEFWEALGGEPSEIK_AVQGAQQPSLYQIR_FVFLLDR_LAGASPATVAAAAAAGSGPK	-0.520832	CASE2
INVYYNEATGNK	-1.32193	Q9BVA1	LTTPTYGDLNHLVSATMSGVTTCLR	'-Infinity	P68371	INVYYNEATGGK	0.459432	CASE2
EENVEIHQTLDQTLLELNNL_TIDDLEETLASAK	-1.794	Q5TCU3	LVILEGELER	-0.387023	P67936	AEGDVAALNR_EKAEGDVAALNR	-1.58496	CASE2
FQQQLEQLNAMGFLNR_NQDLALSNLESIPGGYNALR_SQNRPQGQSTQPSNAAGTNTTSASTPR	0.415037	Q9UHD9	NPAMMQEMMR	'-Infinity	Q9UMX0	FQQQLEQLSAMGFLNR	-0.678072	CASE2
DYETATLSDIK_LVSIGAEEIVDGNAK_MLDAEDIVNTARPDEK_MVSDINNGWQHLEQAEK_VEQIAAIAQELNELDYYDSHNVNTR	1.24878	D6PXK4 O43707	TFTAWCNSHLR	'-Infinity	B7TY16 P12814	ACLISLGYDIGNDPQGEAEFAR_DHSGTLGPEEFK	-1.35364	CASE2
DLQANVEHLVQK	0	J3KNX3 P08237	TFVLEVMGR	-3.32193	P17858	GGSFENNWNIYK_GQLESIVENIR_IMEVIDAITTTAQSHQR_ISMAAYVSGELEHVTR_MGMEAVMALLEATPDTPACVVTLSGNQSVR_SEWGSLLEELVAEGK_VFANAPDSACVIGLK	-0.175442	CASE2
VEDMAELTCLNEASVLHNLR	-3.16993	P35749	TVGQLYK	-0.321928	P35579	ALEQQVEEMK_ANLQIDQINTDLNLER_ASITALEAK_DFSALESQLQDTQELLQEENR_DLEAHIDSANK_DLGEELEALKTELEDTLDSTAAQQELR_DVLLQVDDER_ELESQISELQEDLESER_EQLEEEEEAKHNLEK_GDLPFVVPR_HEAMITDLEER_HSQAVEELAEQLEQTK_IAEFTTNLTEEEEK_IAQLEEELEEEQGNTELINDR_IAQLEEQLDNETK_IIGLDQVAGMSETALPGAFK_IMGIPEEEQMGLLR_KLEEEQIILEDQNCK_KMEDSVGCLETAEEVK_LEEEQIILEDQNCK_LEGDSTDLSDQIAELQAQIAELK_LQLQEQLQAETELCAEAEELR_LQQELDDLLVDLDHQR_LQVELDNVTGLLSQSDS…	-2.24966	CASE2
TENNDHINLK	0.321928	H7BZT4 P61956	VAGQDGSVVQFK	-0.736966	A8MU27 A8MUA9 B4DUW4 P55854	TENDHINLK	0.415037	CASE2
GGGFGGGSSFGGGSGFSGGGFGGGGFGGGR_LNDLEEALQQAK_NVQDAIADAEQR_VDLLNQEIEFLK	1.58496	P35908	YEDEINK	0	P04264	GSYGSGGSSYGSGGGSYGSGGGGGGHGSYGSGSSSGGYR_QISNLQQSISDAEQR_SLDLDSIIAEVK	1.62449	CASE2
AVCMLSNTTAVAEAWAR	-2.07039	F5H5D3 Q9BQE3	YMACCLLYR	'-Infinity	A6NHL2	SFGGGTGSGFTSLLMER	'Infinity	CASE2
LAMQEFMILPVGAESFR	'Infinity	B7Z2X9 P09104	AAVPSGASTGIYEALELR	-1.0906	P06733	DATNVGDEGGFAPNILENK_DATNVGDEGGFAPNILENKEGLELLK_DYPVVSIEDPFDQDDWGAWQK_FTASAGIQVVGDDLTVTNPK_LAQANGWGVMVSHR_SCNCLLLK_VVIGMDVAASEFFR_YISPDQLADLYK	-2.68649	CASE3
LGLGIDEDDPTADDTSAAVTEEMPPLEGDDDTSR_LVTSPCCIVTSTYGWTANMER	-3.58496	P07900	ADLINNLGTIAK	-0.459432	P08238	GFEVVYMTEPIDEYCVQQLK_LGLGIDEDEVAAEEPNAAVPDEIPPLEGDEDASR_LVSSPCCIVTSTYGWTANMER_NPDDITQEEYGEFYK_VFIMDSCDELIPEYLNFIR	-0.967385	CASE3
EDAVLEYLK_EGILNDDIYCPPETAVLLASYAVQSK_FYPEDVSEELIQDITQR_GFSTWLK_KAQQELEEQTR_TANDMIHAENMR	'-Infinity	P26038	APDFVFYAPR_IGFPWSEIR	-0.584963	E7EQR4 P15311	DNAMLEYLK_EAQDDLVK_EGILSDEIYCPPETAVLLGSYAVQAK_FYPEDVAEELIQDITQK_IAQDLEMYGINYFEIK_KEDEVEEWQHR_QLLTLSSELSQAR_SQEQLAAELAEYTAK	-0.392959	CASE3
AINQQTGAFVEISR_GSPQQIDHAK_IGGDAATTVNNSTPDFGFGGQK_IGGGIDVPVPR_IGQQPQQPGAPPQQDYTK_IINDLLQSLR_MILIQDGSQNTNVDK_QAQVATGGGPGAPPGSQPDYSAAWAEYYR_QLEDGDQPESK_QLPPNGDPNFK_VPDGMVGLIIGR_VQQACEMVMDILR	0.0997554	Q92945	AWEEYYK	-0.584963	E9PEB5 Q96AE4	RPLEDGDQPDAK	'-Infinity	CASE3
EEYQPATPGLGMFVEVKDPEDK	-2.32193	Q9BVK6	CFIEEIPDETMVIGNYR	0	F8W7F7 Q7Z7H5	MALFAGGK	0.584963	CASE3
AEDMAELTCLNEASVLHNLR_AELEALLSSK_AGVLAQLEEER_AQAELENVSGALNEAESK_AQVTELEDELTAAEDAK_DEGEEEAEVELAESGR_DLGEELEALR_DQADFSVLHYAGK_EAQAALAEAQEDLESER_ELEDVTESAESMNR_ELSSTEAQLHDAQELLQEETR_EQLEEEAAAR_FLTNGPSSSPGQER_GELEDTLDSTNAQQELR_GPSAGGGPGSGTSPQVEWTAR_HGQALGELAEQLEQAR_IHEAAVQELR_LALEAEVSELR_LDGESSELQEQMVEQQQR_LGQLEEELEEEQSNSELLNDR_LLGLGVTDFSR_LQQELDDATMDLEQQR_MIQALELDPNLYR_NMDPLNDNVAALLHQSTDR_QAQQDRDEMAD…	1.92272	A1L2Z2 F2Z2U8 G8JLL9 Q7Z406	CNGVLEGIR	1	P35579	ALEQQVEEMK_ANLQIDQINTDLNLER_ASITALEAK_DFSALESQLQDTQELLQEENR_DLEAHIDSANK_DLGEELEALKTELEDTLDSTAAQQELR_DVLLQVDDER_ELESQISELQEDLESER_EQLEEEEEAKHNLEK_GDLPFVVPR_HEAMITDLEER_HSQAVEELAEQLEQTK_IAEFTTNLTEEEEK_IAQLEEELEEEQGNTELINDR_IAQLEEQLDNETK_IIGLDQVAGMSETALPGAFK_IMGIPEEEQMGLLR_KLEEEQIILEDQNCK_KMEDSVGCLETAEEVK_LEEEQIILEDQNCK_LEGDSTDLSDQIAELQAQIAELK_LQLQEQLQAETELCAEAEELR_LQQELDDLLVDLDHQR_LQVELDNVTGLLSQSDS…	-2.24966	CASE3
VEDMAELTCLNEASVLHNLR	-3.16993	P35749	CNGVLEGIR	1	A1L2Z2 F2Z2U8 G8JLL9 Q7Z406	AEDMAELTCLNEASVLHNLR_AELEALLSSK_AGVLAQLEEER_AQAELENVSGALNEAESK_AQVTELEDELTAAEDAK_DEGEEEAEVELAESGR_DLGEELEALR_DQADFSVLHYAGK_EAQAALAEAQEDLESER_ELEDVTESAESMNR_ELSSTEAQLHDAQELLQEETR_EQLEEEAAAR_FLTNGPSSSPGQER_GELEDTLDSTNAQQELR_GPSAGGGPGSGTSPQVEWTAR_HGQALGELAEQLEQAR_IHEAAVQELR_LALEAEVSELR_LDGESSELQEQMVEQQQR_LGQLEEELEEEQSNSELLNDR_LLGLGVTDFSR_LQQELDDATMDLEQQR_MIQALELDPNLYR_NMDPLNDNVAALLHQSTDR_QAQQDRDEMAD…	1.92272	CASE3
ALEESESSQLISPPLAQAIR_AMQADISQAAQILSSDPSR_DSGSFVAFQNIPGSELMSSFAK_GGTLFGGEVCK_QLPSLACK_VIEEEWQQVDR	-0.900464	P42166	DDLDVTELTNEDLLDQLVK_QEDKDDLDVTELTNEDLLDQLVK_YGVNPGPIVGTTR	-0.6657	A2T926 P42167	VEHNQSYSQAGITETEWTSGSSK_VETSEHFR	1.80735	CASE3
FGGVDIPNSPFTVMATDGEVTAVEEAPVNACPPGFR_IGNLQTDLSDGLR	0	O75369 Q8WXT3	DLAEDAPWK	-1.58496	Q14315	ALGALVDNCAPGLCPDWEAWDPNQPVENAR_APSGNEEPCLLK_ASGPGLNASGIPASLPVEFTIDAR_CAPGVVGPAEADIDFDIIK_DFEIIDNHDYSYTVK_DGSCGVSYVVQEPGDYEVSIK_DGSCTVEYIPFTPGDYDVNITFGGR_DGTCTVSYLPTAPGDYSIIVR_DNGDGTHTVHYTPATDGPYTVAVK_DTVEVALEDK_EAMQQADDWLGVPQVIAPEEIVDPNVDEHSVMTYLSQFPK_EVGEHVVSVR_FNDEHIPDSPFVVPVASLSDDAR_GAGTGGLGLAIEGPSEAK_GGLVGTPAPFSIDTK_GSSYSSIPK_GVAGVPAEFSIWTR_ILVGPSEIGDASK_ITESDLSQLTASIR_LENVSVALEFLER_LGSFGSITR…	-1.64179	CASE3
FGGVDIPNSPFTVMATDGEVTAVEEAPVNACPPGFR_IGNLQTDLSDGLR	0	O75369 Q8WXT3	DLAEDAPWK	-1.58496	P21333 Q5HY54	AEISCTDNQDGTCSVSYLPVLPGDYSILVK_AFGPGLQGGSAGSPAR_AGVAPLQVK_AHEPTYFTVDCAEAGQGDVSIGIK_ANLPQSFQVDTSK_ASGPGLNTTGVPASLPVEFTIDAK_CAPGVVGPAEADIDFDIIR_CSGPGLSPGMVR_DAGEGLLAVQITDPEGK_DAGEGLLAVQITDPEGKPK_DAPQDFHPDR_DNGNGTYSCSYVPR_DVDIIDHHDNTYTVK_EATTEFSVDAR_EGPYSISVLYGDEEVPR_GAGTGGLGLAVEGPSEAK_GLVEPVDVVDNADGTQTVNYVPSR_LDVQFSGLTK_LQVEPAVDTSGVQCYGPGIEGQGVFR_SPFSVAVSPSLDLSK_THIQDNHDGTYTVAYVPDVTGR_VANPSGNLTETYV…	-1.03179	CASE3
DNLTLWTSDSAGEECDAAEGAEN_QTIDNSQGAYQEAFDISK_QTIDNSQGAYQEAFDISKK_TAFDEAIAELDTLNEDSYK_TAFDEAIAELDTLNEDSYKDSTLIMQLLR	-0.551586	P27348	DSTLIMQLLR	0.0201779	P31946	DNLTLWTSENQGDEGDAGEGEN_IEAELQDICNDVLELLDK_QTTVSNSQQAYQEAFEISK_TAFDEAIAELDTLNEESYK_TAFDEAIAELDTLNEESYKDSTLIMQLLR_YLIPNATQPESK_YLSEVASGDNK	-1.74024	CASE3
DNLTLWTADNAGEEGGEAPQEPQS_GAVEKGEELSCEER_SNEEGSEEKGPEVR_TTFDEAMADLHTLSEDSYK_VETELQGVCDTVLGLLDSHLIK_YEDMAAFMK_YLAEVATGDDK_YLAEVATGDDKK	-1.91223	P31947	DSTLIMQLLR	0.0201779	Q04917	AVTELNEPLSNEDR_DNLTLWTSDQQDEEAGEGN_QAFDDAIAELDTLNEDSYK	-0.779401	CASE3
DNLTLWTSDSAGEECDAAEGAEN_QTIDNSQGAYQEAFDISK_QTIDNSQGAYQEAFDISKK_TAFDEAIAELDTLNEDSYK_TAFDEAIAELDTLNEDSYKDSTLIMQLLR	-0.551586	P27348	DSTLIMQLLR	0.0201779	P31947	DNLTLWTADNAGEEGGEAPQEPQS_GAVEKGEELSCEER_SNEEGSEEKGPEVR_TTFDEAMADLHTLSEDSYK_VETELQGVCDTVLGLLDSHLIK_YEDMAAFMK_YLAEVATGDDK_YLAEVATGDDKK	-1.91223	CASE3
FDLGQDVIDFTGHALAL	-1	Q5SX86	DWNVDLIPK	-1.32193	E7EU23 P50395	DLGTESQIFISR_FVSISDLLVPK_TYDATTHFETTCDDIK_YIAIVSTTVETK	-4.05889	CASE3
FDLGQDVIDFTGHALAL	-1	Q5SX86	DWNVDLIPK	-1.32193	P31150	MAGTAFDFENMK_QLICDPSYIPDR_TDDYLDQPCLETVNR_TFEGVDPQTTSMR_VPSTETEALASNLMGMFEK_YIAIASTTVETTDPEKEVEPALELLEPIDQK	0.397993	CASE3
AEDMAELTCLNEASVLHNLR_AELEALLSSK_AGVLAQLEEER_AQAELENVSGALNEAESK_AQVTELEDELTAAEDAK_DEGEEEAEVELAESGR_DLGEELEALR_DQADFSVLHYAGK_EAQAALAEAQEDLESER_ELEDVTESAESMNR_ELSSTEAQLHDAQELLQEETR_EQLEEEAAAR_FLTNGPSSSPGQER_GELEDTLDSTNAQQELR_GPSAGGGPGSGTSPQVEWTAR_HGQALGELAEQLEQAR_IHEAAVQELR_LALEAEVSELR_LDGESSELQEQMVEQQQR_LGQLEEELEEEQSNSELLNDR_LLGLGVTDFSR_LQQELDDATMDLEQQR_MIQALELDPNLYR_NMDPLNDNVAALLHQSTDR_QAQQDRDEMAD…	1.92272	A1L2Z2 F2Z2U8 G8JLL9 Q7Z406	EDQSILCTGESGAGK	-2.80735	P35579	ALEQQVEEMK_ANLQIDQINTDLNLER_ASITALEAK_DFSALESQLQDTQELLQEENR_DLEAHIDSANK_DLGEELEALKTELEDTLDSTAAQQELR_DVLLQVDDER_ELESQISELQEDLESER_EQLEEEEEAKHNLEK_GDLPFVVPR_HEAMITDLEER_HSQAVEELAEQLEQTK_IAEFTTNLTEEEEK_IAQLEEELEEEQGNTELINDR_IAQLEEQLDNETK_IIGLDQVAGMSETALPGAFK_IMGIPEEEQMGLLR_KLEEEQIILEDQNCK_KMEDSVGCLETAEEVK_LEEEQIILEDQNCK_LEGDSTDLSDQIAELQAQIAELK_LQLQEQLQAETELCAEAEELR_LQQELDDLLVDLDHQR_LQVELDNVTGLLSQSDS…	-2.24966	CASE3
VEDMAELTCLNEASVLHNLR	-3.16993	P35749	EDQSILCTGESGAGK	-2.80735	A1L2Z2 F2Z2U8 G8JLL9 Q7Z406	AEDMAELTCLNEASVLHNLR_AELEALLSSK_AGVLAQLEEER_AQAELENVSGALNEAESK_AQVTELEDELTAAEDAK_DEGEEEAEVELAESGR_DLGEELEALR_DQADFSVLHYAGK_EAQAALAEAQEDLESER_ELEDVTESAESMNR_ELSSTEAQLHDAQELLQEETR_EQLEEEAAAR_FLTNGPSSSPGQER_GELEDTLDSTNAQQELR_GPSAGGGPGSGTSPQVEWTAR_HGQALGELAEQLEQAR_IHEAAVQELR_LALEAEVSELR_LDGESSELQEQMVEQQQR_LGQLEEELEEEQSNSELLNDR_LLGLGVTDFSR_LQQELDDATMDLEQQR_MIQALELDPNLYR_NMDPLNDNVAALLHQSTDR_QAQQDRDEMAD…	1.92272	CASE3
AEDMAELTCLNEASVLHNLR_AELEALLSSK_AGVLAQLEEER_AQAELENVSGALNEAESK_AQVTELEDELTAAEDAK_DEGEEEAEVELAESGR_DLGEELEALR_DQADFSVLHYAGK_EAQAALAEAQEDLESER_ELEDVTESAESMNR_ELSSTEAQLHDAQELLQEETR_EQLEEEAAAR_FLTNGPSSSPGQER_GELEDTLDSTNAQQELR_GPSAGGGPGSGTSPQVEWTAR_HGQALGELAEQLEQAR_IHEAAVQELR_LALEAEVSELR_LDGESSELQEQMVEQQQR_LGQLEEELEEEQSNSELLNDR_LLGLGVTDFSR_LQQELDDATMDLEQQR_MIQALELDPNLYR_NMDPLNDNVAALLHQSTDR_QAQQDRDEMAD…	1.92272	A1L2Z2 F2Z2U8 G8JLL9 Q7Z406	EEELQAALAR_KEEELQAALAR_QLLQANPILEAFGNAK	-1.67319	P35579	ALEQQVEEMK_ANLQIDQINTDLNLER_ASITALEAK_DFSALESQLQDTQELLQEENR_DLEAHIDSANK_DLGEELEALKTELEDTLDSTAAQQELR_DVLLQVDDER_ELESQISELQEDLESER_EQLEEEEEAKHNLEK_GDLPFVVPR_HEAMITDLEER_HSQAVEELAEQLEQTK_IAEFTTNLTEEEEK_IAQLEEELEEEQGNTELINDR_IAQLEEQLDNETK_IIGLDQVAGMSETALPGAFK_IMGIPEEEQMGLLR_KLEEEQIILEDQNCK_KMEDSVGCLETAEEVK_LEEEQIILEDQNCK_LEGDSTDLSDQIAELQAQIAELK_LQLQEQLQAETELCAEAEELR_LQQELDDLLVDLDHQR_LQVELDNVTGLLSQSDS…	-2.24966	CASE3
LGLGIDEDDPTADDTSAAVTEEMPPLEGDDDTSR_LVTSPCCIVTSTYGWTANMER	-3.58496	P07900	EGLELPEDEEEK_EGLELPEDEEEKK	-0.70044	P08238	GFEVVYMTEPIDEYCVQQLK_LGLGIDEDEVAAEEPNAAVPDEIPPLEGDEDASR_LVSSPCCIVTSTYGWTANMER_NPDDITQEEYGEFYK_VFIMDSCDELIPEYLNFIR	-0.967385	CASE3
DNLTLWTSDSAGEECDAAEGAEN_QTIDNSQGAYQEAFDISK_QTIDNSQGAYQEAFDISKK_TAFDEAIAELDTLNEDSYK_TAFDEAIAELDTLNEDSYKDSTLIMQLLR	-0.551586	P27348	EMQPTHPIR	0.415037	P31946	DNLTLWTSENQGDEGDAGEGEN_IEAELQDICNDVLELLDK_QTTVSNSQQAYQEAFEISK_TAFDEAIAELDTLNEESYK_TAFDEAIAELDTLNEESYKDSTLIMQLLR_YLIPNATQPESK_YLSEVASGDNK	-1.74024	CASE3
DYETATLSDIK_LVSIGAEEIVDGNAK_MLDAEDIVNTARPDEK_MVSDINNGWQHLEQAEK_VEQIAAIAQELNELDYYDSHNVNTR	1.24878	D6PXK4 O43707	FAIQDISVEETSAK	0.70044	B7TY16 P12814	ACLISLGYDIGNDPQGEAEFAR_DHSGTLGPEEFK	-1.35364	CASE3
AVCMLSNTTAVAEAWAR	-2.07039	F5H5D3 Q9BQE3	FDLMYAK	-3	A6NHL2	SFGGGTGSGFTSLLMER	'Infinity	CASE3
FGGVDIPNSPFTVMATDGEVTAVEEAPVNACPPGFR_IGNLQTDLSDGLR	0	O75369 Q8WXT3	GAGTGGLGLTVEGPCEAK	-1.41504	Q14315	ALGALVDNCAPGLCPDWEAWDPNQPVENAR_APSGNEEPCLLK_ASGPGLNASGIPASLPVEFTIDAR_CAPGVVGPAEADIDFDIIK_DFEIIDNHDYSYTVK_DGSCGVSYVVQEPGDYEVSIK_DGSCTVEYIPFTPGDYDVNITFGGR_DGTCTVSYLPTAPGDYSIIVR_DNGDGTHTVHYTPATDGPYTVAVK_DTVEVALEDK_EAMQQADDWLGVPQVIAPEEIVDPNVDEHSVMTYLSQFPK_EVGEHVVSVR_FNDEHIPDSPFVVPVASLSDDAR_GAGTGGLGLAIEGPSEAK_GGLVGTPAPFSIDTK_GSSYSSIPK_GVAGVPAEFSIWTR_ILVGPSEIGDASK_ITESDLSQLTASIR_LENVSVALEFLER_LGSFGSITR…	-1.64179	CASE3
DYGVYLEDSGHTLR_LVQAFQYTDK_QITLNDLPVGR	-3.80735	H7C3T4 Q13162	GLFIIDDK	-1.47393	Q06830	ADEGISFR_ATAVMPDGQFK_LVQAFQFTDK_TIAQDYGVLK	-2.08432	CASE3
ALEESESSQLISPPLAQAIR_AMQADISQAAQILSSDPSR_DSGSFVAFQNIPGSELMSSFAK_GGTLFGGEVCK_QLPSLACK_VIEEEWQQVDR	-0.900464	P42166	GPPDFSSDEEREPTPVLGSGAAAAGR_SELVANNVTLPAGEQR	-0.29956	A2T926 P42167	VEHNQSYSQAGITETEWTSGSSK_VETSEHFR	1.80735	CASE3
LLGCEQLLTAVPGR_QGAENMTHTCASGTPK_SPAAALASSPSEGWLR	-0.678072	Q6P5Z2	IADFGLCK	-1	Q16513	FLSTEAISIMR_LDFDLEPEPPPAPPR_LDNLLLDTEGFVK	1.58496	CASE3
INVYYNEATGNK	-1.32193	Q9BVA1	IREEYPDR	0.584963	P68371	INVYYNEATGGK	0.459432	CASE3
DYSHYYTTIQDLR_SLLEGQEDHYNNLSASK_SRLEQEIATYR	0.395649	P08727	LAADDFR	0	P13645	ADLEMQIESLTEELAYLK_GSSGGGCFGGSSGGYGGLGGFGGGSFR_NQILNLTTDNANILLQIDNAR_NVSTGDVNVEMNAAPGVDLTQLLNNMR_YCVQLSQIQAQISALEEQLQQIR	2.85798	CASE3
LLEDGEDFNLGDALDSSNSMQTIQK_VVSETNDTK	0.63408	P05783	LAADDFR	0	P13645	ADLEMQIESLTEELAYLK_GSSGGGCFGGSSGGYGGLGGFGGGSFR_NQILNLTTDNANILLQIDNAR_NVSTGDVNVEMNAAPGVDLTQLLNNMR_YCVQLSQIQAQISALEEQLQQIR	2.85798	CASE3
INVYYNEATGNK	-1.32193	Q9BVA1	LAVNMVPFPR	-1	P68371	INVYYNEATGGK	0.459432	CASE3
ISELGAGNGGVVTK	1	P36507	LCDFGVSGQLIDSMANSFVGTR	-0.415037	Q02750	ISELGAGNGGVVFK_VGELKDDDFEK	-0.392317	CASE3
LEAAIAEAEER	'Infinity	P08729	LLEGEESR	1.37851	P05787	ASLEAAIADAEQR_LVSESSDVLPK_TTSGYAGGLSSAYGGLTSPGLSYSLGSSFGSGAGSSSFSR	0.198644	CASE3
LLPQLTYLDGYDRDDK	'-Infinity	H0YN26 P39687	LLPQLTYLDGYDR_SLDLFNCEVTNLNDYR	-0.736966	Q92688	IFGGLDMLAEK	0.584963	CASE3
EVLNEEDEVQPNGK_LLLCGGAPLSATTQR_VGAPLVCCEIK	-1.94753	O95573	LSPEPWTPETGLVTDAFK	-1.32193	O60488	GVEGTWVDICNNPAMEAEILK_IGYSSPLTLSDQSSK_NCPLIDNICAFAK	-3.58496	CASE3
AGDKDDITEPAVCALR_HPEAEMAQNSVR_HVAAGTQQPYTDGVR_ILVNQLSVDDVNVLTCATGTLSNLTCNNSK	0.814444	P14923	LVQNCLWTLR_MEEIVEGCTGALHILAR_VAAGVLCELAQDK	-1.23704	B4DGU4 P35222	AGDREDITEPAICALR_EAAEAIEAEGATAPLTELLHSR_EDITEPAICALR_HAVVNLINYQDDAELATR_HQEAEMAQNAVR_MMVCQVGGIEALVR_MVALLNK_NEGVATYAAAVLFR_SGGIPALVK_TEPMAWNETADLGLDIGAQGEPLGYR_TSMGGTQQQFVEGVR	-0.743027	CASE3
GLGVGFGSGGGSSSSVK	-0.222392	P13647	NLDLDSIIAEVK	1.22239	P35908	GGGFGGGSSFGGGSGFSGGGFGGGGFGGGR_LNDLEEALQQAK_NVQDAIADAEQR_VDLLNQEIEFLK	1.58496	CASE3
DNLTLWTSDMQGDGEEQNK_DNLTLWTSDMQGDGEEQNKEALQDVEDENQ_HLIPAANTGESK	1.22239	P62258	NLLSVAYK	-0.807355	P27348	DNLTLWTSDSAGEECDAAEGAEN_QTIDNSQGAYQEAFDISK_QTIDNSQGAYQEAFDISKK_TAFDEAIAELDTLNEDSYK_TAFDEAIAELDTLNEDSYKDSTLIMQLLR	-0.551586	CASE3
DNLTLWTSDSAGEECDAAEGAEN_QTIDNSQGAYQEAFDISK_QTIDNSQGAYQEAFDISKK_TAFDEAIAELDTLNEDSYK_TAFDEAIAELDTLNEDSYKDSTLIMQLLR	-0.551586	P27348	NLLSVAYK	-0.807355	P31946	DNLTLWTSENQGDEGDAGEGEN_IEAELQDICNDVLELLDK_QTTVSNSQQAYQEAFEISK_TAFDEAIAELDTLNEESYK_TAFDEAIAELDTLNEESYKDSTLIMQLLR_YLIPNATQPESK_YLSEVASGDNK	-1.74024	CASE3
DNLTLWTSDMQGDGEEQNK_DNLTLWTSDMQGDGEEQNKEALQDVEDENQ_HLIPAANTGESK	1.22239	P62258	NLLSVAYK	-0.807355	Q04917	AVTELNEPLSNEDR_DNLTLWTSDQQDEEAGEGN_QAFDDAIAELDTLNEDSYK	-0.779401	CASE3
DNLTLWTADNAGEEGGEAPQEPQS_GAVEKGEELSCEER_SNEEGSEEKGPEVR_TTFDEAMADLHTLSEDSYK_VETELQGVCDTVLGLLDSHLIK_YEDMAAFMK_YLAEVATGDDK_YLAEVATGDDKK	-1.91223	P31947	NLLSVAYK	-0.807355	Q04917	AVTELNEPLSNEDR_DNLTLWTSDQQDEEAGEGN_QAFDDAIAELDTLNEDSYK	-0.779401	CASE3
DNLTLWTSDMQGDGEEQNK_DNLTLWTSDMQGDGEEQNKEALQDVEDENQ_HLIPAANTGESK	1.22239	P62258	NLLSVAYK	-0.807355	P61981	AYSEAHEISK_DNLTLWTSDQQDDDGGEGNN_ELEAVCQDVLSLLDNYLIK_NVTELNEPLSNEER_TAFDDAIAELDTLNEDSYK_TAFDDAIAELDTLNEDSYKDSTLIMQLLR	-1.27241	CASE3
DNLTLWTSDSAGEECDAAEGAEN_QTIDNSQGAYQEAFDISK_QTIDNSQGAYQEAFDISKK_TAFDEAIAELDTLNEDSYK_TAFDEAIAELDTLNEDSYKDSTLIMQLLR	-0.551586	P27348	NLLSVAYK	-0.807355	P31947	DNLTLWTADNAGEEGGEAPQEPQS_GAVEKGEELSCEER_SNEEGSEEKGPEVR_TTFDEAMADLHTLSEDSYK_VETELQGVCDTVLGLLDSHLIK_YEDMAAFMK_YLAEVATGDDK_YLAEVATGDDKK	-1.91223	CASE3
ADEGISFR_ATAVMPDGQFK_LVQAFQFTDK_TIAQDYGVLK	-2.08432	Q06830	QITVNDLPVGR	-1.67807	P32119	GLFIIDGK	0	CASE3
FGGVDIPNSPFTVMATDGEVTAVEEAPVNACPPGFR_IGNLQTDLSDGLR	0	O75369 Q8WXT3	QMQLENVSVALEFLDR	0.219966	P21333 Q5HY54	AEISCTDNQDGTCSVSYLPVLPGDYSILVK_AFGPGLQGGSAGSPAR_AGVAPLQVK_AHEPTYFTVDCAEAGQGDVSIGIK_ANLPQSFQVDTSK_ASGPGLNTTGVPASLPVEFTIDAK_CAPGVVGPAEADIDFDIIR_CSGPGLSPGMVR_DAGEGLLAVQITDPEGK_DAGEGLLAVQITDPEGKPK_DAPQDFHPDR_DNGNGTYSCSYVPR_DVDIIDHHDNTYTVK_EATTEFSVDAR_EGPYSISVLYGDEEVPR_GAGTGGLGLAVEGPSEAK_GLVEPVDVVDNADGTQTVNYVPSR_LDVQFSGLTK_LQVEPAVDTSGVQCYGPGIEGQGVFR_SPFSVAVSPSLDLSK_THIQDNHDGTYTVAYVPDVTGR_VANPSGNLTETYV…	-1.03179	CASE3
GDVEEDETIPDSEQDIR_GDVEEDETIPDSEQDIRPR_GELQNWPDLLPK_ICEDSAEILDSDVLDRPLNIMIPK_TQDQDENVALEACEFWLTLAEQPICK_TVAQQHDEDGIEEEDDDDDEIDDDDTISDWNLR_YSDIDIILLK	-0.0244367	Q92973	QSSFALLGDLTK	-0.169925	O14787	SIACWTLSR_SNIMTLLFQCMQDSMPEVR	-1.41504	CASE3
LAMQEFMILPVGAESFR	'Infinity	B7Z2X9 P09104	SGETEDTFIADLVVGLCTGQIK	-2.11346	P06733	DATNVGDEGGFAPNILENK_DATNVGDEGGFAPNILENKEGLELLK_DYPVVSIEDPFDQDDWGAWQK_FTASAGIQVVGDDLTVTNPK_LAQANGWGVMVSHR_SCNCLLLK_VVIGMDVAASEFFR_YISPDQLADLYK	-2.68649	CASE3
DLWLDGNQLSELPQEIGNLK	1.32193	Q9BTT6	SLEELLLDANQLR	0.415037	Q14160	ALWLAENQAQPMLR_EIEEGQPEAPWTLPGGR_HCSLQAVPEEIYR_LEQLDLGGNDLEVLPDTLGALPNLR_NQLSALPPELGNLR_VSVIQFLEAPIGDEDAEEAAAEK	0.13245	CASE3
LGLGIDEDDPTADDTSAAVTEEMPPLEGDDDTSR_LVTSPCCIVTSTYGWTANMER	-3.58496	P07900	SLTNDWEDHLAVK	-0.525442	P08238	GFEVVYMTEPIDEYCVQQLK_LGLGIDEDEVAAEEPNAAVPDEIPPLEGDEDASR_LVSSPCCIVTSTYGWTANMER_NPDDITQEEYGEFYK_VFIMDSCDELIPEYLNFIR	-0.967385	CASE3
INVYYNEATGNK	-1.32193	Q9BVA1	TAVCDIPPR	-1	P68371	INVYYNEATGGK	0.459432	CASE3
AVEAAQLAEDLK_EGPSLGPPPVASALSR_QAEEQIEHLQR	0	F8W8Z4 H3BP71 O75150	TEVIQLEDTLAQVR	-0.584963	Q5VTR2	AVSQIVTVYDK_LNSGDNLIVEEAVQELNSFLAQENMR_VSVLESMIDDLQWDIDK	-3.16993	CASE3
FDLGQDVIDFTGHALAL	-1	Q5SX86	VPSTEAEALASSLMGLFEK	-1.22239	E7EU23 P50395	DLGTESQIFISR_FVSISDLLVPK_TYDATTHFETTCDDIK_YIAIVSTTVETK	-4.05889	CASE3
HEWQVNGLDDIK_LGGNVVVSLEGKPL_QILVGDIGDTVEDPYTSFVK	0.893085	G3V5P4 Q9Y281	YALYDATYETK	-1	E9PK25 G3V1A4 P23528	LGGSAVISLEGKPL	-0.76184	CASE3
GLGVGFGSGGGSSSSVK	-0.222392	P13647	YEDEINK	0	P04264	GSYGSGGSSYGSGGGSYGSGGGGGGHGSYGSGSSSGGYR_QISNLQQSISDAEQR_SLDLDSIIAEVK	1.62449	CASE3
GGGFGGGSSFGGGSGFSGGGFGGGGFGGGR_LNDLEEALQQAK_NVQDAIADAEQR_VDLLNQEIEFLK	1.58496	P35908	YEDEINK	0	P05787	ASLEAAIADAEQR_LVSESSDVLPK_TTSGYAGGLSSAYGGLTSPGLSYSLGSSFGSGAGSSSFSR	0.198644	CASE3
GLGVGFGSGGGSSSSVK	-0.222392	P13647	YEDEINK	0	P35908	GGGFGGGSSFGGGSGFSGGGFGGGGFGGGR_LNDLEEALQQAK_NVQDAIADAEQR_VDLLNQEIEFLK	1.58496	CASE3
GSYGSGGSSYGSGGGSYGSGGGGGGHGSYGSGSSSGGYR_QISNLQQSISDAEQR_SLDLDSIIAEVK	1.62449	P04264	YEDEINK	0	P05787	ASLEAAIADAEQR_LVSESSDVLPK_TTSGYAGGLSSAYGGLTSPGLSYSLGSSFGSGAGSSSFSR	0.198644	CASE3
LGLGIDEDDPTADDTSAAVTEEMPPLEGDDDTSR_LVTSPCCIVTSTYGWTANMER	-3.58496	P07900	YESLTDPSK	-0.492769	P08238	GFEVVYMTEPIDEYCVQQLK_LGLGIDEDEVAAEEPNAAVPDEIPPLEGDEDASR_LVSSPCCIVTSTYGWTANMER_NPDDITQEEYGEFYK_VFIMDSCDELIPEYLNFIR	-0.967385	CASE3
LGLGIDEDDPTADDTSAAVTEEMPPLEGDDDTSR_LVTSPCCIVTSTYGWTANMER	-3.58496	P07900	YESLTDPSKLDSGK	-3.08746	P08238	GFEVVYMTEPIDEYCVQQLK_LGLGIDEDEVAAEEPNAAVPDEIPPLEGDEDASR_LVSSPCCIVTSTYGWTANMER_NPDDITQEEYGEFYK_VFIMDSCDELIPEYLNFIR	-0.967385	CASE3
DYETATLSDIK_LVSIGAEEIVDGNAK_MLDAEDIVNTARPDEK_MVSDINNGWQHLEQAEK_VEQIAAIAQELNELDYYDSHNVNTR	1.24878	D6PXK4 O43707	ALDFIASK	0	B7TY16 P12814	ACLISLGYDIGNDPQGEAEFAR_DHSGTLGPEEFK	-1.35364	CASE4
DYETATLSDIK_LVSIGAEEIVDGNAK_MLDAEDIVNTARPDEK_MVSDINNGWQHLEQAEK_VEQIAAIAQELNELDYYDSHNVNTR	1.24878	D6PXK4 O43707	ASIHEAWTDGK	-0.0614005	B7TY16 P12814	ACLISLGYDIGNDPQGEAEFAR_DHSGTLGPEEFK	-1.35364	CASE4
MLDAEDIVGTLRPDEK	1	K7EJH8	CQLEINFNTLQTK	-0.509014	B7TY16 P12814	ACLISLGYDIGNDPQGEAEFAR_DHSGTLGPEEFK	-1.35364	CASE4
DYETATLSDIK_LVSIGAEEIVDGNAK_MLDAEDIVNTARPDEK_MVSDINNGWQHLEQAEK_VEQIAAIAQELNELDYYDSHNVNTR	1.24878	D6PXK4 O43707	CQLEINFNTLQTK	-0.509014	B7TY16 P12814	ACLISLGYDIGNDPQGEAEFAR_DHSGTLGPEEFK	-1.35364	CASE4
DNLTLWTSDMQGDGEEQNK_DNLTLWTSDMQGDGEEQNKEALQDVEDENQ_HLIPAANTGESK	1.22239	P62258	DSTLIMQLLR	0.0201779	P27348	DNLTLWTSDSAGEECDAAEGAEN_QTIDNSQGAYQEAFDISK_QTIDNSQGAYQEAFDISKK_TAFDEAIAELDTLNEDSYK_TAFDEAIAELDTLNEDSYKDSTLIMQLLR	-0.551586	CASE4
DNLTLWTSDMQGDGEEQNK_DNLTLWTSDMQGDGEEQNKEALQDVEDENQ_HLIPAANTGESK	1.22239	P62258	DSTLIMQLLR	0.0201779	P31946	DNLTLWTSENQGDEGDAGEGEN_IEAELQDICNDVLELLDK_QTTVSNSQQAYQEAFEISK_TAFDEAIAELDTLNEESYK_TAFDEAIAELDTLNEESYKDSTLIMQLLR_YLIPNATQPESK_YLSEVASGDNK	-1.74024	CASE4
DNLTLWTSDMQGDGEEQNK_DNLTLWTSDMQGDGEEQNKEALQDVEDENQ_HLIPAANTGESK	1.22239	P62258	DSTLIMQLLR	0.0201779	Q04917	AVTELNEPLSNEDR_DNLTLWTSDQQDEEAGEGN_QAFDDAIAELDTLNEDSYK	-0.779401	CASE4
DNLTLWTSDMQGDGEEQNK_DNLTLWTSDMQGDGEEQNKEALQDVEDENQ_HLIPAANTGESK	1.22239	P62258	DSTLIMQLLR	0.0201779	P31947	DNLTLWTADNAGEEGGEAPQEPQS_GAVEKGEELSCEER_SNEEGSEEKGPEVR_TTFDEAMADLHTLSEDSYK_VETELQGVCDTVLGLLDSHLIK_YEDMAAFMK_YLAEVATGDDK_YLAEVATGDDKK	-1.91223	CASE4
DNLTLWTSDMQGDGEEQNK_DNLTLWTSDMQGDGEEQNKEALQDVEDENQ_HLIPAANTGESK	1.22239	P62258	DSTLIMQLLR	0.0201779	P61981	AYSEAHEISK_DNLTLWTSDQQDDDGGEGNN_ELEAVCQDVLSLLDNYLIK_NVTELNEPLSNEER_TAFDDAIAELDTLNEDSYK_TAFDDAIAELDTLNEDSYKDSTLIMQLLR	-1.27241	CASE4
MAGTAFDFENMK_QLICDPSYIPDR_TDDYLDQPCLETVNR_TFEGVDPQTTSMR_VPSTETEALASNLMGMFEK_YIAIASTTVETTDPEKEVEPALELLEPIDQK	0.397993	P31150	DWNVDLIPK	-1.32193	E7EU23 P50395	DLGTESQIFISR_FVSISDLLVPK_TYDATTHFETTCDDIK_YIAIVSTTVETK	-4.05889	CASE4
AADPPAENSSAPEAEQGGAE_EDGNEEDKENQGDETQGQQPPQR_GAEAANVTGPGGVPVQGSK	-1.85798	H0Y449 P67809	EDVFVHQTAIK_SVGDGETVEFDVVEGEK	-0.900933	P16989	AGEAPTENPAPPTQQSSAE_GAEAANVTGPDGVPVEGSR	-0.0901978	CASE4
VEDMAELTCLNEASVLHNLR	-3.16993	P35749	EEELQAALAR_KEEELQAALAR_QLLQANPILEAFGNAK	-1.67319	A1L2Z2 F2Z2U8 G8JLL9 Q7Z406	AEDMAELTCLNEASVLHNLR_AELEALLSSK_AGVLAQLEEER_AQAELENVSGALNEAESK_AQVTELEDELTAAEDAK_DEGEEEAEVELAESGR_DLGEELEALR_DQADFSVLHYAGK_EAQAALAEAQEDLESER_ELEDVTESAESMNR_ELSSTEAQLHDAQELLQEETR_EQLEEEAAAR_FLTNGPSSSPGQER_GELEDTLDSTNAQQELR_GPSAGGGPGSGTSPQVEWTAR_HGQALGELAEQLEQAR_IHEAAVQELR_LALEAEVSELR_LDGESSELQEQMVEQQQR_LGQLEEELEEEQSNSELLNDR_LLGLGVTDFSR_LQQELDDATMDLEQQR_MIQALELDPNLYR_NMDPLNDNVAALLHQSTDR_QAQQDRDEMAD…	1.92272	CASE4
LSDVTLVPVSCSELEK	2.32193	O95865	EFFVGLSK	0.321928	B4DGT0 B4DYP1 O94760	DHMLIPVSMSELEK_DYAVSTVPVADGLHLK_VDGLLTCCSVLINK	-0.817136	CASE4
AGDKDDITEPAVCALR_HPEAEMAQNSVR_HVAAGTQQPYTDGVR_ILVNQLSVDDVNVLTCATGTLSNLTCNNSK	0.814444	P14923	EGLLAIFK	0.206451	B4DGU4 P35222	AGDREDITEPAICALR_EAAEAIEAEGATAPLTELLHSR_EDITEPAICALR_HAVVNLINYQDDAELATR_HQEAEMAQNAVR_MMVCQVGGIEALVR_MVALLNK_NEGVATYAAAVLFR_SGGIPALVK_TEPMAWNETADLGLDIGAQGEPLGYR_TSMGGTQQQFVEGVR	-0.743027	CASE4
DYETATLSDIK_LVSIGAEEIVDGNAK_MLDAEDIVNTARPDEK_MVSDINNGWQHLEQAEK_VEQIAAIAQELNELDYYDSHNVNTR	1.24878	D6PXK4 O43707	EGLLLWCQR	-0.584963	B7TY16 P12814	ACLISLGYDIGNDPQGEAEFAR_DHSGTLGPEEFK	-1.35364	CASE4
GFEVVYMTEPIDEYCVQQLK_LGLGIDEDEVAAEEPNAAVPDEIPPLEGDEDASR_LVSSPCCIVTSTYGWTANMER_NPDDITQEEYGEFYK_VFIMDSCDELIPEYLNFIR	-0.967385	P08238	ELISNASDALDK_ELISNASDALDKIR	-0.377535	P14625	EAESSPFVER_EEASDYLELDTIK_EEEAIQLDGLNASQIR_EESDDEAAVEEEEEEK_EESDDEAAVEEEEEEKKPK_EFEPLLNWMK_EVEEDEYK_FAFQAEVNR_GVVDSDDLPLNVSR_GYEVIYLTEPVDEYCIQALPEFDGK_IADDKYNDTFWK_IYFMAGSSR_LISLTDENALSGNEELTVK_LTESPCALVASQYGWSGNMER_NLLHVTDTGVGMTR_SILFVPTSAPR_TETVEEPMEEEEAAK_TETVEEPMEEEEAAKEEK	0.762546	CASE4
LGLGIDEDDPTADDTSAAVTEEMPPLEGDDDTSR_LVTSPCCIVTSTYGWTANMER	-3.58496	P07900	ELISNSSDALDK	-2.23229	Q14568	NPDDITNEEYGEFCK	-1.58496	CASE4
INVYYNEATGNK	-1.32193	Q9BVA1	EVDEQMLNVQNK	-0.639824	P68371	INVYYNEATGGK	0.459432	CASE4
MAGTAFDFENMK_QLICDPSYIPDR_TDDYLDQPCLETVNR_TFEGVDPQTTSMR_VPSTETEALASNLMGMFEK_YIAIASTTVETTDPEKEVEPALELLEPIDQK	0.397993	P31150	FDLGQDVIDFTGHALALYR_LSAIYGGTYMLNK_SPYLYPLYGLGELPQGFAR	-1.46211	E7EU23 P50395	DLGTESQIFISR_FVSISDLLVPK_TYDATTHFETTCDDIK_YIAIVSTTVETK	-4.05889	CASE4
INVYYNEATGNK	-1.32193	Q9BVA1	GHYTEGAELVDSVLDVVR	0.00259244	P68371	INVYYNEATGGK	0.459432	CASE4
DYETATLSDIK_LVSIGAEEIVDGNAK_MLDAEDIVNTARPDEK_MVSDINNGWQHLEQAEK_VEQIAAIAQELNELDYYDSHNVNTR	1.24878	D6PXK4 O43707	GYEEWLLNEIR	0.378512	B7TY16 P12814	ACLISLGYDIGNDPQGEAEFAR_DHSGTLGPEEFK	-1.35364	CASE4
DYETATLSDIK_LVSIGAEEIVDGNAK_MLDAEDIVNTARPDEK_MVSDINNGWQHLEQAEK_VEQIAAIAQELNELDYYDSHNVNTR	1.24878	D6PXK4 O43707	HEAFESDLAAHQDR	0.584963	B7TY16 P12814	ACLISLGYDIGNDPQGEAEFAR_DHSGTLGPEEFK	-1.35364	CASE4
DFASEVSNVLNK	-0.321928	Q92783	HSELSELNVK	0.584963	O75886	LNVIDDDVEEIKK_VLEALELYNK	1.1375	CASE4
EIWGVEPSDLQIPPPNIPR_EIWGVEPSDLQIPPPNIPRD_FSAFLEK_IGEEFLTDLSQLK_IVNGWQVEEADDWLR_LLPLVSDEVFIR_LQDFNVGDYIEAVLDR_TLQNTMVNLGLQNACDEAIYQLGLDLEELEEIEEDAGLGNGGLGR_VEHTPDGVK_WLDTQVVLAMPYDTPVPGYK	0.0985758	P11216	LAACFLDSMATLGLAAYGYGIR_VLYPNDNFFEGK	-0.241008	P06737	AWNTMVLK	-1	CASE4
MLDAEDIVGTLRPDEK	1	K7EJH8	LASDLLEWIR	0	B7TY16 P12814	ACLISLGYDIGNDPQGEAEFAR_DHSGTLGPEEFK	-1.35364	CASE4
DYETATLSDIK_LVSIGAEEIVDGNAK_MLDAEDIVNTARPDEK_MVSDINNGWQHLEQAEK_VEQIAAIAQELNELDYYDSHNVNTR	1.24878	D6PXK4 O43707	LASDLLEWIR	0	B7TY16 P12814	ACLISLGYDIGNDPQGEAEFAR_DHSGTLGPEEFK	-1.35364	CASE4
AFLDGFNEVAPLEWLR	-2	H3BRF3 O00308	LLQFVTGTCR	-1	Q96J02	FIYGNQDLFATSQSK_GVEEQTQAFFEGFNEILPQQYLQYFDAK_LWVIFPGEEGLDYGGVAR_NWFGPSPYVEVTVDGQSK_SALDNGPQIAYVR_SQLQGAMQQFNQR_SQLQITVISAK_TLFEDSFQQIMSFSPQDLR_VSTNGSDDPEDAGAGENR	-0.460552	CASE4
DNLTLWTSDMQGDGEEQNK_DNLTLWTSDMQGDGEEQNKEALQDVEDENQ_HLIPAANTGESK	1.22239	P62258	NLLSVAYK	-0.807355	P31946	DNLTLWTSENQGDEGDAGEGEN_IEAELQDICNDVLELLDK_QTTVSNSQQAYQEAFEISK_TAFDEAIAELDTLNEESYK_TAFDEAIAELDTLNEESYKDSTLIMQLLR_YLIPNATQPESK_YLSEVASGDNK	-1.74024	CASE4
DNLTLWTSDMQGDGEEQNK_DNLTLWTSDMQGDGEEQNKEALQDVEDENQ_HLIPAANTGESK	1.22239	P62258	NLLSVAYK	-0.807355	P31947	DNLTLWTADNAGEEGGEAPQEPQS_GAVEKGEELSCEER_SNEEGSEEKGPEVR_TTFDEAMADLHTLSEDSYK_VETELQGVCDTVLGLLDSHLIK_YEDMAAFMK_YLAEVATGDDK_YLAEVATGDDKK	-1.91223	CASE4
INVYYNEATGNK	-1.32193	Q9BVA1	NSSYFVEWIPNNVK	-0.32577	P68371	INVYYNEATGGK	0.459432	CASE4
NAGPIANYLQQVMQEAR	0.736966	Q08AF3	TEDGDWYGK	0	Q7Z7L1	SNPSFNIPTGCLEVFPEAEWSQGVQGTLR_TADPAILPNVLICLASR	-0.807355	CASE4
DYETATLSDIK_LVSIGAEEIVDGNAK_MLDAEDIVNTARPDEK_MVSDINNGWQHLEQAEK_VEQIAAIAQELNELDYYDSHNVNTR	1.24878	D6PXK4 O43707	TINEVENQILTR_VGWEQLLTTIAR	0.283172	B7TY16 P12814	ACLISLGYDIGNDPQGEAEFAR_DHSGTLGPEEFK	-1.35364	CASE4
AEDMAELTCLNEASVLHNLR_AELEALLSSK_AGVLAQLEEER_AQAELENVSGALNEAESK_AQVTELEDELTAAEDAK_DEGEEEAEVELAESGR_DLGEELEALR_DQADFSVLHYAGK_EAQAALAEAQEDLESER_ELEDVTESAESMNR_ELSSTEAQLHDAQELLQEETR_EQLEEEAAAR_FLTNGPSSSPGQER_GELEDTLDSTNAQQELR_GPSAGGGPGSGTSPQVEWTAR_HGQALGELAEQLEQAR_IHEAAVQELR_LALEAEVSELR_LDGESSELQEQMVEQQQR_LGQLEEELEEEQSNSELLNDR_LLGLGVTDFSR_LQQELDDATMDLEQQR_MIQALELDPNLYR_NMDPLNDNVAALLHQSTDR_QAQQDRDEMAD…	1.92272	A1L2Z2 F2Z2U8 G8JLL9 Q7Z406	TVGQLYK	-0.321928	P35579	ALEQQVEEMK_ANLQIDQINTDLNLER_ASITALEAK_DFSALESQLQDTQELLQEENR_DLEAHIDSANK_DLGEELEALKTELEDTLDSTAAQQELR_DVLLQVDDER_ELESQISELQEDLESER_EQLEEEEEAKHNLEK_GDLPFVVPR_HEAMITDLEER_HSQAVEELAEQLEQTK_IAEFTTNLTEEEEK_IAQLEEELEEEQGNTELINDR_IAQLEEQLDNETK_IIGLDQVAGMSETALPGAFK_IMGIPEEEQMGLLR_KLEEEQIILEDQNCK_KMEDSVGCLETAEEVK_LEEEQIILEDQNCK_LEGDSTDLSDQIAELQAQIAELK_LQLQEQLQAETELCAEAEELR_LQQELDDLLVDLDHQR_LQVELDNVTGLLSQSDS…	-2.24966	CASE4
VEDMAELTCLNEASVLHNLR	-3.16993	P35749	TVGQLYK	-0.321928	A1L2Z2 F2Z2U8 G8JLL9 Q7Z406	AEDMAELTCLNEASVLHNLR_AELEALLSSK_AGVLAQLEEER_AQAELENVSGALNEAESK_AQVTELEDELTAAEDAK_DEGEEEAEVELAESGR_DLGEELEALR_DQADFSVLHYAGK_EAQAALAEAQEDLESER_ELEDVTESAESMNR_ELSSTEAQLHDAQELLQEETR_EQLEEEAAAR_FLTNGPSSSPGQER_GELEDTLDSTNAQQELR_GPSAGGGPGSGTSPQVEWTAR_HGQALGELAEQLEQAR_IHEAAVQELR_LALEAEVSELR_LDGESSELQEQMVEQQQR_LGQLEEELEEEQSNSELLNDR_LLGLGVTDFSR_LQQELDDATMDLEQQR_MIQALELDPNLYR_NMDPLNDNVAALLHQSTDR_QAQQDRDEMAD…	1.92272	CASE4
AALLAELALLEPEALR_FWAELAPEPR_LADPVFIGFCVLQGADCGAK_LLPAVTFDGK	0.403356	Q3KQV9	VAVLLLAGGQGTR	-0.584963	Q16222	SETITADVNHNLK	-2.32193	CASE4
IAPLAEGALPYNLAELQR_YGQVTPLEIDILYQLADLYNASGR	0.584963	B3KR64 O75746	YEGFFGLYR	0	Q9UJS0	NGEFFMSPNDFVTR_TVELLSGVVDQTK_YLNIFGESQPNPK	-0.925999	CASE4
LLETCSIALVGK_LYGDADYLEER_YIDSADLEPITSQEEPVR	-2.25096	B4DR64 P17812	YILVTGGVISGIGK	-0.415037	Q9NRF8	GIIASSIGTILK_GLGLSPDLIVCR_LNLMYIDSIDLEK_QFEQNDLSFVGQDVDGDR_VPVLLEEQSIVK	0.758992	CASE4
SLMEQGIQEDEQLLLR	1	Q9BQL6	YYSFFDLNPK	-1	H0YJ34 Q96AC1	DQNESLDEEMFYK_EVDEVDAALSDLEITLEGGK_QYWCTFK_TSTILGDITSIPELADYIK	-1.77761	CASE4
GFEVVYMTEPIDEYCVQQLK_LGLGIDEDEVAAEEPNAAVPDEIPPLEGDEDASR_LVSSPCCIVTSTYGWTANMER_NPDDITQEEYGEFYK_VFIMDSCDELIPEYLNFIR	-0.967385	P08238	ADLINNLGTIAK	-0.459432	Q14568	NPDDITNEEYGEFCK	-1.58496	CASE5
CTYLVLDEADR_DGWPAMCIHGDK_DMVGIAQTGSGK_DWVLNEFR_FVINYDYPNSSEDYVHR_LIQLMEEIMAEK_LMQLVDHR_LTPYEVDELRR_NFYVEHPEVAR_QLAEDFLR	-0.256775	C9JMU5 H3BLZ8 Q92841	APILIATDVASR	0	B4DLW8 J3KTA4 P17844	DGWPAMGIHGDK_DWVLNEFK_FVINYDYPNSSEDYIHR_QVSDLISVLR_TGTAYTFFTPNNIK	-0.523562	CASE5
SINPDEAVAYGAAVQAAVLMGDK	0.0931094	P17066	ATAGDTHLGGEDFDNR	0	P08107 P0DMV9	NQVALNPQNTVFDAK	0.353637	CASE5
NIDEQPKPLTDSQR	-0.584963	Q5TA58 Q9UL18	AVQVHQDTLR	0	Q9UKV8	LQANFFEMDIPK_SIEEQQKPLTDSQR_TTPQTLSNLCLK_VGDTVLGMATQCVQMK	-0.137504	CASE5
MLDAEDIVGTLRPDEK	1	K7EJH8	DDPVTNLNNAFEVAEK_KDDPVTNLNNAFEVAEK_TIPWLEDR_VLAVNQENEHLMEDYEK	1.38535	D6PXK4 O43707	DYETATLSDIK_LVSIGAEEIVDGNAK_MLDAEDIVNTARPDEK_MVSDINNGWQHLEQAEK_VEQIAAIAQELNELDYYDSHNVNTR	1.24878	CASE5
SDVLELTDDNFESR	0.180572	H7BZJ3	DGEEAGAYDGPR_LAPEYEAAATR_VDCTANTNTCNK	-0.115477	G5EA52 P30101	DASIVGFFDDSFSEAHSEFLK_EATNPPVIQEEKPK_ELSDFISYLQR_FAHTNVESLVNEYDDNGEGIILFR_FLQDYFDGNLK_MDATANDVPSPYEVR_QAGPASVPLR_TADGIVSHLK_TFSHELSDFGLESTAGEIPVVAIR_TVAYTEQK_VVVAENFDEIVNNENK	0.0949636	CASE5
AFNDPFIQK_AGGIETIANEFSDR_CTPSVISFGSK_LMNDMTAVALNYGIYK_NQQITHANNTVSNFK_QDLPSLDEKPR_SVLDAAQIVGLNCLR_VLGTAFDPFLGGK	-1.6496	B4DYH1 Q92598	DISTTLNADEAVAR	-0.584963	E7ES43 E9PDE8 O95757	ANSEHNGPMDGQSGTETK_NAVEEYVYDFR_QLGQDLLNSYIENEGK	-0.847997	CASE5
VSIIQELVTNYEASLK	-0.584963	Q6N069	DLSLLQIQMR	-1	Q9BXJ9	AIELATTLDESLTNR_EALEHLCTYEK_EGTSAVENLNEMQCMWFQTECAQAYK_GCPPVFNTLR_ITVNGDSSAEAEELANEI_LEDAADVYR_MVYYLDPSSQK_NLQTCMEVLEALYDGSLGDCK	-1	CASE5
AYSEAHEISK_DNLTLWTSDQQDDDGGEGNN_ELEAVCQDVLSLLDNYLIK_NVTELNEPLSNEER_TAFDDAIAELDTLNEDSYK_TAFDDAIAELDTLNEDSYKDSTLIMQLLR	-1.27241	P61981	DSTLIMQLLR	0.0201779	Q04917	AVTELNEPLSNEDR_DNLTLWTSDQQDEEAGEGN_QAFDDAIAELDTLNEDSYK	-0.779401	CASE5
DNLTLWTSDSAGEECDAAEGAEN_QTIDNSQGAYQEAFDISK_QTIDNSQGAYQEAFDISKK_TAFDEAIAELDTLNEDSYK_TAFDEAIAELDTLNEDSYKDSTLIMQLLR	-0.551586	P27348	DSTLIMQLLR	0.0201779	Q04917	AVTELNEPLSNEDR_DNLTLWTSDQQDEEAGEGN_QAFDDAIAELDTLNEDSYK	-0.779401	CASE5
DNLTLWTSENQGDEGDAGEGEN_IEAELQDICNDVLELLDK_QTTVSNSQQAYQEAFEISK_TAFDEAIAELDTLNEESYK_TAFDEAIAELDTLNEESYKDSTLIMQLLR_YLIPNATQPESK_YLSEVASGDNK	-1.74024	P31946	DSTLIMQLLR	0.0201779	Q04917	AVTELNEPLSNEDR_DNLTLWTSDQQDEEAGEGN_QAFDDAIAELDTLNEDSYK	-0.779401	CASE5
DNLTLWTSDSAGEECDAAEGAEN_QTIDNSQGAYQEAFDISK_QTIDNSQGAYQEAFDISKK_TAFDEAIAELDTLNEDSYK_TAFDEAIAELDTLNEDSYKDSTLIMQLLR	-0.551586	P27348	DSTLIMQLLR	0.0201779	P61981	AYSEAHEISK_DNLTLWTSDQQDDDGGEGNN_ELEAVCQDVLSLLDNYLIK_NVTELNEPLSNEER_TAFDDAIAELDTLNEDSYK_TAFDDAIAELDTLNEDSYKDSTLIMQLLR	-1.27241	CASE5
DGNASGTTLLEALDCILPPTR_DGNASGTTLLEALDCILPPTRPTDK_MDSTEPPYSQK_MDSTEPPYSQKR_PMCVESFSDYPPLGR_SGDAAIVDMVPGK	-0.65862	P68104 Q5VTE0	EAAEMGK_STTTGHLIYK_YAWVLDK	0.165175	Q05639	EGNASGVSLLEALDTILPPTR_EGNASGVSLLEALDTILPPTRPTDK_EVSAYIK_MDSTEPAYSEKR_PMCVESFSQYPPLGR_SGDAAIVEMVPGK	-1.152	CASE5
VEDMAELTCLNEASVLHNLR	-3.16993	P35749	EEELQAALAR_KEEELQAALAR_QLLQANPILEAFGNAK	-1.67319	P35579	ALEQQVEEMK_ANLQIDQINTDLNLER_ASITALEAK_DFSALESQLQDTQELLQEENR_DLEAHIDSANK_DLGEELEALKTELEDTLDSTAAQQELR_DVLLQVDDER_ELESQISELQEDLESER_EQLEEEEEAKHNLEK_GDLPFVVPR_HEAMITDLEER_HSQAVEELAEQLEQTK_IAEFTTNLTEEEEK_IAQLEEELEEEQGNTELINDR_IAQLEEQLDNETK_IIGLDQVAGMSETALPGAFK_IMGIPEEEQMGLLR_KLEEEQIILEDQNCK_KMEDSVGCLETAEEVK_LEEEQIILEDQNCK_LEGDSTDLSDQIAELQAQIAELK_LQLQEQLQAETELCAEAEELR_LQQELDDLLVDLDHQR_LQVELDNVTGLLSQSDS…	-2.24966	CASE5
GGTVADLDEQDEETVTAGGK	0	Q92922	EWTEQETLLLLEALEMYK_LNPQEYLTSTACR	0.540568	F8VXC8 Q8TAQ2	ADPAFGLESSGIAGTTSDEPER_DIGEGNLSTAAAAALAAAAVK_DMDEPSPVPNVEEVTLPK_NLAGDVCAIMR	-0.0740006	CASE5
QASPNIVIALSGNK	0.807355	B4DJA5 P20339	FEIWDTAGQER	0	P61020	GVDLHEQSQQNK	0.70044	CASE5
TAMNVNEIFMAIAK	0.234465	P51148	FEIWDTAGQER	0	P61020	GVDLHEQSQQNK	0.70044	CASE5
QASPNIVIALSGNK	0.807355	B4DJA5 P20339	FEIWDTAGQER	0	P51148	TAMNVNEIFMAIAK	0.234465	CASE5
GGGFGGGSSFGGGSGFSGGGFGGGGFGGGR_LNDLEEALQQAK_NVQDAIADAEQR_VDLLNQEIEFLK	1.58496	P35908	FLEQQNQVLQTK	1	P04264	GSYGSGGSSYGSGGGSYGSGGGGGGHGSYGSGSSSGGYR_QISNLQQSISDAEQR_SLDLDSIIAEVK	1.62449	CASE5
CTYLVLDEADR_DGWPAMCIHGDK_DMVGIAQTGSGK_DWVLNEFR_FVINYDYPNSSEDYVHR_LIQLMEEIMAEK_LMQLVDHR_LTPYEVDELRR_NFYVEHPEVAR_QLAEDFLR	-0.256775	C9JMU5 H3BLZ8 Q92841	GDGPICLVLAPTR_STCIYGGAPK	-0.662965	B4DLW8 J3KTA4 P17844	DGWPAMGIHGDK_DWVLNEFK_FVINYDYPNSSEDYIHR_QVSDLISVLR_TGTAYTFFTPNNIK	-0.523562	CASE5
AFSQFGK_DLEGENIEIVFAKPPDQK_EQILEEFSK_LMMDPLTGLNR_NLANTVTEEILEK_VTEGLTDVILYHQPDDK_VWGNVGTVEWADPIEDPDPEVMAK	-0.889817	O60506	GFCFLEYEDHK	-0.415037	O43390 Q2L7G6	DLYEDELVPLFEK_TLIEAGLPQK_YGGPPPDSVYSGVQPGIGTEVFVGK	-1	CASE5
CVDMVISELISTVR_DMLMQFVTK_GMEDLIPLVNR_IEGSGDQIDTYELSGGAR_LQDAFSAIGQNADLDLPQIAVVGGQSAGK_NLVDSYMAIVNK_QLELACETQEEVDSWK_YMLSVDNLK	0.216811	Q05193	GISPVPINLR	1	E9PEQ4 P50570	CVDLVIQELINTVR_TGLFTPDLAFEAIVK	-0.0381351	CASE5
DIETFYNTSIEEMPLNVADLI_GVAINMVTEEDKR	0	J3QLC4 P60842	GIYAYGFEK	-0.321928	P38919	EANFTVSSMHGDMPQK_GLDVPQVSLIINYDLPNNR_GVAINFVK_GVAINFVKNDDIR_LDYGQHVVAGTPGR	0.729911	CASE5
CTYLVLDEADR_DGWPAMCIHGDK_DMVGIAQTGSGK_DWVLNEFR_FVINYDYPNSSEDYVHR_LIQLMEEIMAEK_LMQLVDHR_LTPYEVDELRR_NFYVEHPEVAR_QLAEDFLR	-0.256775	C9JMU5 H3BLZ8 Q92841	GVEICIATPGR_QTLMWSATWPK	-1.41504	B4DLW8 J3KTA4 P17844	DGWPAMGIHGDK_DWVLNEFK_FVINYDYPNSSEDYIHR_QVSDLISVLR_TGTAYTFFTPNNIK	-0.523562	CASE5
DAGTIAGLNVMR_ELEEIVQPIISK_FEELNMDLFR_IEIESFYEGEDFSETLTR_IEWLESHQDADIEDFK_ITPSYVAFTPEGER_KSDIDEIVLVGGSTR_LYGSAGPPPTGEEDTAEK_LYGSAGPPPTGEEDTAEKDEL_NQLTSNPENTVFDAK_SDIDEIVLVGGSTR_SQIFSTASDNQPTVTIK_TFAPEEISAMVLTK_VLEDSDLKK_VTHAVVTVPAYFNDAQR	-0.0506831	P11021	IINEPTAAAIAYGLDK	-0.724027	P54652	NQVAMNPTNTIFDAK_SINPDEAVAYGAAVQAAILIGDK_TFFPEEISSMVLTK	0.251539	CASE5
LLEDGEDFNLGDALDSSNSMQTIQK_VVSETNDTK	0.63408	P05783	IVLQIDNAR	1.58496	P08727	DYSHYYTTIQDLR_SLLEGQEDHYNNLSASK_SRLEQEIATYR	0.395649	CASE5
LLEDGEDFNLGDALDSSNSMQTIQK_VVSETNDTK	0.63408	P05783	LAADDFR	0	P08727	DYSHYYTTIQDLR_SLLEGQEDHYNNLSASK_SRLEQEIATYR	0.395649	CASE5
MLDAEDIVGTLRPDEK	1	K7EJH8	LASDLLEWIR	0	D6PXK4 O43707	DYETATLSDIK_LVSIGAEEIVDGNAK_MLDAEDIVNTARPDEK_MVSDINNGWQHLEQAEK_VEQIAAIAQELNELDYYDSHNVNTR	1.24878	CASE5
NQVAMNPTNTIFDAK_SINPDEAVAYGAAVQAAILIGDK_TFFPEEISSMVLTK	0.251539	P54652	LLQDFFNGK	0.263034	P17066	SINPDEAVAYGAAVQAAVLMGDK	0.0931094	CASE5
EYPDAQGFAADVR_KADTTTPTTSAITASR	0.321928	Q15059	LMFSNCYK	-1	O60885 Q4G0X8	DVPDSQQHPAPEK_NMGSWASLVQK	-0.263034	CASE5
QASPNIVIALSGNK	0.807355	B4DJA5 P20339	LVLLGESAVGK	0	P61020	GVDLHEQSQQNK	0.70044	CASE5
TAMNVNEIFMAIAK	0.234465	P51148	LVLLGESAVGK	0	P61020	GVDLHEQSQQNK	0.70044	CASE5
QASPNIVIALSGNK	0.807355	B4DJA5 P20339	LVLLGESAVGK	0	P51148	TAMNVNEIFMAIAK	0.234465	CASE5
DNLTLWTSDSAGEECDAAEGAEN_QTIDNSQGAYQEAFDISK_QTIDNSQGAYQEAFDISKK_TAFDEAIAELDTLNEDSYK_TAFDEAIAELDTLNEDSYKDSTLIMQLLR	-0.551586	P27348	NLLSVAYK	-0.807355	Q04917	AVTELNEPLSNEDR_DNLTLWTSDQQDEEAGEGN_QAFDDAIAELDTLNEDSYK	-0.779401	CASE5
DNLTLWTSENQGDEGDAGEGEN_IEAELQDICNDVLELLDK_QTTVSNSQQAYQEAFEISK_TAFDEAIAELDTLNEESYK_TAFDEAIAELDTLNEESYKDSTLIMQLLR_YLIPNATQPESK_YLSEVASGDNK	-1.74024	P31946	NLLSVAYK	-0.807355	P31947	DNLTLWTADNAGEEGGEAPQEPQS_GAVEKGEELSCEER_SNEEGSEEKGPEVR_TTFDEAMADLHTLSEDSYK_VETELQGVCDTVLGLLDSHLIK_YEDMAAFMK_YLAEVATGDDK_YLAEVATGDDKK	-1.91223	CASE5
AYSEAHEISK_DNLTLWTSDQQDDDGGEGNN_ELEAVCQDVLSLLDNYLIK_NVTELNEPLSNEER_TAFDDAIAELDTLNEDSYK_TAFDDAIAELDTLNEDSYKDSTLIMQLLR	-1.27241	P61981	NLLSVAYK	-0.807355	P31946	DNLTLWTSENQGDEGDAGEGEN_IEAELQDICNDVLELLDK_QTTVSNSQQAYQEAFEISK_TAFDEAIAELDTLNEESYK_TAFDEAIAELDTLNEESYKDSTLIMQLLR_YLIPNATQPESK_YLSEVASGDNK	-1.74024	CASE5
AYSEAHEISK_DNLTLWTSDQQDDDGGEGNN_ELEAVCQDVLSLLDNYLIK_NVTELNEPLSNEER_TAFDDAIAELDTLNEDSYK_TAFDDAIAELDTLNEDSYKDSTLIMQLLR	-1.27241	P61981	NLLSVAYK	-0.807355	P31947	DNLTLWTADNAGEEGGEAPQEPQS_GAVEKGEELSCEER_SNEEGSEEKGPEVR_TTFDEAMADLHTLSEDSYK_VETELQGVCDTVLGLLDSHLIK_YEDMAAFMK_YLAEVATGDDK_YLAEVATGDDKK	-1.91223	CASE5
AEDIPQMDDAFSQTVK_DNDSDDVESNLLLPAGIALR_EYTGFPDPYDELNTGK_GRDEPNMNPK_IDVGFVYDEPGHAVMR_NANPEWNQVVNLQIK_NDVVGTTYLHLSK_VDNELNPVWNEILEFDLR_VIVESASNIPK_VSMFVLGTGDEPPPER_WLLLNDPEDTSSGSK	-0.954875	C9JCN0 F8W8J4 Q9NZM1	NLVDPFVEVSFAGK	-1.80735	O75923	ASDLDDYLGFLPTFGPCYINLYGSPR_CGLPQTYCVSGPNQWR_DSFSDPYAIVSFLHQSQK_DVILDDLSLTGEK_EVLATPSLSASFNAPLLDTK_EYSIEEIEAGR_ITLYDYDLLSK_NSVNPVWNEGFEWDLK_SVSDQDNYIPCTLEPVFGK_TDALLGEFR_TGPAAVFALEGALGGVMDDK_TQEETEDPSVIGEFK_WLLLSDPDDFSAGAR	-1.18709	CASE5
AFSQFGK_DLEGENIEIVFAKPPDQK_EQILEEFSK_LMMDPLTGLNR_NLANTVTEEILEK_VTEGLTDVILYHQPDDK_VWGNVGTVEWADPIEDPDPEVMAK	-0.889817	O60506	SAFLCGVMK	-1.58496	O43390 Q2L7G6	DLYEDELVPLFEK_TLIEAGLPQK_YGGPPPDSVYSGVQPGIGTEVFVGK	-1	CASE5
AAVGQESPGGLEAGNAK_DLALVNDQLLGFVR_EINSDQATQGNISSDR_EQSSEAAETGVSENEENPVR_SIEGTADDEEEGVSPDTAIR_SQLELLISPTCSCK	-0.199309	Q29RF7	SHDPEEAIR	0	Q9NTI5	LLTTILHSDGDLTEQGK_SIDGTADDEDEGVPTDQAIR_VAEAALQIFK	-0.306661	CASE5
CVDMVISELISTVR_DMLMQFVTK_GMEDLIPLVNR_IEGSGDQIDTYELSGGAR_LQDAFSAIGQNADLDLPQIAVVGGQSAGK_NLVDSYMAIVNK_QLELACETQEEVDSWK_YMLSVDNLK	0.216811	Q05193	SSVLENFVGR	0.415037	E9PEQ4 P50570	CVDLVIQELINTVR_TGLFTPDLAFEAIVK	-0.0381351	CASE5
AFSQFGK_DLEGENIEIVFAKPPDQK_EQILEEFSK_LMMDPLTGLNR_NLANTVTEEILEK_VTEGLTDVILYHQPDDK_VWGNVGTVEWADPIEDPDPEVMAK	-0.889817	O60506	TGYTLDVTTGQR	0	O43390 Q2L7G6	DLYEDELVPLFEK_TLIEAGLPQK_YGGPPPDSVYSGVQPGIGTEVFVGK	-1	CASE5
NQVAMNPTNTIFDAK_SINPDEAVAYGAAVQAAILIGDK_TFFPEEISSMVLTK	0.251539	P54652	TTPSYVAFTDTER	-0.0161197	P17066	SINPDEAVAYGAAVQAAVLMGDK	0.0931094	CASE5
NQVAMNPTNTIFDAK_SINPDEAVAYGAAVQAAILIGDK_TFFPEEISSMVLTK	0.251539	P54652	TTPSYVAFTDTER	-0.0161197	P08107 P0DMV9	NQVALNPQNTVFDAK	0.353637	CASE5
SINPDEAVAYGAAVQAAVLMGDK	0.0931094	P17066	TTPSYVAFTDTER	-0.0161197	P08107 P0DMV9	NQVALNPQNTVFDAK	0.353637	CASE5
FVVIQNEDLGPASPLDSTFYR	1	B4DTR1 J3QLU9 P04626	VLGSGAFGTVYK	0.321928	E9PFD7 P00533	GSTAENAEYLR_YSSDPTGALTEDSIDDTFLPVPEYINQSVPK	1	CASE5
AYSEAHEISK_DNLTLWTSDQQDDDGGEGNN_ELEAVCQDVLSLLDNYLIK_NVTELNEPLSNEER_TAFDDAIAELDTLNEDSYK_TAFDDAIAELDTLNEDSYKDSTLIMQLLR	-1.27241	P61981	YDDMAAAMK	-0.584963	P31946	DNLTLWTSENQGDEGDAGEGEN_IEAELQDICNDVLELLDK_QTTVSNSQQAYQEAFEISK_TAFDEAIAELDTLNEESYK_TAFDEAIAELDTLNEESYKDSTLIMQLLR_YLIPNATQPESK_YLSEVASGDNK	-1.74024	CASE5
