# Supplementary material for: Deducing the presence of proteins and proteoforms in quantitative proteomics
Source: Nat Commun. 2018 Jun 13;9:2320. doi: 10.1038/s41467-018-04411-5 (PMC5998138; doi:10.1038/s41467-018-04411-5)
Supplement: Supplementary file 10 — Supplementary Data 8 [file 41467_2018_4411_MOESM10_ESM.zip › NCOMMS-17-15642-T-s10.xml]

<?xml version="1.0" encoding="UTF-8" standalone="yes"?>
<graph id="1" label="CFBEvsHBE_protpepCollapsed_8ionsPerNode_Rc_IDs" directed="1" cy:documentVersion="3.0" xmlns:dc="http://purl.org/dc/elements/1.1/" xmlns:xlink="http://www.w3.org/1999/xlink" xmlns:rdf="http://www.w3.org/1999/02/22-rdf-syntax-ns#" xmlns:cy="http://www.cytoscape.org" xmlns="http://www.cs.rpi.edu/XGMML">
	<att name="PCQ_ID" value="CFBEvsHBE_protpepCollapsed_8ionsPerNode_Rc_IDs" type="string"/>
	<att name="selected" value="1" type="boolean"/>
	<att name="layoutAlgorithm" value="Prefuse Force Directed Layout" type="string"/>
	<graphics>
		<att name="NETWORK_NODE_SELECTION" value="true" type="string"/>
		<att name="NETWORK_HEIGHT" value="381.0" type="string"/>
		<att name="NETWORK_TITLE" value="CFBEvsHBE_protpepCollapsed_8ionsPerNode_Rc_IDs" type="string"/>
		<att name="NETWORK_EDGE_SELECTION" value="true" type="string"/>
		<att name="NETWORK_SCALE_FACTOR" value="0.23" type="string"/>
		<att name="NETWORK_WIDTH" value="946.0" type="string"/>
		<att name="NETWORK_DEPTH" value="0.0" type="string"/>
		<att name="NETWORK_BACKGROUND_PAINT" value="#FFFFFF" type="string"/>
	</graphics>
	<node id="H0Y561 Q5VWC4" label="H0Y561 Q5VWC4">
		<att name="ProteinDescription" value="26S proteasome non-ATPase regulatory subunit 4 (Fragment) #### 26S proteasome non-ATPase regulatory subunit 4" type="string"/>
		<att name="ACC" value="H0Y561 Q5VWC4" type="string"/>
		<att name="numPeptideSequencesInProteins" value="1" type="integer"/>
		<att name="conclusiveProtein" value="1" type="integer"/>
		<att name="numConnectedPeptideNodes" value="1" type="integer"/>
		<att name="UniprotKB" value="H0Y561 Q5VWC4" type="string"/>
		<att name="numProteins" value="2" type="integer"/>
		<att name="Classification2Case" value="6" type="string"/>
		<att name="GeneName" value="PSMD4" type="string"/>
		<att name="containsPTMs" value="0" type="integer"/>
		<att name="conclusiveProteinNode" value="0" type="integer"/>
		<att name="isFiltered" value="0" type="integer"/>
		<att name="ID" value="H0Y561_HUMAN Q5VWC4_HUMAN" type="string"/>
		<att name="numPsmsInProtein" value="2" type="integer"/>
		<att name="Species" value="[Homo sapiens]" type="string"/>
		<att name="isProtein" value="1" type="integer"/>
		<graphics type="ELLIPSE" h="30" w="70" width="4" outline="#000000" fill="#ffffff">
			<att name="NODE_TOOLTIP" value="&lt;html&gt;&lt;b&gt;Protein ACC(s):&lt;/b&gt;&lt;br&gt;H0Y561 Q5VWC4&lt;br&gt;&lt;b&gt;Protein name(s):&lt;/b&gt;&lt;br&gt; 26S proteasome non-ATPase regulatory subunit 4 (Fragment)&lt;br&gt;26S proteasome non-ATPase regulatory subunit 4&lt;br&gt;&lt;b&gt;Classification case(s):&lt;/b&gt;&lt;br&gt;&lt;b&gt;6&lt;/b&gt;: Not classified&lt;br&gt;&lt;b&gt;TAX:&lt;/b&gt; [Homo sapiens]&lt;br&gt;&lt;b&gt;Gene name:&lt;/b&gt; PSMD4&lt;/html&gt;" type="string"/>
			<att name="NODE_NESTED_NETWORK_IMAGE_VISIBLE" value="true" type="string"/>
			<att name="NODE_BORDER_STROKE" value="SOLID" type="string"/>
			<att name="NODE_SELECTED" value="false" type="string"/>
			<att name="NODE_TRANSPARENCY" value="255" type="string"/>
			<att name="NODE_LABEL_WIDTH" value="200" type="string"/>
			<att name="NODE_LABEL" value="H0Y561 Q5VWC4" type="string"/>
			<att name="NODE_LABEL_FONT_SIZE" value="12" type="string"/>
			<att name="NODE_LABEL_TRANSPARENCY" value="255" type="string"/>
			<att name="NODE_LABEL_COLOR" value="#000000" type="string"/>
			<att name="NODE_VISIBLE" value="true" type="string"/>
			<att name="NODE_DEPTH" value="0.0" type="string"/>
			<att name="NODE_BORDER_TRANSPARENCY" value="255" type="string"/>
			<att name="NODE_LABEL_FONT_FACE" value="Dialog,plain,12" type="string"/>
			<att name="NODE_LABEL_TRANSPARENCY" value="255" type="string"/>
		</graphics>
	</node>
	<node id="NAMGSLASQATK" label="NAMGSLASQATK">
		<att name="numMSRuns" value="1" type="integer"/>
		<att name="numReplicates" value="1" type="integer"/>
		<att name="PCQ_ID" value="NAMGSLASQATK" type="string"/>
		<att name="numConnectedProteinNodes" value="2" type="integer"/>
		<att name="numPeptideSequences" value="1" type="integer"/>
		<att name="PeptideSequences" value="NAMGSLASQATK" type="string"/>
		<att name="significant" value="0" type="integer"/>
		<att name="numProteins" value="4" type="integer"/>
		<att name="ionCount" value="8" type="integer"/>
		<att name="Rc" value="-0.7369655941662062" type="real"/>
		<att name="numPsms" value="2" type="integer"/>
		<att name="containsPTMs" value="0" type="integer"/>
		<att name="Ri" value="NaN" type="real"/>
		<att name="lightIons" value="3" type="integer"/>
		<att name="uniquePeptide" value="0" type="integer"/>
		<att name="isFiltered" value="0" type="integer"/>
		<att name="finalRatio" value="-0.7369655941662062" type="real"/>
		<att name="heavyIons" value="5" type="integer"/>
		<att name="normHeavyIons" value="2.5" type="real"/>
		<att name="uniquePeptideNode" value="0" type="integer"/>
		<att name="normLightIons" value="1.5" type="real"/>
		<att name="isProtein" value="0" type="integer"/>
		<graphics type="ROUNDRECT" h="30" w="70" width="4" outline="#000000" fill="#ffffff">
			<att name="NODE_TOOLTIP" value="&lt;html&gt;NAMGSLASQATK&lt;br&gt;1 Peptide sequences&lt;br&gt;2 PSMs&lt;br&gt;Shared by 2 protein Nodes&lt;br&gt;Shared by 4 proteins&lt;br&gt;Detected in 1 MS runs&lt;br&gt;Detected in 1 Replicates&lt;br&gt;Ion count ratio Rc = -0.7 = log2( (3/2) / (5/2) )&lt;br&gt;Individual peptides in the node:&lt;br&gt;NAMGSLASQATK, 2 PSMs, Shared by 4 proteins, Detected in 1 MS Runs, Detected in 1 replicates, Rc = -0.7369655941662062&lt;br&gt;&lt;/html&gt;" type="string"/>
			<att name="NODE_NESTED_NETWORK_IMAGE_VISIBLE" value="true" type="string"/>
			<att name="NODE_BORDER_STROKE" value="SOLID" type="string"/>
			<att name="NODE_SELECTED" value="false" type="string"/>
			<att name="NODE_TRANSPARENCY" value="255" type="string"/>
			<att name="NODE_LABEL_WIDTH" value="200" type="string"/>
			<att name="NODE_LABEL" value="-0.7" type="string"/>
			<att name="NODE_LABEL_FONT_SIZE" value="12" type="string"/>
			<att name="NODE_LABEL_TRANSPARENCY" value="255" type="string"/>
			<att name="NODE_LABEL_COLOR" value="#000000" type="string"/>
			<att name="NODE_VISIBLE" value="true" type="string"/>
			<att name="NODE_DEPTH" value="0.0" type="string"/>
			<att name="NODE_BORDER_TRANSPARENCY" value="255" type="string"/>
			<att name="NODE_LABEL_FONT_FACE" value="Dialog,plain,12" type="string"/>
			<att name="NODE_LABEL_TRANSPARENCY" value="255" type="string"/>
		</graphics>
	</node>
	<node id="H0Y3Y9 P55036" label="H0Y3Y9 P55036">
		<att name="ProteinDescription" value="26S proteasome non-ATPase regulatory subunit 4 (Fragment) #### 26S proteasome non-ATPase regulatory subunit 4 OS=Homo sapiens GN=PSMD4 PE=1 SV=1 " type="string"/>
		<att name="ACC" value="H0Y3Y9 P55036" type="string"/>
		<att name="numPeptideSequencesInProteins" value="2" type="integer"/>
		<att name="conclusiveProtein" value="0" type="integer"/>
		<att name="numConnectedPeptideNodes" value="2" type="integer"/>
		<att name="UniprotKB" value="H0Y3Y9 P55036" type="string"/>
		<att name="numProteins" value="2" type="integer"/>
		<att name="Classification2Case" value="6" type="string"/>
		<att name="GeneName" value="PSMD4" type="string"/>
		<att name="containsPTMs" value="0" type="integer"/>
		<att name="conclusiveProteinNode" value="1" type="integer"/>
		<att name="isFiltered" value="0" type="integer"/>
		<att name="ID" value="H0Y3Y9_HUMAN PSMD4_HUMAN" type="string"/>
		<att name="numPsmsInProtein" value="10" type="integer"/>
		<att name="Species" value="[Homo sapiens]" type="string"/>
		<att name="isProtein" value="1" type="integer"/>
		<graphics type="ELLIPSE" h="30" w="70" width="4" outline="#000000" fill="#ffffff">
			<att name="NODE_TOOLTIP" value="&lt;html&gt;&lt;b&gt;Protein ACC(s):&lt;/b&gt;&lt;br&gt;H0Y3Y9 P55036&lt;br&gt;&lt;b&gt;Protein name(s):&lt;/b&gt;&lt;br&gt; 26S proteasome non-ATPase regulatory subunit 4 (Fragment)&lt;br&gt;26S proteasome non-ATPase regulatory subunit 4 OS=Homo sapiens GN=PSMD4 PE=1 SV=1 &lt;br&gt;&lt;b&gt;Classification case(s):&lt;/b&gt;&lt;br&gt;&lt;b&gt;6&lt;/b&gt;: Not classified&lt;br&gt;&lt;b&gt;TAX:&lt;/b&gt; [Homo sapiens]&lt;br&gt;&lt;b&gt;Gene name:&lt;/b&gt; PSMD4&lt;/html&gt;" type="string"/>
			<att name="NODE_NESTED_NETWORK_IMAGE_VISIBLE" value="true" type="string"/>
			<att name="NODE_BORDER_STROKE" value="SOLID" type="string"/>
			<att name="NODE_SELECTED" value="false" type="string"/>
			<att name="NODE_TRANSPARENCY" value="255" type="string"/>
			<att name="NODE_LABEL_WIDTH" value="200" type="string"/>
			<att name="NODE_LABEL" value="H0Y3Y9 P55036" type="string"/>
			<att name="NODE_LABEL_FONT_SIZE" value="12" type="string"/>
			<att name="NODE_LABEL_TRANSPARENCY" value="255" type="string"/>
			<att name="NODE_LABEL_COLOR" value="#000000" type="string"/>
			<att name="NODE_VISIBLE" value="true" type="string"/>
			<att name="NODE_DEPTH" value="0.0" type="string"/>
			<att name="NODE_BORDER_TRANSPARENCY" value="255" type="string"/>
			<att name="NODE_LABEL_FONT_FACE" value="Dialog,plain,12" type="string"/>
			<att name="NODE_LABEL_TRANSPARENCY" value="255" type="string"/>
		</graphics>
	</node>
	<node id="AAAASAAEAGIATTGTEDSDDALLK" label="AAAASAAEAGIATTGTEDSDDALLK">
		<att name="numMSRuns" value="2" type="integer"/>
		<att name="numReplicates" value="1" type="integer"/>
		<att name="PCQ_ID" value="AAAASAAEAGIATTGTEDSDDALLK" type="string"/>
		<att name="numConnectedProteinNodes" value="1" type="integer"/>
		<att name="numPeptideSequences" value="1" type="integer"/>
		<att name="PeptideSequences" value="AAAASAAEAGIATTGTEDSDDALLK" type="string"/>
		<att name="significant" value="0" type="integer"/>
		<att name="numProteins" value="2" type="integer"/>
		<att name="ionCount" value="24" type="integer"/>
		<att name="Rc" value="-0.24100809950379493" type="real"/>
		<att name="numPsms" value="8" type="integer"/>
		<att name="containsPTMs" value="0" type="integer"/>
		<att name="Ri" value="NaN" type="real"/>
		<att name="lightIons" value="11" type="integer"/>
		<att name="uniquePeptide" value="0" type="integer"/>
		<att name="isFiltered" value="0" type="integer"/>
		<att name="finalRatio" value="-0.24100809950379493" type="real"/>
		<att name="heavyIons" value="13" type="integer"/>
		<att name="normHeavyIons" value="1.625" type="real"/>
		<att name="uniquePeptideNode" value="1" type="integer"/>
		<att name="normLightIons" value="1.375" type="real"/>
		<att name="isProtein" value="0" type="integer"/>
		<graphics type="ROUNDRECT" h="30" w="70" width="4" outline="#000000" fill="#ffffff">
			<att name="NODE_TOOLTIP" value="&lt;html&gt;AAAASAAEAGIATTGTEDSDDALLK&lt;br&gt;1 Peptide sequences&lt;br&gt;8 PSMs&lt;br&gt;Shared by 1 protein Nodes&lt;br&gt;Shared by 2 proteins&lt;br&gt;Detected in 2 MS runs&lt;br&gt;Detected in 1 Replicates&lt;br&gt;Ion count ratio Rc = -0.2 = log2( (11/8) / (13/8) )&lt;br&gt;Individual peptides in the node:&lt;br&gt;AAAASAAEAGIATTGTEDSDDALLK, 8 PSMs, Shared by 2 proteins, Detected in 2 MS Runs, Detected in 1 replicates, Rc = -0.24100809950379493&lt;br&gt;&lt;/html&gt;" type="string"/>
			<att name="NODE_NESTED_NETWORK_IMAGE_VISIBLE" value="true" type="string"/>
			<att name="NODE_BORDER_STROKE" value="SOLID" type="string"/>
			<att name="NODE_SELECTED" value="false" type="string"/>
			<att name="NODE_TRANSPARENCY" value="255" type="string"/>
			<att name="NODE_LABEL_WIDTH" value="200" type="string"/>
			<att name="NODE_LABEL" value="-0.2" type="string"/>
			<att name="NODE_LABEL_FONT_SIZE" value="12" type="string"/>
			<att name="NODE_LABEL_TRANSPARENCY" value="255" type="string"/>
			<att name="NODE_LABEL_COLOR" value="#000000" type="string"/>
			<att name="NODE_VISIBLE" value="true" type="string"/>
			<att name="NODE_DEPTH" value="0.0" type="string"/>
			<att name="NODE_BORDER_TRANSPARENCY" value="255" type="string"/>
			<att name="NODE_LABEL_FONT_FACE" value="Dialog,plain,12" type="string"/>
			<att name="NODE_LABEL_TRANSPARENCY" value="255" type="string"/>
		</graphics>
	</node>
	<node id="AELDEAYDVYNMVWSTVK_EFTDHQETQAELQK_ELNYNLDTHTSTGR_INELQAELQAFK_LIDECVSQIVLHR_NAQTFGFNLSSLCK_TEGDETGVMDNLLEALQSGAAFR_VSVEDFLTDLNNFR" label="AELDEAYDVYNMVWSTVK_EFTDHQETQAELQK_ELNYNLDTHTSTGR_INELQAELQAFK_LIDECVSQIVLHR_NAQTFGFNLSSLCK_TEGDETGVMDNLLEALQSGAAFR_VSVEDFLTDLNNFR">
		<att name="numMSRuns" value="6" type="integer"/>
		<att name="numReplicates" value="1" type="integer"/>
		<att name="PCQ_ID" value="AELDEAYDVYNMVWSTVK_EFTDHQETQAELQK_ELNYNLDTHTSTGR_INELQAELQAFK_LIDECVSQIVLHR_NAQTFGFNLSSLCK_TEGDETGVMDNLLEALQSGAAFR_VSVEDFLTDLNNFR" type="string"/>
		<att name="numConnectedProteinNodes" value="1" type="integer"/>
		<att name="numPeptideSequences" value="8" type="integer"/>
		<att name="PeptideSequences" value="AELDEAYDVYNMVWSTVK_EFTDHQETQAELQK_ELNYNLDTHTSTGR_INELQAELQAFK_LIDECVSQIVLHR_NAQTFGFNLSSLCK_TEGDETGVMDNLLEALQSGAAFR_VSVEDFLTDLNNFR" type="string"/>
		<att name="significant" value="0" type="integer"/>
		<att name="numProteins" value="2" type="integer"/>
		<att name="ionCount" value="62" type="integer"/>
		<att name="Rc" value="-1.2086665738766593" type="real"/>
		<att name="numPsms" value="26" type="integer"/>
		<att name="containsPTMs" value="0" type="integer"/>
		<att name="Ri" value="NaN" type="real"/>
		<att name="lightIons" value="19" type="integer"/>
		<att name="uniquePeptide" value="0" type="integer"/>
		<att name="isFiltered" value="0" type="integer"/>
		<att name="finalRatio" value="-1.2086665738766593" type="real"/>
		<att name="heavyIons" value="43" type="integer"/>
		<att name="normHeavyIons" value="13.366666666666667" type="real"/>
		<att name="uniquePeptideNode" value="1" type="integer"/>
		<att name="normLightIons" value="5.783333333333334" type="real"/>
		<att name="isProtein" value="0" type="integer"/>
		<graphics type="ROUNDRECT" h="30" w="70" width="4" outline="#000000" fill="#ffffff">
			<att name="NODE_TOOLTIP" value="&lt;html&gt;AELDEAYDVYNMVWSTVK_EFTDHQETQAELQK_ELNYNLDTHTSTGR_INELQAELQAFK_LIDECVSQIVLHR_NAQTFGFNLSSLCK_TEGDETGVMDNLLEALQSGAAFR_VSVEDFLTDLNNFR&lt;br&gt;8 Peptide sequences&lt;br&gt;26 PSMs&lt;br&gt;Shared by 1 protein Nodes&lt;br&gt;Shared by 2 proteins&lt;br&gt;Detected in 6 MS runs&lt;br&gt;Detected in 1 Replicates&lt;br&gt;Ion count ratio Rc = -1.2 = log2( (6/5 + 2/2 + 1/2 + 1/2 + 1/2 + 3/3 + 2/6 + 3/4) / (16/5 + 3/2 + 2/2 + 4/2 + 3/2 + 9/3 + 4/6 + 2/4) )&lt;br&gt;Individual peptides in the node:&lt;br&gt;AELDEAYDVYNMVWSTVK, 5 PSMs, Shared by 2 proteins, Detected in 1 MS Runs, Detected in 1 replicates, Rc = -1.4150374992788437&lt;br&gt;EFTDHQETQAELQK, 2 PSMs, Shared by 2 proteins, Detected in 1 MS Runs, Detected in 1 replicates, Rc = -0.5849625007211563&lt;br&gt;ELNYNLDTHTSTGR, 2 PSMs, Shared by 2 proteins, Detected in 1 MS Runs, Detected in 1 replicates, Rc = -1.0&lt;br&gt;INELQAELQAFK, 2 PSMs, Shared by 2 proteins, Detected in 1 MS Runs, Detected in 1 replicates, Rc = -2.0&lt;br&gt;LIDECVSQIVLHR, 2 PSMs, Shared by 2 proteins, Detected in 1 MS Runs, Detected in 1 replicates, Rc = -1.5849625007211563&lt;br&gt;NAQTFGFNLSSLCK, 3 PSMs, Shared by 2 proteins, Detected in 2 MS Runs, Detected in 1 replicates, Rc = -1.5849625007211563&lt;br&gt;TEGDETGVMDNLLEALQSGAAFR, 6 PSMs, Shared by 2 proteins, Detected in 2 MS Runs, Detected in 1 replicates, Rc = -1.0&lt;br&gt;VSVEDFLTDLNNFR, 4 PSMs, Shared by 2 proteins, Detected in 2 MS Runs, Detected in 1 replicates, Rc = 0.5849625007211562&lt;br&gt;&lt;/html&gt;" type="string"/>
			<att name="NODE_NESTED_NETWORK_IMAGE_VISIBLE" value="true" type="string"/>
			<att name="NODE_BORDER_STROKE" value="SOLID" type="string"/>
			<att name="NODE_SELECTED" value="false" type="string"/>
			<att name="NODE_TRANSPARENCY" value="255" type="string"/>
			<att name="NODE_LABEL_WIDTH" value="200" type="string"/>
			<att name="NODE_LABEL" value="-1.2" type="string"/>
			<att name="NODE_LABEL_FONT_SIZE" value="12" type="string"/>
			<att name="NODE_LABEL_TRANSPARENCY" value="255" type="string"/>
			<att name="NODE_LABEL_COLOR" value="#000000" type="string"/>
			<att name="NODE_VISIBLE" value="true" type="string"/>
			<att name="NODE_DEPTH" value="0.0" type="string"/>
			<att name="NODE_BORDER_TRANSPARENCY" value="255" type="string"/>
			<att name="NODE_LABEL_FONT_FACE" value="Dialog,plain,12" type="string"/>
			<att name="NODE_LABEL_TRANSPARENCY" value="255" type="string"/>
		</graphics>
	</node>
	<node id="C9JDG0 Q9NSV4" label="C9JDG0 Q9NSV4">
		<att name="ProteinDescription" value="Protein diaphanous homolog 3 OS=Homo sapiens GN=DIAPH3 PE=4 SV=1  #### Protein diaphanous homolog 3" type="string"/>
		<att name="ACC" value="C9JDG0 Q9NSV4" type="string"/>
		<att name="numPeptideSequencesInProteins" value="8" type="integer"/>
		<att name="conclusiveProtein" value="0" type="integer"/>
		<att name="numConnectedPeptideNodes" value="8" type="integer"/>
		<att name="UniprotKB" value="C9JDG0 Q9NSV4" type="string"/>
		<att name="numProteins" value="2" type="integer"/>
		<att name="GeneName" value="DIAPH3" type="string"/>
		<att name="containsPTMs" value="0" type="integer"/>
		<att name="conclusiveProteinNode" value="1" type="integer"/>
		<att name="isFiltered" value="0" type="integer"/>
		<att name="ID" value="C9JDG0 DIAP3_HUMAN" type="string"/>
		<att name="numPsmsInProtein" value="26" type="integer"/>
		<att name="Species" value="[Homo sapiens]" type="string"/>
		<att name="isProtein" value="1" type="integer"/>
		<graphics type="ELLIPSE" h="30" w="70" width="4" outline="#000000" fill="#ffffff">
			<att name="NODE_TOOLTIP" value="&lt;html&gt;&lt;b&gt;Protein ACC(s):&lt;/b&gt;&lt;br&gt;C9JDG0 Q9NSV4&lt;br&gt;&lt;b&gt;Protein name(s):&lt;/b&gt;&lt;br&gt; Protein diaphanous homolog 3 OS=Homo sapiens GN=DIAPH3 PE=4 SV=1 &lt;br&gt;Protein diaphanous homolog 3&lt;br&gt;&lt;b&gt;TAX:&lt;/b&gt; [Homo sapiens]&lt;br&gt;&lt;b&gt;Gene name:&lt;/b&gt; DIAPH3&lt;/html&gt;" type="string"/>
			<att name="NODE_NESTED_NETWORK_IMAGE_VISIBLE" value="true" type="string"/>
			<att name="NODE_BORDER_STROKE" value="SOLID" type="string"/>
			<att name="NODE_SELECTED" value="false" type="string"/>
			<att name="NODE_TRANSPARENCY" value="255" type="string"/>
			<att name="NODE_LABEL_WIDTH" value="200" type="string"/>
			<att name="NODE_LABEL" value="C9JDG0 Q9NSV4" type="string"/>
			<att name="NODE_LABEL_FONT_SIZE" value="12" type="string"/>
			<att name="NODE_LABEL_TRANSPARENCY" value="255" type="string"/>
			<att name="NODE_LABEL_COLOR" value="#000000" type="string"/>
			<att name="NODE_VISIBLE" value="true" type="string"/>
			<att name="NODE_DEPTH" value="0.0" type="string"/>
			<att name="NODE_BORDER_TRANSPARENCY" value="255" type="string"/>
			<att name="NODE_LABEL_FONT_FACE" value="Dialog,plain,12" type="string"/>
			<att name="NODE_LABEL_TRANSPARENCY" value="255" type="string"/>
		</graphics>
	</node>
	<node id="DEDNDEDEERLEEEEQNEEEEVDN_SRDEDNDEDEERLEEEEQNEEEEVDN_TLNASDVLSAMEEMEFQR" label="DEDNDEDEERLEEEEQNEEEEVDN_SRDEDNDEDEERLEEEEQNEEEEVDN_TLNASDVLSAMEEMEFQR">
		<att name="numMSRuns" value="3" type="integer"/>
		<att name="numReplicates" value="1" type="integer"/>
		<att name="PCQ_ID" value="DEDNDEDEERLEEEEQNEEEEVDN_SRDEDNDEDEERLEEEEQNEEEEVDN_TLNASDVLSAMEEMEFQR" type="string"/>
		<att name="numConnectedProteinNodes" value="1" type="integer"/>
		<att name="numPeptideSequences" value="3" type="integer"/>
		<att name="PeptideSequences" value="DEDNDEDEERLEEEEQNEEEEVDN_SRDEDNDEDEERLEEEEQNEEEEVDN_TLNASDVLSAMEEMEFQR" type="string"/>
		<att name="significant" value="0" type="integer"/>
		<att name="numProteins" value="1" type="integer"/>
		<att name="ionCount" value="12" type="integer"/>
		<att name="Rc" value="-0.4854268271702417" type="real"/>
		<att name="numPsms" value="20" type="integer"/>
		<att name="containsPTMs" value="0" type="integer"/>
		<att name="Ri" value="NaN" type="real"/>
		<att name="lightIons" value="5" type="integer"/>
		<att name="uniquePeptide" value="1" type="integer"/>
		<att name="isFiltered" value="0" type="integer"/>
		<att name="finalRatio" value="-0.4854268271702417" type="real"/>
		<att name="heavyIons" value="7" type="integer"/>
		<att name="normHeavyIons" value="0.875" type="real"/>
		<att name="uniquePeptideNode" value="1" type="integer"/>
		<att name="normLightIons" value="0.625" type="real"/>
		<att name="isProtein" value="0" type="integer"/>
		<graphics type="ROUNDRECT" h="30" w="70" width="4" outline="#000000" fill="#ffffff">
			<att name="NODE_TOOLTIP" value="&lt;html&gt;DEDNDEDEERLEEEEQNEEEEVDN_SRDEDNDEDEERLEEEEQNEEEEVDN_TLNASDVLSAMEEMEFQR&lt;br&gt;3 Peptide sequences&lt;br&gt;20 PSMs&lt;br&gt;Shared by 1 protein Nodes&lt;br&gt;Shared by 1 proteins&lt;br&gt;Detected in 3 MS runs&lt;br&gt;Detected in 1 Replicates&lt;br&gt;Ion count ratio Rc = -0.5 = log2( (0 + 0 + 5/8) / (0 + 0 + 7/8) )&lt;br&gt;Individual peptides in the node:&lt;br&gt;DEDNDEDEERLEEEEQNEEEEVDN, 2 PSMs, Shared by 1 proteins, Detected in 1 MS Runs, Detected in 1 replicates, Rc = NaN&lt;br&gt;SRDEDNDEDEERLEEEEQNEEEEVDN, 10 PSMs, Shared by 1 proteins, Detected in 1 MS Runs, Detected in 1 replicates, Rc = NaN&lt;br&gt;TLNASDVLSAMEEMEFQR, 8 PSMs, Shared by 1 proteins, Detected in 1 MS Runs, Detected in 1 replicates, Rc = -0.4854268271702417&lt;br&gt;&lt;/html&gt;" type="string"/>
			<att name="NODE_NESTED_NETWORK_IMAGE_VISIBLE" value="true" type="string"/>
			<att name="NODE_BORDER_STROKE" value="SOLID" type="string"/>
			<att name="NODE_SELECTED" value="false" type="string"/>
			<att name="NODE_TRANSPARENCY" value="255" type="string"/>
			<att name="NODE_LABEL_WIDTH" value="200" type="string"/>
			<att name="NODE_LABEL" value="-0.5" type="string"/>
			<att name="NODE_LABEL_FONT_SIZE" value="12" type="string"/>
			<att name="NODE_LABEL_TRANSPARENCY" value="255" type="string"/>
			<att name="NODE_LABEL_COLOR" value="#000000" type="string"/>
			<att name="NODE_VISIBLE" value="true" type="string"/>
			<att name="NODE_DEPTH" value="0.0" type="string"/>
			<att name="NODE_BORDER_TRANSPARENCY" value="255" type="string"/>
			<att name="NODE_LABEL_FONT_FACE" value="Dialog,plain,12" type="string"/>
			<att name="NODE_LABEL_TRANSPARENCY" value="255" type="string"/>
		</graphics>
	</node>
	<node id="Q9NRF9" label="Q9NRF9">
		<att name="ProteinDescription" value="DNA polymerase epsilon subunit 3 OS=Homo sapiens GN=POLE3 PE=1 SV=1 " type="string"/>
		<att name="ACC" value="Q9NRF9" type="string"/>
		<att name="numPeptideSequencesInProteins" value="3" type="integer"/>
		<att name="conclusiveProtein" value="0" type="integer"/>
		<att name="numConnectedPeptideNodes" value="3" type="integer"/>
		<att name="UniprotKB" value="Q9NRF9" type="string"/>
		<att name="numProteins" value="1" type="integer"/>
		<att name="GeneName" value="POLE3" type="string"/>
		<att name="containsPTMs" value="0" type="integer"/>
		<att name="conclusiveProteinNode" value="1" type="integer"/>
		<att name="isFiltered" value="0" type="integer"/>
		<att name="ID" value="DPOE3_HUMAN" type="string"/>
		<att name="numPsmsInProtein" value="20" type="integer"/>
		<att name="Species" value="[Homo sapiens]" type="string"/>
		<att name="isProtein" value="1" type="integer"/>
		<graphics type="ELLIPSE" h="30" w="70" width="4" outline="#000000" fill="#ffffff">
			<att name="NODE_TOOLTIP" value="&lt;html&gt;&lt;b&gt;Protein ACC(s):&lt;/b&gt;&lt;br&gt;Q9NRF9&lt;br&gt;&lt;b&gt;Protein name(s):&lt;/b&gt;&lt;br&gt; DNA polymerase epsilon subunit 3 OS=Homo sapiens GN=POLE3 PE=1 SV=1 &lt;br&gt;&lt;b&gt;TAX:&lt;/b&gt; [Homo sapiens]&lt;br&gt;&lt;b&gt;Gene name:&lt;/b&gt; POLE3&lt;/html&gt;" type="string"/>
			<att name="NODE_NESTED_NETWORK_IMAGE_VISIBLE" value="true" type="string"/>
			<att name="NODE_BORDER_STROKE" value="SOLID" type="string"/>
			<att name="NODE_SELECTED" value="false" type="string"/>
			<att name="NODE_TRANSPARENCY" value="255" type="string"/>
			<att name="NODE_LABEL_WIDTH" value="200" type="string"/>
			<att name="NODE_LABEL" value="Q9NRF9" type="string"/>
			<att name="NODE_LABEL_FONT_SIZE" value="12" type="string"/>
			<att name="NODE_LABEL_TRANSPARENCY" value="255" type="string"/>
			<att name="NODE_LABEL_COLOR" value="#000000" type="string"/>
			<att name="NODE_VISIBLE" value="true" type="string"/>
			<att name="NODE_DEPTH" value="0.0" type="string"/>
			<att name="NODE_BORDER_TRANSPARENCY" value="255" type="string"/>
			<att name="NODE_LABEL_FONT_FACE" value="Dialog,plain,12" type="string"/>
			<att name="NODE_LABEL_TRANSPARENCY" value="255" type="string"/>
		</graphics>
	</node>
	<node id="GPSGLLTYTGK_VPEDPTQCFLLFANQTEK" label="GPSGLLTYTGK_VPEDPTQCFLLFANQTEK">
		<att name="numMSRuns" value="3" type="integer"/>
		<att name="numReplicates" value="1" type="integer"/>
		<att name="PCQ_ID" value="GPSGLLTYTGK_VPEDPTQCFLLFANQTEK" type="string"/>
		<att name="numConnectedProteinNodes" value="1" type="integer"/>
		<att name="numPeptideSequences" value="2" type="integer"/>
		<att name="PeptideSequences" value="GPSGLLTYTGK_VPEDPTQCFLLFANQTEK" type="string"/>
		<att name="significant" value="0" type="integer"/>
		<att name="numProteins" value="2" type="integer"/>
		<att name="ionCount" value="28" type="integer"/>
		<att name="Rc" value="0.6280312226130421" type="real"/>
		<att name="numPsms" value="8" type="integer"/>
		<att name="containsPTMs" value="0" type="integer"/>
		<att name="Ri" value="NaN" type="real"/>
		<att name="lightIons" value="17" type="integer"/>
		<att name="uniquePeptide" value="0" type="integer"/>
		<att name="isFiltered" value="0" type="integer"/>
		<att name="finalRatio" value="0.6280312226130421" type="real"/>
		<att name="heavyIons" value="11" type="integer"/>
		<att name="normHeavyIons" value="2.75" type="real"/>
		<att name="uniquePeptideNode" value="1" type="integer"/>
		<att name="normLightIons" value="4.25" type="real"/>
		<att name="isProtein" value="0" type="integer"/>
		<graphics type="ROUNDRECT" h="30" w="70" width="4" outline="#000000" fill="#ffffff">
			<att name="NODE_TOOLTIP" value="&lt;html&gt;GPSGLLTYTGK_VPEDPTQCFLLFANQTEK&lt;br&gt;2 Peptide sequences&lt;br&gt;8 PSMs&lt;br&gt;Shared by 1 protein Nodes&lt;br&gt;Shared by 2 proteins&lt;br&gt;Detected in 3 MS runs&lt;br&gt;Detected in 1 Replicates&lt;br&gt;Ion count ratio Rc = 0.6 = log2( (14/4 + 3/4) / (11/4 + 0) )&lt;br&gt;Individual peptides in the node:&lt;br&gt;GPSGLLTYTGK, 4 PSMs, Shared by 2 proteins, Detected in 2 MS Runs, Detected in 1 replicates, Rc = 0.3479233034203068&lt;br&gt;VPEDPTQCFLLFANQTEK, 4 PSMs, Shared by 2 proteins, Detected in 1 MS Runs, Detected in 1 replicates, Rc = Infinity&lt;br&gt;&lt;/html&gt;" type="string"/>
			<att name="NODE_NESTED_NETWORK_IMAGE_VISIBLE" value="true" type="string"/>
			<att name="NODE_BORDER_STROKE" value="SOLID" type="string"/>
			<att name="NODE_SELECTED" value="false" type="string"/>
			<att name="NODE_TRANSPARENCY" value="255" type="string"/>
			<att name="NODE_LABEL_WIDTH" value="200" type="string"/>
			<att name="NODE_LABEL" value="0.6" type="string"/>
			<att name="NODE_LABEL_FONT_SIZE" value="12" type="string"/>
			<att name="NODE_LABEL_TRANSPARENCY" value="255" type="string"/>
			<att name="NODE_LABEL_COLOR" value="#000000" type="string"/>
			<att name="NODE_VISIBLE" value="true" type="string"/>
			<att name="NODE_DEPTH" value="0.0" type="string"/>
			<att name="NODE_BORDER_TRANSPARENCY" value="255" type="string"/>
			<att name="NODE_LABEL_FONT_FACE" value="Dialog,plain,12" type="string"/>
			<att name="NODE_LABEL_TRANSPARENCY" value="255" type="string"/>
		</graphics>
	</node>
	<node id="H7C0R7 Q9UHQ9" label="H7C0R7 Q9UHQ9">
		<att name="ProteinDescription" value="NADH-cytochrome b5 reductase 1 (Fragment) OS=Homo sapiens GN=CYB5R1 PE=4 SV=1  #### NADH-cytochrome b5 reductase 1" type="string"/>
		<att name="ACC" value="H7C0R7 Q9UHQ9" type="string"/>
		<att name="numPeptideSequencesInProteins" value="2" type="integer"/>
		<att name="conclusiveProtein" value="0" type="integer"/>
		<att name="numConnectedPeptideNodes" value="2" type="integer"/>
		<att name="UniprotKB" value="H7C0R7 Q9UHQ9" type="string"/>
		<att name="numProteins" value="2" type="integer"/>
		<att name="GeneName" value="CYB5R1" type="string"/>
		<att name="containsPTMs" value="0" type="integer"/>
		<att name="conclusiveProteinNode" value="1" type="integer"/>
		<att name="isFiltered" value="0" type="integer"/>
		<att name="ID" value="H7C0R7_HUMAN NB5R1_HUMAN" type="string"/>
		<att name="numPsmsInProtein" value="8" type="integer"/>
		<att name="Species" value="[Homo sapiens]" type="string"/>
		<att name="isProtein" value="1" type="integer"/>
		<graphics type="ELLIPSE" h="30" w="70" width="4" outline="#000000" fill="#ffffff">
			<att name="NODE_TOOLTIP" value="&lt;html&gt;&lt;b&gt;Protein ACC(s):&lt;/b&gt;&lt;br&gt;H7C0R7 Q9UHQ9&lt;br&gt;&lt;b&gt;Protein name(s):&lt;/b&gt;&lt;br&gt; NADH-cytochrome b5 reductase 1 (Fragment) OS=Homo sapiens GN=CYB5R1 PE=4 SV=1 &lt;br&gt;NADH-cytochrome b5 reductase 1&lt;br&gt;&lt;b&gt;TAX:&lt;/b&gt; [Homo sapiens]&lt;br&gt;&lt;b&gt;Gene name:&lt;/b&gt; CYB5R1&lt;/html&gt;" type="string"/>
			<att name="NODE_NESTED_NETWORK_IMAGE_VISIBLE" value="true" type="string"/>
			<att name="NODE_BORDER_STROKE" value="SOLID" type="string"/>
			<att name="NODE_SELECTED" value="false" type="string"/>
			<att name="NODE_TRANSPARENCY" value="255" type="string"/>
			<att name="NODE_LABEL_WIDTH" value="200" type="string"/>
			<att name="NODE_LABEL" value="H7C0R7 Q9UHQ9" type="string"/>
			<att name="NODE_LABEL_FONT_SIZE" value="12" type="string"/>
			<att name="NODE_LABEL_TRANSPARENCY" value="255" type="string"/>
			<att name="NODE_LABEL_COLOR" value="#000000" type="string"/>
			<att name="NODE_VISIBLE" value="true" type="string"/>
			<att name="NODE_DEPTH" value="0.0" type="string"/>
			<att name="NODE_BORDER_TRANSPARENCY" value="255" type="string"/>
			<att name="NODE_LABEL_FONT_FACE" value="Dialog,plain,12" type="string"/>
			<att name="NODE_LABEL_TRANSPARENCY" value="255" type="string"/>
		</graphics>
	</node>
	<node id="GEAEDILETEK_GMITFESIEK_MKGEAEDILETEK" label="GEAEDILETEK_GMITFESIEK_MKGEAEDILETEK">
		<att name="numMSRuns" value="3" type="integer"/>
		<att name="numReplicates" value="1" type="integer"/>
		<att name="PCQ_ID" value="GEAEDILETEK_GMITFESIEK_MKGEAEDILETEK" type="string"/>
		<att name="numConnectedProteinNodes" value="1" type="integer"/>
		<att name="numPeptideSequences" value="3" type="integer"/>
		<att name="PeptideSequences" value="GEAEDILETEK_GMITFESIEK_MKGEAEDILETEK" type="string"/>
		<att name="significant" value="0" type="integer"/>
		<att name="numProteins" value="1" type="integer"/>
		<att name="ionCount" value="28" type="integer"/>
		<att name="Rc" value="-0.20645087746742632" type="real"/>
		<att name="numPsms" value="6" type="integer"/>
		<att name="containsPTMs" value="0" type="integer"/>
		<att name="Ri" value="NaN" type="real"/>
		<att name="lightIons" value="13" type="integer"/>
		<att name="uniquePeptide" value="1" type="integer"/>
		<att name="isFiltered" value="0" type="integer"/>
		<att name="finalRatio" value="-0.20645087746742632" type="real"/>
		<att name="heavyIons" value="15" type="integer"/>
		<att name="normHeavyIons" value="7.5" type="real"/>
		<att name="uniquePeptideNode" value="1" type="integer"/>
		<att name="normLightIons" value="6.5" type="real"/>
		<att name="isProtein" value="0" type="integer"/>
		<graphics type="ROUNDRECT" h="30" w="70" width="4" outline="#000000" fill="#ffffff">
			<att name="NODE_TOOLTIP" value="&lt;html&gt;GEAEDILETEK_GMITFESIEK_MKGEAEDILETEK&lt;br&gt;3 Peptide sequences&lt;br&gt;6 PSMs&lt;br&gt;Shared by 1 protein Nodes&lt;br&gt;Shared by 1 proteins&lt;br&gt;Detected in 3 MS runs&lt;br&gt;Detected in 1 Replicates&lt;br&gt;Ion count ratio Rc = -0.2 = log2( (6/2 + 4/2 + 3/2) / (4/2 + 5/2 + 6/2) )&lt;br&gt;Individual peptides in the node:&lt;br&gt;GEAEDILETEK, 2 PSMs, Shared by 1 proteins, Detected in 1 MS Runs, Detected in 1 replicates, Rc = 0.5849625007211562&lt;br&gt;GMITFESIEK, 2 PSMs, Shared by 1 proteins, Detected in 1 MS Runs, Detected in 1 replicates, Rc = -0.3219280948873623&lt;br&gt;MKGEAEDILETEK, 2 PSMs, Shared by 1 proteins, Detected in 1 MS Runs, Detected in 1 replicates, Rc = -1.0&lt;br&gt;&lt;/html&gt;" type="string"/>
			<att name="NODE_NESTED_NETWORK_IMAGE_VISIBLE" value="true" type="string"/>
			<att name="NODE_BORDER_STROKE" value="SOLID" type="string"/>
			<att name="NODE_SELECTED" value="false" type="string"/>
			<att name="NODE_TRANSPARENCY" value="255" type="string"/>
			<att name="NODE_LABEL_WIDTH" value="200" type="string"/>
			<att name="NODE_LABEL" value="-0.2" type="string"/>
			<att name="NODE_LABEL_FONT_SIZE" value="12" type="string"/>
			<att name="NODE_LABEL_TRANSPARENCY" value="255" type="string"/>
			<att name="NODE_LABEL_COLOR" value="#000000" type="string"/>
			<att name="NODE_VISIBLE" value="true" type="string"/>
			<att name="NODE_DEPTH" value="0.0" type="string"/>
			<att name="NODE_BORDER_TRANSPARENCY" value="255" type="string"/>
			<att name="NODE_LABEL_FONT_FACE" value="Dialog,plain,12" type="string"/>
			<att name="NODE_LABEL_TRANSPARENCY" value="255" type="string"/>
		</graphics>
	</node>
	<node id="Q9HBL7" label="Q9HBL7">
		<att name="ProteinDescription" value="Plasminogen receptor (KT) OS=Homo sapiens GN=PLGRKT PE=1 SV=1 " type="string"/>
		<att name="ACC" value="Q9HBL7" type="string"/>
		<att name="numPeptideSequencesInProteins" value="3" type="integer"/>
		<att name="conclusiveProtein" value="0" type="integer"/>
		<att name="numConnectedPeptideNodes" value="3" type="integer"/>
		<att name="UniprotKB" value="Q9HBL7" type="string"/>
		<att name="numProteins" value="1" type="integer"/>
		<att name="GeneName" value="PLGRKT" type="string"/>
		<att name="containsPTMs" value="0" type="integer"/>
		<att name="conclusiveProteinNode" value="1" type="integer"/>
		<att name="isFiltered" value="0" type="integer"/>
		<att name="ID" value="PLRKT_HUMAN" type="string"/>
		<att name="numPsmsInProtein" value="6" type="integer"/>
		<att name="Species" value="[Homo sapiens]" type="string"/>
		<att name="isProtein" value="1" type="integer"/>
		<graphics type="ELLIPSE" h="30" w="70" width="4" outline="#000000" fill="#ffffff">
			<att name="NODE_TOOLTIP" value="&lt;html&gt;&lt;b&gt;Protein ACC(s):&lt;/b&gt;&lt;br&gt;Q9HBL7&lt;br&gt;&lt;b&gt;Protein name(s):&lt;/b&gt;&lt;br&gt; Plasminogen receptor (KT) OS=Homo sapiens GN=PLGRKT PE=1 SV=1 &lt;br&gt;&lt;b&gt;TAX:&lt;/b&gt; [Homo sapiens]&lt;br&gt;&lt;b&gt;Gene name:&lt;/b&gt; PLGRKT&lt;/html&gt;" type="string"/>
			<att name="NODE_NESTED_NETWORK_IMAGE_VISIBLE" value="true" type="string"/>
			<att name="NODE_BORDER_STROKE" value="SOLID" type="string"/>
			<att name="NODE_SELECTED" value="false" type="string"/>
			<att name="NODE_TRANSPARENCY" value="255" type="string"/>
			<att name="NODE_LABEL_WIDTH" value="200" type="string"/>
			<att name="NODE_LABEL" value="Q9HBL7" type="string"/>
			<att name="NODE_LABEL_FONT_SIZE" value="12" type="string"/>
			<att name="NODE_LABEL_TRANSPARENCY" value="255" type="string"/>
			<att name="NODE_LABEL_COLOR" value="#000000" type="string"/>
			<att name="NODE_VISIBLE" value="true" type="string"/>
			<att name="NODE_DEPTH" value="0.0" type="string"/>
			<att name="NODE_BORDER_TRANSPARENCY" value="255" type="string"/>
			<att name="NODE_LABEL_FONT_FACE" value="Dialog,plain,12" type="string"/>
			<att name="NODE_LABEL_TRANSPARENCY" value="255" type="string"/>
		</graphics>
	</node>
	<node id="B3KV44 F5H4R6 F8VY35 H0YIV4 P55209" label="B3KV44 F5H4R6 F8VY35 H0YIV4 P55209">
		<att name="ProteinDescription" value="Nucleosome assembly protein 1-like 1 #### Nucleosome assembly protein 1-like 1 (Fragment) #### Nucleosome assembly protein 1-like 1 OS=Homo sapiens GN=NAP1L1 PE=2 SV=1 " type="string"/>
		<att name="ACC" value="B3KV44 F5H4R6 F8VY35 H0YIV4 P55209" type="string"/>
		<att name="numPeptideSequencesInProteins" value="8" type="integer"/>
		<att name="conclusiveProtein" value="0" type="integer"/>
		<att name="numConnectedPeptideNodes" value="8" type="integer"/>
		<att name="UniprotKB" value="B3KV44 F5H4R6 F8VY35 H0YIV4 P55209" type="string"/>
		<att name="numProteins" value="5" type="integer"/>
		<att name="Classification2Case" value="6" type="string"/>
		<att name="GeneName" value="NAP1L1" type="string"/>
		<att name="containsPTMs" value="0" type="integer"/>
		<att name="conclusiveProteinNode" value="0" type="integer"/>
		<att name="isFiltered" value="0" type="integer"/>
		<att name="ID" value="B3KV44 F5H4R6_HUMAN F8VY35_HUMAN H0YIV4_HUMAN NP1L1_HUMAN" type="string"/>
		<att name="numPsmsInProtein" value="123" type="integer"/>
		<att name="Species" value="[Homo sapiens]" type="string"/>
		<att name="isProtein" value="1" type="integer"/>
		<graphics type="ELLIPSE" h="30" w="70" width="4" outline="#000000" fill="#ffffff">
			<att name="NODE_TOOLTIP" value="&lt;html&gt;&lt;b&gt;Protein ACC(s):&lt;/b&gt;&lt;br&gt;B3KV44 F5H4R6 F8VY35 H0YIV4 P55209&lt;br&gt;&lt;b&gt;Protein name(s):&lt;/b&gt;&lt;br&gt; Nucleosome assembly protein 1-like 1&lt;br&gt;Nucleosome assembly protein 1-like 1 (Fragment)&lt;br&gt;Nucleosome assembly protein 1-like 1 OS=Homo sapiens GN=NAP1L1 PE=2 SV=1 &lt;br&gt;&lt;b&gt;Classification case(s):&lt;/b&gt;&lt;br&gt;&lt;b&gt;6&lt;/b&gt;: Not classified&lt;br&gt;&lt;b&gt;TAX:&lt;/b&gt; [Homo sapiens]&lt;br&gt;&lt;b&gt;Gene name:&lt;/b&gt; NAP1L1&lt;/html&gt;" type="string"/>
			<att name="NODE_NESTED_NETWORK_IMAGE_VISIBLE" value="true" type="string"/>
			<att name="NODE_BORDER_STROKE" value="SOLID" type="string"/>
			<att name="NODE_SELECTED" value="false" type="string"/>
			<att name="NODE_TRANSPARENCY" value="255" type="string"/>
			<att name="NODE_LABEL_WIDTH" value="200" type="string"/>
			<att name="NODE_LABEL" value="B3KV44 F5H4R6 F8VY35 H0YIV4 P55209" type="string"/>
			<att name="NODE_LABEL_FONT_SIZE" value="12" type="string"/>
			<att name="NODE_LABEL_TRANSPARENCY" value="255" type="string"/>
			<att name="NODE_LABEL_COLOR" value="#000000" type="string"/>
			<att name="NODE_VISIBLE" value="true" type="string"/>
			<att name="NODE_DEPTH" value="0.0" type="string"/>
			<att name="NODE_BORDER_TRANSPARENCY" value="255" type="string"/>
			<att name="NODE_LABEL_FONT_FACE" value="Dialog,plain,12" type="string"/>
			<att name="NODE_LABEL_TRANSPARENCY" value="255" type="string"/>
		</graphics>
	</node>
	<node id="YAVLYQPLFDK" label="YAVLYQPLFDK">
		<att name="numMSRuns" value="1" type="integer"/>
		<att name="numReplicates" value="1" type="integer"/>
		<att name="PCQ_ID" value="YAVLYQPLFDK" type="string"/>
		<att name="numConnectedProteinNodes" value="12" type="integer"/>
		<att name="numPeptideSequences" value="1" type="integer"/>
		<att name="PeptideSequences" value="YAVLYQPLFDK" type="string"/>
		<att name="significant" value="0" type="integer"/>
		<att name="numProteins" value="17" type="integer"/>
		<att name="ionCount" value="14" type="integer"/>
		<att name="Rc" value="-1.3219280948873624" type="real"/>
		<att name="numPsms" value="3" type="integer"/>
		<att name="containsPTMs" value="0" type="integer"/>
		<att name="Ri" value="NaN" type="real"/>
		<att name="lightIons" value="4" type="integer"/>
		<att name="uniquePeptide" value="0" type="integer"/>
		<att name="isFiltered" value="0" type="integer"/>
		<att name="finalRatio" value="-1.3219280948873624" type="real"/>
		<att name="heavyIons" value="10" type="integer"/>
		<att name="normHeavyIons" value="3.3333333333333335" type="real"/>
		<att name="uniquePeptideNode" value="0" type="integer"/>
		<att name="normLightIons" value="1.3333333333333333" type="real"/>
		<att name="isProtein" value="0" type="integer"/>
		<graphics type="ROUNDRECT" h="30" w="70" width="4" outline="#000000" fill="#ffffff">
			<att name="NODE_TOOLTIP" value="&lt;html&gt;YAVLYQPLFDK&lt;br&gt;1 Peptide sequences&lt;br&gt;3 PSMs&lt;br&gt;Shared by 12 protein Nodes&lt;br&gt;Shared by 17 proteins&lt;br&gt;Detected in 1 MS runs&lt;br&gt;Detected in 1 Replicates&lt;br&gt;Ion count ratio Rc = -1.3 = log2( (4/3) / (10/3) )&lt;br&gt;Individual peptides in the node:&lt;br&gt;YAVLYQPLFDK, 3 PSMs, Shared by 18 proteins, Detected in 1 MS Runs, Detected in 1 replicates, Rc = -1.3219280948873622&lt;br&gt;&lt;/html&gt;" type="string"/>
			<att name="NODE_NESTED_NETWORK_IMAGE_VISIBLE" value="true" type="string"/>
			<att name="NODE_BORDER_STROKE" value="SOLID" type="string"/>
			<att name="NODE_SELECTED" value="false" type="string"/>
			<att name="NODE_TRANSPARENCY" value="255" type="string"/>
			<att name="NODE_LABEL_WIDTH" value="200" type="string"/>
			<att name="NODE_LABEL" value="-1.3" type="string"/>
			<att name="NODE_LABEL_FONT_SIZE" value="12" type="string"/>
			<att name="NODE_LABEL_TRANSPARENCY" value="255" type="string"/>
			<att name="NODE_LABEL_COLOR" value="#000000" type="string"/>
			<att name="NODE_VISIBLE" value="true" type="string"/>
			<att name="NODE_DEPTH" value="0.0" type="string"/>
			<att name="NODE_BORDER_TRANSPARENCY" value="255" type="string"/>
			<att name="NODE_LABEL_FONT_FACE" value="Dialog,plain,12" type="string"/>
			<att name="NODE_LABEL_TRANSPARENCY" value="255" type="string"/>
		</graphics>
	</node>
	<node id="EQSELDQDLDDVEEVEEEETGEETK_QLTVQMMQNPQILAALQER" label="EQSELDQDLDDVEEVEEEETGEETK_QLTVQMMQNPQILAALQER">
		<att name="numMSRuns" value="5" type="integer"/>
		<att name="numReplicates" value="1" type="integer"/>
		<att name="PCQ_ID" value="EQSELDQDLDDVEEVEEEETGEETK_QLTVQMMQNPQILAALQER" type="string"/>
		<att name="numConnectedProteinNodes" value="5" type="integer"/>
		<att name="numPeptideSequences" value="2" type="integer"/>
		<att name="PeptideSequences" value="EQSELDQDLDDVEEVEEEETGEETK_QLTVQMMQNPQILAALQER" type="string"/>
		<att name="significant" value="0" type="integer"/>
		<att name="numProteins" value="10" type="integer"/>
		<att name="ionCount" value="24" type="integer"/>
		<att name="Rc" value="-3.5077946401986964" type="real"/>
		<att name="numPsms" value="22" type="integer"/>
		<att name="containsPTMs" value="0" type="integer"/>
		<att name="Ri" value="NaN" type="real"/>
		<att name="lightIons" value="2" type="integer"/>
		<att name="uniquePeptide" value="0" type="integer"/>
		<att name="isFiltered" value="0" type="integer"/>
		<att name="finalRatio" value="-3.5077946401986964" type="real"/>
		<att name="heavyIons" value="22" type="integer"/>
		<att name="normHeavyIons" value="1.625" type="real"/>
		<att name="uniquePeptideNode" value="0" type="integer"/>
		<att name="normLightIons" value="0.14285714285714285" type="real"/>
		<att name="isProtein" value="0" type="integer"/>
		<graphics type="ROUNDRECT" h="30" w="70" width="4" outline="#000000" fill="#ffffff">
			<att name="NODE_TOOLTIP" value="&lt;html&gt;EQSELDQDLDDVEEVEEEETGEETK_QLTVQMMQNPQILAALQER&lt;br&gt;2 Peptide sequences&lt;br&gt;22 PSMs&lt;br&gt;Shared by 5 protein Nodes&lt;br&gt;Shared by 10 proteins&lt;br&gt;Detected in 5 MS runs&lt;br&gt;Detected in 1 Replicates&lt;br&gt;Ion count ratio Rc = -3.5 = log2( (0 + 2/14) / (1/8 + 21/14) )&lt;br&gt;Individual peptides in the node:&lt;br&gt;EQSELDQDLDDVEEVEEEETGEETK, 8 PSMs, Shared by 11 proteins, Detected in 1 MS Runs, Detected in 1 replicates, Rc = -Infinity&lt;br&gt;QLTVQMMQNPQILAALQER, 14 PSMs, Shared by 11 proteins, Detected in 4 MS Runs, Detected in 1 replicates, Rc = -3.3923174227787602&lt;br&gt;&lt;/html&gt;" type="string"/>
			<att name="NODE_NESTED_NETWORK_IMAGE_VISIBLE" value="true" type="string"/>
			<att name="NODE_BORDER_STROKE" value="SOLID" type="string"/>
			<att name="NODE_SELECTED" value="false" type="string"/>
			<att name="NODE_TRANSPARENCY" value="255" type="string"/>
			<att name="NODE_LABEL_WIDTH" value="200" type="string"/>
			<att name="NODE_LABEL" value="-3.5" type="string"/>
			<att name="NODE_LABEL_FONT_SIZE" value="12" type="string"/>
			<att name="NODE_LABEL_TRANSPARENCY" value="255" type="string"/>
			<att name="NODE_LABEL_COLOR" value="#000000" type="string"/>
			<att name="NODE_VISIBLE" value="true" type="string"/>
			<att name="NODE_DEPTH" value="0.0" type="string"/>
			<att name="NODE_BORDER_TRANSPARENCY" value="255" type="string"/>
			<att name="NODE_LABEL_FONT_FACE" value="Dialog,plain,12" type="string"/>
			<att name="NODE_LABEL_TRANSPARENCY" value="255" type="string"/>
		</graphics>
	</node>
	<node id="F8VVB5" label="F8VVB5">
		<att name="ProteinDescription" value="Nucleosome assembly protein 1-like 1 (Fragment)" type="string"/>
		<att name="ACC" value="F8VVB5" type="string"/>
		<att name="numPeptideSequencesInProteins" value="3" type="integer"/>
		<att name="conclusiveProtein" value="0" type="integer"/>
		<att name="numConnectedPeptideNodes" value="3" type="integer"/>
		<att name="UniprotKB" value="F8VVB5" type="string"/>
		<att name="numProteins" value="1" type="integer"/>
		<att name="Classification2Case" value="6" type="string"/>
		<att name="GeneName" value="NAP1L1" type="string"/>
		<att name="containsPTMs" value="0" type="integer"/>
		<att name="conclusiveProteinNode" value="0" type="integer"/>
		<att name="isFiltered" value="0" type="integer"/>
		<att name="ID" value="F8VVB5_HUMAN" type="string"/>
		<att name="numPsmsInProtein" value="25" type="integer"/>
		<att name="Species" value="[Homo sapiens]" type="string"/>
		<att name="isProtein" value="1" type="integer"/>
		<graphics type="ELLIPSE" h="30" w="70" width="4" outline="#000000" fill="#ffffff">
			<att name="NODE_TOOLTIP" value="&lt;html&gt;&lt;b&gt;Protein ACC(s):&lt;/b&gt;&lt;br&gt;F8VVB5&lt;br&gt;&lt;b&gt;Protein name(s):&lt;/b&gt;&lt;br&gt; Nucleosome assembly protein 1-like 1 (Fragment)&lt;br&gt;&lt;b&gt;Classification case(s):&lt;/b&gt;&lt;br&gt;&lt;b&gt;6&lt;/b&gt;: Not classified&lt;br&gt;&lt;b&gt;TAX:&lt;/b&gt; [Homo sapiens]&lt;br&gt;&lt;b&gt;Gene name:&lt;/b&gt; NAP1L1&lt;/html&gt;" type="string"/>
			<att name="NODE_NESTED_NETWORK_IMAGE_VISIBLE" value="true" type="string"/>
			<att name="NODE_BORDER_STROKE" value="SOLID" type="string"/>
			<att name="NODE_SELECTED" value="false" type="string"/>
			<att name="NODE_TRANSPARENCY" value="255" type="string"/>
			<att name="NODE_LABEL_WIDTH" value="200" type="string"/>
			<att name="NODE_LABEL" value="F8VVB5" type="string"/>
			<att name="NODE_LABEL_FONT_SIZE" value="12" type="string"/>
			<att name="NODE_LABEL_TRANSPARENCY" value="255" type="string"/>
			<att name="NODE_LABEL_COLOR" value="#000000" type="string"/>
			<att name="NODE_VISIBLE" value="true" type="string"/>
			<att name="NODE_DEPTH" value="0.0" type="string"/>
			<att name="NODE_BORDER_TRANSPARENCY" value="255" type="string"/>
			<att name="NODE_LABEL_FONT_FACE" value="Dialog,plain,12" type="string"/>
			<att name="NODE_LABEL_TRANSPARENCY" value="255" type="string"/>
		</graphics>
	</node>
	<node id="F8VV59" label="F8VV59">
		<att name="ProteinDescription" value="Nucleosome assembly protein 1-like 1" type="string"/>
		<att name="ACC" value="F8VV59" type="string"/>
		<att name="numPeptideSequencesInProteins" value="6" type="integer"/>
		<att name="conclusiveProtein" value="0" type="integer"/>
		<att name="numConnectedPeptideNodes" value="6" type="integer"/>
		<att name="UniprotKB" value="F8VV59" type="string"/>
		<att name="numProteins" value="1" type="integer"/>
		<att name="Classification2Case" value="6" type="string"/>
		<att name="GeneName" value="NAP1L1" type="string"/>
		<att name="containsPTMs" value="0" type="integer"/>
		<att name="conclusiveProteinNode" value="0" type="integer"/>
		<att name="isFiltered" value="0" type="integer"/>
		<att name="ID" value="F8VV59_HUMAN" type="string"/>
		<att name="numPsmsInProtein" value="101" type="integer"/>
		<att name="Species" value="[Homo sapiens]" type="string"/>
		<att name="isProtein" value="1" type="integer"/>
		<graphics type="ELLIPSE" h="30" w="70" width="4" outline="#000000" fill="#ffffff">
			<att name="NODE_TOOLTIP" value="&lt;html&gt;&lt;b&gt;Protein ACC(s):&lt;/b&gt;&lt;br&gt;F8VV59&lt;br&gt;&lt;b&gt;Protein name(s):&lt;/b&gt;&lt;br&gt; Nucleosome assembly protein 1-like 1&lt;br&gt;&lt;b&gt;Classification case(s):&lt;/b&gt;&lt;br&gt;&lt;b&gt;6&lt;/b&gt;: Not classified&lt;br&gt;&lt;b&gt;TAX:&lt;/b&gt; [Homo sapiens]&lt;br&gt;&lt;b&gt;Gene name:&lt;/b&gt; NAP1L1&lt;/html&gt;" type="string"/>
			<att name="NODE_NESTED_NETWORK_IMAGE_VISIBLE" value="true" type="string"/>
			<att name="NODE_BORDER_STROKE" value="SOLID" type="string"/>
			<att name="NODE_SELECTED" value="false" type="string"/>
			<att name="NODE_TRANSPARENCY" value="255" type="string"/>
			<att name="NODE_LABEL_WIDTH" value="200" type="string"/>
			<att name="NODE_LABEL" value="F8VV59" type="string"/>
			<att name="NODE_LABEL_FONT_SIZE" value="12" type="string"/>
			<att name="NODE_LABEL_TRANSPARENCY" value="255" type="string"/>
			<att name="NODE_LABEL_COLOR" value="#000000" type="string"/>
			<att name="NODE_VISIBLE" value="true" type="string"/>
			<att name="NODE_DEPTH" value="0.0" type="string"/>
			<att name="NODE_BORDER_TRANSPARENCY" value="255" type="string"/>
			<att name="NODE_LABEL_FONT_FACE" value="Dialog,plain,12" type="string"/>
			<att name="NODE_LABEL_TRANSPARENCY" value="255" type="string"/>
		</graphics>
	</node>
	<node id="SEPDDSDPFSFDGPEIMGCTGCQIDWK" label="SEPDDSDPFSFDGPEIMGCTGCQIDWK">
		<att name="numMSRuns" value="2" type="integer"/>
		<att name="numReplicates" value="1" type="integer"/>
		<att name="PCQ_ID" value="SEPDDSDPFSFDGPEIMGCTGCQIDWK" type="string"/>
		<att name="numConnectedProteinNodes" value="6" type="integer"/>
		<att name="numPeptideSequences" value="1" type="integer"/>
		<att name="PeptideSequences" value="SEPDDSDPFSFDGPEIMGCTGCQIDWK" type="string"/>
		<att name="significant" value="1" type="integer"/>
		<att name="numProteins" value="11" type="integer"/>
		<att name="ionCount" value="8" type="integer"/>
		<att name="Rc" value="-Infinity" type="real"/>
		<att name="numPsms" value="12" type="integer"/>
		<att name="containsPTMs" value="0" type="integer"/>
		<att name="Ri" value="NaN" type="real"/>
		<att name="lightIons" value="0" type="integer"/>
		<att name="uniquePeptide" value="0" type="integer"/>
		<att name="isFiltered" value="0" type="integer"/>
		<att name="finalRatio" value="-Infinity" type="real"/>
		<att name="heavyIons" value="8" type="integer"/>
		<att name="normHeavyIons" value="0.6666666666666666" type="real"/>
		<att name="uniquePeptideNode" value="0" type="integer"/>
		<att name="normLightIons" value="0.0" type="real"/>
		<att name="isProtein" value="0" type="integer"/>
		<graphics type="ROUNDRECT" h="30" w="70" width="4" outline="#000000" fill="#0000ff">
			<att name="NODE_TOOLTIP" value="&lt;html&gt;SEPDDSDPFSFDGPEIMGCTGCQIDWK&lt;br&gt;1 Peptide sequences&lt;br&gt;12 PSMs&lt;br&gt;Shared by 6 protein Nodes&lt;br&gt;Shared by 11 proteins&lt;br&gt;Detected in 2 MS runs&lt;br&gt;Detected in 1 Replicates&lt;br&gt;Ion count ratio Rc = -Infinity = log2( (0) / (8/12) )&lt;br&gt;Individual peptides in the node:&lt;br&gt;SEPDDSDPFSFDGPEIMGCTGCQIDWK, 12 PSMs, Shared by 12 proteins, Detected in 2 MS Runs, Detected in 1 replicates, Rc = -Infinity&lt;br&gt;&lt;/html&gt;" type="string"/>
			<att name="NODE_NESTED_NETWORK_IMAGE_VISIBLE" value="true" type="string"/>
			<att name="NODE_BORDER_STROKE" value="SOLID" type="string"/>
			<att name="NODE_SELECTED" value="false" type="string"/>
			<att name="NODE_TRANSPARENCY" value="255" type="string"/>
			<att name="NODE_LABEL_WIDTH" value="200" type="string"/>
			<att name="NODE_LABEL" value="-Infinity*" type="string"/>
			<att name="NODE_LABEL_FONT_SIZE" value="12" type="string"/>
			<att name="NODE_LABEL_TRANSPARENCY" value="255" type="string"/>
			<att name="NODE_LABEL_COLOR" value="#000000" type="string"/>
			<att name="NODE_VISIBLE" value="true" type="string"/>
			<att name="NODE_DEPTH" value="0.0" type="string"/>
			<att name="NODE_BORDER_TRANSPARENCY" value="255" type="string"/>
			<att name="NODE_LABEL_FONT_FACE" value="Dialog,plain,12" type="string"/>
			<att name="NODE_LABEL_TRANSPARENCY" value="255" type="string"/>
		</graphics>
	</node>
	<node id="B7Z4K9 F8VUC3" label="B7Z4K9 F8VUC3">
		<att name="ProteinDescription" value="Nucleosome assembly protein 1-like 1" type="string"/>
		<att name="ACC" value="B7Z4K9 F8VUC3" type="string"/>
		<att name="numPeptideSequencesInProteins" value="1" type="integer"/>
		<att name="conclusiveProtein" value="1" type="integer"/>
		<att name="numConnectedPeptideNodes" value="1" type="integer"/>
		<att name="UniprotKB" value="B7Z4K9 F8VUC3" type="string"/>
		<att name="numProteins" value="2" type="integer"/>
		<att name="Classification2Case" value="6" type="string"/>
		<att name="GeneName" value="NAP1L1" type="string"/>
		<att name="containsPTMs" value="0" type="integer"/>
		<att name="conclusiveProteinNode" value="0" type="integer"/>
		<att name="isFiltered" value="0" type="integer"/>
		<att name="ID" value="B7Z4K9_HUMAN F8VUC3" type="string"/>
		<att name="numPsmsInProtein" value="12" type="integer"/>
		<att name="Species" value="[Homo sapiens]" type="string"/>
		<att name="isProtein" value="1" type="integer"/>
		<graphics type="ELLIPSE" h="30" w="70" width="4" outline="#000000" fill="#ffffff">
			<att name="NODE_TOOLTIP" value="&lt;html&gt;&lt;b&gt;Protein ACC(s):&lt;/b&gt;&lt;br&gt;B7Z4K9 F8VUC3&lt;br&gt;&lt;b&gt;Protein name(s):&lt;/b&gt;&lt;br&gt; Nucleosome assembly protein 1-like 1&lt;br&gt;&lt;b&gt;Classification case(s):&lt;/b&gt;&lt;br&gt;&lt;b&gt;6&lt;/b&gt;: Not classified&lt;br&gt;&lt;b&gt;TAX:&lt;/b&gt; [Homo sapiens]&lt;br&gt;&lt;b&gt;Gene name:&lt;/b&gt; NAP1L1&lt;/html&gt;" type="string"/>
			<att name="NODE_NESTED_NETWORK_IMAGE_VISIBLE" value="true" type="string"/>
			<att name="NODE_BORDER_STROKE" value="SOLID" type="string"/>
			<att name="NODE_SELECTED" value="false" type="string"/>
			<att name="NODE_TRANSPARENCY" value="255" type="string"/>
			<att name="NODE_LABEL_WIDTH" value="200" type="string"/>
			<att name="NODE_LABEL" value="B7Z4K9 F8VUC3" type="string"/>
			<att name="NODE_LABEL_FONT_SIZE" value="12" type="string"/>
			<att name="NODE_LABEL_TRANSPARENCY" value="255" type="string"/>
			<att name="NODE_LABEL_COLOR" value="#000000" type="string"/>
			<att name="NODE_VISIBLE" value="true" type="string"/>
			<att name="NODE_DEPTH" value="0.0" type="string"/>
			<att name="NODE_BORDER_TRANSPARENCY" value="255" type="string"/>
			<att name="NODE_LABEL_FONT_FACE" value="Dialog,plain,12" type="string"/>
			<att name="NODE_LABEL_TRANSPARENCY" value="255" type="string"/>
		</graphics>
	</node>
	<node id="F8VUX1 F8W0J6" label="F8VUX1 F8W0J6">
		<att name="ProteinDescription" value="Nucleosome assembly protein 1-like 1 (Fragment) #### Nucleosome assembly protein 1-like 1" type="string"/>
		<att name="ACC" value="F8VUX1 F8W0J6" type="string"/>
		<att name="numPeptideSequencesInProteins" value="6" type="integer"/>
		<att name="conclusiveProtein" value="0" type="integer"/>
		<att name="numConnectedPeptideNodes" value="6" type="integer"/>
		<att name="UniprotKB" value="F8VUX1 F8W0J6" type="string"/>
		<att name="numProteins" value="2" type="integer"/>
		<att name="Classification2Case" value="6" type="string"/>
		<att name="GeneName" value="NAP1L1" type="string"/>
		<att name="containsPTMs" value="0" type="integer"/>
		<att name="conclusiveProteinNode" value="0" type="integer"/>
		<att name="isFiltered" value="0" type="integer"/>
		<att name="ID" value="F8VUX1_HUMAN F8W0J6_HUMAN" type="string"/>
		<att name="numPsmsInProtein" value="75" type="integer"/>
		<att name="Species" value="[Homo sapiens]" type="string"/>
		<att name="isProtein" value="1" type="integer"/>
		<graphics type="ELLIPSE" h="30" w="70" width="4" outline="#000000" fill="#ffffff">
			<att name="NODE_TOOLTIP" value="&lt;html&gt;&lt;b&gt;Protein ACC(s):&lt;/b&gt;&lt;br&gt;F8VUX1 F8W0J6&lt;br&gt;&lt;b&gt;Protein name(s):&lt;/b&gt;&lt;br&gt; Nucleosome assembly protein 1-like 1 (Fragment)&lt;br&gt;Nucleosome assembly protein 1-like 1&lt;br&gt;&lt;b&gt;Classification case(s):&lt;/b&gt;&lt;br&gt;&lt;b&gt;6&lt;/b&gt;: Not classified&lt;br&gt;&lt;b&gt;TAX:&lt;/b&gt; [Homo sapiens]&lt;br&gt;&lt;b&gt;Gene name:&lt;/b&gt; NAP1L1&lt;/html&gt;" type="string"/>
			<att name="NODE_NESTED_NETWORK_IMAGE_VISIBLE" value="true" type="string"/>
			<att name="NODE_BORDER_STROKE" value="SOLID" type="string"/>
			<att name="NODE_SELECTED" value="false" type="string"/>
			<att name="NODE_TRANSPARENCY" value="255" type="string"/>
			<att name="NODE_LABEL_WIDTH" value="200" type="string"/>
			<att name="NODE_LABEL" value="F8VUX1 F8W0J6" type="string"/>
			<att name="NODE_LABEL_FONT_SIZE" value="12" type="string"/>
			<att name="NODE_LABEL_TRANSPARENCY" value="255" type="string"/>
			<att name="NODE_LABEL_COLOR" value="#000000" type="string"/>
			<att name="NODE_VISIBLE" value="true" type="string"/>
			<att name="NODE_DEPTH" value="0.0" type="string"/>
			<att name="NODE_BORDER_TRANSPARENCY" value="255" type="string"/>
			<att name="NODE_LABEL_FONT_FACE" value="Dialog,plain,12" type="string"/>
			<att name="NODE_LABEL_TRANSPARENCY" value="255" type="string"/>
		</graphics>
	</node>
	<node id="FEIINAIYEPTEEECEWKPDEEDEISEELK_FEIINAIYEPTEEECEWKPDEEDEISEELKEK" label="FEIINAIYEPTEEECEWKPDEEDEISEELK_FEIINAIYEPTEEECEWKPDEEDEISEELKEK">
		<att name="numMSRuns" value="4" type="integer"/>
		<att name="numReplicates" value="1" type="integer"/>
		<att name="PCQ_ID" value="FEIINAIYEPTEEECEWKPDEEDEISEELK_FEIINAIYEPTEEECEWKPDEEDEISEELKEK" type="string"/>
		<att name="numConnectedProteinNodes" value="6" type="integer"/>
		<att name="numPeptideSequences" value="2" type="integer"/>
		<att name="PeptideSequences" value="FEIINAIYEPTEEECEWKPDEEDEISEELK_FEIINAIYEPTEEECEWKPDEEDEISEELKEK" type="string"/>
		<att name="significant" value="0" type="integer"/>
		<att name="numProteins" value="9" type="integer"/>
		<att name="ionCount" value="76" type="integer"/>
		<att name="Rc" value="-3.7958592832197744" type="real"/>
		<att name="numPsms" value="48" type="integer"/>
		<att name="containsPTMs" value="0" type="integer"/>
		<att name="Ri" value="NaN" type="real"/>
		<att name="lightIons" value="6" type="integer"/>
		<att name="uniquePeptide" value="0" type="integer"/>
		<att name="isFiltered" value="0" type="integer"/>
		<att name="finalRatio" value="-3.7958592832197744" type="real"/>
		<att name="heavyIons" value="70" type="integer"/>
		<att name="normHeavyIons" value="2.1367521367521367" type="real"/>
		<att name="uniquePeptideNode" value="0" type="integer"/>
		<att name="normLightIons" value="0.15384615384615385" type="real"/>
		<att name="isProtein" value="0" type="integer"/>
		<graphics type="ROUNDRECT" h="30" w="70" width="4" outline="#000000" fill="#ffffff">
			<att name="NODE_TOOLTIP" value="&lt;html&gt;FEIINAIYEPTEEECEWKPDEEDEISEELK_FEIINAIYEPTEEECEWKPDEEDEISEELKEK&lt;br&gt;2 Peptide sequences&lt;br&gt;48 PSMs&lt;br&gt;Shared by 6 protein Nodes&lt;br&gt;Shared by 9 proteins&lt;br&gt;Detected in 4 MS runs&lt;br&gt;Detected in 1 Replicates&lt;br&gt;Ion count ratio Rc = -3.8 = log2( (0 + 6/39) / (4/9 + 66/39) )&lt;br&gt;Individual peptides in the node:&lt;br&gt;FEIINAIYEPTEEECEWKPDEEDEISEELK, 9 PSMs, Shared by 10 proteins, Detected in 2 MS Runs, Detected in 1 replicates, Rc = -Infinity&lt;br&gt;FEIINAIYEPTEEECEWKPDEEDEISEELKEK, 39 PSMs, Shared by 10 proteins, Detected in 2 MS Runs, Detected in 1 replicates, Rc = -3.4594316186372978&lt;br&gt;&lt;/html&gt;" type="string"/>
			<att name="NODE_NESTED_NETWORK_IMAGE_VISIBLE" value="true" type="string"/>
			<att name="NODE_BORDER_STROKE" value="SOLID" type="string"/>
			<att name="NODE_SELECTED" value="false" type="string"/>
			<att name="NODE_TRANSPARENCY" value="255" type="string"/>
			<att name="NODE_LABEL_WIDTH" value="200" type="string"/>
			<att name="NODE_LABEL" value="-3.8" type="string"/>
			<att name="NODE_LABEL_FONT_SIZE" value="12" type="string"/>
			<att name="NODE_LABEL_TRANSPARENCY" value="255" type="string"/>
			<att name="NODE_LABEL_COLOR" value="#000000" type="string"/>
			<att name="NODE_VISIBLE" value="true" type="string"/>
			<att name="NODE_DEPTH" value="0.0" type="string"/>
			<att name="NODE_BORDER_TRANSPARENCY" value="255" type="string"/>
			<att name="NODE_LABEL_FONT_FACE" value="Dialog,plain,12" type="string"/>
			<att name="NODE_LABEL_TRANSPARENCY" value="255" type="string"/>
		</graphics>
	</node>
	<node id="NVDLLSDMVQEHDEPILK" label="NVDLLSDMVQEHDEPILK">
		<att name="numMSRuns" value="3" type="integer"/>
		<att name="numReplicates" value="1" type="integer"/>
		<att name="PCQ_ID" value="NVDLLSDMVQEHDEPILK" type="string"/>
		<att name="numConnectedProteinNodes" value="9" type="integer"/>
		<att name="numPeptideSequences" value="1" type="integer"/>
		<att name="PeptideSequences" value="NVDLLSDMVQEHDEPILK" type="string"/>
		<att name="significant" value="0" type="integer"/>
		<att name="numProteins" value="14" type="integer"/>
		<att name="ionCount" value="144" type="integer"/>
		<att name="Rc" value="-0.7369655941662062" type="real"/>
		<att name="numPsms" value="35" type="integer"/>
		<att name="containsPTMs" value="0" type="integer"/>
		<att name="Ri" value="NaN" type="real"/>
		<att name="lightIons" value="54" type="integer"/>
		<att name="uniquePeptide" value="0" type="integer"/>
		<att name="isFiltered" value="0" type="integer"/>
		<att name="finalRatio" value="-0.7369655941662062" type="real"/>
		<att name="heavyIons" value="90" type="integer"/>
		<att name="normHeavyIons" value="2.5714285714285716" type="real"/>
		<att name="uniquePeptideNode" value="0" type="integer"/>
		<att name="normLightIons" value="1.542857142857143" type="real"/>
		<att name="isProtein" value="0" type="integer"/>
		<graphics type="ROUNDRECT" h="30" w="70" width="4" outline="#000000" fill="#ffffff">
			<att name="NODE_TOOLTIP" value="&lt;html&gt;NVDLLSDMVQEHDEPILK&lt;br&gt;1 Peptide sequences&lt;br&gt;35 PSMs&lt;br&gt;Shared by 9 protein Nodes&lt;br&gt;Shared by 14 proteins&lt;br&gt;Detected in 3 MS runs&lt;br&gt;Detected in 1 Replicates&lt;br&gt;Ion count ratio Rc = -0.7 = log2( (54/35) / (90/35) )&lt;br&gt;Individual peptides in the node:&lt;br&gt;NVDLLSDMVQEHDEPILK, 35 PSMs, Shared by 15 proteins, Detected in 3 MS Runs, Detected in 1 replicates, Rc = -0.7369655941662062&lt;br&gt;&lt;/html&gt;" type="string"/>
			<att name="NODE_NESTED_NETWORK_IMAGE_VISIBLE" value="true" type="string"/>
			<att name="NODE_BORDER_STROKE" value="SOLID" type="string"/>
			<att name="NODE_SELECTED" value="false" type="string"/>
			<att name="NODE_TRANSPARENCY" value="255" type="string"/>
			<att name="NODE_LABEL_WIDTH" value="200" type="string"/>
			<att name="NODE_LABEL" value="-0.7" type="string"/>
			<att name="NODE_LABEL_FONT_SIZE" value="12" type="string"/>
			<att name="NODE_LABEL_TRANSPARENCY" value="255" type="string"/>
			<att name="NODE_LABEL_COLOR" value="#000000" type="string"/>
			<att name="NODE_VISIBLE" value="true" type="string"/>
			<att name="NODE_DEPTH" value="0.0" type="string"/>
			<att name="NODE_BORDER_TRANSPARENCY" value="255" type="string"/>
			<att name="NODE_LABEL_FONT_FACE" value="Dialog,plain,12" type="string"/>
			<att name="NODE_LABEL_TRANSPARENCY" value="255" type="string"/>
		</graphics>
	</node>
	<node id="F8W543" label="F8W543">
		<att name="ProteinDescription" value="Nucleosome assembly protein 1-like 1" type="string"/>
		<att name="ACC" value="F8W543" type="string"/>
		<att name="numPeptideSequencesInProteins" value="5" type="integer"/>
		<att name="conclusiveProtein" value="0" type="integer"/>
		<att name="numConnectedPeptideNodes" value="5" type="integer"/>
		<att name="UniprotKB" value="F8W543" type="string"/>
		<att name="numProteins" value="1" type="integer"/>
		<att name="Classification2Case" value="6" type="string"/>
		<att name="GeneName" value="NAP1L1" type="string"/>
		<att name="containsPTMs" value="0" type="integer"/>
		<att name="conclusiveProteinNode" value="0" type="integer"/>
		<att name="isFiltered" value="0" type="integer"/>
		<att name="ID" value="F8W543_HUMAN" type="string"/>
		<att name="numPsmsInProtein" value="98" type="integer"/>
		<att name="Species" value="[Homo sapiens]" type="string"/>
		<att name="isProtein" value="1" type="integer"/>
		<graphics type="ELLIPSE" h="30" w="70" width="4" outline="#000000" fill="#ffffff">
			<att name="NODE_TOOLTIP" value="&lt;html&gt;&lt;b&gt;Protein ACC(s):&lt;/b&gt;&lt;br&gt;F8W543&lt;br&gt;&lt;b&gt;Protein name(s):&lt;/b&gt;&lt;br&gt; Nucleosome assembly protein 1-like 1&lt;br&gt;&lt;b&gt;Classification case(s):&lt;/b&gt;&lt;br&gt;&lt;b&gt;6&lt;/b&gt;: Not classified&lt;br&gt;&lt;b&gt;TAX:&lt;/b&gt; [Homo sapiens]&lt;br&gt;&lt;b&gt;Gene name:&lt;/b&gt; NAP1L1&lt;/html&gt;" type="string"/>
			<att name="NODE_NESTED_NETWORK_IMAGE_VISIBLE" value="true" type="string"/>
			<att name="NODE_BORDER_STROKE" value="SOLID" type="string"/>
			<att name="NODE_SELECTED" value="false" type="string"/>
			<att name="NODE_TRANSPARENCY" value="255" type="string"/>
			<att name="NODE_LABEL_WIDTH" value="200" type="string"/>
			<att name="NODE_LABEL" value="F8W543" type="string"/>
			<att name="NODE_LABEL_FONT_SIZE" value="12" type="string"/>
			<att name="NODE_LABEL_TRANSPARENCY" value="255" type="string"/>
			<att name="NODE_LABEL_COLOR" value="#000000" type="string"/>
			<att name="NODE_VISIBLE" value="true" type="string"/>
			<att name="NODE_DEPTH" value="0.0" type="string"/>
			<att name="NODE_BORDER_TRANSPARENCY" value="255" type="string"/>
			<att name="NODE_LABEL_FONT_FACE" value="Dialog,plain,12" type="string"/>
			<att name="NODE_LABEL_TRANSPARENCY" value="255" type="string"/>
		</graphics>
	</node>
	<node id="LDGLVETPTGYIESLPR" label="LDGLVETPTGYIESLPR">
		<att name="numMSRuns" value="1" type="integer"/>
		<att name="numReplicates" value="1" type="integer"/>
		<att name="PCQ_ID" value="LDGLVETPTGYIESLPR" type="string"/>
		<att name="numConnectedProteinNodes" value="9" type="integer"/>
		<att name="numPeptideSequences" value="1" type="integer"/>
		<att name="PeptideSequences" value="LDGLVETPTGYIESLPR" type="string"/>
		<att name="significant" value="0" type="integer"/>
		<att name="numProteins" value="14" type="integer"/>
		<att name="ionCount" value="8" type="integer"/>
		<att name="Rc" value="-1.5849625007211563" type="real"/>
		<att name="numPsms" value="3" type="integer"/>
		<att name="containsPTMs" value="0" type="integer"/>
		<att name="Ri" value="NaN" type="real"/>
		<att name="lightIons" value="2" type="integer"/>
		<att name="uniquePeptide" value="0" type="integer"/>
		<att name="isFiltered" value="0" type="integer"/>
		<att name="finalRatio" value="-1.5849625007211563" type="real"/>
		<att name="heavyIons" value="6" type="integer"/>
		<att name="normHeavyIons" value="2.0" type="real"/>
		<att name="uniquePeptideNode" value="0" type="integer"/>
		<att name="normLightIons" value="0.6666666666666666" type="real"/>
		<att name="isProtein" value="0" type="integer"/>
		<graphics type="ROUNDRECT" h="30" w="70" width="4" outline="#000000" fill="#ffffff">
			<att name="NODE_TOOLTIP" value="&lt;html&gt;LDGLVETPTGYIESLPR&lt;br&gt;1 Peptide sequences&lt;br&gt;3 PSMs&lt;br&gt;Shared by 9 protein Nodes&lt;br&gt;Shared by 14 proteins&lt;br&gt;Detected in 1 MS runs&lt;br&gt;Detected in 1 Replicates&lt;br&gt;Ion count ratio Rc = -1.6 = log2( (2/3) / (6/3) )&lt;br&gt;Individual peptides in the node:&lt;br&gt;LDGLVETPTGYIESLPR, 3 PSMs, Shared by 15 proteins, Detected in 1 MS Runs, Detected in 1 replicates, Rc = -1.5849625007211563&lt;br&gt;&lt;/html&gt;" type="string"/>
			<att name="NODE_NESTED_NETWORK_IMAGE_VISIBLE" value="true" type="string"/>
			<att name="NODE_BORDER_STROKE" value="SOLID" type="string"/>
			<att name="NODE_SELECTED" value="false" type="string"/>
			<att name="NODE_TRANSPARENCY" value="255" type="string"/>
			<att name="NODE_LABEL_WIDTH" value="200" type="string"/>
			<att name="NODE_LABEL" value="-1.6" type="string"/>
			<att name="NODE_LABEL_FONT_SIZE" value="12" type="string"/>
			<att name="NODE_LABEL_TRANSPARENCY" value="255" type="string"/>
			<att name="NODE_LABEL_COLOR" value="#000000" type="string"/>
			<att name="NODE_VISIBLE" value="true" type="string"/>
			<att name="NODE_DEPTH" value="0.0" type="string"/>
			<att name="NODE_BORDER_TRANSPARENCY" value="255" type="string"/>
			<att name="NODE_LABEL_FONT_FACE" value="Dialog,plain,12" type="string"/>
			<att name="NODE_LABEL_TRANSPARENCY" value="255" type="string"/>
		</graphics>
	</node>
	<node id="F8VXI6 F8W020" label="F8VXI6 F8W020">
		<att name="ProteinDescription" value="Nucleosome assembly protein 1-like 1 (Fragment)" type="string"/>
		<att name="ACC" value="F8VXI6 F8W020" type="string"/>
		<att name="numPeptideSequencesInProteins" value="5" type="integer"/>
		<att name="conclusiveProtein" value="0" type="integer"/>
		<att name="numConnectedPeptideNodes" value="5" type="integer"/>
		<att name="UniprotKB" value="F8VXI6 F8W020" type="string"/>
		<att name="numProteins" value="2" type="integer"/>
		<att name="Classification2Case" value="6" type="string"/>
		<att name="GeneName" value="NAP1L1" type="string"/>
		<att name="containsPTMs" value="0" type="integer"/>
		<att name="conclusiveProteinNode" value="0" type="integer"/>
		<att name="isFiltered" value="0" type="integer"/>
		<att name="ID" value="F8VXI6_HUMAN F8W020_HUMAN" type="string"/>
		<att name="numPsmsInProtein" value="63" type="integer"/>
		<att name="Species" value="[Homo sapiens]" type="string"/>
		<att name="isProtein" value="1" type="integer"/>
		<graphics type="ELLIPSE" h="30" w="70" width="4" outline="#000000" fill="#ffffff">
			<att name="NODE_TOOLTIP" value="&lt;html&gt;&lt;b&gt;Protein ACC(s):&lt;/b&gt;&lt;br&gt;F8VXI6 F8W020&lt;br&gt;&lt;b&gt;Protein name(s):&lt;/b&gt;&lt;br&gt; Nucleosome assembly protein 1-like 1 (Fragment)&lt;br&gt;&lt;b&gt;Classification case(s):&lt;/b&gt;&lt;br&gt;&lt;b&gt;6&lt;/b&gt;: Not classified&lt;br&gt;&lt;b&gt;TAX:&lt;/b&gt; [Homo sapiens]&lt;br&gt;&lt;b&gt;Gene name:&lt;/b&gt; NAP1L1&lt;/html&gt;" type="string"/>
			<att name="NODE_NESTED_NETWORK_IMAGE_VISIBLE" value="true" type="string"/>
			<att name="NODE_BORDER_STROKE" value="SOLID" type="string"/>
			<att name="NODE_SELECTED" value="false" type="string"/>
			<att name="NODE_TRANSPARENCY" value="255" type="string"/>
			<att name="NODE_LABEL_WIDTH" value="200" type="string"/>
			<att name="NODE_LABEL" value="F8VXI6 F8W020" type="string"/>
			<att name="NODE_LABEL_FONT_SIZE" value="12" type="string"/>
			<att name="NODE_LABEL_TRANSPARENCY" value="255" type="string"/>
			<att name="NODE_LABEL_COLOR" value="#000000" type="string"/>
			<att name="NODE_VISIBLE" value="true" type="string"/>
			<att name="NODE_DEPTH" value="0.0" type="string"/>
			<att name="NODE_BORDER_TRANSPARENCY" value="255" type="string"/>
			<att name="NODE_LABEL_FONT_FACE" value="Dialog,plain,12" type="string"/>
			<att name="NODE_LABEL_TRANSPARENCY" value="255" type="string"/>
		</graphics>
	</node>
	<node id="B7Z9C2" label="B7Z9C2">
		<att name="ProteinDescription" value="Nucleosome assembly protein 1-like 1" type="string"/>
		<att name="ACC" value="B7Z9C2" type="string"/>
		<att name="numPeptideSequencesInProteins" value="4" type="integer"/>
		<att name="conclusiveProtein" value="0" type="integer"/>
		<att name="numConnectedPeptideNodes" value="4" type="integer"/>
		<att name="UniprotKB" value="B7Z9C2" type="string"/>
		<att name="numProteins" value="1" type="integer"/>
		<att name="Classification2Case" value="6" type="string"/>
		<att name="GeneName" value="NAP1L1" type="string"/>
		<att name="containsPTMs" value="0" type="integer"/>
		<att name="conclusiveProteinNode" value="0" type="integer"/>
		<att name="isFiltered" value="0" type="integer"/>
		<att name="ID" value="B7Z9C2_HUMAN" type="string"/>
		<att name="numPsmsInProtein" value="53" type="integer"/>
		<att name="Species" value="[Homo sapiens]" type="string"/>
		<att name="isProtein" value="1" type="integer"/>
		<graphics type="ELLIPSE" h="30" w="70" width="4" outline="#000000" fill="#ffffff">
			<att name="NODE_TOOLTIP" value="&lt;html&gt;&lt;b&gt;Protein ACC(s):&lt;/b&gt;&lt;br&gt;B7Z9C2&lt;br&gt;&lt;b&gt;Protein name(s):&lt;/b&gt;&lt;br&gt; Nucleosome assembly protein 1-like 1&lt;br&gt;&lt;b&gt;Classification case(s):&lt;/b&gt;&lt;br&gt;&lt;b&gt;6&lt;/b&gt;: Not classified&lt;br&gt;&lt;b&gt;TAX:&lt;/b&gt; [Homo sapiens]&lt;br&gt;&lt;b&gt;Gene name:&lt;/b&gt; NAP1L1&lt;/html&gt;" type="string"/>
			<att name="NODE_NESTED_NETWORK_IMAGE_VISIBLE" value="true" type="string"/>
			<att name="NODE_BORDER_STROKE" value="SOLID" type="string"/>
			<att name="NODE_SELECTED" value="false" type="string"/>
			<att name="NODE_TRANSPARENCY" value="255" type="string"/>
			<att name="NODE_LABEL_WIDTH" value="200" type="string"/>
			<att name="NODE_LABEL" value="B7Z9C2" type="string"/>
			<att name="NODE_LABEL_FONT_SIZE" value="12" type="string"/>
			<att name="NODE_LABEL_TRANSPARENCY" value="255" type="string"/>
			<att name="NODE_LABEL_COLOR" value="#000000" type="string"/>
			<att name="NODE_VISIBLE" value="true" type="string"/>
			<att name="NODE_DEPTH" value="0.0" type="string"/>
			<att name="NODE_BORDER_TRANSPARENCY" value="255" type="string"/>
			<att name="NODE_LABEL_FONT_FACE" value="Dialog,plain,12" type="string"/>
			<att name="NODE_LABEL_TRANSPARENCY" value="255" type="string"/>
		</graphics>
	</node>
	<node id="H0YHC3" label="H0YHC3">
		<att name="ProteinDescription" value="Nucleosome assembly protein 1-like 1 (Fragment)" type="string"/>
		<att name="ACC" value="H0YHC3" type="string"/>
		<att name="numPeptideSequencesInProteins" value="3" type="integer"/>
		<att name="conclusiveProtein" value="0" type="integer"/>
		<att name="numConnectedPeptideNodes" value="3" type="integer"/>
		<att name="UniprotKB" value="H0YHC3" type="string"/>
		<att name="numProteins" value="1" type="integer"/>
		<att name="Classification2Case" value="6" type="string"/>
		<att name="GeneName" value="NAP1L1" type="string"/>
		<att name="containsPTMs" value="0" type="integer"/>
		<att name="conclusiveProteinNode" value="0" type="integer"/>
		<att name="isFiltered" value="0" type="integer"/>
		<att name="ID" value="H0YHC3_HUMAN" type="string"/>
		<att name="numPsmsInProtein" value="41" type="integer"/>
		<att name="Species" value="[Homo sapiens]" type="string"/>
		<att name="isProtein" value="1" type="integer"/>
		<graphics type="ELLIPSE" h="30" w="70" width="4" outline="#000000" fill="#ffffff">
			<att name="NODE_TOOLTIP" value="&lt;html&gt;&lt;b&gt;Protein ACC(s):&lt;/b&gt;&lt;br&gt;H0YHC3&lt;br&gt;&lt;b&gt;Protein name(s):&lt;/b&gt;&lt;br&gt; Nucleosome assembly protein 1-like 1 (Fragment)&lt;br&gt;&lt;b&gt;Classification case(s):&lt;/b&gt;&lt;br&gt;&lt;b&gt;6&lt;/b&gt;: Not classified&lt;br&gt;&lt;b&gt;TAX:&lt;/b&gt; [Homo sapiens]&lt;br&gt;&lt;b&gt;Gene name:&lt;/b&gt; NAP1L1&lt;/html&gt;" type="string"/>
			<att name="NODE_NESTED_NETWORK_IMAGE_VISIBLE" value="true" type="string"/>
			<att name="NODE_BORDER_STROKE" value="SOLID" type="string"/>
			<att name="NODE_SELECTED" value="false" type="string"/>
			<att name="NODE_TRANSPARENCY" value="255" type="string"/>
			<att name="NODE_LABEL_WIDTH" value="200" type="string"/>
			<att name="NODE_LABEL" value="H0YHC3" type="string"/>
			<att name="NODE_LABEL_FONT_SIZE" value="12" type="string"/>
			<att name="NODE_LABEL_TRANSPARENCY" value="255" type="string"/>
			<att name="NODE_LABEL_COLOR" value="#000000" type="string"/>
			<att name="NODE_VISIBLE" value="true" type="string"/>
			<att name="NODE_DEPTH" value="0.0" type="string"/>
			<att name="NODE_BORDER_TRANSPARENCY" value="255" type="string"/>
			<att name="NODE_LABEL_FONT_FACE" value="Dialog,plain,12" type="string"/>
			<att name="NODE_LABEL_TRANSPARENCY" value="255" type="string"/>
		</graphics>
	</node>
	<node id="F8VRJ2" label="F8VRJ2">
		<att name="ProteinDescription" value="Nucleosome assembly protein 1-like 1 (Fragment)" type="string"/>
		<att name="ACC" value="F8VRJ2" type="string"/>
		<att name="numPeptideSequencesInProteins" value="4" type="integer"/>
		<att name="conclusiveProtein" value="0" type="integer"/>
		<att name="numConnectedPeptideNodes" value="4" type="integer"/>
		<att name="UniprotKB" value="F8VRJ2" type="string"/>
		<att name="numProteins" value="1" type="integer"/>
		<att name="Classification2Case" value="6" type="string"/>
		<att name="GeneName" value="NAP1L1" type="string"/>
		<att name="containsPTMs" value="0" type="integer"/>
		<att name="conclusiveProteinNode" value="0" type="integer"/>
		<att name="isFiltered" value="0" type="integer"/>
		<att name="ID" value="F8VRJ2_HUMAN" type="string"/>
		<att name="numPsmsInProtein" value="54" type="integer"/>
		<att name="Species" value="[Homo sapiens]" type="string"/>
		<att name="isProtein" value="1" type="integer"/>
		<graphics type="ELLIPSE" h="30" w="70" width="4" outline="#000000" fill="#ffffff">
			<att name="NODE_TOOLTIP" value="&lt;html&gt;&lt;b&gt;Protein ACC(s):&lt;/b&gt;&lt;br&gt;F8VRJ2&lt;br&gt;&lt;b&gt;Protein name(s):&lt;/b&gt;&lt;br&gt; Nucleosome assembly protein 1-like 1 (Fragment)&lt;br&gt;&lt;b&gt;Classification case(s):&lt;/b&gt;&lt;br&gt;&lt;b&gt;6&lt;/b&gt;: Not classified&lt;br&gt;&lt;b&gt;TAX:&lt;/b&gt; [Homo sapiens]&lt;br&gt;&lt;b&gt;Gene name:&lt;/b&gt; NAP1L1&lt;/html&gt;" type="string"/>
			<att name="NODE_NESTED_NETWORK_IMAGE_VISIBLE" value="true" type="string"/>
			<att name="NODE_BORDER_STROKE" value="SOLID" type="string"/>
			<att name="NODE_SELECTED" value="false" type="string"/>
			<att name="NODE_TRANSPARENCY" value="255" type="string"/>
			<att name="NODE_LABEL_WIDTH" value="200" type="string"/>
			<att name="NODE_LABEL" value="F8VRJ2" type="string"/>
			<att name="NODE_LABEL_FONT_SIZE" value="12" type="string"/>
			<att name="NODE_LABEL_TRANSPARENCY" value="255" type="string"/>
			<att name="NODE_LABEL_COLOR" value="#000000" type="string"/>
			<att name="NODE_VISIBLE" value="true" type="string"/>
			<att name="NODE_DEPTH" value="0.0" type="string"/>
			<att name="NODE_BORDER_TRANSPARENCY" value="255" type="string"/>
			<att name="NODE_LABEL_FONT_FACE" value="Dialog,plain,12" type="string"/>
			<att name="NODE_LABEL_TRANSPARENCY" value="255" type="string"/>
		</graphics>
	</node>
	<node id="F8W118" label="F8W118">
		<att name="ProteinDescription" value="Nucleosome assembly protein 1-like 1 (Fragment)" type="string"/>
		<att name="ACC" value="F8W118" type="string"/>
		<att name="numPeptideSequencesInProteins" value="5" type="integer"/>
		<att name="conclusiveProtein" value="0" type="integer"/>
		<att name="numConnectedPeptideNodes" value="5" type="integer"/>
		<att name="UniprotKB" value="F8W118" type="string"/>
		<att name="numProteins" value="1" type="integer"/>
		<att name="Classification2Case" value="6" type="string"/>
		<att name="GeneName" value="NAP1L1" type="string"/>
		<att name="containsPTMs" value="0" type="integer"/>
		<att name="conclusiveProteinNode" value="0" type="integer"/>
		<att name="isFiltered" value="0" type="integer"/>
		<att name="ID" value="F8W118_HUMAN" type="string"/>
		<att name="numPsmsInProtein" value="89" type="integer"/>
		<att name="Species" value="[Homo sapiens]" type="string"/>
		<att name="isProtein" value="1" type="integer"/>
		<graphics type="ELLIPSE" h="30" w="70" width="4" outline="#000000" fill="#ffffff">
			<att name="NODE_TOOLTIP" value="&lt;html&gt;&lt;b&gt;Protein ACC(s):&lt;/b&gt;&lt;br&gt;F8W118&lt;br&gt;&lt;b&gt;Protein name(s):&lt;/b&gt;&lt;br&gt; Nucleosome assembly protein 1-like 1 (Fragment)&lt;br&gt;&lt;b&gt;Classification case(s):&lt;/b&gt;&lt;br&gt;&lt;b&gt;6&lt;/b&gt;: Not classified&lt;br&gt;&lt;b&gt;TAX:&lt;/b&gt; [Homo sapiens]&lt;br&gt;&lt;b&gt;Gene name:&lt;/b&gt; NAP1L1&lt;/html&gt;" type="string"/>
			<att name="NODE_NESTED_NETWORK_IMAGE_VISIBLE" value="true" type="string"/>
			<att name="NODE_BORDER_STROKE" value="SOLID" type="string"/>
			<att name="NODE_SELECTED" value="false" type="string"/>
			<att name="NODE_TRANSPARENCY" value="255" type="string"/>
			<att name="NODE_LABEL_WIDTH" value="200" type="string"/>
			<att name="NODE_LABEL" value="F8W118" type="string"/>
			<att name="NODE_LABEL_FONT_SIZE" value="12" type="string"/>
			<att name="NODE_LABEL_TRANSPARENCY" value="255" type="string"/>
			<att name="NODE_LABEL_COLOR" value="#000000" type="string"/>
			<att name="NODE_VISIBLE" value="true" type="string"/>
			<att name="NODE_DEPTH" value="0.0" type="string"/>
			<att name="NODE_BORDER_TRANSPARENCY" value="255" type="string"/>
			<att name="NODE_LABEL_FONT_FACE" value="Dialog,plain,12" type="string"/>
			<att name="NODE_LABEL_TRANSPARENCY" value="255" type="string"/>
		</graphics>
	</node>
	<node id="H0YH88" label="H0YH88">
		<att name="ProteinDescription" value="Nucleosome assembly protein 1-like 1 (Fragment)" type="string"/>
		<att name="ACC" value="H0YH88" type="string"/>
		<att name="numPeptideSequencesInProteins" value="4" type="integer"/>
		<att name="conclusiveProtein" value="0" type="integer"/>
		<att name="numConnectedPeptideNodes" value="4" type="integer"/>
		<att name="UniprotKB" value="H0YH88" type="string"/>
		<att name="numProteins" value="1" type="integer"/>
		<att name="Classification2Case" value="6" type="string"/>
		<att name="GeneName" value="NAP1L1" type="string"/>
		<att name="containsPTMs" value="0" type="integer"/>
		<att name="conclusiveProteinNode" value="0" type="integer"/>
		<att name="isFiltered" value="0" type="integer"/>
		<att name="ID" value="H0YH88_HUMAN" type="string"/>
		<att name="numPsmsInProtein" value="86" type="integer"/>
		<att name="Species" value="[Homo sapiens]" type="string"/>
		<att name="isProtein" value="1" type="integer"/>
		<graphics type="ELLIPSE" h="30" w="70" width="4" outline="#000000" fill="#ffffff">
			<att name="NODE_TOOLTIP" value="&lt;html&gt;&lt;b&gt;Protein ACC(s):&lt;/b&gt;&lt;br&gt;H0YH88&lt;br&gt;&lt;b&gt;Protein name(s):&lt;/b&gt;&lt;br&gt; Nucleosome assembly protein 1-like 1 (Fragment)&lt;br&gt;&lt;b&gt;Classification case(s):&lt;/b&gt;&lt;br&gt;&lt;b&gt;6&lt;/b&gt;: Not classified&lt;br&gt;&lt;b&gt;TAX:&lt;/b&gt; [Homo sapiens]&lt;br&gt;&lt;b&gt;Gene name:&lt;/b&gt; NAP1L1&lt;/html&gt;" type="string"/>
			<att name="NODE_NESTED_NETWORK_IMAGE_VISIBLE" value="true" type="string"/>
			<att name="NODE_BORDER_STROKE" value="SOLID" type="string"/>
			<att name="NODE_SELECTED" value="false" type="string"/>
			<att name="NODE_TRANSPARENCY" value="255" type="string"/>
			<att name="NODE_LABEL_WIDTH" value="200" type="string"/>
			<att name="NODE_LABEL" value="H0YH88" type="string"/>
			<att name="NODE_LABEL_FONT_SIZE" value="12" type="string"/>
			<att name="NODE_LABEL_TRANSPARENCY" value="255" type="string"/>
			<att name="NODE_LABEL_COLOR" value="#000000" type="string"/>
			<att name="NODE_VISIBLE" value="true" type="string"/>
			<att name="NODE_DEPTH" value="0.0" type="string"/>
			<att name="NODE_BORDER_TRANSPARENCY" value="255" type="string"/>
			<att name="NODE_LABEL_FONT_FACE" value="Dialog,plain,12" type="string"/>
			<att name="NODE_LABEL_TRANSPARENCY" value="255" type="string"/>
		</graphics>
	</node>
	<node id="F5H1X5" label="F5H1X5">
		<att name="ProteinDescription" value="Nucleosome assembly protein 1-like 1" type="string"/>
		<att name="ACC" value="F5H1X5" type="string"/>
		<att name="numPeptideSequencesInProteins" value="4" type="integer"/>
		<att name="conclusiveProtein" value="0" type="integer"/>
		<att name="numConnectedPeptideNodes" value="4" type="integer"/>
		<att name="UniprotKB" value="F5H1X5" type="string"/>
		<att name="numProteins" value="1" type="integer"/>
		<att name="Classification2Case" value="6" type="string"/>
		<att name="containsPTMs" value="0" type="integer"/>
		<att name="conclusiveProteinNode" value="0" type="integer"/>
		<att name="isFiltered" value="0" type="integer"/>
		<att name="ID" value="F5H1X5" type="string"/>
		<att name="numPsmsInProtein" value="28" type="integer"/>
		<att name="Species" value="[Homo sapiens]" type="string"/>
		<att name="isProtein" value="1" type="integer"/>
		<graphics type="ELLIPSE" h="30" w="70" width="4" outline="#000000" fill="#ffffff">
			<att name="NODE_TOOLTIP" value="&lt;html&gt;&lt;b&gt;Protein ACC(s):&lt;/b&gt;&lt;br&gt;F5H1X5&lt;br&gt;&lt;b&gt;Protein name(s):&lt;/b&gt;&lt;br&gt; Nucleosome assembly protein 1-like 1&lt;br&gt;&lt;b&gt;Classification case(s):&lt;/b&gt;&lt;br&gt;&lt;b&gt;6&lt;/b&gt;: Not classified&lt;br&gt;&lt;b&gt;TAX:&lt;/b&gt; [Homo sapiens]&lt;br&gt;&lt;b&gt;Gene name:&lt;/b&gt; &lt;/html&gt;" type="string"/>
			<att name="NODE_NESTED_NETWORK_IMAGE_VISIBLE" value="true" type="string"/>
			<att name="NODE_BORDER_STROKE" value="SOLID" type="string"/>
			<att name="NODE_SELECTED" value="false" type="string"/>
			<att name="NODE_TRANSPARENCY" value="255" type="string"/>
			<att name="NODE_LABEL_WIDTH" value="200" type="string"/>
			<att name="NODE_LABEL" value="F5H1X5" type="string"/>
			<att name="NODE_LABEL_FONT_SIZE" value="12" type="string"/>
			<att name="NODE_LABEL_TRANSPARENCY" value="255" type="string"/>
			<att name="NODE_LABEL_COLOR" value="#000000" type="string"/>
			<att name="NODE_VISIBLE" value="true" type="string"/>
			<att name="NODE_DEPTH" value="0.0" type="string"/>
			<att name="NODE_BORDER_TRANSPARENCY" value="255" type="string"/>
			<att name="NODE_LABEL_FONT_FACE" value="Dialog,plain,12" type="string"/>
			<att name="NODE_LABEL_TRANSPARENCY" value="255" type="string"/>
		</graphics>
	</node>
	<node id="SQQVAAAAHEANK" label="SQQVAAAAHEANK">
		<att name="numMSRuns" value="1" type="integer"/>
		<att name="numReplicates" value="1" type="integer"/>
		<att name="PCQ_ID" value="SQQVAAAAHEANK" type="string"/>
		<att name="numConnectedProteinNodes" value="1" type="integer"/>
		<att name="numPeptideSequences" value="1" type="integer"/>
		<att name="PeptideSequences" value="SQQVAAAAHEANK" type="string"/>
		<att name="significant" value="0" type="integer"/>
		<att name="numProteins" value="3" type="integer"/>
		<att name="ionCount" value="11" type="integer"/>
		<att name="Rc" value="-0.2630344058337938" type="real"/>
		<att name="numPsms" value="2" type="integer"/>
		<att name="containsPTMs" value="0" type="integer"/>
		<att name="Ri" value="NaN" type="real"/>
		<att name="lightIons" value="5" type="integer"/>
		<att name="uniquePeptide" value="0" type="integer"/>
		<att name="isFiltered" value="0" type="integer"/>
		<att name="finalRatio" value="-0.2630344058337938" type="real"/>
		<att name="heavyIons" value="6" type="integer"/>
		<att name="normHeavyIons" value="3.0" type="real"/>
		<att name="uniquePeptideNode" value="1" type="integer"/>
		<att name="normLightIons" value="2.5" type="real"/>
		<att name="isProtein" value="0" type="integer"/>
		<graphics type="ROUNDRECT" h="30" w="70" width="4" outline="#000000" fill="#ffffff">
			<att name="NODE_TOOLTIP" value="&lt;html&gt;SQQVAAAAHEANK&lt;br&gt;1 Peptide sequences&lt;br&gt;2 PSMs&lt;br&gt;Shared by 1 protein Nodes&lt;br&gt;Shared by 3 proteins&lt;br&gt;Detected in 1 MS runs&lt;br&gt;Detected in 1 Replicates&lt;br&gt;Ion count ratio Rc = -0.3 = log2( (5/2) / (6/2) )&lt;br&gt;Individual peptides in the node:&lt;br&gt;SQQVAAAAHEANK, 2 PSMs, Shared by 3 proteins, Detected in 1 MS Runs, Detected in 1 replicates, Rc = -0.2630344058337938&lt;br&gt;&lt;/html&gt;" type="string"/>
			<att name="NODE_NESTED_NETWORK_IMAGE_VISIBLE" value="true" type="string"/>
			<att name="NODE_BORDER_STROKE" value="SOLID" type="string"/>
			<att name="NODE_SELECTED" value="false" type="string"/>
			<att name="NODE_TRANSPARENCY" value="255" type="string"/>
			<att name="NODE_LABEL_WIDTH" value="200" type="string"/>
			<att name="NODE_LABEL" value="-0.3" type="string"/>
			<att name="NODE_LABEL_FONT_SIZE" value="12" type="string"/>
			<att name="NODE_LABEL_TRANSPARENCY" value="255" type="string"/>
			<att name="NODE_LABEL_COLOR" value="#000000" type="string"/>
			<att name="NODE_VISIBLE" value="true" type="string"/>
			<att name="NODE_DEPTH" value="0.0" type="string"/>
			<att name="NODE_BORDER_TRANSPARENCY" value="255" type="string"/>
			<att name="NODE_LABEL_FONT_FACE" value="Dialog,plain,12" type="string"/>
			<att name="NODE_LABEL_TRANSPARENCY" value="255" type="string"/>
		</graphics>
	</node>
	<node id="E7ETD6 F5GXF5 Q12830" label="E7ETD6 F5GXF5 Q12830">
		<att name="ProteinDescription" value="Nucleosome-remodeling factor subunit BPTF OS=Homo sapiens GN=BPTF PE=4 SV=3  #### Nucleosome-remodeling factor subunit BPTF (Fragment) #### Nucleosome-remodeling factor subunit BPTF" type="string"/>
		<att name="ACC" value="E7ETD6 F5GXF5 Q12830" type="string"/>
		<att name="numPeptideSequencesInProteins" value="1" type="integer"/>
		<att name="conclusiveProtein" value="1" type="integer"/>
		<att name="numConnectedPeptideNodes" value="1" type="integer"/>
		<att name="UniprotKB" value="E7ETD6 F5GXF5 Q12830" type="string"/>
		<att name="numProteins" value="3" type="integer"/>
		<att name="GeneName" value="BPTF" type="string"/>
		<att name="containsPTMs" value="0" type="integer"/>
		<att name="conclusiveProteinNode" value="1" type="integer"/>
		<att name="isFiltered" value="0" type="integer"/>
		<att name="ID" value="E7ETD6_HUMAN F5GXF5_HUMAN BPTF_HUMAN" type="string"/>
		<att name="numPsmsInProtein" value="2" type="integer"/>
		<att name="Species" value="[Homo sapiens]" type="string"/>
		<att name="isProtein" value="1" type="integer"/>
		<graphics type="ELLIPSE" h="30" w="70" width="4" outline="#000000" fill="#ffffff">
			<att name="NODE_TOOLTIP" value="&lt;html&gt;&lt;b&gt;Protein ACC(s):&lt;/b&gt;&lt;br&gt;E7ETD6 F5GXF5 Q12830&lt;br&gt;&lt;b&gt;Protein name(s):&lt;/b&gt;&lt;br&gt; Nucleosome-remodeling factor subunit BPTF OS=Homo sapiens GN=BPTF PE=4 SV=3 &lt;br&gt;Nucleosome-remodeling factor subunit BPTF (Fragment)&lt;br&gt;Nucleosome-remodeling factor subunit BPTF&lt;br&gt;&lt;b&gt;TAX:&lt;/b&gt; [Homo sapiens]&lt;br&gt;&lt;b&gt;Gene name:&lt;/b&gt; BPTF&lt;/html&gt;" type="string"/>
			<att name="NODE_NESTED_NETWORK_IMAGE_VISIBLE" value="true" type="string"/>
			<att name="NODE_BORDER_STROKE" value="SOLID" type="string"/>
			<att name="NODE_SELECTED" value="false" type="string"/>
			<att name="NODE_TRANSPARENCY" value="255" type="string"/>
			<att name="NODE_LABEL_WIDTH" value="200" type="string"/>
			<att name="NODE_LABEL" value="E7ETD6 F5GXF5 Q12830" type="string"/>
			<att name="NODE_LABEL_FONT_SIZE" value="12" type="string"/>
			<att name="NODE_LABEL_TRANSPARENCY" value="255" type="string"/>
			<att name="NODE_LABEL_COLOR" value="#000000" type="string"/>
			<att name="NODE_VISIBLE" value="true" type="string"/>
			<att name="NODE_DEPTH" value="0.0" type="string"/>
			<att name="NODE_BORDER_TRANSPARENCY" value="255" type="string"/>
			<att name="NODE_LABEL_FONT_FACE" value="Dialog,plain,12" type="string"/>
			<att name="NODE_LABEL_TRANSPARENCY" value="255" type="string"/>
		</graphics>
	</node>
	<node id="AQDPSEVLTMLTNETGFEISSSDATVK_ILGQEGDASYLASEISTWDGVIVTPSEK_NQDLAPNSAEQASILSLVTK_QPLALNVAYR_VLQSALAAIR" label="AQDPSEVLTMLTNETGFEISSSDATVK_ILGQEGDASYLASEISTWDGVIVTPSEK_NQDLAPNSAEQASILSLVTK_QPLALNVAYR_VLQSALAAIR">
		<att name="numMSRuns" value="6" type="integer"/>
		<att name="numReplicates" value="1" type="integer"/>
		<att name="PCQ_ID" value="AQDPSEVLTMLTNETGFEISSSDATVK_ILGQEGDASYLASEISTWDGVIVTPSEK_NQDLAPNSAEQASILSLVTK_QPLALNVAYR_VLQSALAAIR" type="string"/>
		<att name="numConnectedProteinNodes" value="1" type="integer"/>
		<att name="numPeptideSequences" value="5" type="integer"/>
		<att name="PeptideSequences" value="AQDPSEVLTMLTNETGFEISSSDATVK_ILGQEGDASYLASEISTWDGVIVTPSEK_NQDLAPNSAEQASILSLVTK_QPLALNVAYR_VLQSALAAIR" type="string"/>
		<att name="significant" value="0" type="integer"/>
		<att name="numProteins" value="1" type="integer"/>
		<att name="ionCount" value="11" type="integer"/>
		<att name="Rc" value="-0.6548645139513123" type="real"/>
		<att name="numPsms" value="30" type="integer"/>
		<att name="containsPTMs" value="0" type="integer"/>
		<att name="Ri" value="NaN" type="real"/>
		<att name="lightIons" value="4" type="integer"/>
		<att name="uniquePeptide" value="1" type="integer"/>
		<att name="isFiltered" value="0" type="integer"/>
		<att name="finalRatio" value="-0.6548645139513123" type="real"/>
		<att name="heavyIons" value="7" type="integer"/>
		<att name="normHeavyIons" value="2.0555555555555554" type="real"/>
		<att name="uniquePeptideNode" value="1" type="integer"/>
		<att name="normLightIons" value="1.3055555555555556" type="real"/>
		<att name="isProtein" value="0" type="integer"/>
		<graphics type="ROUNDRECT" h="30" w="70" width="4" outline="#000000" fill="#ffffff">
			<att name="NODE_TOOLTIP" value="&lt;html&gt;AQDPSEVLTMLTNETGFEISSSDATVK_ILGQEGDASYLASEISTWDGVIVTPSEK_NQDLAPNSAEQASILSLVTK_QPLALNVAYR_VLQSALAAIR&lt;br&gt;5 Peptide sequences&lt;br&gt;30 PSMs&lt;br&gt;Shared by 1 protein Nodes&lt;br&gt;Shared by 1 proteins&lt;br&gt;Detected in 6 MS runs&lt;br&gt;Detected in 1 Replicates&lt;br&gt;Ion count ratio Rc = -0.7 = log2( (1/18 + 0 + 1/4 + 1/2 + 1/2) / (1/18 + 0 + 4/4 + 1/2 + 1/2) )&lt;br&gt;Individual peptides in the node:&lt;br&gt;AQDPSEVLTMLTNETGFEISSSDATVK, 18 PSMs, Shared by 1 proteins, Detected in 6 MS Runs, Detected in 1 replicates, Rc = 0.0&lt;br&gt;ILGQEGDASYLASEISTWDGVIVTPSEK, 4 PSMs, Shared by 1 proteins, Detected in 2 MS Runs, Detected in 1 replicates, Rc = NaN&lt;br&gt;NQDLAPNSAEQASILSLVTK, 4 PSMs, Shared by 1 proteins, Detected in 1 MS Runs, Detected in 1 replicates, Rc = -2.0&lt;br&gt;QPLALNVAYR, 2 PSMs, Shared by 1 proteins, Detected in 1 MS Runs, Detected in 1 replicates, Rc = 0.0&lt;br&gt;VLQSALAAIR, 2 PSMs, Shared by 1 proteins, Detected in 1 MS Runs, Detected in 1 replicates, Rc = 0.0&lt;br&gt;&lt;/html&gt;" type="string"/>
			<att name="NODE_NESTED_NETWORK_IMAGE_VISIBLE" value="true" type="string"/>
			<att name="NODE_BORDER_STROKE" value="SOLID" type="string"/>
			<att name="NODE_SELECTED" value="false" type="string"/>
			<att name="NODE_TRANSPARENCY" value="255" type="string"/>
			<att name="NODE_LABEL_WIDTH" value="200" type="string"/>
			<att name="NODE_LABEL" value="-0.7" type="string"/>
			<att name="NODE_LABEL_FONT_SIZE" value="12" type="string"/>
			<att name="NODE_LABEL_TRANSPARENCY" value="255" type="string"/>
			<att name="NODE_LABEL_COLOR" value="#000000" type="string"/>
			<att name="NODE_VISIBLE" value="true" type="string"/>
			<att name="NODE_DEPTH" value="0.0" type="string"/>
			<att name="NODE_BORDER_TRANSPARENCY" value="255" type="string"/>
			<att name="NODE_LABEL_FONT_FACE" value="Dialog,plain,12" type="string"/>
			<att name="NODE_LABEL_TRANSPARENCY" value="255" type="string"/>
		</graphics>
	</node>
	<node id="Q12905" label="Q12905">
		<att name="ProteinDescription" value="Interleukin enhancer-binding factor 2 OS=Homo sapiens GN=ILF2 PE=1 SV=2 " type="string"/>
		<att name="ACC" value="Q12905" type="string"/>
		<att name="numPeptideSequencesInProteins" value="5" type="integer"/>
		<att name="conclusiveProtein" value="0" type="integer"/>
		<att name="numConnectedPeptideNodes" value="5" type="integer"/>
		<att name="UniprotKB" value="Q12905" type="string"/>
		<att name="numProteins" value="1" type="integer"/>
		<att name="GeneName" value="ILF2" type="string"/>
		<att name="containsPTMs" value="0" type="integer"/>
		<att name="conclusiveProteinNode" value="1" type="integer"/>
		<att name="isFiltered" value="0" type="integer"/>
		<att name="ID" value="ILF2_HUMAN" type="string"/>
		<att name="numPsmsInProtein" value="30" type="integer"/>
		<att name="Species" value="[Homo sapiens]" type="string"/>
		<att name="isProtein" value="1" type="integer"/>
		<graphics type="ELLIPSE" h="30" w="70" width="4" outline="#000000" fill="#ffffff">
			<att name="NODE_TOOLTIP" value="&lt;html&gt;&lt;b&gt;Protein ACC(s):&lt;/b&gt;&lt;br&gt;Q12905&lt;br&gt;&lt;b&gt;Protein name(s):&lt;/b&gt;&lt;br&gt; Interleukin enhancer-binding factor 2 OS=Homo sapiens GN=ILF2 PE=1 SV=2 &lt;br&gt;&lt;b&gt;TAX:&lt;/b&gt; [Homo sapiens]&lt;br&gt;&lt;b&gt;Gene name:&lt;/b&gt; ILF2&lt;/html&gt;" type="string"/>
			<att name="NODE_NESTED_NETWORK_IMAGE_VISIBLE" value="true" type="string"/>
			<att name="NODE_BORDER_STROKE" value="SOLID" type="string"/>
			<att name="NODE_SELECTED" value="false" type="string"/>
			<att name="NODE_TRANSPARENCY" value="255" type="string"/>
			<att name="NODE_LABEL_WIDTH" value="200" type="string"/>
			<att name="NODE_LABEL" value="Q12905" type="string"/>
			<att name="NODE_LABEL_FONT_SIZE" value="12" type="string"/>
			<att name="NODE_LABEL_TRANSPARENCY" value="255" type="string"/>
			<att name="NODE_LABEL_COLOR" value="#000000" type="string"/>
			<att name="NODE_VISIBLE" value="true" type="string"/>
			<att name="NODE_DEPTH" value="0.0" type="string"/>
			<att name="NODE_BORDER_TRANSPARENCY" value="255" type="string"/>
			<att name="NODE_LABEL_FONT_FACE" value="Dialog,plain,12" type="string"/>
			<att name="NODE_LABEL_TRANSPARENCY" value="255" type="string"/>
		</graphics>
	</node>
	<node id="APSAGSDFAATSGTLTVTNLLEK_ASDVLLDVTQSPGDGSGLMLEEVTGLK_DMEINEEELTGCILR_IIYVPLPDAATR_QEVYTAWPMAGFPGGK_STPYKPIDDR_VLAQLLTEMDGIEQLK" label="APSAGSDFAATSGTLTVTNLLEK_ASDVLLDVTQSPGDGSGLMLEEVTGLK_DMEINEEELTGCILR_IIYVPLPDAATR_QEVYTAWPMAGFPGGK_STPYKPIDDR_VLAQLLTEMDGIEQLK">
		<att name="numMSRuns" value="7" type="integer"/>
		<att name="numReplicates" value="1" type="integer"/>
		<att name="PCQ_ID" value="APSAGSDFAATSGTLTVTNLLEK_ASDVLLDVTQSPGDGSGLMLEEVTGLK_DMEINEEELTGCILR_IIYVPLPDAATR_QEVYTAWPMAGFPGGK_STPYKPIDDR_VLAQLLTEMDGIEQLK" type="string"/>
		<att name="numConnectedProteinNodes" value="1" type="integer"/>
		<att name="numPeptideSequences" value="7" type="integer"/>
		<att name="PeptideSequences" value="APSAGSDFAATSGTLTVTNLLEK_ASDVLLDVTQSPGDGSGLMLEEVTGLK_DMEINEEELTGCILR_IIYVPLPDAATR_QEVYTAWPMAGFPGGK_STPYKPIDDR_VLAQLLTEMDGIEQLK" type="string"/>
		<att name="significant" value="0" type="integer"/>
		<att name="numProteins" value="1" type="integer"/>
		<att name="ionCount" value="40" type="integer"/>
		<att name="Rc" value="0.5260688116675877" type="real"/>
		<att name="numPsms" value="16" type="integer"/>
		<att name="containsPTMs" value="0" type="integer"/>
		<att name="Ri" value="NaN" type="real"/>
		<att name="lightIons" value="23" type="integer"/>
		<att name="uniquePeptide" value="1" type="integer"/>
		<att name="isFiltered" value="0" type="integer"/>
		<att name="finalRatio" value="0.5260688116675877" type="real"/>
		<att name="heavyIons" value="17" type="integer"/>
		<att name="normHeavyIons" value="8.333333333333334" type="real"/>
		<att name="uniquePeptideNode" value="1" type="integer"/>
		<att name="normLightIons" value="12.0" type="real"/>
		<att name="isProtein" value="0" type="integer"/>
		<graphics type="ROUNDRECT" h="30" w="70" width="4" outline="#000000" fill="#ffffff">
			<att name="NODE_TOOLTIP" value="&lt;html&gt;APSAGSDFAATSGTLTVTNLLEK_ASDVLLDVTQSPGDGSGLMLEEVTGLK_DMEINEEELTGCILR_IIYVPLPDAATR_QEVYTAWPMAGFPGGK_STPYKPIDDR_VLAQLLTEMDGIEQLK&lt;br&gt;7 Peptide sequences&lt;br&gt;16 PSMs&lt;br&gt;Shared by 1 protein Nodes&lt;br&gt;Shared by 1 proteins&lt;br&gt;Detected in 7 MS runs&lt;br&gt;Detected in 1 Replicates&lt;br&gt;Ion count ratio Rc = 0.5 = log2( (2/4 + 0 + 2/2 + 3/3 + 7/2 + 3/1 + 6/2) / (2/4 + 0 + 2/2 + 4/3 + 5/2 + 2/1 + 2/2) )&lt;br&gt;Individual peptides in the node:&lt;br&gt;APSAGSDFAATSGTLTVTNLLEK, 4 PSMs, Shared by 1 proteins, Detected in 1 MS Runs, Detected in 1 replicates, Rc = 0.0&lt;br&gt;ASDVLLDVTQSPGDGSGLMLEEVTGLK, 2 PSMs, Shared by 1 proteins, Detected in 1 MS Runs, Detected in 1 replicates, Rc = NaN&lt;br&gt;DMEINEEELTGCILR, 2 PSMs, Shared by 1 proteins, Detected in 1 MS Runs, Detected in 1 replicates, Rc = 0.0&lt;br&gt;IIYVPLPDAATR, 3 PSMs, Shared by 1 proteins, Detected in 2 MS Runs, Detected in 1 replicates, Rc = -0.4150374992788438&lt;br&gt;QEVYTAWPMAGFPGGK, 2 PSMs, Shared by 1 proteins, Detected in 1 MS Runs, Detected in 1 replicates, Rc = 0.4854268271702417&lt;br&gt;STPYKPIDDR, 1 PSMs, Shared by 1 proteins, Detected in 1 MS Runs, Detected in 1 replicates, Rc = 0.5849625007211562&lt;br&gt;VLAQLLTEMDGIEQLK, 2 PSMs, Shared by 1 proteins, Detected in 1 MS Runs, Detected in 1 replicates, Rc = 1.5849625007211563&lt;br&gt;&lt;/html&gt;" type="string"/>
			<att name="NODE_NESTED_NETWORK_IMAGE_VISIBLE" value="true" type="string"/>
			<att name="NODE_BORDER_STROKE" value="SOLID" type="string"/>
			<att name="NODE_SELECTED" value="false" type="string"/>
			<att name="NODE_TRANSPARENCY" value="255" type="string"/>
			<att name="NODE_LABEL_WIDTH" value="200" type="string"/>
			<att name="NODE_LABEL" value="0.5" type="string"/>
			<att name="NODE_LABEL_FONT_SIZE" value="12" type="string"/>
			<att name="NODE_LABEL_TRANSPARENCY" value="255" type="string"/>
			<att name="NODE_LABEL_COLOR" value="#000000" type="string"/>
			<att name="NODE_VISIBLE" value="true" type="string"/>
			<att name="NODE_DEPTH" value="0.0" type="string"/>
			<att name="NODE_BORDER_TRANSPARENCY" value="255" type="string"/>
			<att name="NODE_LABEL_FONT_FACE" value="Dialog,plain,12" type="string"/>
			<att name="NODE_LABEL_TRANSPARENCY" value="255" type="string"/>
		</graphics>
	</node>
	<node id="Q8NB90" label="Q8NB90">
		<att name="ProteinDescription" value="Spermatogenesis-associated protein 5 OS=Homo sapiens GN=SPATA5 PE=1 SV=3 " type="string"/>
		<att name="ACC" value="Q8NB90" type="string"/>
		<att name="numPeptideSequencesInProteins" value="7" type="integer"/>
		<att name="conclusiveProtein" value="0" type="integer"/>
		<att name="numConnectedPeptideNodes" value="7" type="integer"/>
		<att name="UniprotKB" value="Q8NB90" type="string"/>
		<att name="numProteins" value="1" type="integer"/>
		<att name="GeneName" value="SPATA5" type="string"/>
		<att name="containsPTMs" value="0" type="integer"/>
		<att name="conclusiveProteinNode" value="1" type="integer"/>
		<att name="isFiltered" value="0" type="integer"/>
		<att name="ID" value="SPAT5_HUMAN" type="string"/>
		<att name="numPsmsInProtein" value="16" type="integer"/>
		<att name="Species" value="[Homo sapiens]" type="string"/>
		<att name="isProtein" value="1" type="integer"/>
		<graphics type="ELLIPSE" h="30" w="70" width="4" outline="#000000" fill="#ffffff">
			<att name="NODE_TOOLTIP" value="&lt;html&gt;&lt;b&gt;Protein ACC(s):&lt;/b&gt;&lt;br&gt;Q8NB90&lt;br&gt;&lt;b&gt;Protein name(s):&lt;/b&gt;&lt;br&gt; Spermatogenesis-associated protein 5 OS=Homo sapiens GN=SPATA5 PE=1 SV=3 &lt;br&gt;&lt;b&gt;TAX:&lt;/b&gt; [Homo sapiens]&lt;br&gt;&lt;b&gt;Gene name:&lt;/b&gt; SPATA5&lt;/html&gt;" type="string"/>
			<att name="NODE_NESTED_NETWORK_IMAGE_VISIBLE" value="true" type="string"/>
			<att name="NODE_BORDER_STROKE" value="SOLID" type="string"/>
			<att name="NODE_SELECTED" value="false" type="string"/>
			<att name="NODE_TRANSPARENCY" value="255" type="string"/>
			<att name="NODE_LABEL_WIDTH" value="200" type="string"/>
			<att name="NODE_LABEL" value="Q8NB90" type="string"/>
			<att name="NODE_LABEL_FONT_SIZE" value="12" type="string"/>
			<att name="NODE_LABEL_TRANSPARENCY" value="255" type="string"/>
			<att name="NODE_LABEL_COLOR" value="#000000" type="string"/>
			<att name="NODE_VISIBLE" value="true" type="string"/>
			<att name="NODE_DEPTH" value="0.0" type="string"/>
			<att name="NODE_BORDER_TRANSPARENCY" value="255" type="string"/>
			<att name="NODE_LABEL_FONT_FACE" value="Dialog,plain,12" type="string"/>
			<att name="NODE_LABEL_TRANSPARENCY" value="255" type="string"/>
		</graphics>
	</node>
	<node id="DVQEIATVVVPK" label="DVQEIATVVVPK">
		<att name="numMSRuns" value="1" type="integer"/>
		<att name="numReplicates" value="1" type="integer"/>
		<att name="PCQ_ID" value="DVQEIATVVVPK" type="string"/>
		<att name="numConnectedProteinNodes" value="1" type="integer"/>
		<att name="numPeptideSequences" value="1" type="integer"/>
		<att name="PeptideSequences" value="DVQEIATVVVPK" type="string"/>
		<att name="significant" value="0" type="integer"/>
		<att name="numProteins" value="1" type="integer"/>
		<att name="ionCount" value="8" type="integer"/>
		<att name="Rc" value="-0.7369655941662062" type="real"/>
		<att name="numPsms" value="2" type="integer"/>
		<att name="containsPTMs" value="0" type="integer"/>
		<att name="Ri" value="NaN" type="real"/>
		<att name="lightIons" value="3" type="integer"/>
		<att name="uniquePeptide" value="1" type="integer"/>
		<att name="isFiltered" value="0" type="integer"/>
		<att name="finalRatio" value="-0.7369655941662062" type="real"/>
		<att name="heavyIons" value="5" type="integer"/>
		<att name="normHeavyIons" value="2.5" type="real"/>
		<att name="uniquePeptideNode" value="1" type="integer"/>
		<att name="normLightIons" value="1.5" type="real"/>
		<att name="isProtein" value="0" type="integer"/>
		<graphics type="ROUNDRECT" h="30" w="70" width="4" outline="#000000" fill="#ffffff">
			<att name="NODE_TOOLTIP" value="&lt;html&gt;DVQEIATVVVPK&lt;br&gt;1 Peptide sequences&lt;br&gt;2 PSMs&lt;br&gt;Shared by 1 protein Nodes&lt;br&gt;Shared by 1 proteins&lt;br&gt;Detected in 1 MS runs&lt;br&gt;Detected in 1 Replicates&lt;br&gt;Ion count ratio Rc = -0.7 = log2( (3/2) / (5/2) )&lt;br&gt;Individual peptides in the node:&lt;br&gt;DVQEIATVVVPK, 2 PSMs, Shared by 1 proteins, Detected in 1 MS Runs, Detected in 1 replicates, Rc = -0.7369655941662062&lt;br&gt;&lt;/html&gt;" type="string"/>
			<att name="NODE_NESTED_NETWORK_IMAGE_VISIBLE" value="true" type="string"/>
			<att name="NODE_BORDER_STROKE" value="SOLID" type="string"/>
			<att name="NODE_SELECTED" value="false" type="string"/>
			<att name="NODE_TRANSPARENCY" value="255" type="string"/>
			<att name="NODE_LABEL_WIDTH" value="200" type="string"/>
			<att name="NODE_LABEL" value="-0.7" type="string"/>
			<att name="NODE_LABEL_FONT_SIZE" value="12" type="string"/>
			<att name="NODE_LABEL_TRANSPARENCY" value="255" type="string"/>
			<att name="NODE_LABEL_COLOR" value="#000000" type="string"/>
			<att name="NODE_VISIBLE" value="true" type="string"/>
			<att name="NODE_DEPTH" value="0.0" type="string"/>
			<att name="NODE_BORDER_TRANSPARENCY" value="255" type="string"/>
			<att name="NODE_LABEL_FONT_FACE" value="Dialog,plain,12" type="string"/>
			<att name="NODE_LABEL_TRANSPARENCY" value="255" type="string"/>
		</graphics>
	</node>
	<node id="Q9BRT6" label="Q9BRT6">
		<att name="ProteinDescription" value="Protein LLP homolog OS=Homo sapiens GN=LLPH PE=2 SV=1 " type="string"/>
		<att name="ACC" value="Q9BRT6" type="string"/>
		<att name="numPeptideSequencesInProteins" value="1" type="integer"/>
		<att name="conclusiveProtein" value="1" type="integer"/>
		<att name="numConnectedPeptideNodes" value="1" type="integer"/>
		<att name="UniprotKB" value="Q9BRT6" type="string"/>
		<att name="numProteins" value="1" type="integer"/>
		<att name="GeneName" value="LLPH" type="string"/>
		<att name="containsPTMs" value="0" type="integer"/>
		<att name="conclusiveProteinNode" value="1" type="integer"/>
		<att name="isFiltered" value="0" type="integer"/>
		<att name="ID" value="LLPH_HUMAN" type="string"/>
		<att name="numPsmsInProtein" value="2" type="integer"/>
		<att name="Species" value="[Homo sapiens]" type="string"/>
		<att name="isProtein" value="1" type="integer"/>
		<graphics type="ELLIPSE" h="30" w="70" width="4" outline="#000000" fill="#ffffff">
			<att name="NODE_TOOLTIP" value="&lt;html&gt;&lt;b&gt;Protein ACC(s):&lt;/b&gt;&lt;br&gt;Q9BRT6&lt;br&gt;&lt;b&gt;Protein name(s):&lt;/b&gt;&lt;br&gt; Protein LLP homolog OS=Homo sapiens GN=LLPH PE=2 SV=1 &lt;br&gt;&lt;b&gt;TAX:&lt;/b&gt; [Homo sapiens]&lt;br&gt;&lt;b&gt;Gene name:&lt;/b&gt; LLPH&lt;/html&gt;" type="string"/>
			<att name="NODE_NESTED_NETWORK_IMAGE_VISIBLE" value="true" type="string"/>
			<att name="NODE_BORDER_STROKE" value="SOLID" type="string"/>
			<att name="NODE_SELECTED" value="false" type="string"/>
			<att name="NODE_TRANSPARENCY" value="255" type="string"/>
			<att name="NODE_LABEL_WIDTH" value="200" type="string"/>
			<att name="NODE_LABEL" value="Q9BRT6" type="string"/>
			<att name="NODE_LABEL_FONT_SIZE" value="12" type="string"/>
			<att name="NODE_LABEL_TRANSPARENCY" value="255" type="string"/>
			<att name="NODE_LABEL_COLOR" value="#000000" type="string"/>
			<att name="NODE_VISIBLE" value="true" type="string"/>
			<att name="NODE_DEPTH" value="0.0" type="string"/>
			<att name="NODE_BORDER_TRANSPARENCY" value="255" type="string"/>
			<att name="NODE_LABEL_FONT_FACE" value="Dialog,plain,12" type="string"/>
			<att name="NODE_LABEL_TRANSPARENCY" value="255" type="string"/>
		</graphics>
	</node>
	<node id="APGLGVLSPSGEER_ITWLLNGQPIQYAR_LQDVHVAEGK_TAPQTPVLQK" label="APGLGVLSPSGEER_ITWLLNGQPIQYAR_LQDVHVAEGK_TAPQTPVLQK">
		<att name="numMSRuns" value="4" type="integer"/>
		<att name="numReplicates" value="1" type="integer"/>
		<att name="PCQ_ID" value="APGLGVLSPSGEER_ITWLLNGQPIQYAR_LQDVHVAEGK_TAPQTPVLQK" type="string"/>
		<att name="numConnectedProteinNodes" value="1" type="integer"/>
		<att name="numPeptideSequences" value="4" type="integer"/>
		<att name="PeptideSequences" value="APGLGVLSPSGEER_ITWLLNGQPIQYAR_LQDVHVAEGK_TAPQTPVLQK" type="string"/>
		<att name="significant" value="0" type="integer"/>
		<att name="numProteins" value="1" type="integer"/>
		<att name="ionCount" value="15" type="integer"/>
		<att name="Rc" value="-3.1699250014423126" type="real"/>
		<att name="numPsms" value="7" type="integer"/>
		<att name="containsPTMs" value="0" type="integer"/>
		<att name="Ri" value="NaN" type="real"/>
		<att name="lightIons" value="1" type="integer"/>
		<att name="uniquePeptide" value="1" type="integer"/>
		<att name="isFiltered" value="0" type="integer"/>
		<att name="finalRatio" value="-3.1699250014423126" type="real"/>
		<att name="heavyIons" value="14" type="integer"/>
		<att name="normHeavyIons" value="9.0" type="real"/>
		<att name="uniquePeptideNode" value="1" type="integer"/>
		<att name="normLightIons" value="1.0" type="real"/>
		<att name="isProtein" value="0" type="integer"/>
		<graphics type="ROUNDRECT" h="30" w="70" width="4" outline="#000000" fill="#ffffff">
			<att name="NODE_TOOLTIP" value="&lt;html&gt;APGLGVLSPSGEER_ITWLLNGQPIQYAR_LQDVHVAEGK_TAPQTPVLQK&lt;br&gt;4 Peptide sequences&lt;br&gt;7 PSMs&lt;br&gt;Shared by 1 protein Nodes&lt;br&gt;Shared by 1 proteins&lt;br&gt;Detected in 4 MS runs&lt;br&gt;Detected in 1 Replicates&lt;br&gt;Ion count ratio Rc = -3.2 = log2( (0 + 0 + 0 + 1/1) / (2/2 + 2/2 + 6/2 + 4/1) )&lt;br&gt;Individual peptides in the node:&lt;br&gt;APGLGVLSPSGEER, 2 PSMs, Shared by 2 proteins, Detected in 1 MS Runs, Detected in 1 replicates, Rc = -Infinity&lt;br&gt;ITWLLNGQPIQYAR, 2 PSMs, Shared by 2 proteins, Detected in 1 MS Runs, Detected in 1 replicates, Rc = -Infinity&lt;br&gt;LQDVHVAEGK, 2 PSMs, Shared by 2 proteins, Detected in 1 MS Runs, Detected in 1 replicates, Rc = -Infinity&lt;br&gt;TAPQTPVLQK, 1 PSMs, Shared by 2 proteins, Detected in 1 MS Runs, Detected in 1 replicates, Rc = -2.0&lt;br&gt;&lt;/html&gt;" type="string"/>
			<att name="NODE_NESTED_NETWORK_IMAGE_VISIBLE" value="true" type="string"/>
			<att name="NODE_BORDER_STROKE" value="SOLID" type="string"/>
			<att name="NODE_SELECTED" value="false" type="string"/>
			<att name="NODE_TRANSPARENCY" value="255" type="string"/>
			<att name="NODE_LABEL_WIDTH" value="200" type="string"/>
			<att name="NODE_LABEL" value="-3.2" type="string"/>
			<att name="NODE_LABEL_FONT_SIZE" value="12" type="string"/>
			<att name="NODE_LABEL_TRANSPARENCY" value="255" type="string"/>
			<att name="NODE_LABEL_COLOR" value="#000000" type="string"/>
			<att name="NODE_VISIBLE" value="true" type="string"/>
			<att name="NODE_DEPTH" value="0.0" type="string"/>
			<att name="NODE_BORDER_TRANSPARENCY" value="255" type="string"/>
			<att name="NODE_LABEL_FONT_FACE" value="Dialog,plain,12" type="string"/>
			<att name="NODE_LABEL_TRANSPARENCY" value="255" type="string"/>
		</graphics>
	</node>
	<node id="B4DUE3 Q15746" label="B4DUE3 Q15746">
		<att name="ProteinDescription" value="Myosin light chain kinase, smooth muscle #### Myosin light chain kinase, smooth muscle OS=Homo sapiens GN=MYLK PE=1 SV=4 " type="string"/>
		<att name="ACC" value="B4DUE3 Q15746" type="string"/>
		<att name="numPeptideSequencesInProteins" value="4" type="integer"/>
		<att name="conclusiveProtein" value="0" type="integer"/>
		<att name="numConnectedPeptideNodes" value="4" type="integer"/>
		<att name="UniprotKB" value="B4DUE3 Q15746" type="string"/>
		<att name="numProteins" value="2" type="integer"/>
		<att name="GeneName" value="MYLK" type="string"/>
		<att name="containsPTMs" value="0" type="integer"/>
		<att name="conclusiveProteinNode" value="1" type="integer"/>
		<att name="isFiltered" value="0" type="integer"/>
		<att name="ID" value="B4DUE3 MYLK_HUMAN" type="string"/>
		<att name="numPsmsInProtein" value="7" type="integer"/>
		<att name="Species" value="[Homo sapiens]" type="string"/>
		<att name="isProtein" value="1" type="integer"/>
		<graphics type="ELLIPSE" h="30" w="70" width="4" outline="#000000" fill="#ffffff">
			<att name="NODE_TOOLTIP" value="&lt;html&gt;&lt;b&gt;Protein ACC(s):&lt;/b&gt;&lt;br&gt;B4DUE3 Q15746&lt;br&gt;&lt;b&gt;Protein name(s):&lt;/b&gt;&lt;br&gt; Myosin light chain kinase, smooth muscle&lt;br&gt;Myosin light chain kinase, smooth muscle OS=Homo sapiens GN=MYLK PE=1 SV=4 &lt;br&gt;&lt;b&gt;TAX:&lt;/b&gt; [Homo sapiens]&lt;br&gt;&lt;b&gt;Gene name:&lt;/b&gt; MYLK&lt;/html&gt;" type="string"/>
			<att name="NODE_NESTED_NETWORK_IMAGE_VISIBLE" value="true" type="string"/>
			<att name="NODE_BORDER_STROKE" value="SOLID" type="string"/>
			<att name="NODE_SELECTED" value="false" type="string"/>
			<att name="NODE_TRANSPARENCY" value="255" type="string"/>
			<att name="NODE_LABEL_WIDTH" value="200" type="string"/>
			<att name="NODE_LABEL" value="B4DUE3 Q15746" type="string"/>
			<att name="NODE_LABEL_FONT_SIZE" value="12" type="string"/>
			<att name="NODE_LABEL_TRANSPARENCY" value="255" type="string"/>
			<att name="NODE_LABEL_COLOR" value="#000000" type="string"/>
			<att name="NODE_VISIBLE" value="true" type="string"/>
			<att name="NODE_DEPTH" value="0.0" type="string"/>
			<att name="NODE_BORDER_TRANSPARENCY" value="255" type="string"/>
			<att name="NODE_LABEL_FONT_FACE" value="Dialog,plain,12" type="string"/>
			<att name="NODE_LABEL_TRANSPARENCY" value="255" type="string"/>
		</graphics>
	</node>
	<node id="D6RJA6" label="D6RJA6">
		<att name="ProteinDescription" value="DEAD (Asp-Glu-Ala-Asp) box polypeptide 46, isoform CRA_b" type="string"/>
		<att name="ACC" value="D6RJA6" type="string"/>
		<att name="numPeptideSequencesInProteins" value="5" type="integer"/>
		<att name="conclusiveProtein" value="0" type="integer"/>
		<att name="numConnectedPeptideNodes" value="5" type="integer"/>
		<att name="UniprotKB" value="D6RJA6" type="string"/>
		<att name="numProteins" value="1" type="integer"/>
		<att name="Classification2Case" value="6" type="string"/>
		<att name="GeneName" value="DDX46" type="string"/>
		<att name="containsPTMs" value="0" type="integer"/>
		<att name="conclusiveProteinNode" value="0" type="integer"/>
		<att name="isFiltered" value="0" type="integer"/>
		<att name="ID" value="D6RJA6_HUMAN" type="string"/>
		<att name="numPsmsInProtein" value="10" type="integer"/>
		<att name="Species" value="[Homo sapiens]" type="string"/>
		<att name="isProtein" value="1" type="integer"/>
		<graphics type="ELLIPSE" h="30" w="70" width="4" outline="#000000" fill="#ffffff">
			<att name="NODE_TOOLTIP" value="&lt;html&gt;&lt;b&gt;Protein ACC(s):&lt;/b&gt;&lt;br&gt;D6RJA6&lt;br&gt;&lt;b&gt;Protein name(s):&lt;/b&gt;&lt;br&gt; DEAD (Asp-Glu-Ala-Asp) box polypeptide 46, isoform CRA_b&lt;br&gt;&lt;b&gt;Classification case(s):&lt;/b&gt;&lt;br&gt;&lt;b&gt;6&lt;/b&gt;: Not classified&lt;br&gt;&lt;b&gt;TAX:&lt;/b&gt; [Homo sapiens]&lt;br&gt;&lt;b&gt;Gene name:&lt;/b&gt; DDX46&lt;/html&gt;" type="string"/>
			<att name="NODE_NESTED_NETWORK_IMAGE_VISIBLE" value="true" type="string"/>
			<att name="NODE_BORDER_STROKE" value="SOLID" type="string"/>
			<att name="NODE_SELECTED" value="false" type="string"/>
			<att name="NODE_TRANSPARENCY" value="255" type="string"/>
			<att name="NODE_LABEL_WIDTH" value="200" type="string"/>
			<att name="NODE_LABEL" value="D6RJA6" type="string"/>
			<att name="NODE_LABEL_FONT_SIZE" value="12" type="string"/>
			<att name="NODE_LABEL_TRANSPARENCY" value="255" type="string"/>
			<att name="NODE_LABEL_COLOR" value="#000000" type="string"/>
			<att name="NODE_VISIBLE" value="true" type="string"/>
			<att name="NODE_DEPTH" value="0.0" type="string"/>
			<att name="NODE_BORDER_TRANSPARENCY" value="255" type="string"/>
			<att name="NODE_LABEL_FONT_FACE" value="Dialog,plain,12" type="string"/>
			<att name="NODE_LABEL_TRANSPARENCY" value="255" type="string"/>
		</graphics>
	</node>
	<node id="EGNEMEGEELDPLDAYMEEVKEEVK_NFYVEVPELAK_SLEEGEGPIAVIMTPTR_SWVQCGISMK_VVCVYGGTGISEQIAELK" label="EGNEMEGEELDPLDAYMEEVKEEVK_NFYVEVPELAK_SLEEGEGPIAVIMTPTR_SWVQCGISMK_VVCVYGGTGISEQIAELK">
		<att name="numMSRuns" value="5" type="integer"/>
		<att name="numReplicates" value="1" type="integer"/>
		<att name="PCQ_ID" value="EGNEMEGEELDPLDAYMEEVKEEVK_NFYVEVPELAK_SLEEGEGPIAVIMTPTR_SWVQCGISMK_VVCVYGGTGISEQIAELK" type="string"/>
		<att name="numConnectedProteinNodes" value="2" type="integer"/>
		<att name="numPeptideSequences" value="5" type="integer"/>
		<att name="PeptideSequences" value="EGNEMEGEELDPLDAYMEEVKEEVK_NFYVEVPELAK_SLEEGEGPIAVIMTPTR_SWVQCGISMK_VVCVYGGTGISEQIAELK" type="string"/>
		<att name="significant" value="0" type="integer"/>
		<att name="numProteins" value="2" type="integer"/>
		<att name="ionCount" value="22" type="integer"/>
		<att name="Rc" value="-1.4150374992788437" type="real"/>
		<att name="numPsms" value="10" type="integer"/>
		<att name="containsPTMs" value="0" type="integer"/>
		<att name="Ri" value="NaN" type="real"/>
		<att name="lightIons" value="6" type="integer"/>
		<att name="uniquePeptide" value="0" type="integer"/>
		<att name="isFiltered" value="0" type="integer"/>
		<att name="finalRatio" value="-1.4150374992788437" type="real"/>
		<att name="heavyIons" value="16" type="integer"/>
		<att name="normHeavyIons" value="8.0" type="real"/>
		<att name="uniquePeptideNode" value="0" type="integer"/>
		<att name="normLightIons" value="3.0" type="real"/>
		<att name="isProtein" value="0" type="integer"/>
		<graphics type="ROUNDRECT" h="30" w="70" width="4" outline="#000000" fill="#ffffff">
			<att name="NODE_TOOLTIP" value="&lt;html&gt;EGNEMEGEELDPLDAYMEEVKEEVK_NFYVEVPELAK_SLEEGEGPIAVIMTPTR_SWVQCGISMK_VVCVYGGTGISEQIAELK&lt;br&gt;5 Peptide sequences&lt;br&gt;10 PSMs&lt;br&gt;Shared by 2 protein Nodes&lt;br&gt;Shared by 2 proteins&lt;br&gt;Detected in 5 MS runs&lt;br&gt;Detected in 1 Replicates&lt;br&gt;Ion count ratio Rc = -1.4 = log2( (2/2 + 1/2 + 2/2 + 0 + 1/2) / (2/2 + 5/2 + 2/2 + 4/2 + 3/2) )&lt;br&gt;Individual peptides in the node:&lt;br&gt;EGNEMEGEELDPLDAYMEEVKEEVK, 2 PSMs, Shared by 2 proteins, Detected in 1 MS Runs, Detected in 1 replicates, Rc = 0.0&lt;br&gt;NFYVEVPELAK, 2 PSMs, Shared by 2 proteins, Detected in 1 MS Runs, Detected in 1 replicates, Rc = -2.321928094887362&lt;br&gt;SLEEGEGPIAVIMTPTR, 2 PSMs, Shared by 2 proteins, Detected in 1 MS Runs, Detected in 1 replicates, Rc = 0.0&lt;br&gt;SWVQCGISMK, 2 PSMs, Shared by 2 proteins, Detected in 1 MS Runs, Detected in 1 replicates, Rc = -Infinity&lt;br&gt;VVCVYGGTGISEQIAELK, 2 PSMs, Shared by 2 proteins, Detected in 1 MS Runs, Detected in 1 replicates, Rc = -1.5849625007211563&lt;br&gt;&lt;/html&gt;" type="string"/>
			<att name="NODE_NESTED_NETWORK_IMAGE_VISIBLE" value="true" type="string"/>
			<att name="NODE_BORDER_STROKE" value="SOLID" type="string"/>
			<att name="NODE_SELECTED" value="false" type="string"/>
			<att name="NODE_TRANSPARENCY" value="255" type="string"/>
			<att name="NODE_LABEL_WIDTH" value="200" type="string"/>
			<att name="NODE_LABEL" value="-1.4" type="string"/>
			<att name="NODE_LABEL_FONT_SIZE" value="12" type="string"/>
			<att name="NODE_LABEL_TRANSPARENCY" value="255" type="string"/>
			<att name="NODE_LABEL_COLOR" value="#000000" type="string"/>
			<att name="NODE_VISIBLE" value="true" type="string"/>
			<att name="NODE_DEPTH" value="0.0" type="string"/>
			<att name="NODE_BORDER_TRANSPARENCY" value="255" type="string"/>
			<att name="NODE_LABEL_FONT_FACE" value="Dialog,plain,12" type="string"/>
			<att name="NODE_LABEL_TRANSPARENCY" value="255" type="string"/>
		</graphics>
	</node>
	<node id="Q7L014" label="Q7L014">
		<att name="ProteinDescription" value="Probable ATP-dependent RNA helicase DDX46 OS=Homo sapiens GN=DDX46 PE=1 SV=2 " type="string"/>
		<att name="ACC" value="Q7L014" type="string"/>
		<att name="numPeptideSequencesInProteins" value="16" type="integer"/>
		<att name="conclusiveProtein" value="0" type="integer"/>
		<att name="numConnectedPeptideNodes" value="16" type="integer"/>
		<att name="UniprotKB" value="Q7L014" type="string"/>
		<att name="numProteins" value="1" type="integer"/>
		<att name="Classification2Case" value="6" type="string"/>
		<att name="GeneName" value="DDX46" type="string"/>
		<att name="containsPTMs" value="0" type="integer"/>
		<att name="conclusiveProteinNode" value="1" type="integer"/>
		<att name="isFiltered" value="0" type="integer"/>
		<att name="ID" value="DDX46_HUMAN" type="string"/>
		<att name="numPsmsInProtein" value="46" type="integer"/>
		<att name="Species" value="[Homo sapiens]" type="string"/>
		<att name="isProtein" value="1" type="integer"/>
		<graphics type="ELLIPSE" h="30" w="70" width="4" outline="#000000" fill="#ffffff">
			<att name="NODE_TOOLTIP" value="&lt;html&gt;&lt;b&gt;Protein ACC(s):&lt;/b&gt;&lt;br&gt;Q7L014&lt;br&gt;&lt;b&gt;Protein name(s):&lt;/b&gt;&lt;br&gt; Probable ATP-dependent RNA helicase DDX46 OS=Homo sapiens GN=DDX46 PE=1 SV=2 &lt;br&gt;&lt;b&gt;Classification case(s):&lt;/b&gt;&lt;br&gt;&lt;b&gt;6&lt;/b&gt;: Not classified&lt;br&gt;&lt;b&gt;TAX:&lt;/b&gt; [Homo sapiens]&lt;br&gt;&lt;b&gt;Gene name:&lt;/b&gt; DDX46&lt;/html&gt;" type="string"/>
			<att name="NODE_NESTED_NETWORK_IMAGE_VISIBLE" value="true" type="string"/>
			<att name="NODE_BORDER_STROKE" value="SOLID" type="string"/>
			<att name="NODE_SELECTED" value="false" type="string"/>
			<att name="NODE_TRANSPARENCY" value="255" type="string"/>
			<att name="NODE_LABEL_WIDTH" value="200" type="string"/>
			<att name="NODE_LABEL" value="Q7L014" type="string"/>
			<att name="NODE_LABEL_FONT_SIZE" value="12" type="string"/>
			<att name="NODE_LABEL_TRANSPARENCY" value="255" type="string"/>
			<att name="NODE_LABEL_COLOR" value="#000000" type="string"/>
			<att name="NODE_VISIBLE" value="true" type="string"/>
			<att name="NODE_DEPTH" value="0.0" type="string"/>
			<att name="NODE_BORDER_TRANSPARENCY" value="255" type="string"/>
			<att name="NODE_LABEL_FONT_FACE" value="Dialog,plain,12" type="string"/>
			<att name="NODE_LABEL_TRANSPARENCY" value="255" type="string"/>
		</graphics>
	</node>
	<node id="AALGLQDSDDEDAAVDIDEQIESMFNSK_ALELSGTAVPPDLEK_ASYPCMSLHGGIDQYDR_DMAAPGTSSVPAPTAGNAEK_GGTILAPTVSAK_MFDMGFEPQVMR_MIDMLAANSGR_NLGIESQDVMQQATNAILR_QEHADGLLK_QTVMFSATFPR_YEEELEINDFPQTAR" label="AALGLQDSDDEDAAVDIDEQIESMFNSK_ALELSGTAVPPDLEK_ASYPCMSLHGGIDQYDR_DMAAPGTSSVPAPTAGNAEK_GGTILAPTVSAK_MFDMGFEPQVMR_MIDMLAANSGR_NLGIESQDVMQQATNAILR_QEHADGLLK_QTVMFSATFPR_YEEELEINDFPQTAR">
		<att name="numMSRuns" value="12" type="integer"/>
		<att name="numReplicates" value="1" type="integer"/>
		<att name="PCQ_ID" value="AALGLQDSDDEDAAVDIDEQIESMFNSK_ALELSGTAVPPDLEK_ASYPCMSLHGGIDQYDR_DMAAPGTSSVPAPTAGNAEK_GGTILAPTVSAK_MFDMGFEPQVMR_MIDMLAANSGR_NLGIESQDVMQQATNAILR_QEHADGLLK_QTVMFSATFPR_YEEELEINDFPQTAR" type="string"/>
		<att name="numConnectedProteinNodes" value="1" type="integer"/>
		<att name="numPeptideSequences" value="11" type="integer"/>
		<att name="PeptideSequences" value="AALGLQDSDDEDAAVDIDEQIESMFNSK_ALELSGTAVPPDLEK_ASYPCMSLHGGIDQYDR_DMAAPGTSSVPAPTAGNAEK_GGTILAPTVSAK_MFDMGFEPQVMR_MIDMLAANSGR_NLGIESQDVMQQATNAILR_QEHADGLLK_QTVMFSATFPR_YEEELEINDFPQTAR" type="string"/>
		<att name="significant" value="0" type="integer"/>
		<att name="numProteins" value="1" type="integer"/>
		<att name="ionCount" value="52" type="integer"/>
		<att name="Rc" value="-1.3053452106917582" type="real"/>
		<att name="numPsms" value="36" type="integer"/>
		<att name="containsPTMs" value="0" type="integer"/>
		<att name="Ri" value="NaN" type="real"/>
		<att name="lightIons" value="14" type="integer"/>
		<att name="uniquePeptide" value="1" type="integer"/>
		<att name="isFiltered" value="0" type="integer"/>
		<att name="finalRatio" value="-1.3053452106917582" type="real"/>
		<att name="heavyIons" value="38" type="integer"/>
		<att name="normHeavyIons" value="14.416666666666666" type="real"/>
		<att name="uniquePeptideNode" value="1" type="integer"/>
		<att name="normLightIons" value="5.833333333333333" type="real"/>
		<att name="isProtein" value="0" type="integer"/>
		<graphics type="ROUNDRECT" h="30" w="70" width="4" outline="#000000" fill="#ffffff">
			<att name="NODE_TOOLTIP" value="&lt;html&gt;AALGLQDSDDEDAAVDIDEQIESMFNSK_ALELSGTAVPPDLEK_ASYPCMSLHGGIDQYDR_DMAAPGTSSVPAPTAGNAEK_GGTILAPTVSAK_MFDMGFEPQVMR_MIDMLAANSGR_NLGIESQDVMQQATNAILR_QEHADGLLK_QTVMFSATFPR_YEEELEINDFPQTAR&lt;br&gt;11 Peptide sequences&lt;br&gt;36 PSMs&lt;br&gt;Shared by 1 protein Nodes&lt;br&gt;Shared by 1 proteins&lt;br&gt;Detected in 12 MS runs&lt;br&gt;Detected in 1 Replicates&lt;br&gt;Ion count ratio Rc = -1.3 = log2( (0 + 3/2 + 1/2 + 0 + 4/4 + 0 + 1/3 + 0 + 4/2 + 1/2 + 0) / (0 + 5/2 + 2/2 + 4/2 + 13/4 + 3/6 + 2/3 + 2/2 + 5/2 + 2/2 + 0) )&lt;br&gt;Individual peptides in the node:&lt;br&gt;AALGLQDSDDEDAAVDIDEQIESMFNSK, 5 PSMs, Shared by 1 proteins, Detected in 3 MS Runs, Detected in 1 replicates, Rc = NaN&lt;br&gt;ALELSGTAVPPDLEK, 2 PSMs, Shared by 1 proteins, Detected in 1 MS Runs, Detected in 1 replicates, Rc = -0.7369655941662062&lt;br&gt;ASYPCMSLHGGIDQYDR, 2 PSMs, Shared by 1 proteins, Detected in 1 MS Runs, Detected in 1 replicates, Rc = -1.0&lt;br&gt;DMAAPGTSSVPAPTAGNAEK, 2 PSMs, Shared by 1 proteins, Detected in 1 MS Runs, Detected in 1 replicates, Rc = -Infinity&lt;br&gt;GGTILAPTVSAK, 4 PSMs, Shared by 1 proteins, Detected in 2 MS Runs, Detected in 1 replicates, Rc = -1.7004397181410922&lt;br&gt;MFDMGFEPQVMR, 6 PSMs, Shared by 1 proteins, Detected in 3 MS Runs, Detected in 1 replicates, Rc = -Infinity&lt;br&gt;MIDMLAANSGR, 3 PSMs, Shared by 1 proteins, Detected in 2 MS Runs, Detected in 1 replicates, Rc = -1.0&lt;br&gt;NLGIESQDVMQQATNAILR, 2 PSMs, Shared by 1 proteins, Detected in 1 MS Runs, Detected in 1 replicates, Rc = -Infinity&lt;br&gt;QEHADGLLK, 2 PSMs, Shared by 1 proteins, Detected in 1 MS Runs, Detected in 1 replicates, Rc = -0.3219280948873623&lt;br&gt;QTVMFSATFPR, 2 PSMs, Shared by 1 proteins, Detected in 1 MS Runs, Detected in 1 replicates, Rc = -1.0&lt;br&gt;YEEELEINDFPQTAR, 6 PSMs, Shared by 1 proteins, Detected in 3 MS Runs, Detected in 1 replicates, Rc = NaN&lt;br&gt;&lt;/html&gt;" type="string"/>
			<att name="NODE_NESTED_NETWORK_IMAGE_VISIBLE" value="true" type="string"/>
			<att name="NODE_BORDER_STROKE" value="SOLID" type="string"/>
			<att name="NODE_SELECTED" value="false" type="string"/>
			<att name="NODE_TRANSPARENCY" value="255" type="string"/>
			<att name="NODE_LABEL_WIDTH" value="200" type="string"/>
			<att name="NODE_LABEL" value="-1.3" type="string"/>
			<att name="NODE_LABEL_FONT_SIZE" value="12" type="string"/>
			<att name="NODE_LABEL_TRANSPARENCY" value="255" type="string"/>
			<att name="NODE_LABEL_COLOR" value="#000000" type="string"/>
			<att name="NODE_VISIBLE" value="true" type="string"/>
			<att name="NODE_DEPTH" value="0.0" type="string"/>
			<att name="NODE_BORDER_TRANSPARENCY" value="255" type="string"/>
			<att name="NODE_LABEL_FONT_FACE" value="Dialog,plain,12" type="string"/>
			<att name="NODE_LABEL_TRANSPARENCY" value="255" type="string"/>
		</graphics>
	</node>
	<node id="AVQGFFTSNNATR_DFLLPFLEEPMDTEADLQFR_DFLLPFLEEPMDTEADLQFRPR_EEAATGGGSTGEADGK_ELDTVTLEDIK_EMIDIYSTR_FNQVLDQFGEK_HDADGQATLLNLLLR_LQLDSPEDAEFIVAK_SVFPEQANNNEWAR_TAAAAAEHSQR" label="AVQGFFTSNNATR_DFLLPFLEEPMDTEADLQFR_DFLLPFLEEPMDTEADLQFRPR_EEAATGGGSTGEADGK_ELDTVTLEDIK_EMIDIYSTR_FNQVLDQFGEK_HDADGQATLLNLLLR_LQLDSPEDAEFIVAK_SVFPEQANNNEWAR_TAAAAAEHSQR">
		<att name="numMSRuns" value="7" type="integer"/>
		<att name="numReplicates" value="1" type="integer"/>
		<att name="PCQ_ID" value="AVQGFFTSNNATR_DFLLPFLEEPMDTEADLQFR_DFLLPFLEEPMDTEADLQFRPR_EEAATGGGSTGEADGK_ELDTVTLEDIK_EMIDIYSTR_FNQVLDQFGEK_HDADGQATLLNLLLR_LQLDSPEDAEFIVAK_SVFPEQANNNEWAR_TAAAAAEHSQR" type="string"/>
		<att name="numConnectedProteinNodes" value="1" type="integer"/>
		<att name="numPeptideSequences" value="11" type="integer"/>
		<att name="PeptideSequences" value="AVQGFFTSNNATR_DFLLPFLEEPMDTEADLQFR_DFLLPFLEEPMDTEADLQFRPR_EEAATGGGSTGEADGK_ELDTVTLEDIK_EMIDIYSTR_FNQVLDQFGEK_HDADGQATLLNLLLR_LQLDSPEDAEFIVAK_SVFPEQANNNEWAR_TAAAAAEHSQR" type="string"/>
		<att name="significant" value="0" type="integer"/>
		<att name="numProteins" value="1" type="integer"/>
		<att name="ionCount" value="86" type="integer"/>
		<att name="Rc" value="-0.33284387236654595" type="real"/>
		<att name="numPsms" value="29" type="integer"/>
		<att name="containsPTMs" value="0" type="integer"/>
		<att name="Ri" value="NaN" type="real"/>
		<att name="lightIons" value="40" type="integer"/>
		<att name="uniquePeptide" value="1" type="integer"/>
		<att name="isFiltered" value="0" type="integer"/>
		<att name="finalRatio" value="-0.33284387236654595" type="real"/>
		<att name="heavyIons" value="46" type="integer"/>
		<att name="normHeavyIons" value="16.583333333333336" type="real"/>
		<att name="uniquePeptideNode" value="1" type="integer"/>
		<att name="normLightIons" value="13.166666666666668" type="real"/>
		<att name="isProtein" value="0" type="integer"/>
		<graphics type="ROUNDRECT" h="30" w="70" width="4" outline="#000000" fill="#ffffff">
			<att name="NODE_TOOLTIP" value="&lt;html&gt;AVQGFFTSNNATR_DFLLPFLEEPMDTEADLQFR_DFLLPFLEEPMDTEADLQFRPR_EEAATGGGSTGEADGK_ELDTVTLEDIK_EMIDIYSTR_FNQVLDQFGEK_HDADGQATLLNLLLR_LQLDSPEDAEFIVAK_SVFPEQANNNEWAR_TAAAAAEHSQR&lt;br&gt;11 Peptide sequences&lt;br&gt;29 PSMs&lt;br&gt;Shared by 1 protein Nodes&lt;br&gt;Shared by 1 proteins&lt;br&gt;Detected in 7 MS runs&lt;br&gt;Detected in 1 Replicates&lt;br&gt;Ion count ratio Rc = -0.3 = log2( (10/6 + 4/4 + 0 + 5/2 + 4/2 + 2/2 + 10/4 + 1/2 + 1/2 + 1/2 + 2/2) / (14/6 + 3/4 + 2/1 + 5/2 + 3/2 + 1/2 + 8/4 + 1/2 + 4/2 + 2/2 + 3/2) )&lt;br&gt;Individual peptides in the node:&lt;br&gt;AVQGFFTSNNATR, 6 PSMs, Shared by 2 proteins, Detected in 1 MS Runs, Detected in 1 replicates, Rc = -0.4854268271702417&lt;br&gt;DFLLPFLEEPMDTEADLQFR, 4 PSMs, Shared by 2 proteins, Detected in 2 MS Runs, Detected in 1 replicates, Rc = 0.4150374992788437&lt;br&gt;DFLLPFLEEPMDTEADLQFRPR, 1 PSMs, Shared by 2 proteins, Detected in 1 MS Runs, Detected in 1 replicates, Rc = -Infinity&lt;br&gt;EEAATGGGSTGEADGK, 2 PSMs, Shared by 2 proteins, Detected in 1 MS Runs, Detected in 1 replicates, Rc = 0.0&lt;br&gt;ELDTVTLEDIK, 2 PSMs, Shared by 2 proteins, Detected in 1 MS Runs, Detected in 1 replicates, Rc = 0.4150374992788437&lt;br&gt;EMIDIYSTR, 2 PSMs, Shared by 2 proteins, Detected in 1 MS Runs, Detected in 1 replicates, Rc = 1.0&lt;br&gt;FNQVLDQFGEK, 4 PSMs, Shared by 2 proteins, Detected in 2 MS Runs, Detected in 1 replicates, Rc = 0.32192809488736235&lt;br&gt;HDADGQATLLNLLLR, 2 PSMs, Shared by 2 proteins, Detected in 1 MS Runs, Detected in 1 replicates, Rc = 0.0&lt;br&gt;LQLDSPEDAEFIVAK, 2 PSMs, Shared by 2 proteins, Detected in 1 MS Runs, Detected in 1 replicates, Rc = -2.0&lt;br&gt;SVFPEQANNNEWAR, 2 PSMs, Shared by 2 proteins, Detected in 1 MS Runs, Detected in 1 replicates, Rc = -1.0&lt;br&gt;TAAAAAEHSQR, 2 PSMs, Shared by 2 proteins, Detected in 1 MS Runs, Detected in 1 replicates, Rc = -0.5849625007211563&lt;br&gt;&lt;/html&gt;" type="string"/>
			<att name="NODE_NESTED_NETWORK_IMAGE_VISIBLE" value="true" type="string"/>
			<att name="NODE_BORDER_STROKE" value="SOLID" type="string"/>
			<att name="NODE_SELECTED" value="false" type="string"/>
			<att name="NODE_TRANSPARENCY" value="255" type="string"/>
			<att name="NODE_LABEL_WIDTH" value="200" type="string"/>
			<att name="NODE_LABEL" value="-0.3" type="string"/>
			<att name="NODE_LABEL_FONT_SIZE" value="12" type="string"/>
			<att name="NODE_LABEL_TRANSPARENCY" value="255" type="string"/>
			<att name="NODE_LABEL_COLOR" value="#000000" type="string"/>
			<att name="NODE_VISIBLE" value="true" type="string"/>
			<att name="NODE_DEPTH" value="0.0" type="string"/>
			<att name="NODE_BORDER_TRANSPARENCY" value="255" type="string"/>
			<att name="NODE_LABEL_FONT_FACE" value="Dialog,plain,12" type="string"/>
			<att name="NODE_LABEL_TRANSPARENCY" value="255" type="string"/>
		</graphics>
	</node>
	<node id="B4DT72 O43242" label="B4DT72 O43242">
		<att name="ProteinDescription" value="26S proteasome non-ATPase regulatory subunit 3 #### 26S proteasome non-ATPase regulatory subunit 3 OS=Homo sapiens GN=PSMD3 PE=1 SV=2 " type="string"/>
		<att name="ACC" value="B4DT72 O43242" type="string"/>
		<att name="numPeptideSequencesInProteins" value="11" type="integer"/>
		<att name="conclusiveProtein" value="0" type="integer"/>
		<att name="numConnectedPeptideNodes" value="11" type="integer"/>
		<att name="UniprotKB" value="B4DT72 O43242" type="string"/>
		<att name="numProteins" value="2" type="integer"/>
		<att name="GeneName" value="PSMD3" type="string"/>
		<att name="containsPTMs" value="0" type="integer"/>
		<att name="conclusiveProteinNode" value="1" type="integer"/>
		<att name="isFiltered" value="0" type="integer"/>
		<att name="ID" value="B4DT72 PSMD3_HUMAN" type="string"/>
		<att name="numPsmsInProtein" value="29" type="integer"/>
		<att name="Species" value="[Homo sapiens]" type="string"/>
		<att name="isProtein" value="1" type="integer"/>
		<graphics type="ELLIPSE" h="30" w="70" width="4" outline="#000000" fill="#ffffff">
			<att name="NODE_TOOLTIP" value="&lt;html&gt;&lt;b&gt;Protein ACC(s):&lt;/b&gt;&lt;br&gt;B4DT72 O43242&lt;br&gt;&lt;b&gt;Protein name(s):&lt;/b&gt;&lt;br&gt; 26S proteasome non-ATPase regulatory subunit 3&lt;br&gt;26S proteasome non-ATPase regulatory subunit 3 OS=Homo sapiens GN=PSMD3 PE=1 SV=2 &lt;br&gt;&lt;b&gt;TAX:&lt;/b&gt; [Homo sapiens]&lt;br&gt;&lt;b&gt;Gene name:&lt;/b&gt; PSMD3&lt;/html&gt;" type="string"/>
			<att name="NODE_NESTED_NETWORK_IMAGE_VISIBLE" value="true" type="string"/>
			<att name="NODE_BORDER_STROKE" value="SOLID" type="string"/>
			<att name="NODE_SELECTED" value="false" type="string"/>
			<att name="NODE_TRANSPARENCY" value="255" type="string"/>
			<att name="NODE_LABEL_WIDTH" value="200" type="string"/>
			<att name="NODE_LABEL" value="B4DT72 O43242" type="string"/>
			<att name="NODE_LABEL_FONT_SIZE" value="12" type="string"/>
			<att name="NODE_LABEL_TRANSPARENCY" value="255" type="string"/>
			<att name="NODE_LABEL_COLOR" value="#000000" type="string"/>
			<att name="NODE_VISIBLE" value="true" type="string"/>
			<att name="NODE_DEPTH" value="0.0" type="string"/>
			<att name="NODE_BORDER_TRANSPARENCY" value="255" type="string"/>
			<att name="NODE_LABEL_FONT_FACE" value="Dialog,plain,12" type="string"/>
			<att name="NODE_LABEL_TRANSPARENCY" value="255" type="string"/>
		</graphics>
	</node>
	<node id="J3KNA1 Q12840" label="J3KNA1 Q12840">
		<att name="ProteinDescription" value="Kinesin heavy chain isoform 5A" type="string"/>
		<att name="ACC" value="J3KNA1 Q12840" type="string"/>
		<att name="numPeptideSequencesInProteins" value="4" type="integer"/>
		<att name="conclusiveProtein" value="0" type="integer"/>
		<att name="numConnectedPeptideNodes" value="4" type="integer"/>
		<att name="UniprotKB" value="J3KNA1 Q12840" type="string"/>
		<att name="numProteins" value="2" type="integer"/>
		<att name="Classification2Case" value="6" type="string"/>
		<att name="GeneName" value="KIF5A" type="string"/>
		<att name="containsPTMs" value="0" type="integer"/>
		<att name="conclusiveProteinNode" value="0" type="integer"/>
		<att name="isFiltered" value="0" type="integer"/>
		<att name="ID" value="J3KNA1_HUMAN KIF5A_HUMAN" type="string"/>
		<att name="numPsmsInProtein" value="8" type="integer"/>
		<att name="Species" value="[Homo sapiens]" type="string"/>
		<att name="isProtein" value="1" type="integer"/>
		<graphics type="ELLIPSE" h="30" w="70" width="4" outline="#000000" fill="#ffffff">
			<att name="NODE_TOOLTIP" value="&lt;html&gt;&lt;b&gt;Protein ACC(s):&lt;/b&gt;&lt;br&gt;J3KNA1 Q12840&lt;br&gt;&lt;b&gt;Protein name(s):&lt;/b&gt;&lt;br&gt; Kinesin heavy chain isoform 5A&lt;br&gt;&lt;b&gt;Classification case(s):&lt;/b&gt;&lt;br&gt;&lt;b&gt;6&lt;/b&gt;: Not classified&lt;br&gt;&lt;b&gt;TAX:&lt;/b&gt; [Homo sapiens]&lt;br&gt;&lt;b&gt;Gene name:&lt;/b&gt; KIF5A&lt;/html&gt;" type="string"/>
			<att name="NODE_NESTED_NETWORK_IMAGE_VISIBLE" value="true" type="string"/>
			<att name="NODE_BORDER_STROKE" value="SOLID" type="string"/>
			<att name="NODE_SELECTED" value="false" type="string"/>
			<att name="NODE_TRANSPARENCY" value="255" type="string"/>
			<att name="NODE_LABEL_WIDTH" value="200" type="string"/>
			<att name="NODE_LABEL" value="J3KNA1 Q12840" type="string"/>
			<att name="NODE_LABEL_FONT_SIZE" value="12" type="string"/>
			<att name="NODE_LABEL_TRANSPARENCY" value="255" type="string"/>
			<att name="NODE_LABEL_COLOR" value="#000000" type="string"/>
			<att name="NODE_VISIBLE" value="true" type="string"/>
			<att name="NODE_DEPTH" value="0.0" type="string"/>
			<att name="NODE_BORDER_TRANSPARENCY" value="255" type="string"/>
			<att name="NODE_LABEL_FONT_FACE" value="Dialog,plain,12" type="string"/>
			<att name="NODE_LABEL_TRANSPARENCY" value="255" type="string"/>
		</graphics>
	</node>
	<node id="EVLQALEELAVNYDQK_ISFLENNLEQLTK_LYLVDLAGSEK" label="EVLQALEELAVNYDQK_ISFLENNLEQLTK_LYLVDLAGSEK">
		<att name="numMSRuns" value="2" type="integer"/>
		<att name="numReplicates" value="1" type="integer"/>
		<att name="PCQ_ID" value="EVLQALEELAVNYDQK_ISFLENNLEQLTK_LYLVDLAGSEK" type="string"/>
		<att name="numConnectedProteinNodes" value="3" type="integer"/>
		<att name="numPeptideSequences" value="3" type="integer"/>
		<att name="PeptideSequences" value="EVLQALEELAVNYDQK_ISFLENNLEQLTK_LYLVDLAGSEK" type="string"/>
		<att name="significant" value="0" type="integer"/>
		<att name="numProteins" value="5" type="integer"/>
		<att name="ionCount" value="19" type="integer"/>
		<att name="Rc" value="-0.7776075786635519" type="real"/>
		<att name="numPsms" value="6" type="integer"/>
		<att name="containsPTMs" value="0" type="integer"/>
		<att name="Ri" value="NaN" type="real"/>
		<att name="lightIons" value="7" type="integer"/>
		<att name="uniquePeptide" value="0" type="integer"/>
		<att name="isFiltered" value="0" type="integer"/>
		<att name="finalRatio" value="-0.7776075786635519" type="real"/>
		<att name="heavyIons" value="12" type="integer"/>
		<att name="normHeavyIons" value="6.0" type="real"/>
		<att name="uniquePeptideNode" value="0" type="integer"/>
		<att name="normLightIons" value="3.5" type="real"/>
		<att name="isProtein" value="0" type="integer"/>
		<graphics type="ROUNDRECT" h="30" w="70" width="4" outline="#000000" fill="#ffffff">
			<att name="NODE_TOOLTIP" value="&lt;html&gt;EVLQALEELAVNYDQK_ISFLENNLEQLTK_LYLVDLAGSEK&lt;br&gt;3 Peptide sequences&lt;br&gt;6 PSMs&lt;br&gt;Shared by 3 protein Nodes&lt;br&gt;Shared by 5 proteins&lt;br&gt;Detected in 2 MS runs&lt;br&gt;Detected in 1 Replicates&lt;br&gt;Ion count ratio Rc = -0.8 = log2( (2/2 + 1/2 + 4/2) / (3/2 + 4/2 + 5/2) )&lt;br&gt;Individual peptides in the node:&lt;br&gt;EVLQALEELAVNYDQK, 2 PSMs, Shared by 5 proteins, Detected in 1 MS Runs, Detected in 1 replicates, Rc = -0.5849625007211563&lt;br&gt;ISFLENNLEQLTK, 2 PSMs, Shared by 5 proteins, Detected in 1 MS Runs, Detected in 1 replicates, Rc = -2.0&lt;br&gt;LYLVDLAGSEK, 2 PSMs, Shared by 5 proteins, Detected in 1 MS Runs, Detected in 1 replicates, Rc = -0.3219280948873623&lt;br&gt;&lt;/html&gt;" type="string"/>
			<att name="NODE_NESTED_NETWORK_IMAGE_VISIBLE" value="true" type="string"/>
			<att name="NODE_BORDER_STROKE" value="SOLID" type="string"/>
			<att name="NODE_SELECTED" value="false" type="string"/>
			<att name="NODE_TRANSPARENCY" value="255" type="string"/>
			<att name="NODE_LABEL_WIDTH" value="200" type="string"/>
			<att name="NODE_LABEL" value="-0.8" type="string"/>
			<att name="NODE_LABEL_FONT_SIZE" value="12" type="string"/>
			<att name="NODE_LABEL_TRANSPARENCY" value="255" type="string"/>
			<att name="NODE_LABEL_COLOR" value="#000000" type="string"/>
			<att name="NODE_VISIBLE" value="true" type="string"/>
			<att name="NODE_DEPTH" value="0.0" type="string"/>
			<att name="NODE_BORDER_TRANSPARENCY" value="255" type="string"/>
			<att name="NODE_LABEL_FONT_FACE" value="Dialog,plain,12" type="string"/>
			<att name="NODE_LABEL_TRANSPARENCY" value="255" type="string"/>
		</graphics>
	</node>
	<node id="E9PET8 O60282" label="E9PET8 O60282">
		<att name="ProteinDescription" value="Kinesin heavy chain isoform 5C" type="string"/>
		<att name="ACC" value="E9PET8 O60282" type="string"/>
		<att name="numPeptideSequencesInProteins" value="3" type="integer"/>
		<att name="conclusiveProtein" value="0" type="integer"/>
		<att name="numConnectedPeptideNodes" value="3" type="integer"/>
		<att name="UniprotKB" value="E9PET8 O60282" type="string"/>
		<att name="numProteins" value="2" type="integer"/>
		<att name="Classification2Case" value="6" type="string"/>
		<att name="GeneName" value="KIF5C" type="string"/>
		<att name="containsPTMs" value="0" type="integer"/>
		<att name="conclusiveProteinNode" value="0" type="integer"/>
		<att name="isFiltered" value="0" type="integer"/>
		<att name="ID" value="E9PET8 KIF5C_HUMAN" type="string"/>
		<att name="numPsmsInProtein" value="6" type="integer"/>
		<att name="Species" value="[Homo sapiens]" type="string"/>
		<att name="isProtein" value="1" type="integer"/>
		<graphics type="ELLIPSE" h="30" w="70" width="4" outline="#000000" fill="#ffffff">
			<att name="NODE_TOOLTIP" value="&lt;html&gt;&lt;b&gt;Protein ACC(s):&lt;/b&gt;&lt;br&gt;E9PET8 O60282&lt;br&gt;&lt;b&gt;Protein name(s):&lt;/b&gt;&lt;br&gt; Kinesin heavy chain isoform 5C&lt;br&gt;&lt;b&gt;Classification case(s):&lt;/b&gt;&lt;br&gt;&lt;b&gt;6&lt;/b&gt;: Not classified&lt;br&gt;&lt;b&gt;TAX:&lt;/b&gt; [Homo sapiens]&lt;br&gt;&lt;b&gt;Gene name:&lt;/b&gt; KIF5C&lt;/html&gt;" type="string"/>
			<att name="NODE_NESTED_NETWORK_IMAGE_VISIBLE" value="true" type="string"/>
			<att name="NODE_BORDER_STROKE" value="SOLID" type="string"/>
			<att name="NODE_SELECTED" value="false" type="string"/>
			<att name="NODE_TRANSPARENCY" value="255" type="string"/>
			<att name="NODE_LABEL_WIDTH" value="200" type="string"/>
			<att name="NODE_LABEL" value="E9PET8 O60282" type="string"/>
			<att name="NODE_LABEL_FONT_SIZE" value="12" type="string"/>
			<att name="NODE_LABEL_TRANSPARENCY" value="255" type="string"/>
			<att name="NODE_LABEL_COLOR" value="#000000" type="string"/>
			<att name="NODE_VISIBLE" value="true" type="string"/>
			<att name="NODE_DEPTH" value="0.0" type="string"/>
			<att name="NODE_BORDER_TRANSPARENCY" value="255" type="string"/>
			<att name="NODE_LABEL_FONT_FACE" value="Dialog,plain,12" type="string"/>
			<att name="NODE_LABEL_TRANSPARENCY" value="255" type="string"/>
		</graphics>
	</node>
	<node id="AAEMMASLLK_DITLTNDKPATAIGVIGNFTDAER_DQDNMQAELNR_GGGAFVQNSQPVAVR_LITDLQDQNQK_NGETVPIDEQFDKEK_NTIQWLENELNR_QAVEQQIQSHR_QISSLRDEVEAK_QLDDKDEEINQQSQLVEK_QLEESVDALSEELVQLR_QLESTQTESNKK_SAEIDSDDTGGSAAQK_SATLASIDAELQK_SLSALGNVISALAEGSTYVPYR_STLLFGQR" label="AAEMMASLLK_DITLTNDKPATAIGVIGNFTDAER_DQDNMQAELNR_GGGAFVQNSQPVAVR_LITDLQDQNQK_NGETVPIDEQFDKEK_NTIQWLENELNR_QAVEQQIQSHR_QISSLRDEVEAK_QLDDKDEEINQQSQLVEK_QLEESVDALSEELVQLR_QLESTQTESNKK_SAEIDSDDTGGSAAQK_SATLASIDAELQK_SLSALGNVISALAEGSTYVPYR_STLLFGQR">
		<att name="numMSRuns" value="9" type="integer"/>
		<att name="numReplicates" value="1" type="integer"/>
		<att name="PCQ_ID" value="AAEMMASLLK_DITLTNDKPATAIGVIGNFTDAER_DQDNMQAELNR_GGGAFVQNSQPVAVR_LITDLQDQNQK_NGETVPIDEQFDKEK_NTIQWLENELNR_QAVEQQIQSHR_QISSLRDEVEAK_QLDDKDEEINQQSQLVEK_QLEESVDALSEELVQLR_QLESTQTESNKK_SAEIDSDDTGGSAAQK_SATLASIDAELQK_SLSALGNVISALAEGSTYVPYR_STLLFGQR" type="string"/>
		<att name="numConnectedProteinNodes" value="1" type="integer"/>
		<att name="numPeptideSequences" value="16" type="integer"/>
		<att name="PeptideSequences" value="AAEMMASLLK_DITLTNDKPATAIGVIGNFTDAER_DQDNMQAELNR_GGGAFVQNSQPVAVR_LITDLQDQNQK_NGETVPIDEQFDKEK_NTIQWLENELNR_QAVEQQIQSHR_QISSLRDEVEAK_QLDDKDEEINQQSQLVEK_QLEESVDALSEELVQLR_QLESTQTESNKK_SAEIDSDDTGGSAAQK_SATLASIDAELQK_SLSALGNVISALAEGSTYVPYR_STLLFGQR" type="string"/>
		<att name="significant" value="0" type="integer"/>
		<att name="numProteins" value="1" type="integer"/>
		<att name="ionCount" value="107" type="integer"/>
		<att name="Rc" value="-0.6446254220194956" type="real"/>
		<att name="numPsms" value="51" type="integer"/>
		<att name="containsPTMs" value="0" type="integer"/>
		<att name="Ri" value="NaN" type="real"/>
		<att name="lightIons" value="43" type="integer"/>
		<att name="uniquePeptide" value="1" type="integer"/>
		<att name="isFiltered" value="0" type="integer"/>
		<att name="finalRatio" value="-0.6446254220194956" type="real"/>
		<att name="heavyIons" value="64" type="integer"/>
		<att name="normHeavyIons" value="23.45" type="real"/>
		<att name="uniquePeptideNode" value="1" type="integer"/>
		<att name="normLightIons" value="15.0" type="real"/>
		<att name="isProtein" value="0" type="integer"/>
		<graphics type="ROUNDRECT" h="30" w="70" width="4" outline="#000000" fill="#ffffff">
			<att name="NODE_TOOLTIP" value="&lt;html&gt;AAEMMASLLK_DITLTNDKPATAIGVIGNFTDAER_DQDNMQAELNR_GGGAFVQNSQPVAVR_LITDLQDQNQK_NGETVPIDEQFDKEK_NTIQWLENELNR_QAVEQQIQSHR_QISSLRDEVEAK_QLDDKDEEINQQSQLVEK_QLEESVDALSEELVQLR_QLESTQTESNKK_SAEIDSDDTGGSAAQK_SATLASIDAELQK_SLSALGNVISALAEGSTYVPYR_STLLFGQR&lt;br&gt;16 Peptide sequences&lt;br&gt;51 PSMs&lt;br&gt;Shared by 1 protein Nodes&lt;br&gt;Shared by 1 proteins&lt;br&gt;Detected in 9 MS runs&lt;br&gt;Detected in 1 Replicates&lt;br&gt;Ion count ratio Rc = -0.6 = log2( (3/2 + 4/10 + 3/2 + 3/4 + 3/2 + 1/2 + 0 + 7/4 + 1/2 + 0 + 0 + 8/5 + 5/2 + 3/2 + 0 + 2/2) / (6/2 + 7/10 + 2/2 + 6/4 + 3/2 + 3/2 + 1/2 + 5/4 + 5/2 + 1/2 + 0 + 10/5 + 6/2 + 6/2 + 0 + 3/2) )&lt;br&gt;Individual peptides in the node:&lt;br&gt;AAEMMASLLK, 2 PSMs, Shared by 1 proteins, Detected in 1 MS Runs, Detected in 1 replicates, Rc = -1.0&lt;br&gt;DITLTNDKPATAIGVIGNFTDAER, 10 PSMs, Shared by 1 proteins, Detected in 2 MS Runs, Detected in 1 replicates, Rc = -0.8073549220576043&lt;br&gt;DQDNMQAELNR, 2 PSMs, Shared by 1 proteins, Detected in 1 MS Runs, Detected in 1 replicates, Rc = 0.5849625007211562&lt;br&gt;GGGAFVQNSQPVAVR, 4 PSMs, Shared by 1 proteins, Detected in 2 MS Runs, Detected in 1 replicates, Rc = -1.0&lt;br&gt;LITDLQDQNQK, 2 PSMs, Shared by 1 proteins, Detected in 1 MS Runs, Detected in 1 replicates, Rc = 0.0&lt;br&gt;NGETVPIDEQFDKEK, 2 PSMs, Shared by 1 proteins, Detected in 1 MS Runs, Detected in 1 replicates, Rc = -1.5849625007211563&lt;br&gt;NTIQWLENELNR, 2 PSMs, Shared by 1 proteins, Detected in 1 MS Runs, Detected in 1 replicates, Rc = -Infinity&lt;br&gt;QAVEQQIQSHR, 4 PSMs, Shared by 1 proteins, Detected in 2 MS Runs, Detected in 1 replicates, Rc = 0.4854268271702417&lt;br&gt;QISSLRDEVEAK, 2 PSMs, Shared by 1 proteins, Detected in 1 MS Runs, Detected in 1 replicates, Rc = -2.321928094887362&lt;br&gt;QLDDKDEEINQQSQLVEK, 2 PSMs, Shared by 1 proteins, Detected in 1 MS Runs, Detected in 1 replicates, Rc = -Infinity&lt;br&gt;QLEESVDALSEELVQLR, 2 PSMs, Shared by 1 proteins, Detected in 1 MS Runs, Detected in 1 replicates, Rc = NaN&lt;br&gt;QLESTQTESNKK, 5 PSMs, Shared by 1 proteins, Detected in 1 MS Runs, Detected in 1 replicates, Rc = -0.3219280948873623&lt;br&gt;SAEIDSDDTGGSAAQK, 2 PSMs, Shared by 1 proteins, Detected in 1 MS Runs, Detected in 1 replicates, Rc = -0.2630344058337938&lt;br&gt;SATLASIDAELQK, 2 PSMs, Shared by 1 proteins, Detected in 1 MS Runs, Detected in 1 replicates, Rc = -1.0&lt;br&gt;SLSALGNVISALAEGSTYVPYR, 6 PSMs, Shared by 1 proteins, Detected in 3 MS Runs, Detected in 1 replicates, Rc = NaN&lt;br&gt;STLLFGQR, 2 PSMs, Shared by 1 proteins, Detected in 1 MS Runs, Detected in 1 replicates, Rc = -0.5849625007211563&lt;br&gt;&lt;/html&gt;" type="string"/>
			<att name="NODE_NESTED_NETWORK_IMAGE_VISIBLE" value="true" type="string"/>
			<att name="NODE_BORDER_STROKE" value="SOLID" type="string"/>
			<att name="NODE_SELECTED" value="false" type="string"/>
			<att name="NODE_TRANSPARENCY" value="255" type="string"/>
			<att name="NODE_LABEL_WIDTH" value="200" type="string"/>
			<att name="NODE_LABEL" value="-0.6" type="string"/>
			<att name="NODE_LABEL_FONT_SIZE" value="12" type="string"/>
			<att name="NODE_LABEL_TRANSPARENCY" value="255" type="string"/>
			<att name="NODE_LABEL_COLOR" value="#000000" type="string"/>
			<att name="NODE_VISIBLE" value="true" type="string"/>
			<att name="NODE_DEPTH" value="0.0" type="string"/>
			<att name="NODE_BORDER_TRANSPARENCY" value="255" type="string"/>
			<att name="NODE_LABEL_FONT_FACE" value="Dialog,plain,12" type="string"/>
			<att name="NODE_LABEL_TRANSPARENCY" value="255" type="string"/>
		</graphics>
	</node>
	<node id="P33176" label="P33176">
		<att name="ProteinDescription" value="Kinesin-1 heavy chain OS=Homo sapiens GN=KIF5B PE=1 SV=1 " type="string"/>
		<att name="ACC" value="P33176" type="string"/>
		<att name="numPeptideSequencesInProteins" value="20" type="integer"/>
		<att name="conclusiveProtein" value="0" type="integer"/>
		<att name="numConnectedPeptideNodes" value="20" type="integer"/>
		<att name="UniprotKB" value="P33176" type="string"/>
		<att name="numProteins" value="1" type="integer"/>
		<att name="Classification2Case" value="6" type="string"/>
		<att name="GeneName" value="KIF5B" type="string"/>
		<att name="containsPTMs" value="0" type="integer"/>
		<att name="conclusiveProteinNode" value="1" type="integer"/>
		<att name="isFiltered" value="0" type="integer"/>
		<att name="ID" value="KINH_HUMAN" type="string"/>
		<att name="numPsmsInProtein" value="59" type="integer"/>
		<att name="Species" value="[Homo sapiens]" type="string"/>
		<att name="isProtein" value="1" type="integer"/>
		<graphics type="ELLIPSE" h="30" w="70" width="4" outline="#000000" fill="#ffffff">
			<att name="NODE_TOOLTIP" value="&lt;html&gt;&lt;b&gt;Protein ACC(s):&lt;/b&gt;&lt;br&gt;P33176&lt;br&gt;&lt;b&gt;Protein name(s):&lt;/b&gt;&lt;br&gt; Kinesin-1 heavy chain OS=Homo sapiens GN=KIF5B PE=1 SV=1 &lt;br&gt;&lt;b&gt;Classification case(s):&lt;/b&gt;&lt;br&gt;&lt;b&gt;6&lt;/b&gt;: Not classified&lt;br&gt;&lt;b&gt;TAX:&lt;/b&gt; [Homo sapiens]&lt;br&gt;&lt;b&gt;Gene name:&lt;/b&gt; KIF5B&lt;/html&gt;" type="string"/>
			<att name="NODE_NESTED_NETWORK_IMAGE_VISIBLE" value="true" type="string"/>
			<att name="NODE_BORDER_STROKE" value="SOLID" type="string"/>
			<att name="NODE_SELECTED" value="false" type="string"/>
			<att name="NODE_TRANSPARENCY" value="255" type="string"/>
			<att name="NODE_LABEL_WIDTH" value="200" type="string"/>
			<att name="NODE_LABEL" value="P33176" type="string"/>
			<att name="NODE_LABEL_FONT_SIZE" value="12" type="string"/>
			<att name="NODE_LABEL_TRANSPARENCY" value="255" type="string"/>
			<att name="NODE_LABEL_COLOR" value="#000000" type="string"/>
			<att name="NODE_VISIBLE" value="true" type="string"/>
			<att name="NODE_DEPTH" value="0.0" type="string"/>
			<att name="NODE_BORDER_TRANSPARENCY" value="255" type="string"/>
			<att name="NODE_LABEL_FONT_FACE" value="Dialog,plain,12" type="string"/>
			<att name="NODE_LABEL_TRANSPARENCY" value="255" type="string"/>
		</graphics>
	</node>
	<node id="TNLSVHEDK" label="TNLSVHEDK">
		<att name="numMSRuns" value="1" type="integer"/>
		<att name="numReplicates" value="1" type="integer"/>
		<att name="PCQ_ID" value="TNLSVHEDK" type="string"/>
		<att name="numConnectedProteinNodes" value="2" type="integer"/>
		<att name="numPeptideSequences" value="1" type="integer"/>
		<att name="PeptideSequences" value="TNLSVHEDK" type="string"/>
		<att name="significant" value="0" type="integer"/>
		<att name="numProteins" value="3" type="integer"/>
		<att name="ionCount" value="9" type="integer"/>
		<att name="Rc" value="-0.3219280948873623" type="real"/>
		<att name="numPsms" value="2" type="integer"/>
		<att name="containsPTMs" value="0" type="integer"/>
		<att name="Ri" value="NaN" type="real"/>
		<att name="lightIons" value="4" type="integer"/>
		<att name="uniquePeptide" value="0" type="integer"/>
		<att name="isFiltered" value="0" type="integer"/>
		<att name="finalRatio" value="-0.3219280948873623" type="real"/>
		<att name="heavyIons" value="5" type="integer"/>
		<att name="normHeavyIons" value="2.5" type="real"/>
		<att name="uniquePeptideNode" value="0" type="integer"/>
		<att name="normLightIons" value="2.0" type="real"/>
		<att name="isProtein" value="0" type="integer"/>
		<graphics type="ROUNDRECT" h="30" w="70" width="4" outline="#000000" fill="#ffffff">
			<att name="NODE_TOOLTIP" value="&lt;html&gt;TNLSVHEDK&lt;br&gt;1 Peptide sequences&lt;br&gt;2 PSMs&lt;br&gt;Shared by 2 protein Nodes&lt;br&gt;Shared by 3 proteins&lt;br&gt;Detected in 1 MS runs&lt;br&gt;Detected in 1 Replicates&lt;br&gt;Ion count ratio Rc = -0.3 = log2( (4/2) / (5/2) )&lt;br&gt;Individual peptides in the node:&lt;br&gt;TNLSVHEDK, 2 PSMs, Shared by 3 proteins, Detected in 1 MS Runs, Detected in 1 replicates, Rc = -0.3219280948873623&lt;br&gt;&lt;/html&gt;" type="string"/>
			<att name="NODE_NESTED_NETWORK_IMAGE_VISIBLE" value="true" type="string"/>
			<att name="NODE_BORDER_STROKE" value="SOLID" type="string"/>
			<att name="NODE_SELECTED" value="false" type="string"/>
			<att name="NODE_TRANSPARENCY" value="255" type="string"/>
			<att name="NODE_LABEL_WIDTH" value="200" type="string"/>
			<att name="NODE_LABEL" value="-0.3" type="string"/>
			<att name="NODE_LABEL_FONT_SIZE" value="12" type="string"/>
			<att name="NODE_LABEL_TRANSPARENCY" value="255" type="string"/>
			<att name="NODE_LABEL_COLOR" value="#000000" type="string"/>
			<att name="NODE_VISIBLE" value="true" type="string"/>
			<att name="NODE_DEPTH" value="0.0" type="string"/>
			<att name="NODE_BORDER_TRANSPARENCY" value="255" type="string"/>
			<att name="NODE_LABEL_FONT_FACE" value="Dialog,plain,12" type="string"/>
			<att name="NODE_LABEL_TRANSPARENCY" value="255" type="string"/>
		</graphics>
	</node>
	<node id="C9JWH7" label="C9JWH7">
		<att name="ProteinDescription" value="Eukaryotic translation initiation factor 4 gamma 1 (Fragment)" type="string"/>
		<att name="ACC" value="C9JWH7" type="string"/>
		<att name="numPeptideSequencesInProteins" value="1" type="integer"/>
		<att name="conclusiveProtein" value="1" type="integer"/>
		<att name="numConnectedPeptideNodes" value="1" type="integer"/>
		<att name="UniprotKB" value="C9JWH7" type="string"/>
		<att name="numProteins" value="1" type="integer"/>
		<att name="Classification2Case" value="6" type="string"/>
		<att name="GeneName" value="EIF4G1" type="string"/>
		<att name="containsPTMs" value="0" type="integer"/>
		<att name="conclusiveProteinNode" value="0" type="integer"/>
		<att name="isFiltered" value="0" type="integer"/>
		<att name="ID" value="C9JWH7_HUMAN" type="string"/>
		<att name="numPsmsInProtein" value="6" type="integer"/>
		<att name="Species" value="[Homo sapiens]" type="string"/>
		<att name="isProtein" value="1" type="integer"/>
		<graphics type="ELLIPSE" h="30" w="70" width="4" outline="#000000" fill="#ffffff">
			<att name="NODE_TOOLTIP" value="&lt;html&gt;&lt;b&gt;Protein ACC(s):&lt;/b&gt;&lt;br&gt;C9JWH7&lt;br&gt;&lt;b&gt;Protein name(s):&lt;/b&gt;&lt;br&gt; Eukaryotic translation initiation factor 4 gamma 1 (Fragment)&lt;br&gt;&lt;b&gt;Classification case(s):&lt;/b&gt;&lt;br&gt;&lt;b&gt;6&lt;/b&gt;: Not classified&lt;br&gt;&lt;b&gt;TAX:&lt;/b&gt; [Homo sapiens]&lt;br&gt;&lt;b&gt;Gene name:&lt;/b&gt; EIF4G1&lt;/html&gt;" type="string"/>
			<att name="NODE_NESTED_NETWORK_IMAGE_VISIBLE" value="true" type="string"/>
			<att name="NODE_BORDER_STROKE" value="SOLID" type="string"/>
			<att name="NODE_SELECTED" value="false" type="string"/>
			<att name="NODE_TRANSPARENCY" value="255" type="string"/>
			<att name="NODE_LABEL_WIDTH" value="200" type="string"/>
			<att name="NODE_LABEL" value="C9JWH7" type="string"/>
			<att name="NODE_LABEL_FONT_SIZE" value="12" type="string"/>
			<att name="NODE_LABEL_TRANSPARENCY" value="255" type="string"/>
			<att name="NODE_LABEL_COLOR" value="#000000" type="string"/>
			<att name="NODE_VISIBLE" value="true" type="string"/>
			<att name="NODE_DEPTH" value="0.0" type="string"/>
			<att name="NODE_BORDER_TRANSPARENCY" value="255" type="string"/>
			<att name="NODE_LABEL_FONT_FACE" value="Dialog,plain,12" type="string"/>
			<att name="NODE_LABEL_TRANSPARENCY" value="255" type="string"/>
		</graphics>
	</node>
	<node id="TASTPTPPQTGGGLEPQANGETPQVAVIVRPDDR" label="TASTPTPPQTGGGLEPQANGETPQVAVIVRPDDR">
		<att name="numMSRuns" value="3" type="integer"/>
		<att name="numReplicates" value="1" type="integer"/>
		<att name="PCQ_ID" value="TASTPTPPQTGGGLEPQANGETPQVAVIVRPDDR" type="string"/>
		<att name="numConnectedProteinNodes" value="5" type="integer"/>
		<att name="numPeptideSequences" value="1" type="integer"/>
		<att name="PeptideSequences" value="TASTPTPPQTGGGLEPQANGETPQVAVIVRPDDR" type="string"/>
		<att name="significant" value="0" type="integer"/>
		<att name="numProteins" value="12" type="integer"/>
		<att name="ionCount" value="9" type="integer"/>
		<att name="Rc" value="-1.8073549220576042" type="real"/>
		<att name="numPsms" value="6" type="integer"/>
		<att name="containsPTMs" value="0" type="integer"/>
		<att name="Ri" value="NaN" type="real"/>
		<att name="lightIons" value="2" type="integer"/>
		<att name="uniquePeptide" value="0" type="integer"/>
		<att name="isFiltered" value="0" type="integer"/>
		<att name="finalRatio" value="-1.8073549220576042" type="real"/>
		<att name="heavyIons" value="7" type="integer"/>
		<att name="normHeavyIons" value="1.1666666666666667" type="real"/>
		<att name="uniquePeptideNode" value="0" type="integer"/>
		<att name="normLightIons" value="0.3333333333333333" type="real"/>
		<att name="isProtein" value="0" type="integer"/>
		<graphics type="ROUNDRECT" h="30" w="70" width="4" outline="#000000" fill="#ffffff">
			<att name="NODE_TOOLTIP" value="&lt;html&gt;TASTPTPPQTGGGLEPQANGETPQVAVIVRPDDR&lt;br&gt;1 Peptide sequences&lt;br&gt;6 PSMs&lt;br&gt;Shared by 5 protein Nodes&lt;br&gt;Shared by 12 proteins&lt;br&gt;Detected in 3 MS runs&lt;br&gt;Detected in 1 Replicates&lt;br&gt;Ion count ratio Rc = -1.8 = log2( (2/6) / (7/6) )&lt;br&gt;Individual peptides in the node:&lt;br&gt;TASTPTPPQTGGGLEPQANGETPQVAVIVRPDDR, 6 PSMs, Shared by 15 proteins, Detected in 3 MS Runs, Detected in 1 replicates, Rc = -1.8073549220576042&lt;br&gt;&lt;/html&gt;" type="string"/>
			<att name="NODE_NESTED_NETWORK_IMAGE_VISIBLE" value="true" type="string"/>
			<att name="NODE_BORDER_STROKE" value="SOLID" type="string"/>
			<att name="NODE_SELECTED" value="false" type="string"/>
			<att name="NODE_TRANSPARENCY" value="255" type="string"/>
			<att name="NODE_LABEL_WIDTH" value="200" type="string"/>
			<att name="NODE_LABEL" value="-1.8" type="string"/>
			<att name="NODE_LABEL_FONT_SIZE" value="12" type="string"/>
			<att name="NODE_LABEL_TRANSPARENCY" value="255" type="string"/>
			<att name="NODE_LABEL_COLOR" value="#000000" type="string"/>
			<att name="NODE_VISIBLE" value="true" type="string"/>
			<att name="NODE_DEPTH" value="0.0" type="string"/>
			<att name="NODE_BORDER_TRANSPARENCY" value="255" type="string"/>
			<att name="NODE_LABEL_FONT_FACE" value="Dialog,plain,12" type="string"/>
			<att name="NODE_LABEL_TRANSPARENCY" value="255" type="string"/>
		</graphics>
	</node>
	<node id="E7EUU4 E7EX73 E9PGM1 Q04637" label="E7EUU4 E7EX73 E9PGM1 Q04637">
		<att name="ProteinDescription" value="Eukaryotic translation initiation factor 4 gamma 1 OS=Homo sapiens GN=EIF4G1 PE=4 SV=1  #### Eukaryotic translation initiation factor 4 gamma 1" type="string"/>
		<att name="ACC" value="E7EUU4 E7EX73 E9PGM1 Q04637" type="string"/>
		<att name="numPeptideSequencesInProteins" value="19" type="integer"/>
		<att name="conclusiveProtein" value="0" type="integer"/>
		<att name="numConnectedPeptideNodes" value="19" type="integer"/>
		<att name="UniprotKB" value="E7EUU4 E7EX73 E9PGM1 Q04637" type="string"/>
		<att name="numProteins" value="4" type="integer"/>
		<att name="Classification2Case" value="6" type="string"/>
		<att name="GeneName" value="EIF4G1" type="string"/>
		<att name="containsPTMs" value="0" type="integer"/>
		<att name="conclusiveProteinNode" value="0" type="integer"/>
		<att name="isFiltered" value="0" type="integer"/>
		<att name="ID" value="E7EUU4_HUMAN E7EX73_HUMAN E9PGM1_HUMAN IF4G1_HUMAN" type="string"/>
		<att name="numPsmsInProtein" value="110" type="integer"/>
		<att name="Species" value="[Homo sapiens]" type="string"/>
		<att name="isProtein" value="1" type="integer"/>
		<graphics type="ELLIPSE" h="30" w="70" width="4" outline="#000000" fill="#ffffff">
			<att name="NODE_TOOLTIP" value="&lt;html&gt;&lt;b&gt;Protein ACC(s):&lt;/b&gt;&lt;br&gt;E7EUU4 E7EX73 E9PGM1 Q04637&lt;br&gt;&lt;b&gt;Protein name(s):&lt;/b&gt;&lt;br&gt; Eukaryotic translation initiation factor 4 gamma 1 OS=Homo sapiens GN=EIF4G1 PE=4 SV=1 &lt;br&gt;Eukaryotic translation initiation factor 4 gamma 1&lt;br&gt;&lt;b&gt;Classification case(s):&lt;/b&gt;&lt;br&gt;&lt;b&gt;6&lt;/b&gt;: Not classified&lt;br&gt;&lt;b&gt;TAX:&lt;/b&gt; [Homo sapiens]&lt;br&gt;&lt;b&gt;Gene name:&lt;/b&gt; EIF4G1&lt;/html&gt;" type="string"/>
			<att name="NODE_NESTED_NETWORK_IMAGE_VISIBLE" value="true" type="string"/>
			<att name="NODE_BORDER_STROKE" value="SOLID" type="string"/>
			<att name="NODE_SELECTED" value="false" type="string"/>
			<att name="NODE_TRANSPARENCY" value="255" type="string"/>
			<att name="NODE_LABEL_WIDTH" value="200" type="string"/>
			<att name="NODE_LABEL" value="E7EUU4 E7EX73 E9PGM1 Q04637" type="string"/>
			<att name="NODE_LABEL_FONT_SIZE" value="12" type="string"/>
			<att name="NODE_LABEL_TRANSPARENCY" value="255" type="string"/>
			<att name="NODE_LABEL_COLOR" value="#000000" type="string"/>
			<att name="NODE_VISIBLE" value="true" type="string"/>
			<att name="NODE_DEPTH" value="0.0" type="string"/>
			<att name="NODE_BORDER_TRANSPARENCY" value="255" type="string"/>
			<att name="NODE_LABEL_FONT_FACE" value="Dialog,plain,12" type="string"/>
			<att name="NODE_LABEL_TRANSPARENCY" value="255" type="string"/>
		</graphics>
	</node>
	<node id="C9J2Z7 C9J6B6 C9JF13 C9K073" label="C9J2Z7 C9J6B6 C9JF13 C9K073">
		<att name="ProteinDescription" value="Eukaryotic translation initiation factor 4 gamma 1 (Fragment)" type="string"/>
		<att name="ACC" value="C9J2Z7 C9J6B6 C9JF13 C9K073" type="string"/>
		<att name="numPeptideSequencesInProteins" value="9" type="integer"/>
		<att name="conclusiveProtein" value="0" type="integer"/>
		<att name="numConnectedPeptideNodes" value="9" type="integer"/>
		<att name="UniprotKB" value="C9J2Z7 C9J6B6 C9JF13 C9K073" type="string"/>
		<att name="numProteins" value="4" type="integer"/>
		<att name="Classification2Case" value="6" type="string"/>
		<att name="GeneName" value="EIF4G1" type="string"/>
		<att name="containsPTMs" value="0" type="integer"/>
		<att name="conclusiveProteinNode" value="0" type="integer"/>
		<att name="isFiltered" value="0" type="integer"/>
		<att name="ID" value="C9J2Z7_HUMAN C9J6B6_HUMAN C9JF13_HUMAN C9K073_HUMAN" type="string"/>
		<att name="numPsmsInProtein" value="41" type="integer"/>
		<att name="Species" value="[Homo sapiens]" type="string"/>
		<att name="isProtein" value="1" type="integer"/>
		<graphics type="ELLIPSE" h="30" w="70" width="4" outline="#000000" fill="#ffffff">
			<att name="NODE_TOOLTIP" value="&lt;html&gt;&lt;b&gt;Protein ACC(s):&lt;/b&gt;&lt;br&gt;C9J2Z7 C9J6B6 C9JF13 C9K073&lt;br&gt;&lt;b&gt;Protein name(s):&lt;/b&gt;&lt;br&gt; Eukaryotic translation initiation factor 4 gamma 1 (Fragment)&lt;br&gt;&lt;b&gt;Classification case(s):&lt;/b&gt;&lt;br&gt;&lt;b&gt;6&lt;/b&gt;: Not classified&lt;br&gt;&lt;b&gt;TAX:&lt;/b&gt; [Homo sapiens]&lt;br&gt;&lt;b&gt;Gene name:&lt;/b&gt; EIF4G1&lt;/html&gt;" type="string"/>
			<att name="NODE_NESTED_NETWORK_IMAGE_VISIBLE" value="true" type="string"/>
			<att name="NODE_BORDER_STROKE" value="SOLID" type="string"/>
			<att name="NODE_SELECTED" value="false" type="string"/>
			<att name="NODE_TRANSPARENCY" value="255" type="string"/>
			<att name="NODE_LABEL_WIDTH" value="200" type="string"/>
			<att name="NODE_LABEL" value="C9J2Z7 C9J6B6 C9JF13 C9K073" type="string"/>
			<att name="NODE_LABEL_FONT_SIZE" value="12" type="string"/>
			<att name="NODE_LABEL_TRANSPARENCY" value="255" type="string"/>
			<att name="NODE_LABEL_COLOR" value="#000000" type="string"/>
			<att name="NODE_VISIBLE" value="true" type="string"/>
			<att name="NODE_DEPTH" value="0.0" type="string"/>
			<att name="NODE_BORDER_TRANSPARENCY" value="255" type="string"/>
			<att name="NODE_LABEL_FONT_FACE" value="Dialog,plain,12" type="string"/>
			<att name="NODE_LABEL_TRANSPARENCY" value="255" type="string"/>
		</graphics>
	</node>
	<node id="ETGEPYRLSPEPTPLAEPILEVEVTLSK" label="ETGEPYRLSPEPTPLAEPILEVEVTLSK">
		<att name="numMSRuns" value="4" type="integer"/>
		<att name="numReplicates" value="1" type="integer"/>
		<att name="PCQ_ID" value="ETGEPYRLSPEPTPLAEPILEVEVTLSK" type="string"/>
		<att name="numConnectedProteinNodes" value="3" type="integer"/>
		<att name="numPeptideSequences" value="1" type="integer"/>
		<att name="PeptideSequences" value="ETGEPYRLSPEPTPLAEPILEVEVTLSK" type="string"/>
		<att name="significant" value="0" type="integer"/>
		<att name="numProteins" value="11" type="integer"/>
		<att name="ionCount" value="0" type="integer"/>
		<att name="Rc" value="NaN" type="real"/>
		<att name="numPsms" value="5" type="integer"/>
		<att name="containsPTMs" value="0" type="integer"/>
		<att name="Ri" value="NaN" type="real"/>
		<att name="lightIons" value="0" type="integer"/>
		<att name="uniquePeptide" value="0" type="integer"/>
		<att name="isFiltered" value="0" type="integer"/>
		<att name="finalRatio" value="NaN" type="real"/>
		<att name="heavyIons" value="0" type="integer"/>
		<att name="uniquePeptideNode" value="0" type="integer"/>
		<att name="isProtein" value="0" type="integer"/>
		<graphics type="ROUNDRECT" h="30" w="70" width="4" outline="#000000" fill="#ffffff">
			<att name="NODE_TOOLTIP" value="&lt;html&gt;ETGEPYRLSPEPTPLAEPILEVEVTLSK&lt;br&gt;1 Peptide sequences&lt;br&gt;5 PSMs&lt;br&gt;Shared by 3 protein Nodes&lt;br&gt;Shared by 11 proteins&lt;br&gt;Detected in 4 MS runs&lt;br&gt;Detected in 1 Replicates&lt;br&gt;Ion count ratio Rc = N/A = log2( () / () )&lt;br&gt;Individual peptides in the node:&lt;br&gt;ETGEPYRLSPEPTPLAEPILEVEVTLSK, 5 PSMs, Shared by 11 proteins, Detected in 4 MS Runs, Detected in 1 replicates, Peptide with no PSM ratios = NaN&lt;br&gt;&lt;/html&gt;" type="string"/>
			<att name="NODE_NESTED_NETWORK_IMAGE_VISIBLE" value="true" type="string"/>
			<att name="NODE_BORDER_STROKE" value="SOLID" type="string"/>
			<att name="NODE_SELECTED" value="false" type="string"/>
			<att name="NODE_TRANSPARENCY" value="255" type="string"/>
			<att name="NODE_LABEL_WIDTH" value="200" type="string"/>
			<att name="NODE_LABEL" value="N/A" type="string"/>
			<att name="NODE_LABEL_FONT_SIZE" value="12" type="string"/>
			<att name="NODE_LABEL_TRANSPARENCY" value="255" type="string"/>
			<att name="NODE_LABEL_COLOR" value="#000000" type="string"/>
			<att name="NODE_VISIBLE" value="true" type="string"/>
			<att name="NODE_DEPTH" value="0.0" type="string"/>
			<att name="NODE_BORDER_TRANSPARENCY" value="255" type="string"/>
			<att name="NODE_LABEL_FONT_FACE" value="Dialog,plain,12" type="string"/>
			<att name="NODE_LABEL_TRANSPARENCY" value="255" type="string"/>
		</graphics>
	</node>
	<node id="C9J556 C9JSU8 C9JWW9" label="C9J556 C9JSU8 C9JWW9">
		<att name="ProteinDescription" value="Eukaryotic translation initiation factor 4 gamma 1 (Fragment)" type="string"/>
		<att name="ACC" value="C9J556 C9JSU8 C9JWW9" type="string"/>
		<att name="numPeptideSequencesInProteins" value="2" type="integer"/>
		<att name="conclusiveProtein" value="0" type="integer"/>
		<att name="numConnectedPeptideNodes" value="2" type="integer"/>
		<att name="UniprotKB" value="C9J556 C9JSU8 C9JWW9" type="string"/>
		<att name="numProteins" value="3" type="integer"/>
		<att name="Classification2Case" value="6" type="string"/>
		<att name="GeneName" value="EIF4G1" type="string"/>
		<att name="containsPTMs" value="0" type="integer"/>
		<att name="conclusiveProteinNode" value="0" type="integer"/>
		<att name="isFiltered" value="0" type="integer"/>
		<att name="ID" value="C9J556_HUMAN C9JSU8_HUMAN C9JWW9_HUMAN" type="string"/>
		<att name="numPsmsInProtein" value="11" type="integer"/>
		<att name="Species" value="[Homo sapiens]" type="string"/>
		<att name="isProtein" value="1" type="integer"/>
		<graphics type="ELLIPSE" h="30" w="70" width="4" outline="#000000" fill="#ffffff">
			<att name="NODE_TOOLTIP" value="&lt;html&gt;&lt;b&gt;Protein ACC(s):&lt;/b&gt;&lt;br&gt;C9J556 C9JSU8 C9JWW9&lt;br&gt;&lt;b&gt;Protein name(s):&lt;/b&gt;&lt;br&gt; Eukaryotic translation initiation factor 4 gamma 1 (Fragment)&lt;br&gt;&lt;b&gt;Classification case(s):&lt;/b&gt;&lt;br&gt;&lt;b&gt;6&lt;/b&gt;: Not classified&lt;br&gt;&lt;b&gt;TAX:&lt;/b&gt; [Homo sapiens]&lt;br&gt;&lt;b&gt;Gene name:&lt;/b&gt; EIF4G1&lt;/html&gt;" type="string"/>
			<att name="NODE_NESTED_NETWORK_IMAGE_VISIBLE" value="true" type="string"/>
			<att name="NODE_BORDER_STROKE" value="SOLID" type="string"/>
			<att name="NODE_SELECTED" value="false" type="string"/>
			<att name="NODE_TRANSPARENCY" value="255" type="string"/>
			<att name="NODE_LABEL_WIDTH" value="200" type="string"/>
			<att name="NODE_LABEL" value="C9J556 C9JSU8 C9JWW9" type="string"/>
			<att name="NODE_LABEL_FONT_SIZE" value="12" type="string"/>
			<att name="NODE_LABEL_TRANSPARENCY" value="255" type="string"/>
			<att name="NODE_LABEL_COLOR" value="#000000" type="string"/>
			<att name="NODE_VISIBLE" value="true" type="string"/>
			<att name="NODE_DEPTH" value="0.0" type="string"/>
			<att name="NODE_BORDER_TRANSPARENCY" value="255" type="string"/>
			<att name="NODE_LABEL_FONT_FACE" value="Dialog,plain,12" type="string"/>
			<att name="NODE_LABEL_TRANSPARENCY" value="255" type="string"/>
		</graphics>
	</node>
	<node id="EANPAVPEVENQPPAGSNPGPESEGSGVPPRPEEADETWDSK_EAVGDLLDAFK_GGEELLPPESTPIPANLSQNLEAAAATQVAVSVPK_GGPGGELPR_GVIDLIFEK_IIATVLMTEDIK_LQGINCGPDFTPSFANLGR" label="EANPAVPEVENQPPAGSNPGPESEGSGVPPRPEEADETWDSK_EAVGDLLDAFK_GGEELLPPESTPIPANLSQNLEAAAATQVAVSVPK_GGPGGELPR_GVIDLIFEK_IIATVLMTEDIK_LQGINCGPDFTPSFANLGR">
		<att name="numMSRuns" value="8" type="integer"/>
		<att name="numReplicates" value="1" type="integer"/>
		<att name="PCQ_ID" value="EANPAVPEVENQPPAGSNPGPESEGSGVPPRPEEADETWDSK_EAVGDLLDAFK_GGEELLPPESTPIPANLSQNLEAAAATQVAVSVPK_GGPGGELPR_GVIDLIFEK_IIATVLMTEDIK_LQGINCGPDFTPSFANLGR" type="string"/>
		<att name="numConnectedProteinNodes" value="3" type="integer"/>
		<att name="numPeptideSequences" value="7" type="integer"/>
		<att name="PeptideSequences" value="EANPAVPEVENQPPAGSNPGPESEGSGVPPRPEEADETWDSK_EAVGDLLDAFK_GGEELLPPESTPIPANLSQNLEAAAATQVAVSVPK_GGPGGELPR_GVIDLIFEK_IIATVLMTEDIK_LQGINCGPDFTPSFANLGR" type="string"/>
		<att name="significant" value="0" type="integer"/>
		<att name="numProteins" value="8" type="integer"/>
		<att name="ionCount" value="70" type="integer"/>
		<att name="Rc" value="-0.8408348935048958" type="real"/>
		<att name="numPsms" value="30" type="integer"/>
		<att name="containsPTMs" value="0" type="integer"/>
		<att name="Ri" value="NaN" type="real"/>
		<att name="lightIons" value="27" type="integer"/>
		<att name="uniquePeptide" value="0" type="integer"/>
		<att name="isFiltered" value="0" type="integer"/>
		<att name="finalRatio" value="-0.8408348935048958" type="real"/>
		<att name="heavyIons" value="43" type="integer"/>
		<att name="normHeavyIons" value="10.716666666666667" type="real"/>
		<att name="uniquePeptideNode" value="0" type="integer"/>
		<att name="normLightIons" value="5.983333333333334" type="real"/>
		<att name="isProtein" value="0" type="integer"/>
		<graphics type="ROUNDRECT" h="30" w="70" width="4" outline="#000000" fill="#ffffff">
			<att name="NODE_TOOLTIP" value="&lt;html&gt;EANPAVPEVENQPPAGSNPGPESEGSGVPPRPEEADETWDSK_EAVGDLLDAFK_GGEELLPPESTPIPANLSQNLEAAAATQVAVSVPK_GGPGGELPR_GVIDLIFEK_IIATVLMTEDIK_LQGINCGPDFTPSFANLGR&lt;br&gt;7 Peptide sequences&lt;br&gt;30 PSMs&lt;br&gt;Shared by 3 protein Nodes&lt;br&gt;Shared by 8 proteins&lt;br&gt;Detected in 8 MS runs&lt;br&gt;Detected in 1 Replicates&lt;br&gt;Ion count ratio Rc = -0.8 = log2( (1/4 + 2/2 + 4/10 + 0 + 17/6 + 3/2 + 0) / (0 + 5/2 + 13/10 + 3/2 + 16/6 + 5/2 + 1/4) )&lt;br&gt;Individual peptides in the node:&lt;br&gt;EANPAVPEVENQPPAGSNPGPESEGSGVPPRPEEADETWDSK, 4 PSMs, Shared by 11 proteins, Detected in 1 MS Runs, Detected in 1 replicates, Rc = Infinity&lt;br&gt;EAVGDLLDAFK, 2 PSMs, Shared by 11 proteins, Detected in 1 MS Runs, Detected in 1 replicates, Rc = -1.3219280948873622&lt;br&gt;GGEELLPPESTPIPANLSQNLEAAAATQVAVSVPK, 10 PSMs, Shared by 11 proteins, Detected in 3 MS Runs, Detected in 1 replicates, Rc = -1.7004397181410922&lt;br&gt;GGPGGELPR, 2 PSMs, Shared by 11 proteins, Detected in 1 MS Runs, Detected in 1 replicates, Rc = -Infinity&lt;br&gt;GVIDLIFEK, 6 PSMs, Shared by 11 proteins, Detected in 3 MS Runs, Detected in 1 replicates, Rc = 0.0874628412503394&lt;br&gt;IIATVLMTEDIK, 2 PSMs, Shared by 11 proteins, Detected in 1 MS Runs, Detected in 1 replicates, Rc = -0.7369655941662062&lt;br&gt;LQGINCGPDFTPSFANLGR, 4 PSMs, Shared by 11 proteins, Detected in 2 MS Runs, Detected in 1 replicates, Rc = -Infinity&lt;br&gt;&lt;/html&gt;" type="string"/>
			<att name="NODE_NESTED_NETWORK_IMAGE_VISIBLE" value="true" type="string"/>
			<att name="NODE_BORDER_STROKE" value="SOLID" type="string"/>
			<att name="NODE_SELECTED" value="false" type="string"/>
			<att name="NODE_TRANSPARENCY" value="255" type="string"/>
			<att name="NODE_LABEL_WIDTH" value="200" type="string"/>
			<att name="NODE_LABEL" value="-0.8" type="string"/>
			<att name="NODE_LABEL_FONT_SIZE" value="12" type="string"/>
			<att name="NODE_LABEL_TRANSPARENCY" value="255" type="string"/>
			<att name="NODE_LABEL_COLOR" value="#000000" type="string"/>
			<att name="NODE_VISIBLE" value="true" type="string"/>
			<att name="NODE_DEPTH" value="0.0" type="string"/>
			<att name="NODE_BORDER_TRANSPARENCY" value="255" type="string"/>
			<att name="NODE_LABEL_FONT_FACE" value="Dialog,plain,12" type="string"/>
			<att name="NODE_LABEL_TRANSPARENCY" value="255" type="string"/>
		</graphics>
	</node>
	<node id="H7C044" label="H7C044">
		<att name="ProteinDescription" value="Eukaryotic translation initiation factor 4 gamma 1 (Fragment)" type="string"/>
		<att name="ACC" value="H7C044" type="string"/>
		<att name="numPeptideSequencesInProteins" value="4" type="integer"/>
		<att name="conclusiveProtein" value="0" type="integer"/>
		<att name="numConnectedPeptideNodes" value="4" type="integer"/>
		<att name="UniprotKB" value="H7C044" type="string"/>
		<att name="numProteins" value="1" type="integer"/>
		<att name="Classification2Case" value="6" type="string"/>
		<att name="GeneName" value="EIF4G1" type="string"/>
		<att name="containsPTMs" value="0" type="integer"/>
		<att name="conclusiveProteinNode" value="0" type="integer"/>
		<att name="isFiltered" value="0" type="integer"/>
		<att name="ID" value="H7C044_HUMAN" type="string"/>
		<att name="numPsmsInProtein" value="18" type="integer"/>
		<att name="Species" value="[Homo sapiens]" type="string"/>
		<att name="isProtein" value="1" type="integer"/>
		<graphics type="ELLIPSE" h="30" w="70" width="4" outline="#000000" fill="#ffffff">
			<att name="NODE_TOOLTIP" value="&lt;html&gt;&lt;b&gt;Protein ACC(s):&lt;/b&gt;&lt;br&gt;H7C044&lt;br&gt;&lt;b&gt;Protein name(s):&lt;/b&gt;&lt;br&gt; Eukaryotic translation initiation factor 4 gamma 1 (Fragment)&lt;br&gt;&lt;b&gt;Classification case(s):&lt;/b&gt;&lt;br&gt;&lt;b&gt;6&lt;/b&gt;: Not classified&lt;br&gt;&lt;b&gt;TAX:&lt;/b&gt; [Homo sapiens]&lt;br&gt;&lt;b&gt;Gene name:&lt;/b&gt; EIF4G1&lt;/html&gt;" type="string"/>
			<att name="NODE_NESTED_NETWORK_IMAGE_VISIBLE" value="true" type="string"/>
			<att name="NODE_BORDER_STROKE" value="SOLID" type="string"/>
			<att name="NODE_SELECTED" value="false" type="string"/>
			<att name="NODE_TRANSPARENCY" value="255" type="string"/>
			<att name="NODE_LABEL_WIDTH" value="200" type="string"/>
			<att name="NODE_LABEL" value="H7C044" type="string"/>
			<att name="NODE_LABEL_FONT_SIZE" value="12" type="string"/>
			<att name="NODE_LABEL_TRANSPARENCY" value="255" type="string"/>
			<att name="NODE_LABEL_COLOR" value="#000000" type="string"/>
			<att name="NODE_VISIBLE" value="true" type="string"/>
			<att name="NODE_DEPTH" value="0.0" type="string"/>
			<att name="NODE_BORDER_TRANSPARENCY" value="255" type="string"/>
			<att name="NODE_LABEL_FONT_FACE" value="Dialog,plain,12" type="string"/>
			<att name="NODE_LABEL_TRANSPARENCY" value="255" type="string"/>
		</graphics>
	</node>
	<node id="FSALQQAVPTESTDNR_FSALQQAVPTESTDNRR_GLPLVDDGGWNTVPISK_GSSGGSGAKPSDAASEAAR" label="FSALQQAVPTESTDNR_FSALQQAVPTESTDNRR_GLPLVDDGGWNTVPISK_GSSGGSGAKPSDAASEAAR">
		<att name="numMSRuns" value="5" type="integer"/>
		<att name="numReplicates" value="1" type="integer"/>
		<att name="PCQ_ID" value="FSALQQAVPTESTDNR_FSALQQAVPTESTDNRR_GLPLVDDGGWNTVPISK_GSSGGSGAKPSDAASEAAR" type="string"/>
		<att name="numConnectedProteinNodes" value="3" type="integer"/>
		<att name="numPeptideSequences" value="4" type="integer"/>
		<att name="PeptideSequences" value="FSALQQAVPTESTDNR_FSALQQAVPTESTDNRR_GLPLVDDGGWNTVPISK_GSSGGSGAKPSDAASEAAR" type="string"/>
		<att name="significant" value="0" type="integer"/>
		<att name="numProteins" value="5" type="integer"/>
		<att name="ionCount" value="46" type="integer"/>
		<att name="Rc" value="-1.423211430724544" type="real"/>
		<att name="numPsms" value="18" type="integer"/>
		<att name="containsPTMs" value="0" type="integer"/>
		<att name="Ri" value="NaN" type="real"/>
		<att name="lightIons" value="12" type="integer"/>
		<att name="uniquePeptide" value="0" type="integer"/>
		<att name="isFiltered" value="0" type="integer"/>
		<att name="finalRatio" value="-1.423211430724544" type="real"/>
		<att name="heavyIons" value="34" type="integer"/>
		<att name="normHeavyIons" value="7.375" type="real"/>
		<att name="uniquePeptideNode" value="0" type="integer"/>
		<att name="normLightIons" value="2.75" type="real"/>
		<att name="isProtein" value="0" type="integer"/>
		<graphics type="ROUNDRECT" h="30" w="70" width="4" outline="#000000" fill="#ffffff">
			<att name="NODE_TOOLTIP" value="&lt;html&gt;FSALQQAVPTESTDNR_FSALQQAVPTESTDNRR_GLPLVDDGGWNTVPISK_GSSGGSGAKPSDAASEAAR&lt;br&gt;4 Peptide sequences&lt;br&gt;18 PSMs&lt;br&gt;Shared by 3 protein Nodes&lt;br&gt;Shared by 5 proteins&lt;br&gt;Detected in 5 MS runs&lt;br&gt;Detected in 1 Replicates&lt;br&gt;Ion count ratio Rc = -1.4 = log2( (3/2 + 0 + 8/8 + 1/4) / (3/2 + 6/4 + 15/8 + 10/4) )&lt;br&gt;Individual peptides in the node:&lt;br&gt;FSALQQAVPTESTDNR, 2 PSMs, Shared by 8 proteins, Detected in 1 MS Runs, Detected in 1 replicates, Rc = 0.0&lt;br&gt;FSALQQAVPTESTDNRR, 4 PSMs, Shared by 8 proteins, Detected in 2 MS Runs, Detected in 1 replicates, Rc = -Infinity&lt;br&gt;GLPLVDDGGWNTVPISK, 8 PSMs, Shared by 8 proteins, Detected in 3 MS Runs, Detected in 1 replicates, Rc = -0.9068905956085187&lt;br&gt;GSSGGSGAKPSDAASEAAR, 4 PSMs, Shared by 8 proteins, Detected in 2 MS Runs, Detected in 1 replicates, Rc = -3.321928094887362&lt;br&gt;&lt;/html&gt;" type="string"/>
			<att name="NODE_NESTED_NETWORK_IMAGE_VISIBLE" value="true" type="string"/>
			<att name="NODE_BORDER_STROKE" value="SOLID" type="string"/>
			<att name="NODE_SELECTED" value="false" type="string"/>
			<att name="NODE_TRANSPARENCY" value="255" type="string"/>
			<att name="NODE_LABEL_WIDTH" value="200" type="string"/>
			<att name="NODE_LABEL" value="-1.4" type="string"/>
			<att name="NODE_LABEL_FONT_SIZE" value="12" type="string"/>
			<att name="NODE_LABEL_TRANSPARENCY" value="255" type="string"/>
			<att name="NODE_LABEL_COLOR" value="#000000" type="string"/>
			<att name="NODE_VISIBLE" value="true" type="string"/>
			<att name="NODE_DEPTH" value="0.0" type="string"/>
			<att name="NODE_BORDER_TRANSPARENCY" value="255" type="string"/>
			<att name="NODE_LABEL_FONT_FACE" value="Dialog,plain,12" type="string"/>
			<att name="NODE_LABEL_TRANSPARENCY" value="255" type="string"/>
		</graphics>
	</node>
	<node id="D3DNT2 E9PFM1 G5E9S1" label="D3DNT2 E9PFM1 G5E9S1">
		<att name="ProteinDescription" value="Eukaryotic translation initiation factor 4 gamma 1" type="string"/>
		<att name="ACC" value="D3DNT2 E9PFM1 G5E9S1" type="string"/>
		<att name="numPeptideSequencesInProteins" value="18" type="integer"/>
		<att name="conclusiveProtein" value="0" type="integer"/>
		<att name="numConnectedPeptideNodes" value="18" type="integer"/>
		<att name="UniprotKB" value="D3DNT2 E9PFM1 G5E9S1" type="string"/>
		<att name="numProteins" value="3" type="integer"/>
		<att name="Classification2Case" value="6" type="string"/>
		<att name="containsPTMs" value="0" type="integer"/>
		<att name="conclusiveProteinNode" value="0" type="integer"/>
		<att name="isFiltered" value="0" type="integer"/>
		<att name="ID" value="D3DNT2 E9PFM1 G5E9S1" type="string"/>
		<att name="numPsmsInProtein" value="50" type="integer"/>
		<att name="Species" value="[Homo sapiens]" type="string"/>
		<att name="isProtein" value="1" type="integer"/>
		<graphics type="ELLIPSE" h="30" w="70" width="4" outline="#000000" fill="#ffffff">
			<att name="NODE_TOOLTIP" value="&lt;html&gt;&lt;b&gt;Protein ACC(s):&lt;/b&gt;&lt;br&gt;D3DNT2 E9PFM1 G5E9S1&lt;br&gt;&lt;b&gt;Protein name(s):&lt;/b&gt;&lt;br&gt; Eukaryotic translation initiation factor 4 gamma 1&lt;br&gt;&lt;b&gt;Classification case(s):&lt;/b&gt;&lt;br&gt;&lt;b&gt;6&lt;/b&gt;: Not classified&lt;br&gt;&lt;b&gt;TAX:&lt;/b&gt; [Homo sapiens]&lt;br&gt;&lt;b&gt;Gene name:&lt;/b&gt; &lt;/html&gt;" type="string"/>
			<att name="NODE_NESTED_NETWORK_IMAGE_VISIBLE" value="true" type="string"/>
			<att name="NODE_BORDER_STROKE" value="SOLID" type="string"/>
			<att name="NODE_SELECTED" value="false" type="string"/>
			<att name="NODE_TRANSPARENCY" value="255" type="string"/>
			<att name="NODE_LABEL_WIDTH" value="200" type="string"/>
			<att name="NODE_LABEL" value="D3DNT2 E9PFM1 G5E9S1" type="string"/>
			<att name="NODE_LABEL_FONT_SIZE" value="12" type="string"/>
			<att name="NODE_LABEL_TRANSPARENCY" value="255" type="string"/>
			<att name="NODE_LABEL_COLOR" value="#000000" type="string"/>
			<att name="NODE_VISIBLE" value="true" type="string"/>
			<att name="NODE_DEPTH" value="0.0" type="string"/>
			<att name="NODE_BORDER_TRANSPARENCY" value="255" type="string"/>
			<att name="NODE_LABEL_FONT_FACE" value="Dialog,plain,12" type="string"/>
			<att name="NODE_LABEL_TRANSPARENCY" value="255" type="string"/>
		</graphics>
	</node>
	<node id="AALSEEELEKK_EAALPPVSPLK_EDAFYSWESSKDPAEQQGK_MFFDALYDEDVVK" label="AALSEEELEKK_EAALPPVSPLK_EDAFYSWESSKDPAEQQGK_MFFDALYDEDVVK">
		<att name="numMSRuns" value="4" type="integer"/>
		<att name="numReplicates" value="1" type="integer"/>
		<att name="PCQ_ID" value="AALSEEELEKK_EAALPPVSPLK_EDAFYSWESSKDPAEQQGK_MFFDALYDEDVVK" type="string"/>
		<att name="numConnectedProteinNodes" value="2" type="integer"/>
		<att name="numPeptideSequences" value="4" type="integer"/>
		<att name="PeptideSequences" value="AALSEEELEKK_EAALPPVSPLK_EDAFYSWESSKDPAEQQGK_MFFDALYDEDVVK" type="string"/>
		<att name="significant" value="0" type="integer"/>
		<att name="numProteins" value="4" type="integer"/>
		<att name="ionCount" value="27" type="integer"/>
		<att name="Rc" value="-1.2410080995037949" type="real"/>
		<att name="numPsms" value="7" type="integer"/>
		<att name="containsPTMs" value="0" type="integer"/>
		<att name="Ri" value="NaN" type="real"/>
		<att name="lightIons" value="8" type="integer"/>
		<att name="uniquePeptide" value="0" type="integer"/>
		<att name="isFiltered" value="0" type="integer"/>
		<att name="finalRatio" value="-1.2410080995037949" type="real"/>
		<att name="heavyIons" value="19" type="integer"/>
		<att name="normHeavyIons" value="13.0" type="real"/>
		<att name="uniquePeptideNode" value="0" type="integer"/>
		<att name="normLightIons" value="5.5" type="real"/>
		<att name="isProtein" value="0" type="integer"/>
		<graphics type="ROUNDRECT" h="30" w="70" width="4" outline="#000000" fill="#ffffff">
			<att name="NODE_TOOLTIP" value="&lt;html&gt;AALSEEELEKK_EAALPPVSPLK_EDAFYSWESSKDPAEQQGK_MFFDALYDEDVVK&lt;br&gt;4 Peptide sequences&lt;br&gt;7 PSMs&lt;br&gt;Shared by 2 protein Nodes&lt;br&gt;Shared by 4 proteins&lt;br&gt;Detected in 4 MS runs&lt;br&gt;Detected in 1 Replicates&lt;br&gt;Ion count ratio Rc = -1.2 = log2( (3/2 + 3/1 + 0 + 2/2) / (8/2 + 7/1 + 1/2 + 3/2) )&lt;br&gt;Individual peptides in the node:&lt;br&gt;AALSEEELEKK, 2 PSMs, Shared by 7 proteins, Detected in 1 MS Runs, Detected in 1 replicates, Rc = -1.4150374992788437&lt;br&gt;EAALPPVSPLK, 1 PSMs, Shared by 7 proteins, Detected in 1 MS Runs, Detected in 1 replicates, Rc = -1.222392421336448&lt;br&gt;EDAFYSWESSKDPAEQQGK, 2 PSMs, Shared by 7 proteins, Detected in 1 MS Runs, Detected in 1 replicates, Rc = -Infinity&lt;br&gt;MFFDALYDEDVVK, 2 PSMs, Shared by 7 proteins, Detected in 1 MS Runs, Detected in 1 replicates, Rc = -0.5849625007211563&lt;br&gt;&lt;/html&gt;" type="string"/>
			<att name="NODE_NESTED_NETWORK_IMAGE_VISIBLE" value="true" type="string"/>
			<att name="NODE_BORDER_STROKE" value="SOLID" type="string"/>
			<att name="NODE_SELECTED" value="false" type="string"/>
			<att name="NODE_TRANSPARENCY" value="255" type="string"/>
			<att name="NODE_LABEL_WIDTH" value="200" type="string"/>
			<att name="NODE_LABEL" value="-1.2" type="string"/>
			<att name="NODE_LABEL_FONT_SIZE" value="12" type="string"/>
			<att name="NODE_LABEL_TRANSPARENCY" value="255" type="string"/>
			<att name="NODE_LABEL_COLOR" value="#000000" type="string"/>
			<att name="NODE_VISIBLE" value="true" type="string"/>
			<att name="NODE_DEPTH" value="0.0" type="string"/>
			<att name="NODE_BORDER_TRANSPARENCY" value="255" type="string"/>
			<att name="NODE_LABEL_FONT_FACE" value="Dialog,plain,12" type="string"/>
			<att name="NODE_LABEL_TRANSPARENCY" value="255" type="string"/>
		</graphics>
	</node>
	<node id="EFLPEGQDIGAFVAEQK_VEYTLGEESEAPGQR" label="EFLPEGQDIGAFVAEQK_VEYTLGEESEAPGQR">
		<att name="numMSRuns" value="4" type="integer"/>
		<att name="numReplicates" value="1" type="integer"/>
		<att name="PCQ_ID" value="EFLPEGQDIGAFVAEQK_VEYTLGEESEAPGQR" type="string"/>
		<att name="numConnectedProteinNodes" value="3" type="integer"/>
		<att name="numPeptideSequences" value="2" type="integer"/>
		<att name="PeptideSequences" value="EFLPEGQDIGAFVAEQK_VEYTLGEESEAPGQR" type="string"/>
		<att name="significant" value="0" type="integer"/>
		<att name="numProteins" value="5" type="integer"/>
		<att name="ionCount" value="38" type="integer"/>
		<att name="Rc" value="-1.3142473578057385" type="real"/>
		<att name="numPsms" value="38" type="integer"/>
		<att name="containsPTMs" value="0" type="integer"/>
		<att name="Ri" value="NaN" type="real"/>
		<att name="lightIons" value="9" type="integer"/>
		<att name="uniquePeptide" value="0" type="integer"/>
		<att name="isFiltered" value="0" type="integer"/>
		<att name="finalRatio" value="-1.3142473578057385" type="real"/>
		<att name="heavyIons" value="29" type="integer"/>
		<att name="normHeavyIons" value="2.341666666666667" type="real"/>
		<att name="uniquePeptideNode" value="0" type="integer"/>
		<att name="normLightIons" value="0.9416666666666667" type="real"/>
		<att name="isProtein" value="0" type="integer"/>
		<graphics type="ROUNDRECT" h="30" w="70" width="4" outline="#000000" fill="#ffffff">
			<att name="NODE_TOOLTIP" value="&lt;html&gt;EFLPEGQDIGAFVAEQK_VEYTLGEESEAPGQR&lt;br&gt;2 Peptide sequences&lt;br&gt;38 PSMs&lt;br&gt;Shared by 3 protein Nodes&lt;br&gt;Shared by 5 proteins&lt;br&gt;Detected in 4 MS runs&lt;br&gt;Detected in 1 Replicates&lt;br&gt;Ion count ratio Rc = -1.3 = log2( (7/8 + 2/30) / (15/8 + 14/30) )&lt;br&gt;Individual peptides in the node:&lt;br&gt;EFLPEGQDIGAFVAEQK, 8 PSMs, Shared by 8 proteins, Detected in 2 MS Runs, Detected in 1 replicates, Rc = -1.0995356735509143&lt;br&gt;VEYTLGEESEAPGQR, 30 PSMs, Shared by 8 proteins, Detected in 2 MS Runs, Detected in 1 replicates, Rc = -2.8073549220576046&lt;br&gt;&lt;/html&gt;" type="string"/>
			<att name="NODE_NESTED_NETWORK_IMAGE_VISIBLE" value="true" type="string"/>
			<att name="NODE_BORDER_STROKE" value="SOLID" type="string"/>
			<att name="NODE_SELECTED" value="false" type="string"/>
			<att name="NODE_TRANSPARENCY" value="255" type="string"/>
			<att name="NODE_LABEL_WIDTH" value="200" type="string"/>
			<att name="NODE_LABEL" value="-1.3" type="string"/>
			<att name="NODE_LABEL_FONT_SIZE" value="12" type="string"/>
			<att name="NODE_LABEL_TRANSPARENCY" value="255" type="string"/>
			<att name="NODE_LABEL_COLOR" value="#000000" type="string"/>
			<att name="NODE_VISIBLE" value="true" type="string"/>
			<att name="NODE_DEPTH" value="0.0" type="string"/>
			<att name="NODE_BORDER_TRANSPARENCY" value="255" type="string"/>
			<att name="NODE_LABEL_FONT_FACE" value="Dialog,plain,12" type="string"/>
			<att name="NODE_LABEL_TRANSPARENCY" value="255" type="string"/>
		</graphics>
	</node>
	<node id="H7C0V6" label="H7C0V6">
		<att name="ProteinDescription" value="Eukaryotic translation initiation factor 4 gamma 1 (Fragment)" type="string"/>
		<att name="ACC" value="H7C0V6" type="string"/>
		<att name="numPeptideSequencesInProteins" value="2" type="integer"/>
		<att name="conclusiveProtein" value="0" type="integer"/>
		<att name="numConnectedPeptideNodes" value="2" type="integer"/>
		<att name="UniprotKB" value="H7C0V6" type="string"/>
		<att name="numProteins" value="1" type="integer"/>
		<att name="Classification2Case" value="6" type="string"/>
		<att name="GeneName" value="EIF4G1" type="string"/>
		<att name="containsPTMs" value="0" type="integer"/>
		<att name="conclusiveProteinNode" value="0" type="integer"/>
		<att name="isFiltered" value="0" type="integer"/>
		<att name="ID" value="H7C0V6_HUMAN" type="string"/>
		<att name="numPsmsInProtein" value="38" type="integer"/>
		<att name="Species" value="[Homo sapiens]" type="string"/>
		<att name="isProtein" value="1" type="integer"/>
		<graphics type="ELLIPSE" h="30" w="70" width="4" outline="#000000" fill="#ffffff">
			<att name="NODE_TOOLTIP" value="&lt;html&gt;&lt;b&gt;Protein ACC(s):&lt;/b&gt;&lt;br&gt;H7C0V6&lt;br&gt;&lt;b&gt;Protein name(s):&lt;/b&gt;&lt;br&gt; Eukaryotic translation initiation factor 4 gamma 1 (Fragment)&lt;br&gt;&lt;b&gt;Classification case(s):&lt;/b&gt;&lt;br&gt;&lt;b&gt;6&lt;/b&gt;: Not classified&lt;br&gt;&lt;b&gt;TAX:&lt;/b&gt; [Homo sapiens]&lt;br&gt;&lt;b&gt;Gene name:&lt;/b&gt; EIF4G1&lt;/html&gt;" type="string"/>
			<att name="NODE_NESTED_NETWORK_IMAGE_VISIBLE" value="true" type="string"/>
			<att name="NODE_BORDER_STROKE" value="SOLID" type="string"/>
			<att name="NODE_SELECTED" value="false" type="string"/>
			<att name="NODE_TRANSPARENCY" value="255" type="string"/>
			<att name="NODE_LABEL_WIDTH" value="200" type="string"/>
			<att name="NODE_LABEL" value="H7C0V6" type="string"/>
			<att name="NODE_LABEL_FONT_SIZE" value="12" type="string"/>
			<att name="NODE_LABEL_TRANSPARENCY" value="255" type="string"/>
			<att name="NODE_LABEL_COLOR" value="#000000" type="string"/>
			<att name="NODE_VISIBLE" value="true" type="string"/>
			<att name="NODE_DEPTH" value="0.0" type="string"/>
			<att name="NODE_BORDER_TRANSPARENCY" value="255" type="string"/>
			<att name="NODE_LABEL_FONT_FACE" value="Dialog,plain,12" type="string"/>
			<att name="NODE_LABEL_TRANSPARENCY" value="255" type="string"/>
		</graphics>
	</node>
	<node id="ELLEQISAFDNVPR_GQEADLEAGGEEVPEANGSAGK_LPEHPEGGEPEDDEAPAK" label="ELLEQISAFDNVPR_GQEADLEAGGEEVPEANGSAGK_LPEHPEGGEPEDDEAPAK">
		<att name="numMSRuns" value="4" type="integer"/>
		<att name="numReplicates" value="1" type="integer"/>
		<att name="PCQ_ID" value="ELLEQISAFDNVPR_GQEADLEAGGEEVPEANGSAGK_LPEHPEGGEPEDDEAPAK" type="string"/>
		<att name="numConnectedProteinNodes" value="1" type="integer"/>
		<att name="numPeptideSequences" value="3" type="integer"/>
		<att name="PeptideSequences" value="ELLEQISAFDNVPR_GQEADLEAGGEEVPEANGSAGK_LPEHPEGGEPEDDEAPAK" type="string"/>
		<att name="significant" value="0" type="integer"/>
		<att name="numProteins" value="1" type="integer"/>
		<att name="ionCount" value="43" type="integer"/>
		<att name="Rc" value="-0.8762646315777551" type="real"/>
		<att name="numPsms" value="11" type="integer"/>
		<att name="containsPTMs" value="0" type="integer"/>
		<att name="Ri" value="NaN" type="real"/>
		<att name="lightIons" value="15" type="integer"/>
		<att name="uniquePeptide" value="1" type="integer"/>
		<att name="isFiltered" value="0" type="integer"/>
		<att name="finalRatio" value="-0.8762646315777551" type="real"/>
		<att name="heavyIons" value="28" type="integer"/>
		<att name="normHeavyIons" value="6.7" type="real"/>
		<att name="uniquePeptideNode" value="1" type="integer"/>
		<att name="normLightIons" value="3.65" type="real"/>
		<att name="isProtein" value="0" type="integer"/>
		<graphics type="ROUNDRECT" h="30" w="70" width="4" outline="#000000" fill="#ffffff">
			<att name="NODE_TOOLTIP" value="&lt;html&gt;ELLEQISAFDNVPR_GQEADLEAGGEEVPEANGSAGK_LPEHPEGGEPEDDEAPAK&lt;br&gt;3 Peptide sequences&lt;br&gt;11 PSMs&lt;br&gt;Shared by 1 protein Nodes&lt;br&gt;Shared by 1 proteins&lt;br&gt;Detected in 4 MS runs&lt;br&gt;Detected in 1 Replicates&lt;br&gt;Ion count ratio Rc = -0.9 = log2( (1/2 + 7/5 + 7/4) / (3/2 + 21/5 + 4/4) )&lt;br&gt;Individual peptides in the node:&lt;br&gt;ELLEQISAFDNVPR, 2 PSMs, Shared by 1 proteins, Detected in 1 MS Runs, Detected in 1 replicates, Rc = -1.5849625007211563&lt;br&gt;GQEADLEAGGEEVPEANGSAGK, 5 PSMs, Shared by 1 proteins, Detected in 1 MS Runs, Detected in 1 replicates, Rc = -1.5849625007211563&lt;br&gt;LPEHPEGGEPEDDEAPAK, 4 PSMs, Shared by 1 proteins, Detected in 2 MS Runs, Detected in 1 replicates, Rc = 0.8073549220576041&lt;br&gt;&lt;/html&gt;" type="string"/>
			<att name="NODE_NESTED_NETWORK_IMAGE_VISIBLE" value="true" type="string"/>
			<att name="NODE_BORDER_STROKE" value="SOLID" type="string"/>
			<att name="NODE_SELECTED" value="false" type="string"/>
			<att name="NODE_TRANSPARENCY" value="255" type="string"/>
			<att name="NODE_LABEL_WIDTH" value="200" type="string"/>
			<att name="NODE_LABEL" value="-0.9" type="string"/>
			<att name="NODE_LABEL_FONT_SIZE" value="12" type="string"/>
			<att name="NODE_LABEL_TRANSPARENCY" value="255" type="string"/>
			<att name="NODE_LABEL_COLOR" value="#000000" type="string"/>
			<att name="NODE_VISIBLE" value="true" type="string"/>
			<att name="NODE_DEPTH" value="0.0" type="string"/>
			<att name="NODE_BORDER_TRANSPARENCY" value="255" type="string"/>
			<att name="NODE_LABEL_FONT_FACE" value="Dialog,plain,12" type="string"/>
			<att name="NODE_LABEL_TRANSPARENCY" value="255" type="string"/>
		</graphics>
	</node>
	<node id="Q9NX58" label="Q9NX58">
		<att name="ProteinDescription" value="Cell growth-regulating nucleolar protein OS=Homo sapiens GN=LYAR PE=1 SV=2 " type="string"/>
		<att name="ACC" value="Q9NX58" type="string"/>
		<att name="numPeptideSequencesInProteins" value="3" type="integer"/>
		<att name="conclusiveProtein" value="0" type="integer"/>
		<att name="numConnectedPeptideNodes" value="3" type="integer"/>
		<att name="UniprotKB" value="Q9NX58" type="string"/>
		<att name="numProteins" value="1" type="integer"/>
		<att name="GeneName" value="LYAR" type="string"/>
		<att name="containsPTMs" value="0" type="integer"/>
		<att name="conclusiveProteinNode" value="1" type="integer"/>
		<att name="isFiltered" value="0" type="integer"/>
		<att name="ID" value="LYAR_HUMAN" type="string"/>
		<att name="numPsmsInProtein" value="11" type="integer"/>
		<att name="Species" value="[Homo sapiens]" type="string"/>
		<att name="isProtein" value="1" type="integer"/>
		<graphics type="ELLIPSE" h="30" w="70" width="4" outline="#000000" fill="#ffffff">
			<att name="NODE_TOOLTIP" value="&lt;html&gt;&lt;b&gt;Protein ACC(s):&lt;/b&gt;&lt;br&gt;Q9NX58&lt;br&gt;&lt;b&gt;Protein name(s):&lt;/b&gt;&lt;br&gt; Cell growth-regulating nucleolar protein OS=Homo sapiens GN=LYAR PE=1 SV=2 &lt;br&gt;&lt;b&gt;TAX:&lt;/b&gt; [Homo sapiens]&lt;br&gt;&lt;b&gt;Gene name:&lt;/b&gt; LYAR&lt;/html&gt;" type="string"/>
			<att name="NODE_NESTED_NETWORK_IMAGE_VISIBLE" value="true" type="string"/>
			<att name="NODE_BORDER_STROKE" value="SOLID" type="string"/>
			<att name="NODE_SELECTED" value="false" type="string"/>
			<att name="NODE_TRANSPARENCY" value="255" type="string"/>
			<att name="NODE_LABEL_WIDTH" value="200" type="string"/>
			<att name="NODE_LABEL" value="Q9NX58" type="string"/>
			<att name="NODE_LABEL_FONT_SIZE" value="12" type="string"/>
			<att name="NODE_LABEL_TRANSPARENCY" value="255" type="string"/>
			<att name="NODE_LABEL_COLOR" value="#000000" type="string"/>
			<att name="NODE_VISIBLE" value="true" type="string"/>
			<att name="NODE_DEPTH" value="0.0" type="string"/>
			<att name="NODE_BORDER_TRANSPARENCY" value="255" type="string"/>
			<att name="NODE_LABEL_FONT_FACE" value="Dialog,plain,12" type="string"/>
			<att name="NODE_LABEL_TRANSPARENCY" value="255" type="string"/>
		</graphics>
	</node>
	<node id="DIQEEELEVLLEEEAAGGDEDR_EEGLEVGPPEVLDTLSQLLK_ELIGMDPVAVFR_LGFSSPYEGVLNK_TPIESLFIEATEK_YTFQDFTEQFQVLLPK" label="DIQEEELEVLLEEEAAGGDEDR_EEGLEVGPPEVLDTLSQLLK_ELIGMDPVAVFR_LGFSSPYEGVLNK_TPIESLFIEATEK_YTFQDFTEQFQVLLPK">
		<att name="numMSRuns" value="5" type="integer"/>
		<att name="numReplicates" value="1" type="integer"/>
		<att name="PCQ_ID" value="DIQEEELEVLLEEEAAGGDEDR_EEGLEVGPPEVLDTLSQLLK_ELIGMDPVAVFR_LGFSSPYEGVLNK_TPIESLFIEATEK_YTFQDFTEQFQVLLPK" type="string"/>
		<att name="numConnectedProteinNodes" value="1" type="integer"/>
		<att name="numPeptideSequences" value="6" type="integer"/>
		<att name="PeptideSequences" value="DIQEEELEVLLEEEAAGGDEDR_EEGLEVGPPEVLDTLSQLLK_ELIGMDPVAVFR_LGFSSPYEGVLNK_TPIESLFIEATEK_YTFQDFTEQFQVLLPK" type="string"/>
		<att name="significant" value="0" type="integer"/>
		<att name="numProteins" value="1" type="integer"/>
		<att name="ionCount" value="43" type="integer"/>
		<att name="Rc" value="-0.3899465183160133" type="real"/>
		<att name="numPsms" value="14" type="integer"/>
		<att name="containsPTMs" value="0" type="integer"/>
		<att name="Ri" value="NaN" type="real"/>
		<att name="lightIons" value="18" type="integer"/>
		<att name="uniquePeptide" value="1" type="integer"/>
		<att name="isFiltered" value="0" type="integer"/>
		<att name="finalRatio" value="-0.3899465183160133" type="real"/>
		<att name="heavyIons" value="25" type="integer"/>
		<att name="normHeavyIons" value="9.5" type="real"/>
		<att name="uniquePeptideNode" value="1" type="integer"/>
		<att name="normLightIons" value="7.25" type="real"/>
		<att name="isProtein" value="0" type="integer"/>
		<graphics type="ROUNDRECT" h="30" w="70" width="4" outline="#000000" fill="#ffffff">
			<att name="NODE_TOOLTIP" value="&lt;html&gt;DIQEEELEVLLEEEAAGGDEDR_EEGLEVGPPEVLDTLSQLLK_ELIGMDPVAVFR_LGFSSPYEGVLNK_TPIESLFIEATEK_YTFQDFTEQFQVLLPK&lt;br&gt;6 Peptide sequences&lt;br&gt;14 PSMs&lt;br&gt;Shared by 1 protein Nodes&lt;br&gt;Shared by 1 proteins&lt;br&gt;Detected in 5 MS runs&lt;br&gt;Detected in 1 Replicates&lt;br&gt;Ion count ratio Rc = -0.4 = log2( (0 + 7/4 + 0 + 4/2 + 4/2 + 3/2) / (0 + 12/4 + 3/2 + 4/2 + 3/2 + 3/2) )&lt;br&gt;Individual peptides in the node:&lt;br&gt;DIQEEELEVLLEEEAAGGDEDR, 2 PSMs, Shared by 1 proteins, Detected in 1 MS Runs, Detected in 1 replicates, Rc = NaN&lt;br&gt;EEGLEVGPPEVLDTLSQLLK, 4 PSMs, Shared by 1 proteins, Detected in 2 MS Runs, Detected in 1 replicates, Rc = -0.7776075786635519&lt;br&gt;ELIGMDPVAVFR, 2 PSMs, Shared by 1 proteins, Detected in 1 MS Runs, Detected in 1 replicates, Rc = -Infinity&lt;br&gt;LGFSSPYEGVLNK, 2 PSMs, Shared by 1 proteins, Detected in 1 MS Runs, Detected in 1 replicates, Rc = 0.0&lt;br&gt;TPIESLFIEATEK, 2 PSMs, Shared by 1 proteins, Detected in 1 MS Runs, Detected in 1 replicates, Rc = 0.4150374992788437&lt;br&gt;YTFQDFTEQFQVLLPK, 2 PSMs, Shared by 1 proteins, Detected in 1 MS Runs, Detected in 1 replicates, Rc = 0.0&lt;br&gt;&lt;/html&gt;" type="string"/>
			<att name="NODE_NESTED_NETWORK_IMAGE_VISIBLE" value="true" type="string"/>
			<att name="NODE_BORDER_STROKE" value="SOLID" type="string"/>
			<att name="NODE_SELECTED" value="false" type="string"/>
			<att name="NODE_TRANSPARENCY" value="255" type="string"/>
			<att name="NODE_LABEL_WIDTH" value="200" type="string"/>
			<att name="NODE_LABEL" value="-0.4" type="string"/>
			<att name="NODE_LABEL_FONT_SIZE" value="12" type="string"/>
			<att name="NODE_LABEL_TRANSPARENCY" value="255" type="string"/>
			<att name="NODE_LABEL_COLOR" value="#000000" type="string"/>
			<att name="NODE_VISIBLE" value="true" type="string"/>
			<att name="NODE_DEPTH" value="0.0" type="string"/>
			<att name="NODE_BORDER_TRANSPARENCY" value="255" type="string"/>
			<att name="NODE_LABEL_FONT_FACE" value="Dialog,plain,12" type="string"/>
			<att name="NODE_LABEL_TRANSPARENCY" value="255" type="string"/>
		</graphics>
	</node>
	<node id="Q13459" label="Q13459">
		<att name="ProteinDescription" value="Unconventional myosin-IXb OS=Homo sapiens GN=MYO9B PE=1 SV=3 " type="string"/>
		<att name="ACC" value="Q13459" type="string"/>
		<att name="numPeptideSequencesInProteins" value="6" type="integer"/>
		<att name="conclusiveProtein" value="0" type="integer"/>
		<att name="numConnectedPeptideNodes" value="6" type="integer"/>
		<att name="UniprotKB" value="Q13459" type="string"/>
		<att name="numProteins" value="1" type="integer"/>
		<att name="GeneName" value="MYO9B" type="string"/>
		<att name="containsPTMs" value="0" type="integer"/>
		<att name="conclusiveProteinNode" value="1" type="integer"/>
		<att name="isFiltered" value="0" type="integer"/>
		<att name="ID" value="MYO9B_HUMAN" type="string"/>
		<att name="numPsmsInProtein" value="14" type="integer"/>
		<att name="Species" value="[Homo sapiens]" type="string"/>
		<att name="isProtein" value="1" type="integer"/>
		<graphics type="ELLIPSE" h="30" w="70" width="4" outline="#000000" fill="#ffffff">
			<att name="NODE_TOOLTIP" value="&lt;html&gt;&lt;b&gt;Protein ACC(s):&lt;/b&gt;&lt;br&gt;Q13459&lt;br&gt;&lt;b&gt;Protein name(s):&lt;/b&gt;&lt;br&gt; Unconventional myosin-IXb OS=Homo sapiens GN=MYO9B PE=1 SV=3 &lt;br&gt;&lt;b&gt;TAX:&lt;/b&gt; [Homo sapiens]&lt;br&gt;&lt;b&gt;Gene name:&lt;/b&gt; MYO9B&lt;/html&gt;" type="string"/>
			<att name="NODE_NESTED_NETWORK_IMAGE_VISIBLE" value="true" type="string"/>
			<att name="NODE_BORDER_STROKE" value="SOLID" type="string"/>
			<att name="NODE_SELECTED" value="false" type="string"/>
			<att name="NODE_TRANSPARENCY" value="255" type="string"/>
			<att name="NODE_LABEL_WIDTH" value="200" type="string"/>
			<att name="NODE_LABEL" value="Q13459" type="string"/>
			<att name="NODE_LABEL_FONT_SIZE" value="12" type="string"/>
			<att name="NODE_LABEL_TRANSPARENCY" value="255" type="string"/>
			<att name="NODE_LABEL_COLOR" value="#000000" type="string"/>
			<att name="NODE_VISIBLE" value="true" type="string"/>
			<att name="NODE_DEPTH" value="0.0" type="string"/>
			<att name="NODE_BORDER_TRANSPARENCY" value="255" type="string"/>
			<att name="NODE_LABEL_FONT_FACE" value="Dialog,plain,12" type="string"/>
			<att name="NODE_LABEL_TRANSPARENCY" value="255" type="string"/>
		</graphics>
	</node>
	<node id="DFAPGSQLPILLYDSDAK_NPVPAQDEALYQQLLR_TDTLQIEDFLEETLGPPDFPSLAPR" label="DFAPGSQLPILLYDSDAK_NPVPAQDEALYQQLLR_TDTLQIEDFLEETLGPPDFPSLAPR">
		<att name="numMSRuns" value="8" type="integer"/>
		<att name="numReplicates" value="1" type="integer"/>
		<att name="PCQ_ID" value="DFAPGSQLPILLYDSDAK_NPVPAQDEALYQQLLR_TDTLQIEDFLEETLGPPDFPSLAPR" type="string"/>
		<att name="numConnectedProteinNodes" value="1" type="integer"/>
		<att name="numPeptideSequences" value="3" type="integer"/>
		<att name="PeptideSequences" value="DFAPGSQLPILLYDSDAK_NPVPAQDEALYQQLLR_TDTLQIEDFLEETLGPPDFPSLAPR" type="string"/>
		<att name="significant" value="0" type="integer"/>
		<att name="numProteins" value="2" type="integer"/>
		<att name="ionCount" value="17" type="integer"/>
		<att name="Rc" value="-1.7004397181410922" type="real"/>
		<att name="numPsms" value="26" type="integer"/>
		<att name="containsPTMs" value="0" type="integer"/>
		<att name="Ri" value="NaN" type="real"/>
		<att name="lightIons" value="4" type="integer"/>
		<att name="uniquePeptide" value="0" type="integer"/>
		<att name="isFiltered" value="0" type="integer"/>
		<att name="finalRatio" value="-1.7004397181410922" type="real"/>
		<att name="heavyIons" value="13" type="integer"/>
		<att name="normHeavyIons" value="3.25" type="real"/>
		<att name="uniquePeptideNode" value="1" type="integer"/>
		<att name="normLightIons" value="1.0" type="real"/>
		<att name="isProtein" value="0" type="integer"/>
		<graphics type="ROUNDRECT" h="30" w="70" width="4" outline="#000000" fill="#ffffff">
			<att name="NODE_TOOLTIP" value="&lt;html&gt;DFAPGSQLPILLYDSDAK_NPVPAQDEALYQQLLR_TDTLQIEDFLEETLGPPDFPSLAPR&lt;br&gt;3 Peptide sequences&lt;br&gt;26 PSMs&lt;br&gt;Shared by 1 protein Nodes&lt;br&gt;Shared by 2 proteins&lt;br&gt;Detected in 8 MS runs&lt;br&gt;Detected in 1 Replicates&lt;br&gt;Ion count ratio Rc = -1.7 = log2( (1/4 + 3/4 + 0) / (9/4 + 4/4 + 0) )&lt;br&gt;Individual peptides in the node:&lt;br&gt;DFAPGSQLPILLYDSDAK, 4 PSMs, Shared by 2 proteins, Detected in 1 MS Runs, Detected in 1 replicates, Rc = -3.1699250014423126&lt;br&gt;NPVPAQDEALYQQLLR, 4 PSMs, Shared by 2 proteins, Detected in 2 MS Runs, Detected in 1 replicates, Rc = -0.4150374992788438&lt;br&gt;TDTLQIEDFLEETLGPPDFPSLAPR, 18 PSMs, Shared by 2 proteins, Detected in 7 MS Runs, Detected in 1 replicates, Rc = NaN&lt;br&gt;&lt;/html&gt;" type="string"/>
			<att name="NODE_NESTED_NETWORK_IMAGE_VISIBLE" value="true" type="string"/>
			<att name="NODE_BORDER_STROKE" value="SOLID" type="string"/>
			<att name="NODE_SELECTED" value="false" type="string"/>
			<att name="NODE_TRANSPARENCY" value="255" type="string"/>
			<att name="NODE_LABEL_WIDTH" value="200" type="string"/>
			<att name="NODE_LABEL" value="-1.7" type="string"/>
			<att name="NODE_LABEL_FONT_SIZE" value="12" type="string"/>
			<att name="NODE_LABEL_TRANSPARENCY" value="255" type="string"/>
			<att name="NODE_LABEL_COLOR" value="#000000" type="string"/>
			<att name="NODE_VISIBLE" value="true" type="string"/>
			<att name="NODE_DEPTH" value="0.0" type="string"/>
			<att name="NODE_BORDER_TRANSPARENCY" value="255" type="string"/>
			<att name="NODE_LABEL_FONT_FACE" value="Dialog,plain,12" type="string"/>
			<att name="NODE_LABEL_TRANSPARENCY" value="255" type="string"/>
		</graphics>
	</node>
	<node id="O95833 Q5SQ17" label="O95833 Q5SQ17">
		<att name="ProteinDescription" value="Chloride intracellular channel protein 3 OS=Homo sapiens GN=CLIC3 PE=1 SV=2  #### Chloride intracellular channel 3 (Fragment)" type="string"/>
		<att name="ACC" value="O95833 Q5SQ17" type="string"/>
		<att name="numPeptideSequencesInProteins" value="3" type="integer"/>
		<att name="conclusiveProtein" value="0" type="integer"/>
		<att name="numConnectedPeptideNodes" value="3" type="integer"/>
		<att name="UniprotKB" value="O95833 Q5SQ17" type="string"/>
		<att name="numProteins" value="2" type="integer"/>
		<att name="GeneName" value="CLIC3" type="string"/>
		<att name="containsPTMs" value="0" type="integer"/>
		<att name="conclusiveProteinNode" value="1" type="integer"/>
		<att name="isFiltered" value="0" type="integer"/>
		<att name="ID" value="CLIC3_HUMAN Q5SQ17" type="string"/>
		<att name="numPsmsInProtein" value="26" type="integer"/>
		<att name="Species" value="[Homo sapiens]" type="string"/>
		<att name="isProtein" value="1" type="integer"/>
		<graphics type="ELLIPSE" h="30" w="70" width="4" outline="#000000" fill="#ffffff">
			<att name="NODE_TOOLTIP" value="&lt;html&gt;&lt;b&gt;Protein ACC(s):&lt;/b&gt;&lt;br&gt;O95833 Q5SQ17&lt;br&gt;&lt;b&gt;Protein name(s):&lt;/b&gt;&lt;br&gt; Chloride intracellular channel protein 3 OS=Homo sapiens GN=CLIC3 PE=1 SV=2 &lt;br&gt;Chloride intracellular channel 3 (Fragment)&lt;br&gt;&lt;b&gt;TAX:&lt;/b&gt; [Homo sapiens]&lt;br&gt;&lt;b&gt;Gene name:&lt;/b&gt; CLIC3&lt;/html&gt;" type="string"/>
			<att name="NODE_NESTED_NETWORK_IMAGE_VISIBLE" value="true" type="string"/>
			<att name="NODE_BORDER_STROKE" value="SOLID" type="string"/>
			<att name="NODE_SELECTED" value="false" type="string"/>
			<att name="NODE_TRANSPARENCY" value="255" type="string"/>
			<att name="NODE_LABEL_WIDTH" value="200" type="string"/>
			<att name="NODE_LABEL" value="O95833 Q5SQ17" type="string"/>
			<att name="NODE_LABEL_FONT_SIZE" value="12" type="string"/>
			<att name="NODE_LABEL_TRANSPARENCY" value="255" type="string"/>
			<att name="NODE_LABEL_COLOR" value="#000000" type="string"/>
			<att name="NODE_VISIBLE" value="true" type="string"/>
			<att name="NODE_DEPTH" value="0.0" type="string"/>
			<att name="NODE_BORDER_TRANSPARENCY" value="255" type="string"/>
			<att name="NODE_LABEL_FONT_FACE" value="Dialog,plain,12" type="string"/>
			<att name="NODE_LABEL_TRANSPARENCY" value="255" type="string"/>
		</graphics>
	</node>
	<node id="AFLASPEYVNLPINGNGK_ASCLYGQLPK_DQQEAALVDMVNDGVEDLR_EEVVTVETWQEGSLK_FQDGDLTLYQSNTILR_MLLADQGQSWK" label="AFLASPEYVNLPINGNGK_ASCLYGQLPK_DQQEAALVDMVNDGVEDLR_EEVVTVETWQEGSLK_FQDGDLTLYQSNTILR_MLLADQGQSWK">
		<att name="numMSRuns" value="9" type="integer"/>
		<att name="numReplicates" value="1" type="integer"/>
		<att name="PCQ_ID" value="AFLASPEYVNLPINGNGK_ASCLYGQLPK_DQQEAALVDMVNDGVEDLR_EEVVTVETWQEGSLK_FQDGDLTLYQSNTILR_MLLADQGQSWK" type="string"/>
		<att name="numConnectedProteinNodes" value="1" type="integer"/>
		<att name="numPeptideSequences" value="6" type="integer"/>
		<att name="PeptideSequences" value="AFLASPEYVNLPINGNGK_ASCLYGQLPK_DQQEAALVDMVNDGVEDLR_EEVVTVETWQEGSLK_FQDGDLTLYQSNTILR_MLLADQGQSWK" type="string"/>
		<att name="significant" value="0" type="integer"/>
		<att name="numProteins" value="2" type="integer"/>
		<att name="ionCount" value="164" type="integer"/>
		<att name="Rc" value="-1.3024851794143673" type="real"/>
		<att name="numPsms" value="60" type="integer"/>
		<att name="containsPTMs" value="0" type="integer"/>
		<att name="Ri" value="NaN" type="real"/>
		<att name="lightIons" value="52" type="integer"/>
		<att name="uniquePeptide" value="0" type="integer"/>
		<att name="isFiltered" value="0" type="integer"/>
		<att name="finalRatio" value="-1.3024851794143673" type="real"/>
		<att name="heavyIons" value="112" type="integer"/>
		<att name="normHeavyIons" value="11.139705882352942" type="real"/>
		<att name="uniquePeptideNode" value="1" type="integer"/>
		<att name="normLightIons" value="4.516339869281046" type="real"/>
		<att name="isProtein" value="0" type="integer"/>
		<graphics type="ROUNDRECT" h="30" w="70" width="4" outline="#000000" fill="#ffffff">
			<att name="NODE_TOOLTIP" value="&lt;html&gt;AFLASPEYVNLPINGNGK_ASCLYGQLPK_DQQEAALVDMVNDGVEDLR_EEVVTVETWQEGSLK_FQDGDLTLYQSNTILR_MLLADQGQSWK&lt;br&gt;6 Peptide sequences&lt;br&gt;60 PSMs&lt;br&gt;Shared by 1 protein Nodes&lt;br&gt;Shared by 2 proteins&lt;br&gt;Detected in 9 MS runs&lt;br&gt;Detected in 1 Replicates&lt;br&gt;Ion count ratio Rc = -1.3 = log2( (24/16 + 8/8 + 5/17 + 11/9 + 0 + 4/8) / (34/16 + 27/8 + 13/17 + 18/9 + 1/2 + 19/8) )&lt;br&gt;Individual peptides in the node:&lt;br&gt;AFLASPEYVNLPINGNGK, 16 PSMs, Shared by 2 proteins, Detected in 6 MS Runs, Detected in 1 replicates, Rc = -0.5025003405291831&lt;br&gt;ASCLYGQLPK, 8 PSMs, Shared by 2 proteins, Detected in 2 MS Runs, Detected in 1 replicates, Rc = -1.7548875021634687&lt;br&gt;DQQEAALVDMVNDGVEDLR, 17 PSMs, Shared by 2 proteins, Detected in 3 MS Runs, Detected in 1 replicates, Rc = -1.3785116232537298&lt;br&gt;EEVVTVETWQEGSLK, 9 PSMs, Shared by 2 proteins, Detected in 4 MS Runs, Detected in 1 replicates, Rc = -0.7104933828050151&lt;br&gt;FQDGDLTLYQSNTILR, 2 PSMs, Shared by 2 proteins, Detected in 1 MS Runs, Detected in 1 replicates, Rc = -Infinity&lt;br&gt;MLLADQGQSWK, 8 PSMs, Shared by 2 proteins, Detected in 2 MS Runs, Detected in 1 replicates, Rc = -2.2479275134435857&lt;br&gt;&lt;/html&gt;" type="string"/>
			<att name="NODE_NESTED_NETWORK_IMAGE_VISIBLE" value="true" type="string"/>
			<att name="NODE_BORDER_STROKE" value="SOLID" type="string"/>
			<att name="NODE_SELECTED" value="false" type="string"/>
			<att name="NODE_TRANSPARENCY" value="255" type="string"/>
			<att name="NODE_LABEL_WIDTH" value="200" type="string"/>
			<att name="NODE_LABEL" value="-1.3" type="string"/>
			<att name="NODE_LABEL_FONT_SIZE" value="12" type="string"/>
			<att name="NODE_LABEL_TRANSPARENCY" value="255" type="string"/>
			<att name="NODE_LABEL_COLOR" value="#000000" type="string"/>
			<att name="NODE_VISIBLE" value="true" type="string"/>
			<att name="NODE_DEPTH" value="0.0" type="string"/>
			<att name="NODE_BORDER_TRANSPARENCY" value="255" type="string"/>
			<att name="NODE_LABEL_FONT_FACE" value="Dialog,plain,12" type="string"/>
			<att name="NODE_LABEL_TRANSPARENCY" value="255" type="string"/>
		</graphics>
	</node>
	<node id="A8MX94 P09211" label="A8MX94 P09211">
		<att name="ProteinDescription" value="Glutathione S-transferase P OS=Homo sapiens GN=GSTP1 PE=3 SV=1  #### Glutathione S-transferase P" type="string"/>
		<att name="ACC" value="A8MX94 P09211" type="string"/>
		<att name="numPeptideSequencesInProteins" value="6" type="integer"/>
		<att name="conclusiveProtein" value="0" type="integer"/>
		<att name="numConnectedPeptideNodes" value="6" type="integer"/>
		<att name="UniprotKB" value="A8MX94 P09211" type="string"/>
		<att name="numProteins" value="2" type="integer"/>
		<att name="GeneName" value="GSTP1" type="string"/>
		<att name="containsPTMs" value="0" type="integer"/>
		<att name="conclusiveProteinNode" value="1" type="integer"/>
		<att name="isFiltered" value="0" type="integer"/>
		<att name="ID" value="A8MX94_HUMAN GSTP1_HUMAN" type="string"/>
		<att name="numPsmsInProtein" value="60" type="integer"/>
		<att name="Species" value="[Homo sapiens]" type="string"/>
		<att name="isProtein" value="1" type="integer"/>
		<graphics type="ELLIPSE" h="30" w="70" width="4" outline="#000000" fill="#ffffff">
			<att name="NODE_TOOLTIP" value="&lt;html&gt;&lt;b&gt;Protein ACC(s):&lt;/b&gt;&lt;br&gt;A8MX94 P09211&lt;br&gt;&lt;b&gt;Protein name(s):&lt;/b&gt;&lt;br&gt; Glutathione S-transferase P OS=Homo sapiens GN=GSTP1 PE=3 SV=1 &lt;br&gt;Glutathione S-transferase P&lt;br&gt;&lt;b&gt;TAX:&lt;/b&gt; [Homo sapiens]&lt;br&gt;&lt;b&gt;Gene name:&lt;/b&gt; GSTP1&lt;/html&gt;" type="string"/>
			<att name="NODE_NESTED_NETWORK_IMAGE_VISIBLE" value="true" type="string"/>
			<att name="NODE_BORDER_STROKE" value="SOLID" type="string"/>
			<att name="NODE_SELECTED" value="false" type="string"/>
			<att name="NODE_TRANSPARENCY" value="255" type="string"/>
			<att name="NODE_LABEL_WIDTH" value="200" type="string"/>
			<att name="NODE_LABEL" value="A8MX94 P09211" type="string"/>
			<att name="NODE_LABEL_FONT_SIZE" value="12" type="string"/>
			<att name="NODE_LABEL_TRANSPARENCY" value="255" type="string"/>
			<att name="NODE_LABEL_COLOR" value="#000000" type="string"/>
			<att name="NODE_VISIBLE" value="true" type="string"/>
			<att name="NODE_DEPTH" value="0.0" type="string"/>
			<att name="NODE_BORDER_TRANSPARENCY" value="255" type="string"/>
			<att name="NODE_LABEL_FONT_FACE" value="Dialog,plain,12" type="string"/>
			<att name="NODE_LABEL_TRANSPARENCY" value="255" type="string"/>
		</graphics>
	</node>
	<node id="DDYPSSPPK_GTPWEGGLFK_NPDGTMNLMNWECAIPGK" label="DDYPSSPPK_GTPWEGGLFK_NPDGTMNLMNWECAIPGK">
		<att name="numMSRuns" value="5" type="integer"/>
		<att name="numReplicates" value="1" type="integer"/>
		<att name="PCQ_ID" value="DDYPSSPPK_GTPWEGGLFK_NPDGTMNLMNWECAIPGK" type="string"/>
		<att name="numConnectedProteinNodes" value="1" type="integer"/>
		<att name="numPeptideSequences" value="3" type="integer"/>
		<att name="PeptideSequences" value="DDYPSSPPK_GTPWEGGLFK_NPDGTMNLMNWECAIPGK" type="string"/>
		<att name="significant" value="0" type="integer"/>
		<att name="numProteins" value="4" type="integer"/>
		<att name="ionCount" value="25" type="integer"/>
		<att name="Rc" value="-0.47804729680464425" type="real"/>
		<att name="numPsms" value="12" type="integer"/>
		<att name="containsPTMs" value="0" type="integer"/>
		<att name="Ri" value="NaN" type="real"/>
		<att name="lightIons" value="10" type="integer"/>
		<att name="uniquePeptide" value="0" type="integer"/>
		<att name="isFiltered" value="0" type="integer"/>
		<att name="finalRatio" value="-0.47804729680464425" type="real"/>
		<att name="heavyIons" value="15" type="integer"/>
		<att name="normHeavyIons" value="4.875" type="real"/>
		<att name="uniquePeptideNode" value="1" type="integer"/>
		<att name="normLightIons" value="3.5" type="real"/>
		<att name="isProtein" value="0" type="integer"/>
		<graphics type="ROUNDRECT" h="30" w="70" width="4" outline="#000000" fill="#ffffff">
			<att name="NODE_TOOLTIP" value="&lt;html&gt;DDYPSSPPK_GTPWEGGLFK_NPDGTMNLMNWECAIPGK&lt;br&gt;3 Peptide sequences&lt;br&gt;12 PSMs&lt;br&gt;Shared by 1 protein Nodes&lt;br&gt;Shared by 4 proteins&lt;br&gt;Detected in 5 MS runs&lt;br&gt;Detected in 1 Replicates&lt;br&gt;Ion count ratio Rc = -0.5 = log2( (3/2 + 3/2 + 4/8) / (5/2 + 3/2 + 7/8) )&lt;br&gt;Individual peptides in the node:&lt;br&gt;DDYPSSPPK, 2 PSMs, Shared by 4 proteins, Detected in 1 MS Runs, Detected in 1 replicates, Rc = -0.7369655941662062&lt;br&gt;GTPWEGGLFK, 2 PSMs, Shared by 4 proteins, Detected in 1 MS Runs, Detected in 1 replicates, Rc = 0.0&lt;br&gt;NPDGTMNLMNWECAIPGK, 8 PSMs, Shared by 4 proteins, Detected in 3 MS Runs, Detected in 1 replicates, Rc = -0.8073549220576043&lt;br&gt;&lt;/html&gt;" type="string"/>
			<att name="NODE_NESTED_NETWORK_IMAGE_VISIBLE" value="true" type="string"/>
			<att name="NODE_BORDER_STROKE" value="SOLID" type="string"/>
			<att name="NODE_SELECTED" value="false" type="string"/>
			<att name="NODE_TRANSPARENCY" value="255" type="string"/>
			<att name="NODE_LABEL_WIDTH" value="200" type="string"/>
			<att name="NODE_LABEL" value="-0.5" type="string"/>
			<att name="NODE_LABEL_FONT_SIZE" value="12" type="string"/>
			<att name="NODE_LABEL_TRANSPARENCY" value="255" type="string"/>
			<att name="NODE_LABEL_COLOR" value="#000000" type="string"/>
			<att name="NODE_VISIBLE" value="true" type="string"/>
			<att name="NODE_DEPTH" value="0.0" type="string"/>
			<att name="NODE_BORDER_TRANSPARENCY" value="255" type="string"/>
			<att name="NODE_LABEL_FONT_FACE" value="Dialog,plain,12" type="string"/>
			<att name="NODE_LABEL_TRANSPARENCY" value="255" type="string"/>
		</graphics>
	</node>
	<node id="B0QYN7 H3BPC4 H3BQQ9 P63279" label="B0QYN7 H3BPC4 H3BQQ9 P63279">
		<att name="ProteinDescription" value="SUMO-conjugating enzyme UBC9 #### SUMO-conjugating enzyme UBC9 (Fragment) #### SUMO-conjugating enzyme UBC9 OS=Homo sapiens GN=UBE2I PE=1 SV=1 " type="string"/>
		<att name="ACC" value="B0QYN7 H3BPC4 H3BQQ9 P63279" type="string"/>
		<att name="numPeptideSequencesInProteins" value="3" type="integer"/>
		<att name="conclusiveProtein" value="0" type="integer"/>
		<att name="numConnectedPeptideNodes" value="3" type="integer"/>
		<att name="UniprotKB" value="B0QYN7 H3BPC4 H3BQQ9 P63279" type="string"/>
		<att name="numProteins" value="4" type="integer"/>
		<att name="GeneName" value="UBE2I" type="string"/>
		<att name="containsPTMs" value="0" type="integer"/>
		<att name="conclusiveProteinNode" value="1" type="integer"/>
		<att name="isFiltered" value="0" type="integer"/>
		<att name="ID" value="B0QYN7_HUMAN H3BPC4_HUMAN H3BQQ9_HUMAN UBC9_HUMAN" type="string"/>
		<att name="numPsmsInProtein" value="12" type="integer"/>
		<att name="Species" value="[Homo sapiens]" type="string"/>
		<att name="isProtein" value="1" type="integer"/>
		<graphics type="ELLIPSE" h="30" w="70" width="4" outline="#000000" fill="#ffffff">
			<att name="NODE_TOOLTIP" value="&lt;html&gt;&lt;b&gt;Protein ACC(s):&lt;/b&gt;&lt;br&gt;B0QYN7 H3BPC4 H3BQQ9 P63279&lt;br&gt;&lt;b&gt;Protein name(s):&lt;/b&gt;&lt;br&gt; SUMO-conjugating enzyme UBC9&lt;br&gt;SUMO-conjugating enzyme UBC9 (Fragment)&lt;br&gt;SUMO-conjugating enzyme UBC9 OS=Homo sapiens GN=UBE2I PE=1 SV=1 &lt;br&gt;&lt;b&gt;TAX:&lt;/b&gt; [Homo sapiens]&lt;br&gt;&lt;b&gt;Gene name:&lt;/b&gt; UBE2I&lt;/html&gt;" type="string"/>
			<att name="NODE_NESTED_NETWORK_IMAGE_VISIBLE" value="true" type="string"/>
			<att name="NODE_BORDER_STROKE" value="SOLID" type="string"/>
			<att name="NODE_SELECTED" value="false" type="string"/>
			<att name="NODE_TRANSPARENCY" value="255" type="string"/>
			<att name="NODE_LABEL_WIDTH" value="200" type="string"/>
			<att name="NODE_LABEL" value="B0QYN7 H3BPC4 H3BQQ9 P63279" type="string"/>
			<att name="NODE_LABEL_FONT_SIZE" value="12" type="string"/>
			<att name="NODE_LABEL_TRANSPARENCY" value="255" type="string"/>
			<att name="NODE_LABEL_COLOR" value="#000000" type="string"/>
			<att name="NODE_VISIBLE" value="true" type="string"/>
			<att name="NODE_DEPTH" value="0.0" type="string"/>
			<att name="NODE_BORDER_TRANSPARENCY" value="255" type="string"/>
			<att name="NODE_LABEL_FONT_FACE" value="Dialog,plain,12" type="string"/>
			<att name="NODE_LABEL_TRANSPARENCY" value="255" type="string"/>
		</graphics>
	</node>
	<node id="TNLATGIPSSK" label="TNLATGIPSSK">
		<att name="numMSRuns" value="1" type="integer"/>
		<att name="numReplicates" value="1" type="integer"/>
		<att name="PCQ_ID" value="TNLATGIPSSK" type="string"/>
		<att name="numConnectedProteinNodes" value="1" type="integer"/>
		<att name="numPeptideSequences" value="1" type="integer"/>
		<att name="PeptideSequences" value="TNLATGIPSSK" type="string"/>
		<att name="significant" value="0" type="integer"/>
		<att name="numProteins" value="2" type="integer"/>
		<att name="ionCount" value="14" type="integer"/>
		<att name="Rc" value="0.8479969065549501" type="real"/>
		<att name="numPsms" value="2" type="integer"/>
		<att name="containsPTMs" value="0" type="integer"/>
		<att name="Ri" value="NaN" type="real"/>
		<att name="lightIons" value="9" type="integer"/>
		<att name="uniquePeptide" value="0" type="integer"/>
		<att name="isFiltered" value="0" type="integer"/>
		<att name="finalRatio" value="0.8479969065549501" type="real"/>
		<att name="heavyIons" value="5" type="integer"/>
		<att name="normHeavyIons" value="2.5" type="real"/>
		<att name="uniquePeptideNode" value="1" type="integer"/>
		<att name="normLightIons" value="4.5" type="real"/>
		<att name="isProtein" value="0" type="integer"/>
		<graphics type="ROUNDRECT" h="30" w="70" width="4" outline="#000000" fill="#ffffff">
			<att name="NODE_TOOLTIP" value="&lt;html&gt;TNLATGIPSSK&lt;br&gt;1 Peptide sequences&lt;br&gt;2 PSMs&lt;br&gt;Shared by 1 protein Nodes&lt;br&gt;Shared by 2 proteins&lt;br&gt;Detected in 1 MS runs&lt;br&gt;Detected in 1 Replicates&lt;br&gt;Ion count ratio Rc = 0.8 = log2( (9/2) / (5/2) )&lt;br&gt;Individual peptides in the node:&lt;br&gt;TNLATGIPSSK, 2 PSMs, Shared by 2 proteins, Detected in 1 MS Runs, Detected in 1 replicates, Rc = 0.8479969065549501&lt;br&gt;&lt;/html&gt;" type="string"/>
			<att name="NODE_NESTED_NETWORK_IMAGE_VISIBLE" value="true" type="string"/>
			<att name="NODE_BORDER_STROKE" value="SOLID" type="string"/>
			<att name="NODE_SELECTED" value="false" type="string"/>
			<att name="NODE_TRANSPARENCY" value="255" type="string"/>
			<att name="NODE_LABEL_WIDTH" value="200" type="string"/>
			<att name="NODE_LABEL" value="0.8" type="string"/>
			<att name="NODE_LABEL_FONT_SIZE" value="12" type="string"/>
			<att name="NODE_LABEL_TRANSPARENCY" value="255" type="string"/>
			<att name="NODE_LABEL_COLOR" value="#000000" type="string"/>
			<att name="NODE_VISIBLE" value="true" type="string"/>
			<att name="NODE_DEPTH" value="0.0" type="string"/>
			<att name="NODE_BORDER_TRANSPARENCY" value="255" type="string"/>
			<att name="NODE_LABEL_FONT_FACE" value="Dialog,plain,12" type="string"/>
			<att name="NODE_LABEL_TRANSPARENCY" value="255" type="string"/>
		</graphics>
	</node>
	<node id="Q5JWB9 Q96A57" label="Q5JWB9 Q96A57">
		<att name="ProteinDescription" value="Chromosome 20 open reading frame 30 (Fragment) OS=Homo sapiens GN=C20orf30 PE=2 SV=1  #### Transmembrane protein 230" type="string"/>
		<att name="ACC" value="Q5JWB9 Q96A57" type="string"/>
		<att name="numPeptideSequencesInProteins" value="1" type="integer"/>
		<att name="conclusiveProtein" value="1" type="integer"/>
		<att name="numConnectedPeptideNodes" value="1" type="integer"/>
		<att name="UniprotKB" value="Q5JWB9 Q96A57" type="string"/>
		<att name="numProteins" value="2" type="integer"/>
		<att name="GeneName" value="TMEM230" type="string"/>
		<att name="containsPTMs" value="0" type="integer"/>
		<att name="conclusiveProteinNode" value="1" type="integer"/>
		<att name="isFiltered" value="0" type="integer"/>
		<att name="ID" value="Q5JWB9_HUMAN TM230_HUMAN" type="string"/>
		<att name="numPsmsInProtein" value="2" type="integer"/>
		<att name="Species" value="[Homo sapiens]" type="string"/>
		<att name="isProtein" value="1" type="integer"/>
		<graphics type="ELLIPSE" h="30" w="70" width="4" outline="#000000" fill="#ffffff">
			<att name="NODE_TOOLTIP" value="&lt;html&gt;&lt;b&gt;Protein ACC(s):&lt;/b&gt;&lt;br&gt;Q5JWB9 Q96A57&lt;br&gt;&lt;b&gt;Protein name(s):&lt;/b&gt;&lt;br&gt; Chromosome 20 open reading frame 30 (Fragment) OS=Homo sapiens GN=C20orf30 PE=2 SV=1 &lt;br&gt;Transmembrane protein 230&lt;br&gt;&lt;b&gt;TAX:&lt;/b&gt; [Homo sapiens]&lt;br&gt;&lt;b&gt;Gene name:&lt;/b&gt; TMEM230&lt;/html&gt;" type="string"/>
			<att name="NODE_NESTED_NETWORK_IMAGE_VISIBLE" value="true" type="string"/>
			<att name="NODE_BORDER_STROKE" value="SOLID" type="string"/>
			<att name="NODE_SELECTED" value="false" type="string"/>
			<att name="NODE_TRANSPARENCY" value="255" type="string"/>
			<att name="NODE_LABEL_WIDTH" value="200" type="string"/>
			<att name="NODE_LABEL" value="Q5JWB9 Q96A57" type="string"/>
			<att name="NODE_LABEL_FONT_SIZE" value="12" type="string"/>
			<att name="NODE_LABEL_TRANSPARENCY" value="255" type="string"/>
			<att name="NODE_LABEL_COLOR" value="#000000" type="string"/>
			<att name="NODE_VISIBLE" value="true" type="string"/>
			<att name="NODE_DEPTH" value="0.0" type="string"/>
			<att name="NODE_BORDER_TRANSPARENCY" value="255" type="string"/>
			<att name="NODE_LABEL_FONT_FACE" value="Dialog,plain,12" type="string"/>
			<att name="NODE_LABEL_TRANSPARENCY" value="255" type="string"/>
		</graphics>
	</node>
	<node id="Q5VVQ1" label="Q5VVQ1">
		<att name="ProteinDescription" value="Translin-associated factor X (Fragment)" type="string"/>
		<att name="ACC" value="Q5VVQ1" type="string"/>
		<att name="numPeptideSequencesInProteins" value="1" type="integer"/>
		<att name="conclusiveProtein" value="1" type="integer"/>
		<att name="numConnectedPeptideNodes" value="1" type="integer"/>
		<att name="UniprotKB" value="Q5VVQ1" type="string"/>
		<att name="numProteins" value="1" type="integer"/>
		<att name="Classification2Case" value="6" type="string"/>
		<att name="GeneName" value="TSNAX" type="string"/>
		<att name="containsPTMs" value="0" type="integer"/>
		<att name="conclusiveProteinNode" value="0" type="integer"/>
		<att name="isFiltered" value="0" type="integer"/>
		<att name="ID" value="Q5VVQ1_HUMAN" type="string"/>
		<att name="numPsmsInProtein" value="2" type="integer"/>
		<att name="Species" value="[Homo sapiens]" type="string"/>
		<att name="isProtein" value="1" type="integer"/>
		<graphics type="ELLIPSE" h="30" w="70" width="4" outline="#000000" fill="#ffffff">
			<att name="NODE_TOOLTIP" value="&lt;html&gt;&lt;b&gt;Protein ACC(s):&lt;/b&gt;&lt;br&gt;Q5VVQ1&lt;br&gt;&lt;b&gt;Protein name(s):&lt;/b&gt;&lt;br&gt; Translin-associated factor X (Fragment)&lt;br&gt;&lt;b&gt;Classification case(s):&lt;/b&gt;&lt;br&gt;&lt;b&gt;6&lt;/b&gt;: Not classified&lt;br&gt;&lt;b&gt;TAX:&lt;/b&gt; [Homo sapiens]&lt;br&gt;&lt;b&gt;Gene name:&lt;/b&gt; TSNAX&lt;/html&gt;" type="string"/>
			<att name="NODE_NESTED_NETWORK_IMAGE_VISIBLE" value="true" type="string"/>
			<att name="NODE_BORDER_STROKE" value="SOLID" type="string"/>
			<att name="NODE_SELECTED" value="false" type="string"/>
			<att name="NODE_TRANSPARENCY" value="255" type="string"/>
			<att name="NODE_LABEL_WIDTH" value="200" type="string"/>
			<att name="NODE_LABEL" value="Q5VVQ1" type="string"/>
			<att name="NODE_LABEL_FONT_SIZE" value="12" type="string"/>
			<att name="NODE_LABEL_TRANSPARENCY" value="255" type="string"/>
			<att name="NODE_LABEL_COLOR" value="#000000" type="string"/>
			<att name="NODE_VISIBLE" value="true" type="string"/>
			<att name="NODE_DEPTH" value="0.0" type="string"/>
			<att name="NODE_BORDER_TRANSPARENCY" value="255" type="string"/>
			<att name="NODE_LABEL_FONT_FACE" value="Dialog,plain,12" type="string"/>
			<att name="NODE_LABEL_TRANSPARENCY" value="255" type="string"/>
		</graphics>
	</node>
	<node id="DVNSSSPVMLAFK" label="DVNSSSPVMLAFK">
		<att name="numMSRuns" value="1" type="integer"/>
		<att name="numReplicates" value="1" type="integer"/>
		<att name="PCQ_ID" value="DVNSSSPVMLAFK" type="string"/>
		<att name="numConnectedProteinNodes" value="2" type="integer"/>
		<att name="numPeptideSequences" value="1" type="integer"/>
		<att name="PeptideSequences" value="DVNSSSPVMLAFK" type="string"/>
		<att name="significant" value="0" type="integer"/>
		<att name="numProteins" value="2" type="integer"/>
		<att name="ionCount" value="8" type="integer"/>
		<att name="Rc" value="0.0" type="real"/>
		<att name="numPsms" value="2" type="integer"/>
		<att name="containsPTMs" value="0" type="integer"/>
		<att name="Ri" value="NaN" type="real"/>
		<att name="lightIons" value="4" type="integer"/>
		<att name="uniquePeptide" value="0" type="integer"/>
		<att name="isFiltered" value="0" type="integer"/>
		<att name="finalRatio" value="0.0" type="real"/>
		<att name="heavyIons" value="4" type="integer"/>
		<att name="normHeavyIons" value="2.0" type="real"/>
		<att name="uniquePeptideNode" value="0" type="integer"/>
		<att name="normLightIons" value="2.0" type="real"/>
		<att name="isProtein" value="0" type="integer"/>
		<graphics type="ROUNDRECT" h="30" w="70" width="4" outline="#000000" fill="#ffffff">
			<att name="NODE_TOOLTIP" value="&lt;html&gt;DVNSSSPVMLAFK&lt;br&gt;1 Peptide sequences&lt;br&gt;2 PSMs&lt;br&gt;Shared by 2 protein Nodes&lt;br&gt;Shared by 2 proteins&lt;br&gt;Detected in 1 MS runs&lt;br&gt;Detected in 1 Replicates&lt;br&gt;Ion count ratio Rc = 0 = log2( (4/2) / (4/2) )&lt;br&gt;Individual peptides in the node:&lt;br&gt;DVNSSSPVMLAFK, 2 PSMs, Shared by 2 proteins, Detected in 1 MS Runs, Detected in 1 replicates, Rc = 0.0&lt;br&gt;&lt;/html&gt;" type="string"/>
			<att name="NODE_NESTED_NETWORK_IMAGE_VISIBLE" value="true" type="string"/>
			<att name="NODE_BORDER_STROKE" value="SOLID" type="string"/>
			<att name="NODE_SELECTED" value="false" type="string"/>
			<att name="NODE_TRANSPARENCY" value="255" type="string"/>
			<att name="NODE_LABEL_WIDTH" value="200" type="string"/>
			<att name="NODE_LABEL" value="0" type="string"/>
			<att name="NODE_LABEL_FONT_SIZE" value="12" type="string"/>
			<att name="NODE_LABEL_TRANSPARENCY" value="255" type="string"/>
			<att name="NODE_LABEL_COLOR" value="#000000" type="string"/>
			<att name="NODE_VISIBLE" value="true" type="string"/>
			<att name="NODE_DEPTH" value="0.0" type="string"/>
			<att name="NODE_BORDER_TRANSPARENCY" value="255" type="string"/>
			<att name="NODE_LABEL_FONT_FACE" value="Dialog,plain,12" type="string"/>
			<att name="NODE_LABEL_TRANSPARENCY" value="255" type="string"/>
		</graphics>
	</node>
	<node id="Q99598" label="Q99598">
		<att name="ProteinDescription" value="Translin-associated protein X OS=Homo sapiens GN=TSNAX PE=1 SV=1 " type="string"/>
		<att name="ACC" value="Q99598" type="string"/>
		<att name="numPeptideSequencesInProteins" value="5" type="integer"/>
		<att name="conclusiveProtein" value="0" type="integer"/>
		<att name="numConnectedPeptideNodes" value="5" type="integer"/>
		<att name="UniprotKB" value="Q99598" type="string"/>
		<att name="numProteins" value="1" type="integer"/>
		<att name="Classification2Case" value="6" type="string"/>
		<att name="GeneName" value="TSNAX" type="string"/>
		<att name="containsPTMs" value="0" type="integer"/>
		<att name="conclusiveProteinNode" value="1" type="integer"/>
		<att name="isFiltered" value="0" type="integer"/>
		<att name="ID" value="TSNAX_HUMAN" type="string"/>
		<att name="numPsmsInProtein" value="33" type="integer"/>
		<att name="Species" value="[Homo sapiens]" type="string"/>
		<att name="isProtein" value="1" type="integer"/>
		<graphics type="ELLIPSE" h="30" w="70" width="4" outline="#000000" fill="#ffffff">
			<att name="NODE_TOOLTIP" value="&lt;html&gt;&lt;b&gt;Protein ACC(s):&lt;/b&gt;&lt;br&gt;Q99598&lt;br&gt;&lt;b&gt;Protein name(s):&lt;/b&gt;&lt;br&gt; Translin-associated protein X OS=Homo sapiens GN=TSNAX PE=1 SV=1 &lt;br&gt;&lt;b&gt;Classification case(s):&lt;/b&gt;&lt;br&gt;&lt;b&gt;6&lt;/b&gt;: Not classified&lt;br&gt;&lt;b&gt;TAX:&lt;/b&gt; [Homo sapiens]&lt;br&gt;&lt;b&gt;Gene name:&lt;/b&gt; TSNAX&lt;/html&gt;" type="string"/>
			<att name="NODE_NESTED_NETWORK_IMAGE_VISIBLE" value="true" type="string"/>
			<att name="NODE_BORDER_STROKE" value="SOLID" type="string"/>
			<att name="NODE_SELECTED" value="false" type="string"/>
			<att name="NODE_TRANSPARENCY" value="255" type="string"/>
			<att name="NODE_LABEL_WIDTH" value="200" type="string"/>
			<att name="NODE_LABEL" value="Q99598" type="string"/>
			<att name="NODE_LABEL_FONT_SIZE" value="12" type="string"/>
			<att name="NODE_LABEL_TRANSPARENCY" value="255" type="string"/>
			<att name="NODE_LABEL_COLOR" value="#000000" type="string"/>
			<att name="NODE_VISIBLE" value="true" type="string"/>
			<att name="NODE_DEPTH" value="0.0" type="string"/>
			<att name="NODE_BORDER_TRANSPARENCY" value="255" type="string"/>
			<att name="NODE_LABEL_FONT_FACE" value="Dialog,plain,12" type="string"/>
			<att name="NODE_LABEL_TRANSPARENCY" value="255" type="string"/>
		</graphics>
	</node>
	<node id="ITSAPDMEDILTESEIK_MCINSVGNGDIDTPFEVSQFLR_QVYDGFSFIGNTGPYEVSK_VTPVDYLLGVADLTGELMR" label="ITSAPDMEDILTESEIK_MCINSVGNGDIDTPFEVSQFLR_QVYDGFSFIGNTGPYEVSK_VTPVDYLLGVADLTGELMR">
		<att name="numMSRuns" value="7" type="integer"/>
		<att name="numReplicates" value="1" type="integer"/>
		<att name="PCQ_ID" value="ITSAPDMEDILTESEIK_MCINSVGNGDIDTPFEVSQFLR_QVYDGFSFIGNTGPYEVSK_VTPVDYLLGVADLTGELMR" type="string"/>
		<att name="numConnectedProteinNodes" value="1" type="integer"/>
		<att name="numPeptideSequences" value="4" type="integer"/>
		<att name="PeptideSequences" value="ITSAPDMEDILTESEIK_MCINSVGNGDIDTPFEVSQFLR_QVYDGFSFIGNTGPYEVSK_VTPVDYLLGVADLTGELMR" type="string"/>
		<att name="significant" value="0" type="integer"/>
		<att name="numProteins" value="1" type="integer"/>
		<att name="ionCount" value="26" type="integer"/>
		<att name="Rc" value="0.1799786661062354" type="real"/>
		<att name="numPsms" value="31" type="integer"/>
		<att name="containsPTMs" value="0" type="integer"/>
		<att name="Ri" value="NaN" type="real"/>
		<att name="lightIons" value="12" type="integer"/>
		<att name="uniquePeptide" value="1" type="integer"/>
		<att name="isFiltered" value="0" type="integer"/>
		<att name="finalRatio" value="0.1799786661062354" type="real"/>
		<att name="heavyIons" value="14" type="integer"/>
		<att name="normHeavyIons" value="2.86" type="real"/>
		<att name="uniquePeptideNode" value="1" type="integer"/>
		<att name="normLightIons" value="3.24" type="real"/>
		<att name="isProtein" value="0" type="integer"/>
		<graphics type="ROUNDRECT" h="30" w="70" width="4" outline="#000000" fill="#ffffff">
			<att name="NODE_TOOLTIP" value="&lt;html&gt;ITSAPDMEDILTESEIK_MCINSVGNGDIDTPFEVSQFLR_QVYDGFSFIGNTGPYEVSK_VTPVDYLLGVADLTGELMR&lt;br&gt;4 Peptide sequences&lt;br&gt;31 PSMs&lt;br&gt;Shared by 1 protein Nodes&lt;br&gt;Shared by 1 proteins&lt;br&gt;Detected in 7 MS runs&lt;br&gt;Detected in 1 Replicates&lt;br&gt;Ion count ratio Rc = 0.2 = log2( (3/2 + 0 + 3/2 + 6/25) / (2/2 + 1/2 + 2/2 + 9/25) )&lt;br&gt;Individual peptides in the node:&lt;br&gt;ITSAPDMEDILTESEIK, 2 PSMs, Shared by 1 proteins, Detected in 1 MS Runs, Detected in 1 replicates, Rc = 0.5849625007211562&lt;br&gt;MCINSVGNGDIDTPFEVSQFLR, 2 PSMs, Shared by 1 proteins, Detected in 1 MS Runs, Detected in 1 replicates, Rc = -Infinity&lt;br&gt;QVYDGFSFIGNTGPYEVSK, 2 PSMs, Shared by 1 proteins, Detected in 1 MS Runs, Detected in 1 replicates, Rc = 0.5849625007211562&lt;br&gt;VTPVDYLLGVADLTGELMR, 25 PSMs, Shared by 1 proteins, Detected in 5 MS Runs, Detected in 1 replicates, Rc = -0.5849625007211563&lt;br&gt;&lt;/html&gt;" type="string"/>
			<att name="NODE_NESTED_NETWORK_IMAGE_VISIBLE" value="true" type="string"/>
			<att name="NODE_BORDER_STROKE" value="SOLID" type="string"/>
			<att name="NODE_SELECTED" value="false" type="string"/>
			<att name="NODE_TRANSPARENCY" value="255" type="string"/>
			<att name="NODE_LABEL_WIDTH" value="200" type="string"/>
			<att name="NODE_LABEL" value="0.2" type="string"/>
			<att name="NODE_LABEL_FONT_SIZE" value="12" type="string"/>
			<att name="NODE_LABEL_TRANSPARENCY" value="255" type="string"/>
			<att name="NODE_LABEL_COLOR" value="#000000" type="string"/>
			<att name="NODE_VISIBLE" value="true" type="string"/>
			<att name="NODE_DEPTH" value="0.0" type="string"/>
			<att name="NODE_BORDER_TRANSPARENCY" value="255" type="string"/>
			<att name="NODE_LABEL_FONT_FACE" value="Dialog,plain,12" type="string"/>
			<att name="NODE_LABEL_TRANSPARENCY" value="255" type="string"/>
		</graphics>
	</node>
	<node id="AQNDLIWNIK_DSEEAEIIR_EELGFRPEYSASQLK_FYPLEIDYGQDEEAVK_GFSLLATEDK_GGSDDSSKDPIDVNYEK_LQLLEDDKENR_MIFDVESMK_QIQAAYSILSEVQQAVSQGSSDSQILDLSNR_QQVPSGESAILDR_SDAYYCTGDVTAWTK_TLGDFAAEYAK_TTNFAGILSQGLR_VADGMVFGALLPCEECSGQLVFK" label="AQNDLIWNIK_DSEEAEIIR_EELGFRPEYSASQLK_FYPLEIDYGQDEEAVK_GFSLLATEDK_GGSDDSSKDPIDVNYEK_LQLLEDDKENR_MIFDVESMK_QIQAAYSILSEVQQAVSQGSSDSQILDLSNR_QQVPSGESAILDR_SDAYYCTGDVTAWTK_TLGDFAAEYAK_TTNFAGILSQGLR_VADGMVFGALLPCEECSGQLVFK">
		<att name="numMSRuns" value="10" type="integer"/>
		<att name="numReplicates" value="1" type="integer"/>
		<att name="PCQ_ID" value="AQNDLIWNIK_DSEEAEIIR_EELGFRPEYSASQLK_FYPLEIDYGQDEEAVK_GFSLLATEDK_GGSDDSSKDPIDVNYEK_LQLLEDDKENR_MIFDVESMK_QIQAAYSILSEVQQAVSQGSSDSQILDLSNR_QQVPSGESAILDR_SDAYYCTGDVTAWTK_TLGDFAAEYAK_TTNFAGILSQGLR_VADGMVFGALLPCEECSGQLVFK" type="string"/>
		<att name="numConnectedProteinNodes" value="1" type="integer"/>
		<att name="numPeptideSequences" value="14" type="integer"/>
		<att name="PeptideSequences" value="AQNDLIWNIK_DSEEAEIIR_EELGFRPEYSASQLK_FYPLEIDYGQDEEAVK_GFSLLATEDK_GGSDDSSKDPIDVNYEK_LQLLEDDKENR_MIFDVESMK_QIQAAYSILSEVQQAVSQGSSDSQILDLSNR_QQVPSGESAILDR_SDAYYCTGDVTAWTK_TLGDFAAEYAK_TTNFAGILSQGLR_VADGMVFGALLPCEECSGQLVFK" type="string"/>
		<att name="significant" value="0" type="integer"/>
		<att name="numProteins" value="1" type="integer"/>
		<att name="ionCount" value="108" type="integer"/>
		<att name="Rc" value="0.20419930457047825" type="real"/>
		<att name="numPsms" value="68" type="integer"/>
		<att name="containsPTMs" value="0" type="integer"/>
		<att name="Ri" value="NaN" type="real"/>
		<att name="lightIons" value="59" type="integer"/>
		<att name="uniquePeptide" value="1" type="integer"/>
		<att name="isFiltered" value="0" type="integer"/>
		<att name="finalRatio" value="0.20419930457047825" type="real"/>
		<att name="heavyIons" value="49" type="integer"/>
		<att name="normHeavyIons" value="17.1" type="real"/>
		<att name="uniquePeptideNode" value="1" type="integer"/>
		<att name="normLightIons" value="19.7" type="real"/>
		<att name="isProtein" value="0" type="integer"/>
		<graphics type="ROUNDRECT" h="30" w="70" width="4" outline="#000000" fill="#ffffff">
			<att name="NODE_TOOLTIP" value="&lt;html&gt;AQNDLIWNIK_DSEEAEIIR_EELGFRPEYSASQLK_FYPLEIDYGQDEEAVK_GFSLLATEDK_GGSDDSSKDPIDVNYEK_LQLLEDDKENR_MIFDVESMK_QIQAAYSILSEVQQAVSQGSSDSQILDLSNR_QQVPSGESAILDR_SDAYYCTGDVTAWTK_TLGDFAAEYAK_TTNFAGILSQGLR_VADGMVFGALLPCEECSGQLVFK&lt;br&gt;14 Peptide sequences&lt;br&gt;68 PSMs&lt;br&gt;Shared by 1 protein Nodes&lt;br&gt;Shared by 1 proteins&lt;br&gt;Detected in 10 MS runs&lt;br&gt;Detected in 1 Replicates&lt;br&gt;Ion count ratio Rc = 0.2 = log2( (10/4 + 2/2 + 6/2 + 4/4 + 5/2 + 3/2 + 1/4 + 2/2 + 7/28 + 1/2 + 3/2 + 5/2 + 3/2 + 7/10) / (9/4 + 1/2 + 2/2 + 1/4 + 5/2 + 0 + 2/4 + 3/2 + 0 + 2/2 + 5/2 + 5/2 + 3/2 + 11/10) )&lt;br&gt;Individual peptides in the node:&lt;br&gt;AQNDLIWNIK, 4 PSMs, Shared by 1 proteins, Detected in 2 MS Runs, Detected in 1 replicates, Rc = 0.15200309344505006&lt;br&gt;DSEEAEIIR, 2 PSMs, Shared by 1 proteins, Detected in 1 MS Runs, Detected in 1 replicates, Rc = 1.0&lt;br&gt;EELGFRPEYSASQLK, 2 PSMs, Shared by 1 proteins, Detected in 1 MS Runs, Detected in 1 replicates, Rc = 1.5849625007211563&lt;br&gt;FYPLEIDYGQDEEAVK, 4 PSMs, Shared by 1 proteins, Detected in 1 MS Runs, Detected in 1 replicates, Rc = 2.0&lt;br&gt;GFSLLATEDK, 2 PSMs, Shared by 1 proteins, Detected in 1 MS Runs, Detected in 1 replicates, Rc = 0.0&lt;br&gt;GGSDDSSKDPIDVNYEK, 2 PSMs, Shared by 1 proteins, Detected in 1 MS Runs, Detected in 1 replicates, Rc = Infinity&lt;br&gt;LQLLEDDKENR, 4 PSMs, Shared by 1 proteins, Detected in 2 MS Runs, Detected in 1 replicates, Rc = -1.0&lt;br&gt;MIFDVESMK, 2 PSMs, Shared by 1 proteins, Detected in 1 MS Runs, Detected in 1 replicates, Rc = -0.5849625007211563&lt;br&gt;QIQAAYSILSEVQQAVSQGSSDSQILDLSNR, 28 PSMs, Shared by 1 proteins, Detected in 8 MS Runs, Detected in 1 replicates, Rc = Infinity&lt;br&gt;QQVPSGESAILDR, 2 PSMs, Shared by 1 proteins, Detected in 1 MS Runs, Detected in 1 replicates, Rc = -1.0&lt;br&gt;SDAYYCTGDVTAWTK, 2 PSMs, Shared by 1 proteins, Detected in 1 MS Runs, Detected in 1 replicates, Rc = -0.7369655941662062&lt;br&gt;TLGDFAAEYAK, 2 PSMs, Shared by 1 proteins, Detected in 1 MS Runs, Detected in 1 replicates, Rc = 0.0&lt;br&gt;TTNFAGILSQGLR, 2 PSMs, Shared by 1 proteins, Detected in 1 MS Runs, Detected in 1 replicates, Rc = 0.0&lt;br&gt;VADGMVFGALLPCEECSGQLVFK, 10 PSMs, Shared by 1 proteins, Detected in 2 MS Runs, Detected in 1 replicates, Rc = -0.6520766965796932&lt;br&gt;&lt;/html&gt;" type="string"/>
			<att name="NODE_NESTED_NETWORK_IMAGE_VISIBLE" value="true" type="string"/>
			<att name="NODE_BORDER_STROKE" value="SOLID" type="string"/>
			<att name="NODE_SELECTED" value="false" type="string"/>
			<att name="NODE_TRANSPARENCY" value="255" type="string"/>
			<att name="NODE_LABEL_WIDTH" value="200" type="string"/>
			<att name="NODE_LABEL" value="0.2" type="string"/>
			<att name="NODE_LABEL_FONT_SIZE" value="12" type="string"/>
			<att name="NODE_LABEL_TRANSPARENCY" value="255" type="string"/>
			<att name="NODE_LABEL_COLOR" value="#000000" type="string"/>
			<att name="NODE_VISIBLE" value="true" type="string"/>
			<att name="NODE_DEPTH" value="0.0" type="string"/>
			<att name="NODE_BORDER_TRANSPARENCY" value="255" type="string"/>
			<att name="NODE_LABEL_FONT_FACE" value="Dialog,plain,12" type="string"/>
			<att name="NODE_LABEL_TRANSPARENCY" value="255" type="string"/>
		</graphics>
	</node>
	<node id="P09874" label="P09874">
		<att name="ProteinDescription" value="Poly [ADP-ribose] polymerase 1 OS=Homo sapiens GN=PARP1 PE=1 SV=4 " type="string"/>
		<att name="ACC" value="P09874" type="string"/>
		<att name="numPeptideSequencesInProteins" value="14" type="integer"/>
		<att name="conclusiveProtein" value="0" type="integer"/>
		<att name="numConnectedPeptideNodes" value="14" type="integer"/>
		<att name="UniprotKB" value="P09874" type="string"/>
		<att name="numProteins" value="1" type="integer"/>
		<att name="GeneName" value="PARP1" type="string"/>
		<att name="containsPTMs" value="0" type="integer"/>
		<att name="conclusiveProteinNode" value="1" type="integer"/>
		<att name="isFiltered" value="0" type="integer"/>
		<att name="ID" value="PARP1_HUMAN" type="string"/>
		<att name="numPsmsInProtein" value="68" type="integer"/>
		<att name="Species" value="[Homo sapiens]" type="string"/>
		<att name="isProtein" value="1" type="integer"/>
		<graphics type="ELLIPSE" h="30" w="70" width="4" outline="#000000" fill="#ffffff">
			<att name="NODE_TOOLTIP" value="&lt;html&gt;&lt;b&gt;Protein ACC(s):&lt;/b&gt;&lt;br&gt;P09874&lt;br&gt;&lt;b&gt;Protein name(s):&lt;/b&gt;&lt;br&gt; Poly [ADP-ribose] polymerase 1 OS=Homo sapiens GN=PARP1 PE=1 SV=4 &lt;br&gt;&lt;b&gt;TAX:&lt;/b&gt; [Homo sapiens]&lt;br&gt;&lt;b&gt;Gene name:&lt;/b&gt; PARP1&lt;/html&gt;" type="string"/>
			<att name="NODE_NESTED_NETWORK_IMAGE_VISIBLE" value="true" type="string"/>
			<att name="NODE_BORDER_STROKE" value="SOLID" type="string"/>
			<att name="NODE_SELECTED" value="false" type="string"/>
			<att name="NODE_TRANSPARENCY" value="255" type="string"/>
			<att name="NODE_LABEL_WIDTH" value="200" type="string"/>
			<att name="NODE_LABEL" value="P09874" type="string"/>
			<att name="NODE_LABEL_FONT_SIZE" value="12" type="string"/>
			<att name="NODE_LABEL_TRANSPARENCY" value="255" type="string"/>
			<att name="NODE_LABEL_COLOR" value="#000000" type="string"/>
			<att name="NODE_VISIBLE" value="true" type="string"/>
			<att name="NODE_DEPTH" value="0.0" type="string"/>
			<att name="NODE_BORDER_TRANSPARENCY" value="255" type="string"/>
			<att name="NODE_LABEL_FONT_FACE" value="Dialog,plain,12" type="string"/>
			<att name="NODE_LABEL_TRANSPARENCY" value="255" type="string"/>
		</graphics>
	</node>
	<node id="DINQEVYNFLATAGAK_DLEDLQILIK_DLGGIVLANACGPCIGQWDR_FNPETDYLTGTDGKK_GEFDPGQDTYQHPPK_IVYGHLDDPASQEIER_LQLLEPFDK_QGLLPLTFADPADYNK_VAMQDATAQMAMLQFISSGLSK_VGLIGSCTNSSYEDMGR_WVVIGDENYGEGSSR" label="DINQEVYNFLATAGAK_DLEDLQILIK_DLGGIVLANACGPCIGQWDR_FNPETDYLTGTDGKK_GEFDPGQDTYQHPPK_IVYGHLDDPASQEIER_LQLLEPFDK_QGLLPLTFADPADYNK_VAMQDATAQMAMLQFISSGLSK_VGLIGSCTNSSYEDMGR_WVVIGDENYGEGSSR">
		<att name="numMSRuns" value="8" type="integer"/>
		<att name="numReplicates" value="1" type="integer"/>
		<att name="PCQ_ID" value="DINQEVYNFLATAGAK_DLEDLQILIK_DLGGIVLANACGPCIGQWDR_FNPETDYLTGTDGKK_GEFDPGQDTYQHPPK_IVYGHLDDPASQEIER_LQLLEPFDK_QGLLPLTFADPADYNK_VAMQDATAQMAMLQFISSGLSK_VGLIGSCTNSSYEDMGR_WVVIGDENYGEGSSR" type="string"/>
		<att name="numConnectedProteinNodes" value="1" type="integer"/>
		<att name="numPeptideSequences" value="11" type="integer"/>
		<att name="PeptideSequences" value="DINQEVYNFLATAGAK_DLEDLQILIK_DLGGIVLANACGPCIGQWDR_FNPETDYLTGTDGKK_GEFDPGQDTYQHPPK_IVYGHLDDPASQEIER_LQLLEPFDK_QGLLPLTFADPADYNK_VAMQDATAQMAMLQFISSGLSK_VGLIGSCTNSSYEDMGR_WVVIGDENYGEGSSR" type="string"/>
		<att name="significant" value="0" type="integer"/>
		<att name="numProteins" value="2" type="integer"/>
		<att name="ionCount" value="114" type="integer"/>
		<att name="Rc" value="-1.179867804689891" type="real"/>
		<att name="numPsms" value="40" type="integer"/>
		<att name="containsPTMs" value="0" type="integer"/>
		<att name="Ri" value="NaN" type="real"/>
		<att name="lightIons" value="40" type="integer"/>
		<att name="uniquePeptide" value="0" type="integer"/>
		<att name="isFiltered" value="0" type="integer"/>
		<att name="finalRatio" value="-1.179867804689891" type="real"/>
		<att name="heavyIons" value="74" type="integer"/>
		<att name="normHeavyIons" value="22.75" type="real"/>
		<att name="uniquePeptideNode" value="1" type="integer"/>
		<att name="normLightIons" value="10.041666666666666" type="real"/>
		<att name="isProtein" value="0" type="integer"/>
		<graphics type="ROUNDRECT" h="30" w="70" width="4" outline="#000000" fill="#ffffff">
			<att name="NODE_TOOLTIP" value="&lt;html&gt;DINQEVYNFLATAGAK_DLEDLQILIK_DLGGIVLANACGPCIGQWDR_FNPETDYLTGTDGKK_GEFDPGQDTYQHPPK_IVYGHLDDPASQEIER_LQLLEPFDK_QGLLPLTFADPADYNK_VAMQDATAQMAMLQFISSGLSK_VGLIGSCTNSSYEDMGR_WVVIGDENYGEGSSR&lt;br&gt;11 Peptide sequences&lt;br&gt;40 PSMs&lt;br&gt;Shared by 1 protein Nodes&lt;br&gt;Shared by 2 proteins&lt;br&gt;Detected in 8 MS runs&lt;br&gt;Detected in 1 Replicates&lt;br&gt;Ion count ratio Rc = -1.2 = log2( (7/4 + 0 + 0 + 0 + 13/6 + 3/8 + 2/1 + 6/4 + 6/4 + 3/4 + 0) / (13/4 + 5/2 + 4/3 + 6/2 + 13/6 + 6/8 + 4/1 + 11/4 + 8/4 + 4/4 + 0) )&lt;br&gt;Individual peptides in the node:&lt;br&gt;DINQEVYNFLATAGAK, 4 PSMs, Shared by 2 proteins, Detected in 2 MS Runs, Detected in 1 replicates, Rc = -0.8930847960834882&lt;br&gt;DLEDLQILIK, 2 PSMs, Shared by 2 proteins, Detected in 1 MS Runs, Detected in 1 replicates, Rc = -Infinity&lt;br&gt;DLGGIVLANACGPCIGQWDR, 3 PSMs, Shared by 2 proteins, Detected in 2 MS Runs, Detected in 1 replicates, Rc = -Infinity&lt;br&gt;FNPETDYLTGTDGKK, 2 PSMs, Shared by 2 proteins, Detected in 1 MS Runs, Detected in 1 replicates, Rc = -Infinity&lt;br&gt;GEFDPGQDTYQHPPK, 6 PSMs, Shared by 2 proteins, Detected in 2 MS Runs, Detected in 1 replicates, Rc = 0.0&lt;br&gt;IVYGHLDDPASQEIER, 8 PSMs, Shared by 2 proteins, Detected in 2 MS Runs, Detected in 1 replicates, Rc = -1.0&lt;br&gt;LQLLEPFDK, 1 PSMs, Shared by 2 proteins, Detected in 1 MS Runs, Detected in 1 replicates, Rc = -1.0&lt;br&gt;QGLLPLTFADPADYNK, 4 PSMs, Shared by 2 proteins, Detected in 2 MS Runs, Detected in 1 replicates, Rc = -0.8744691179161412&lt;br&gt;VAMQDATAQMAMLQFISSGLSK, 4 PSMs, Shared by 2 proteins, Detected in 1 MS Runs, Detected in 1 replicates, Rc = -0.4150374992788438&lt;br&gt;VGLIGSCTNSSYEDMGR, 4 PSMs, Shared by 2 proteins, Detected in 1 MS Runs, Detected in 1 replicates, Rc = -0.4150374992788438&lt;br&gt;WVVIGDENYGEGSSR, 2 PSMs, Shared by 2 proteins, Detected in 1 MS Runs, Detected in 1 replicates, Rc = NaN&lt;br&gt;&lt;/html&gt;" type="string"/>
			<att name="NODE_NESTED_NETWORK_IMAGE_VISIBLE" value="true" type="string"/>
			<att name="NODE_BORDER_STROKE" value="SOLID" type="string"/>
			<att name="NODE_SELECTED" value="false" type="string"/>
			<att name="NODE_TRANSPARENCY" value="255" type="string"/>
			<att name="NODE_LABEL_WIDTH" value="200" type="string"/>
			<att name="NODE_LABEL" value="-1.2" type="string"/>
			<att name="NODE_LABEL_FONT_SIZE" value="12" type="string"/>
			<att name="NODE_LABEL_TRANSPARENCY" value="255" type="string"/>
			<att name="NODE_LABEL_COLOR" value="#000000" type="string"/>
			<att name="NODE_VISIBLE" value="true" type="string"/>
			<att name="NODE_DEPTH" value="0.0" type="string"/>
			<att name="NODE_BORDER_TRANSPARENCY" value="255" type="string"/>
			<att name="NODE_LABEL_FONT_FACE" value="Dialog,plain,12" type="string"/>
			<att name="NODE_LABEL_TRANSPARENCY" value="255" type="string"/>
		</graphics>
	</node>
	<node id="A2A274 Q99798" label="A2A274 Q99798">
		<att name="ProteinDescription" value="Aconitase 2, mitochondrial OS=Homo sapiens GN=ACO2 PE=4 SV=1  #### Aconitate hydratase, mitochondrial" type="string"/>
		<att name="ACC" value="A2A274 Q99798" type="string"/>
		<att name="numPeptideSequencesInProteins" value="11" type="integer"/>
		<att name="conclusiveProtein" value="0" type="integer"/>
		<att name="numConnectedPeptideNodes" value="11" type="integer"/>
		<att name="UniprotKB" value="A2A274 Q99798" type="string"/>
		<att name="numProteins" value="2" type="integer"/>
		<att name="GeneName" value="ACO2" type="string"/>
		<att name="containsPTMs" value="0" type="integer"/>
		<att name="conclusiveProteinNode" value="1" type="integer"/>
		<att name="isFiltered" value="0" type="integer"/>
		<att name="ID" value="A2A274_HUMAN ACON_HUMAN" type="string"/>
		<att name="numPsmsInProtein" value="40" type="integer"/>
		<att name="Species" value="[Homo sapiens]" type="string"/>
		<att name="isProtein" value="1" type="integer"/>
		<graphics type="ELLIPSE" h="30" w="70" width="4" outline="#000000" fill="#ffffff">
			<att name="NODE_TOOLTIP" value="&lt;html&gt;&lt;b&gt;Protein ACC(s):&lt;/b&gt;&lt;br&gt;A2A274 Q99798&lt;br&gt;&lt;b&gt;Protein name(s):&lt;/b&gt;&lt;br&gt; Aconitase 2, mitochondrial OS=Homo sapiens GN=ACO2 PE=4 SV=1 &lt;br&gt;Aconitate hydratase, mitochondrial&lt;br&gt;&lt;b&gt;TAX:&lt;/b&gt; [Homo sapiens]&lt;br&gt;&lt;b&gt;Gene name:&lt;/b&gt; ACO2&lt;/html&gt;" type="string"/>
			<att name="NODE_NESTED_NETWORK_IMAGE_VISIBLE" value="true" type="string"/>
			<att name="NODE_BORDER_STROKE" value="SOLID" type="string"/>
			<att name="NODE_SELECTED" value="false" type="string"/>
			<att name="NODE_TRANSPARENCY" value="255" type="string"/>
			<att name="NODE_LABEL_WIDTH" value="200" type="string"/>
			<att name="NODE_LABEL" value="A2A274 Q99798" type="string"/>
			<att name="NODE_LABEL_FONT_SIZE" value="12" type="string"/>
			<att name="NODE_LABEL_TRANSPARENCY" value="255" type="string"/>
			<att name="NODE_LABEL_COLOR" value="#000000" type="string"/>
			<att name="NODE_VISIBLE" value="true" type="string"/>
			<att name="NODE_DEPTH" value="0.0" type="string"/>
			<att name="NODE_BORDER_TRANSPARENCY" value="255" type="string"/>
			<att name="NODE_LABEL_FONT_FACE" value="Dialog,plain,12" type="string"/>
			<att name="NODE_LABEL_TRANSPARENCY" value="255" type="string"/>
		</graphics>
	</node>
	<node id="H0YE22" label="H0YE22">
		<att name="ProteinDescription" value="Eukaryotic translation initiation factor 4 gamma 2 (Fragment)" type="string"/>
		<att name="ACC" value="H0YE22" type="string"/>
		<att name="numPeptideSequencesInProteins" value="1" type="integer"/>
		<att name="conclusiveProtein" value="1" type="integer"/>
		<att name="numConnectedPeptideNodes" value="1" type="integer"/>
		<att name="UniprotKB" value="H0YE22" type="string"/>
		<att name="numProteins" value="1" type="integer"/>
		<att name="Classification2Case" value="6" type="string"/>
		<att name="GeneName" value="EIF4G2" type="string"/>
		<att name="containsPTMs" value="0" type="integer"/>
		<att name="conclusiveProteinNode" value="0" type="integer"/>
		<att name="isFiltered" value="0" type="integer"/>
		<att name="ID" value="H0YE22_HUMAN" type="string"/>
		<att name="numPsmsInProtein" value="2" type="integer"/>
		<att name="Species" value="[Homo sapiens]" type="string"/>
		<att name="isProtein" value="1" type="integer"/>
		<graphics type="ELLIPSE" h="30" w="70" width="4" outline="#000000" fill="#ffffff">
			<att name="NODE_TOOLTIP" value="&lt;html&gt;&lt;b&gt;Protein ACC(s):&lt;/b&gt;&lt;br&gt;H0YE22&lt;br&gt;&lt;b&gt;Protein name(s):&lt;/b&gt;&lt;br&gt; Eukaryotic translation initiation factor 4 gamma 2 (Fragment)&lt;br&gt;&lt;b&gt;Classification case(s):&lt;/b&gt;&lt;br&gt;&lt;b&gt;6&lt;/b&gt;: Not classified&lt;br&gt;&lt;b&gt;TAX:&lt;/b&gt; [Homo sapiens]&lt;br&gt;&lt;b&gt;Gene name:&lt;/b&gt; EIF4G2&lt;/html&gt;" type="string"/>
			<att name="NODE_NESTED_NETWORK_IMAGE_VISIBLE" value="true" type="string"/>
			<att name="NODE_BORDER_STROKE" value="SOLID" type="string"/>
			<att name="NODE_SELECTED" value="false" type="string"/>
			<att name="NODE_TRANSPARENCY" value="255" type="string"/>
			<att name="NODE_LABEL_WIDTH" value="200" type="string"/>
			<att name="NODE_LABEL" value="H0YE22" type="string"/>
			<att name="NODE_LABEL_FONT_SIZE" value="12" type="string"/>
			<att name="NODE_LABEL_TRANSPARENCY" value="255" type="string"/>
			<att name="NODE_LABEL_COLOR" value="#000000" type="string"/>
			<att name="NODE_VISIBLE" value="true" type="string"/>
			<att name="NODE_DEPTH" value="0.0" type="string"/>
			<att name="NODE_BORDER_TRANSPARENCY" value="255" type="string"/>
			<att name="NODE_LABEL_FONT_FACE" value="Dialog,plain,12" type="string"/>
			<att name="NODE_LABEL_TRANSPARENCY" value="255" type="string"/>
		</graphics>
	</node>
	<node id="EDITQEFPGK" label="EDITQEFPGK">
		<att name="numMSRuns" value="1" type="integer"/>
		<att name="numReplicates" value="1" type="integer"/>
		<att name="PCQ_ID" value="EDITQEFPGK" type="string"/>
		<att name="numConnectedProteinNodes" value="2" type="integer"/>
		<att name="numPeptideSequences" value="1" type="integer"/>
		<att name="PeptideSequences" value="EDITQEFPGK" type="string"/>
		<att name="significant" value="0" type="integer"/>
		<att name="numProteins" value="4" type="integer"/>
		<att name="ionCount" value="8" type="integer"/>
		<att name="Rc" value="-0.7369655941662062" type="real"/>
		<att name="numPsms" value="2" type="integer"/>
		<att name="containsPTMs" value="0" type="integer"/>
		<att name="Ri" value="NaN" type="real"/>
		<att name="lightIons" value="3" type="integer"/>
		<att name="uniquePeptide" value="0" type="integer"/>
		<att name="isFiltered" value="0" type="integer"/>
		<att name="finalRatio" value="-0.7369655941662062" type="real"/>
		<att name="heavyIons" value="5" type="integer"/>
		<att name="normHeavyIons" value="2.5" type="real"/>
		<att name="uniquePeptideNode" value="0" type="integer"/>
		<att name="normLightIons" value="1.5" type="real"/>
		<att name="isProtein" value="0" type="integer"/>
		<graphics type="ROUNDRECT" h="30" w="70" width="4" outline="#000000" fill="#ffffff">
			<att name="NODE_TOOLTIP" value="&lt;html&gt;EDITQEFPGK&lt;br&gt;1 Peptide sequences&lt;br&gt;2 PSMs&lt;br&gt;Shared by 2 protein Nodes&lt;br&gt;Shared by 4 proteins&lt;br&gt;Detected in 1 MS runs&lt;br&gt;Detected in 1 Replicates&lt;br&gt;Ion count ratio Rc = -0.7 = log2( (3/2) / (5/2) )&lt;br&gt;Individual peptides in the node:&lt;br&gt;EDITQEFPGK, 2 PSMs, Shared by 4 proteins, Detected in 1 MS Runs, Detected in 1 replicates, Rc = -0.7369655941662062&lt;br&gt;&lt;/html&gt;" type="string"/>
			<att name="NODE_NESTED_NETWORK_IMAGE_VISIBLE" value="true" type="string"/>
			<att name="NODE_BORDER_STROKE" value="SOLID" type="string"/>
			<att name="NODE_SELECTED" value="false" type="string"/>
			<att name="NODE_TRANSPARENCY" value="255" type="string"/>
			<att name="NODE_LABEL_WIDTH" value="200" type="string"/>
			<att name="NODE_LABEL" value="-0.7" type="string"/>
			<att name="NODE_LABEL_FONT_SIZE" value="12" type="string"/>
			<att name="NODE_LABEL_TRANSPARENCY" value="255" type="string"/>
			<att name="NODE_LABEL_COLOR" value="#000000" type="string"/>
			<att name="NODE_VISIBLE" value="true" type="string"/>
			<att name="NODE_DEPTH" value="0.0" type="string"/>
			<att name="NODE_BORDER_TRANSPARENCY" value="255" type="string"/>
			<att name="NODE_LABEL_FONT_FACE" value="Dialog,plain,12" type="string"/>
			<att name="NODE_LABEL_TRANSPARENCY" value="255" type="string"/>
		</graphics>
	</node>
	<node id="D3DQV9 H0Y3P2 P78344" label="D3DQV9 H0Y3P2 P78344">
		<att name="ProteinDescription" value="Eukaryotic translation initiation factor 4 gamma 2 (Fragment) OS=Homo sapiens GN=EIF4G2 PE=4 SV=1  #### Eukaryotic translation initiation factor 4 gamma 2" type="string"/>
		<att name="ACC" value="D3DQV9 H0Y3P2 P78344" type="string"/>
		<att name="numPeptideSequencesInProteins" value="6" type="integer"/>
		<att name="conclusiveProtein" value="0" type="integer"/>
		<att name="numConnectedPeptideNodes" value="6" type="integer"/>
		<att name="UniprotKB" value="D3DQV9 H0Y3P2 P78344" type="string"/>
		<att name="numProteins" value="3" type="integer"/>
		<att name="Classification2Case" value="6" type="string"/>
		<att name="GeneName" value="EIF4G2" type="string"/>
		<att name="containsPTMs" value="0" type="integer"/>
		<att name="conclusiveProteinNode" value="1" type="integer"/>
		<att name="isFiltered" value="0" type="integer"/>
		<att name="ID" value="D3DQV9_HUMAN H0Y3P2_HUMAN IF4G2_HUMAN" type="string"/>
		<att name="numPsmsInProtein" value="19" type="integer"/>
		<att name="Species" value="[Homo sapiens]" type="string"/>
		<att name="isProtein" value="1" type="integer"/>
		<graphics type="ELLIPSE" h="30" w="70" width="4" outline="#000000" fill="#ffffff">
			<att name="NODE_TOOLTIP" value="&lt;html&gt;&lt;b&gt;Protein ACC(s):&lt;/b&gt;&lt;br&gt;D3DQV9 H0Y3P2 P78344&lt;br&gt;&lt;b&gt;Protein name(s):&lt;/b&gt;&lt;br&gt; Eukaryotic translation initiation factor 4 gamma 2 (Fragment) OS=Homo sapiens GN=EIF4G2 PE=4 SV=1 &lt;br&gt;Eukaryotic translation initiation factor 4 gamma 2&lt;br&gt;&lt;b&gt;Classification case(s):&lt;/b&gt;&lt;br&gt;&lt;b&gt;6&lt;/b&gt;: Not classified&lt;br&gt;&lt;b&gt;TAX:&lt;/b&gt; [Homo sapiens]&lt;br&gt;&lt;b&gt;Gene name:&lt;/b&gt; EIF4G2&lt;/html&gt;" type="string"/>
			<att name="NODE_NESTED_NETWORK_IMAGE_VISIBLE" value="true" type="string"/>
			<att name="NODE_BORDER_STROKE" value="SOLID" type="string"/>
			<att name="NODE_SELECTED" value="false" type="string"/>
			<att name="NODE_TRANSPARENCY" value="255" type="string"/>
			<att name="NODE_LABEL_WIDTH" value="200" type="string"/>
			<att name="NODE_LABEL" value="D3DQV9 H0Y3P2 P78344" type="string"/>
			<att name="NODE_LABEL_FONT_SIZE" value="12" type="string"/>
			<att name="NODE_LABEL_TRANSPARENCY" value="255" type="string"/>
			<att name="NODE_LABEL_COLOR" value="#000000" type="string"/>
			<att name="NODE_VISIBLE" value="true" type="string"/>
			<att name="NODE_DEPTH" value="0.0" type="string"/>
			<att name="NODE_BORDER_TRANSPARENCY" value="255" type="string"/>
			<att name="NODE_LABEL_FONT_FACE" value="Dialog,plain,12" type="string"/>
			<att name="NODE_LABEL_TRANSPARENCY" value="255" type="string"/>
		</graphics>
	</node>
	<node id="MLEILEGK" label="MLEILEGK">
		<att name="numMSRuns" value="1" type="integer"/>
		<att name="numReplicates" value="1" type="integer"/>
		<att name="PCQ_ID" value="MLEILEGK" type="string"/>
		<att name="numConnectedProteinNodes" value="1" type="integer"/>
		<att name="numPeptideSequences" value="1" type="integer"/>
		<att name="PeptideSequences" value="MLEILEGK" type="string"/>
		<att name="significant" value="0" type="integer"/>
		<att name="numProteins" value="3" type="integer"/>
		<att name="ionCount" value="9" type="integer"/>
		<att name="Rc" value="-1.0" type="real"/>
		<att name="numPsms" value="2" type="integer"/>
		<att name="containsPTMs" value="0" type="integer"/>
		<att name="Ri" value="NaN" type="real"/>
		<att name="lightIons" value="3" type="integer"/>
		<att name="uniquePeptide" value="0" type="integer"/>
		<att name="isFiltered" value="0" type="integer"/>
		<att name="finalRatio" value="-1.0" type="real"/>
		<att name="heavyIons" value="6" type="integer"/>
		<att name="normHeavyIons" value="3.0" type="real"/>
		<att name="uniquePeptideNode" value="1" type="integer"/>
		<att name="normLightIons" value="1.5" type="real"/>
		<att name="isProtein" value="0" type="integer"/>
		<graphics type="ROUNDRECT" h="30" w="70" width="4" outline="#000000" fill="#ffffff">
			<att name="NODE_TOOLTIP" value="&lt;html&gt;MLEILEGK&lt;br&gt;1 Peptide sequences&lt;br&gt;2 PSMs&lt;br&gt;Shared by 1 protein Nodes&lt;br&gt;Shared by 3 proteins&lt;br&gt;Detected in 1 MS runs&lt;br&gt;Detected in 1 Replicates&lt;br&gt;Ion count ratio Rc = -1 = log2( (3/2) / (6/2) )&lt;br&gt;Individual peptides in the node:&lt;br&gt;MLEILEGK, 2 PSMs, Shared by 3 proteins, Detected in 1 MS Runs, Detected in 1 replicates, Rc = -1.0&lt;br&gt;&lt;/html&gt;" type="string"/>
			<att name="NODE_NESTED_NETWORK_IMAGE_VISIBLE" value="true" type="string"/>
			<att name="NODE_BORDER_STROKE" value="SOLID" type="string"/>
			<att name="NODE_SELECTED" value="false" type="string"/>
			<att name="NODE_TRANSPARENCY" value="255" type="string"/>
			<att name="NODE_LABEL_WIDTH" value="200" type="string"/>
			<att name="NODE_LABEL" value="-1" type="string"/>
			<att name="NODE_LABEL_FONT_SIZE" value="12" type="string"/>
			<att name="NODE_LABEL_TRANSPARENCY" value="255" type="string"/>
			<att name="NODE_LABEL_COLOR" value="#000000" type="string"/>
			<att name="NODE_VISIBLE" value="true" type="string"/>
			<att name="NODE_DEPTH" value="0.0" type="string"/>
			<att name="NODE_BORDER_TRANSPARENCY" value="255" type="string"/>
			<att name="NODE_LABEL_FONT_FACE" value="Dialog,plain,12" type="string"/>
			<att name="NODE_LABEL_TRANSPARENCY" value="255" type="string"/>
		</graphics>
	</node>
	<node id="H0YCH5" label="H0YCH5">
		<att name="ProteinDescription" value="Eukaryotic translation initiation factor 4 gamma 2 (Fragment)" type="string"/>
		<att name="ACC" value="H0YCH5" type="string"/>
		<att name="numPeptideSequencesInProteins" value="4" type="integer"/>
		<att name="conclusiveProtein" value="0" type="integer"/>
		<att name="numConnectedPeptideNodes" value="4" type="integer"/>
		<att name="UniprotKB" value="H0YCH5" type="string"/>
		<att name="numProteins" value="1" type="integer"/>
		<att name="Classification2Case" value="6" type="string"/>
		<att name="GeneName" value="EIF4G2" type="string"/>
		<att name="containsPTMs" value="0" type="integer"/>
		<att name="conclusiveProteinNode" value="0" type="integer"/>
		<att name="isFiltered" value="0" type="integer"/>
		<att name="ID" value="H0YCH5_HUMAN" type="string"/>
		<att name="numPsmsInProtein" value="15" type="integer"/>
		<att name="Species" value="[Homo sapiens]" type="string"/>
		<att name="isProtein" value="1" type="integer"/>
		<graphics type="ELLIPSE" h="30" w="70" width="4" outline="#000000" fill="#ffffff">
			<att name="NODE_TOOLTIP" value="&lt;html&gt;&lt;b&gt;Protein ACC(s):&lt;/b&gt;&lt;br&gt;H0YCH5&lt;br&gt;&lt;b&gt;Protein name(s):&lt;/b&gt;&lt;br&gt; Eukaryotic translation initiation factor 4 gamma 2 (Fragment)&lt;br&gt;&lt;b&gt;Classification case(s):&lt;/b&gt;&lt;br&gt;&lt;b&gt;6&lt;/b&gt;: Not classified&lt;br&gt;&lt;b&gt;TAX:&lt;/b&gt; [Homo sapiens]&lt;br&gt;&lt;b&gt;Gene name:&lt;/b&gt; EIF4G2&lt;/html&gt;" type="string"/>
			<att name="NODE_NESTED_NETWORK_IMAGE_VISIBLE" value="true" type="string"/>
			<att name="NODE_BORDER_STROKE" value="SOLID" type="string"/>
			<att name="NODE_SELECTED" value="false" type="string"/>
			<att name="NODE_TRANSPARENCY" value="255" type="string"/>
			<att name="NODE_LABEL_WIDTH" value="200" type="string"/>
			<att name="NODE_LABEL" value="H0YCH5" type="string"/>
			<att name="NODE_LABEL_FONT_SIZE" value="12" type="string"/>
			<att name="NODE_LABEL_TRANSPARENCY" value="255" type="string"/>
			<att name="NODE_LABEL_COLOR" value="#000000" type="string"/>
			<att name="NODE_VISIBLE" value="true" type="string"/>
			<att name="NODE_DEPTH" value="0.0" type="string"/>
			<att name="NODE_BORDER_TRANSPARENCY" value="255" type="string"/>
			<att name="NODE_LABEL_FONT_FACE" value="Dialog,plain,12" type="string"/>
			<att name="NODE_LABEL_TRANSPARENCY" value="255" type="string"/>
		</graphics>
	</node>
	<node id="DLGVFIPAPMAQGMR_DPLGGLADMFGQMPGSGIGTGPGVIQDR_MCSLMLSK_SDFFLEGPFMPPR" label="DLGVFIPAPMAQGMR_DPLGGLADMFGQMPGSGIGTGPGVIQDR_MCSLMLSK_SDFFLEGPFMPPR">
		<att name="numMSRuns" value="5" type="integer"/>
		<att name="numReplicates" value="1" type="integer"/>
		<att name="PCQ_ID" value="DLGVFIPAPMAQGMR_DPLGGLADMFGQMPGSGIGTGPGVIQDR_MCSLMLSK_SDFFLEGPFMPPR" type="string"/>
		<att name="numConnectedProteinNodes" value="2" type="integer"/>
		<att name="numPeptideSequences" value="4" type="integer"/>
		<att name="PeptideSequences" value="DLGVFIPAPMAQGMR_DPLGGLADMFGQMPGSGIGTGPGVIQDR_MCSLMLSK_SDFFLEGPFMPPR" type="string"/>
		<att name="significant" value="0" type="integer"/>
		<att name="numProteins" value="4" type="integer"/>
		<att name="ionCount" value="16" type="integer"/>
		<att name="Rc" value="-2.222392421336448" type="real"/>
		<att name="numPsms" value="15" type="integer"/>
		<att name="containsPTMs" value="0" type="integer"/>
		<att name="Ri" value="NaN" type="real"/>
		<att name="lightIons" value="3" type="integer"/>
		<att name="uniquePeptide" value="0" type="integer"/>
		<att name="isFiltered" value="0" type="integer"/>
		<att name="finalRatio" value="-2.222392421336448" type="real"/>
		<att name="heavyIons" value="13" type="integer"/>
		<att name="normHeavyIons" value="7.0" type="real"/>
		<att name="uniquePeptideNode" value="0" type="integer"/>
		<att name="normLightIons" value="1.5" type="real"/>
		<att name="isProtein" value="0" type="integer"/>
		<graphics type="ROUNDRECT" h="30" w="70" width="4" outline="#000000" fill="#ffffff">
			<att name="NODE_TOOLTIP" value="&lt;html&gt;DLGVFIPAPMAQGMR_DPLGGLADMFGQMPGSGIGTGPGVIQDR_MCSLMLSK_SDFFLEGPFMPPR&lt;br&gt;4 Peptide sequences&lt;br&gt;15 PSMs&lt;br&gt;Shared by 2 protein Nodes&lt;br&gt;Shared by 4 proteins&lt;br&gt;Detected in 5 MS runs&lt;br&gt;Detected in 1 Replicates&lt;br&gt;Ion count ratio Rc = -2.2 = log2( (1/1 + 0 + 0 + 2/4) / (3/1 + 0 + 6/2 + 4/4) )&lt;br&gt;Individual peptides in the node:&lt;br&gt;DLGVFIPAPMAQGMR, 1 PSMs, Shared by 4 proteins, Detected in 1 MS Runs, Detected in 1 replicates, Rc = -1.5849625007211563&lt;br&gt;DPLGGLADMFGQMPGSGIGTGPGVIQDR, 8 PSMs, Shared by 4 proteins, Detected in 3 MS Runs, Detected in 1 replicates, Rc = NaN&lt;br&gt;MCSLMLSK, 2 PSMs, Shared by 4 proteins, Detected in 1 MS Runs, Detected in 1 replicates, Rc = -Infinity&lt;br&gt;SDFFLEGPFMPPR, 4 PSMs, Shared by 4 proteins, Detected in 2 MS Runs, Detected in 1 replicates, Rc = -1.0&lt;br&gt;&lt;/html&gt;" type="string"/>
			<att name="NODE_NESTED_NETWORK_IMAGE_VISIBLE" value="true" type="string"/>
			<att name="NODE_BORDER_STROKE" value="SOLID" type="string"/>
			<att name="NODE_SELECTED" value="false" type="string"/>
			<att name="NODE_TRANSPARENCY" value="255" type="string"/>
			<att name="NODE_LABEL_WIDTH" value="200" type="string"/>
			<att name="NODE_LABEL" value="-2.2" type="string"/>
			<att name="NODE_LABEL_FONT_SIZE" value="12" type="string"/>
			<att name="NODE_LABEL_TRANSPARENCY" value="255" type="string"/>
			<att name="NODE_LABEL_COLOR" value="#000000" type="string"/>
			<att name="NODE_VISIBLE" value="true" type="string"/>
			<att name="NODE_DEPTH" value="0.0" type="string"/>
			<att name="NODE_BORDER_TRANSPARENCY" value="255" type="string"/>
			<att name="NODE_LABEL_FONT_FACE" value="Dialog,plain,12" type="string"/>
			<att name="NODE_LABEL_TRANSPARENCY" value="255" type="string"/>
		</graphics>
	</node>
	<node id="ALGQNPTNAEVLK_ILYSQCGDVMR" label="ALGQNPTNAEVLK_ILYSQCGDVMR">
		<att name="numMSRuns" value="3" type="integer"/>
		<att name="numReplicates" value="1" type="integer"/>
		<att name="PCQ_ID" value="ALGQNPTNAEVLK_ILYSQCGDVMR" type="string"/>
		<att name="numConnectedProteinNodes" value="1" type="integer"/>
		<att name="numPeptideSequences" value="2" type="integer"/>
		<att name="PeptideSequences" value="ALGQNPTNAEVLK_ILYSQCGDVMR" type="string"/>
		<att name="significant" value="0" type="integer"/>
		<att name="numProteins" value="10" type="integer"/>
		<att name="ionCount" value="17" type="integer"/>
		<att name="Rc" value="-1.7725895038969275" type="real"/>
		<att name="numPsms" value="7" type="integer"/>
		<att name="containsPTMs" value="0" type="integer"/>
		<att name="Ri" value="NaN" type="real"/>
		<att name="lightIons" value="4" type="integer"/>
		<att name="uniquePeptide" value="0" type="integer"/>
		<att name="isFiltered" value="0" type="integer"/>
		<att name="finalRatio" value="-1.7725895038969275" type="real"/>
		<att name="heavyIons" value="13" type="integer"/>
		<att name="normHeavyIons" value="3.4166666666666665" type="real"/>
		<att name="uniquePeptideNode" value="1" type="integer"/>
		<att name="normLightIons" value="1.0" type="real"/>
		<att name="isProtein" value="0" type="integer"/>
		<graphics type="ROUNDRECT" h="30" w="70" width="4" outline="#000000" fill="#ffffff">
			<att name="NODE_TOOLTIP" value="&lt;html&gt;ALGQNPTNAEVLK_ILYSQCGDVMR&lt;br&gt;2 Peptide sequences&lt;br&gt;7 PSMs&lt;br&gt;Shared by 1 protein Nodes&lt;br&gt;Shared by 10 proteins&lt;br&gt;Detected in 3 MS runs&lt;br&gt;Detected in 1 Replicates&lt;br&gt;Ion count ratio Rc = -1.8 = log2( (4/4 + 0) / (11/4 + 2/3) )&lt;br&gt;Individual peptides in the node:&lt;br&gt;ALGQNPTNAEVLK, 4 PSMs, Shared by 10 proteins, Detected in 2 MS Runs, Detected in 1 replicates, Rc = -1.4594316186372973&lt;br&gt;ILYSQCGDVMR, 3 PSMs, Shared by 10 proteins, Detected in 1 MS Runs, Detected in 1 replicates, Rc = -Infinity&lt;br&gt;&lt;/html&gt;" type="string"/>
			<att name="NODE_NESTED_NETWORK_IMAGE_VISIBLE" value="true" type="string"/>
			<att name="NODE_BORDER_STROKE" value="SOLID" type="string"/>
			<att name="NODE_SELECTED" value="false" type="string"/>
			<att name="NODE_TRANSPARENCY" value="255" type="string"/>
			<att name="NODE_LABEL_WIDTH" value="200" type="string"/>
			<att name="NODE_LABEL" value="-1.8" type="string"/>
			<att name="NODE_LABEL_FONT_SIZE" value="12" type="string"/>
			<att name="NODE_LABEL_TRANSPARENCY" value="255" type="string"/>
			<att name="NODE_LABEL_COLOR" value="#000000" type="string"/>
			<att name="NODE_VISIBLE" value="true" type="string"/>
			<att name="NODE_DEPTH" value="0.0" type="string"/>
			<att name="NODE_BORDER_TRANSPARENCY" value="255" type="string"/>
			<att name="NODE_LABEL_FONT_FACE" value="Dialog,plain,12" type="string"/>
			<att name="NODE_LABEL_TRANSPARENCY" value="255" type="string"/>
		</graphics>
	</node>
	<node id="B7Z6Z4 F8VPF3 F8VZV5 F8W1I5 F8W1R7 G3V1V0 G8JLA2 J3KND3 P14649 P60660" label="B7Z6Z4 F8VPF3 F8VZV5 F8W1I5 F8W1R7 G3V1V0 G8JLA2 J3KND3 P14649 P60660">
		<att name="ProteinDescription" value="Myosin light polypeptide 6 #### Myosin light polypeptide 6 (Fragment) #### Myosin light chain 6B #### Myosin light polypeptide 6 OS=Homo sapiens GN=MYL6 PE=4 SV=1 " type="string"/>
		<att name="ACC" value="B7Z6Z4 F8VPF3 F8VZV5 F8W1I5 F8W1R7 G3V1V0 G8JLA2 J3KND3 P14649 P60660" type="string"/>
		<att name="numPeptideSequencesInProteins" value="2" type="integer"/>
		<att name="conclusiveProtein" value="0" type="integer"/>
		<att name="numConnectedPeptideNodes" value="2" type="integer"/>
		<att name="UniprotKB" value="B7Z6Z4 F8VPF3 F8VZV5 F8W1I5 F8W1R7 G3V1V0 G8JLA2 J3KND3 P14649 P60660" type="string"/>
		<att name="numProteins" value="10" type="integer"/>
		<att name="GeneName" value="MYL6,MYL6B" type="string"/>
		<att name="containsPTMs" value="0" type="integer"/>
		<att name="conclusiveProteinNode" value="1" type="integer"/>
		<att name="isFiltered" value="0" type="integer"/>
		<att name="ID" value="B7Z6Z4_HUMAN F8VPF3_HUMAN F8VZV5 F8W1I5_HUMAN F8W1R7_HUMAN G3V1V0_HUMAN G8JLA2_HUMAN J3KND3_HUMAN MYL6B_HUMAN MYL6_HUMAN" type="string"/>
		<att name="numPsmsInProtein" value="7" type="integer"/>
		<att name="Species" value="[Homo sapiens]" type="string"/>
		<att name="isProtein" value="1" type="integer"/>
		<graphics type="ELLIPSE" h="30" w="70" width="4" outline="#000000" fill="#ffffff">
			<att name="NODE_TOOLTIP" value="&lt;html&gt;&lt;b&gt;Protein ACC(s):&lt;/b&gt;&lt;br&gt;B7Z6Z4 F8VPF3 F8VZV5 F8W1I5 F8W1R7 G3V1V0 G8JLA2 J3KND3 P14649 P60660&lt;br&gt;&lt;b&gt;Protein name(s):&lt;/b&gt;&lt;br&gt; Myosin light polypeptide 6&lt;br&gt;Myosin light polypeptide 6 (Fragment)&lt;br&gt;Myosin light chain 6B&lt;br&gt;Myosin light polypeptide 6 OS=Homo sapiens GN=MYL6 PE=4 SV=1 &lt;br&gt;&lt;b&gt;TAX:&lt;/b&gt; [Homo sapiens]&lt;br&gt;&lt;b&gt;Gene name:&lt;/b&gt; MYL6,MYL6B&lt;/html&gt;" type="string"/>
			<att name="NODE_NESTED_NETWORK_IMAGE_VISIBLE" value="true" type="string"/>
			<att name="NODE_BORDER_STROKE" value="SOLID" type="string"/>
			<att name="NODE_SELECTED" value="false" type="string"/>
			<att name="NODE_TRANSPARENCY" value="255" type="string"/>
			<att name="NODE_LABEL_WIDTH" value="200" type="string"/>
			<att name="NODE_LABEL" value="B7Z6Z4 F8VPF3 F8VZV5 F8W1I5 F8W1R7 G3V1V0 G8JLA2 J3KND3 P14649 P60660" type="string"/>
			<att name="NODE_LABEL_FONT_SIZE" value="12" type="string"/>
			<att name="NODE_LABEL_TRANSPARENCY" value="255" type="string"/>
			<att name="NODE_LABEL_COLOR" value="#000000" type="string"/>
			<att name="NODE_VISIBLE" value="true" type="string"/>
			<att name="NODE_DEPTH" value="0.0" type="string"/>
			<att name="NODE_BORDER_TRANSPARENCY" value="255" type="string"/>
			<att name="NODE_LABEL_FONT_FACE" value="Dialog,plain,12" type="string"/>
			<att name="NODE_LABEL_TRANSPARENCY" value="255" type="string"/>
		</graphics>
	</node>
	<node id="SLDGLLESDLTDLAILK" label="SLDGLLESDLTDLAILK">
		<att name="numMSRuns" value="1" type="integer"/>
		<att name="numReplicates" value="1" type="integer"/>
		<att name="PCQ_ID" value="SLDGLLESDLTDLAILK" type="string"/>
		<att name="numConnectedProteinNodes" value="1" type="integer"/>
		<att name="numPeptideSequences" value="1" type="integer"/>
		<att name="PeptideSequences" value="SLDGLLESDLTDLAILK" type="string"/>
		<att name="significant" value="0" type="integer"/>
		<att name="numProteins" value="1" type="integer"/>
		<att name="ionCount" value="12" type="integer"/>
		<att name="Rc" value="0.0" type="real"/>
		<att name="numPsms" value="2" type="integer"/>
		<att name="containsPTMs" value="0" type="integer"/>
		<att name="Ri" value="NaN" type="real"/>
		<att name="lightIons" value="6" type="integer"/>
		<att name="uniquePeptide" value="1" type="integer"/>
		<att name="isFiltered" value="0" type="integer"/>
		<att name="finalRatio" value="0.0" type="real"/>
		<att name="heavyIons" value="6" type="integer"/>
		<att name="normHeavyIons" value="3.0" type="real"/>
		<att name="uniquePeptideNode" value="1" type="integer"/>
		<att name="normLightIons" value="3.0" type="real"/>
		<att name="isProtein" value="0" type="integer"/>
		<graphics type="ROUNDRECT" h="30" w="70" width="4" outline="#000000" fill="#ffffff">
			<att name="NODE_TOOLTIP" value="&lt;html&gt;SLDGLLESDLTDLAILK&lt;br&gt;1 Peptide sequences&lt;br&gt;2 PSMs&lt;br&gt;Shared by 1 protein Nodes&lt;br&gt;Shared by 1 proteins&lt;br&gt;Detected in 1 MS runs&lt;br&gt;Detected in 1 Replicates&lt;br&gt;Ion count ratio Rc = 0 = log2( (6/2) / (6/2) )&lt;br&gt;Individual peptides in the node:&lt;br&gt;SLDGLLESDLTDLAILK, 2 PSMs, Shared by 1 proteins, Detected in 1 MS Runs, Detected in 1 replicates, Rc = 0.0&lt;br&gt;&lt;/html&gt;" type="string"/>
			<att name="NODE_NESTED_NETWORK_IMAGE_VISIBLE" value="true" type="string"/>
			<att name="NODE_BORDER_STROKE" value="SOLID" type="string"/>
			<att name="NODE_SELECTED" value="false" type="string"/>
			<att name="NODE_TRANSPARENCY" value="255" type="string"/>
			<att name="NODE_LABEL_WIDTH" value="200" type="string"/>
			<att name="NODE_LABEL" value="0" type="string"/>
			<att name="NODE_LABEL_FONT_SIZE" value="12" type="string"/>
			<att name="NODE_LABEL_TRANSPARENCY" value="255" type="string"/>
			<att name="NODE_LABEL_COLOR" value="#000000" type="string"/>
			<att name="NODE_VISIBLE" value="true" type="string"/>
			<att name="NODE_DEPTH" value="0.0" type="string"/>
			<att name="NODE_BORDER_TRANSPARENCY" value="255" type="string"/>
			<att name="NODE_LABEL_FONT_FACE" value="Dialog,plain,12" type="string"/>
			<att name="NODE_LABEL_TRANSPARENCY" value="255" type="string"/>
		</graphics>
	</node>
	<node id="Q8IWF2" label="Q8IWF2">
		<att name="ProteinDescription" value="FAD-dependent oxidoreductase domain-containing protein 2 OS=Homo sapiens GN=FOXRED2 PE=1 SV=1 " type="string"/>
		<att name="ACC" value="Q8IWF2" type="string"/>
		<att name="numPeptideSequencesInProteins" value="1" type="integer"/>
		<att name="conclusiveProtein" value="1" type="integer"/>
		<att name="numConnectedPeptideNodes" value="1" type="integer"/>
		<att name="UniprotKB" value="Q8IWF2" type="string"/>
		<att name="numProteins" value="1" type="integer"/>
		<att name="GeneName" value="FOXRED2" type="string"/>
		<att name="containsPTMs" value="0" type="integer"/>
		<att name="conclusiveProteinNode" value="1" type="integer"/>
		<att name="isFiltered" value="0" type="integer"/>
		<att name="ID" value="FXRD2_HUMAN" type="string"/>
		<att name="numPsmsInProtein" value="2" type="integer"/>
		<att name="Species" value="[Homo sapiens]" type="string"/>
		<att name="isProtein" value="1" type="integer"/>
		<graphics type="ELLIPSE" h="30" w="70" width="4" outline="#000000" fill="#ffffff">
			<att name="NODE_TOOLTIP" value="&lt;html&gt;&lt;b&gt;Protein ACC(s):&lt;/b&gt;&lt;br&gt;Q8IWF2&lt;br&gt;&lt;b&gt;Protein name(s):&lt;/b&gt;&lt;br&gt; FAD-dependent oxidoreductase domain-containing protein 2 OS=Homo sapiens GN=FOXRED2 PE=1 SV=1 &lt;br&gt;&lt;b&gt;TAX:&lt;/b&gt; [Homo sapiens]&lt;br&gt;&lt;b&gt;Gene name:&lt;/b&gt; FOXRED2&lt;/html&gt;" type="string"/>
			<att name="NODE_NESTED_NETWORK_IMAGE_VISIBLE" value="true" type="string"/>
			<att name="NODE_BORDER_STROKE" value="SOLID" type="string"/>
			<att name="NODE_SELECTED" value="false" type="string"/>
			<att name="NODE_TRANSPARENCY" value="255" type="string"/>
			<att name="NODE_LABEL_WIDTH" value="200" type="string"/>
			<att name="NODE_LABEL" value="Q8IWF2" type="string"/>
			<att name="NODE_LABEL_FONT_SIZE" value="12" type="string"/>
			<att name="NODE_LABEL_TRANSPARENCY" value="255" type="string"/>
			<att name="NODE_LABEL_COLOR" value="#000000" type="string"/>
			<att name="NODE_VISIBLE" value="true" type="string"/>
			<att name="NODE_DEPTH" value="0.0" type="string"/>
			<att name="NODE_BORDER_TRANSPARENCY" value="255" type="string"/>
			<att name="NODE_LABEL_FONT_FACE" value="Dialog,plain,12" type="string"/>
			<att name="NODE_LABEL_TRANSPARENCY" value="255" type="string"/>
		</graphics>
	</node>
	<node id="LLNIQQQLTCSLR_SVSSPTSSNTPTPTK" label="LLNIQQQLTCSLR_SVSSPTSSNTPTPTK">
		<att name="numMSRuns" value="2" type="integer"/>
		<att name="numReplicates" value="1" type="integer"/>
		<att name="PCQ_ID" value="LLNIQQQLTCSLR_SVSSPTSSNTPTPTK" type="string"/>
		<att name="numConnectedProteinNodes" value="1" type="integer"/>
		<att name="numPeptideSequences" value="2" type="integer"/>
		<att name="PeptideSequences" value="LLNIQQQLTCSLR_SVSSPTSSNTPTPTK" type="string"/>
		<att name="significant" value="0" type="integer"/>
		<att name="numProteins" value="1" type="integer"/>
		<att name="ionCount" value="15" type="integer"/>
		<att name="Rc" value="0.19264507794239583" type="real"/>
		<att name="numPsms" value="4" type="integer"/>
		<att name="containsPTMs" value="0" type="integer"/>
		<att name="Ri" value="NaN" type="real"/>
		<att name="lightIons" value="8" type="integer"/>
		<att name="uniquePeptide" value="1" type="integer"/>
		<att name="isFiltered" value="0" type="integer"/>
		<att name="finalRatio" value="0.19264507794239583" type="real"/>
		<att name="heavyIons" value="7" type="integer"/>
		<att name="normHeavyIons" value="3.5" type="real"/>
		<att name="uniquePeptideNode" value="1" type="integer"/>
		<att name="normLightIons" value="4.0" type="real"/>
		<att name="isProtein" value="0" type="integer"/>
		<graphics type="ROUNDRECT" h="30" w="70" width="4" outline="#000000" fill="#ffffff">
			<att name="NODE_TOOLTIP" value="&lt;html&gt;LLNIQQQLTCSLR_SVSSPTSSNTPTPTK&lt;br&gt;2 Peptide sequences&lt;br&gt;4 PSMs&lt;br&gt;Shared by 1 protein Nodes&lt;br&gt;Shared by 1 proteins&lt;br&gt;Detected in 2 MS runs&lt;br&gt;Detected in 1 Replicates&lt;br&gt;Ion count ratio Rc = 0.2 = log2( (1/2 + 7/2) / (3/2 + 4/2) )&lt;br&gt;Individual peptides in the node:&lt;br&gt;LLNIQQQLTCSLR, 2 PSMs, Shared by 1 proteins, Detected in 1 MS Runs, Detected in 1 replicates, Rc = -1.5849625007211563&lt;br&gt;SVSSPTSSNTPTPTK, 2 PSMs, Shared by 1 proteins, Detected in 1 MS Runs, Detected in 1 replicates, Rc = 0.8073549220576041&lt;br&gt;&lt;/html&gt;" type="string"/>
			<att name="NODE_NESTED_NETWORK_IMAGE_VISIBLE" value="true" type="string"/>
			<att name="NODE_BORDER_STROKE" value="SOLID" type="string"/>
			<att name="NODE_SELECTED" value="false" type="string"/>
			<att name="NODE_TRANSPARENCY" value="255" type="string"/>
			<att name="NODE_LABEL_WIDTH" value="200" type="string"/>
			<att name="NODE_LABEL" value="0.2" type="string"/>
			<att name="NODE_LABEL_FONT_SIZE" value="12" type="string"/>
			<att name="NODE_LABEL_TRANSPARENCY" value="255" type="string"/>
			<att name="NODE_LABEL_COLOR" value="#000000" type="string"/>
			<att name="NODE_VISIBLE" value="true" type="string"/>
			<att name="NODE_DEPTH" value="0.0" type="string"/>
			<att name="NODE_BORDER_TRANSPARENCY" value="255" type="string"/>
			<att name="NODE_LABEL_FONT_FACE" value="Dialog,plain,12" type="string"/>
			<att name="NODE_LABEL_TRANSPARENCY" value="255" type="string"/>
		</graphics>
	</node>
	<node id="Q5M775" label="Q5M775">
		<att name="ProteinDescription" value="Cytospin-B OS=Homo sapiens GN=SPECC1 PE=1 SV=1 " type="string"/>
		<att name="ACC" value="Q5M775" type="string"/>
		<att name="numPeptideSequencesInProteins" value="3" type="integer"/>
		<att name="conclusiveProtein" value="0" type="integer"/>
		<att name="numConnectedPeptideNodes" value="3" type="integer"/>
		<att name="UniprotKB" value="Q5M775" type="string"/>
		<att name="numProteins" value="1" type="integer"/>
		<att name="Classification2Case" value="6" type="string"/>
		<att name="GeneName" value="SPECC1" type="string"/>
		<att name="containsPTMs" value="0" type="integer"/>
		<att name="conclusiveProteinNode" value="1" type="integer"/>
		<att name="isFiltered" value="0" type="integer"/>
		<att name="ID" value="CYTSB_HUMAN" type="string"/>
		<att name="numPsmsInProtein" value="10" type="integer"/>
		<att name="Species" value="[Homo sapiens]" type="string"/>
		<att name="isProtein" value="1" type="integer"/>
		<graphics type="ELLIPSE" h="30" w="70" width="4" outline="#000000" fill="#ffffff">
			<att name="NODE_TOOLTIP" value="&lt;html&gt;&lt;b&gt;Protein ACC(s):&lt;/b&gt;&lt;br&gt;Q5M775&lt;br&gt;&lt;b&gt;Protein name(s):&lt;/b&gt;&lt;br&gt; Cytospin-B OS=Homo sapiens GN=SPECC1 PE=1 SV=1 &lt;br&gt;&lt;b&gt;Classification case(s):&lt;/b&gt;&lt;br&gt;&lt;b&gt;6&lt;/b&gt;: Not classified&lt;br&gt;&lt;b&gt;TAX:&lt;/b&gt; [Homo sapiens]&lt;br&gt;&lt;b&gt;Gene name:&lt;/b&gt; SPECC1&lt;/html&gt;" type="string"/>
			<att name="NODE_NESTED_NETWORK_IMAGE_VISIBLE" value="true" type="string"/>
			<att name="NODE_BORDER_STROKE" value="SOLID" type="string"/>
			<att name="NODE_SELECTED" value="false" type="string"/>
			<att name="NODE_TRANSPARENCY" value="255" type="string"/>
			<att name="NODE_LABEL_WIDTH" value="200" type="string"/>
			<att name="NODE_LABEL" value="Q5M775" type="string"/>
			<att name="NODE_LABEL_FONT_SIZE" value="12" type="string"/>
			<att name="NODE_LABEL_TRANSPARENCY" value="255" type="string"/>
			<att name="NODE_LABEL_COLOR" value="#000000" type="string"/>
			<att name="NODE_VISIBLE" value="true" type="string"/>
			<att name="NODE_DEPTH" value="0.0" type="string"/>
			<att name="NODE_BORDER_TRANSPARENCY" value="255" type="string"/>
			<att name="NODE_LABEL_FONT_FACE" value="Dialog,plain,12" type="string"/>
			<att name="NODE_LABEL_TRANSPARENCY" value="255" type="string"/>
		</graphics>
	</node>
	<node id="LDLPDLPLSDILK" label="LDLPDLPLSDILK">
		<att name="numMSRuns" value="3" type="integer"/>
		<att name="numReplicates" value="1" type="integer"/>
		<att name="PCQ_ID" value="LDLPDLPLSDILK" type="string"/>
		<att name="numConnectedProteinNodes" value="2" type="integer"/>
		<att name="numPeptideSequences" value="1" type="integer"/>
		<att name="PeptideSequences" value="LDLPDLPLSDILK" type="string"/>
		<att name="significant" value="0" type="integer"/>
		<att name="numProteins" value="3" type="integer"/>
		<att name="ionCount" value="22" type="integer"/>
		<att name="Rc" value="1.4150374992788437" type="real"/>
		<att name="numPsms" value="6" type="integer"/>
		<att name="containsPTMs" value="0" type="integer"/>
		<att name="Ri" value="NaN" type="real"/>
		<att name="lightIons" value="16" type="integer"/>
		<att name="uniquePeptide" value="0" type="integer"/>
		<att name="isFiltered" value="0" type="integer"/>
		<att name="finalRatio" value="1.4150374992788437" type="real"/>
		<att name="heavyIons" value="6" type="integer"/>
		<att name="normHeavyIons" value="1.0" type="real"/>
		<att name="uniquePeptideNode" value="0" type="integer"/>
		<att name="normLightIons" value="2.6666666666666665" type="real"/>
		<att name="isProtein" value="0" type="integer"/>
		<graphics type="ROUNDRECT" h="30" w="70" width="4" outline="#000000" fill="#ffffff">
			<att name="NODE_TOOLTIP" value="&lt;html&gt;LDLPDLPLSDILK&lt;br&gt;1 Peptide sequences&lt;br&gt;6 PSMs&lt;br&gt;Shared by 2 protein Nodes&lt;br&gt;Shared by 3 proteins&lt;br&gt;Detected in 3 MS runs&lt;br&gt;Detected in 1 Replicates&lt;br&gt;Ion count ratio Rc = 1.4 = log2( (16/6) / (6/6) )&lt;br&gt;Individual peptides in the node:&lt;br&gt;LDLPDLPLSDILK, 6 PSMs, Shared by 3 proteins, Detected in 3 MS Runs, Detected in 1 replicates, Rc = 1.4150374992788437&lt;br&gt;&lt;/html&gt;" type="string"/>
			<att name="NODE_NESTED_NETWORK_IMAGE_VISIBLE" value="true" type="string"/>
			<att name="NODE_BORDER_STROKE" value="SOLID" type="string"/>
			<att name="NODE_SELECTED" value="false" type="string"/>
			<att name="NODE_TRANSPARENCY" value="255" type="string"/>
			<att name="NODE_LABEL_WIDTH" value="200" type="string"/>
			<att name="NODE_LABEL" value="1.4" type="string"/>
			<att name="NODE_LABEL_FONT_SIZE" value="12" type="string"/>
			<att name="NODE_LABEL_TRANSPARENCY" value="255" type="string"/>
			<att name="NODE_LABEL_COLOR" value="#000000" type="string"/>
			<att name="NODE_VISIBLE" value="true" type="string"/>
			<att name="NODE_DEPTH" value="0.0" type="string"/>
			<att name="NODE_BORDER_TRANSPARENCY" value="255" type="string"/>
			<att name="NODE_LABEL_FONT_FACE" value="Dialog,plain,12" type="string"/>
			<att name="NODE_LABEL_TRANSPARENCY" value="255" type="string"/>
		</graphics>
	</node>
	<node id="F5H2Z1 J3KSG2" label="F5H2Z1 J3KSG2">
		<att name="ProteinDescription" value="Cytospin-B #### Cytospin-B (Fragment)" type="string"/>
		<att name="ACC" value="F5H2Z1 J3KSG2" type="string"/>
		<att name="numPeptideSequencesInProteins" value="1" type="integer"/>
		<att name="conclusiveProtein" value="1" type="integer"/>
		<att name="numConnectedPeptideNodes" value="1" type="integer"/>
		<att name="UniprotKB" value="F5H2Z1 J3KSG2" type="string"/>
		<att name="numProteins" value="2" type="integer"/>
		<att name="Classification2Case" value="6" type="string"/>
		<att name="GeneName" value="SPECC1" type="string"/>
		<att name="containsPTMs" value="0" type="integer"/>
		<att name="conclusiveProteinNode" value="0" type="integer"/>
		<att name="isFiltered" value="0" type="integer"/>
		<att name="ID" value="F5H2Z1 J3KSG2_HUMAN" type="string"/>
		<att name="numPsmsInProtein" value="6" type="integer"/>
		<att name="Species" value="[Homo sapiens]" type="string"/>
		<att name="isProtein" value="1" type="integer"/>
		<graphics type="ELLIPSE" h="30" w="70" width="4" outline="#000000" fill="#ffffff">
			<att name="NODE_TOOLTIP" value="&lt;html&gt;&lt;b&gt;Protein ACC(s):&lt;/b&gt;&lt;br&gt;F5H2Z1 J3KSG2&lt;br&gt;&lt;b&gt;Protein name(s):&lt;/b&gt;&lt;br&gt; Cytospin-B&lt;br&gt;Cytospin-B (Fragment)&lt;br&gt;&lt;b&gt;Classification case(s):&lt;/b&gt;&lt;br&gt;&lt;b&gt;6&lt;/b&gt;: Not classified&lt;br&gt;&lt;b&gt;TAX:&lt;/b&gt; [Homo sapiens]&lt;br&gt;&lt;b&gt;Gene name:&lt;/b&gt; SPECC1&lt;/html&gt;" type="string"/>
			<att name="NODE_NESTED_NETWORK_IMAGE_VISIBLE" value="true" type="string"/>
			<att name="NODE_BORDER_STROKE" value="SOLID" type="string"/>
			<att name="NODE_SELECTED" value="false" type="string"/>
			<att name="NODE_TRANSPARENCY" value="255" type="string"/>
			<att name="NODE_LABEL_WIDTH" value="200" type="string"/>
			<att name="NODE_LABEL" value="F5H2Z1 J3KSG2" type="string"/>
			<att name="NODE_LABEL_FONT_SIZE" value="12" type="string"/>
			<att name="NODE_LABEL_TRANSPARENCY" value="255" type="string"/>
			<att name="NODE_LABEL_COLOR" value="#000000" type="string"/>
			<att name="NODE_VISIBLE" value="true" type="string"/>
			<att name="NODE_DEPTH" value="0.0" type="string"/>
			<att name="NODE_BORDER_TRANSPARENCY" value="255" type="string"/>
			<att name="NODE_LABEL_FONT_FACE" value="Dialog,plain,12" type="string"/>
			<att name="NODE_LABEL_TRANSPARENCY" value="255" type="string"/>
		</graphics>
	</node>
	<node id="DVPAVEITHTFWER_EIPTDAPWEAQHADK_IFFAGTETATK_NEHVDYVDVGGAYVGPTQNR" label="DVPAVEITHTFWER_EIPTDAPWEAQHADK_IFFAGTETATK_NEHVDYVDVGGAYVGPTQNR">
		<att name="numMSRuns" value="4" type="integer"/>
		<att name="numReplicates" value="1" type="integer"/>
		<att name="PCQ_ID" value="DVPAVEITHTFWER_EIPTDAPWEAQHADK_IFFAGTETATK_NEHVDYVDVGGAYVGPTQNR" type="string"/>
		<att name="numConnectedProteinNodes" value="1" type="integer"/>
		<att name="numPeptideSequences" value="4" type="integer"/>
		<att name="PeptideSequences" value="DVPAVEITHTFWER_EIPTDAPWEAQHADK_IFFAGTETATK_NEHVDYVDVGGAYVGPTQNR" type="string"/>
		<att name="significant" value="0" type="integer"/>
		<att name="numProteins" value="1" type="integer"/>
		<att name="ionCount" value="16" type="integer"/>
		<att name="Rc" value="1.1375035237499351" type="real"/>
		<att name="numPsms" value="8" type="integer"/>
		<att name="containsPTMs" value="0" type="integer"/>
		<att name="Ri" value="NaN" type="real"/>
		<att name="lightIons" value="11" type="integer"/>
		<att name="uniquePeptide" value="1" type="integer"/>
		<att name="isFiltered" value="0" type="integer"/>
		<att name="finalRatio" value="1.1375035237499351" type="real"/>
		<att name="heavyIons" value="5" type="integer"/>
		<att name="normHeavyIons" value="2.5" type="real"/>
		<att name="uniquePeptideNode" value="1" type="integer"/>
		<att name="normLightIons" value="5.5" type="real"/>
		<att name="isProtein" value="0" type="integer"/>
		<graphics type="ROUNDRECT" h="30" w="70" width="4" outline="#000000" fill="#ffffff">
			<att name="NODE_TOOLTIP" value="&lt;html&gt;DVPAVEITHTFWER_EIPTDAPWEAQHADK_IFFAGTETATK_NEHVDYVDVGGAYVGPTQNR&lt;br&gt;4 Peptide sequences&lt;br&gt;8 PSMs&lt;br&gt;Shared by 1 protein Nodes&lt;br&gt;Shared by 1 proteins&lt;br&gt;Detected in 4 MS runs&lt;br&gt;Detected in 1 Replicates&lt;br&gt;Ion count ratio Rc = 1.1 = log2( (1/2 + 5/2 + 4/2 + 1/2) / (1/2 + 2/2 + 1/2 + 1/2) )&lt;br&gt;Individual peptides in the node:&lt;br&gt;DVPAVEITHTFWER, 2 PSMs, Shared by 1 proteins, Detected in 1 MS Runs, Detected in 1 replicates, Rc = 0.0&lt;br&gt;EIPTDAPWEAQHADK, 2 PSMs, Shared by 1 proteins, Detected in 1 MS Runs, Detected in 1 replicates, Rc = 1.3219280948873624&lt;br&gt;IFFAGTETATK, 2 PSMs, Shared by 1 proteins, Detected in 1 MS Runs, Detected in 1 replicates, Rc = 2.0&lt;br&gt;NEHVDYVDVGGAYVGPTQNR, 2 PSMs, Shared by 1 proteins, Detected in 1 MS Runs, Detected in 1 replicates, Rc = 0.0&lt;br&gt;&lt;/html&gt;" type="string"/>
			<att name="NODE_NESTED_NETWORK_IMAGE_VISIBLE" value="true" type="string"/>
			<att name="NODE_BORDER_STROKE" value="SOLID" type="string"/>
			<att name="NODE_SELECTED" value="false" type="string"/>
			<att name="NODE_TRANSPARENCY" value="255" type="string"/>
			<att name="NODE_LABEL_WIDTH" value="200" type="string"/>
			<att name="NODE_LABEL" value="1.1" type="string"/>
			<att name="NODE_LABEL_FONT_SIZE" value="12" type="string"/>
			<att name="NODE_LABEL_TRANSPARENCY" value="255" type="string"/>
			<att name="NODE_LABEL_COLOR" value="#000000" type="string"/>
			<att name="NODE_VISIBLE" value="true" type="string"/>
			<att name="NODE_DEPTH" value="0.0" type="string"/>
			<att name="NODE_BORDER_TRANSPARENCY" value="255" type="string"/>
			<att name="NODE_LABEL_FONT_FACE" value="Dialog,plain,12" type="string"/>
			<att name="NODE_LABEL_TRANSPARENCY" value="255" type="string"/>
		</graphics>
	</node>
	<node id="P21397" label="P21397">
		<att name="ProteinDescription" value="Amine oxidase [flavin-containing] A OS=Homo sapiens GN=MAOA PE=1 SV=1 " type="string"/>
		<att name="ACC" value="P21397" type="string"/>
		<att name="numPeptideSequencesInProteins" value="4" type="integer"/>
		<att name="conclusiveProtein" value="0" type="integer"/>
		<att name="numConnectedPeptideNodes" value="4" type="integer"/>
		<att name="UniprotKB" value="P21397" type="string"/>
		<att name="numProteins" value="1" type="integer"/>
		<att name="GeneName" value="MAOA" type="string"/>
		<att name="containsPTMs" value="0" type="integer"/>
		<att name="conclusiveProteinNode" value="1" type="integer"/>
		<att name="isFiltered" value="0" type="integer"/>
		<att name="ID" value="AOFA_HUMAN" type="string"/>
		<att name="numPsmsInProtein" value="8" type="integer"/>
		<att name="Species" value="[Homo sapiens]" type="string"/>
		<att name="isProtein" value="1" type="integer"/>
		<graphics type="ELLIPSE" h="30" w="70" width="4" outline="#000000" fill="#ffffff">
			<att name="NODE_TOOLTIP" value="&lt;html&gt;&lt;b&gt;Protein ACC(s):&lt;/b&gt;&lt;br&gt;P21397&lt;br&gt;&lt;b&gt;Protein name(s):&lt;/b&gt;&lt;br&gt; Amine oxidase [flavin-containing] A OS=Homo sapiens GN=MAOA PE=1 SV=1 &lt;br&gt;&lt;b&gt;TAX:&lt;/b&gt; [Homo sapiens]&lt;br&gt;&lt;b&gt;Gene name:&lt;/b&gt; MAOA&lt;/html&gt;" type="string"/>
			<att name="NODE_NESTED_NETWORK_IMAGE_VISIBLE" value="true" type="string"/>
			<att name="NODE_BORDER_STROKE" value="SOLID" type="string"/>
			<att name="NODE_SELECTED" value="false" type="string"/>
			<att name="NODE_TRANSPARENCY" value="255" type="string"/>
			<att name="NODE_LABEL_WIDTH" value="200" type="string"/>
			<att name="NODE_LABEL" value="P21397" type="string"/>
			<att name="NODE_LABEL_FONT_SIZE" value="12" type="string"/>
			<att name="NODE_LABEL_TRANSPARENCY" value="255" type="string"/>
			<att name="NODE_LABEL_COLOR" value="#000000" type="string"/>
			<att name="NODE_VISIBLE" value="true" type="string"/>
			<att name="NODE_DEPTH" value="0.0" type="string"/>
			<att name="NODE_BORDER_TRANSPARENCY" value="255" type="string"/>
			<att name="NODE_LABEL_FONT_FACE" value="Dialog,plain,12" type="string"/>
			<att name="NODE_LABEL_TRANSPARENCY" value="255" type="string"/>
		</graphics>
	</node>
	<node id="DQECDKFNQCGTCNEFK_MMAEIYANGPISCGIMATER_NSWGEPWGER_YNLAIEEHCTFGDPIV" label="DQECDKFNQCGTCNEFK_MMAEIYANGPISCGIMATER_NSWGEPWGER_YNLAIEEHCTFGDPIV">
		<att name="numMSRuns" value="4" type="integer"/>
		<att name="numReplicates" value="1" type="integer"/>
		<att name="PCQ_ID" value="DQECDKFNQCGTCNEFK_MMAEIYANGPISCGIMATER_NSWGEPWGER_YNLAIEEHCTFGDPIV" type="string"/>
		<att name="numConnectedProteinNodes" value="1" type="integer"/>
		<att name="numPeptideSequences" value="4" type="integer"/>
		<att name="PeptideSequences" value="DQECDKFNQCGTCNEFK_MMAEIYANGPISCGIMATER_NSWGEPWGER_YNLAIEEHCTFGDPIV" type="string"/>
		<att name="significant" value="0" type="integer"/>
		<att name="numProteins" value="1" type="integer"/>
		<att name="ionCount" value="11" type="integer"/>
		<att name="Rc" value="-2.0874628412503395" type="real"/>
		<att name="numPsms" value="12" type="integer"/>
		<att name="containsPTMs" value="0" type="integer"/>
		<att name="Ri" value="NaN" type="real"/>
		<att name="lightIons" value="2" type="integer"/>
		<att name="uniquePeptide" value="1" type="integer"/>
		<att name="isFiltered" value="0" type="integer"/>
		<att name="finalRatio" value="-2.0874628412503395" type="real"/>
		<att name="heavyIons" value="9" type="integer"/>
		<att name="normHeavyIons" value="2.8333333333333335" type="real"/>
		<att name="uniquePeptideNode" value="1" type="integer"/>
		<att name="normLightIons" value="0.6666666666666666" type="real"/>
		<att name="isProtein" value="0" type="integer"/>
		<graphics type="ROUNDRECT" h="30" w="70" width="4" outline="#000000" fill="#ffffff">
			<att name="NODE_TOOLTIP" value="&lt;html&gt;DQECDKFNQCGTCNEFK_MMAEIYANGPISCGIMATER_NSWGEPWGER_YNLAIEEHCTFGDPIV&lt;br&gt;4 Peptide sequences&lt;br&gt;12 PSMs&lt;br&gt;Shared by 1 protein Nodes&lt;br&gt;Shared by 1 proteins&lt;br&gt;Detected in 4 MS runs&lt;br&gt;Detected in 1 Replicates&lt;br&gt;Ion count ratio Rc = -2.1 = log2( (0 + 1/6 + 1/2 + 0) / (0 + 5/6 + 1/2 + 3/2) )&lt;br&gt;Individual peptides in the node:&lt;br&gt;DQECDKFNQCGTCNEFK, 2 PSMs, Shared by 1 proteins, Detected in 1 MS Runs, Detected in 1 replicates, Rc = NaN&lt;br&gt;MMAEIYANGPISCGIMATER, 6 PSMs, Shared by 1 proteins, Detected in 2 MS Runs, Detected in 1 replicates, Rc = -2.321928094887362&lt;br&gt;NSWGEPWGER, 2 PSMs, Shared by 1 proteins, Detected in 1 MS Runs, Detected in 1 replicates, Rc = 0.0&lt;br&gt;YNLAIEEHCTFGDPIV, 2 PSMs, Shared by 1 proteins, Detected in 1 MS Runs, Detected in 1 replicates, Rc = -Infinity&lt;br&gt;&lt;/html&gt;" type="string"/>
			<att name="NODE_NESTED_NETWORK_IMAGE_VISIBLE" value="true" type="string"/>
			<att name="NODE_BORDER_STROKE" value="SOLID" type="string"/>
			<att name="NODE_SELECTED" value="false" type="string"/>
			<att name="NODE_TRANSPARENCY" value="255" type="string"/>
			<att name="NODE_LABEL_WIDTH" value="200" type="string"/>
			<att name="NODE_LABEL" value="-2.1" type="string"/>
			<att name="NODE_LABEL_FONT_SIZE" value="12" type="string"/>
			<att name="NODE_LABEL_TRANSPARENCY" value="255" type="string"/>
			<att name="NODE_LABEL_COLOR" value="#000000" type="string"/>
			<att name="NODE_VISIBLE" value="true" type="string"/>
			<att name="NODE_DEPTH" value="0.0" type="string"/>
			<att name="NODE_BORDER_TRANSPARENCY" value="255" type="string"/>
			<att name="NODE_LABEL_FONT_FACE" value="Dialog,plain,12" type="string"/>
			<att name="NODE_LABEL_TRANSPARENCY" value="255" type="string"/>
		</graphics>
	</node>
	<node id="Q9UBR2" label="Q9UBR2">
		<att name="ProteinDescription" value="Cathepsin Z OS=Homo sapiens GN=CTSZ PE=1 SV=1 " type="string"/>
		<att name="ACC" value="Q9UBR2" type="string"/>
		<att name="numPeptideSequencesInProteins" value="4" type="integer"/>
		<att name="conclusiveProtein" value="0" type="integer"/>
		<att name="numConnectedPeptideNodes" value="4" type="integer"/>
		<att name="UniprotKB" value="Q9UBR2" type="string"/>
		<att name="numProteins" value="1" type="integer"/>
		<att name="GeneName" value="CTSZ" type="string"/>
		<att name="containsPTMs" value="0" type="integer"/>
		<att name="conclusiveProteinNode" value="1" type="integer"/>
		<att name="isFiltered" value="0" type="integer"/>
		<att name="ID" value="CATZ_HUMAN" type="string"/>
		<att name="numPsmsInProtein" value="12" type="integer"/>
		<att name="Species" value="[Homo sapiens]" type="string"/>
		<att name="isProtein" value="1" type="integer"/>
		<graphics type="ELLIPSE" h="30" w="70" width="4" outline="#000000" fill="#ffffff">
			<att name="NODE_TOOLTIP" value="&lt;html&gt;&lt;b&gt;Protein ACC(s):&lt;/b&gt;&lt;br&gt;Q9UBR2&lt;br&gt;&lt;b&gt;Protein name(s):&lt;/b&gt;&lt;br&gt; Cathepsin Z OS=Homo sapiens GN=CTSZ PE=1 SV=1 &lt;br&gt;&lt;b&gt;TAX:&lt;/b&gt; [Homo sapiens]&lt;br&gt;&lt;b&gt;Gene name:&lt;/b&gt; CTSZ&lt;/html&gt;" type="string"/>
			<att name="NODE_NESTED_NETWORK_IMAGE_VISIBLE" value="true" type="string"/>
			<att name="NODE_BORDER_STROKE" value="SOLID" type="string"/>
			<att name="NODE_SELECTED" value="false" type="string"/>
			<att name="NODE_TRANSPARENCY" value="255" type="string"/>
			<att name="NODE_LABEL_WIDTH" value="200" type="string"/>
			<att name="NODE_LABEL" value="Q9UBR2" type="string"/>
			<att name="NODE_LABEL_FONT_SIZE" value="12" type="string"/>
			<att name="NODE_LABEL_TRANSPARENCY" value="255" type="string"/>
			<att name="NODE_LABEL_COLOR" value="#000000" type="string"/>
			<att name="NODE_VISIBLE" value="true" type="string"/>
			<att name="NODE_DEPTH" value="0.0" type="string"/>
			<att name="NODE_BORDER_TRANSPARENCY" value="255" type="string"/>
			<att name="NODE_LABEL_FONT_FACE" value="Dialog,plain,12" type="string"/>
			<att name="NODE_LABEL_TRANSPARENCY" value="255" type="string"/>
		</graphics>
	</node>
	<node id="SALFAQLNQGEAITK" label="SALFAQLNQGEAITK">
		<att name="numMSRuns" value="2" type="integer"/>
		<att name="numReplicates" value="1" type="integer"/>
		<att name="PCQ_ID" value="SALFAQLNQGEAITK" type="string"/>
		<att name="numConnectedProteinNodes" value="1" type="integer"/>
		<att name="numPeptideSequences" value="1" type="integer"/>
		<att name="PeptideSequences" value="SALFAQLNQGEAITK" type="string"/>
		<att name="significant" value="0" type="integer"/>
		<att name="numProteins" value="3" type="integer"/>
		<att name="ionCount" value="19" type="integer"/>
		<att name="Rc" value="-1.1154772174199359" type="real"/>
		<att name="numPsms" value="4" type="integer"/>
		<att name="containsPTMs" value="0" type="integer"/>
		<att name="Ri" value="NaN" type="real"/>
		<att name="lightIons" value="6" type="integer"/>
		<att name="uniquePeptide" value="0" type="integer"/>
		<att name="isFiltered" value="0" type="integer"/>
		<att name="finalRatio" value="-1.1154772174199359" type="real"/>
		<att name="heavyIons" value="13" type="integer"/>
		<att name="normHeavyIons" value="3.25" type="real"/>
		<att name="uniquePeptideNode" value="1" type="integer"/>
		<att name="normLightIons" value="1.5" type="real"/>
		<att name="isProtein" value="0" type="integer"/>
		<graphics type="ROUNDRECT" h="30" w="70" width="4" outline="#000000" fill="#ffffff">
			<att name="NODE_TOOLTIP" value="&lt;html&gt;SALFAQLNQGEAITK&lt;br&gt;1 Peptide sequences&lt;br&gt;4 PSMs&lt;br&gt;Shared by 1 protein Nodes&lt;br&gt;Shared by 3 proteins&lt;br&gt;Detected in 2 MS runs&lt;br&gt;Detected in 1 Replicates&lt;br&gt;Ion count ratio Rc = -1.1 = log2( (6/4) / (13/4) )&lt;br&gt;Individual peptides in the node:&lt;br&gt;SALFAQLNQGEAITK, 4 PSMs, Shared by 4 proteins, Detected in 2 MS Runs, Detected in 1 replicates, Rc = -1.1154772174199359&lt;br&gt;&lt;/html&gt;" type="string"/>
			<att name="NODE_NESTED_NETWORK_IMAGE_VISIBLE" value="true" type="string"/>
			<att name="NODE_BORDER_STROKE" value="SOLID" type="string"/>
			<att name="NODE_SELECTED" value="false" type="string"/>
			<att name="NODE_TRANSPARENCY" value="255" type="string"/>
			<att name="NODE_LABEL_WIDTH" value="200" type="string"/>
			<att name="NODE_LABEL" value="-1.1" type="string"/>
			<att name="NODE_LABEL_FONT_SIZE" value="12" type="string"/>
			<att name="NODE_LABEL_TRANSPARENCY" value="255" type="string"/>
			<att name="NODE_LABEL_COLOR" value="#000000" type="string"/>
			<att name="NODE_VISIBLE" value="true" type="string"/>
			<att name="NODE_DEPTH" value="0.0" type="string"/>
			<att name="NODE_BORDER_TRANSPARENCY" value="255" type="string"/>
			<att name="NODE_LABEL_FONT_FACE" value="Dialog,plain,12" type="string"/>
			<att name="NODE_LABEL_TRANSPARENCY" value="255" type="string"/>
		</graphics>
	</node>
	<node id="B7Z214 B7Z385 E9PDI2 P40123" label="B7Z214 B7Z385 E9PDI2 P40123">
		<att name="ProteinDescription" value="Adenylyl cyclase-associated protein #### Adenylyl cyclase-associated protein OS=Homo sapiens GN=CAP2 PE=2 SV=1 " type="string"/>
		<att name="ACC" value="B7Z214 B7Z385 E9PDI2 P40123" type="string"/>
		<att name="numPeptideSequencesInProteins" value="1" type="integer"/>
		<att name="conclusiveProtein" value="1" type="integer"/>
		<att name="numConnectedPeptideNodes" value="1" type="integer"/>
		<att name="UniprotKB" value="B7Z214 B7Z385 E9PDI2 P40123" type="string"/>
		<att name="numProteins" value="4" type="integer"/>
		<att name="GeneName" value="CAP2" type="string"/>
		<att name="containsPTMs" value="0" type="integer"/>
		<att name="conclusiveProteinNode" value="1" type="integer"/>
		<att name="isFiltered" value="0" type="integer"/>
		<att name="ID" value="B7Z214 B7Z385_HUMAN E9PDI2_HUMAN CAP2_HUMAN" type="string"/>
		<att name="numPsmsInProtein" value="4" type="integer"/>
		<att name="Species" value="[Homo sapiens]" type="string"/>
		<att name="isProtein" value="1" type="integer"/>
		<graphics type="ELLIPSE" h="30" w="70" width="4" outline="#000000" fill="#ffffff">
			<att name="NODE_TOOLTIP" value="&lt;html&gt;&lt;b&gt;Protein ACC(s):&lt;/b&gt;&lt;br&gt;B7Z214 B7Z385 E9PDI2 P40123&lt;br&gt;&lt;b&gt;Protein name(s):&lt;/b&gt;&lt;br&gt; Adenylyl cyclase-associated protein&lt;br&gt;Adenylyl cyclase-associated protein OS=Homo sapiens GN=CAP2 PE=2 SV=1 &lt;br&gt;&lt;b&gt;TAX:&lt;/b&gt; [Homo sapiens]&lt;br&gt;&lt;b&gt;Gene name:&lt;/b&gt; CAP2&lt;/html&gt;" type="string"/>
			<att name="NODE_NESTED_NETWORK_IMAGE_VISIBLE" value="true" type="string"/>
			<att name="NODE_BORDER_STROKE" value="SOLID" type="string"/>
			<att name="NODE_SELECTED" value="false" type="string"/>
			<att name="NODE_TRANSPARENCY" value="255" type="string"/>
			<att name="NODE_LABEL_WIDTH" value="200" type="string"/>
			<att name="NODE_LABEL" value="B7Z214 B7Z385 E9PDI2 P40123" type="string"/>
			<att name="NODE_LABEL_FONT_SIZE" value="12" type="string"/>
			<att name="NODE_LABEL_TRANSPARENCY" value="255" type="string"/>
			<att name="NODE_LABEL_COLOR" value="#000000" type="string"/>
			<att name="NODE_VISIBLE" value="true" type="string"/>
			<att name="NODE_DEPTH" value="0.0" type="string"/>
			<att name="NODE_BORDER_TRANSPARENCY" value="255" type="string"/>
			<att name="NODE_LABEL_FONT_FACE" value="Dialog,plain,12" type="string"/>
			<att name="NODE_LABEL_TRANSPARENCY" value="255" type="string"/>
		</graphics>
	</node>
	<node id="DILVATDVAGR_IEESDQGPYAIILAPTR_MIDMGFEPDVQK_MLANFESGK_QTVMFTATMPPAVER" label="DILVATDVAGR_IEESDQGPYAIILAPTR_MIDMGFEPDVQK_MLANFESGK_QTVMFTATMPPAVER">
		<att name="numMSRuns" value="5" type="integer"/>
		<att name="numReplicates" value="1" type="integer"/>
		<att name="PCQ_ID" value="DILVATDVAGR_IEESDQGPYAIILAPTR_MIDMGFEPDVQK_MLANFESGK_QTVMFTATMPPAVER" type="string"/>
		<att name="numConnectedProteinNodes" value="1" type="integer"/>
		<att name="numPeptideSequences" value="5" type="integer"/>
		<att name="PeptideSequences" value="DILVATDVAGR_IEESDQGPYAIILAPTR_MIDMGFEPDVQK_MLANFESGK_QTVMFTATMPPAVER" type="string"/>
		<att name="significant" value="0" type="integer"/>
		<att name="numProteins" value="1" type="integer"/>
		<att name="ionCount" value="23" type="integer"/>
		<att name="Rc" value="0.37851162325372983" type="real"/>
		<att name="numPsms" value="10" type="integer"/>
		<att name="containsPTMs" value="0" type="integer"/>
		<att name="Ri" value="NaN" type="real"/>
		<att name="lightIons" value="13" type="integer"/>
		<att name="uniquePeptide" value="1" type="integer"/>
		<att name="isFiltered" value="0" type="integer"/>
		<att name="finalRatio" value="0.37851162325372983" type="real"/>
		<att name="heavyIons" value="10" type="integer"/>
		<att name="normHeavyIons" value="5.0" type="real"/>
		<att name="uniquePeptideNode" value="1" type="integer"/>
		<att name="normLightIons" value="6.5" type="real"/>
		<att name="isProtein" value="0" type="integer"/>
		<graphics type="ROUNDRECT" h="30" w="70" width="4" outline="#000000" fill="#ffffff">
			<att name="NODE_TOOLTIP" value="&lt;html&gt;DILVATDVAGR_IEESDQGPYAIILAPTR_MIDMGFEPDVQK_MLANFESGK_QTVMFTATMPPAVER&lt;br&gt;5 Peptide sequences&lt;br&gt;10 PSMs&lt;br&gt;Shared by 1 protein Nodes&lt;br&gt;Shared by 1 proteins&lt;br&gt;Detected in 5 MS runs&lt;br&gt;Detected in 1 Replicates&lt;br&gt;Ion count ratio Rc = 0.4 = log2( (2/2 + 0 + 4/2 + 4/2 + 3/2) / (1/2 + 0 + 2/2 + 4/2 + 3/2) )&lt;br&gt;Individual peptides in the node:&lt;br&gt;DILVATDVAGR, 2 PSMs, Shared by 1 proteins, Detected in 1 MS Runs, Detected in 1 replicates, Rc = 1.0&lt;br&gt;IEESDQGPYAIILAPTR, 2 PSMs, Shared by 1 proteins, Detected in 1 MS Runs, Detected in 1 replicates, Rc = NaN&lt;br&gt;MIDMGFEPDVQK, 2 PSMs, Shared by 1 proteins, Detected in 1 MS Runs, Detected in 1 replicates, Rc = 1.0&lt;br&gt;MLANFESGK, 2 PSMs, Shared by 1 proteins, Detected in 1 MS Runs, Detected in 1 replicates, Rc = 0.0&lt;br&gt;QTVMFTATMPPAVER, 2 PSMs, Shared by 1 proteins, Detected in 1 MS Runs, Detected in 1 replicates, Rc = 0.0&lt;br&gt;&lt;/html&gt;" type="string"/>
			<att name="NODE_NESTED_NETWORK_IMAGE_VISIBLE" value="true" type="string"/>
			<att name="NODE_BORDER_STROKE" value="SOLID" type="string"/>
			<att name="NODE_SELECTED" value="false" type="string"/>
			<att name="NODE_TRANSPARENCY" value="255" type="string"/>
			<att name="NODE_LABEL_WIDTH" value="200" type="string"/>
			<att name="NODE_LABEL" value="0.4" type="string"/>
			<att name="NODE_LABEL_FONT_SIZE" value="12" type="string"/>
			<att name="NODE_LABEL_TRANSPARENCY" value="255" type="string"/>
			<att name="NODE_LABEL_COLOR" value="#000000" type="string"/>
			<att name="NODE_VISIBLE" value="true" type="string"/>
			<att name="NODE_DEPTH" value="0.0" type="string"/>
			<att name="NODE_BORDER_TRANSPARENCY" value="255" type="string"/>
			<att name="NODE_LABEL_FONT_FACE" value="Dialog,plain,12" type="string"/>
			<att name="NODE_LABEL_TRANSPARENCY" value="255" type="string"/>
		</graphics>
	</node>
	<node id="Q9BUQ8" label="Q9BUQ8">
		<att name="ProteinDescription" value="Probable ATP-dependent RNA helicase DDX23 OS=Homo sapiens GN=DDX23 PE=1 SV=3 " type="string"/>
		<att name="ACC" value="Q9BUQ8" type="string"/>
		<att name="numPeptideSequencesInProteins" value="7" type="integer"/>
		<att name="conclusiveProtein" value="0" type="integer"/>
		<att name="numConnectedPeptideNodes" value="7" type="integer"/>
		<att name="UniprotKB" value="Q9BUQ8" type="string"/>
		<att name="numProteins" value="1" type="integer"/>
		<att name="Classification2Case" value="6" type="string"/>
		<att name="GeneName" value="DDX23" type="string"/>
		<att name="containsPTMs" value="0" type="integer"/>
		<att name="conclusiveProteinNode" value="1" type="integer"/>
		<att name="isFiltered" value="0" type="integer"/>
		<att name="ID" value="DDX23_HUMAN" type="string"/>
		<att name="numPsmsInProtein" value="15" type="integer"/>
		<att name="Species" value="[Homo sapiens]" type="string"/>
		<att name="isProtein" value="1" type="integer"/>
		<graphics type="ELLIPSE" h="30" w="70" width="4" outline="#000000" fill="#ffffff">
			<att name="NODE_TOOLTIP" value="&lt;html&gt;&lt;b&gt;Protein ACC(s):&lt;/b&gt;&lt;br&gt;Q9BUQ8&lt;br&gt;&lt;b&gt;Protein name(s):&lt;/b&gt;&lt;br&gt; Probable ATP-dependent RNA helicase DDX23 OS=Homo sapiens GN=DDX23 PE=1 SV=3 &lt;br&gt;&lt;b&gt;Classification case(s):&lt;/b&gt;&lt;br&gt;&lt;b&gt;6&lt;/b&gt;: Not classified&lt;br&gt;&lt;b&gt;TAX:&lt;/b&gt; [Homo sapiens]&lt;br&gt;&lt;b&gt;Gene name:&lt;/b&gt; DDX23&lt;/html&gt;" type="string"/>
			<att name="NODE_NESTED_NETWORK_IMAGE_VISIBLE" value="true" type="string"/>
			<att name="NODE_BORDER_STROKE" value="SOLID" type="string"/>
			<att name="NODE_SELECTED" value="false" type="string"/>
			<att name="NODE_TRANSPARENCY" value="255" type="string"/>
			<att name="NODE_LABEL_WIDTH" value="200" type="string"/>
			<att name="NODE_LABEL" value="Q9BUQ8" type="string"/>
			<att name="NODE_LABEL_FONT_SIZE" value="12" type="string"/>
			<att name="NODE_LABEL_TRANSPARENCY" value="255" type="string"/>
			<att name="NODE_LABEL_COLOR" value="#000000" type="string"/>
			<att name="NODE_VISIBLE" value="true" type="string"/>
			<att name="NODE_DEPTH" value="0.0" type="string"/>
			<att name="NODE_BORDER_TRANSPARENCY" value="255" type="string"/>
			<att name="NODE_LABEL_FONT_FACE" value="Dialog,plain,12" type="string"/>
			<att name="NODE_LABEL_TRANSPARENCY" value="255" type="string"/>
		</graphics>
	</node>
	<node id="AQPLSLEELLAK" label="AQPLSLEELLAK">
		<att name="numMSRuns" value="2" type="integer"/>
		<att name="numReplicates" value="1" type="integer"/>
		<att name="PCQ_ID" value="AQPLSLEELLAK" type="string"/>
		<att name="numConnectedProteinNodes" value="2" type="integer"/>
		<att name="numPeptideSequences" value="1" type="integer"/>
		<att name="PeptideSequences" value="AQPLSLEELLAK" type="string"/>
		<att name="significant" value="0" type="integer"/>
		<att name="numProteins" value="2" type="integer"/>
		<att name="ionCount" value="18" type="integer"/>
		<att name="Rc" value="-0.3219280948873623" type="real"/>
		<att name="numPsms" value="4" type="integer"/>
		<att name="containsPTMs" value="0" type="integer"/>
		<att name="Ri" value="NaN" type="real"/>
		<att name="lightIons" value="8" type="integer"/>
		<att name="uniquePeptide" value="0" type="integer"/>
		<att name="isFiltered" value="0" type="integer"/>
		<att name="finalRatio" value="-0.3219280948873623" type="real"/>
		<att name="heavyIons" value="10" type="integer"/>
		<att name="normHeavyIons" value="2.5" type="real"/>
		<att name="uniquePeptideNode" value="0" type="integer"/>
		<att name="normLightIons" value="2.0" type="real"/>
		<att name="isProtein" value="0" type="integer"/>
		<graphics type="ROUNDRECT" h="30" w="70" width="4" outline="#000000" fill="#ffffff">
			<att name="NODE_TOOLTIP" value="&lt;html&gt;AQPLSLEELLAK&lt;br&gt;1 Peptide sequences&lt;br&gt;4 PSMs&lt;br&gt;Shared by 2 protein Nodes&lt;br&gt;Shared by 2 proteins&lt;br&gt;Detected in 2 MS runs&lt;br&gt;Detected in 1 Replicates&lt;br&gt;Ion count ratio Rc = -0.3 = log2( (8/4) / (10/4) )&lt;br&gt;Individual peptides in the node:&lt;br&gt;AQPLSLEELLAK, 4 PSMs, Shared by 2 proteins, Detected in 2 MS Runs, Detected in 1 replicates, Rc = -0.3219280948873623&lt;br&gt;&lt;/html&gt;" type="string"/>
			<att name="NODE_NESTED_NETWORK_IMAGE_VISIBLE" value="true" type="string"/>
			<att name="NODE_BORDER_STROKE" value="SOLID" type="string"/>
			<att name="NODE_SELECTED" value="false" type="string"/>
			<att name="NODE_TRANSPARENCY" value="255" type="string"/>
			<att name="NODE_LABEL_WIDTH" value="200" type="string"/>
			<att name="NODE_LABEL" value="-0.3" type="string"/>
			<att name="NODE_LABEL_FONT_SIZE" value="12" type="string"/>
			<att name="NODE_LABEL_TRANSPARENCY" value="255" type="string"/>
			<att name="NODE_LABEL_COLOR" value="#000000" type="string"/>
			<att name="NODE_VISIBLE" value="true" type="string"/>
			<att name="NODE_DEPTH" value="0.0" type="string"/>
			<att name="NODE_BORDER_TRANSPARENCY" value="255" type="string"/>
			<att name="NODE_LABEL_FONT_FACE" value="Dialog,plain,12" type="string"/>
			<att name="NODE_LABEL_TRANSPARENCY" value="255" type="string"/>
		</graphics>
	</node>
	<node id="F8VVA2" label="F8VVA2">
		<att name="ProteinDescription" value="Probable ATP-dependent RNA helicase DDX23 (Fragment)" type="string"/>
		<att name="ACC" value="F8VVA2" type="string"/>
		<att name="numPeptideSequencesInProteins" value="1" type="integer"/>
		<att name="conclusiveProtein" value="1" type="integer"/>
		<att name="numConnectedPeptideNodes" value="1" type="integer"/>
		<att name="UniprotKB" value="F8VVA2" type="string"/>
		<att name="numProteins" value="1" type="integer"/>
		<att name="Classification2Case" value="6" type="string"/>
		<att name="GeneName" value="DDX23" type="string"/>
		<att name="containsPTMs" value="0" type="integer"/>
		<att name="conclusiveProteinNode" value="0" type="integer"/>
		<att name="isFiltered" value="0" type="integer"/>
		<att name="ID" value="F8VVA2_HUMAN" type="string"/>
		<att name="numPsmsInProtein" value="4" type="integer"/>
		<att name="Species" value="[Homo sapiens]" type="string"/>
		<att name="isProtein" value="1" type="integer"/>
		<graphics type="ELLIPSE" h="30" w="70" width="4" outline="#000000" fill="#ffffff">
			<att name="NODE_TOOLTIP" value="&lt;html&gt;&lt;b&gt;Protein ACC(s):&lt;/b&gt;&lt;br&gt;F8VVA2&lt;br&gt;&lt;b&gt;Protein name(s):&lt;/b&gt;&lt;br&gt; Probable ATP-dependent RNA helicase DDX23 (Fragment)&lt;br&gt;&lt;b&gt;Classification case(s):&lt;/b&gt;&lt;br&gt;&lt;b&gt;6&lt;/b&gt;: Not classified&lt;br&gt;&lt;b&gt;TAX:&lt;/b&gt; [Homo sapiens]&lt;br&gt;&lt;b&gt;Gene name:&lt;/b&gt; DDX23&lt;/html&gt;" type="string"/>
			<att name="NODE_NESTED_NETWORK_IMAGE_VISIBLE" value="true" type="string"/>
			<att name="NODE_BORDER_STROKE" value="SOLID" type="string"/>
			<att name="NODE_SELECTED" value="false" type="string"/>
			<att name="NODE_TRANSPARENCY" value="255" type="string"/>
			<att name="NODE_LABEL_WIDTH" value="200" type="string"/>
			<att name="NODE_LABEL" value="F8VVA2" type="string"/>
			<att name="NODE_LABEL_FONT_SIZE" value="12" type="string"/>
			<att name="NODE_LABEL_TRANSPARENCY" value="255" type="string"/>
			<att name="NODE_LABEL_COLOR" value="#000000" type="string"/>
			<att name="NODE_VISIBLE" value="true" type="string"/>
			<att name="NODE_DEPTH" value="0.0" type="string"/>
			<att name="NODE_BORDER_TRANSPARENCY" value="255" type="string"/>
			<att name="NODE_LABEL_FONT_FACE" value="Dialog,plain,12" type="string"/>
			<att name="NODE_LABEL_TRANSPARENCY" value="255" type="string"/>
		</graphics>
	</node>
	<node id="H0YI52" label="H0YI52">
		<att name="ProteinDescription" value="Probable ATP-dependent RNA helicase DDX23 (Fragment)" type="string"/>
		<att name="ACC" value="H0YI52" type="string"/>
		<att name="numPeptideSequencesInProteins" value="1" type="integer"/>
		<att name="conclusiveProtein" value="1" type="integer"/>
		<att name="numConnectedPeptideNodes" value="1" type="integer"/>
		<att name="UniprotKB" value="H0YI52" type="string"/>
		<att name="numProteins" value="1" type="integer"/>
		<att name="Classification2Case" value="6" type="string"/>
		<att name="GeneName" value="DDX23" type="string"/>
		<att name="containsPTMs" value="0" type="integer"/>
		<att name="conclusiveProteinNode" value="0" type="integer"/>
		<att name="isFiltered" value="0" type="integer"/>
		<att name="ID" value="H0YI52_HUMAN" type="string"/>
		<att name="numPsmsInProtein" value="1" type="integer"/>
		<att name="Species" value="[Homo sapiens]" type="string"/>
		<att name="isProtein" value="1" type="integer"/>
		<graphics type="ELLIPSE" h="30" w="70" width="4" outline="#000000" fill="#ffffff">
			<att name="NODE_TOOLTIP" value="&lt;html&gt;&lt;b&gt;Protein ACC(s):&lt;/b&gt;&lt;br&gt;H0YI52&lt;br&gt;&lt;b&gt;Protein name(s):&lt;/b&gt;&lt;br&gt; Probable ATP-dependent RNA helicase DDX23 (Fragment)&lt;br&gt;&lt;b&gt;Classification case(s):&lt;/b&gt;&lt;br&gt;&lt;b&gt;6&lt;/b&gt;: Not classified&lt;br&gt;&lt;b&gt;TAX:&lt;/b&gt; [Homo sapiens]&lt;br&gt;&lt;b&gt;Gene name:&lt;/b&gt; DDX23&lt;/html&gt;" type="string"/>
			<att name="NODE_NESTED_NETWORK_IMAGE_VISIBLE" value="true" type="string"/>
			<att name="NODE_BORDER_STROKE" value="SOLID" type="string"/>
			<att name="NODE_SELECTED" value="false" type="string"/>
			<att name="NODE_TRANSPARENCY" value="255" type="string"/>
			<att name="NODE_LABEL_WIDTH" value="200" type="string"/>
			<att name="NODE_LABEL" value="H0YI52" type="string"/>
			<att name="NODE_LABEL_FONT_SIZE" value="12" type="string"/>
			<att name="NODE_LABEL_TRANSPARENCY" value="255" type="string"/>
			<att name="NODE_LABEL_COLOR" value="#000000" type="string"/>
			<att name="NODE_VISIBLE" value="true" type="string"/>
			<att name="NODE_DEPTH" value="0.0" type="string"/>
			<att name="NODE_BORDER_TRANSPARENCY" value="255" type="string"/>
			<att name="NODE_LABEL_FONT_FACE" value="Dialog,plain,12" type="string"/>
			<att name="NODE_LABEL_TRANSPARENCY" value="255" type="string"/>
		</graphics>
	</node>
	<node id="DSSLPPHILEVIDK" label="DSSLPPHILEVIDK">
		<att name="numMSRuns" value="1" type="integer"/>
		<att name="numReplicates" value="1" type="integer"/>
		<att name="PCQ_ID" value="DSSLPPHILEVIDK" type="string"/>
		<att name="numConnectedProteinNodes" value="2" type="integer"/>
		<att name="numPeptideSequences" value="1" type="integer"/>
		<att name="PeptideSequences" value="DSSLPPHILEVIDK" type="string"/>
		<att name="significant" value="0" type="integer"/>
		<att name="numProteins" value="2" type="integer"/>
		<att name="ionCount" value="9" type="integer"/>
		<att name="Rc" value="0.32192809488736235" type="real"/>
		<att name="numPsms" value="1" type="integer"/>
		<att name="containsPTMs" value="0" type="integer"/>
		<att name="Ri" value="NaN" type="real"/>
		<att name="lightIons" value="5" type="integer"/>
		<att name="uniquePeptide" value="0" type="integer"/>
		<att name="isFiltered" value="0" type="integer"/>
		<att name="finalRatio" value="0.32192809488736235" type="real"/>
		<att name="heavyIons" value="4" type="integer"/>
		<att name="normHeavyIons" value="4.0" type="real"/>
		<att name="uniquePeptideNode" value="0" type="integer"/>
		<att name="normLightIons" value="5.0" type="real"/>
		<att name="isProtein" value="0" type="integer"/>
		<graphics type="ROUNDRECT" h="30" w="70" width="4" outline="#000000" fill="#ffffff">
			<att name="NODE_TOOLTIP" value="&lt;html&gt;DSSLPPHILEVIDK&lt;br&gt;1 Peptide sequences&lt;br&gt;1 PSMs&lt;br&gt;Shared by 2 protein Nodes&lt;br&gt;Shared by 2 proteins&lt;br&gt;Detected in 1 MS runs&lt;br&gt;Detected in 1 Replicates&lt;br&gt;Ion count ratio Rc = 0.3 = log2( (5/1) / (4/1) )&lt;br&gt;Individual peptides in the node:&lt;br&gt;DSSLPPHILEVIDK, 1 PSMs, Shared by 2 proteins, Detected in 1 MS Runs, Detected in 1 replicates, Rc = 0.32192809488736235&lt;br&gt;&lt;/html&gt;" type="string"/>
			<att name="NODE_NESTED_NETWORK_IMAGE_VISIBLE" value="true" type="string"/>
			<att name="NODE_BORDER_STROKE" value="SOLID" type="string"/>
			<att name="NODE_SELECTED" value="false" type="string"/>
			<att name="NODE_TRANSPARENCY" value="255" type="string"/>
			<att name="NODE_LABEL_WIDTH" value="200" type="string"/>
			<att name="NODE_LABEL" value="0.3" type="string"/>
			<att name="NODE_LABEL_FONT_SIZE" value="12" type="string"/>
			<att name="NODE_LABEL_TRANSPARENCY" value="255" type="string"/>
			<att name="NODE_LABEL_COLOR" value="#000000" type="string"/>
			<att name="NODE_VISIBLE" value="true" type="string"/>
			<att name="NODE_DEPTH" value="0.0" type="string"/>
			<att name="NODE_BORDER_TRANSPARENCY" value="255" type="string"/>
			<att name="NODE_LABEL_FONT_FACE" value="Dialog,plain,12" type="string"/>
			<att name="NODE_LABEL_TRANSPARENCY" value="255" type="string"/>
		</graphics>
	</node>
	<node id="ASSEGGTAAGAGLDSLHK_NSVSQISVLSGGK_VAWVSHDSTVCLADADK" label="ASSEGGTAAGAGLDSLHK_NSVSQISVLSGGK_VAWVSHDSTVCLADADK">
		<att name="numMSRuns" value="5" type="integer"/>
		<att name="numReplicates" value="1" type="integer"/>
		<att name="PCQ_ID" value="ASSEGGTAAGAGLDSLHK_NSVSQISVLSGGK_VAWVSHDSTVCLADADK" type="string"/>
		<att name="numConnectedProteinNodes" value="1" type="integer"/>
		<att name="numPeptideSequences" value="3" type="integer"/>
		<att name="PeptideSequences" value="ASSEGGTAAGAGLDSLHK_NSVSQISVLSGGK_VAWVSHDSTVCLADADK" type="string"/>
		<att name="significant" value="0" type="integer"/>
		<att name="numProteins" value="1" type="integer"/>
		<att name="ionCount" value="63" type="integer"/>
		<att name="Rc" value="-0.6508504363776134" type="real"/>
		<att name="numPsms" value="16" type="integer"/>
		<att name="containsPTMs" value="0" type="integer"/>
		<att name="Ri" value="NaN" type="real"/>
		<att name="lightIons" value="26" type="integer"/>
		<att name="uniquePeptide" value="1" type="integer"/>
		<att name="isFiltered" value="0" type="integer"/>
		<att name="finalRatio" value="-0.6508504363776134" type="real"/>
		<att name="heavyIons" value="37" type="integer"/>
		<att name="normHeavyIons" value="7.0" type="real"/>
		<att name="uniquePeptideNode" value="1" type="integer"/>
		<att name="normLightIons" value="4.458333333333333" type="real"/>
		<att name="isProtein" value="0" type="integer"/>
		<graphics type="ROUNDRECT" h="30" w="70" width="4" outline="#000000" fill="#ffffff">
			<att name="NODE_TOOLTIP" value="&lt;html&gt;ASSEGGTAAGAGLDSLHK_NSVSQISVLSGGK_VAWVSHDSTVCLADADK&lt;br&gt;3 Peptide sequences&lt;br&gt;16 PSMs&lt;br&gt;Shared by 1 protein Nodes&lt;br&gt;Shared by 1 proteins&lt;br&gt;Detected in 5 MS runs&lt;br&gt;Detected in 1 Replicates&lt;br&gt;Ion count ratio Rc = -0.7 = log2( (11/6 + 2/2 + 13/8) / (21/6 + 4/2 + 12/8) )&lt;br&gt;Individual peptides in the node:&lt;br&gt;ASSEGGTAAGAGLDSLHK, 6 PSMs, Shared by 1 proteins, Detected in 2 MS Runs, Detected in 1 replicates, Rc = -0.932885804141463&lt;br&gt;NSVSQISVLSGGK, 2 PSMs, Shared by 1 proteins, Detected in 1 MS Runs, Detected in 1 replicates, Rc = -1.0&lt;br&gt;VAWVSHDSTVCLADADK, 8 PSMs, Shared by 1 proteins, Detected in 2 MS Runs, Detected in 1 replicates, Rc = 0.11547721741993588&lt;br&gt;&lt;/html&gt;" type="string"/>
			<att name="NODE_NESTED_NETWORK_IMAGE_VISIBLE" value="true" type="string"/>
			<att name="NODE_BORDER_STROKE" value="SOLID" type="string"/>
			<att name="NODE_SELECTED" value="false" type="string"/>
			<att name="NODE_TRANSPARENCY" value="255" type="string"/>
			<att name="NODE_LABEL_WIDTH" value="200" type="string"/>
			<att name="NODE_LABEL" value="-0.7" type="string"/>
			<att name="NODE_LABEL_FONT_SIZE" value="12" type="string"/>
			<att name="NODE_LABEL_TRANSPARENCY" value="255" type="string"/>
			<att name="NODE_LABEL_COLOR" value="#000000" type="string"/>
			<att name="NODE_VISIBLE" value="true" type="string"/>
			<att name="NODE_DEPTH" value="0.0" type="string"/>
			<att name="NODE_BORDER_TRANSPARENCY" value="255" type="string"/>
			<att name="NODE_LABEL_FONT_FACE" value="Dialog,plain,12" type="string"/>
			<att name="NODE_LABEL_TRANSPARENCY" value="255" type="string"/>
		</graphics>
	</node>
	<node id="O15143" label="O15143">
		<att name="ProteinDescription" value="Actin-related protein 2/3 complex subunit 1B OS=Homo sapiens GN=ARPC1B PE=1 SV=3 " type="string"/>
		<att name="ACC" value="O15143" type="string"/>
		<att name="numPeptideSequencesInProteins" value="3" type="integer"/>
		<att name="conclusiveProtein" value="0" type="integer"/>
		<att name="numConnectedPeptideNodes" value="3" type="integer"/>
		<att name="UniprotKB" value="O15143" type="string"/>
		<att name="numProteins" value="1" type="integer"/>
		<att name="GeneName" value="ARPC1B" type="string"/>
		<att name="containsPTMs" value="0" type="integer"/>
		<att name="conclusiveProteinNode" value="1" type="integer"/>
		<att name="isFiltered" value="0" type="integer"/>
		<att name="ID" value="ARC1B_HUMAN" type="string"/>
		<att name="numPsmsInProtein" value="16" type="integer"/>
		<att name="Species" value="[Homo sapiens]" type="string"/>
		<att name="isProtein" value="1" type="integer"/>
		<graphics type="ELLIPSE" h="30" w="70" width="4" outline="#000000" fill="#ffffff">
			<att name="NODE_TOOLTIP" value="&lt;html&gt;&lt;b&gt;Protein ACC(s):&lt;/b&gt;&lt;br&gt;O15143&lt;br&gt;&lt;b&gt;Protein name(s):&lt;/b&gt;&lt;br&gt; Actin-related protein 2/3 complex subunit 1B OS=Homo sapiens GN=ARPC1B PE=1 SV=3 &lt;br&gt;&lt;b&gt;TAX:&lt;/b&gt; [Homo sapiens]&lt;br&gt;&lt;b&gt;Gene name:&lt;/b&gt; ARPC1B&lt;/html&gt;" type="string"/>
			<att name="NODE_NESTED_NETWORK_IMAGE_VISIBLE" value="true" type="string"/>
			<att name="NODE_BORDER_STROKE" value="SOLID" type="string"/>
			<att name="NODE_SELECTED" value="false" type="string"/>
			<att name="NODE_TRANSPARENCY" value="255" type="string"/>
			<att name="NODE_LABEL_WIDTH" value="200" type="string"/>
			<att name="NODE_LABEL" value="O15143" type="string"/>
			<att name="NODE_LABEL_FONT_SIZE" value="12" type="string"/>
			<att name="NODE_LABEL_TRANSPARENCY" value="255" type="string"/>
			<att name="NODE_LABEL_COLOR" value="#000000" type="string"/>
			<att name="NODE_VISIBLE" value="true" type="string"/>
			<att name="NODE_DEPTH" value="0.0" type="string"/>
			<att name="NODE_BORDER_TRANSPARENCY" value="255" type="string"/>
			<att name="NODE_LABEL_FONT_FACE" value="Dialog,plain,12" type="string"/>
			<att name="NODE_LABEL_TRANSPARENCY" value="255" type="string"/>
		</graphics>
	</node>
	<node id="CFSPGVIEVQEVQGK_LLPDITLLEPVEGEAAEELSR" label="CFSPGVIEVQEVQGK_LLPDITLLEPVEGEAAEELSR">
		<att name="numMSRuns" value="4" type="integer"/>
		<att name="numReplicates" value="1" type="integer"/>
		<att name="PCQ_ID" value="CFSPGVIEVQEVQGK_LLPDITLLEPVEGEAAEELSR" type="string"/>
		<att name="numConnectedProteinNodes" value="1" type="integer"/>
		<att name="numPeptideSequences" value="2" type="integer"/>
		<att name="PeptideSequences" value="CFSPGVIEVQEVQGK_LLPDITLLEPVEGEAAEELSR" type="string"/>
		<att name="significant" value="0" type="integer"/>
		<att name="numProteins" value="1" type="integer"/>
		<att name="ionCount" value="19" type="integer"/>
		<att name="Rc" value="-0.45943161863729726" type="real"/>
		<att name="numPsms" value="8" type="integer"/>
		<att name="containsPTMs" value="0" type="integer"/>
		<att name="Ri" value="NaN" type="real"/>
		<att name="lightIons" value="8" type="integer"/>
		<att name="uniquePeptide" value="1" type="integer"/>
		<att name="isFiltered" value="0" type="integer"/>
		<att name="finalRatio" value="-0.45943161863729726" type="real"/>
		<att name="heavyIons" value="11" type="integer"/>
		<att name="normHeavyIons" value="2.75" type="real"/>
		<att name="uniquePeptideNode" value="1" type="integer"/>
		<att name="normLightIons" value="2.0" type="real"/>
		<att name="isProtein" value="0" type="integer"/>
		<graphics type="ROUNDRECT" h="30" w="70" width="4" outline="#000000" fill="#ffffff">
			<att name="NODE_TOOLTIP" value="&lt;html&gt;CFSPGVIEVQEVQGK_LLPDITLLEPVEGEAAEELSR&lt;br&gt;2 Peptide sequences&lt;br&gt;8 PSMs&lt;br&gt;Shared by 1 protein Nodes&lt;br&gt;Shared by 1 proteins&lt;br&gt;Detected in 4 MS runs&lt;br&gt;Detected in 1 Replicates&lt;br&gt;Ion count ratio Rc = -0.5 = log2( (7/4 + 1/4) / (10/4 + 1/4) )&lt;br&gt;Individual peptides in the node:&lt;br&gt;CFSPGVIEVQEVQGK, 4 PSMs, Shared by 1 proteins, Detected in 2 MS Runs, Detected in 1 replicates, Rc = -0.5145731728297583&lt;br&gt;LLPDITLLEPVEGEAAEELSR, 4 PSMs, Shared by 1 proteins, Detected in 2 MS Runs, Detected in 1 replicates, Rc = 0.0&lt;br&gt;&lt;/html&gt;" type="string"/>
			<att name="NODE_NESTED_NETWORK_IMAGE_VISIBLE" value="true" type="string"/>
			<att name="NODE_BORDER_STROKE" value="SOLID" type="string"/>
			<att name="NODE_SELECTED" value="false" type="string"/>
			<att name="NODE_TRANSPARENCY" value="255" type="string"/>
			<att name="NODE_LABEL_WIDTH" value="200" type="string"/>
			<att name="NODE_LABEL" value="-0.5" type="string"/>
			<att name="NODE_LABEL_FONT_SIZE" value="12" type="string"/>
			<att name="NODE_LABEL_TRANSPARENCY" value="255" type="string"/>
			<att name="NODE_LABEL_COLOR" value="#000000" type="string"/>
			<att name="NODE_VISIBLE" value="true" type="string"/>
			<att name="NODE_DEPTH" value="0.0" type="string"/>
			<att name="NODE_BORDER_TRANSPARENCY" value="255" type="string"/>
			<att name="NODE_LABEL_FONT_FACE" value="Dialog,plain,12" type="string"/>
			<att name="NODE_LABEL_TRANSPARENCY" value="255" type="string"/>
		</graphics>
	</node>
	<node id="O15160" label="O15160">
		<att name="ProteinDescription" value="DNA-directed RNA polymerases I and III subunit RPAC1 OS=Homo sapiens GN=POLR1C PE=1 SV=1 " type="string"/>
		<att name="ACC" value="O15160" type="string"/>
		<att name="numPeptideSequencesInProteins" value="2" type="integer"/>
		<att name="conclusiveProtein" value="0" type="integer"/>
		<att name="numConnectedPeptideNodes" value="2" type="integer"/>
		<att name="UniprotKB" value="O15160" type="string"/>
		<att name="numProteins" value="1" type="integer"/>
		<att name="GeneName" value="POLR1C" type="string"/>
		<att name="containsPTMs" value="0" type="integer"/>
		<att name="conclusiveProteinNode" value="1" type="integer"/>
		<att name="isFiltered" value="0" type="integer"/>
		<att name="ID" value="RPAC1_HUMAN" type="string"/>
		<att name="numPsmsInProtein" value="8" type="integer"/>
		<att name="Species" value="[Homo sapiens]" type="string"/>
		<att name="isProtein" value="1" type="integer"/>
		<graphics type="ELLIPSE" h="30" w="70" width="4" outline="#000000" fill="#ffffff">
			<att name="NODE_TOOLTIP" value="&lt;html&gt;&lt;b&gt;Protein ACC(s):&lt;/b&gt;&lt;br&gt;O15160&lt;br&gt;&lt;b&gt;Protein name(s):&lt;/b&gt;&lt;br&gt; DNA-directed RNA polymerases I and III subunit RPAC1 OS=Homo sapiens GN=POLR1C PE=1 SV=1 &lt;br&gt;&lt;b&gt;TAX:&lt;/b&gt; [Homo sapiens]&lt;br&gt;&lt;b&gt;Gene name:&lt;/b&gt; POLR1C&lt;/html&gt;" type="string"/>
			<att name="NODE_NESTED_NETWORK_IMAGE_VISIBLE" value="true" type="string"/>
			<att name="NODE_BORDER_STROKE" value="SOLID" type="string"/>
			<att name="NODE_SELECTED" value="false" type="string"/>
			<att name="NODE_TRANSPARENCY" value="255" type="string"/>
			<att name="NODE_LABEL_WIDTH" value="200" type="string"/>
			<att name="NODE_LABEL" value="O15160" type="string"/>
			<att name="NODE_LABEL_FONT_SIZE" value="12" type="string"/>
			<att name="NODE_LABEL_TRANSPARENCY" value="255" type="string"/>
			<att name="NODE_LABEL_COLOR" value="#000000" type="string"/>
			<att name="NODE_VISIBLE" value="true" type="string"/>
			<att name="NODE_DEPTH" value="0.0" type="string"/>
			<att name="NODE_BORDER_TRANSPARENCY" value="255" type="string"/>
			<att name="NODE_LABEL_FONT_FACE" value="Dialog,plain,12" type="string"/>
			<att name="NODE_LABEL_TRANSPARENCY" value="255" type="string"/>
		</graphics>
	</node>
	<node id="ALMDLLQLTR_VLDLLDPASGDLVIR" label="ALMDLLQLTR_VLDLLDPASGDLVIR">
		<att name="numMSRuns" value="2" type="integer"/>
		<att name="numReplicates" value="1" type="integer"/>
		<att name="PCQ_ID" value="ALMDLLQLTR_VLDLLDPASGDLVIR" type="string"/>
		<att name="numConnectedProteinNodes" value="1" type="integer"/>
		<att name="numPeptideSequences" value="2" type="integer"/>
		<att name="PeptideSequences" value="ALMDLLQLTR_VLDLLDPASGDLVIR" type="string"/>
		<att name="significant" value="0" type="integer"/>
		<att name="numProteins" value="3" type="integer"/>
		<att name="ionCount" value="10" type="integer"/>
		<att name="Rc" value="0.0" type="real"/>
		<att name="numPsms" value="4" type="integer"/>
		<att name="containsPTMs" value="0" type="integer"/>
		<att name="Ri" value="NaN" type="real"/>
		<att name="lightIons" value="5" type="integer"/>
		<att name="uniquePeptide" value="0" type="integer"/>
		<att name="isFiltered" value="0" type="integer"/>
		<att name="finalRatio" value="0.0" type="real"/>
		<att name="heavyIons" value="5" type="integer"/>
		<att name="normHeavyIons" value="2.5" type="real"/>
		<att name="uniquePeptideNode" value="1" type="integer"/>
		<att name="normLightIons" value="2.5" type="real"/>
		<att name="isProtein" value="0" type="integer"/>
		<graphics type="ROUNDRECT" h="30" w="70" width="4" outline="#000000" fill="#ffffff">
			<att name="NODE_TOOLTIP" value="&lt;html&gt;ALMDLLQLTR_VLDLLDPASGDLVIR&lt;br&gt;2 Peptide sequences&lt;br&gt;4 PSMs&lt;br&gt;Shared by 1 protein Nodes&lt;br&gt;Shared by 3 proteins&lt;br&gt;Detected in 2 MS runs&lt;br&gt;Detected in 1 Replicates&lt;br&gt;Ion count ratio Rc = 0 = log2( (3/2 + 2/2) / (2/2 + 3/2) )&lt;br&gt;Individual peptides in the node:&lt;br&gt;ALMDLLQLTR, 2 PSMs, Shared by 3 proteins, Detected in 1 MS Runs, Detected in 1 replicates, Rc = 0.5849625007211562&lt;br&gt;VLDLLDPASGDLVIR, 2 PSMs, Shared by 3 proteins, Detected in 1 MS Runs, Detected in 1 replicates, Rc = -0.5849625007211563&lt;br&gt;&lt;/html&gt;" type="string"/>
			<att name="NODE_NESTED_NETWORK_IMAGE_VISIBLE" value="true" type="string"/>
			<att name="NODE_BORDER_STROKE" value="SOLID" type="string"/>
			<att name="NODE_SELECTED" value="false" type="string"/>
			<att name="NODE_TRANSPARENCY" value="255" type="string"/>
			<att name="NODE_LABEL_WIDTH" value="200" type="string"/>
			<att name="NODE_LABEL" value="0" type="string"/>
			<att name="NODE_LABEL_FONT_SIZE" value="12" type="string"/>
			<att name="NODE_LABEL_TRANSPARENCY" value="255" type="string"/>
			<att name="NODE_LABEL_COLOR" value="#000000" type="string"/>
			<att name="NODE_VISIBLE" value="true" type="string"/>
			<att name="NODE_DEPTH" value="0.0" type="string"/>
			<att name="NODE_BORDER_TRANSPARENCY" value="255" type="string"/>
			<att name="NODE_LABEL_FONT_FACE" value="Dialog,plain,12" type="string"/>
			<att name="NODE_LABEL_TRANSPARENCY" value="255" type="string"/>
		</graphics>
	</node>
	<node id="H3BRB3 H3BTH5 Q14807" label="H3BRB3 H3BTH5 Q14807">
		<att name="ProteinDescription" value="Kinesin-like protein KIF22 #### Kinesin-like protein KIF22 (Fragment) #### Kinesin family member 22, isoform CRA_b OS=Homo sapiens GN=KIF22 PE=2 SV=1 " type="string"/>
		<att name="ACC" value="H3BRB3 H3BTH5 Q14807" type="string"/>
		<att name="numPeptideSequencesInProteins" value="2" type="integer"/>
		<att name="conclusiveProtein" value="0" type="integer"/>
		<att name="numConnectedPeptideNodes" value="2" type="integer"/>
		<att name="UniprotKB" value="H3BRB3 H3BTH5 Q14807" type="string"/>
		<att name="numProteins" value="3" type="integer"/>
		<att name="GeneName" value="KIF22" type="string"/>
		<att name="containsPTMs" value="0" type="integer"/>
		<att name="conclusiveProteinNode" value="1" type="integer"/>
		<att name="isFiltered" value="0" type="integer"/>
		<att name="ID" value="H3BRB3_HUMAN H3BTH5_HUMAN KIF22_HUMAN" type="string"/>
		<att name="numPsmsInProtein" value="4" type="integer"/>
		<att name="Species" value="[Homo sapiens]" type="string"/>
		<att name="isProtein" value="1" type="integer"/>
		<graphics type="ELLIPSE" h="30" w="70" width="4" outline="#000000" fill="#ffffff">
			<att name="NODE_TOOLTIP" value="&lt;html&gt;&lt;b&gt;Protein ACC(s):&lt;/b&gt;&lt;br&gt;H3BRB3 H3BTH5 Q14807&lt;br&gt;&lt;b&gt;Protein name(s):&lt;/b&gt;&lt;br&gt; Kinesin-like protein KIF22&lt;br&gt;Kinesin-like protein KIF22 (Fragment)&lt;br&gt;Kinesin family member 22, isoform CRA_b OS=Homo sapiens GN=KIF22 PE=2 SV=1 &lt;br&gt;&lt;b&gt;TAX:&lt;/b&gt; [Homo sapiens]&lt;br&gt;&lt;b&gt;Gene name:&lt;/b&gt; KIF22&lt;/html&gt;" type="string"/>
			<att name="NODE_NESTED_NETWORK_IMAGE_VISIBLE" value="true" type="string"/>
			<att name="NODE_BORDER_STROKE" value="SOLID" type="string"/>
			<att name="NODE_SELECTED" value="false" type="string"/>
			<att name="NODE_TRANSPARENCY" value="255" type="string"/>
			<att name="NODE_LABEL_WIDTH" value="200" type="string"/>
			<att name="NODE_LABEL" value="H3BRB3 H3BTH5 Q14807" type="string"/>
			<att name="NODE_LABEL_FONT_SIZE" value="12" type="string"/>
			<att name="NODE_LABEL_TRANSPARENCY" value="255" type="string"/>
			<att name="NODE_LABEL_COLOR" value="#000000" type="string"/>
			<att name="NODE_VISIBLE" value="true" type="string"/>
			<att name="NODE_DEPTH" value="0.0" type="string"/>
			<att name="NODE_BORDER_TRANSPARENCY" value="255" type="string"/>
			<att name="NODE_LABEL_FONT_FACE" value="Dialog,plain,12" type="string"/>
			<att name="NODE_LABEL_TRANSPARENCY" value="255" type="string"/>
		</graphics>
	</node>
	<node id="QGGLVDLLWDGGLK" label="QGGLVDLLWDGGLK">
		<att name="numMSRuns" value="1" type="integer"/>
		<att name="numReplicates" value="1" type="integer"/>
		<att name="PCQ_ID" value="QGGLVDLLWDGGLK" type="string"/>
		<att name="numConnectedProteinNodes" value="1" type="integer"/>
		<att name="numPeptideSequences" value="1" type="integer"/>
		<att name="PeptideSequences" value="QGGLVDLLWDGGLK" type="string"/>
		<att name="significant" value="0" type="integer"/>
		<att name="numProteins" value="1" type="integer"/>
		<att name="ionCount" value="13" type="integer"/>
		<att name="Rc" value="0.6780719051126378" type="real"/>
		<att name="numPsms" value="2" type="integer"/>
		<att name="containsPTMs" value="0" type="integer"/>
		<att name="Ri" value="NaN" type="real"/>
		<att name="lightIons" value="8" type="integer"/>
		<att name="uniquePeptide" value="1" type="integer"/>
		<att name="isFiltered" value="0" type="integer"/>
		<att name="finalRatio" value="0.6780719051126378" type="real"/>
		<att name="heavyIons" value="5" type="integer"/>
		<att name="normHeavyIons" value="2.5" type="real"/>
		<att name="uniquePeptideNode" value="1" type="integer"/>
		<att name="normLightIons" value="4.0" type="real"/>
		<att name="isProtein" value="0" type="integer"/>
		<graphics type="ROUNDRECT" h="30" w="70" width="4" outline="#000000" fill="#ffffff">
			<att name="NODE_TOOLTIP" value="&lt;html&gt;QGGLVDLLWDGGLK&lt;br&gt;1 Peptide sequences&lt;br&gt;2 PSMs&lt;br&gt;Shared by 1 protein Nodes&lt;br&gt;Shared by 1 proteins&lt;br&gt;Detected in 1 MS runs&lt;br&gt;Detected in 1 Replicates&lt;br&gt;Ion count ratio Rc = 0.7 = log2( (8/2) / (5/2) )&lt;br&gt;Individual peptides in the node:&lt;br&gt;QGGLVDLLWDGGLK, 2 PSMs, Shared by 1 proteins, Detected in 1 MS Runs, Detected in 1 replicates, Rc = 0.6780719051126378&lt;br&gt;&lt;/html&gt;" type="string"/>
			<att name="NODE_NESTED_NETWORK_IMAGE_VISIBLE" value="true" type="string"/>
			<att name="NODE_BORDER_STROKE" value="SOLID" type="string"/>
			<att name="NODE_SELECTED" value="false" type="string"/>
			<att name="NODE_TRANSPARENCY" value="255" type="string"/>
			<att name="NODE_LABEL_WIDTH" value="200" type="string"/>
			<att name="NODE_LABEL" value="0.7" type="string"/>
			<att name="NODE_LABEL_FONT_SIZE" value="12" type="string"/>
			<att name="NODE_LABEL_TRANSPARENCY" value="255" type="string"/>
			<att name="NODE_LABEL_COLOR" value="#000000" type="string"/>
			<att name="NODE_VISIBLE" value="true" type="string"/>
			<att name="NODE_DEPTH" value="0.0" type="string"/>
			<att name="NODE_BORDER_TRANSPARENCY" value="255" type="string"/>
			<att name="NODE_LABEL_FONT_FACE" value="Dialog,plain,12" type="string"/>
			<att name="NODE_LABEL_TRANSPARENCY" value="255" type="string"/>
		</graphics>
	</node>
	<node id="Q86UL3" label="Q86UL3">
		<att name="ProteinDescription" value="Glycerol-3-phosphate acyltransferase 4 OS=Homo sapiens GN=AGPAT6 PE=1 SV=1 " type="string"/>
		<att name="ACC" value="Q86UL3" type="string"/>
		<att name="numPeptideSequencesInProteins" value="1" type="integer"/>
		<att name="conclusiveProtein" value="1" type="integer"/>
		<att name="numConnectedPeptideNodes" value="1" type="integer"/>
		<att name="UniprotKB" value="Q86UL3" type="string"/>
		<att name="numProteins" value="1" type="integer"/>
		<att name="GeneName" value="GPAT4" type="string"/>
		<att name="containsPTMs" value="0" type="integer"/>
		<att name="conclusiveProteinNode" value="1" type="integer"/>
		<att name="isFiltered" value="0" type="integer"/>
		<att name="ID" value="GPAT4_HUMAN" type="string"/>
		<att name="numPsmsInProtein" value="2" type="integer"/>
		<att name="Species" value="[Homo sapiens]" type="string"/>
		<att name="isProtein" value="1" type="integer"/>
		<graphics type="ELLIPSE" h="30" w="70" width="4" outline="#000000" fill="#ffffff">
			<att name="NODE_TOOLTIP" value="&lt;html&gt;&lt;b&gt;Protein ACC(s):&lt;/b&gt;&lt;br&gt;Q86UL3&lt;br&gt;&lt;b&gt;Protein name(s):&lt;/b&gt;&lt;br&gt; Glycerol-3-phosphate acyltransferase 4 OS=Homo sapiens GN=AGPAT6 PE=1 SV=1 &lt;br&gt;&lt;b&gt;TAX:&lt;/b&gt; [Homo sapiens]&lt;br&gt;&lt;b&gt;Gene name:&lt;/b&gt; GPAT4&lt;/html&gt;" type="string"/>
			<att name="NODE_NESTED_NETWORK_IMAGE_VISIBLE" value="true" type="string"/>
			<att name="NODE_BORDER_STROKE" value="SOLID" type="string"/>
			<att name="NODE_SELECTED" value="false" type="string"/>
			<att name="NODE_TRANSPARENCY" value="255" type="string"/>
			<att name="NODE_LABEL_WIDTH" value="200" type="string"/>
			<att name="NODE_LABEL" value="Q86UL3" type="string"/>
			<att name="NODE_LABEL_FONT_SIZE" value="12" type="string"/>
			<att name="NODE_LABEL_TRANSPARENCY" value="255" type="string"/>
			<att name="NODE_LABEL_COLOR" value="#000000" type="string"/>
			<att name="NODE_VISIBLE" value="true" type="string"/>
			<att name="NODE_DEPTH" value="0.0" type="string"/>
			<att name="NODE_BORDER_TRANSPARENCY" value="255" type="string"/>
			<att name="NODE_LABEL_FONT_FACE" value="Dialog,plain,12" type="string"/>
			<att name="NODE_LABEL_TRANSPARENCY" value="255" type="string"/>
		</graphics>
	</node>
	<node id="K7EPT2" label="K7EPT2">
		<att name="ProteinDescription" value="Ankyrin repeat and FYVE domain-containing protein 1 (Fragment)" type="string"/>
		<att name="ACC" value="K7EPT2" type="string"/>
		<att name="numPeptideSequencesInProteins" value="1" type="integer"/>
		<att name="conclusiveProtein" value="1" type="integer"/>
		<att name="numConnectedPeptideNodes" value="1" type="integer"/>
		<att name="UniprotKB" value="K7EPT2" type="string"/>
		<att name="numProteins" value="1" type="integer"/>
		<att name="Classification2Case" value="6" type="string"/>
		<att name="GeneName" value="ANKFY1" type="string"/>
		<att name="containsPTMs" value="0" type="integer"/>
		<att name="conclusiveProteinNode" value="0" type="integer"/>
		<att name="isFiltered" value="0" type="integer"/>
		<att name="ID" value="K7EPT2_HUMAN" type="string"/>
		<att name="numPsmsInProtein" value="2" type="integer"/>
		<att name="Species" value="[Homo sapiens]" type="string"/>
		<att name="isProtein" value="1" type="integer"/>
		<graphics type="ELLIPSE" h="30" w="70" width="4" outline="#000000" fill="#ffffff">
			<att name="NODE_TOOLTIP" value="&lt;html&gt;&lt;b&gt;Protein ACC(s):&lt;/b&gt;&lt;br&gt;K7EPT2&lt;br&gt;&lt;b&gt;Protein name(s):&lt;/b&gt;&lt;br&gt; Ankyrin repeat and FYVE domain-containing protein 1 (Fragment)&lt;br&gt;&lt;b&gt;Classification case(s):&lt;/b&gt;&lt;br&gt;&lt;b&gt;6&lt;/b&gt;: Not classified&lt;br&gt;&lt;b&gt;TAX:&lt;/b&gt; [Homo sapiens]&lt;br&gt;&lt;b&gt;Gene name:&lt;/b&gt; ANKFY1&lt;/html&gt;" type="string"/>
			<att name="NODE_NESTED_NETWORK_IMAGE_VISIBLE" value="true" type="string"/>
			<att name="NODE_BORDER_STROKE" value="SOLID" type="string"/>
			<att name="NODE_SELECTED" value="false" type="string"/>
			<att name="NODE_TRANSPARENCY" value="255" type="string"/>
			<att name="NODE_LABEL_WIDTH" value="200" type="string"/>
			<att name="NODE_LABEL" value="K7EPT2" type="string"/>
			<att name="NODE_LABEL_FONT_SIZE" value="12" type="string"/>
			<att name="NODE_LABEL_TRANSPARENCY" value="255" type="string"/>
			<att name="NODE_LABEL_COLOR" value="#000000" type="string"/>
			<att name="NODE_VISIBLE" value="true" type="string"/>
			<att name="NODE_DEPTH" value="0.0" type="string"/>
			<att name="NODE_BORDER_TRANSPARENCY" value="255" type="string"/>
			<att name="NODE_LABEL_FONT_FACE" value="Dialog,plain,12" type="string"/>
			<att name="NODE_LABEL_TRANSPARENCY" value="255" type="string"/>
		</graphics>
	</node>
	<node id="LGVNNNQGVNIFNYQVATK" label="LGVNNNQGVNIFNYQVATK">
		<att name="numMSRuns" value="1" type="integer"/>
		<att name="numReplicates" value="1" type="integer"/>
		<att name="PCQ_ID" value="LGVNNNQGVNIFNYQVATK" type="string"/>
		<att name="numConnectedProteinNodes" value="2" type="integer"/>
		<att name="numPeptideSequences" value="1" type="integer"/>
		<att name="PeptideSequences" value="LGVNNNQGVNIFNYQVATK" type="string"/>
		<att name="significant" value="0" type="integer"/>
		<att name="numProteins" value="3" type="integer"/>
		<att name="ionCount" value="10" type="integer"/>
		<att name="Rc" value="0.5849625007211562" type="real"/>
		<att name="numPsms" value="2" type="integer"/>
		<att name="containsPTMs" value="0" type="integer"/>
		<att name="Ri" value="NaN" type="real"/>
		<att name="lightIons" value="6" type="integer"/>
		<att name="uniquePeptide" value="0" type="integer"/>
		<att name="isFiltered" value="0" type="integer"/>
		<att name="finalRatio" value="0.5849625007211562" type="real"/>
		<att name="heavyIons" value="4" type="integer"/>
		<att name="normHeavyIons" value="2.0" type="real"/>
		<att name="uniquePeptideNode" value="0" type="integer"/>
		<att name="normLightIons" value="3.0" type="real"/>
		<att name="isProtein" value="0" type="integer"/>
		<graphics type="ROUNDRECT" h="30" w="70" width="4" outline="#000000" fill="#ffffff">
			<att name="NODE_TOOLTIP" value="&lt;html&gt;LGVNNNQGVNIFNYQVATK&lt;br&gt;1 Peptide sequences&lt;br&gt;2 PSMs&lt;br&gt;Shared by 2 protein Nodes&lt;br&gt;Shared by 3 proteins&lt;br&gt;Detected in 1 MS runs&lt;br&gt;Detected in 1 Replicates&lt;br&gt;Ion count ratio Rc = 0.6 = log2( (6/2) / (4/2) )&lt;br&gt;Individual peptides in the node:&lt;br&gt;LGVNNNQGVNIFNYQVATK, 2 PSMs, Shared by 3 proteins, Detected in 1 MS Runs, Detected in 1 replicates, Rc = 0.5849625007211562&lt;br&gt;&lt;/html&gt;" type="string"/>
			<att name="NODE_NESTED_NETWORK_IMAGE_VISIBLE" value="true" type="string"/>
			<att name="NODE_BORDER_STROKE" value="SOLID" type="string"/>
			<att name="NODE_SELECTED" value="false" type="string"/>
			<att name="NODE_TRANSPARENCY" value="255" type="string"/>
			<att name="NODE_LABEL_WIDTH" value="200" type="string"/>
			<att name="NODE_LABEL" value="0.6" type="string"/>
			<att name="NODE_LABEL_FONT_SIZE" value="12" type="string"/>
			<att name="NODE_LABEL_TRANSPARENCY" value="255" type="string"/>
			<att name="NODE_LABEL_COLOR" value="#000000" type="string"/>
			<att name="NODE_VISIBLE" value="true" type="string"/>
			<att name="NODE_DEPTH" value="0.0" type="string"/>
			<att name="NODE_BORDER_TRANSPARENCY" value="255" type="string"/>
			<att name="NODE_LABEL_FONT_FACE" value="Dialog,plain,12" type="string"/>
			<att name="NODE_LABEL_TRANSPARENCY" value="255" type="string"/>
		</graphics>
	</node>
	<node id="I3L2C5 Q9P2R3" label="I3L2C5 Q9P2R3">
		<att name="ProteinDescription" value="Ankyrin repeat and FYVE domain-containing protein 1 OS=Homo sapiens GN=ANKFY1 PE=4 SV=1  #### Ankyrin repeat and FYVE domain-containing protein 1" type="string"/>
		<att name="ACC" value="I3L2C5 Q9P2R3" type="string"/>
		<att name="numPeptideSequencesInProteins" value="4" type="integer"/>
		<att name="conclusiveProtein" value="0" type="integer"/>
		<att name="numConnectedPeptideNodes" value="4" type="integer"/>
		<att name="UniprotKB" value="I3L2C5 Q9P2R3" type="string"/>
		<att name="numProteins" value="2" type="integer"/>
		<att name="Classification2Case" value="6" type="string"/>
		<att name="GeneName" value="ANKFY1" type="string"/>
		<att name="containsPTMs" value="0" type="integer"/>
		<att name="conclusiveProteinNode" value="1" type="integer"/>
		<att name="isFiltered" value="0" type="integer"/>
		<att name="ID" value="I3L2C5 ANFY1_HUMAN" type="string"/>
		<att name="numPsmsInProtein" value="8" type="integer"/>
		<att name="Species" value="[Homo sapiens]" type="string"/>
		<att name="isProtein" value="1" type="integer"/>
		<graphics type="ELLIPSE" h="30" w="70" width="4" outline="#000000" fill="#ffffff">
			<att name="NODE_TOOLTIP" value="&lt;html&gt;&lt;b&gt;Protein ACC(s):&lt;/b&gt;&lt;br&gt;I3L2C5 Q9P2R3&lt;br&gt;&lt;b&gt;Protein name(s):&lt;/b&gt;&lt;br&gt; Ankyrin repeat and FYVE domain-containing protein 1 OS=Homo sapiens GN=ANKFY1 PE=4 SV=1 &lt;br&gt;Ankyrin repeat and FYVE domain-containing protein 1&lt;br&gt;&lt;b&gt;Classification case(s):&lt;/b&gt;&lt;br&gt;&lt;b&gt;6&lt;/b&gt;: Not classified&lt;br&gt;&lt;b&gt;TAX:&lt;/b&gt; [Homo sapiens]&lt;br&gt;&lt;b&gt;Gene name:&lt;/b&gt; ANKFY1&lt;/html&gt;" type="string"/>
			<att name="NODE_NESTED_NETWORK_IMAGE_VISIBLE" value="true" type="string"/>
			<att name="NODE_BORDER_STROKE" value="SOLID" type="string"/>
			<att name="NODE_SELECTED" value="false" type="string"/>
			<att name="NODE_TRANSPARENCY" value="255" type="string"/>
			<att name="NODE_LABEL_WIDTH" value="200" type="string"/>
			<att name="NODE_LABEL" value="I3L2C5 Q9P2R3" type="string"/>
			<att name="NODE_LABEL_FONT_SIZE" value="12" type="string"/>
			<att name="NODE_LABEL_TRANSPARENCY" value="255" type="string"/>
			<att name="NODE_LABEL_COLOR" value="#000000" type="string"/>
			<att name="NODE_VISIBLE" value="true" type="string"/>
			<att name="NODE_DEPTH" value="0.0" type="string"/>
			<att name="NODE_BORDER_TRANSPARENCY" value="255" type="string"/>
			<att name="NODE_LABEL_FONT_FACE" value="Dialog,plain,12" type="string"/>
			<att name="NODE_LABEL_TRANSPARENCY" value="255" type="string"/>
		</graphics>
	</node>
	<node id="GSHTDAPDTATGNCLLQR_NQLPLVVDAICTR_SDSWSLANLSSTK" label="GSHTDAPDTATGNCLLQR_NQLPLVVDAICTR_SDSWSLANLSSTK">
		<att name="numMSRuns" value="3" type="integer"/>
		<att name="numReplicates" value="1" type="integer"/>
		<att name="PCQ_ID" value="GSHTDAPDTATGNCLLQR_NQLPLVVDAICTR_SDSWSLANLSSTK" type="string"/>
		<att name="numConnectedProteinNodes" value="1" type="integer"/>
		<att name="numPeptideSequences" value="3" type="integer"/>
		<att name="PeptideSequences" value="GSHTDAPDTATGNCLLQR_NQLPLVVDAICTR_SDSWSLANLSSTK" type="string"/>
		<att name="significant" value="0" type="integer"/>
		<att name="numProteins" value="2" type="integer"/>
		<att name="ionCount" value="13" type="integer"/>
		<att name="Rc" value="-0.22239242133644802" type="real"/>
		<att name="numPsms" value="6" type="integer"/>
		<att name="containsPTMs" value="0" type="integer"/>
		<att name="Ri" value="NaN" type="real"/>
		<att name="lightIons" value="6" type="integer"/>
		<att name="uniquePeptide" value="0" type="integer"/>
		<att name="isFiltered" value="0" type="integer"/>
		<att name="finalRatio" value="-0.22239242133644802" type="real"/>
		<att name="heavyIons" value="7" type="integer"/>
		<att name="normHeavyIons" value="3.5" type="real"/>
		<att name="uniquePeptideNode" value="1" type="integer"/>
		<att name="normLightIons" value="3.0" type="real"/>
		<att name="isProtein" value="0" type="integer"/>
		<graphics type="ROUNDRECT" h="30" w="70" width="4" outline="#000000" fill="#ffffff">
			<att name="NODE_TOOLTIP" value="&lt;html&gt;GSHTDAPDTATGNCLLQR_NQLPLVVDAICTR_SDSWSLANLSSTK&lt;br&gt;3 Peptide sequences&lt;br&gt;6 PSMs&lt;br&gt;Shared by 1 protein Nodes&lt;br&gt;Shared by 2 proteins&lt;br&gt;Detected in 3 MS runs&lt;br&gt;Detected in 1 Replicates&lt;br&gt;Ion count ratio Rc = -0.2 = log2( (1/2 + 0 + 5/2) / (1/2 + 1/2 + 5/2) )&lt;br&gt;Individual peptides in the node:&lt;br&gt;GSHTDAPDTATGNCLLQR, 2 PSMs, Shared by 2 proteins, Detected in 1 MS Runs, Detected in 1 replicates, Rc = 0.0&lt;br&gt;NQLPLVVDAICTR, 2 PSMs, Shared by 2 proteins, Detected in 1 MS Runs, Detected in 1 replicates, Rc = -Infinity&lt;br&gt;SDSWSLANLSSTK, 2 PSMs, Shared by 2 proteins, Detected in 1 MS Runs, Detected in 1 replicates, Rc = 0.0&lt;br&gt;&lt;/html&gt;" type="string"/>
			<att name="NODE_NESTED_NETWORK_IMAGE_VISIBLE" value="true" type="string"/>
			<att name="NODE_BORDER_STROKE" value="SOLID" type="string"/>
			<att name="NODE_SELECTED" value="false" type="string"/>
			<att name="NODE_TRANSPARENCY" value="255" type="string"/>
			<att name="NODE_LABEL_WIDTH" value="200" type="string"/>
			<att name="NODE_LABEL" value="-0.2" type="string"/>
			<att name="NODE_LABEL_FONT_SIZE" value="12" type="string"/>
			<att name="NODE_LABEL_TRANSPARENCY" value="255" type="string"/>
			<att name="NODE_LABEL_COLOR" value="#000000" type="string"/>
			<att name="NODE_VISIBLE" value="true" type="string"/>
			<att name="NODE_DEPTH" value="0.0" type="string"/>
			<att name="NODE_BORDER_TRANSPARENCY" value="255" type="string"/>
			<att name="NODE_LABEL_FONT_FACE" value="Dialog,plain,12" type="string"/>
			<att name="NODE_LABEL_TRANSPARENCY" value="255" type="string"/>
		</graphics>
	</node>
	<node id="AVDTLAYLSDGDAR_FVTLSATNAK_YNPMYSEPVDQEYLPEELR" label="AVDTLAYLSDGDAR_FVTLSATNAK_YNPMYSEPVDQEYLPEELR">
		<att name="numMSRuns" value="2" type="integer"/>
		<att name="numReplicates" value="1" type="integer"/>
		<att name="PCQ_ID" value="AVDTLAYLSDGDAR_FVTLSATNAK_YNPMYSEPVDQEYLPEELR" type="string"/>
		<att name="numConnectedProteinNodes" value="1" type="integer"/>
		<att name="numPeptideSequences" value="3" type="integer"/>
		<att name="PeptideSequences" value="AVDTLAYLSDGDAR_FVTLSATNAK_YNPMYSEPVDQEYLPEELR" type="string"/>
		<att name="significant" value="0" type="integer"/>
		<att name="numProteins" value="1" type="integer"/>
		<att name="ionCount" value="10" type="integer"/>
		<att name="Rc" value="-2.9068905956085187" type="real"/>
		<att name="numPsms" value="5" type="integer"/>
		<att name="containsPTMs" value="0" type="integer"/>
		<att name="Ri" value="NaN" type="real"/>
		<att name="lightIons" value="1" type="integer"/>
		<att name="uniquePeptide" value="1" type="integer"/>
		<att name="isFiltered" value="0" type="integer"/>
		<att name="finalRatio" value="-2.9068905956085187" type="real"/>
		<att name="heavyIons" value="9" type="integer"/>
		<att name="normHeavyIons" value="7.5" type="real"/>
		<att name="uniquePeptideNode" value="1" type="integer"/>
		<att name="normLightIons" value="1.0" type="real"/>
		<att name="isProtein" value="0" type="integer"/>
		<graphics type="ROUNDRECT" h="30" w="70" width="4" outline="#000000" fill="#ffffff">
			<att name="NODE_TOOLTIP" value="&lt;html&gt;AVDTLAYLSDGDAR_FVTLSATNAK_YNPMYSEPVDQEYLPEELR&lt;br&gt;3 Peptide sequences&lt;br&gt;5 PSMs&lt;br&gt;Shared by 1 protein Nodes&lt;br&gt;Shared by 1 proteins&lt;br&gt;Detected in 2 MS runs&lt;br&gt;Detected in 1 Replicates&lt;br&gt;Ion count ratio Rc = -2.9 = log2( (0 + 1/1 + 0) / (3/2 + 6/1 + 0) )&lt;br&gt;Individual peptides in the node:&lt;br&gt;AVDTLAYLSDGDAR, 2 PSMs, Shared by 1 proteins, Detected in 1 MS Runs, Detected in 1 replicates, Rc = -Infinity&lt;br&gt;FVTLSATNAK, 1 PSMs, Shared by 1 proteins, Detected in 1 MS Runs, Detected in 1 replicates, Rc = -2.584962500721156&lt;br&gt;YNPMYSEPVDQEYLPEELR, 2 PSMs, Shared by 1 proteins, Detected in 1 MS Runs, Detected in 1 replicates, Rc = NaN&lt;br&gt;&lt;/html&gt;" type="string"/>
			<att name="NODE_NESTED_NETWORK_IMAGE_VISIBLE" value="true" type="string"/>
			<att name="NODE_BORDER_STROKE" value="SOLID" type="string"/>
			<att name="NODE_SELECTED" value="false" type="string"/>
			<att name="NODE_TRANSPARENCY" value="255" type="string"/>
			<att name="NODE_LABEL_WIDTH" value="200" type="string"/>
			<att name="NODE_LABEL" value="-2.9" type="string"/>
			<att name="NODE_LABEL_FONT_SIZE" value="12" type="string"/>
			<att name="NODE_LABEL_TRANSPARENCY" value="255" type="string"/>
			<att name="NODE_LABEL_COLOR" value="#000000" type="string"/>
			<att name="NODE_VISIBLE" value="true" type="string"/>
			<att name="NODE_DEPTH" value="0.0" type="string"/>
			<att name="NODE_BORDER_TRANSPARENCY" value="255" type="string"/>
			<att name="NODE_LABEL_FONT_FACE" value="Dialog,plain,12" type="string"/>
			<att name="NODE_LABEL_TRANSPARENCY" value="255" type="string"/>
		</graphics>
	</node>
	<node id="Q96S55" label="Q96S55">
		<att name="ProteinDescription" value="ATPase WRNIP1 OS=Homo sapiens GN=WRNIP1 PE=1 SV=2 " type="string"/>
		<att name="ACC" value="Q96S55" type="string"/>
		<att name="numPeptideSequencesInProteins" value="3" type="integer"/>
		<att name="conclusiveProtein" value="0" type="integer"/>
		<att name="numConnectedPeptideNodes" value="3" type="integer"/>
		<att name="UniprotKB" value="Q96S55" type="string"/>
		<att name="numProteins" value="1" type="integer"/>
		<att name="GeneName" value="WRNIP1" type="string"/>
		<att name="containsPTMs" value="0" type="integer"/>
		<att name="conclusiveProteinNode" value="1" type="integer"/>
		<att name="isFiltered" value="0" type="integer"/>
		<att name="ID" value="WRIP1_HUMAN" type="string"/>
		<att name="numPsmsInProtein" value="5" type="integer"/>
		<att name="Species" value="[Homo sapiens]" type="string"/>
		<att name="isProtein" value="1" type="integer"/>
		<graphics type="ELLIPSE" h="30" w="70" width="4" outline="#000000" fill="#ffffff">
			<att name="NODE_TOOLTIP" value="&lt;html&gt;&lt;b&gt;Protein ACC(s):&lt;/b&gt;&lt;br&gt;Q96S55&lt;br&gt;&lt;b&gt;Protein name(s):&lt;/b&gt;&lt;br&gt; ATPase WRNIP1 OS=Homo sapiens GN=WRNIP1 PE=1 SV=2 &lt;br&gt;&lt;b&gt;TAX:&lt;/b&gt; [Homo sapiens]&lt;br&gt;&lt;b&gt;Gene name:&lt;/b&gt; WRNIP1&lt;/html&gt;" type="string"/>
			<att name="NODE_NESTED_NETWORK_IMAGE_VISIBLE" value="true" type="string"/>
			<att name="NODE_BORDER_STROKE" value="SOLID" type="string"/>
			<att name="NODE_SELECTED" value="false" type="string"/>
			<att name="NODE_TRANSPARENCY" value="255" type="string"/>
			<att name="NODE_LABEL_WIDTH" value="200" type="string"/>
			<att name="NODE_LABEL" value="Q96S55" type="string"/>
			<att name="NODE_LABEL_FONT_SIZE" value="12" type="string"/>
			<att name="NODE_LABEL_TRANSPARENCY" value="255" type="string"/>
			<att name="NODE_LABEL_COLOR" value="#000000" type="string"/>
			<att name="NODE_VISIBLE" value="true" type="string"/>
			<att name="NODE_DEPTH" value="0.0" type="string"/>
			<att name="NODE_BORDER_TRANSPARENCY" value="255" type="string"/>
			<att name="NODE_LABEL_FONT_FACE" value="Dialog,plain,12" type="string"/>
			<att name="NODE_LABEL_TRANSPARENCY" value="255" type="string"/>
		</graphics>
	</node>
	<node id="LTALADLEDWEELEK_VAALQTAADAFYK" label="LTALADLEDWEELEK_VAALQTAADAFYK">
		<att name="numMSRuns" value="2" type="integer"/>
		<att name="numReplicates" value="1" type="integer"/>
		<att name="PCQ_ID" value="LTALADLEDWEELEK_VAALQTAADAFYK" type="string"/>
		<att name="numConnectedProteinNodes" value="1" type="integer"/>
		<att name="numPeptideSequences" value="2" type="integer"/>
		<att name="PeptideSequences" value="LTALADLEDWEELEK_VAALQTAADAFYK" type="string"/>
		<att name="significant" value="0" type="integer"/>
		<att name="numProteins" value="2" type="integer"/>
		<att name="ionCount" value="14" type="integer"/>
		<att name="Rc" value="0.4150374992788437" type="real"/>
		<att name="numPsms" value="4" type="integer"/>
		<att name="containsPTMs" value="0" type="integer"/>
		<att name="Ri" value="NaN" type="real"/>
		<att name="lightIons" value="8" type="integer"/>
		<att name="uniquePeptide" value="0" type="integer"/>
		<att name="isFiltered" value="0" type="integer"/>
		<att name="finalRatio" value="0.4150374992788437" type="real"/>
		<att name="heavyIons" value="6" type="integer"/>
		<att name="normHeavyIons" value="3.0" type="real"/>
		<att name="uniquePeptideNode" value="1" type="integer"/>
		<att name="normLightIons" value="4.0" type="real"/>
		<att name="isProtein" value="0" type="integer"/>
		<graphics type="ROUNDRECT" h="30" w="70" width="4" outline="#000000" fill="#ffffff">
			<att name="NODE_TOOLTIP" value="&lt;html&gt;LTALADLEDWEELEK_VAALQTAADAFYK&lt;br&gt;2 Peptide sequences&lt;br&gt;4 PSMs&lt;br&gt;Shared by 1 protein Nodes&lt;br&gt;Shared by 2 proteins&lt;br&gt;Detected in 2 MS runs&lt;br&gt;Detected in 1 Replicates&lt;br&gt;Ion count ratio Rc = 0.4 = log2( (3/2 + 5/2) / (3/2 + 3/2) )&lt;br&gt;Individual peptides in the node:&lt;br&gt;LTALADLEDWEELEK, 2 PSMs, Shared by 2 proteins, Detected in 1 MS Runs, Detected in 1 replicates, Rc = 0.0&lt;br&gt;VAALQTAADAFYK, 2 PSMs, Shared by 2 proteins, Detected in 1 MS Runs, Detected in 1 replicates, Rc = 0.7369655941662062&lt;br&gt;&lt;/html&gt;" type="string"/>
			<att name="NODE_NESTED_NETWORK_IMAGE_VISIBLE" value="true" type="string"/>
			<att name="NODE_BORDER_STROKE" value="SOLID" type="string"/>
			<att name="NODE_SELECTED" value="false" type="string"/>
			<att name="NODE_TRANSPARENCY" value="255" type="string"/>
			<att name="NODE_LABEL_WIDTH" value="200" type="string"/>
			<att name="NODE_LABEL" value="0.4" type="string"/>
			<att name="NODE_LABEL_FONT_SIZE" value="12" type="string"/>
			<att name="NODE_LABEL_TRANSPARENCY" value="255" type="string"/>
			<att name="NODE_LABEL_COLOR" value="#000000" type="string"/>
			<att name="NODE_VISIBLE" value="true" type="string"/>
			<att name="NODE_DEPTH" value="0.0" type="string"/>
			<att name="NODE_BORDER_TRANSPARENCY" value="255" type="string"/>
			<att name="NODE_LABEL_FONT_FACE" value="Dialog,plain,12" type="string"/>
			<att name="NODE_LABEL_TRANSPARENCY" value="255" type="string"/>
		</graphics>
	</node>
	<node id="Q5JUA8 Q9H269" label="Q5JUA8 Q9H269">
		<att name="ProteinDescription" value="Vacuolar protein sorting 16 homolog (S. cerevisiae) #### Vacuolar protein sorting-associated protein 16 homolog OS=Homo sapiens GN=VPS16 PE=1 SV=2 " type="string"/>
		<att name="ACC" value="Q5JUA8 Q9H269" type="string"/>
		<att name="numPeptideSequencesInProteins" value="2" type="integer"/>
		<att name="conclusiveProtein" value="0" type="integer"/>
		<att name="numConnectedPeptideNodes" value="2" type="integer"/>
		<att name="UniprotKB" value="Q5JUA8 Q9H269" type="string"/>
		<att name="numProteins" value="2" type="integer"/>
		<att name="GeneName" value="VPS16" type="string"/>
		<att name="containsPTMs" value="0" type="integer"/>
		<att name="conclusiveProteinNode" value="1" type="integer"/>
		<att name="isFiltered" value="0" type="integer"/>
		<att name="ID" value="Q5JUA8 VPS16_HUMAN" type="string"/>
		<att name="numPsmsInProtein" value="4" type="integer"/>
		<att name="Species" value="[Homo sapiens]" type="string"/>
		<att name="isProtein" value="1" type="integer"/>
		<graphics type="ELLIPSE" h="30" w="70" width="4" outline="#000000" fill="#ffffff">
			<att name="NODE_TOOLTIP" value="&lt;html&gt;&lt;b&gt;Protein ACC(s):&lt;/b&gt;&lt;br&gt;Q5JUA8 Q9H269&lt;br&gt;&lt;b&gt;Protein name(s):&lt;/b&gt;&lt;br&gt; Vacuolar protein sorting 16 homolog (S. cerevisiae)&lt;br&gt;Vacuolar protein sorting-associated protein 16 homolog OS=Homo sapiens GN=VPS16 PE=1 SV=2 &lt;br&gt;&lt;b&gt;TAX:&lt;/b&gt; [Homo sapiens]&lt;br&gt;&lt;b&gt;Gene name:&lt;/b&gt; VPS16&lt;/html&gt;" type="string"/>
			<att name="NODE_NESTED_NETWORK_IMAGE_VISIBLE" value="true" type="string"/>
			<att name="NODE_BORDER_STROKE" value="SOLID" type="string"/>
			<att name="NODE_SELECTED" value="false" type="string"/>
			<att name="NODE_TRANSPARENCY" value="255" type="string"/>
			<att name="NODE_LABEL_WIDTH" value="200" type="string"/>
			<att name="NODE_LABEL" value="Q5JUA8 Q9H269" type="string"/>
			<att name="NODE_LABEL_FONT_SIZE" value="12" type="string"/>
			<att name="NODE_LABEL_TRANSPARENCY" value="255" type="string"/>
			<att name="NODE_LABEL_COLOR" value="#000000" type="string"/>
			<att name="NODE_VISIBLE" value="true" type="string"/>
			<att name="NODE_DEPTH" value="0.0" type="string"/>
			<att name="NODE_BORDER_TRANSPARENCY" value="255" type="string"/>
			<att name="NODE_LABEL_FONT_FACE" value="Dialog,plain,12" type="string"/>
			<att name="NODE_LABEL_TRANSPARENCY" value="255" type="string"/>
		</graphics>
	</node>
	<node id="AAFQSLLDAQADEAVLDHPDLK" label="AAFQSLLDAQADEAVLDHPDLK">
		<att name="numMSRuns" value="1" type="integer"/>
		<att name="numReplicates" value="1" type="integer"/>
		<att name="PCQ_ID" value="AAFQSLLDAQADEAVLDHPDLK" type="string"/>
		<att name="numConnectedProteinNodes" value="1" type="integer"/>
		<att name="numPeptideSequences" value="1" type="integer"/>
		<att name="PeptideSequences" value="AAFQSLLDAQADEAVLDHPDLK" type="string"/>
		<att name="significant" value="0" type="integer"/>
		<att name="numProteins" value="3" type="integer"/>
		<att name="ionCount" value="9" type="integer"/>
		<att name="Rc" value="-0.3219280948873623" type="real"/>
		<att name="numPsms" value="2" type="integer"/>
		<att name="containsPTMs" value="0" type="integer"/>
		<att name="Ri" value="NaN" type="real"/>
		<att name="lightIons" value="4" type="integer"/>
		<att name="uniquePeptide" value="0" type="integer"/>
		<att name="isFiltered" value="0" type="integer"/>
		<att name="finalRatio" value="-0.3219280948873623" type="real"/>
		<att name="heavyIons" value="5" type="integer"/>
		<att name="normHeavyIons" value="2.5" type="real"/>
		<att name="uniquePeptideNode" value="1" type="integer"/>
		<att name="normLightIons" value="2.0" type="real"/>
		<att name="isProtein" value="0" type="integer"/>
		<graphics type="ROUNDRECT" h="30" w="70" width="4" outline="#000000" fill="#ffffff">
			<att name="NODE_TOOLTIP" value="&lt;html&gt;AAFQSLLDAQADEAVLDHPDLK&lt;br&gt;1 Peptide sequences&lt;br&gt;2 PSMs&lt;br&gt;Shared by 1 protein Nodes&lt;br&gt;Shared by 3 proteins&lt;br&gt;Detected in 1 MS runs&lt;br&gt;Detected in 1 Replicates&lt;br&gt;Ion count ratio Rc = -0.3 = log2( (4/2) / (5/2) )&lt;br&gt;Individual peptides in the node:&lt;br&gt;AAFQSLLDAQADEAVLDHPDLK, 2 PSMs, Shared by 3 proteins, Detected in 1 MS Runs, Detected in 1 replicates, Rc = -0.3219280948873623&lt;br&gt;&lt;/html&gt;" type="string"/>
			<att name="NODE_NESTED_NETWORK_IMAGE_VISIBLE" value="true" type="string"/>
			<att name="NODE_BORDER_STROKE" value="SOLID" type="string"/>
			<att name="NODE_SELECTED" value="false" type="string"/>
			<att name="NODE_TRANSPARENCY" value="255" type="string"/>
			<att name="NODE_LABEL_WIDTH" value="200" type="string"/>
			<att name="NODE_LABEL" value="-0.3" type="string"/>
			<att name="NODE_LABEL_FONT_SIZE" value="12" type="string"/>
			<att name="NODE_LABEL_TRANSPARENCY" value="255" type="string"/>
			<att name="NODE_LABEL_COLOR" value="#000000" type="string"/>
			<att name="NODE_VISIBLE" value="true" type="string"/>
			<att name="NODE_DEPTH" value="0.0" type="string"/>
			<att name="NODE_BORDER_TRANSPARENCY" value="255" type="string"/>
			<att name="NODE_LABEL_FONT_FACE" value="Dialog,plain,12" type="string"/>
			<att name="NODE_LABEL_TRANSPARENCY" value="255" type="string"/>
		</graphics>
	</node>
	<node id="H0Y4W0 H0Y6Z9 Q9UBI1" label="H0Y4W0 H0Y6Z9 Q9UBI1">
		<att name="ProteinDescription" value="COMM domain-containing protein 3 (Fragment) #### COMM domain-containing protein 3 OS=Homo sapiens GN=COMMD3 PE=1 SV=1 " type="string"/>
		<att name="ACC" value="H0Y4W0 H0Y6Z9 Q9UBI1" type="string"/>
		<att name="numPeptideSequencesInProteins" value="1" type="integer"/>
		<att name="conclusiveProtein" value="1" type="integer"/>
		<att name="numConnectedPeptideNodes" value="1" type="integer"/>
		<att name="UniprotKB" value="H0Y4W0 H0Y6Z9 Q9UBI1" type="string"/>
		<att name="numProteins" value="3" type="integer"/>
		<att name="GeneName" value="COMMD3" type="string"/>
		<att name="containsPTMs" value="0" type="integer"/>
		<att name="conclusiveProteinNode" value="1" type="integer"/>
		<att name="isFiltered" value="0" type="integer"/>
		<att name="ID" value="H0Y4W0_HUMAN H0Y6Z9_HUMAN COMD3_HUMAN" type="string"/>
		<att name="numPsmsInProtein" value="2" type="integer"/>
		<att name="Species" value="[Homo sapiens]" type="string"/>
		<att name="isProtein" value="1" type="integer"/>
		<graphics type="ELLIPSE" h="30" w="70" width="4" outline="#000000" fill="#ffffff">
			<att name="NODE_TOOLTIP" value="&lt;html&gt;&lt;b&gt;Protein ACC(s):&lt;/b&gt;&lt;br&gt;H0Y4W0 H0Y6Z9 Q9UBI1&lt;br&gt;&lt;b&gt;Protein name(s):&lt;/b&gt;&lt;br&gt; COMM domain-containing protein 3 (Fragment)&lt;br&gt;COMM domain-containing protein 3 OS=Homo sapiens GN=COMMD3 PE=1 SV=1 &lt;br&gt;&lt;b&gt;TAX:&lt;/b&gt; [Homo sapiens]&lt;br&gt;&lt;b&gt;Gene name:&lt;/b&gt; COMMD3&lt;/html&gt;" type="string"/>
			<att name="NODE_NESTED_NETWORK_IMAGE_VISIBLE" value="true" type="string"/>
			<att name="NODE_BORDER_STROKE" value="SOLID" type="string"/>
			<att name="NODE_SELECTED" value="false" type="string"/>
			<att name="NODE_TRANSPARENCY" value="255" type="string"/>
			<att name="NODE_LABEL_WIDTH" value="200" type="string"/>
			<att name="NODE_LABEL" value="H0Y4W0 H0Y6Z9 Q9UBI1" type="string"/>
			<att name="NODE_LABEL_FONT_SIZE" value="12" type="string"/>
			<att name="NODE_LABEL_TRANSPARENCY" value="255" type="string"/>
			<att name="NODE_LABEL_COLOR" value="#000000" type="string"/>
			<att name="NODE_VISIBLE" value="true" type="string"/>
			<att name="NODE_DEPTH" value="0.0" type="string"/>
			<att name="NODE_BORDER_TRANSPARENCY" value="255" type="string"/>
			<att name="NODE_LABEL_FONT_FACE" value="Dialog,plain,12" type="string"/>
			<att name="NODE_LABEL_TRANSPARENCY" value="255" type="string"/>
		</graphics>
	</node>
	<node id="QSLLFCPK" label="QSLLFCPK">
		<att name="numMSRuns" value="1" type="integer"/>
		<att name="numReplicates" value="1" type="integer"/>
		<att name="PCQ_ID" value="QSLLFCPK" type="string"/>
		<att name="numConnectedProteinNodes" value="1" type="integer"/>
		<att name="numPeptideSequences" value="1" type="integer"/>
		<att name="PeptideSequences" value="QSLLFCPK" type="string"/>
		<att name="significant" value="0" type="integer"/>
		<att name="numProteins" value="3" type="integer"/>
		<att name="ionCount" value="8" type="integer"/>
		<att name="Rc" value="1.5849625007211563" type="real"/>
		<att name="numPsms" value="1" type="integer"/>
		<att name="containsPTMs" value="0" type="integer"/>
		<att name="Ri" value="NaN" type="real"/>
		<att name="lightIons" value="6" type="integer"/>
		<att name="uniquePeptide" value="0" type="integer"/>
		<att name="isFiltered" value="0" type="integer"/>
		<att name="finalRatio" value="1.5849625007211563" type="real"/>
		<att name="heavyIons" value="2" type="integer"/>
		<att name="normHeavyIons" value="2.0" type="real"/>
		<att name="uniquePeptideNode" value="1" type="integer"/>
		<att name="normLightIons" value="6.0" type="real"/>
		<att name="isProtein" value="0" type="integer"/>
		<graphics type="ROUNDRECT" h="30" w="70" width="4" outline="#000000" fill="#ffffff">
			<att name="NODE_TOOLTIP" value="&lt;html&gt;QSLLFCPK&lt;br&gt;1 Peptide sequences&lt;br&gt;1 PSMs&lt;br&gt;Shared by 1 protein Nodes&lt;br&gt;Shared by 3 proteins&lt;br&gt;Detected in 1 MS runs&lt;br&gt;Detected in 1 Replicates&lt;br&gt;Ion count ratio Rc = 1.6 = log2( (6/1) / (2/1) )&lt;br&gt;Individual peptides in the node:&lt;br&gt;QSLLFCPK, 1 PSMs, Shared by 3 proteins, Detected in 1 MS Runs, Detected in 1 replicates, Rc = 1.5849625007211563&lt;br&gt;&lt;/html&gt;" type="string"/>
			<att name="NODE_NESTED_NETWORK_IMAGE_VISIBLE" value="true" type="string"/>
			<att name="NODE_BORDER_STROKE" value="SOLID" type="string"/>
			<att name="NODE_SELECTED" value="false" type="string"/>
			<att name="NODE_TRANSPARENCY" value="255" type="string"/>
			<att name="NODE_LABEL_WIDTH" value="200" type="string"/>
			<att name="NODE_LABEL" value="1.6" type="string"/>
			<att name="NODE_LABEL_FONT_SIZE" value="12" type="string"/>
			<att name="NODE_LABEL_TRANSPARENCY" value="255" type="string"/>
			<att name="NODE_LABEL_COLOR" value="#000000" type="string"/>
			<att name="NODE_VISIBLE" value="true" type="string"/>
			<att name="NODE_DEPTH" value="0.0" type="string"/>
			<att name="NODE_BORDER_TRANSPARENCY" value="255" type="string"/>
			<att name="NODE_LABEL_FONT_FACE" value="Dialog,plain,12" type="string"/>
			<att name="NODE_LABEL_TRANSPARENCY" value="255" type="string"/>
		</graphics>
	</node>
	<node id="D6RD77 J3KPI9 Q56VL3" label="D6RD77 J3KPI9 Q56VL3">
		<att name="ProteinDescription" value="OCIA domain-containing protein 2 OS=Homo sapiens GN=OCIAD2 PE=4 SV=1  #### OCIA domain-containing protein 2" type="string"/>
		<att name="ACC" value="D6RD77 J3KPI9 Q56VL3" type="string"/>
		<att name="numPeptideSequencesInProteins" value="1" type="integer"/>
		<att name="conclusiveProtein" value="1" type="integer"/>
		<att name="numConnectedPeptideNodes" value="1" type="integer"/>
		<att name="UniprotKB" value="D6RD77 J3KPI9 Q56VL3" type="string"/>
		<att name="numProteins" value="3" type="integer"/>
		<att name="GeneName" value="OCIAD2" type="string"/>
		<att name="containsPTMs" value="0" type="integer"/>
		<att name="conclusiveProteinNode" value="1" type="integer"/>
		<att name="isFiltered" value="0" type="integer"/>
		<att name="ID" value="D6RD77_HUMAN J3KPI9_HUMAN OCAD2_HUMAN" type="string"/>
		<att name="numPsmsInProtein" value="1" type="integer"/>
		<att name="Species" value="[Homo sapiens]" type="string"/>
		<att name="isProtein" value="1" type="integer"/>
		<graphics type="ELLIPSE" h="30" w="70" width="4" outline="#000000" fill="#ffffff">
			<att name="NODE_TOOLTIP" value="&lt;html&gt;&lt;b&gt;Protein ACC(s):&lt;/b&gt;&lt;br&gt;D6RD77 J3KPI9 Q56VL3&lt;br&gt;&lt;b&gt;Protein name(s):&lt;/b&gt;&lt;br&gt; OCIA domain-containing protein 2 OS=Homo sapiens GN=OCIAD2 PE=4 SV=1 &lt;br&gt;OCIA domain-containing protein 2&lt;br&gt;&lt;b&gt;TAX:&lt;/b&gt; [Homo sapiens]&lt;br&gt;&lt;b&gt;Gene name:&lt;/b&gt; OCIAD2&lt;/html&gt;" type="string"/>
			<att name="NODE_NESTED_NETWORK_IMAGE_VISIBLE" value="true" type="string"/>
			<att name="NODE_BORDER_STROKE" value="SOLID" type="string"/>
			<att name="NODE_SELECTED" value="false" type="string"/>
			<att name="NODE_TRANSPARENCY" value="255" type="string"/>
			<att name="NODE_LABEL_WIDTH" value="200" type="string"/>
			<att name="NODE_LABEL" value="D6RD77 J3KPI9 Q56VL3" type="string"/>
			<att name="NODE_LABEL_FONT_SIZE" value="12" type="string"/>
			<att name="NODE_LABEL_TRANSPARENCY" value="255" type="string"/>
			<att name="NODE_LABEL_COLOR" value="#000000" type="string"/>
			<att name="NODE_VISIBLE" value="true" type="string"/>
			<att name="NODE_DEPTH" value="0.0" type="string"/>
			<att name="NODE_BORDER_TRANSPARENCY" value="255" type="string"/>
			<att name="NODE_LABEL_FONT_FACE" value="Dialog,plain,12" type="string"/>
			<att name="NODE_LABEL_TRANSPARENCY" value="255" type="string"/>
		</graphics>
	</node>
	<node id="Q9UG54" label="Q9UG54">
		<att name="ProteinDescription" value="Mitogen-activated protein kinase kinase kinase 7 OS=Homo sapiens GN=DKFZp586F0420 PE=2 SV=1 " type="string"/>
		<att name="ACC" value="Q9UG54" type="string"/>
		<att name="numPeptideSequencesInProteins" value="1" type="integer"/>
		<att name="conclusiveProtein" value="1" type="integer"/>
		<att name="numConnectedPeptideNodes" value="1" type="integer"/>
		<att name="UniprotKB" value="Q9UG54" type="string"/>
		<att name="numProteins" value="1" type="integer"/>
		<att name="Classification2Case" value="6" type="string"/>
		<att name="GeneName" value="DKFZp586F0420" type="string"/>
		<att name="containsPTMs" value="0" type="integer"/>
		<att name="conclusiveProteinNode" value="0" type="integer"/>
		<att name="isFiltered" value="0" type="integer"/>
		<att name="ID" value="Q9UG54_HUMAN" type="string"/>
		<att name="numPsmsInProtein" value="2" type="integer"/>
		<att name="Species" value="[Homo sapiens]" type="string"/>
		<att name="isProtein" value="1" type="integer"/>
		<graphics type="ELLIPSE" h="30" w="70" width="4" outline="#000000" fill="#ffffff">
			<att name="NODE_TOOLTIP" value="&lt;html&gt;&lt;b&gt;Protein ACC(s):&lt;/b&gt;&lt;br&gt;Q9UG54&lt;br&gt;&lt;b&gt;Protein name(s):&lt;/b&gt;&lt;br&gt; Mitogen-activated protein kinase kinase kinase 7 OS=Homo sapiens GN=DKFZp586F0420 PE=2 SV=1 &lt;br&gt;&lt;b&gt;Classification case(s):&lt;/b&gt;&lt;br&gt;&lt;b&gt;6&lt;/b&gt;: Not classified&lt;br&gt;&lt;b&gt;TAX:&lt;/b&gt; [Homo sapiens]&lt;br&gt;&lt;b&gt;Gene name:&lt;/b&gt; DKFZp586F0420&lt;/html&gt;" type="string"/>
			<att name="NODE_NESTED_NETWORK_IMAGE_VISIBLE" value="true" type="string"/>
			<att name="NODE_BORDER_STROKE" value="SOLID" type="string"/>
			<att name="NODE_SELECTED" value="false" type="string"/>
			<att name="NODE_TRANSPARENCY" value="255" type="string"/>
			<att name="NODE_LABEL_WIDTH" value="200" type="string"/>
			<att name="NODE_LABEL" value="Q9UG54" type="string"/>
			<att name="NODE_LABEL_FONT_SIZE" value="12" type="string"/>
			<att name="NODE_LABEL_TRANSPARENCY" value="255" type="string"/>
			<att name="NODE_LABEL_COLOR" value="#000000" type="string"/>
			<att name="NODE_VISIBLE" value="true" type="string"/>
			<att name="NODE_DEPTH" value="0.0" type="string"/>
			<att name="NODE_BORDER_TRANSPARENCY" value="255" type="string"/>
			<att name="NODE_LABEL_FONT_FACE" value="Dialog,plain,12" type="string"/>
			<att name="NODE_LABEL_TRANSPARENCY" value="255" type="string"/>
		</graphics>
	</node>
	<node id="SDTNMEQVPATNDTIK" label="SDTNMEQVPATNDTIK">
		<att name="numMSRuns" value="1" type="integer"/>
		<att name="numReplicates" value="1" type="integer"/>
		<att name="PCQ_ID" value="SDTNMEQVPATNDTIK" type="string"/>
		<att name="numConnectedProteinNodes" value="2" type="integer"/>
		<att name="numPeptideSequences" value="1" type="integer"/>
		<att name="PeptideSequences" value="SDTNMEQVPATNDTIK" type="string"/>
		<att name="significant" value="0" type="integer"/>
		<att name="numProteins" value="2" type="integer"/>
		<att name="ionCount" value="8" type="integer"/>
		<att name="Rc" value="-1.5849625007211563" type="real"/>
		<att name="numPsms" value="2" type="integer"/>
		<att name="containsPTMs" value="0" type="integer"/>
		<att name="Ri" value="NaN" type="real"/>
		<att name="lightIons" value="2" type="integer"/>
		<att name="uniquePeptide" value="0" type="integer"/>
		<att name="isFiltered" value="0" type="integer"/>
		<att name="finalRatio" value="-1.5849625007211563" type="real"/>
		<att name="heavyIons" value="6" type="integer"/>
		<att name="normHeavyIons" value="3.0" type="real"/>
		<att name="uniquePeptideNode" value="0" type="integer"/>
		<att name="normLightIons" value="1.0" type="real"/>
		<att name="isProtein" value="0" type="integer"/>
		<graphics type="ROUNDRECT" h="30" w="70" width="4" outline="#000000" fill="#ffffff">
			<att name="NODE_TOOLTIP" value="&lt;html&gt;SDTNMEQVPATNDTIK&lt;br&gt;1 Peptide sequences&lt;br&gt;2 PSMs&lt;br&gt;Shared by 2 protein Nodes&lt;br&gt;Shared by 2 proteins&lt;br&gt;Detected in 1 MS runs&lt;br&gt;Detected in 1 Replicates&lt;br&gt;Ion count ratio Rc = -1.6 = log2( (2/2) / (6/2) )&lt;br&gt;Individual peptides in the node:&lt;br&gt;SDTNMEQVPATNDTIK, 2 PSMs, Shared by 2 proteins, Detected in 1 MS Runs, Detected in 1 replicates, Rc = -1.5849625007211563&lt;br&gt;&lt;/html&gt;" type="string"/>
			<att name="NODE_NESTED_NETWORK_IMAGE_VISIBLE" value="true" type="string"/>
			<att name="NODE_BORDER_STROKE" value="SOLID" type="string"/>
			<att name="NODE_SELECTED" value="false" type="string"/>
			<att name="NODE_TRANSPARENCY" value="255" type="string"/>
			<att name="NODE_LABEL_WIDTH" value="200" type="string"/>
			<att name="NODE_LABEL" value="-1.6" type="string"/>
			<att name="NODE_LABEL_FONT_SIZE" value="12" type="string"/>
			<att name="NODE_LABEL_TRANSPARENCY" value="255" type="string"/>
			<att name="NODE_LABEL_COLOR" value="#000000" type="string"/>
			<att name="NODE_VISIBLE" value="true" type="string"/>
			<att name="NODE_DEPTH" value="0.0" type="string"/>
			<att name="NODE_BORDER_TRANSPARENCY" value="255" type="string"/>
			<att name="NODE_LABEL_FONT_FACE" value="Dialog,plain,12" type="string"/>
			<att name="NODE_LABEL_TRANSPARENCY" value="255" type="string"/>
		</graphics>
	</node>
	<node id="O43318" label="O43318">
		<att name="ProteinDescription" value="Mitogen-activated protein kinase kinase kinase 7" type="string"/>
		<att name="ACC" value="O43318" type="string"/>
		<att name="numPeptideSequencesInProteins" value="2" type="integer"/>
		<att name="conclusiveProtein" value="0" type="integer"/>
		<att name="numConnectedPeptideNodes" value="2" type="integer"/>
		<att name="UniprotKB" value="O43318" type="string"/>
		<att name="numProteins" value="1" type="integer"/>
		<att name="Classification2Case" value="6" type="string"/>
		<att name="GeneName" value="MAP3K7" type="string"/>
		<att name="containsPTMs" value="0" type="integer"/>
		<att name="conclusiveProteinNode" value="1" type="integer"/>
		<att name="isFiltered" value="0" type="integer"/>
		<att name="ID" value="M3K7_HUMAN" type="string"/>
		<att name="numPsmsInProtein" value="3" type="integer"/>
		<att name="Species" value="[Homo sapiens]" type="string"/>
		<att name="isProtein" value="1" type="integer"/>
		<graphics type="ELLIPSE" h="30" w="70" width="4" outline="#000000" fill="#ffffff">
			<att name="NODE_TOOLTIP" value="&lt;html&gt;&lt;b&gt;Protein ACC(s):&lt;/b&gt;&lt;br&gt;O43318&lt;br&gt;&lt;b&gt;Protein name(s):&lt;/b&gt;&lt;br&gt; Mitogen-activated protein kinase kinase kinase 7&lt;br&gt;&lt;b&gt;Classification case(s):&lt;/b&gt;&lt;br&gt;&lt;b&gt;6&lt;/b&gt;: Not classified&lt;br&gt;&lt;b&gt;TAX:&lt;/b&gt; [Homo sapiens]&lt;br&gt;&lt;b&gt;Gene name:&lt;/b&gt; MAP3K7&lt;/html&gt;" type="string"/>
			<att name="NODE_NESTED_NETWORK_IMAGE_VISIBLE" value="true" type="string"/>
			<att name="NODE_BORDER_STROKE" value="SOLID" type="string"/>
			<att name="NODE_SELECTED" value="false" type="string"/>
			<att name="NODE_TRANSPARENCY" value="255" type="string"/>
			<att name="NODE_LABEL_WIDTH" value="200" type="string"/>
			<att name="NODE_LABEL" value="O43318" type="string"/>
			<att name="NODE_LABEL_FONT_SIZE" value="12" type="string"/>
			<att name="NODE_LABEL_TRANSPARENCY" value="255" type="string"/>
			<att name="NODE_LABEL_COLOR" value="#000000" type="string"/>
			<att name="NODE_VISIBLE" value="true" type="string"/>
			<att name="NODE_DEPTH" value="0.0" type="string"/>
			<att name="NODE_BORDER_TRANSPARENCY" value="255" type="string"/>
			<att name="NODE_LABEL_FONT_FACE" value="Dialog,plain,12" type="string"/>
			<att name="NODE_LABEL_TRANSPARENCY" value="255" type="string"/>
		</graphics>
	</node>
	<node id="GAFGVVCK" label="GAFGVVCK">
		<att name="numMSRuns" value="1" type="integer"/>
		<att name="numReplicates" value="1" type="integer"/>
		<att name="PCQ_ID" value="GAFGVVCK" type="string"/>
		<att name="numConnectedProteinNodes" value="1" type="integer"/>
		<att name="numPeptideSequences" value="1" type="integer"/>
		<att name="PeptideSequences" value="GAFGVVCK" type="string"/>
		<att name="significant" value="0" type="integer"/>
		<att name="numProteins" value="1" type="integer"/>
		<att name="ionCount" value="0" type="integer"/>
		<att name="Rc" value="NaN" type="real"/>
		<att name="numPsms" value="1" type="integer"/>
		<att name="containsPTMs" value="0" type="integer"/>
		<att name="Ri" value="NaN" type="real"/>
		<att name="lightIons" value="0" type="integer"/>
		<att name="uniquePeptide" value="1" type="integer"/>
		<att name="isFiltered" value="0" type="integer"/>
		<att name="finalRatio" value="NaN" type="real"/>
		<att name="heavyIons" value="0" type="integer"/>
		<att name="uniquePeptideNode" value="1" type="integer"/>
		<att name="isProtein" value="0" type="integer"/>
		<graphics type="ROUNDRECT" h="30" w="70" width="4" outline="#000000" fill="#ffffff">
			<att name="NODE_TOOLTIP" value="&lt;html&gt;GAFGVVCK&lt;br&gt;1 Peptide sequences&lt;br&gt;1 PSMs&lt;br&gt;Shared by 1 protein Nodes&lt;br&gt;Shared by 1 proteins&lt;br&gt;Detected in 1 MS runs&lt;br&gt;Detected in 1 Replicates&lt;br&gt;Ion count ratio Rc = N/A = log2( () / () )&lt;br&gt;Individual peptides in the node:&lt;br&gt;GAFGVVCK, 1 PSMs, Shared by 1 proteins, Detected in 1 MS Runs, Detected in 1 replicates, Peptide with no PSM ratios = NaN&lt;br&gt;&lt;/html&gt;" type="string"/>
			<att name="NODE_NESTED_NETWORK_IMAGE_VISIBLE" value="true" type="string"/>
			<att name="NODE_BORDER_STROKE" value="SOLID" type="string"/>
			<att name="NODE_SELECTED" value="false" type="string"/>
			<att name="NODE_TRANSPARENCY" value="255" type="string"/>
			<att name="NODE_LABEL_WIDTH" value="200" type="string"/>
			<att name="NODE_LABEL" value="N/A" type="string"/>
			<att name="NODE_LABEL_FONT_SIZE" value="12" type="string"/>
			<att name="NODE_LABEL_TRANSPARENCY" value="255" type="string"/>
			<att name="NODE_LABEL_COLOR" value="#000000" type="string"/>
			<att name="NODE_VISIBLE" value="true" type="string"/>
			<att name="NODE_DEPTH" value="0.0" type="string"/>
			<att name="NODE_BORDER_TRANSPARENCY" value="255" type="string"/>
			<att name="NODE_LABEL_FONT_FACE" value="Dialog,plain,12" type="string"/>
			<att name="NODE_LABEL_TRANSPARENCY" value="255" type="string"/>
		</graphics>
	</node>
	<node id="APSDSSLGTPSDGRPELR_AQQQLENGFK_FSQQQSFVQILQEVNDFAGQR_TPQMGDPASLEPQIAETLSNIER_YEAWLAEAESR" label="APSDSSLGTPSDGRPELR_AQQQLENGFK_FSQQQSFVQILQEVNDFAGQR_TPQMGDPASLEPQIAETLSNIER_YEAWLAEAESR">
		<att name="numMSRuns" value="8" type="integer"/>
		<att name="numReplicates" value="1" type="integer"/>
		<att name="PCQ_ID" value="APSDSSLGTPSDGRPELR_AQQQLENGFK_FSQQQSFVQILQEVNDFAGQR_TPQMGDPASLEPQIAETLSNIER_YEAWLAEAESR" type="string"/>
		<att name="numConnectedProteinNodes" value="1" type="integer"/>
		<att name="numPeptideSequences" value="5" type="integer"/>
		<att name="PeptideSequences" value="APSDSSLGTPSDGRPELR_AQQQLENGFK_FSQQQSFVQILQEVNDFAGQR_TPQMGDPASLEPQIAETLSNIER_YEAWLAEAESR" type="string"/>
		<att name="significant" value="0" type="integer"/>
		<att name="numProteins" value="1" type="integer"/>
		<att name="ionCount" value="21" type="integer"/>
		<att name="Rc" value="0.917537839808027" type="real"/>
		<att name="numPsms" value="26" type="integer"/>
		<att name="containsPTMs" value="0" type="integer"/>
		<att name="Ri" value="NaN" type="real"/>
		<att name="lightIons" value="15" type="integer"/>
		<att name="uniquePeptide" value="1" type="integer"/>
		<att name="isFiltered" value="0" type="integer"/>
		<att name="finalRatio" value="0.917537839808027" type="real"/>
		<att name="heavyIons" value="6" type="integer"/>
		<att name="normHeavyIons" value="2.5714285714285716" type="real"/>
		<att name="uniquePeptideNode" value="1" type="integer"/>
		<att name="normLightIons" value="4.857142857142857" type="real"/>
		<att name="isProtein" value="0" type="integer"/>
		<graphics type="ROUNDRECT" h="30" w="70" width="4" outline="#000000" fill="#ffffff">
			<att name="NODE_TOOLTIP" value="&lt;html&gt;APSDSSLGTPSDGRPELR_AQQQLENGFK_FSQQQSFVQILQEVNDFAGQR_TPQMGDPASLEPQIAETLSNIER_YEAWLAEAESR&lt;br&gt;5 Peptide sequences&lt;br&gt;26 PSMs&lt;br&gt;Shared by 1 protein Nodes&lt;br&gt;Shared by 1 proteins&lt;br&gt;Detected in 8 MS runs&lt;br&gt;Detected in 1 Replicates&lt;br&gt;Ion count ratio Rc = 0.9 = log2( (0 + 6/2 + 5/14 + 2/4 + 2/2) / (0 + 3/2 + 1/14 + 0 + 2/2) )&lt;br&gt;Individual peptides in the node:&lt;br&gt;APSDSSLGTPSDGRPELR, 4 PSMs, Shared by 1 proteins, Detected in 2 MS Runs, Detected in 1 replicates, Rc = NaN&lt;br&gt;AQQQLENGFK, 2 PSMs, Shared by 1 proteins, Detected in 1 MS Runs, Detected in 1 replicates, Rc = 1.0&lt;br&gt;FSQQQSFVQILQEVNDFAGQR, 14 PSMs, Shared by 1 proteins, Detected in 4 MS Runs, Detected in 1 replicates, Rc = 2.321928094887362&lt;br&gt;TPQMGDPASLEPQIAETLSNIER, 4 PSMs, Shared by 1 proteins, Detected in 2 MS Runs, Detected in 1 replicates, Rc = Infinity&lt;br&gt;YEAWLAEAESR, 2 PSMs, Shared by 1 proteins, Detected in 1 MS Runs, Detected in 1 replicates, Rc = 0.0&lt;br&gt;&lt;/html&gt;" type="string"/>
			<att name="NODE_NESTED_NETWORK_IMAGE_VISIBLE" value="true" type="string"/>
			<att name="NODE_BORDER_STROKE" value="SOLID" type="string"/>
			<att name="NODE_SELECTED" value="false" type="string"/>
			<att name="NODE_TRANSPARENCY" value="255" type="string"/>
			<att name="NODE_LABEL_WIDTH" value="200" type="string"/>
			<att name="NODE_LABEL" value="0.9" type="string"/>
			<att name="NODE_LABEL_FONT_SIZE" value="12" type="string"/>
			<att name="NODE_LABEL_TRANSPARENCY" value="255" type="string"/>
			<att name="NODE_LABEL_COLOR" value="#000000" type="string"/>
			<att name="NODE_VISIBLE" value="true" type="string"/>
			<att name="NODE_DEPTH" value="0.0" type="string"/>
			<att name="NODE_BORDER_TRANSPARENCY" value="255" type="string"/>
			<att name="NODE_LABEL_FONT_FACE" value="Dialog,plain,12" type="string"/>
			<att name="NODE_LABEL_TRANSPARENCY" value="255" type="string"/>
		</graphics>
	</node>
	<node id="Q15642" label="Q15642">
		<att name="ProteinDescription" value="Cdc42-interacting protein 4 OS=Homo sapiens GN=TRIP10 PE=1 SV=3 " type="string"/>
		<att name="ACC" value="Q15642" type="string"/>
		<att name="numPeptideSequencesInProteins" value="5" type="integer"/>
		<att name="conclusiveProtein" value="0" type="integer"/>
		<att name="numConnectedPeptideNodes" value="5" type="integer"/>
		<att name="UniprotKB" value="Q15642" type="string"/>
		<att name="numProteins" value="1" type="integer"/>
		<att name="GeneName" value="TRIP10" type="string"/>
		<att name="containsPTMs" value="0" type="integer"/>
		<att name="conclusiveProteinNode" value="1" type="integer"/>
		<att name="isFiltered" value="0" type="integer"/>
		<att name="ID" value="CIP4_HUMAN" type="string"/>
		<att name="numPsmsInProtein" value="26" type="integer"/>
		<att name="Species" value="[Homo sapiens]" type="string"/>
		<att name="isProtein" value="1" type="integer"/>
		<graphics type="ELLIPSE" h="30" w="70" width="4" outline="#000000" fill="#ffffff">
			<att name="NODE_TOOLTIP" value="&lt;html&gt;&lt;b&gt;Protein ACC(s):&lt;/b&gt;&lt;br&gt;Q15642&lt;br&gt;&lt;b&gt;Protein name(s):&lt;/b&gt;&lt;br&gt; Cdc42-interacting protein 4 OS=Homo sapiens GN=TRIP10 PE=1 SV=3 &lt;br&gt;&lt;b&gt;TAX:&lt;/b&gt; [Homo sapiens]&lt;br&gt;&lt;b&gt;Gene name:&lt;/b&gt; TRIP10&lt;/html&gt;" type="string"/>
			<att name="NODE_NESTED_NETWORK_IMAGE_VISIBLE" value="true" type="string"/>
			<att name="NODE_BORDER_STROKE" value="SOLID" type="string"/>
			<att name="NODE_SELECTED" value="false" type="string"/>
			<att name="NODE_TRANSPARENCY" value="255" type="string"/>
			<att name="NODE_LABEL_WIDTH" value="200" type="string"/>
			<att name="NODE_LABEL" value="Q15642" type="string"/>
			<att name="NODE_LABEL_FONT_SIZE" value="12" type="string"/>
			<att name="NODE_LABEL_TRANSPARENCY" value="255" type="string"/>
			<att name="NODE_LABEL_COLOR" value="#000000" type="string"/>
			<att name="NODE_VISIBLE" value="true" type="string"/>
			<att name="NODE_DEPTH" value="0.0" type="string"/>
			<att name="NODE_BORDER_TRANSPARENCY" value="255" type="string"/>
			<att name="NODE_LABEL_FONT_FACE" value="Dialog,plain,12" type="string"/>
			<att name="NODE_LABEL_TRANSPARENCY" value="255" type="string"/>
		</graphics>
	</node>
	<node id="AEALQSIATDPGLYQMLPR_LVSTATTAPPSTAPSGPGSVQK" label="AEALQSIATDPGLYQMLPR_LVSTATTAPPSTAPSGPGSVQK">
		<att name="numMSRuns" value="3" type="integer"/>
		<att name="numReplicates" value="1" type="integer"/>
		<att name="PCQ_ID" value="AEALQSIATDPGLYQMLPR_LVSTATTAPPSTAPSGPGSVQK" type="string"/>
		<att name="numConnectedProteinNodes" value="1" type="integer"/>
		<att name="numPeptideSequences" value="2" type="integer"/>
		<att name="PeptideSequences" value="AEALQSIATDPGLYQMLPR_LVSTATTAPPSTAPSGPGSVQK" type="string"/>
		<att name="significant" value="0" type="integer"/>
		<att name="numProteins" value="3" type="integer"/>
		<att name="ionCount" value="10" type="integer"/>
		<att name="Rc" value="0.3625700793847084" type="real"/>
		<att name="numPsms" value="6" type="integer"/>
		<att name="containsPTMs" value="0" type="integer"/>
		<att name="Ri" value="NaN" type="real"/>
		<att name="lightIons" value="6" type="integer"/>
		<att name="uniquePeptide" value="0" type="integer"/>
		<att name="isFiltered" value="0" type="integer"/>
		<att name="finalRatio" value="0.3625700793847084" type="real"/>
		<att name="heavyIons" value="4" type="integer"/>
		<att name="normHeavyIons" value="1.75" type="real"/>
		<att name="uniquePeptideNode" value="1" type="integer"/>
		<att name="normLightIons" value="2.25" type="real"/>
		<att name="isProtein" value="0" type="integer"/>
		<graphics type="ROUNDRECT" h="30" w="70" width="4" outline="#000000" fill="#ffffff">
			<att name="NODE_TOOLTIP" value="&lt;html&gt;AEALQSIATDPGLYQMLPR_LVSTATTAPPSTAPSGPGSVQK&lt;br&gt;2 Peptide sequences&lt;br&gt;6 PSMs&lt;br&gt;Shared by 1 protein Nodes&lt;br&gt;Shared by 3 proteins&lt;br&gt;Detected in 3 MS runs&lt;br&gt;Detected in 1 Replicates&lt;br&gt;Ion count ratio Rc = 0.4 = log2( (3/2 + 3/4) / (3/2 + 1/4) )&lt;br&gt;Individual peptides in the node:&lt;br&gt;AEALQSIATDPGLYQMLPR, 2 PSMs, Shared by 3 proteins, Detected in 1 MS Runs, Detected in 1 replicates, Rc = 0.0&lt;br&gt;LVSTATTAPPSTAPSGPGSVQK, 4 PSMs, Shared by 3 proteins, Detected in 2 MS Runs, Detected in 1 replicates, Rc = 1.5849625007211563&lt;br&gt;&lt;/html&gt;" type="string"/>
			<att name="NODE_NESTED_NETWORK_IMAGE_VISIBLE" value="true" type="string"/>
			<att name="NODE_BORDER_STROKE" value="SOLID" type="string"/>
			<att name="NODE_SELECTED" value="false" type="string"/>
			<att name="NODE_TRANSPARENCY" value="255" type="string"/>
			<att name="NODE_LABEL_WIDTH" value="200" type="string"/>
			<att name="NODE_LABEL" value="0.4" type="string"/>
			<att name="NODE_LABEL_FONT_SIZE" value="12" type="string"/>
			<att name="NODE_LABEL_TRANSPARENCY" value="255" type="string"/>
			<att name="NODE_LABEL_COLOR" value="#000000" type="string"/>
			<att name="NODE_VISIBLE" value="true" type="string"/>
			<att name="NODE_DEPTH" value="0.0" type="string"/>
			<att name="NODE_BORDER_TRANSPARENCY" value="255" type="string"/>
			<att name="NODE_LABEL_FONT_FACE" value="Dialog,plain,12" type="string"/>
			<att name="NODE_LABEL_TRANSPARENCY" value="255" type="string"/>
		</graphics>
	</node>
	<node id="G8JLM6 J3KR72 P49848" label="G8JLM6 J3KR72 P49848">
		<att name="ProteinDescription" value="Transcription initiation factor TFIID subunit 6 OS=Homo sapiens GN=TAF6 PE=4 SV=1  #### Transcription initiation factor TFIID subunit 6" type="string"/>
		<att name="ACC" value="G8JLM6 J3KR72 P49848" type="string"/>
		<att name="numPeptideSequencesInProteins" value="2" type="integer"/>
		<att name="conclusiveProtein" value="0" type="integer"/>
		<att name="numConnectedPeptideNodes" value="2" type="integer"/>
		<att name="UniprotKB" value="G8JLM6 J3KR72 P49848" type="string"/>
		<att name="numProteins" value="3" type="integer"/>
		<att name="GeneName" value="TAF6" type="string"/>
		<att name="containsPTMs" value="0" type="integer"/>
		<att name="conclusiveProteinNode" value="1" type="integer"/>
		<att name="isFiltered" value="0" type="integer"/>
		<att name="ID" value="G8JLM6 J3KR72_HUMAN TAF6_HUMAN" type="string"/>
		<att name="numPsmsInProtein" value="6" type="integer"/>
		<att name="Species" value="[Homo sapiens]" type="string"/>
		<att name="isProtein" value="1" type="integer"/>
		<graphics type="ELLIPSE" h="30" w="70" width="4" outline="#000000" fill="#ffffff">
			<att name="NODE_TOOLTIP" value="&lt;html&gt;&lt;b&gt;Protein ACC(s):&lt;/b&gt;&lt;br&gt;G8JLM6 J3KR72 P49848&lt;br&gt;&lt;b&gt;Protein name(s):&lt;/b&gt;&lt;br&gt; Transcription initiation factor TFIID subunit 6 OS=Homo sapiens GN=TAF6 PE=4 SV=1 &lt;br&gt;Transcription initiation factor TFIID subunit 6&lt;br&gt;&lt;b&gt;TAX:&lt;/b&gt; [Homo sapiens]&lt;br&gt;&lt;b&gt;Gene name:&lt;/b&gt; TAF6&lt;/html&gt;" type="string"/>
			<att name="NODE_NESTED_NETWORK_IMAGE_VISIBLE" value="true" type="string"/>
			<att name="NODE_BORDER_STROKE" value="SOLID" type="string"/>
[truncated: 39,433,140 more chars]
