# Supplementary material for: Deducing the presence of proteins and proteoforms in quantitative proteomics
Source: Nat Commun. 2018 Jun 13;9:2320. doi: 10.1038/s41467-018-04411-5 (PMC5998138; doi:10.1038/s41467-018-04411-5)
Supplement: Supplementary file 11 — Supplementary Data 9 [file 41467_2018_4411_MOESM11_ESM.zip › NCOMMS-17-15642-T-s11.xml]

<?xml version="1.0" encoding="UTF-8" standalone="yes"?>
<graph id="1" label="DmDv_protCollapsed_noFiltered_alignment" directed="1" cy:documentVersion="3.0" xmlns:dc="http://purl.org/dc/elements/1.1/" xmlns:xlink="http://www.w3.org/1999/xlink" xmlns:rdf="http://www.w3.org/1999/02/22-rdf-syntax-ns#" xmlns:cy="http://www.cytoscape.org" xmlns="http://www.cs.rpi.edu/XGMML">
	<att name="PCQ_ID" value="DmDv_protCollapsed_noFiltered_alignment" type="string"/>
	<att name="selected" value="1" type="boolean"/>
	<att name="layoutAlgorithm" value="Prefuse Force Directed Layout" type="string"/>
	<graphics>
		<att name="NETWORK_NODE_SELECTION" value="true" type="string"/>
		<att name="NETWORK_HEIGHT" value="381.0" type="string"/>
		<att name="NETWORK_TITLE" value="DmDv_protCollapsed_noFiltered_alignment" type="string"/>
		<att name="NETWORK_EDGE_SELECTION" value="true" type="string"/>
		<att name="NETWORK_SCALE_FACTOR" value="0.23" type="string"/>
		<att name="NETWORK_WIDTH" value="946.0" type="string"/>
		<att name="NETWORK_DEPTH" value="0.0" type="string"/>
		<att name="NETWORK_BACKGROUND_PAINT" value="#FFFFFF" type="string"/>
	</graphics>
	<node id="AAPDFSGTAVVGGQFK" label="AAPDFSGTAVVGGQFK">
		<att name="numMSRuns" value="3" type="integer"/>
		<att name="numReplicates" value="3" type="integer"/>
		<att name="PCQ_ID" value="AAPDFSGTAVVGGQFK" type="string"/>
		<att name="numConnectedProteinNodes" value="1" type="integer"/>
		<att name="numPeptideSequences" value="1" type="integer"/>
		<att name="PeptideSequences" value="AAPDFSGTAVVGGQFK" type="string"/>
		<att name="significant" value="0" type="integer"/>
		<att name="numProteins" value="1" type="integer"/>
		<att name="ionCount" value="19" type="integer"/>
		<att name="Rc" value="-3.0874628412503395" type="real"/>
		<att name="numPsms" value="3" type="integer"/>
		<att name="Ri" value="NaN" type="real"/>
		<att name="lightIons" value="2" type="integer"/>
		<att name="uniquePeptide" value="1" type="integer"/>
		<att name="isFiltered" value="0" type="integer"/>
		<att name="finalRatio" value="-3.0874628412503395" type="real"/>
		<att name="heavyIons" value="17" type="integer"/>
		<att name="normHeavyIons" value="5.666666666666667" type="real"/>
		<att name="uniquePeptideNode" value="1" type="integer"/>
		<att name="normLightIons" value="0.6666666666666666" type="real"/>
		<att name="isProtein" value="0" type="integer"/>
		<graphics type="ROUNDRECT" h="30" w="70" width="4" outline="#000000" fill="#ffffff">
			<att name="NODE_TOOLTIP" value="&lt;html&gt;AAPDFSGTAVVGGQFK&lt;br&gt;1 Peptide sequences&lt;br&gt;3 PSMs&lt;br&gt;Shared by 1 protein Nodes&lt;br&gt;Shared by 1 proteins&lt;br&gt;Detected in 3 MS runs&lt;br&gt;Detected in 3 Replicates&lt;br&gt;Ion count ratio Rc = -3.1 = log2( (2/3) / (17/3) )&lt;br&gt;Individual peptides in the node:&lt;br&gt;AAPDFSGTAVVGGQFK, 3 PSMs, Shared by 1 proteins, Detected in 3 MS Runs, Detected in 3 replicates, Rc = -3.0874628412503395&lt;br&gt;&lt;/html&gt;" type="string"/>
			<att name="NODE_NESTED_NETWORK_IMAGE_VISIBLE" value="true" type="string"/>
			<att name="NODE_BORDER_STROKE" value="SOLID" type="string"/>
			<att name="NODE_SELECTED" value="false" type="string"/>
			<att name="NODE_TRANSPARENCY" value="255" type="string"/>
			<att name="NODE_LABEL_WIDTH" value="200" type="string"/>
			<att name="NODE_LABEL" value="-3.1" type="string"/>
			<att name="NODE_LABEL_FONT_SIZE" value="12" type="string"/>
			<att name="NODE_LABEL_TRANSPARENCY" value="255" type="string"/>
			<att name="NODE_LABEL_COLOR" value="#000000" type="string"/>
			<att name="NODE_VISIBLE" value="true" type="string"/>
			<att name="NODE_DEPTH" value="0.0" type="string"/>
			<att name="NODE_BORDER_TRANSPARENCY" value="255" type="string"/>
			<att name="NODE_LABEL_FONT_FACE" value="Dialog,plain,12" type="string"/>
			<att name="NODE_LABEL_TRANSPARENCY" value="255" type="string"/>
		</graphics>
	</node>
	<node id="VARDYGVLDEATGIPFRGLFIIDDK" label="VARDYGVLDEATGIPFRGLFIIDDK">
		<att name="numMSRuns" value="4" type="integer"/>
		<att name="numReplicates" value="4" type="integer"/>
		<att name="PCQ_ID" value="VARDYGVLDEATGIPFRGLFIIDDK" type="string"/>
		<att name="numConnectedProteinNodes" value="1" type="integer"/>
		<att name="numPeptideSequences" value="1" type="integer"/>
		<att name="PeptideSequences" value="VARDYGVLDEATGIPFRGLFIIDDK" type="string"/>
		<att name="significant" value="1" type="integer"/>
		<att name="numProteins" value="1" type="integer"/>
		<att name="ionCount" value="69" type="integer"/>
		<att name="Rc" value="-Infinity" type="real"/>
		<att name="numPsms" value="14" type="integer"/>
		<att name="Ri" value="NaN" type="real"/>
		<att name="lightIons" value="0" type="integer"/>
		<att name="uniquePeptide" value="1" type="integer"/>
		<att name="isFiltered" value="0" type="integer"/>
		<att name="finalRatio" value="-Infinity" type="real"/>
		<att name="heavyIons" value="69" type="integer"/>
		<att name="normHeavyIons" value="4.928571428571429" type="real"/>
		<att name="uniquePeptideNode" value="1" type="integer"/>
		<att name="normLightIons" value="0.0" type="real"/>
		<att name="isProtein" value="0" type="integer"/>
		<graphics type="ROUNDRECT" h="30" w="70" width="4" outline="#000000" fill="#0000ff">
			<att name="NODE_TOOLTIP" value="&lt;html&gt;VARDYGVLDEATGIPFRGLFIIDDK&lt;br&gt;1 Peptide sequences&lt;br&gt;14 PSMs&lt;br&gt;Shared by 1 protein Nodes&lt;br&gt;Shared by 1 proteins&lt;br&gt;Detected in 4 MS runs&lt;br&gt;Detected in 4 Replicates&lt;br&gt;Ion count ratio Rc = -Infinity = log2( (0) / (69/14) )&lt;br&gt;Individual peptides in the node:&lt;br&gt;VARDYGVLDEATGIPFRGLFIIDDK, 14 PSMs, Shared by 1 proteins, Detected in 4 MS Runs, Detected in 4 replicates, Rc = -Infinity&lt;br&gt;&lt;/html&gt;" type="string"/>
			<att name="NODE_NESTED_NETWORK_IMAGE_VISIBLE" value="true" type="string"/>
			<att name="NODE_BORDER_STROKE" value="SOLID" type="string"/>
			<att name="NODE_SELECTED" value="false" type="string"/>
			<att name="NODE_TRANSPARENCY" value="255" type="string"/>
			<att name="NODE_LABEL_WIDTH" value="200" type="string"/>
			<att name="NODE_LABEL" value="-Infinity*" type="string"/>
			<att name="NODE_LABEL_FONT_SIZE" value="12" type="string"/>
			<att name="NODE_LABEL_TRANSPARENCY" value="255" type="string"/>
			<att name="NODE_LABEL_COLOR" value="#000000" type="string"/>
			<att name="NODE_VISIBLE" value="true" type="string"/>
			<att name="NODE_DEPTH" value="0.0" type="string"/>
			<att name="NODE_BORDER_TRANSPARENCY" value="255" type="string"/>
			<att name="NODE_LABEL_FONT_FACE" value="Dialog,plain,12" type="string"/>
			<att name="NODE_LABEL_TRANSPARENCY" value="255" type="string"/>
		</graphics>
	</node>
	<node id="B4MA19" label="B4MA19">
		<att name="ProteinDescription" value="GJ15754 OS=Drosophila virilis GN=Dvir\GJ15754 PE=4 SV=1 " type="string"/>
		<att name="ACC" value="B4MA19" type="string"/>
		<att name="numPeptideSequencesInProteins" value="2" type="integer"/>
		<att name="conclusiveProtein" value="0" type="integer"/>
		<att name="numConnectedPeptideNodes" value="2" type="integer"/>
		<att name="UniprotKB" value="B4MA19" type="string"/>
		<att name="numProteins" value="1" type="integer"/>
		<att name="Classification2Case" value="" type="string"/>
		<att name="GeneName" value="Dvir\GJ15754" type="string"/>
		<att name="conclusiveProteinNode" value="1" type="integer"/>
		<att name="isFiltered" value="0" type="integer"/>
		<att name="ID" value="B4MA19_DROVI" type="string"/>
		<att name="numPsmsInProtein" value="17" type="integer"/>
		<att name="Species" value="[Drosophila virilis]" type="string"/>
		<att name="isProtein" value="1" type="integer"/>
		<graphics type="ELLIPSE" h="30" w="70" width="4" outline="#000000" fill="#00cc66">
			<att name="NODE_TOOLTIP" value="&lt;html&gt;&lt;b&gt;Protein ACC(s):&lt;/b&gt;&lt;br&gt;B4MA19&lt;br&gt;&lt;b&gt;Protein name(s):&lt;/b&gt;&lt;br&gt; GJ15754 OS=Drosophila virilis GN=Dvir\GJ15754 PE=4 SV=1 &lt;br&gt;&lt;b&gt;Classification case(s):&lt;/b&gt;&lt;br&gt;&lt;br&gt;&lt;b&gt;TAX:&lt;/b&gt; [Drosophila virilis]&lt;br&gt;&lt;b&gt;Gene name:&lt;/b&gt; Dvir\GJ15754&lt;/html&gt;" type="string"/>
			<att name="NODE_NESTED_NETWORK_IMAGE_VISIBLE" value="true" type="string"/>
			<att name="NODE_BORDER_STROKE" value="SOLID" type="string"/>
			<att name="NODE_SELECTED" value="false" type="string"/>
			<att name="NODE_TRANSPARENCY" value="255" type="string"/>
			<att name="NODE_LABEL_WIDTH" value="200" type="string"/>
			<att name="NODE_LABEL" value="B4MA19" type="string"/>
			<att name="NODE_LABEL_FONT_SIZE" value="12" type="string"/>
			<att name="NODE_LABEL_TRANSPARENCY" value="255" type="string"/>
			<att name="NODE_LABEL_COLOR" value="#000000" type="string"/>
			<att name="NODE_VISIBLE" value="true" type="string"/>
			<att name="NODE_DEPTH" value="0.0" type="string"/>
			<att name="NODE_BORDER_TRANSPARENCY" value="255" type="string"/>
			<att name="NODE_LABEL_FONT_FACE" value="Dialog,plain,12" type="string"/>
			<att name="NODE_LABEL_TRANSPARENCY" value="255" type="string"/>
		</graphics>
	</node>
	<node id="Q9V3P0" label="Q9V3P0">
		<att name="ProteinDescription" value="Peroxiredoxin 1 OS=Drosophila melanogaster GN=Jafrac1 PE=1 SV=1 " type="string"/>
		<att name="ACC" value="Q9V3P0" type="string"/>
		<att name="numPeptideSequencesInProteins" value="2" type="integer"/>
		<att name="conclusiveProtein" value="0" type="integer"/>
		<att name="numConnectedPeptideNodes" value="2" type="integer"/>
		<att name="UniprotKB" value="Q9V3P0" type="string"/>
		<att name="numProteins" value="1" type="integer"/>
		<att name="Classification2Case" value="" type="string"/>
		<att name="GeneName" value="Jafrac1" type="string"/>
		<att name="conclusiveProteinNode" value="1" type="integer"/>
		<att name="isFiltered" value="0" type="integer"/>
		<att name="ID" value="PRDX1_DROME" type="string"/>
		<att name="numPsmsInProtein" value="9" type="integer"/>
		<att name="Species" value="[Drosophila melanogaster]" type="string"/>
		<att name="isProtein" value="1" type="integer"/>
		<graphics type="ELLIPSE" h="30" w="70" width="4" outline="#000000" fill="#0080ff">
			<att name="NODE_TOOLTIP" value="&lt;html&gt;&lt;b&gt;Protein ACC(s):&lt;/b&gt;&lt;br&gt;Q9V3P0&lt;br&gt;&lt;b&gt;Protein name(s):&lt;/b&gt;&lt;br&gt; Peroxiredoxin 1 OS=Drosophila melanogaster GN=Jafrac1 PE=1 SV=1 &lt;br&gt;&lt;b&gt;Classification case(s):&lt;/b&gt;&lt;br&gt;&lt;br&gt;&lt;b&gt;TAX:&lt;/b&gt; [Drosophila melanogaster]&lt;br&gt;&lt;b&gt;Gene name:&lt;/b&gt; Jafrac1&lt;/html&gt;" type="string"/>
			<att name="NODE_NESTED_NETWORK_IMAGE_VISIBLE" value="true" type="string"/>
			<att name="NODE_BORDER_STROKE" value="SOLID" type="string"/>
			<att name="NODE_SELECTED" value="false" type="string"/>
			<att name="NODE_TRANSPARENCY" value="255" type="string"/>
			<att name="NODE_LABEL_WIDTH" value="200" type="string"/>
			<att name="NODE_LABEL" value="Q9V3P0" type="string"/>
			<att name="NODE_LABEL_FONT_SIZE" value="12" type="string"/>
			<att name="NODE_LABEL_TRANSPARENCY" value="255" type="string"/>
			<att name="NODE_LABEL_COLOR" value="#000000" type="string"/>
			<att name="NODE_VISIBLE" value="true" type="string"/>
			<att name="NODE_DEPTH" value="0.0" type="string"/>
			<att name="NODE_BORDER_TRANSPARENCY" value="255" type="string"/>
			<att name="NODE_LABEL_FONT_FACE" value="Dialog,plain,12" type="string"/>
			<att name="NODE_LABEL_TRANSPARENCY" value="255" type="string"/>
		</graphics>
	</node>
	<node id="VARDYGVLDEETGIPFRGLFIIDDK" label="VARDYGVLDEETGIPFRGLFIIDDK">
		<att name="numMSRuns" value="4" type="integer"/>
		<att name="numReplicates" value="4" type="integer"/>
		<att name="PCQ_ID" value="VARDYGVLDEETGIPFRGLFIIDDK" type="string"/>
		<att name="numConnectedProteinNodes" value="1" type="integer"/>
		<att name="numPeptideSequences" value="1" type="integer"/>
		<att name="PeptideSequences" value="VARDYGVLDEETGIPFRGLFIIDDK" type="string"/>
		<att name="significant" value="1" type="integer"/>
		<att name="numProteins" value="1" type="integer"/>
		<att name="ionCount" value="34" type="integer"/>
		<att name="Rc" value="Infinity" type="real"/>
		<att name="numPsms" value="8" type="integer"/>
		<att name="Ri" value="NaN" type="real"/>
		<att name="lightIons" value="34" type="integer"/>
		<att name="uniquePeptide" value="1" type="integer"/>
		<att name="isFiltered" value="0" type="integer"/>
		<att name="finalRatio" value="Infinity" type="real"/>
		<att name="heavyIons" value="0" type="integer"/>
		<att name="normHeavyIons" value="0.0" type="real"/>
		<att name="uniquePeptideNode" value="1" type="integer"/>
		<att name="normLightIons" value="4.25" type="real"/>
		<att name="isProtein" value="0" type="integer"/>
		<graphics type="ROUNDRECT" h="30" w="70" width="4" outline="#000000" fill="#ff0000">
			<att name="NODE_TOOLTIP" value="&lt;html&gt;VARDYGVLDEETGIPFRGLFIIDDK&lt;br&gt;1 Peptide sequences&lt;br&gt;8 PSMs&lt;br&gt;Shared by 1 protein Nodes&lt;br&gt;Shared by 1 proteins&lt;br&gt;Detected in 4 MS runs&lt;br&gt;Detected in 4 Replicates&lt;br&gt;Ion count ratio Rc = Infinity = log2( (34/8) / (0) )&lt;br&gt;Individual peptides in the node:&lt;br&gt;VARDYGVLDEETGIPFRGLFIIDDK, 8 PSMs, Shared by 1 proteins, Detected in 4 MS Runs, Detected in 4 replicates, Rc = Infinity&lt;br&gt;&lt;/html&gt;" type="string"/>
			<att name="NODE_NESTED_NETWORK_IMAGE_VISIBLE" value="true" type="string"/>
			<att name="NODE_BORDER_STROKE" value="SOLID" type="string"/>
			<att name="NODE_SELECTED" value="false" type="string"/>
			<att name="NODE_TRANSPARENCY" value="255" type="string"/>
			<att name="NODE_LABEL_WIDTH" value="200" type="string"/>
			<att name="NODE_LABEL" value="Infinity*" type="string"/>
			<att name="NODE_LABEL_FONT_SIZE" value="12" type="string"/>
			<att name="NODE_LABEL_TRANSPARENCY" value="255" type="string"/>
			<att name="NODE_LABEL_COLOR" value="#000000" type="string"/>
			<att name="NODE_VISIBLE" value="true" type="string"/>
			<att name="NODE_DEPTH" value="0.0" type="string"/>
			<att name="NODE_BORDER_TRANSPARENCY" value="255" type="string"/>
			<att name="NODE_LABEL_FONT_FACE" value="Dialog,plain,12" type="string"/>
			<att name="NODE_LABEL_TRANSPARENCY" value="255" type="string"/>
		</graphics>
	</node>
	<node id="QNLRQITVNDLPVGRSVEETLRLVQAFQYTDK" label="QNLRQITVNDLPVGRSVEETLRLVQAFQYTDK">
		<att name="numMSRuns" value="1" type="integer"/>
		<att name="numReplicates" value="1" type="integer"/>
		<att name="PCQ_ID" value="QNLRQITVNDLPVGRSVEETLRLVQAFQYTDK" type="string"/>
		<att name="numConnectedProteinNodes" value="1" type="integer"/>
		<att name="numPeptideSequences" value="1" type="integer"/>
		<att name="PeptideSequences" value="QNLRQITVNDLPVGRSVEETLRLVQAFQYTDK" type="string"/>
		<att name="significant" value="1" type="integer"/>
		<att name="numProteins" value="1" type="integer"/>
		<att name="ionCount" value="3" type="integer"/>
		<att name="Rc" value="Infinity" type="real"/>
		<att name="numPsms" value="1" type="integer"/>
		<att name="Ri" value="NaN" type="real"/>
		<att name="lightIons" value="3" type="integer"/>
		<att name="uniquePeptide" value="1" type="integer"/>
		<att name="isFiltered" value="0" type="integer"/>
		<att name="finalRatio" value="Infinity" type="real"/>
		<att name="heavyIons" value="0" type="integer"/>
		<att name="normHeavyIons" value="0.0" type="real"/>
		<att name="uniquePeptideNode" value="1" type="integer"/>
		<att name="normLightIons" value="3.0" type="real"/>
		<att name="isProtein" value="0" type="integer"/>
		<graphics type="ROUNDRECT" h="30" w="70" width="4" outline="#000000" fill="#ff0000">
			<att name="NODE_TOOLTIP" value="&lt;html&gt;QNLRQITVNDLPVGRSVEETLRLVQAFQYTDK&lt;br&gt;1 Peptide sequences&lt;br&gt;1 PSMs&lt;br&gt;Shared by 1 protein Nodes&lt;br&gt;Shared by 1 proteins&lt;br&gt;Detected in 1 MS runs&lt;br&gt;Detected in 1 Replicates&lt;br&gt;Ion count ratio Rc = Infinity = log2( (3/1) / (0) )&lt;br&gt;Individual peptides in the node:&lt;br&gt;QNLRQITVNDLPVGRSVEETLRLVQAFQYTDK, 1 PSMs, Shared by 1 proteins, Detected in 1 MS Runs, Detected in 1 replicates, Rc = Infinity&lt;br&gt;&lt;/html&gt;" type="string"/>
			<att name="NODE_NESTED_NETWORK_IMAGE_VISIBLE" value="true" type="string"/>
			<att name="NODE_BORDER_STROKE" value="SOLID" type="string"/>
			<att name="NODE_SELECTED" value="false" type="string"/>
			<att name="NODE_TRANSPARENCY" value="255" type="string"/>
			<att name="NODE_LABEL_WIDTH" value="200" type="string"/>
			<att name="NODE_LABEL" value="Infinity*" type="string"/>
			<att name="NODE_LABEL_FONT_SIZE" value="12" type="string"/>
			<att name="NODE_LABEL_TRANSPARENCY" value="255" type="string"/>
			<att name="NODE_LABEL_COLOR" value="#000000" type="string"/>
			<att name="NODE_VISIBLE" value="true" type="string"/>
			<att name="NODE_DEPTH" value="0.0" type="string"/>
			<att name="NODE_BORDER_TRANSPARENCY" value="255" type="string"/>
			<att name="NODE_LABEL_FONT_FACE" value="Dialog,plain,12" type="string"/>
			<att name="NODE_LABEL_TRANSPARENCY" value="255" type="string"/>
		</graphics>
	</node>
	<node id="IYGIDINPDK" label="IYGIDINPDK">
		<att name="numMSRuns" value="2" type="integer"/>
		<att name="numReplicates" value="2" type="integer"/>
		<att name="PCQ_ID" value="IYGIDINPDK" type="string"/>
		<att name="numConnectedProteinNodes" value="1" type="integer"/>
		<att name="numPeptideSequences" value="1" type="integer"/>
		<att name="PeptideSequences" value="IYGIDINPDK" type="string"/>
		<att name="significant" value="1" type="integer"/>
		<att name="numProteins" value="1" type="integer"/>
		<att name="ionCount" value="5" type="integer"/>
		<att name="Rc" value="Infinity" type="real"/>
		<att name="numPsms" value="2" type="integer"/>
		<att name="Ri" value="NaN" type="real"/>
		<att name="lightIons" value="5" type="integer"/>
		<att name="uniquePeptide" value="1" type="integer"/>
		<att name="isFiltered" value="0" type="integer"/>
		<att name="finalRatio" value="Infinity" type="real"/>
		<att name="heavyIons" value="0" type="integer"/>
		<att name="normHeavyIons" value="0.0" type="real"/>
		<att name="uniquePeptideNode" value="1" type="integer"/>
		<att name="normLightIons" value="2.5" type="real"/>
		<att name="isProtein" value="0" type="integer"/>
		<graphics type="ROUNDRECT" h="30" w="70" width="4" outline="#000000" fill="#ff0000">
			<att name="NODE_TOOLTIP" value="&lt;html&gt;IYGIDINPDK&lt;br&gt;1 Peptide sequences&lt;br&gt;2 PSMs&lt;br&gt;Shared by 1 protein Nodes&lt;br&gt;Shared by 1 proteins&lt;br&gt;Detected in 2 MS runs&lt;br&gt;Detected in 2 Replicates&lt;br&gt;Ion count ratio Rc = Infinity = log2( (5/2) / (0) )&lt;br&gt;Individual peptides in the node:&lt;br&gt;IYGIDINPDK, 2 PSMs, Shared by 1 proteins, Detected in 2 MS Runs, Detected in 2 replicates, Rc = Infinity&lt;br&gt;&lt;/html&gt;" type="string"/>
			<att name="NODE_NESTED_NETWORK_IMAGE_VISIBLE" value="true" type="string"/>
			<att name="NODE_BORDER_STROKE" value="SOLID" type="string"/>
			<att name="NODE_SELECTED" value="false" type="string"/>
			<att name="NODE_TRANSPARENCY" value="255" type="string"/>
			<att name="NODE_LABEL_WIDTH" value="200" type="string"/>
			<att name="NODE_LABEL" value="Infinity*" type="string"/>
			<att name="NODE_LABEL_FONT_SIZE" value="12" type="string"/>
			<att name="NODE_LABEL_TRANSPARENCY" value="255" type="string"/>
			<att name="NODE_LABEL_COLOR" value="#000000" type="string"/>
			<att name="NODE_VISIBLE" value="true" type="string"/>
			<att name="NODE_DEPTH" value="0.0" type="string"/>
			<att name="NODE_BORDER_TRANSPARENCY" value="255" type="string"/>
			<att name="NODE_LABEL_FONT_FACE" value="Dialog,plain,12" type="string"/>
			<att name="NODE_LABEL_TRANSPARENCY" value="255" type="string"/>
		</graphics>
	</node>
	<node id="DLLVDEFITHELPLSQINEAFDLMHK" label="DLLVDEFITHELPLSQINEAFDLMHK">
		<att name="numMSRuns" value="1" type="integer"/>
		<att name="numReplicates" value="1" type="integer"/>
		<att name="PCQ_ID" value="DLLVDEFITHELPLSQINEAFDLMHK" type="string"/>
		<att name="numConnectedProteinNodes" value="1" type="integer"/>
		<att name="numPeptideSequences" value="1" type="integer"/>
		<att name="PeptideSequences" value="DLLVDEFITHELPLSQINEAFDLMHK" type="string"/>
		<att name="significant" value="1" type="integer"/>
		<att name="numProteins" value="1" type="integer"/>
		<att name="ionCount" value="7" type="integer"/>
		<att name="Rc" value="Infinity" type="real"/>
		<att name="numPsms" value="1" type="integer"/>
		<att name="Ri" value="NaN" type="real"/>
		<att name="lightIons" value="7" type="integer"/>
		<att name="uniquePeptide" value="1" type="integer"/>
		<att name="isFiltered" value="0" type="integer"/>
		<att name="finalRatio" value="Infinity" type="real"/>
		<att name="heavyIons" value="0" type="integer"/>
		<att name="normHeavyIons" value="0.0" type="real"/>
		<att name="uniquePeptideNode" value="1" type="integer"/>
		<att name="normLightIons" value="7.0" type="real"/>
		<att name="isProtein" value="0" type="integer"/>
		<graphics type="ROUNDRECT" h="30" w="70" width="4" outline="#000000" fill="#ff0000">
			<att name="NODE_TOOLTIP" value="&lt;html&gt;DLLVDEFITHELPLSQINEAFDLMHK&lt;br&gt;1 Peptide sequences&lt;br&gt;1 PSMs&lt;br&gt;Shared by 1 protein Nodes&lt;br&gt;Shared by 1 proteins&lt;br&gt;Detected in 1 MS runs&lt;br&gt;Detected in 1 Replicates&lt;br&gt;Ion count ratio Rc = Infinity = log2( (7/1) / (0) )&lt;br&gt;Individual peptides in the node:&lt;br&gt;DLLVDEFITHELPLSQINEAFDLMHK, 1 PSMs, Shared by 1 proteins, Detected in 1 MS Runs, Detected in 1 replicates, Rc = Infinity&lt;br&gt;&lt;/html&gt;" type="string"/>
			<att name="NODE_NESTED_NETWORK_IMAGE_VISIBLE" value="true" type="string"/>
			<att name="NODE_BORDER_STROKE" value="SOLID" type="string"/>
			<att name="NODE_SELECTED" value="false" type="string"/>
			<att name="NODE_TRANSPARENCY" value="255" type="string"/>
			<att name="NODE_LABEL_WIDTH" value="200" type="string"/>
			<att name="NODE_LABEL" value="Infinity*" type="string"/>
			<att name="NODE_LABEL_FONT_SIZE" value="12" type="string"/>
			<att name="NODE_LABEL_TRANSPARENCY" value="255" type="string"/>
			<att name="NODE_LABEL_COLOR" value="#000000" type="string"/>
			<att name="NODE_VISIBLE" value="true" type="string"/>
			<att name="NODE_DEPTH" value="0.0" type="string"/>
			<att name="NODE_BORDER_TRANSPARENCY" value="255" type="string"/>
			<att name="NODE_LABEL_FONT_FACE" value="Dialog,plain,12" type="string"/>
			<att name="NODE_LABEL_TRANSPARENCY" value="255" type="string"/>
		</graphics>
	</node>
	<node id="P46415" label="P46415">
		<att name="ProteinDescription" value="Alcohol dehydrogenase class-3 OS=Drosophila melanogaster GN=Fdh PE=1 SV=3 " type="string"/>
		<att name="ACC" value="P46415" type="string"/>
		<att name="numPeptideSequencesInProteins" value="2" type="integer"/>
		<att name="conclusiveProtein" value="0" type="integer"/>
		<att name="numConnectedPeptideNodes" value="2" type="integer"/>
		<att name="UniprotKB" value="P46415" type="string"/>
		<att name="numProteins" value="1" type="integer"/>
		<att name="GeneName" value="Fdh" type="string"/>
		<att name="conclusiveProteinNode" value="1" type="integer"/>
		<att name="isFiltered" value="0" type="integer"/>
		<att name="ID" value="ADHX_DROME" type="string"/>
		<att name="numPsmsInProtein" value="3" type="integer"/>
		<att name="Species" value="[Drosophila melanogaster]" type="string"/>
		<att name="isProtein" value="1" type="integer"/>
		<graphics type="ELLIPSE" h="30" w="70" width="4" outline="#000000" fill="#0080ff">
			<att name="NODE_TOOLTIP" value="&lt;html&gt;&lt;b&gt;Protein ACC(s):&lt;/b&gt;&lt;br&gt;P46415&lt;br&gt;&lt;b&gt;Protein name(s):&lt;/b&gt;&lt;br&gt; Alcohol dehydrogenase class-3 OS=Drosophila melanogaster GN=Fdh PE=1 SV=3 &lt;br&gt;&lt;b&gt;TAX:&lt;/b&gt; [Drosophila melanogaster]&lt;br&gt;&lt;b&gt;Gene name:&lt;/b&gt; Fdh&lt;/html&gt;" type="string"/>
			<att name="NODE_NESTED_NETWORK_IMAGE_VISIBLE" value="true" type="string"/>
			<att name="NODE_BORDER_STROKE" value="SOLID" type="string"/>
			<att name="NODE_SELECTED" value="false" type="string"/>
			<att name="NODE_TRANSPARENCY" value="255" type="string"/>
			<att name="NODE_LABEL_WIDTH" value="200" type="string"/>
			<att name="NODE_LABEL" value="P46415" type="string"/>
			<att name="NODE_LABEL_FONT_SIZE" value="12" type="string"/>
			<att name="NODE_LABEL_TRANSPARENCY" value="255" type="string"/>
			<att name="NODE_LABEL_COLOR" value="#000000" type="string"/>
			<att name="NODE_VISIBLE" value="true" type="string"/>
			<att name="NODE_DEPTH" value="0.0" type="string"/>
			<att name="NODE_BORDER_TRANSPARENCY" value="255" type="string"/>
			<att name="NODE_LABEL_FONT_FACE" value="Dialog,plain,12" type="string"/>
			<att name="NODE_LABEL_TRANSPARENCY" value="255" type="string"/>
		</graphics>
	</node>
	<node id="GSSNSYAIK" label="GSSNSYAIK">
		<att name="numMSRuns" value="5" type="integer"/>
		<att name="numReplicates" value="5" type="integer"/>
		<att name="PCQ_ID" value="GSSNSYAIK" type="string"/>
		<att name="numConnectedProteinNodes" value="1" type="integer"/>
		<att name="numPeptideSequences" value="1" type="integer"/>
		<att name="PeptideSequences" value="GSSNSYAIK" type="string"/>
		<att name="significant" value="0" type="integer"/>
		<att name="numProteins" value="4" type="integer"/>
		<att name="ionCount" value="53" type="integer"/>
		<att name="Rc" value="-0.8395353278067539" type="real"/>
		<att name="numPsms" value="10" type="integer"/>
		<att name="Ri" value="NaN" type="real"/>
		<att name="lightIons" value="19" type="integer"/>
		<att name="uniquePeptide" value="0" type="integer"/>
		<att name="isFiltered" value="0" type="integer"/>
		<att name="finalRatio" value="-0.8395353278067539" type="real"/>
		<att name="heavyIons" value="34" type="integer"/>
		<att name="normHeavyIons" value="3.4" type="real"/>
		<att name="uniquePeptideNode" value="1" type="integer"/>
		<att name="normLightIons" value="1.9" type="real"/>
		<att name="isProtein" value="0" type="integer"/>
		<graphics type="ROUNDRECT" h="30" w="70" width="4" outline="#000000" fill="#ffffff">
			<att name="NODE_TOOLTIP" value="&lt;html&gt;GSSNSYAIK&lt;br&gt;1 Peptide sequences&lt;br&gt;10 PSMs&lt;br&gt;Shared by 1 protein Nodes&lt;br&gt;Shared by 4 proteins&lt;br&gt;Detected in 5 MS runs&lt;br&gt;Detected in 5 Replicates&lt;br&gt;Ion count ratio Rc = -0.8 = log2( (19/10) / (34/10) )&lt;br&gt;Individual peptides in the node:&lt;br&gt;GSSNSYAIK, 10 PSMs, Shared by 4 proteins, Detected in 5 MS Runs, Detected in 5 replicates, Rc = -0.8395353278067539&lt;br&gt;&lt;/html&gt;" type="string"/>
			<att name="NODE_NESTED_NETWORK_IMAGE_VISIBLE" value="true" type="string"/>
			<att name="NODE_BORDER_STROKE" value="SOLID" type="string"/>
			<att name="NODE_SELECTED" value="false" type="string"/>
			<att name="NODE_TRANSPARENCY" value="255" type="string"/>
			<att name="NODE_LABEL_WIDTH" value="200" type="string"/>
			<att name="NODE_LABEL" value="-0.8" type="string"/>
			<att name="NODE_LABEL_FONT_SIZE" value="12" type="string"/>
			<att name="NODE_LABEL_TRANSPARENCY" value="255" type="string"/>
			<att name="NODE_LABEL_COLOR" value="#000000" type="string"/>
			<att name="NODE_VISIBLE" value="true" type="string"/>
			<att name="NODE_DEPTH" value="0.0" type="string"/>
			<att name="NODE_BORDER_TRANSPARENCY" value="255" type="string"/>
			<att name="NODE_LABEL_FONT_FACE" value="Dialog,plain,12" type="string"/>
			<att name="NODE_LABEL_TRANSPARENCY" value="255" type="string"/>
		</graphics>
	</node>
	<node id="B4M0U5 B4M2D1 Q24186 Q9VFE4" label="B4M0U5 B4M2D1 Q24186 Q9VFE4">
		<att name="ProteinDescription" value="GJ24693 #### GJ18677 #### 40S ribosomal protein S5a #### 40S ribosomal protein S5b OS=Drosophila melanogaster GN=RpS5b PE=2 SV=1 " type="string"/>
		<att name="ACC" value="B4M0U5 B4M2D1 Q24186 Q9VFE4" type="string"/>
		<att name="numPeptideSequencesInProteins" value="1" type="integer"/>
		<att name="conclusiveProtein" value="1" type="integer"/>
		<att name="numConnectedPeptideNodes" value="1" type="integer"/>
		<att name="UniprotKB" value="B4M0U5 B4M2D1 Q24186 Q9VFE4" type="string"/>
		<att name="numProteins" value="4" type="integer"/>
		<att name="GeneName" value="Dvir\GJ18677,Dvir\GJ24693,RpS5a,RpS5b" type="string"/>
		<att name="conclusiveProteinNode" value="1" type="integer"/>
		<att name="isFiltered" value="0" type="integer"/>
		<att name="ID" value="B4M0U5_DROVI B4M2D1_DROVI RS5A_DROME RS5B_DROME" type="string"/>
		<att name="numPsmsInProtein" value="10" type="integer"/>
		<att name="Species" value="[Drosophila virilis, Drosophila melanogaster]" type="string"/>
		<att name="isProtein" value="1" type="integer"/>
		<graphics type="ELLIPSE" h="30" w="70" width="4" outline="#000000" fill="#ff66ff">
			<att name="NODE_TOOLTIP" value="&lt;html&gt;&lt;b&gt;Protein ACC(s):&lt;/b&gt;&lt;br&gt;B4M0U5 B4M2D1 Q24186 Q9VFE4&lt;br&gt;&lt;b&gt;Protein name(s):&lt;/b&gt;&lt;br&gt; GJ24693&lt;br&gt;GJ18677&lt;br&gt;40S ribosomal protein S5a&lt;br&gt;40S ribosomal protein S5b OS=Drosophila melanogaster GN=RpS5b PE=2 SV=1 &lt;br&gt;&lt;b&gt;TAX:&lt;/b&gt; [Drosophila virilis, Drosophila melanogaster]&lt;br&gt;&lt;b&gt;Gene name:&lt;/b&gt; Dvir\GJ18677,Dvir\GJ24693,RpS5a,RpS5b&lt;/html&gt;" type="string"/>
			<att name="NODE_NESTED_NETWORK_IMAGE_VISIBLE" value="true" type="string"/>
			<att name="NODE_BORDER_STROKE" value="SOLID" type="string"/>
			<att name="NODE_SELECTED" value="false" type="string"/>
			<att name="NODE_TRANSPARENCY" value="255" type="string"/>
			<att name="NODE_LABEL_WIDTH" value="200" type="string"/>
			<att name="NODE_LABEL" value="B4M0U5 B4M2D1 Q24186 Q9VFE4" type="string"/>
			<att name="NODE_LABEL_FONT_SIZE" value="12" type="string"/>
			<att name="NODE_LABEL_TRANSPARENCY" value="255" type="string"/>
			<att name="NODE_LABEL_COLOR" value="#000000" type="string"/>
			<att name="NODE_VISIBLE" value="true" type="string"/>
			<att name="NODE_DEPTH" value="0.0" type="string"/>
			<att name="NODE_BORDER_TRANSPARENCY" value="255" type="string"/>
			<att name="NODE_LABEL_FONT_FACE" value="Dialog,plain,12" type="string"/>
			<att name="NODE_LABEL_TRANSPARENCY" value="255" type="string"/>
		</graphics>
	</node>
	<node id="KLEEPIALAPIPYEFVA" label="KLEEPIALAPIPYEFVA">
		<att name="numMSRuns" value="4" type="integer"/>
		<att name="numReplicates" value="4" type="integer"/>
		<att name="PCQ_ID" value="KLEEPIALAPIPYEFVA" type="string"/>
		<att name="numConnectedProteinNodes" value="1" type="integer"/>
		<att name="numPeptideSequences" value="1" type="integer"/>
		<att name="PeptideSequences" value="KLEEPIALAPIPYEFVA" type="string"/>
		<att name="significant" value="1" type="integer"/>
		<att name="numProteins" value="1" type="integer"/>
		<att name="ionCount" value="70" type="integer"/>
		<att name="Rc" value="-Infinity" type="real"/>
		<att name="numPsms" value="10" type="integer"/>
		<att name="Ri" value="NaN" type="real"/>
		<att name="lightIons" value="0" type="integer"/>
		<att name="uniquePeptide" value="1" type="integer"/>
		<att name="isFiltered" value="0" type="integer"/>
		<att name="finalRatio" value="-Infinity" type="real"/>
		<att name="heavyIons" value="70" type="integer"/>
		<att name="normHeavyIons" value="7.0" type="real"/>
		<att name="uniquePeptideNode" value="1" type="integer"/>
		<att name="normLightIons" value="0.0" type="real"/>
		<att name="isProtein" value="0" type="integer"/>
		<graphics type="ROUNDRECT" h="30" w="70" width="4" outline="#000000" fill="#0000ff">
			<att name="NODE_TOOLTIP" value="&lt;html&gt;KLEEPIALAPIPYEFVA&lt;br&gt;1 Peptide sequences&lt;br&gt;10 PSMs&lt;br&gt;Shared by 1 protein Nodes&lt;br&gt;Shared by 1 proteins&lt;br&gt;Detected in 4 MS runs&lt;br&gt;Detected in 4 Replicates&lt;br&gt;Ion count ratio Rc = -Infinity = log2( (0) / (70/10) )&lt;br&gt;Individual peptides in the node:&lt;br&gt;KLEEPIALAPIPYEFVA, 10 PSMs, Shared by 1 proteins, Detected in 4 MS Runs, Detected in 4 replicates, Rc = -Infinity&lt;br&gt;&lt;/html&gt;" type="string"/>
			<att name="NODE_NESTED_NETWORK_IMAGE_VISIBLE" value="true" type="string"/>
			<att name="NODE_BORDER_STROKE" value="SOLID" type="string"/>
			<att name="NODE_SELECTED" value="false" type="string"/>
			<att name="NODE_TRANSPARENCY" value="255" type="string"/>
			<att name="NODE_LABEL_WIDTH" value="200" type="string"/>
			<att name="NODE_LABEL" value="-Infinity*" type="string"/>
			<att name="NODE_LABEL_FONT_SIZE" value="12" type="string"/>
			<att name="NODE_LABEL_TRANSPARENCY" value="255" type="string"/>
			<att name="NODE_LABEL_COLOR" value="#000000" type="string"/>
			<att name="NODE_VISIBLE" value="true" type="string"/>
			<att name="NODE_DEPTH" value="0.0" type="string"/>
			<att name="NODE_BORDER_TRANSPARENCY" value="255" type="string"/>
			<att name="NODE_LABEL_FONT_FACE" value="Dialog,plain,12" type="string"/>
			<att name="NODE_LABEL_TRANSPARENCY" value="255" type="string"/>
		</graphics>
	</node>
	<node id="B4LQQ0" label="B4LQQ0">
		<att name="ProteinDescription" value="GJ15013 OS=Drosophila virilis GN=Dvir\GJ15013 PE=4 SV=1 " type="string"/>
		<att name="ACC" value="B4LQQ0" type="string"/>
		<att name="numPeptideSequencesInProteins" value="1" type="integer"/>
		<att name="conclusiveProtein" value="1" type="integer"/>
		<att name="numConnectedPeptideNodes" value="1" type="integer"/>
		<att name="UniprotKB" value="B4LQQ0" type="string"/>
		<att name="numProteins" value="1" type="integer"/>
		<att name="Classification2Case" value="" type="string"/>
		<att name="GeneName" value="Dvir\GJ15013" type="string"/>
		<att name="conclusiveProteinNode" value="1" type="integer"/>
		<att name="isFiltered" value="0" type="integer"/>
		<att name="ID" value="B4LQQ0_DROVI" type="string"/>
		<att name="numPsmsInProtein" value="10" type="integer"/>
		<att name="Species" value="[Drosophila virilis]" type="string"/>
		<att name="isProtein" value="1" type="integer"/>
		<graphics type="ELLIPSE" h="30" w="70" width="4" outline="#000000" fill="#00cc66">
			<att name="NODE_TOOLTIP" value="&lt;html&gt;&lt;b&gt;Protein ACC(s):&lt;/b&gt;&lt;br&gt;B4LQQ0&lt;br&gt;&lt;b&gt;Protein name(s):&lt;/b&gt;&lt;br&gt; GJ15013 OS=Drosophila virilis GN=Dvir\GJ15013 PE=4 SV=1 &lt;br&gt;&lt;b&gt;Classification case(s):&lt;/b&gt;&lt;br&gt;&lt;br&gt;&lt;b&gt;TAX:&lt;/b&gt; [Drosophila virilis]&lt;br&gt;&lt;b&gt;Gene name:&lt;/b&gt; Dvir\GJ15013&lt;/html&gt;" type="string"/>
			<att name="NODE_NESTED_NETWORK_IMAGE_VISIBLE" value="true" type="string"/>
			<att name="NODE_BORDER_STROKE" value="SOLID" type="string"/>
			<att name="NODE_SELECTED" value="false" type="string"/>
			<att name="NODE_TRANSPARENCY" value="255" type="string"/>
			<att name="NODE_LABEL_WIDTH" value="200" type="string"/>
			<att name="NODE_LABEL" value="B4LQQ0" type="string"/>
			<att name="NODE_LABEL_FONT_SIZE" value="12" type="string"/>
			<att name="NODE_LABEL_TRANSPARENCY" value="255" type="string"/>
			<att name="NODE_LABEL_COLOR" value="#000000" type="string"/>
			<att name="NODE_VISIBLE" value="true" type="string"/>
			<att name="NODE_DEPTH" value="0.0" type="string"/>
			<att name="NODE_BORDER_TRANSPARENCY" value="255" type="string"/>
			<att name="NODE_LABEL_FONT_FACE" value="Dialog,plain,12" type="string"/>
			<att name="NODE_LABEL_TRANSPARENCY" value="255" type="string"/>
		</graphics>
	</node>
	<node id="Q9V9M7" label="Q9V9M7">
		<att name="ProteinDescription" value="RE62581p OS=Drosophila melanogaster GN=RpL21 PE=1 SV=1 " type="string"/>
		<att name="ACC" value="Q9V9M7" type="string"/>
		<att name="numPeptideSequencesInProteins" value="1" type="integer"/>
		<att name="conclusiveProtein" value="1" type="integer"/>
		<att name="numConnectedPeptideNodes" value="1" type="integer"/>
		<att name="UniprotKB" value="Q9V9M7" type="string"/>
		<att name="numProteins" value="1" type="integer"/>
		<att name="Classification2Case" value="" type="string"/>
		<att name="GeneName" value="RpL21" type="string"/>
		<att name="conclusiveProteinNode" value="1" type="integer"/>
		<att name="isFiltered" value="0" type="integer"/>
		<att name="ID" value="Q9V9M7_DROME" type="string"/>
		<att name="numPsmsInProtein" value="7" type="integer"/>
		<att name="Species" value="[Drosophila melanogaster]" type="string"/>
		<att name="isProtein" value="1" type="integer"/>
		<graphics type="ELLIPSE" h="30" w="70" width="4" outline="#000000" fill="#0080ff">
			<att name="NODE_TOOLTIP" value="&lt;html&gt;&lt;b&gt;Protein ACC(s):&lt;/b&gt;&lt;br&gt;Q9V9M7&lt;br&gt;&lt;b&gt;Protein name(s):&lt;/b&gt;&lt;br&gt; RE62581p OS=Drosophila melanogaster GN=RpL21 PE=1 SV=1 &lt;br&gt;&lt;b&gt;Classification case(s):&lt;/b&gt;&lt;br&gt;&lt;br&gt;&lt;b&gt;TAX:&lt;/b&gt; [Drosophila melanogaster]&lt;br&gt;&lt;b&gt;Gene name:&lt;/b&gt; RpL21&lt;/html&gt;" type="string"/>
			<att name="NODE_NESTED_NETWORK_IMAGE_VISIBLE" value="true" type="string"/>
			<att name="NODE_BORDER_STROKE" value="SOLID" type="string"/>
			<att name="NODE_SELECTED" value="false" type="string"/>
			<att name="NODE_TRANSPARENCY" value="255" type="string"/>
			<att name="NODE_LABEL_WIDTH" value="200" type="string"/>
			<att name="NODE_LABEL" value="Q9V9M7" type="string"/>
			<att name="NODE_LABEL_FONT_SIZE" value="12" type="string"/>
			<att name="NODE_LABEL_TRANSPARENCY" value="255" type="string"/>
			<att name="NODE_LABEL_COLOR" value="#000000" type="string"/>
			<att name="NODE_VISIBLE" value="true" type="string"/>
			<att name="NODE_DEPTH" value="0.0" type="string"/>
			<att name="NODE_BORDER_TRANSPARENCY" value="255" type="string"/>
			<att name="NODE_LABEL_FONT_FACE" value="Dialog,plain,12" type="string"/>
			<att name="NODE_LABEL_TRANSPARENCY" value="255" type="string"/>
		</graphics>
	</node>
	<node id="KLEEPIALAPIPYEFIA" label="KLEEPIALAPIPYEFIA">
		<att name="numMSRuns" value="3" type="integer"/>
		<att name="numReplicates" value="3" type="integer"/>
		<att name="PCQ_ID" value="KLEEPIALAPIPYEFIA" type="string"/>
		<att name="numConnectedProteinNodes" value="1" type="integer"/>
		<att name="numPeptideSequences" value="1" type="integer"/>
		<att name="PeptideSequences" value="KLEEPIALAPIPYEFIA" type="string"/>
		<att name="significant" value="1" type="integer"/>
		<att name="numProteins" value="1" type="integer"/>
		<att name="ionCount" value="49" type="integer"/>
		<att name="Rc" value="Infinity" type="real"/>
		<att name="numPsms" value="7" type="integer"/>
		<att name="Ri" value="NaN" type="real"/>
		<att name="lightIons" value="49" type="integer"/>
		<att name="uniquePeptide" value="1" type="integer"/>
		<att name="isFiltered" value="0" type="integer"/>
		<att name="finalRatio" value="Infinity" type="real"/>
		<att name="heavyIons" value="0" type="integer"/>
		<att name="normHeavyIons" value="0.0" type="real"/>
		<att name="uniquePeptideNode" value="1" type="integer"/>
		<att name="normLightIons" value="7.0" type="real"/>
		<att name="isProtein" value="0" type="integer"/>
		<graphics type="ROUNDRECT" h="30" w="70" width="4" outline="#000000" fill="#ff0000">
			<att name="NODE_TOOLTIP" value="&lt;html&gt;KLEEPIALAPIPYEFIA&lt;br&gt;1 Peptide sequences&lt;br&gt;7 PSMs&lt;br&gt;Shared by 1 protein Nodes&lt;br&gt;Shared by 1 proteins&lt;br&gt;Detected in 3 MS runs&lt;br&gt;Detected in 3 Replicates&lt;br&gt;Ion count ratio Rc = Infinity = log2( (49/7) / (0) )&lt;br&gt;Individual peptides in the node:&lt;br&gt;KLEEPIALAPIPYEFIA, 7 PSMs, Shared by 1 proteins, Detected in 3 MS Runs, Detected in 3 replicates, Rc = Infinity&lt;br&gt;&lt;/html&gt;" type="string"/>
			<att name="NODE_NESTED_NETWORK_IMAGE_VISIBLE" value="true" type="string"/>
			<att name="NODE_BORDER_STROKE" value="SOLID" type="string"/>
			<att name="NODE_SELECTED" value="false" type="string"/>
			<att name="NODE_TRANSPARENCY" value="255" type="string"/>
			<att name="NODE_LABEL_WIDTH" value="200" type="string"/>
			<att name="NODE_LABEL" value="Infinity*" type="string"/>
			<att name="NODE_LABEL_FONT_SIZE" value="12" type="string"/>
			<att name="NODE_LABEL_TRANSPARENCY" value="255" type="string"/>
			<att name="NODE_LABEL_COLOR" value="#000000" type="string"/>
			<att name="NODE_VISIBLE" value="true" type="string"/>
			<att name="NODE_DEPTH" value="0.0" type="string"/>
			<att name="NODE_BORDER_TRANSPARENCY" value="255" type="string"/>
			<att name="NODE_LABEL_FONT_FACE" value="Dialog,plain,12" type="string"/>
			<att name="NODE_LABEL_TRANSPARENCY" value="255" type="string"/>
		</graphics>
	</node>
	<node id="EAPPNEKPEIVK" label="EAPPNEKPEIVK">
		<att name="numMSRuns" value="2" type="integer"/>
		<att name="numReplicates" value="2" type="integer"/>
		<att name="PCQ_ID" value="EAPPNEKPEIVK" type="string"/>
		<att name="numConnectedProteinNodes" value="1" type="integer"/>
		<att name="numPeptideSequences" value="1" type="integer"/>
		<att name="PeptideSequences" value="EAPPNEKPEIVK" type="string"/>
		<att name="significant" value="1" type="integer"/>
		<att name="numProteins" value="3" type="integer"/>
		<att name="ionCount" value="15" type="integer"/>
		<att name="Rc" value="-Infinity" type="real"/>
		<att name="numPsms" value="3" type="integer"/>
		<att name="Ri" value="NaN" type="real"/>
		<att name="lightIons" value="0" type="integer"/>
		<att name="uniquePeptide" value="0" type="integer"/>
		<att name="isFiltered" value="0" type="integer"/>
		<att name="finalRatio" value="-Infinity" type="real"/>
		<att name="heavyIons" value="15" type="integer"/>
		<att name="normHeavyIons" value="5.0" type="real"/>
		<att name="uniquePeptideNode" value="1" type="integer"/>
		<att name="normLightIons" value="0.0" type="real"/>
		<att name="isProtein" value="0" type="integer"/>
		<graphics type="ROUNDRECT" h="30" w="70" width="4" outline="#000000" fill="#0000ff">
			<att name="NODE_TOOLTIP" value="&lt;html&gt;EAPPNEKPEIVK&lt;br&gt;1 Peptide sequences&lt;br&gt;3 PSMs&lt;br&gt;Shared by 1 protein Nodes&lt;br&gt;Shared by 3 proteins&lt;br&gt;Detected in 2 MS runs&lt;br&gt;Detected in 2 Replicates&lt;br&gt;Ion count ratio Rc = -Infinity = log2( (0) / (15/3) )&lt;br&gt;Individual peptides in the node:&lt;br&gt;EAPPNEKPEIVK, 3 PSMs, Shared by 3 proteins, Detected in 2 MS Runs, Detected in 2 replicates, Rc = -Infinity&lt;br&gt;&lt;/html&gt;" type="string"/>
			<att name="NODE_NESTED_NETWORK_IMAGE_VISIBLE" value="true" type="string"/>
			<att name="NODE_BORDER_STROKE" value="SOLID" type="string"/>
			<att name="NODE_SELECTED" value="false" type="string"/>
			<att name="NODE_TRANSPARENCY" value="255" type="string"/>
			<att name="NODE_LABEL_WIDTH" value="200" type="string"/>
			<att name="NODE_LABEL" value="-Infinity*" type="string"/>
			<att name="NODE_LABEL_FONT_SIZE" value="12" type="string"/>
			<att name="NODE_LABEL_TRANSPARENCY" value="255" type="string"/>
			<att name="NODE_LABEL_COLOR" value="#000000" type="string"/>
			<att name="NODE_VISIBLE" value="true" type="string"/>
			<att name="NODE_DEPTH" value="0.0" type="string"/>
			<att name="NODE_BORDER_TRANSPARENCY" value="255" type="string"/>
			<att name="NODE_LABEL_FONT_FACE" value="Dialog,plain,12" type="string"/>
			<att name="NODE_LABEL_TRANSPARENCY" value="255" type="string"/>
		</graphics>
	</node>
	<node id="A1ZAH8 B4LMF4 Q7JZW2" label="A1ZAH8 B4LMF4 Q7JZW2">
		<att name="ProteinDescription" value="Ribosomal protein S15, isoform B #### GJ19970 OS=Drosophila virilis GN=Dvir\GJ19970 PE=3 SV=1  #### RE08270p" type="string"/>
		<att name="ACC" value="A1ZAH8 B4LMF4 Q7JZW2" type="string"/>
		<att name="numPeptideSequencesInProteins" value="1" type="integer"/>
		<att name="conclusiveProtein" value="1" type="integer"/>
		<att name="numConnectedPeptideNodes" value="1" type="integer"/>
		<att name="UniprotKB" value="A1ZAH8 B4LMF4 Q7JZW2" type="string"/>
		<att name="numProteins" value="3" type="integer"/>
		<att name="GeneName" value="Dvir\GJ19970,RpS15" type="string"/>
		<att name="conclusiveProteinNode" value="1" type="integer"/>
		<att name="isFiltered" value="0" type="integer"/>
		<att name="ID" value="A1ZAH8_DROME B4LMF4_DROVI Q7JZW2_DROME" type="string"/>
		<att name="numPsmsInProtein" value="3" type="integer"/>
		<att name="Species" value="[Drosophila virilis, Drosophila melanogaster]" type="string"/>
		<att name="isProtein" value="1" type="integer"/>
		<graphics type="ELLIPSE" h="30" w="70" width="4" outline="#000000" fill="#ff66ff">
			<att name="NODE_TOOLTIP" value="&lt;html&gt;&lt;b&gt;Protein ACC(s):&lt;/b&gt;&lt;br&gt;A1ZAH8 B4LMF4 Q7JZW2&lt;br&gt;&lt;b&gt;Protein name(s):&lt;/b&gt;&lt;br&gt; Ribosomal protein S15, isoform B&lt;br&gt;GJ19970 OS=Drosophila virilis GN=Dvir\GJ19970 PE=3 SV=1 &lt;br&gt;RE08270p&lt;br&gt;&lt;b&gt;TAX:&lt;/b&gt; [Drosophila virilis, Drosophila melanogaster]&lt;br&gt;&lt;b&gt;Gene name:&lt;/b&gt; Dvir\GJ19970,RpS15&lt;/html&gt;" type="string"/>
			<att name="NODE_NESTED_NETWORK_IMAGE_VISIBLE" value="true" type="string"/>
			<att name="NODE_BORDER_STROKE" value="SOLID" type="string"/>
			<att name="NODE_SELECTED" value="false" type="string"/>
			<att name="NODE_TRANSPARENCY" value="255" type="string"/>
			<att name="NODE_LABEL_WIDTH" value="200" type="string"/>
			<att name="NODE_LABEL" value="A1ZAH8 B4LMF4 Q7JZW2" type="string"/>
			<att name="NODE_LABEL_FONT_SIZE" value="12" type="string"/>
			<att name="NODE_LABEL_TRANSPARENCY" value="255" type="string"/>
			<att name="NODE_LABEL_COLOR" value="#000000" type="string"/>
			<att name="NODE_VISIBLE" value="true" type="string"/>
			<att name="NODE_DEPTH" value="0.0" type="string"/>
			<att name="NODE_BORDER_TRANSPARENCY" value="255" type="string"/>
			<att name="NODE_LABEL_FONT_FACE" value="Dialog,plain,12" type="string"/>
			<att name="NODE_LABEL_TRANSPARENCY" value="255" type="string"/>
		</graphics>
	</node>
	<node id="TGAVAPITEK" label="TGAVAPITEK">
		<att name="numMSRuns" value="2" type="integer"/>
		<att name="numReplicates" value="2" type="integer"/>
		<att name="PCQ_ID" value="TGAVAPITEK" type="string"/>
		<att name="numConnectedProteinNodes" value="1" type="integer"/>
		<att name="numPeptideSequences" value="1" type="integer"/>
		<att name="PeptideSequences" value="TGAVAPITEK" type="string"/>
		<att name="significant" value="1" type="integer"/>
		<att name="numProteins" value="1" type="integer"/>
		<att name="ionCount" value="22" type="integer"/>
		<att name="Rc" value="-Infinity" type="real"/>
		<att name="numPsms" value="3" type="integer"/>
		<att name="Ri" value="NaN" type="real"/>
		<att name="lightIons" value="0" type="integer"/>
		<att name="uniquePeptide" value="1" type="integer"/>
		<att name="isFiltered" value="0" type="integer"/>
		<att name="finalRatio" value="-Infinity" type="real"/>
		<att name="heavyIons" value="22" type="integer"/>
		<att name="normHeavyIons" value="7.333333333333333" type="real"/>
		<att name="uniquePeptideNode" value="1" type="integer"/>
		<att name="normLightIons" value="0.0" type="real"/>
		<att name="isProtein" value="0" type="integer"/>
		<graphics type="ROUNDRECT" h="30" w="70" width="4" outline="#000000" fill="#0000ff">
			<att name="NODE_TOOLTIP" value="&lt;html&gt;TGAVAPITEK&lt;br&gt;1 Peptide sequences&lt;br&gt;3 PSMs&lt;br&gt;Shared by 1 protein Nodes&lt;br&gt;Shared by 1 proteins&lt;br&gt;Detected in 2 MS runs&lt;br&gt;Detected in 2 Replicates&lt;br&gt;Ion count ratio Rc = -Infinity = log2( (0) / (22/3) )&lt;br&gt;Individual peptides in the node:&lt;br&gt;TGAVAPITEK, 3 PSMs, Shared by 1 proteins, Detected in 2 MS Runs, Detected in 2 replicates, Rc = -Infinity&lt;br&gt;&lt;/html&gt;" type="string"/>
			<att name="NODE_NESTED_NETWORK_IMAGE_VISIBLE" value="true" type="string"/>
			<att name="NODE_BORDER_STROKE" value="SOLID" type="string"/>
			<att name="NODE_SELECTED" value="false" type="string"/>
			<att name="NODE_TRANSPARENCY" value="255" type="string"/>
			<att name="NODE_LABEL_WIDTH" value="200" type="string"/>
			<att name="NODE_LABEL" value="-Infinity*" type="string"/>
			<att name="NODE_LABEL_FONT_SIZE" value="12" type="string"/>
			<att name="NODE_LABEL_TRANSPARENCY" value="255" type="string"/>
			<att name="NODE_LABEL_COLOR" value="#000000" type="string"/>
			<att name="NODE_VISIBLE" value="true" type="string"/>
			<att name="NODE_DEPTH" value="0.0" type="string"/>
			<att name="NODE_BORDER_TRANSPARENCY" value="255" type="string"/>
			<att name="NODE_LABEL_FONT_FACE" value="Dialog,plain,12" type="string"/>
			<att name="NODE_LABEL_TRANSPARENCY" value="255" type="string"/>
		</graphics>
	</node>
	<node id="B4LVP9" label="B4LVP9">
		<att name="ProteinDescription" value="GJ23598 OS=Drosophila virilis GN=Dvir\GJ23598 PE=4 SV=1 " type="string"/>
		<att name="ACC" value="B4LVP9" type="string"/>
		<att name="numPeptideSequencesInProteins" value="1" type="integer"/>
		<att name="conclusiveProtein" value="1" type="integer"/>
		<att name="numConnectedPeptideNodes" value="1" type="integer"/>
		<att name="UniprotKB" value="B4LVP9" type="string"/>
		<att name="numProteins" value="1" type="integer"/>
		<att name="GeneName" value="Dvir\GJ23598" type="string"/>
		<att name="conclusiveProteinNode" value="1" type="integer"/>
		<att name="isFiltered" value="0" type="integer"/>
		<att name="ID" value="B4LVP9_DROVI" type="string"/>
		<att name="numPsmsInProtein" value="3" type="integer"/>
		<att name="Species" value="[Drosophila virilis]" type="string"/>
		<att name="isProtein" value="1" type="integer"/>
		<graphics type="ELLIPSE" h="30" w="70" width="4" outline="#000000" fill="#00cc66">
			<att name="NODE_TOOLTIP" value="&lt;html&gt;&lt;b&gt;Protein ACC(s):&lt;/b&gt;&lt;br&gt;B4LVP9&lt;br&gt;&lt;b&gt;Protein name(s):&lt;/b&gt;&lt;br&gt; GJ23598 OS=Drosophila virilis GN=Dvir\GJ23598 PE=4 SV=1 &lt;br&gt;&lt;b&gt;TAX:&lt;/b&gt; [Drosophila virilis]&lt;br&gt;&lt;b&gt;Gene name:&lt;/b&gt; Dvir\GJ23598&lt;/html&gt;" type="string"/>
			<att name="NODE_NESTED_NETWORK_IMAGE_VISIBLE" value="true" type="string"/>
			<att name="NODE_BORDER_STROKE" value="SOLID" type="string"/>
			<att name="NODE_SELECTED" value="false" type="string"/>
			<att name="NODE_TRANSPARENCY" value="255" type="string"/>
			<att name="NODE_LABEL_WIDTH" value="200" type="string"/>
			<att name="NODE_LABEL" value="B4LVP9" type="string"/>
			<att name="NODE_LABEL_FONT_SIZE" value="12" type="string"/>
			<att name="NODE_LABEL_TRANSPARENCY" value="255" type="string"/>
			<att name="NODE_LABEL_COLOR" value="#000000" type="string"/>
			<att name="NODE_VISIBLE" value="true" type="string"/>
			<att name="NODE_DEPTH" value="0.0" type="string"/>
			<att name="NODE_BORDER_TRANSPARENCY" value="255" type="string"/>
			<att name="NODE_LABEL_FONT_FACE" value="Dialog,plain,12" type="string"/>
			<att name="NODE_LABEL_TRANSPARENCY" value="255" type="string"/>
		</graphics>
	</node>
	<node id="APNMFQTRQIGK" label="APNMFQTRQIGK">
		<att name="numMSRuns" value="3" type="integer"/>
		<att name="numReplicates" value="3" type="integer"/>
		<att name="PCQ_ID" value="APNMFQTRQIGK" type="string"/>
		<att name="numConnectedProteinNodes" value="1" type="integer"/>
		<att name="numPeptideSequences" value="1" type="integer"/>
		<att name="PeptideSequences" value="APNMFQTRQIGK" type="string"/>
		<att name="significant" value="0" type="integer"/>
		<att name="numProteins" value="2" type="integer"/>
		<att name="ionCount" value="20" type="integer"/>
		<att name="Rc" value="-0.8930847960834879" type="real"/>
		<att name="numPsms" value="6" type="integer"/>
		<att name="Ri" value="NaN" type="real"/>
		<att name="lightIons" value="7" type="integer"/>
		<att name="uniquePeptide" value="0" type="integer"/>
		<att name="isFiltered" value="0" type="integer"/>
		<att name="finalRatio" value="-0.8930847960834879" type="real"/>
		<att name="heavyIons" value="13" type="integer"/>
		<att name="normHeavyIons" value="2.1666666666666665" type="real"/>
		<att name="uniquePeptideNode" value="1" type="integer"/>
		<att name="normLightIons" value="1.1666666666666667" type="real"/>
		<att name="isProtein" value="0" type="integer"/>
		<graphics type="ROUNDRECT" h="30" w="70" width="4" outline="#000000" fill="#ffffff">
			<att name="NODE_TOOLTIP" value="&lt;html&gt;APNMFQTRQIGK&lt;br&gt;1 Peptide sequences&lt;br&gt;6 PSMs&lt;br&gt;Shared by 1 protein Nodes&lt;br&gt;Shared by 2 proteins&lt;br&gt;Detected in 3 MS runs&lt;br&gt;Detected in 3 Replicates&lt;br&gt;Ion count ratio Rc = -0.9 = log2( (7/6) / (13/6) )&lt;br&gt;Individual peptides in the node:&lt;br&gt;APNMFQTRQIGK, 6 PSMs, Shared by 2 proteins, Detected in 3 MS Runs, Detected in 3 replicates, Rc = -0.8930847960834882&lt;br&gt;&lt;/html&gt;" type="string"/>
			<att name="NODE_NESTED_NETWORK_IMAGE_VISIBLE" value="true" type="string"/>
			<att name="NODE_BORDER_STROKE" value="SOLID" type="string"/>
			<att name="NODE_SELECTED" value="false" type="string"/>
			<att name="NODE_TRANSPARENCY" value="255" type="string"/>
			<att name="NODE_LABEL_WIDTH" value="200" type="string"/>
			<att name="NODE_LABEL" value="-0.9" type="string"/>
			<att name="NODE_LABEL_FONT_SIZE" value="12" type="string"/>
			<att name="NODE_LABEL_TRANSPARENCY" value="255" type="string"/>
			<att name="NODE_LABEL_COLOR" value="#000000" type="string"/>
			<att name="NODE_VISIBLE" value="true" type="string"/>
			<att name="NODE_DEPTH" value="0.0" type="string"/>
			<att name="NODE_BORDER_TRANSPARENCY" value="255" type="string"/>
			<att name="NODE_LABEL_FONT_FACE" value="Dialog,plain,12" type="string"/>
			<att name="NODE_LABEL_TRANSPARENCY" value="255" type="string"/>
		</graphics>
	</node>
	<node id="GRVFEVSLADLQK" label="GRVFEVSLADLQK">
		<att name="numMSRuns" value="5" type="integer"/>
		<att name="numReplicates" value="5" type="integer"/>
		<att name="PCQ_ID" value="GRVFEVSLADLQK" type="string"/>
		<att name="numConnectedProteinNodes" value="1" type="integer"/>
		<att name="numPeptideSequences" value="1" type="integer"/>
		<att name="PeptideSequences" value="GRVFEVSLADLQK" type="string"/>
		<att name="significant" value="0" type="integer"/>
		<att name="numProteins" value="2" type="integer"/>
		<att name="ionCount" value="44" type="integer"/>
		<att name="Rc" value="-0.8073549220576043" type="real"/>
		<att name="numPsms" value="8" type="integer"/>
		<att name="Ri" value="NaN" type="real"/>
		<att name="lightIons" value="16" type="integer"/>
		<att name="uniquePeptide" value="0" type="integer"/>
		<att name="isFiltered" value="0" type="integer"/>
		<att name="finalRatio" value="-0.8073549220576043" type="real"/>
		<att name="heavyIons" value="28" type="integer"/>
		<att name="normHeavyIons" value="3.5" type="real"/>
		<att name="uniquePeptideNode" value="1" type="integer"/>
		<att name="normLightIons" value="2.0" type="real"/>
		<att name="isProtein" value="0" type="integer"/>
		<graphics type="ROUNDRECT" h="30" w="70" width="4" outline="#000000" fill="#ffffff">
			<att name="NODE_TOOLTIP" value="&lt;html&gt;GRVFEVSLADLQK&lt;br&gt;1 Peptide sequences&lt;br&gt;8 PSMs&lt;br&gt;Shared by 1 protein Nodes&lt;br&gt;Shared by 2 proteins&lt;br&gt;Detected in 5 MS runs&lt;br&gt;Detected in 5 Replicates&lt;br&gt;Ion count ratio Rc = -0.8 = log2( (16/8) / (28/8) )&lt;br&gt;Individual peptides in the node:&lt;br&gt;GRVFEVSLADLQK, 8 PSMs, Shared by 2 proteins, Detected in 5 MS Runs, Detected in 5 replicates, Rc = -0.8073549220576043&lt;br&gt;&lt;/html&gt;" type="string"/>
			<att name="NODE_NESTED_NETWORK_IMAGE_VISIBLE" value="true" type="string"/>
			<att name="NODE_BORDER_STROKE" value="SOLID" type="string"/>
			<att name="NODE_SELECTED" value="false" type="string"/>
			<att name="NODE_TRANSPARENCY" value="255" type="string"/>
			<att name="NODE_LABEL_WIDTH" value="200" type="string"/>
			<att name="NODE_LABEL" value="-0.8" type="string"/>
			<att name="NODE_LABEL_FONT_SIZE" value="12" type="string"/>
			<att name="NODE_LABEL_TRANSPARENCY" value="255" type="string"/>
			<att name="NODE_LABEL_COLOR" value="#000000" type="string"/>
			<att name="NODE_VISIBLE" value="true" type="string"/>
			<att name="NODE_DEPTH" value="0.0" type="string"/>
			<att name="NODE_BORDER_TRANSPARENCY" value="255" type="string"/>
			<att name="NODE_LABEL_FONT_FACE" value="Dialog,plain,12" type="string"/>
			<att name="NODE_LABEL_TRANSPARENCY" value="255" type="string"/>
		</graphics>
	</node>
	<node id="B4MEW8 P55830" label="B4MEW8 P55830">
		<att name="ProteinDescription" value="40S ribosomal protein S3a #### 40S ribosomal protein S3a OS=Drosophila melanogaster GN=RpS3A PE=1 SV=4 " type="string"/>
		<att name="ACC" value="B4MEW8 P55830" type="string"/>
		<att name="numPeptideSequencesInProteins" value="2" type="integer"/>
		<att name="conclusiveProtein" value="0" type="integer"/>
		<att name="numConnectedPeptideNodes" value="2" type="integer"/>
		<att name="UniprotKB" value="B4MEW8 P55830" type="string"/>
		<att name="numProteins" value="2" type="integer"/>
		<att name="GeneName" value="RpS3A" type="string"/>
		<att name="conclusiveProteinNode" value="1" type="integer"/>
		<att name="isFiltered" value="0" type="integer"/>
		<att name="ID" value="RS3A_DROVI RS3A_DROME" type="string"/>
		<att name="numPsmsInProtein" value="14" type="integer"/>
		<att name="Species" value="[Drosophila virilis, Drosophila melanogaster]" type="string"/>
		<att name="isProtein" value="1" type="integer"/>
		<graphics type="ELLIPSE" h="30" w="70" width="4" outline="#000000" fill="#ff66ff">
			<att name="NODE_TOOLTIP" value="&lt;html&gt;&lt;b&gt;Protein ACC(s):&lt;/b&gt;&lt;br&gt;B4MEW8 P55830&lt;br&gt;&lt;b&gt;Protein name(s):&lt;/b&gt;&lt;br&gt; 40S ribosomal protein S3a&lt;br&gt;40S ribosomal protein S3a OS=Drosophila melanogaster GN=RpS3A PE=1 SV=4 &lt;br&gt;&lt;b&gt;TAX:&lt;/b&gt; [Drosophila virilis, Drosophila melanogaster]&lt;br&gt;&lt;b&gt;Gene name:&lt;/b&gt; RpS3A&lt;/html&gt;" type="string"/>
			<att name="NODE_NESTED_NETWORK_IMAGE_VISIBLE" value="true" type="string"/>
			<att name="NODE_BORDER_STROKE" value="SOLID" type="string"/>
			<att name="NODE_SELECTED" value="false" type="string"/>
			<att name="NODE_TRANSPARENCY" value="255" type="string"/>
			<att name="NODE_LABEL_WIDTH" value="200" type="string"/>
			<att name="NODE_LABEL" value="B4MEW8 P55830" type="string"/>
			<att name="NODE_LABEL_FONT_SIZE" value="12" type="string"/>
			<att name="NODE_LABEL_TRANSPARENCY" value="255" type="string"/>
			<att name="NODE_LABEL_COLOR" value="#000000" type="string"/>
			<att name="NODE_VISIBLE" value="true" type="string"/>
			<att name="NODE_DEPTH" value="0.0" type="string"/>
			<att name="NODE_BORDER_TRANSPARENCY" value="255" type="string"/>
			<att name="NODE_LABEL_FONT_FACE" value="Dialog,plain,12" type="string"/>
			<att name="NODE_LABEL_TRANSPARENCY" value="255" type="string"/>
		</graphics>
	</node>
	<node id="REELSNILTQLRK" label="REELSNILTQLRK">
		<att name="numMSRuns" value="6" type="integer"/>
		<att name="numReplicates" value="6" type="integer"/>
		<att name="PCQ_ID" value="REELSNILTQLRK" type="string"/>
		<att name="numConnectedProteinNodes" value="1" type="integer"/>
		<att name="numPeptideSequences" value="1" type="integer"/>
		<att name="PeptideSequences" value="REELSNILTQLRK" type="string"/>
		<att name="significant" value="1" type="integer"/>
		<att name="numProteins" value="2" type="integer"/>
		<att name="ionCount" value="41" type="integer"/>
		<att name="Rc" value="Infinity" type="real"/>
		<att name="numPsms" value="12" type="integer"/>
		<att name="Ri" value="NaN" type="real"/>
		<att name="lightIons" value="41" type="integer"/>
		<att name="uniquePeptide" value="0" type="integer"/>
		<att name="isFiltered" value="0" type="integer"/>
		<att name="finalRatio" value="Infinity" type="real"/>
		<att name="heavyIons" value="0" type="integer"/>
		<att name="normHeavyIons" value="0.0" type="real"/>
		<att name="uniquePeptideNode" value="1" type="integer"/>
		<att name="normLightIons" value="3.4166666666666665" type="real"/>
		<att name="isProtein" value="0" type="integer"/>
		<graphics type="ROUNDRECT" h="30" w="70" width="4" outline="#000000" fill="#ff0000">
			<att name="NODE_TOOLTIP" value="&lt;html&gt;REELSNILTQLRK&lt;br&gt;1 Peptide sequences&lt;br&gt;12 PSMs&lt;br&gt;Shared by 1 protein Nodes&lt;br&gt;Shared by 2 proteins&lt;br&gt;Detected in 6 MS runs&lt;br&gt;Detected in 6 Replicates&lt;br&gt;Ion count ratio Rc = Infinity = log2( (41/12) / (0) )&lt;br&gt;Individual peptides in the node:&lt;br&gt;REELSNILTQLRK, 12 PSMs, Shared by 2 proteins, Detected in 6 MS Runs, Detected in 6 replicates, Rc = Infinity&lt;br&gt;&lt;/html&gt;" type="string"/>
			<att name="NODE_NESTED_NETWORK_IMAGE_VISIBLE" value="true" type="string"/>
			<att name="NODE_BORDER_STROKE" value="SOLID" type="string"/>
			<att name="NODE_SELECTED" value="false" type="string"/>
			<att name="NODE_TRANSPARENCY" value="255" type="string"/>
			<att name="NODE_LABEL_WIDTH" value="200" type="string"/>
			<att name="NODE_LABEL" value="Infinity*" type="string"/>
			<att name="NODE_LABEL_FONT_SIZE" value="12" type="string"/>
			<att name="NODE_LABEL_TRANSPARENCY" value="255" type="string"/>
			<att name="NODE_LABEL_COLOR" value="#000000" type="string"/>
			<att name="NODE_VISIBLE" value="true" type="string"/>
			<att name="NODE_DEPTH" value="0.0" type="string"/>
			<att name="NODE_BORDER_TRANSPARENCY" value="255" type="string"/>
			<att name="NODE_LABEL_FONT_FACE" value="Dialog,plain,12" type="string"/>
			<att name="NODE_LABEL_TRANSPARENCY" value="255" type="string"/>
		</graphics>
	</node>
	<node id="B4MEG0 P49630" label="B4MEG0 P49630">
		<att name="ProteinDescription" value="60S ribosomal protein L36 OS=Drosophila virilis GN=Dvir\GJ14783 PE=3 SV=1  #### 60S ribosomal protein L36" type="string"/>
		<att name="ACC" value="B4MEG0 P49630" type="string"/>
		<att name="numPeptideSequencesInProteins" value="1" type="integer"/>
		<att name="conclusiveProtein" value="1" type="integer"/>
		<att name="numConnectedPeptideNodes" value="1" type="integer"/>
		<att name="UniprotKB" value="B4MEG0 P49630" type="string"/>
		<att name="numProteins" value="2" type="integer"/>
		<att name="GeneName" value="Dvir\GJ14783,RpL36" type="string"/>
		<att name="conclusiveProteinNode" value="1" type="integer"/>
		<att name="isFiltered" value="0" type="integer"/>
		<att name="ID" value="B4MEG0_DROVI RL36_DROME" type="string"/>
		<att name="numPsmsInProtein" value="12" type="integer"/>
		<att name="Species" value="[Drosophila virilis, Drosophila melanogaster]" type="string"/>
		<att name="isProtein" value="1" type="integer"/>
		<graphics type="ELLIPSE" h="30" w="70" width="4" outline="#000000" fill="#ff66ff">
			<att name="NODE_TOOLTIP" value="&lt;html&gt;&lt;b&gt;Protein ACC(s):&lt;/b&gt;&lt;br&gt;B4MEG0 P49630&lt;br&gt;&lt;b&gt;Protein name(s):&lt;/b&gt;&lt;br&gt; 60S ribosomal protein L36 OS=Drosophila virilis GN=Dvir\GJ14783 PE=3 SV=1 &lt;br&gt;60S ribosomal protein L36&lt;br&gt;&lt;b&gt;TAX:&lt;/b&gt; [Drosophila virilis, Drosophila melanogaster]&lt;br&gt;&lt;b&gt;Gene name:&lt;/b&gt; Dvir\GJ14783,RpL36&lt;/html&gt;" type="string"/>
			<att name="NODE_NESTED_NETWORK_IMAGE_VISIBLE" value="true" type="string"/>
			<att name="NODE_BORDER_STROKE" value="SOLID" type="string"/>
			<att name="NODE_SELECTED" value="false" type="string"/>
			<att name="NODE_TRANSPARENCY" value="255" type="string"/>
			<att name="NODE_LABEL_WIDTH" value="200" type="string"/>
			<att name="NODE_LABEL" value="B4MEG0 P49630" type="string"/>
			<att name="NODE_LABEL_FONT_SIZE" value="12" type="string"/>
			<att name="NODE_LABEL_TRANSPARENCY" value="255" type="string"/>
			<att name="NODE_LABEL_COLOR" value="#000000" type="string"/>
			<att name="NODE_VISIBLE" value="true" type="string"/>
			<att name="NODE_DEPTH" value="0.0" type="string"/>
			<att name="NODE_BORDER_TRANSPARENCY" value="255" type="string"/>
			<att name="NODE_LABEL_FONT_FACE" value="Dialog,plain,12" type="string"/>
			<att name="NODE_LABEL_TRANSPARENCY" value="255" type="string"/>
		</graphics>
	</node>
	<node id="DYGEETPALDVVK" label="DYGEETPALDVVK">
		<att name="numMSRuns" value="5" type="integer"/>
		<att name="numReplicates" value="5" type="integer"/>
		<att name="PCQ_ID" value="DYGEETPALDVVK" type="string"/>
		<att name="numConnectedProteinNodes" value="1" type="integer"/>
		<att name="numPeptideSequences" value="1" type="integer"/>
		<att name="PeptideSequences" value="DYGEETPALDVVK" type="string"/>
		<att name="significant" value="1" type="integer"/>
		<att name="numProteins" value="1" type="integer"/>
		<att name="ionCount" value="64" type="integer"/>
		<att name="Rc" value="-Infinity" type="real"/>
		<att name="numPsms" value="9" type="integer"/>
		<att name="Ri" value="NaN" type="real"/>
		<att name="lightIons" value="0" type="integer"/>
		<att name="uniquePeptide" value="1" type="integer"/>
		<att name="isFiltered" value="0" type="integer"/>
		<att name="finalRatio" value="-Infinity" type="real"/>
		<att name="heavyIons" value="64" type="integer"/>
		<att name="normHeavyIons" value="7.111111111111111" type="real"/>
		<att name="uniquePeptideNode" value="1" type="integer"/>
		<att name="normLightIons" value="0.0" type="real"/>
		<att name="isProtein" value="0" type="integer"/>
		<graphics type="ROUNDRECT" h="30" w="70" width="4" outline="#000000" fill="#0000ff">
			<att name="NODE_TOOLTIP" value="&lt;html&gt;DYGEETPALDVVK&lt;br&gt;1 Peptide sequences&lt;br&gt;9 PSMs&lt;br&gt;Shared by 1 protein Nodes&lt;br&gt;Shared by 1 proteins&lt;br&gt;Detected in 5 MS runs&lt;br&gt;Detected in 5 Replicates&lt;br&gt;Ion count ratio Rc = -Infinity = log2( (0) / (64/9) )&lt;br&gt;Individual peptides in the node:&lt;br&gt;DYGEETPALDVVK, 9 PSMs, Shared by 1 proteins, Detected in 5 MS Runs, Detected in 5 replicates, Rc = -Infinity&lt;br&gt;&lt;/html&gt;" type="string"/>
			<att name="NODE_NESTED_NETWORK_IMAGE_VISIBLE" value="true" type="string"/>
			<att name="NODE_BORDER_STROKE" value="SOLID" type="string"/>
			<att name="NODE_SELECTED" value="false" type="string"/>
			<att name="NODE_TRANSPARENCY" value="255" type="string"/>
			<att name="NODE_LABEL_WIDTH" value="200" type="string"/>
			<att name="NODE_LABEL" value="-Infinity*" type="string"/>
			<att name="NODE_LABEL_FONT_SIZE" value="12" type="string"/>
			<att name="NODE_LABEL_TRANSPARENCY" value="255" type="string"/>
			<att name="NODE_LABEL_COLOR" value="#000000" type="string"/>
			<att name="NODE_VISIBLE" value="true" type="string"/>
			<att name="NODE_DEPTH" value="0.0" type="string"/>
			<att name="NODE_BORDER_TRANSPARENCY" value="255" type="string"/>
			<att name="NODE_LABEL_FONT_FACE" value="Dialog,plain,12" type="string"/>
			<att name="NODE_LABEL_TRANSPARENCY" value="255" type="string"/>
		</graphics>
	</node>
	<node id="B4LBH1" label="B4LBH1">
		<att name="ProteinDescription" value="40S ribosomal protein S12 OS=Drosophila virilis GN=Dvir\GJ11353 PE=3 SV=1 " type="string"/>
		<att name="ACC" value="B4LBH1" type="string"/>
		<att name="numPeptideSequencesInProteins" value="1" type="integer"/>
		<att name="conclusiveProtein" value="1" type="integer"/>
		<att name="numConnectedPeptideNodes" value="1" type="integer"/>
		<att name="UniprotKB" value="B4LBH1" type="string"/>
		<att name="numProteins" value="1" type="integer"/>
		<att name="Classification2Case" value="" type="string"/>
		<att name="GeneName" value="Dvir\GJ11353" type="string"/>
		<att name="conclusiveProteinNode" value="1" type="integer"/>
		<att name="isFiltered" value="0" type="integer"/>
		<att name="ID" value="B4LBH1_DROVI" type="string"/>
		<att name="numPsmsInProtein" value="9" type="integer"/>
		<att name="Species" value="[Drosophila virilis]" type="string"/>
		<att name="isProtein" value="1" type="integer"/>
		<graphics type="ELLIPSE" h="30" w="70" width="4" outline="#000000" fill="#00cc66">
			<att name="NODE_TOOLTIP" value="&lt;html&gt;&lt;b&gt;Protein ACC(s):&lt;/b&gt;&lt;br&gt;B4LBH1&lt;br&gt;&lt;b&gt;Protein name(s):&lt;/b&gt;&lt;br&gt; 40S ribosomal protein S12 OS=Drosophila virilis GN=Dvir\GJ11353 PE=3 SV=1 &lt;br&gt;&lt;b&gt;Classification case(s):&lt;/b&gt;&lt;br&gt;&lt;br&gt;&lt;b&gt;TAX:&lt;/b&gt; [Drosophila virilis]&lt;br&gt;&lt;b&gt;Gene name:&lt;/b&gt; Dvir\GJ11353&lt;/html&gt;" type="string"/>
			<att name="NODE_NESTED_NETWORK_IMAGE_VISIBLE" value="true" type="string"/>
			<att name="NODE_BORDER_STROKE" value="SOLID" type="string"/>
			<att name="NODE_SELECTED" value="false" type="string"/>
			<att name="NODE_TRANSPARENCY" value="255" type="string"/>
			<att name="NODE_LABEL_WIDTH" value="200" type="string"/>
			<att name="NODE_LABEL" value="B4LBH1" type="string"/>
			<att name="NODE_LABEL_FONT_SIZE" value="12" type="string"/>
			<att name="NODE_LABEL_TRANSPARENCY" value="255" type="string"/>
			<att name="NODE_LABEL_COLOR" value="#000000" type="string"/>
			<att name="NODE_VISIBLE" value="true" type="string"/>
			<att name="NODE_DEPTH" value="0.0" type="string"/>
			<att name="NODE_BORDER_TRANSPARENCY" value="255" type="string"/>
			<att name="NODE_LABEL_FONT_FACE" value="Dialog,plain,12" type="string"/>
			<att name="NODE_LABEL_TRANSPARENCY" value="255" type="string"/>
		</graphics>
	</node>
	<node id="P80455" label="P80455">
		<att name="ProteinDescription" value="40S ribosomal protein S12 OS=Drosophila melanogaster GN=RpS12 PE=1 SV=2 " type="string"/>
		<att name="ACC" value="P80455" type="string"/>
		<att name="numPeptideSequencesInProteins" value="1" type="integer"/>
		<att name="conclusiveProtein" value="1" type="integer"/>
		<att name="numConnectedPeptideNodes" value="1" type="integer"/>
		<att name="UniprotKB" value="P80455" type="string"/>
		<att name="numProteins" value="1" type="integer"/>
		<att name="Classification2Case" value="" type="string"/>
		<att name="GeneName" value="RpS12" type="string"/>
		<att name="conclusiveProteinNode" value="1" type="integer"/>
		<att name="isFiltered" value="0" type="integer"/>
		<att name="ID" value="RS12_DROME" type="string"/>
		<att name="numPsmsInProtein" value="8" type="integer"/>
		<att name="Species" value="[Drosophila melanogaster]" type="string"/>
		<att name="isProtein" value="1" type="integer"/>
		<graphics type="ELLIPSE" h="30" w="70" width="4" outline="#000000" fill="#0080ff">
			<att name="NODE_TOOLTIP" value="&lt;html&gt;&lt;b&gt;Protein ACC(s):&lt;/b&gt;&lt;br&gt;P80455&lt;br&gt;&lt;b&gt;Protein name(s):&lt;/b&gt;&lt;br&gt; 40S ribosomal protein S12 OS=Drosophila melanogaster GN=RpS12 PE=1 SV=2 &lt;br&gt;&lt;b&gt;Classification case(s):&lt;/b&gt;&lt;br&gt;&lt;br&gt;&lt;b&gt;TAX:&lt;/b&gt; [Drosophila melanogaster]&lt;br&gt;&lt;b&gt;Gene name:&lt;/b&gt; RpS12&lt;/html&gt;" type="string"/>
			<att name="NODE_NESTED_NETWORK_IMAGE_VISIBLE" value="true" type="string"/>
			<att name="NODE_BORDER_STROKE" value="SOLID" type="string"/>
			<att name="NODE_SELECTED" value="false" type="string"/>
			<att name="NODE_TRANSPARENCY" value="255" type="string"/>
			<att name="NODE_LABEL_WIDTH" value="200" type="string"/>
			<att name="NODE_LABEL" value="P80455" type="string"/>
			<att name="NODE_LABEL_FONT_SIZE" value="12" type="string"/>
			<att name="NODE_LABEL_TRANSPARENCY" value="255" type="string"/>
			<att name="NODE_LABEL_COLOR" value="#000000" type="string"/>
			<att name="NODE_VISIBLE" value="true" type="string"/>
			<att name="NODE_DEPTH" value="0.0" type="string"/>
			<att name="NODE_BORDER_TRANSPARENCY" value="255" type="string"/>
			<att name="NODE_LABEL_FONT_FACE" value="Dialog,plain,12" type="string"/>
			<att name="NODE_LABEL_TRANSPARENCY" value="255" type="string"/>
		</graphics>
	</node>
	<node id="DFGEETPALDVVK" label="DFGEETPALDVVK">
		<att name="numMSRuns" value="6" type="integer"/>
		<att name="numReplicates" value="6" type="integer"/>
		<att name="PCQ_ID" value="DFGEETPALDVVK" type="string"/>
		<att name="numConnectedProteinNodes" value="1" type="integer"/>
		<att name="numPeptideSequences" value="1" type="integer"/>
		<att name="PeptideSequences" value="DFGEETPALDVVK" type="string"/>
		<att name="significant" value="0" type="integer"/>
		<att name="numProteins" value="1" type="integer"/>
		<att name="ionCount" value="52" type="integer"/>
		<att name="Rc" value="5.672425341971496" type="real"/>
		<att name="numPsms" value="8" type="integer"/>
		<att name="Ri" value="NaN" type="real"/>
		<att name="lightIons" value="51" type="integer"/>
		<att name="uniquePeptide" value="1" type="integer"/>
		<att name="isFiltered" value="0" type="integer"/>
		<att name="finalRatio" value="5.672425341971496" type="real"/>
		<att name="heavyIons" value="1" type="integer"/>
		<att name="normHeavyIons" value="0.125" type="real"/>
		<att name="uniquePeptideNode" value="1" type="integer"/>
		<att name="normLightIons" value="6.375" type="real"/>
		<att name="isProtein" value="0" type="integer"/>
		<graphics type="ROUNDRECT" h="30" w="70" width="4" outline="#000000" fill="#ffffff">
			<att name="NODE_TOOLTIP" value="&lt;html&gt;DFGEETPALDVVK&lt;br&gt;1 Peptide sequences&lt;br&gt;8 PSMs&lt;br&gt;Shared by 1 protein Nodes&lt;br&gt;Shared by 1 proteins&lt;br&gt;Detected in 6 MS runs&lt;br&gt;Detected in 6 Replicates&lt;br&gt;Ion count ratio Rc = 5.7 = log2( (51/8) / (1/8) )&lt;br&gt;Individual peptides in the node:&lt;br&gt;DFGEETPALDVVK, 8 PSMs, Shared by 1 proteins, Detected in 6 MS Runs, Detected in 6 replicates, Rc = 5.672425341971496&lt;br&gt;&lt;/html&gt;" type="string"/>
			<att name="NODE_NESTED_NETWORK_IMAGE_VISIBLE" value="true" type="string"/>
			<att name="NODE_BORDER_STROKE" value="SOLID" type="string"/>
			<att name="NODE_SELECTED" value="false" type="string"/>
			<att name="NODE_TRANSPARENCY" value="255" type="string"/>
			<att name="NODE_LABEL_WIDTH" value="200" type="string"/>
			<att name="NODE_LABEL" value="5.7" type="string"/>
			<att name="NODE_LABEL_FONT_SIZE" value="12" type="string"/>
			<att name="NODE_LABEL_TRANSPARENCY" value="255" type="string"/>
			<att name="NODE_LABEL_COLOR" value="#000000" type="string"/>
			<att name="NODE_VISIBLE" value="true" type="string"/>
			<att name="NODE_DEPTH" value="0.0" type="string"/>
			<att name="NODE_BORDER_TRANSPARENCY" value="255" type="string"/>
			<att name="NODE_LABEL_FONT_FACE" value="Dialog,plain,12" type="string"/>
			<att name="NODE_LABEL_TRANSPARENCY" value="255" type="string"/>
		</graphics>
	</node>
	<node id="NELLNLRVAK" label="NELLNLRVAK">
		<att name="numMSRuns" value="6" type="integer"/>
		<att name="numReplicates" value="6" type="integer"/>
		<att name="PCQ_ID" value="NELLNLRVAK" type="string"/>
		<att name="numConnectedProteinNodes" value="1" type="integer"/>
		<att name="numPeptideSequences" value="1" type="integer"/>
		<att name="PeptideSequences" value="NELLNLRVAK" type="string"/>
		<att name="significant" value="0" type="integer"/>
		<att name="numProteins" value="1" type="integer"/>
		<att name="ionCount" value="41" type="integer"/>
		<att name="Rc" value="-5.321928094887363" type="real"/>
		<att name="numPsms" value="12" type="integer"/>
		<att name="Ri" value="NaN" type="real"/>
		<att name="lightIons" value="1" type="integer"/>
		<att name="uniquePeptide" value="1" type="integer"/>
		<att name="isFiltered" value="0" type="integer"/>
		<att name="finalRatio" value="-5.321928094887363" type="real"/>
		<att name="heavyIons" value="40" type="integer"/>
		<att name="normHeavyIons" value="3.3333333333333335" type="real"/>
		<att name="uniquePeptideNode" value="1" type="integer"/>
		<att name="normLightIons" value="0.08333333333333333" type="real"/>
		<att name="isProtein" value="0" type="integer"/>
		<graphics type="ROUNDRECT" h="30" w="70" width="4" outline="#000000" fill="#ffffff">
			<att name="NODE_TOOLTIP" value="&lt;html&gt;NELLNLRVAK&lt;br&gt;1 Peptide sequences&lt;br&gt;12 PSMs&lt;br&gt;Shared by 1 protein Nodes&lt;br&gt;Shared by 1 proteins&lt;br&gt;Detected in 6 MS runs&lt;br&gt;Detected in 6 Replicates&lt;br&gt;Ion count ratio Rc = -5.3 = log2( (1/12) / (40/12) )&lt;br&gt;Individual peptides in the node:&lt;br&gt;NELLNLRVAK, 12 PSMs, Shared by 1 proteins, Detected in 6 MS Runs, Detected in 6 replicates, Rc = -5.321928094887363&lt;br&gt;&lt;/html&gt;" type="string"/>
			<att name="NODE_NESTED_NETWORK_IMAGE_VISIBLE" value="true" type="string"/>
			<att name="NODE_BORDER_STROKE" value="SOLID" type="string"/>
			<att name="NODE_SELECTED" value="false" type="string"/>
			<att name="NODE_TRANSPARENCY" value="255" type="string"/>
			<att name="NODE_LABEL_WIDTH" value="200" type="string"/>
			<att name="NODE_LABEL" value="-5.3" type="string"/>
			<att name="NODE_LABEL_FONT_SIZE" value="12" type="string"/>
			<att name="NODE_LABEL_TRANSPARENCY" value="255" type="string"/>
			<att name="NODE_LABEL_COLOR" value="#000000" type="string"/>
			<att name="NODE_VISIBLE" value="true" type="string"/>
			<att name="NODE_DEPTH" value="0.0" type="string"/>
			<att name="NODE_BORDER_TRANSPARENCY" value="255" type="string"/>
			<att name="NODE_LABEL_FONT_FACE" value="Dialog,plain,12" type="string"/>
			<att name="NODE_LABEL_TRANSPARENCY" value="255" type="string"/>
		</graphics>
	</node>
	<node id="B4M807" label="B4M807">
		<att name="ProteinDescription" value="GJ16713 OS=Drosophila virilis GN=Dvir\GJ16713 PE=3 SV=1 " type="string"/>
		<att name="ACC" value="B4M807" type="string"/>
		<att name="numPeptideSequencesInProteins" value="1" type="integer"/>
		<att name="conclusiveProtein" value="1" type="integer"/>
		<att name="numConnectedPeptideNodes" value="1" type="integer"/>
		<att name="UniprotKB" value="B4M807" type="string"/>
		<att name="numProteins" value="1" type="integer"/>
		<att name="GeneName" value="Dvir\GJ16713" type="string"/>
		<att name="conclusiveProteinNode" value="1" type="integer"/>
		<att name="isFiltered" value="0" type="integer"/>
		<att name="ID" value="B4M807_DROVI" type="string"/>
		<att name="numPsmsInProtein" value="12" type="integer"/>
		<att name="Species" value="[Drosophila virilis]" type="string"/>
		<att name="isProtein" value="1" type="integer"/>
		<graphics type="ELLIPSE" h="30" w="70" width="4" outline="#000000" fill="#00cc66">
			<att name="NODE_TOOLTIP" value="&lt;html&gt;&lt;b&gt;Protein ACC(s):&lt;/b&gt;&lt;br&gt;B4M807&lt;br&gt;&lt;b&gt;Protein name(s):&lt;/b&gt;&lt;br&gt; GJ16713 OS=Drosophila virilis GN=Dvir\GJ16713 PE=3 SV=1 &lt;br&gt;&lt;b&gt;TAX:&lt;/b&gt; [Drosophila virilis]&lt;br&gt;&lt;b&gt;Gene name:&lt;/b&gt; Dvir\GJ16713&lt;/html&gt;" type="string"/>
			<att name="NODE_NESTED_NETWORK_IMAGE_VISIBLE" value="true" type="string"/>
			<att name="NODE_BORDER_STROKE" value="SOLID" type="string"/>
			<att name="NODE_SELECTED" value="false" type="string"/>
			<att name="NODE_TRANSPARENCY" value="255" type="string"/>
			<att name="NODE_LABEL_WIDTH" value="200" type="string"/>
			<att name="NODE_LABEL" value="B4M807" type="string"/>
			<att name="NODE_LABEL_FONT_SIZE" value="12" type="string"/>
			<att name="NODE_LABEL_TRANSPARENCY" value="255" type="string"/>
			<att name="NODE_LABEL_COLOR" value="#000000" type="string"/>
			<att name="NODE_VISIBLE" value="true" type="string"/>
			<att name="NODE_DEPTH" value="0.0" type="string"/>
			<att name="NODE_BORDER_TRANSPARENCY" value="255" type="string"/>
			<att name="NODE_LABEL_FONT_FACE" value="Dialog,plain,12" type="string"/>
			<att name="NODE_LABEL_TRANSPARENCY" value="255" type="string"/>
		</graphics>
	</node>
	<node id="LAQTGSVDK" label="LAQTGSVDK">
		<att name="numMSRuns" value="1" type="integer"/>
		<att name="numReplicates" value="1" type="integer"/>
		<att name="PCQ_ID" value="LAQTGSVDK" type="string"/>
		<att name="numConnectedProteinNodes" value="1" type="integer"/>
		<att name="numPeptideSequences" value="1" type="integer"/>
		<att name="PeptideSequences" value="LAQTGSVDK" type="string"/>
		<att name="significant" value="1" type="integer"/>
		<att name="numProteins" value="2" type="integer"/>
		<att name="ionCount" value="4" type="integer"/>
		<att name="Rc" value="-Infinity" type="real"/>
		<att name="numPsms" value="1" type="integer"/>
		<att name="Ri" value="NaN" type="real"/>
		<att name="lightIons" value="0" type="integer"/>
		<att name="uniquePeptide" value="0" type="integer"/>
		<att name="isFiltered" value="0" type="integer"/>
		<att name="finalRatio" value="-Infinity" type="real"/>
		<att name="heavyIons" value="4" type="integer"/>
		<att name="normHeavyIons" value="4.0" type="real"/>
		<att name="uniquePeptideNode" value="1" type="integer"/>
		<att name="normLightIons" value="0.0" type="real"/>
		<att name="isProtein" value="0" type="integer"/>
		<graphics type="ROUNDRECT" h="30" w="70" width="4" outline="#000000" fill="#0000ff">
			<att name="NODE_TOOLTIP" value="&lt;html&gt;LAQTGSVDK&lt;br&gt;1 Peptide sequences&lt;br&gt;1 PSMs&lt;br&gt;Shared by 1 protein Nodes&lt;br&gt;Shared by 2 proteins&lt;br&gt;Detected in 1 MS runs&lt;br&gt;Detected in 1 Replicates&lt;br&gt;Ion count ratio Rc = -Infinity = log2( (0) / (4/1) )&lt;br&gt;Individual peptides in the node:&lt;br&gt;LAQTGSVDK, 1 PSMs, Shared by 2 proteins, Detected in 1 MS Runs, Detected in 1 replicates, Rc = -Infinity&lt;br&gt;&lt;/html&gt;" type="string"/>
			<att name="NODE_NESTED_NETWORK_IMAGE_VISIBLE" value="true" type="string"/>
			<att name="NODE_BORDER_STROKE" value="SOLID" type="string"/>
			<att name="NODE_SELECTED" value="false" type="string"/>
			<att name="NODE_TRANSPARENCY" value="255" type="string"/>
			<att name="NODE_LABEL_WIDTH" value="200" type="string"/>
			<att name="NODE_LABEL" value="-Infinity*" type="string"/>
			<att name="NODE_LABEL_FONT_SIZE" value="12" type="string"/>
			<att name="NODE_LABEL_TRANSPARENCY" value="255" type="string"/>
			<att name="NODE_LABEL_COLOR" value="#000000" type="string"/>
			<att name="NODE_VISIBLE" value="true" type="string"/>
			<att name="NODE_DEPTH" value="0.0" type="string"/>
			<att name="NODE_BORDER_TRANSPARENCY" value="255" type="string"/>
			<att name="NODE_LABEL_FONT_FACE" value="Dialog,plain,12" type="string"/>
			<att name="NODE_LABEL_TRANSPARENCY" value="255" type="string"/>
		</graphics>
	</node>
	<node id="FSASGDVGTANIK" label="FSASGDVGTANIK">
		<att name="numMSRuns" value="2" type="integer"/>
		<att name="numReplicates" value="2" type="integer"/>
		<att name="PCQ_ID" value="FSASGDVGTANIK" type="string"/>
		<att name="numConnectedProteinNodes" value="1" type="integer"/>
		<att name="numPeptideSequences" value="1" type="integer"/>
		<att name="PeptideSequences" value="FSASGDVGTANIK" type="string"/>
		<att name="significant" value="0" type="integer"/>
		<att name="numProteins" value="2" type="integer"/>
		<att name="ionCount" value="9" type="integer"/>
		<att name="Rc" value="-3.0" type="real"/>
		<att name="numPsms" value="2" type="integer"/>
		<att name="Ri" value="NaN" type="real"/>
		<att name="lightIons" value="1" type="integer"/>
		<att name="uniquePeptide" value="0" type="integer"/>
		<att name="isFiltered" value="0" type="integer"/>
		<att name="finalRatio" value="-3.0" type="real"/>
		<att name="heavyIons" value="8" type="integer"/>
		<att name="normHeavyIons" value="4.0" type="real"/>
		<att name="uniquePeptideNode" value="1" type="integer"/>
		<att name="normLightIons" value="0.5" type="real"/>
		<att name="isProtein" value="0" type="integer"/>
		<graphics type="ROUNDRECT" h="30" w="70" width="4" outline="#000000" fill="#ffffff">
			<att name="NODE_TOOLTIP" value="&lt;html&gt;FSASGDVGTANIK&lt;br&gt;1 Peptide sequences&lt;br&gt;2 PSMs&lt;br&gt;Shared by 1 protein Nodes&lt;br&gt;Shared by 2 proteins&lt;br&gt;Detected in 2 MS runs&lt;br&gt;Detected in 2 Replicates&lt;br&gt;Ion count ratio Rc = -3 = log2( (1/2) / (8/2) )&lt;br&gt;Individual peptides in the node:&lt;br&gt;FSASGDVGTANIK, 2 PSMs, Shared by 2 proteins, Detected in 2 MS Runs, Detected in 2 replicates, Rc = -3.0&lt;br&gt;&lt;/html&gt;" type="string"/>
			<att name="NODE_NESTED_NETWORK_IMAGE_VISIBLE" value="true" type="string"/>
			<att name="NODE_BORDER_STROKE" value="SOLID" type="string"/>
			<att name="NODE_SELECTED" value="false" type="string"/>
			<att name="NODE_TRANSPARENCY" value="255" type="string"/>
			<att name="NODE_LABEL_WIDTH" value="200" type="string"/>
			<att name="NODE_LABEL" value="-3" type="string"/>
			<att name="NODE_LABEL_FONT_SIZE" value="12" type="string"/>
			<att name="NODE_LABEL_TRANSPARENCY" value="255" type="string"/>
			<att name="NODE_LABEL_COLOR" value="#000000" type="string"/>
			<att name="NODE_VISIBLE" value="true" type="string"/>
			<att name="NODE_DEPTH" value="0.0" type="string"/>
			<att name="NODE_BORDER_TRANSPARENCY" value="255" type="string"/>
			<att name="NODE_LABEL_FONT_FACE" value="Dialog,plain,12" type="string"/>
			<att name="NODE_LABEL_TRANSPARENCY" value="255" type="string"/>
		</graphics>
	</node>
	<node id="B4LPN8 P17917" label="B4LPN8 P17917">
		<att name="ProteinDescription" value="Proliferating cell nuclear antigen OS=Drosophila virilis GN=mus209 PE=3 SV=1  #### Proliferating cell nuclear antigen" type="string"/>
		<att name="ACC" value="B4LPN8 P17917" type="string"/>
		<att name="numPeptideSequencesInProteins" value="2" type="integer"/>
		<att name="conclusiveProtein" value="0" type="integer"/>
		<att name="numConnectedPeptideNodes" value="2" type="integer"/>
		<att name="UniprotKB" value="B4LPN8 P17917" type="string"/>
		<att name="numProteins" value="2" type="integer"/>
		<att name="GeneName" value="PCNA,mus209" type="string"/>
		<att name="conclusiveProteinNode" value="1" type="integer"/>
		<att name="isFiltered" value="0" type="integer"/>
		<att name="ID" value="B4LPN8_DROVI PCNA_DROME" type="string"/>
		<att name="numPsmsInProtein" value="3" type="integer"/>
		<att name="Species" value="[Drosophila virilis, Drosophila melanogaster]" type="string"/>
		<att name="isProtein" value="1" type="integer"/>
		<graphics type="ELLIPSE" h="30" w="70" width="4" outline="#000000" fill="#ff66ff">
			<att name="NODE_TOOLTIP" value="&lt;html&gt;&lt;b&gt;Protein ACC(s):&lt;/b&gt;&lt;br&gt;B4LPN8 P17917&lt;br&gt;&lt;b&gt;Protein name(s):&lt;/b&gt;&lt;br&gt; Proliferating cell nuclear antigen OS=Drosophila virilis GN=mus209 PE=3 SV=1 &lt;br&gt;Proliferating cell nuclear antigen&lt;br&gt;&lt;b&gt;TAX:&lt;/b&gt; [Drosophila virilis, Drosophila melanogaster]&lt;br&gt;&lt;b&gt;Gene name:&lt;/b&gt; PCNA,mus209&lt;/html&gt;" type="string"/>
			<att name="NODE_NESTED_NETWORK_IMAGE_VISIBLE" value="true" type="string"/>
			<att name="NODE_BORDER_STROKE" value="SOLID" type="string"/>
			<att name="NODE_SELECTED" value="false" type="string"/>
			<att name="NODE_TRANSPARENCY" value="255" type="string"/>
			<att name="NODE_LABEL_WIDTH" value="200" type="string"/>
			<att name="NODE_LABEL" value="B4LPN8 P17917" type="string"/>
			<att name="NODE_LABEL_FONT_SIZE" value="12" type="string"/>
			<att name="NODE_LABEL_TRANSPARENCY" value="255" type="string"/>
			<att name="NODE_LABEL_COLOR" value="#000000" type="string"/>
			<att name="NODE_VISIBLE" value="true" type="string"/>
			<att name="NODE_DEPTH" value="0.0" type="string"/>
			<att name="NODE_BORDER_TRANSPARENCY" value="255" type="string"/>
			<att name="NODE_LABEL_FONT_FACE" value="Dialog,plain,12" type="string"/>
			<att name="NODE_LABEL_TRANSPARENCY" value="255" type="string"/>
		</graphics>
	</node>
	<node id="DFGLTVNNLLHSIDVEK" label="DFGLTVNNLLHSIDVEK">
		<att name="numMSRuns" value="1" type="integer"/>
		<att name="numReplicates" value="1" type="integer"/>
		<att name="PCQ_ID" value="DFGLTVNNLLHSIDVEK" type="string"/>
		<att name="numConnectedProteinNodes" value="1" type="integer"/>
		<att name="numPeptideSequences" value="1" type="integer"/>
		<att name="PeptideSequences" value="DFGLTVNNLLHSIDVEK" type="string"/>
		<att name="significant" value="1" type="integer"/>
		<att name="numProteins" value="1" type="integer"/>
		<att name="ionCount" value="6" type="integer"/>
		<att name="Rc" value="Infinity" type="real"/>
		<att name="numPsms" value="1" type="integer"/>
		<att name="Ri" value="NaN" type="real"/>
		<att name="lightIons" value="6" type="integer"/>
		<att name="uniquePeptide" value="1" type="integer"/>
		<att name="isFiltered" value="0" type="integer"/>
		<att name="finalRatio" value="Infinity" type="real"/>
		<att name="heavyIons" value="0" type="integer"/>
		<att name="normHeavyIons" value="0.0" type="real"/>
		<att name="uniquePeptideNode" value="1" type="integer"/>
		<att name="normLightIons" value="6.0" type="real"/>
		<att name="isProtein" value="0" type="integer"/>
		<graphics type="ROUNDRECT" h="30" w="70" width="4" outline="#000000" fill="#ff0000">
			<att name="NODE_TOOLTIP" value="&lt;html&gt;DFGLTVNNLLHSIDVEK&lt;br&gt;1 Peptide sequences&lt;br&gt;1 PSMs&lt;br&gt;Shared by 1 protein Nodes&lt;br&gt;Shared by 1 proteins&lt;br&gt;Detected in 1 MS runs&lt;br&gt;Detected in 1 Replicates&lt;br&gt;Ion count ratio Rc = Infinity = log2( (6/1) / (0) )&lt;br&gt;Individual peptides in the node:&lt;br&gt;DFGLTVNNLLHSIDVEK, 1 PSMs, Shared by 1 proteins, Detected in 1 MS Runs, Detected in 1 replicates, Rc = Infinity&lt;br&gt;&lt;/html&gt;" type="string"/>
			<att name="NODE_NESTED_NETWORK_IMAGE_VISIBLE" value="true" type="string"/>
			<att name="NODE_BORDER_STROKE" value="SOLID" type="string"/>
			<att name="NODE_SELECTED" value="false" type="string"/>
			<att name="NODE_TRANSPARENCY" value="255" type="string"/>
			<att name="NODE_LABEL_WIDTH" value="200" type="string"/>
			<att name="NODE_LABEL" value="Infinity*" type="string"/>
			<att name="NODE_LABEL_FONT_SIZE" value="12" type="string"/>
			<att name="NODE_LABEL_TRANSPARENCY" value="255" type="string"/>
			<att name="NODE_LABEL_COLOR" value="#000000" type="string"/>
			<att name="NODE_VISIBLE" value="true" type="string"/>
			<att name="NODE_DEPTH" value="0.0" type="string"/>
			<att name="NODE_BORDER_TRANSPARENCY" value="255" type="string"/>
			<att name="NODE_LABEL_FONT_FACE" value="Dialog,plain,12" type="string"/>
			<att name="NODE_LABEL_TRANSPARENCY" value="255" type="string"/>
		</graphics>
	</node>
	<node id="Q9W3Y3" label="Q9W3Y3">
		<att name="ProteinDescription" value="CG3226 OS=Drosophila melanogaster GN=CG3226 PE=2 SV=1 " type="string"/>
		<att name="ACC" value="Q9W3Y3" type="string"/>
		<att name="numPeptideSequencesInProteins" value="1" type="integer"/>
		<att name="conclusiveProtein" value="1" type="integer"/>
		<att name="numConnectedPeptideNodes" value="1" type="integer"/>
		<att name="UniprotKB" value="Q9W3Y3" type="string"/>
		<att name="numProteins" value="1" type="integer"/>
		<att name="GeneName" value="CG3226" type="string"/>
		<att name="conclusiveProteinNode" value="1" type="integer"/>
		<att name="isFiltered" value="0" type="integer"/>
		<att name="ID" value="Q9W3Y3_DROME" type="string"/>
		<att name="numPsmsInProtein" value="1" type="integer"/>
		<att name="Species" value="[Drosophila melanogaster]" type="string"/>
		<att name="isProtein" value="1" type="integer"/>
		<graphics type="ELLIPSE" h="30" w="70" width="4" outline="#000000" fill="#0080ff">
			<att name="NODE_TOOLTIP" value="&lt;html&gt;&lt;b&gt;Protein ACC(s):&lt;/b&gt;&lt;br&gt;Q9W3Y3&lt;br&gt;&lt;b&gt;Protein name(s):&lt;/b&gt;&lt;br&gt; CG3226 OS=Drosophila melanogaster GN=CG3226 PE=2 SV=1 &lt;br&gt;&lt;b&gt;TAX:&lt;/b&gt; [Drosophila melanogaster]&lt;br&gt;&lt;b&gt;Gene name:&lt;/b&gt; CG3226&lt;/html&gt;" type="string"/>
			<att name="NODE_NESTED_NETWORK_IMAGE_VISIBLE" value="true" type="string"/>
			<att name="NODE_BORDER_STROKE" value="SOLID" type="string"/>
			<att name="NODE_SELECTED" value="false" type="string"/>
			<att name="NODE_TRANSPARENCY" value="255" type="string"/>
			<att name="NODE_LABEL_WIDTH" value="200" type="string"/>
			<att name="NODE_LABEL" value="Q9W3Y3" type="string"/>
			<att name="NODE_LABEL_FONT_SIZE" value="12" type="string"/>
			<att name="NODE_LABEL_TRANSPARENCY" value="255" type="string"/>
			<att name="NODE_LABEL_COLOR" value="#000000" type="string"/>
			<att name="NODE_VISIBLE" value="true" type="string"/>
			<att name="NODE_DEPTH" value="0.0" type="string"/>
			<att name="NODE_BORDER_TRANSPARENCY" value="255" type="string"/>
			<att name="NODE_LABEL_FONT_FACE" value="Dialog,plain,12" type="string"/>
			<att name="NODE_LABEL_TRANSPARENCY" value="255" type="string"/>
		</graphics>
	</node>
	<node id="VGEEFDVTLERGK" label="VGEEFDVTLERGK">
		<att name="numMSRuns" value="1" type="integer"/>
		<att name="numReplicates" value="1" type="integer"/>
		<att name="PCQ_ID" value="VGEEFDVTLERGK" type="string"/>
		<att name="numConnectedProteinNodes" value="1" type="integer"/>
		<att name="numPeptideSequences" value="1" type="integer"/>
		<att name="PeptideSequences" value="VGEEFDVTLERGK" type="string"/>
		<att name="significant" value="1" type="integer"/>
		<att name="numProteins" value="1" type="integer"/>
		<att name="ionCount" value="2" type="integer"/>
		<att name="Rc" value="-Infinity" type="real"/>
		<att name="numPsms" value="1" type="integer"/>
		<att name="Ri" value="NaN" type="real"/>
		<att name="lightIons" value="0" type="integer"/>
		<att name="uniquePeptide" value="1" type="integer"/>
		<att name="isFiltered" value="0" type="integer"/>
		<att name="finalRatio" value="-Infinity" type="real"/>
		<att name="heavyIons" value="2" type="integer"/>
		<att name="normHeavyIons" value="2.0" type="real"/>
		<att name="uniquePeptideNode" value="1" type="integer"/>
		<att name="normLightIons" value="0.0" type="real"/>
		<att name="isProtein" value="0" type="integer"/>
		<graphics type="ROUNDRECT" h="30" w="70" width="4" outline="#000000" fill="#0000ff">
			<att name="NODE_TOOLTIP" value="&lt;html&gt;VGEEFDVTLERGK&lt;br&gt;1 Peptide sequences&lt;br&gt;1 PSMs&lt;br&gt;Shared by 1 protein Nodes&lt;br&gt;Shared by 1 proteins&lt;br&gt;Detected in 1 MS runs&lt;br&gt;Detected in 1 Replicates&lt;br&gt;Ion count ratio Rc = -Infinity = log2( (0) / (2/1) )&lt;br&gt;Individual peptides in the node:&lt;br&gt;VGEEFDVTLERGK, 1 PSMs, Shared by 1 proteins, Detected in 1 MS Runs, Detected in 1 replicates, Rc = -Infinity&lt;br&gt;&lt;/html&gt;" type="string"/>
			<att name="NODE_NESTED_NETWORK_IMAGE_VISIBLE" value="true" type="string"/>
			<att name="NODE_BORDER_STROKE" value="SOLID" type="string"/>
			<att name="NODE_SELECTED" value="false" type="string"/>
			<att name="NODE_TRANSPARENCY" value="255" type="string"/>
			<att name="NODE_LABEL_WIDTH" value="200" type="string"/>
			<att name="NODE_LABEL" value="-Infinity*" type="string"/>
			<att name="NODE_LABEL_FONT_SIZE" value="12" type="string"/>
			<att name="NODE_LABEL_TRANSPARENCY" value="255" type="string"/>
			<att name="NODE_LABEL_COLOR" value="#000000" type="string"/>
			<att name="NODE_VISIBLE" value="true" type="string"/>
			<att name="NODE_DEPTH" value="0.0" type="string"/>
			<att name="NODE_BORDER_TRANSPARENCY" value="255" type="string"/>
			<att name="NODE_LABEL_FONT_FACE" value="Dialog,plain,12" type="string"/>
			<att name="NODE_LABEL_TRANSPARENCY" value="255" type="string"/>
		</graphics>
	</node>
	<node id="B4LNV0" label="B4LNV0">
		<att name="ProteinDescription" value="Pyruvate carboxylase OS=Drosophila virilis GN=Dvir\GJ20478 PE=3 SV=1 " type="string"/>
		<att name="ACC" value="B4LNV0" type="string"/>
		<att name="numPeptideSequencesInProteins" value="1" type="integer"/>
		<att name="conclusiveProtein" value="1" type="integer"/>
		<att name="numConnectedPeptideNodes" value="1" type="integer"/>
		<att name="UniprotKB" value="B4LNV0" type="string"/>
		<att name="numProteins" value="1" type="integer"/>
		<att name="GeneName" value="Dvir\GJ20478" type="string"/>
		<att name="conclusiveProteinNode" value="1" type="integer"/>
		<att name="isFiltered" value="0" type="integer"/>
		<att name="ID" value="B4LNV0_DROVI" type="string"/>
		<att name="numPsmsInProtein" value="1" type="integer"/>
		<att name="Species" value="[Drosophila virilis]" type="string"/>
		<att name="isProtein" value="1" type="integer"/>
		<graphics type="ELLIPSE" h="30" w="70" width="4" outline="#000000" fill="#00cc66">
			<att name="NODE_TOOLTIP" value="&lt;html&gt;&lt;b&gt;Protein ACC(s):&lt;/b&gt;&lt;br&gt;B4LNV0&lt;br&gt;&lt;b&gt;Protein name(s):&lt;/b&gt;&lt;br&gt; Pyruvate carboxylase OS=Drosophila virilis GN=Dvir\GJ20478 PE=3 SV=1 &lt;br&gt;&lt;b&gt;TAX:&lt;/b&gt; [Drosophila virilis]&lt;br&gt;&lt;b&gt;Gene name:&lt;/b&gt; Dvir\GJ20478&lt;/html&gt;" type="string"/>
			<att name="NODE_NESTED_NETWORK_IMAGE_VISIBLE" value="true" type="string"/>
			<att name="NODE_BORDER_STROKE" value="SOLID" type="string"/>
			<att name="NODE_SELECTED" value="false" type="string"/>
			<att name="NODE_TRANSPARENCY" value="255" type="string"/>
			<att name="NODE_LABEL_WIDTH" value="200" type="string"/>
			<att name="NODE_LABEL" value="B4LNV0" type="string"/>
			<att name="NODE_LABEL_FONT_SIZE" value="12" type="string"/>
			<att name="NODE_LABEL_TRANSPARENCY" value="255" type="string"/>
			<att name="NODE_LABEL_COLOR" value="#000000" type="string"/>
			<att name="NODE_VISIBLE" value="true" type="string"/>
			<att name="NODE_DEPTH" value="0.0" type="string"/>
			<att name="NODE_BORDER_TRANSPARENCY" value="255" type="string"/>
			<att name="NODE_LABEL_FONT_FACE" value="Dialog,plain,12" type="string"/>
			<att name="NODE_LABEL_TRANSPARENCY" value="255" type="string"/>
		</graphics>
	</node>
	<node id="GWERPSPIQEAAIPIALSGK" label="GWERPSPIQEAAIPIALSGK">
		<att name="numMSRuns" value="1" type="integer"/>
		<att name="numReplicates" value="1" type="integer"/>
		<att name="PCQ_ID" value="GWERPSPIQEAAIPIALSGK" type="string"/>
		<att name="numConnectedProteinNodes" value="1" type="integer"/>
		<att name="numPeptideSequences" value="1" type="integer"/>
		<att name="PeptideSequences" value="GWERPSPIQEAAIPIALSGK" type="string"/>
		<att name="significant" value="1" type="integer"/>
		<att name="numProteins" value="2" type="integer"/>
		<att name="ionCount" value="5" type="integer"/>
		<att name="Rc" value="-Infinity" type="real"/>
		<att name="numPsms" value="1" type="integer"/>
		<att name="Ri" value="NaN" type="real"/>
		<att name="lightIons" value="0" type="integer"/>
		<att name="uniquePeptide" value="0" type="integer"/>
		<att name="isFiltered" value="0" type="integer"/>
		<att name="finalRatio" value="-Infinity" type="real"/>
		<att name="heavyIons" value="5" type="integer"/>
		<att name="normHeavyIons" value="5.0" type="real"/>
		<att name="uniquePeptideNode" value="1" type="integer"/>
		<att name="normLightIons" value="0.0" type="real"/>
		<att name="isProtein" value="0" type="integer"/>
		<graphics type="ROUNDRECT" h="30" w="70" width="4" outline="#000000" fill="#0000ff">
			<att name="NODE_TOOLTIP" value="&lt;html&gt;GWERPSPIQEAAIPIALSGK&lt;br&gt;1 Peptide sequences&lt;br&gt;1 PSMs&lt;br&gt;Shared by 1 protein Nodes&lt;br&gt;Shared by 2 proteins&lt;br&gt;Detected in 1 MS runs&lt;br&gt;Detected in 1 Replicates&lt;br&gt;Ion count ratio Rc = -Infinity = log2( (0) / (5/1) )&lt;br&gt;Individual peptides in the node:&lt;br&gt;GWERPSPIQEAAIPIALSGK, 1 PSMs, Shared by 2 proteins, Detected in 1 MS Runs, Detected in 1 replicates, Rc = -Infinity&lt;br&gt;&lt;/html&gt;" type="string"/>
			<att name="NODE_NESTED_NETWORK_IMAGE_VISIBLE" value="true" type="string"/>
			<att name="NODE_BORDER_STROKE" value="SOLID" type="string"/>
			<att name="NODE_SELECTED" value="false" type="string"/>
			<att name="NODE_TRANSPARENCY" value="255" type="string"/>
			<att name="NODE_LABEL_WIDTH" value="200" type="string"/>
			<att name="NODE_LABEL" value="-Infinity*" type="string"/>
			<att name="NODE_LABEL_FONT_SIZE" value="12" type="string"/>
			<att name="NODE_LABEL_TRANSPARENCY" value="255" type="string"/>
			<att name="NODE_LABEL_COLOR" value="#000000" type="string"/>
			<att name="NODE_VISIBLE" value="true" type="string"/>
			<att name="NODE_DEPTH" value="0.0" type="string"/>
			<att name="NODE_BORDER_TRANSPARENCY" value="255" type="string"/>
			<att name="NODE_LABEL_FONT_FACE" value="Dialog,plain,12" type="string"/>
			<att name="NODE_LABEL_TRANSPARENCY" value="255" type="string"/>
		</graphics>
	</node>
	<node id="DPQILLFSATFPLTVK" label="DPQILLFSATFPLTVK">
		<att name="numMSRuns" value="1" type="integer"/>
		<att name="numReplicates" value="1" type="integer"/>
		<att name="PCQ_ID" value="DPQILLFSATFPLTVK" type="string"/>
		<att name="numConnectedProteinNodes" value="1" type="integer"/>
		<att name="numPeptideSequences" value="1" type="integer"/>
		<att name="PeptideSequences" value="DPQILLFSATFPLTVK" type="string"/>
		<att name="significant" value="1" type="integer"/>
		<att name="numProteins" value="2" type="integer"/>
		<att name="ionCount" value="5" type="integer"/>
		<att name="Rc" value="-Infinity" type="real"/>
		<att name="numPsms" value="1" type="integer"/>
		<att name="Ri" value="NaN" type="real"/>
		<att name="lightIons" value="0" type="integer"/>
		<att name="uniquePeptide" value="0" type="integer"/>
		<att name="isFiltered" value="0" type="integer"/>
		<att name="finalRatio" value="-Infinity" type="real"/>
		<att name="heavyIons" value="5" type="integer"/>
		<att name="normHeavyIons" value="5.0" type="real"/>
		<att name="uniquePeptideNode" value="1" type="integer"/>
		<att name="normLightIons" value="0.0" type="real"/>
		<att name="isProtein" value="0" type="integer"/>
		<graphics type="ROUNDRECT" h="30" w="70" width="4" outline="#000000" fill="#0000ff">
			<att name="NODE_TOOLTIP" value="&lt;html&gt;DPQILLFSATFPLTVK&lt;br&gt;1 Peptide sequences&lt;br&gt;1 PSMs&lt;br&gt;Shared by 1 protein Nodes&lt;br&gt;Shared by 2 proteins&lt;br&gt;Detected in 1 MS runs&lt;br&gt;Detected in 1 Replicates&lt;br&gt;Ion count ratio Rc = -Infinity = log2( (0) / (5/1) )&lt;br&gt;Individual peptides in the node:&lt;br&gt;DPQILLFSATFPLTVK, 1 PSMs, Shared by 2 proteins, Detected in 1 MS Runs, Detected in 1 replicates, Rc = -Infinity&lt;br&gt;&lt;/html&gt;" type="string"/>
			<att name="NODE_NESTED_NETWORK_IMAGE_VISIBLE" value="true" type="string"/>
			<att name="NODE_BORDER_STROKE" value="SOLID" type="string"/>
			<att name="NODE_SELECTED" value="false" type="string"/>
			<att name="NODE_TRANSPARENCY" value="255" type="string"/>
			<att name="NODE_LABEL_WIDTH" value="200" type="string"/>
			<att name="NODE_LABEL" value="-Infinity*" type="string"/>
			<att name="NODE_LABEL_FONT_SIZE" value="12" type="string"/>
			<att name="NODE_LABEL_TRANSPARENCY" value="255" type="string"/>
			<att name="NODE_LABEL_COLOR" value="#000000" type="string"/>
			<att name="NODE_VISIBLE" value="true" type="string"/>
			<att name="NODE_DEPTH" value="0.0" type="string"/>
			<att name="NODE_BORDER_TRANSPARENCY" value="255" type="string"/>
			<att name="NODE_LABEL_FONT_FACE" value="Dialog,plain,12" type="string"/>
			<att name="NODE_LABEL_TRANSPARENCY" value="255" type="string"/>
		</graphics>
	</node>
	<node id="B4LR21 P23128" label="B4LR21 P23128">
		<att name="ProteinDescription" value="GJ17531 OS=Drosophila virilis GN=Dvir\GJ17531 PE=4 SV=1  #### Putative ATP-dependent RNA helicase me31b" type="string"/>
		<att name="ACC" value="B4LR21 P23128" type="string"/>
		<att name="numPeptideSequencesInProteins" value="2" type="integer"/>
		<att name="conclusiveProtein" value="0" type="integer"/>
		<att name="numConnectedPeptideNodes" value="2" type="integer"/>
		<att name="UniprotKB" value="B4LR21 P23128" type="string"/>
		<att name="numProteins" value="2" type="integer"/>
		<att name="GeneName" value="Dvir\GJ17531,me31B" type="string"/>
		<att name="conclusiveProteinNode" value="1" type="integer"/>
		<att name="isFiltered" value="0" type="integer"/>
		<att name="ID" value="B4LR21_DROVI DDX6_DROME" type="string"/>
		<att name="numPsmsInProtein" value="2" type="integer"/>
		<att name="Species" value="[Drosophila virilis, Drosophila melanogaster]" type="string"/>
		<att name="isProtein" value="1" type="integer"/>
		<graphics type="ELLIPSE" h="30" w="70" width="4" outline="#000000" fill="#ff66ff">
			<att name="NODE_TOOLTIP" value="&lt;html&gt;&lt;b&gt;Protein ACC(s):&lt;/b&gt;&lt;br&gt;B4LR21 P23128&lt;br&gt;&lt;b&gt;Protein name(s):&lt;/b&gt;&lt;br&gt; GJ17531 OS=Drosophila virilis GN=Dvir\GJ17531 PE=4 SV=1 &lt;br&gt;Putative ATP-dependent RNA helicase me31b&lt;br&gt;&lt;b&gt;TAX:&lt;/b&gt; [Drosophila virilis, Drosophila melanogaster]&lt;br&gt;&lt;b&gt;Gene name:&lt;/b&gt; Dvir\GJ17531,me31B&lt;/html&gt;" type="string"/>
			<att name="NODE_NESTED_NETWORK_IMAGE_VISIBLE" value="true" type="string"/>
			<att name="NODE_BORDER_STROKE" value="SOLID" type="string"/>
			<att name="NODE_SELECTED" value="false" type="string"/>
			<att name="NODE_TRANSPARENCY" value="255" type="string"/>
			<att name="NODE_LABEL_WIDTH" value="200" type="string"/>
			<att name="NODE_LABEL" value="B4LR21 P23128" type="string"/>
			<att name="NODE_LABEL_FONT_SIZE" value="12" type="string"/>
			<att name="NODE_LABEL_TRANSPARENCY" value="255" type="string"/>
			<att name="NODE_LABEL_COLOR" value="#000000" type="string"/>
			<att name="NODE_VISIBLE" value="true" type="string"/>
			<att name="NODE_DEPTH" value="0.0" type="string"/>
			<att name="NODE_BORDER_TRANSPARENCY" value="255" type="string"/>
			<att name="NODE_LABEL_FONT_FACE" value="Dialog,plain,12" type="string"/>
			<att name="NODE_LABEL_TRANSPARENCY" value="255" type="string"/>
		</graphics>
	</node>
	<node id="NDPGALLIPFSGAFELQLSEK" label="NDPGALLIPFSGAFELQLSEK">
		<att name="numMSRuns" value="1" type="integer"/>
		<att name="numReplicates" value="1" type="integer"/>
		<att name="PCQ_ID" value="NDPGALLIPFSGAFELQLSEK" type="string"/>
		<att name="numConnectedProteinNodes" value="1" type="integer"/>
		<att name="numPeptideSequences" value="1" type="integer"/>
		<att name="PeptideSequences" value="NDPGALLIPFSGAFELQLSEK" type="string"/>
		<att name="significant" value="1" type="integer"/>
		<att name="numProteins" value="1" type="integer"/>
		<att name="ionCount" value="6" type="integer"/>
		<att name="Rc" value="-Infinity" type="real"/>
		<att name="numPsms" value="1" type="integer"/>
		<att name="Ri" value="NaN" type="real"/>
		<att name="lightIons" value="0" type="integer"/>
		<att name="uniquePeptide" value="1" type="integer"/>
		<att name="isFiltered" value="0" type="integer"/>
		<att name="finalRatio" value="-Infinity" type="real"/>
		<att name="heavyIons" value="6" type="integer"/>
		<att name="normHeavyIons" value="6.0" type="real"/>
		<att name="uniquePeptideNode" value="1" type="integer"/>
		<att name="normLightIons" value="0.0" type="real"/>
		<att name="isProtein" value="0" type="integer"/>
		<graphics type="ROUNDRECT" h="30" w="70" width="4" outline="#000000" fill="#0000ff">
			<att name="NODE_TOOLTIP" value="&lt;html&gt;NDPGALLIPFSGAFELQLSEK&lt;br&gt;1 Peptide sequences&lt;br&gt;1 PSMs&lt;br&gt;Shared by 1 protein Nodes&lt;br&gt;Shared by 1 proteins&lt;br&gt;Detected in 1 MS runs&lt;br&gt;Detected in 1 Replicates&lt;br&gt;Ion count ratio Rc = -Infinity = log2( (0) / (6/1) )&lt;br&gt;Individual peptides in the node:&lt;br&gt;NDPGALLIPFSGAFELQLSEK, 1 PSMs, Shared by 1 proteins, Detected in 1 MS Runs, Detected in 1 replicates, Rc = -Infinity&lt;br&gt;&lt;/html&gt;" type="string"/>
			<att name="NODE_NESTED_NETWORK_IMAGE_VISIBLE" value="true" type="string"/>
			<att name="NODE_BORDER_STROKE" value="SOLID" type="string"/>
			<att name="NODE_SELECTED" value="false" type="string"/>
			<att name="NODE_TRANSPARENCY" value="255" type="string"/>
			<att name="NODE_LABEL_WIDTH" value="200" type="string"/>
			<att name="NODE_LABEL" value="-Infinity*" type="string"/>
			<att name="NODE_LABEL_FONT_SIZE" value="12" type="string"/>
			<att name="NODE_LABEL_TRANSPARENCY" value="255" type="string"/>
			<att name="NODE_LABEL_COLOR" value="#000000" type="string"/>
			<att name="NODE_VISIBLE" value="true" type="string"/>
			<att name="NODE_DEPTH" value="0.0" type="string"/>
			<att name="NODE_BORDER_TRANSPARENCY" value="255" type="string"/>
			<att name="NODE_LABEL_FONT_FACE" value="Dialog,plain,12" type="string"/>
			<att name="NODE_LABEL_TRANSPARENCY" value="255" type="string"/>
		</graphics>
	</node>
	<node id="B4M268" label="B4M268">
		<att name="ProteinDescription" value="GJ18714 OS=Drosophila virilis GN=Dvir\GJ18714 PE=3 SV=1 " type="string"/>
		<att name="ACC" value="B4M268" type="string"/>
		<att name="numPeptideSequencesInProteins" value="1" type="integer"/>
		<att name="conclusiveProtein" value="1" type="integer"/>
		<att name="numConnectedPeptideNodes" value="1" type="integer"/>
		<att name="UniprotKB" value="B4M268" type="string"/>
		<att name="numProteins" value="1" type="integer"/>
		<att name="GeneName" value="Dvir\GJ18714" type="string"/>
		<att name="conclusiveProteinNode" value="1" type="integer"/>
		<att name="isFiltered" value="0" type="integer"/>
		<att name="ID" value="B4M268_DROVI" type="string"/>
		<att name="numPsmsInProtein" value="1" type="integer"/>
		<att name="Species" value="[Drosophila virilis]" type="string"/>
		<att name="isProtein" value="1" type="integer"/>
		<graphics type="ELLIPSE" h="30" w="70" width="4" outline="#000000" fill="#00cc66">
			<att name="NODE_TOOLTIP" value="&lt;html&gt;&lt;b&gt;Protein ACC(s):&lt;/b&gt;&lt;br&gt;B4M268&lt;br&gt;&lt;b&gt;Protein name(s):&lt;/b&gt;&lt;br&gt; GJ18714 OS=Drosophila virilis GN=Dvir\GJ18714 PE=3 SV=1 &lt;br&gt;&lt;b&gt;TAX:&lt;/b&gt; [Drosophila virilis]&lt;br&gt;&lt;b&gt;Gene name:&lt;/b&gt; Dvir\GJ18714&lt;/html&gt;" type="string"/>
			<att name="NODE_NESTED_NETWORK_IMAGE_VISIBLE" value="true" type="string"/>
			<att name="NODE_BORDER_STROKE" value="SOLID" type="string"/>
			<att name="NODE_SELECTED" value="false" type="string"/>
			<att name="NODE_TRANSPARENCY" value="255" type="string"/>
			<att name="NODE_LABEL_WIDTH" value="200" type="string"/>
			<att name="NODE_LABEL" value="B4M268" type="string"/>
			<att name="NODE_LABEL_FONT_SIZE" value="12" type="string"/>
			<att name="NODE_LABEL_TRANSPARENCY" value="255" type="string"/>
			<att name="NODE_LABEL_COLOR" value="#000000" type="string"/>
			<att name="NODE_VISIBLE" value="true" type="string"/>
			<att name="NODE_DEPTH" value="0.0" type="string"/>
			<att name="NODE_BORDER_TRANSPARENCY" value="255" type="string"/>
			<att name="NODE_LABEL_FONT_FACE" value="Dialog,plain,12" type="string"/>
			<att name="NODE_LABEL_TRANSPARENCY" value="255" type="string"/>
		</graphics>
	</node>
	<node id="YSQLTSSNLDSK" label="YSQLTSSNLDSK">
		<att name="numMSRuns" value="4" type="integer"/>
		<att name="numReplicates" value="4" type="integer"/>
		<att name="PCQ_ID" value="YSQLTSSNLDSK" type="string"/>
		<att name="numConnectedProteinNodes" value="1" type="integer"/>
		<att name="numPeptideSequences" value="1" type="integer"/>
		<att name="PeptideSequences" value="YSQLTSSNLDSK" type="string"/>
		<att name="significant" value="1" type="integer"/>
		<att name="numProteins" value="1" type="integer"/>
		<att name="ionCount" value="65" type="integer"/>
		<att name="Rc" value="-Infinity" type="real"/>
		<att name="numPsms" value="11" type="integer"/>
		<att name="Ri" value="NaN" type="real"/>
		<att name="lightIons" value="0" type="integer"/>
		<att name="uniquePeptide" value="1" type="integer"/>
		<att name="isFiltered" value="0" type="integer"/>
		<att name="finalRatio" value="-Infinity" type="real"/>
		<att name="heavyIons" value="65" type="integer"/>
		<att name="normHeavyIons" value="5.909090909090909" type="real"/>
		<att name="uniquePeptideNode" value="1" type="integer"/>
		<att name="normLightIons" value="0.0" type="real"/>
		<att name="isProtein" value="0" type="integer"/>
		<graphics type="ROUNDRECT" h="30" w="70" width="4" outline="#000000" fill="#0000ff">
			<att name="NODE_TOOLTIP" value="&lt;html&gt;YSQLTSSNLDSK&lt;br&gt;1 Peptide sequences&lt;br&gt;11 PSMs&lt;br&gt;Shared by 1 protein Nodes&lt;br&gt;Shared by 1 proteins&lt;br&gt;Detected in 4 MS runs&lt;br&gt;Detected in 4 Replicates&lt;br&gt;Ion count ratio Rc = -Infinity = log2( (0) / (65/11) )&lt;br&gt;Individual peptides in the node:&lt;br&gt;YSQLTSSNLDSK, 11 PSMs, Shared by 1 proteins, Detected in 4 MS Runs, Detected in 4 replicates, Rc = -Infinity&lt;br&gt;&lt;/html&gt;" type="string"/>
			<att name="NODE_NESTED_NETWORK_IMAGE_VISIBLE" value="true" type="string"/>
			<att name="NODE_BORDER_STROKE" value="SOLID" type="string"/>
			<att name="NODE_SELECTED" value="false" type="string"/>
			<att name="NODE_TRANSPARENCY" value="255" type="string"/>
			<att name="NODE_LABEL_WIDTH" value="200" type="string"/>
			<att name="NODE_LABEL" value="-Infinity*" type="string"/>
			<att name="NODE_LABEL_FONT_SIZE" value="12" type="string"/>
			<att name="NODE_LABEL_TRANSPARENCY" value="255" type="string"/>
			<att name="NODE_LABEL_COLOR" value="#000000" type="string"/>
			<att name="NODE_VISIBLE" value="true" type="string"/>
			<att name="NODE_DEPTH" value="0.0" type="string"/>
			<att name="NODE_BORDER_TRANSPARENCY" value="255" type="string"/>
			<att name="NODE_LABEL_FONT_FACE" value="Dialog,plain,12" type="string"/>
			<att name="NODE_LABEL_TRANSPARENCY" value="255" type="string"/>
		</graphics>
	</node>
	<node id="B4LPN6" label="B4LPN6">
		<att name="ProteinDescription" value="Ribosomal protein S18" type="string"/>
		<att name="ACC" value="B4LPN6" type="string"/>
		<att name="numPeptideSequencesInProteins" value="5" type="integer"/>
		<att name="conclusiveProtein" value="0" type="integer"/>
		<att name="numConnectedPeptideNodes" value="5" type="integer"/>
		<att name="UniprotKB" value="B4LPN6" type="string"/>
		<att name="numProteins" value="1" type="integer"/>
		<att name="Classification2Case" value="" type="string"/>
		<att name="GeneName" value="RpS18" type="string"/>
		<att name="conclusiveProteinNode" value="1" type="integer"/>
		<att name="isFiltered" value="0" type="integer"/>
		<att name="ID" value="B4LPN6_DROVI" type="string"/>
		<att name="numPsmsInProtein" value="33" type="integer"/>
		<att name="Species" value="[Drosophila virilis]" type="string"/>
		<att name="isProtein" value="1" type="integer"/>
		<graphics type="ELLIPSE" h="30" w="70" width="4" outline="#000000" fill="#00cc66">
			<att name="NODE_TOOLTIP" value="&lt;html&gt;&lt;b&gt;Protein ACC(s):&lt;/b&gt;&lt;br&gt;B4LPN6&lt;br&gt;&lt;b&gt;Protein name(s):&lt;/b&gt;&lt;br&gt; Ribosomal protein S18&lt;br&gt;&lt;b&gt;Classification case(s):&lt;/b&gt;&lt;br&gt;&lt;br&gt;&lt;b&gt;TAX:&lt;/b&gt; [Drosophila virilis]&lt;br&gt;&lt;b&gt;Gene name:&lt;/b&gt; RpS18&lt;/html&gt;" type="string"/>
			<att name="NODE_NESTED_NETWORK_IMAGE_VISIBLE" value="true" type="string"/>
			<att name="NODE_BORDER_STROKE" value="SOLID" type="string"/>
			<att name="NODE_SELECTED" value="false" type="string"/>
			<att name="NODE_TRANSPARENCY" value="255" type="string"/>
			<att name="NODE_LABEL_WIDTH" value="200" type="string"/>
			<att name="NODE_LABEL" value="B4LPN6" type="string"/>
			<att name="NODE_LABEL_FONT_SIZE" value="12" type="string"/>
			<att name="NODE_LABEL_TRANSPARENCY" value="255" type="string"/>
			<att name="NODE_LABEL_COLOR" value="#000000" type="string"/>
			<att name="NODE_VISIBLE" value="true" type="string"/>
			<att name="NODE_DEPTH" value="0.0" type="string"/>
			<att name="NODE_BORDER_TRANSPARENCY" value="255" type="string"/>
			<att name="NODE_LABEL_FONT_FACE" value="Dialog,plain,12" type="string"/>
			<att name="NODE_LABEL_TRANSPARENCY" value="255" type="string"/>
		</graphics>
	</node>
	<node id="VVTIISNPLQYK" label="VVTIISNPLQYK">
		<att name="numMSRuns" value="6" type="integer"/>
		<att name="numReplicates" value="6" type="integer"/>
		<att name="PCQ_ID" value="VVTIISNPLQYK" type="string"/>
		<att name="numConnectedProteinNodes" value="2" type="integer"/>
		<att name="numPeptideSequences" value="1" type="integer"/>
		<att name="PeptideSequences" value="VVTIISNPLQYK" type="string"/>
		<att name="significant" value="0" type="integer"/>
		<att name="numProteins" value="2" type="integer"/>
		<att name="ionCount" value="42" type="integer"/>
		<att name="Rc" value="-1.3219280948873622" type="real"/>
		<att name="numPsms" value="8" type="integer"/>
		<att name="Ri" value="NaN" type="real"/>
		<att name="lightIons" value="12" type="integer"/>
		<att name="uniquePeptide" value="0" type="integer"/>
		<att name="isFiltered" value="0" type="integer"/>
		<att name="finalRatio" value="-1.3219280948873622" type="real"/>
		<att name="heavyIons" value="30" type="integer"/>
		<att name="normHeavyIons" value="3.75" type="real"/>
		<att name="uniquePeptideNode" value="0" type="integer"/>
		<att name="normLightIons" value="1.5" type="real"/>
		<att name="isProtein" value="0" type="integer"/>
		<graphics type="ROUNDRECT" h="30" w="70" width="4" outline="#000000" fill="#ffffff">
			<att name="NODE_TOOLTIP" value="&lt;html&gt;VVTIISNPLQYK&lt;br&gt;1 Peptide sequences&lt;br&gt;8 PSMs&lt;br&gt;Shared by 2 protein Nodes&lt;br&gt;Shared by 2 proteins&lt;br&gt;Detected in 6 MS runs&lt;br&gt;Detected in 6 Replicates&lt;br&gt;Ion count ratio Rc = -1.3 = log2( (12/8) / (30/8) )&lt;br&gt;Individual peptides in the node:&lt;br&gt;VVTIISNPLQYK, 8 PSMs, Shared by 2 proteins, Detected in 6 MS Runs, Detected in 6 replicates, Rc = -1.3219280948873622&lt;br&gt;&lt;/html&gt;" type="string"/>
			<att name="NODE_NESTED_NETWORK_IMAGE_VISIBLE" value="true" type="string"/>
			<att name="NODE_BORDER_STROKE" value="SOLID" type="string"/>
			<att name="NODE_SELECTED" value="false" type="string"/>
			<att name="NODE_TRANSPARENCY" value="255" type="string"/>
			<att name="NODE_LABEL_WIDTH" value="200" type="string"/>
			<att name="NODE_LABEL" value="-1.3" type="string"/>
			<att name="NODE_LABEL_FONT_SIZE" value="12" type="string"/>
			<att name="NODE_LABEL_TRANSPARENCY" value="255" type="string"/>
			<att name="NODE_LABEL_COLOR" value="#000000" type="string"/>
			<att name="NODE_VISIBLE" value="true" type="string"/>
			<att name="NODE_DEPTH" value="0.0" type="string"/>
			<att name="NODE_BORDER_TRANSPARENCY" value="255" type="string"/>
			<att name="NODE_LABEL_FONT_FACE" value="Dialog,plain,12" type="string"/>
			<att name="NODE_LABEL_TRANSPARENCY" value="255" type="string"/>
		</graphics>
	</node>
	<node id="VPNWFLNRQK" label="VPNWFLNRQK">
		<att name="numMSRuns" value="6" type="integer"/>
		<att name="numReplicates" value="6" type="integer"/>
		<att name="PCQ_ID" value="VPNWFLNRQK" type="string"/>
		<att name="numConnectedProteinNodes" value="2" type="integer"/>
		<att name="numPeptideSequences" value="1" type="integer"/>
		<att name="PeptideSequences" value="VPNWFLNRQK" type="string"/>
		<att name="significant" value="0" type="integer"/>
		<att name="numProteins" value="2" type="integer"/>
		<att name="ionCount" value="20" type="integer"/>
		<att name="Rc" value="-2.5025003405291835" type="real"/>
		<att name="numPsms" value="10" type="integer"/>
		<att name="Ri" value="NaN" type="real"/>
		<att name="lightIons" value="3" type="integer"/>
		<att name="uniquePeptide" value="0" type="integer"/>
		<att name="isFiltered" value="0" type="integer"/>
		<att name="finalRatio" value="-2.5025003405291835" type="real"/>
		<att name="heavyIons" value="17" type="integer"/>
		<att name="normHeavyIons" value="1.7" type="real"/>
		<att name="uniquePeptideNode" value="0" type="integer"/>
		<att name="normLightIons" value="0.3" type="real"/>
		<att name="isProtein" value="0" type="integer"/>
		<graphics type="ROUNDRECT" h="30" w="70" width="4" outline="#000000" fill="#ffffff">
			<att name="NODE_TOOLTIP" value="&lt;html&gt;VPNWFLNRQK&lt;br&gt;1 Peptide sequences&lt;br&gt;10 PSMs&lt;br&gt;Shared by 2 protein Nodes&lt;br&gt;Shared by 2 proteins&lt;br&gt;Detected in 6 MS runs&lt;br&gt;Detected in 6 Replicates&lt;br&gt;Ion count ratio Rc = -2.5 = log2( (3/10) / (17/10) )&lt;br&gt;Individual peptides in the node:&lt;br&gt;VPNWFLNRQK, 10 PSMs, Shared by 2 proteins, Detected in 6 MS Runs, Detected in 6 replicates, Rc = -2.5025003405291835&lt;br&gt;&lt;/html&gt;" type="string"/>
			<att name="NODE_NESTED_NETWORK_IMAGE_VISIBLE" value="true" type="string"/>
			<att name="NODE_BORDER_STROKE" value="SOLID" type="string"/>
			<att name="NODE_SELECTED" value="false" type="string"/>
			<att name="NODE_TRANSPARENCY" value="255" type="string"/>
			<att name="NODE_LABEL_WIDTH" value="200" type="string"/>
			<att name="NODE_LABEL" value="-2.5" type="string"/>
			<att name="NODE_LABEL_FONT_SIZE" value="12" type="string"/>
			<att name="NODE_LABEL_TRANSPARENCY" value="255" type="string"/>
			<att name="NODE_LABEL_COLOR" value="#000000" type="string"/>
			<att name="NODE_VISIBLE" value="true" type="string"/>
			<att name="NODE_DEPTH" value="0.0" type="string"/>
			<att name="NODE_BORDER_TRANSPARENCY" value="255" type="string"/>
			<att name="NODE_LABEL_FONT_FACE" value="Dialog,plain,12" type="string"/>
			<att name="NODE_LABEL_TRANSPARENCY" value="255" type="string"/>
		</graphics>
	</node>
	<node id="KADVDLTK" label="KADVDLTK">
		<att name="numMSRuns" value="1" type="integer"/>
		<att name="numReplicates" value="1" type="integer"/>
		<att name="PCQ_ID" value="KADVDLTK" type="string"/>
		<att name="numConnectedProteinNodes" value="2" type="integer"/>
		<att name="numPeptideSequences" value="1" type="integer"/>
		<att name="PeptideSequences" value="KADVDLTK" type="string"/>
		<att name="significant" value="1" type="integer"/>
		<att name="numProteins" value="2" type="integer"/>
		<att name="ionCount" value="11" type="integer"/>
		<att name="Rc" value="-Infinity" type="real"/>
		<att name="numPsms" value="2" type="integer"/>
		<att name="Ri" value="NaN" type="real"/>
		<att name="lightIons" value="0" type="integer"/>
		<att name="uniquePeptide" value="0" type="integer"/>
		<att name="isFiltered" value="0" type="integer"/>
		<att name="finalRatio" value="-Infinity" type="real"/>
		<att name="heavyIons" value="11" type="integer"/>
		<att name="normHeavyIons" value="5.5" type="real"/>
		<att name="uniquePeptideNode" value="0" type="integer"/>
		<att name="normLightIons" value="0.0" type="real"/>
		<att name="isProtein" value="0" type="integer"/>
		<graphics type="ROUNDRECT" h="30" w="70" width="4" outline="#000000" fill="#0000ff">
			<att name="NODE_TOOLTIP" value="&lt;html&gt;KADVDLTK&lt;br&gt;1 Peptide sequences&lt;br&gt;2 PSMs&lt;br&gt;Shared by 2 protein Nodes&lt;br&gt;Shared by 2 proteins&lt;br&gt;Detected in 1 MS runs&lt;br&gt;Detected in 1 Replicates&lt;br&gt;Ion count ratio Rc = -Infinity = log2( (0) / (11/2) )&lt;br&gt;Individual peptides in the node:&lt;br&gt;KADVDLTK, 2 PSMs, Shared by 2 proteins, Detected in 1 MS Runs, Detected in 1 replicates, Rc = -Infinity&lt;br&gt;&lt;/html&gt;" type="string"/>
			<att name="NODE_NESTED_NETWORK_IMAGE_VISIBLE" value="true" type="string"/>
			<att name="NODE_BORDER_STROKE" value="SOLID" type="string"/>
			<att name="NODE_SELECTED" value="false" type="string"/>
			<att name="NODE_TRANSPARENCY" value="255" type="string"/>
			<att name="NODE_LABEL_WIDTH" value="200" type="string"/>
			<att name="NODE_LABEL" value="-Infinity*" type="string"/>
			<att name="NODE_LABEL_FONT_SIZE" value="12" type="string"/>
			<att name="NODE_LABEL_TRANSPARENCY" value="255" type="string"/>
			<att name="NODE_LABEL_COLOR" value="#000000" type="string"/>
			<att name="NODE_VISIBLE" value="true" type="string"/>
			<att name="NODE_DEPTH" value="0.0" type="string"/>
			<att name="NODE_BORDER_TRANSPARENCY" value="255" type="string"/>
			<att name="NODE_LABEL_FONT_FACE" value="Dialog,plain,12" type="string"/>
			<att name="NODE_LABEL_TRANSPARENCY" value="255" type="string"/>
		</graphics>
	</node>
	<node id="LRDDLERLK" label="LRDDLERLK">
		<att name="numMSRuns" value="2" type="integer"/>
		<att name="numReplicates" value="2" type="integer"/>
		<att name="PCQ_ID" value="LRDDLERLK" type="string"/>
		<att name="numConnectedProteinNodes" value="2" type="integer"/>
		<att name="numPeptideSequences" value="1" type="integer"/>
		<att name="PeptideSequences" value="LRDDLERLK" type="string"/>
		<att name="significant" value="0" type="integer"/>
		<att name="numProteins" value="2" type="integer"/>
		<att name="ionCount" value="6" type="integer"/>
		<att name="Rc" value="-1.0" type="real"/>
		<att name="numPsms" value="2" type="integer"/>
		<att name="Ri" value="NaN" type="real"/>
		<att name="lightIons" value="2" type="integer"/>
		<att name="uniquePeptide" value="0" type="integer"/>
		<att name="isFiltered" value="0" type="integer"/>
		<att name="finalRatio" value="-1.0" type="real"/>
		<att name="heavyIons" value="4" type="integer"/>
		<att name="normHeavyIons" value="2.0" type="real"/>
		<att name="uniquePeptideNode" value="0" type="integer"/>
		<att name="normLightIons" value="1.0" type="real"/>
		<att name="isProtein" value="0" type="integer"/>
		<graphics type="ROUNDRECT" h="30" w="70" width="4" outline="#000000" fill="#ffffff">
			<att name="NODE_TOOLTIP" value="&lt;html&gt;LRDDLERLK&lt;br&gt;1 Peptide sequences&lt;br&gt;2 PSMs&lt;br&gt;Shared by 2 protein Nodes&lt;br&gt;Shared by 2 proteins&lt;br&gt;Detected in 2 MS runs&lt;br&gt;Detected in 2 Replicates&lt;br&gt;Ion count ratio Rc = -1 = log2( (2/2) / (4/2) )&lt;br&gt;Individual peptides in the node:&lt;br&gt;LRDDLERLK, 2 PSMs, Shared by 2 proteins, Detected in 2 MS Runs, Detected in 2 replicates, Rc = -1.0&lt;br&gt;&lt;/html&gt;" type="string"/>
			<att name="NODE_NESTED_NETWORK_IMAGE_VISIBLE" value="true" type="string"/>
			<att name="NODE_BORDER_STROKE" value="SOLID" type="string"/>
			<att name="NODE_SELECTED" value="false" type="string"/>
			<att name="NODE_TRANSPARENCY" value="255" type="string"/>
			<att name="NODE_LABEL_WIDTH" value="200" type="string"/>
			<att name="NODE_LABEL" value="-1" type="string"/>
			<att name="NODE_LABEL_FONT_SIZE" value="12" type="string"/>
			<att name="NODE_LABEL_TRANSPARENCY" value="255" type="string"/>
			<att name="NODE_LABEL_COLOR" value="#000000" type="string"/>
			<att name="NODE_VISIBLE" value="true" type="string"/>
			<att name="NODE_DEPTH" value="0.0" type="string"/>
			<att name="NODE_BORDER_TRANSPARENCY" value="255" type="string"/>
			<att name="NODE_LABEL_FONT_FACE" value="Dialog,plain,12" type="string"/>
			<att name="NODE_LABEL_TRANSPARENCY" value="255" type="string"/>
		</graphics>
	</node>
	<node id="P41094" label="P41094">
		<att name="ProteinDescription" value="40S ribosomal protein S18 OS=Drosophila melanogaster GN=RpS18 PE=1 SV=1 " type="string"/>
		<att name="ACC" value="P41094" type="string"/>
		<att name="numPeptideSequencesInProteins" value="5" type="integer"/>
		<att name="conclusiveProtein" value="0" type="integer"/>
		<att name="numConnectedPeptideNodes" value="5" type="integer"/>
		<att name="UniprotKB" value="P41094" type="string"/>
		<att name="numProteins" value="1" type="integer"/>
		<att name="Classification2Case" value="" type="string"/>
		<att name="GeneName" value="RpS18" type="string"/>
		<att name="conclusiveProteinNode" value="1" type="integer"/>
		<att name="isFiltered" value="0" type="integer"/>
		<att name="ID" value="RS18_DROME" type="string"/>
		<att name="numPsmsInProtein" value="24" type="integer"/>
		<att name="Species" value="[Drosophila melanogaster]" type="string"/>
		<att name="isProtein" value="1" type="integer"/>
		<graphics type="ELLIPSE" h="30" w="70" width="4" outline="#000000" fill="#0080ff">
			<att name="NODE_TOOLTIP" value="&lt;html&gt;&lt;b&gt;Protein ACC(s):&lt;/b&gt;&lt;br&gt;P41094&lt;br&gt;&lt;b&gt;Protein name(s):&lt;/b&gt;&lt;br&gt; 40S ribosomal protein S18 OS=Drosophila melanogaster GN=RpS18 PE=1 SV=1 &lt;br&gt;&lt;b&gt;Classification case(s):&lt;/b&gt;&lt;br&gt;&lt;br&gt;&lt;b&gt;TAX:&lt;/b&gt; [Drosophila melanogaster]&lt;br&gt;&lt;b&gt;Gene name:&lt;/b&gt; RpS18&lt;/html&gt;" type="string"/>
			<att name="NODE_NESTED_NETWORK_IMAGE_VISIBLE" value="true" type="string"/>
			<att name="NODE_BORDER_STROKE" value="SOLID" type="string"/>
			<att name="NODE_SELECTED" value="false" type="string"/>
			<att name="NODE_TRANSPARENCY" value="255" type="string"/>
			<att name="NODE_LABEL_WIDTH" value="200" type="string"/>
			<att name="NODE_LABEL" value="P41094" type="string"/>
			<att name="NODE_LABEL_FONT_SIZE" value="12" type="string"/>
			<att name="NODE_LABEL_TRANSPARENCY" value="255" type="string"/>
			<att name="NODE_LABEL_COLOR" value="#000000" type="string"/>
			<att name="NODE_VISIBLE" value="true" type="string"/>
			<att name="NODE_DEPTH" value="0.0" type="string"/>
			<att name="NODE_BORDER_TRANSPARENCY" value="255" type="string"/>
			<att name="NODE_LABEL_FONT_FACE" value="Dialog,plain,12" type="string"/>
			<att name="NODE_LABEL_TRANSPARENCY" value="255" type="string"/>
		</graphics>
	</node>
	<node id="YWQLTSSNLDSK" label="YWQLTSSNLDSK">
		<att name="numMSRuns" value="2" type="integer"/>
		<att name="numReplicates" value="2" type="integer"/>
		<att name="PCQ_ID" value="YWQLTSSNLDSK" type="string"/>
		<att name="numConnectedProteinNodes" value="1" type="integer"/>
		<att name="numPeptideSequences" value="1" type="integer"/>
		<att name="PeptideSequences" value="YWQLTSSNLDSK" type="string"/>
		<att name="significant" value="1" type="integer"/>
		<att name="numProteins" value="1" type="integer"/>
		<att name="ionCount" value="8" type="integer"/>
		<att name="Rc" value="Infinity" type="real"/>
		<att name="numPsms" value="2" type="integer"/>
		<att name="Ri" value="NaN" type="real"/>
		<att name="lightIons" value="8" type="integer"/>
		<att name="uniquePeptide" value="1" type="integer"/>
		<att name="isFiltered" value="0" type="integer"/>
		<att name="finalRatio" value="Infinity" type="real"/>
		<att name="heavyIons" value="0" type="integer"/>
		<att name="normHeavyIons" value="0.0" type="real"/>
		<att name="uniquePeptideNode" value="1" type="integer"/>
		<att name="normLightIons" value="4.0" type="real"/>
		<att name="isProtein" value="0" type="integer"/>
		<graphics type="ROUNDRECT" h="30" w="70" width="4" outline="#000000" fill="#ff0000">
			<att name="NODE_TOOLTIP" value="&lt;html&gt;YWQLTSSNLDSK&lt;br&gt;1 Peptide sequences&lt;br&gt;2 PSMs&lt;br&gt;Shared by 1 protein Nodes&lt;br&gt;Shared by 1 proteins&lt;br&gt;Detected in 2 MS runs&lt;br&gt;Detected in 2 Replicates&lt;br&gt;Ion count ratio Rc = Infinity = log2( (8/2) / (0) )&lt;br&gt;Individual peptides in the node:&lt;br&gt;YWQLTSSNLDSK, 2 PSMs, Shared by 1 proteins, Detected in 2 MS Runs, Detected in 2 replicates, Rc = Infinity&lt;br&gt;&lt;/html&gt;" type="string"/>
			<att name="NODE_NESTED_NETWORK_IMAGE_VISIBLE" value="true" type="string"/>
			<att name="NODE_BORDER_STROKE" value="SOLID" type="string"/>
			<att name="NODE_SELECTED" value="false" type="string"/>
			<att name="NODE_TRANSPARENCY" value="255" type="string"/>
			<att name="NODE_LABEL_WIDTH" value="200" type="string"/>
			<att name="NODE_LABEL" value="Infinity*" type="string"/>
			<att name="NODE_LABEL_FONT_SIZE" value="12" type="string"/>
			<att name="NODE_LABEL_TRANSPARENCY" value="255" type="string"/>
			<att name="NODE_LABEL_COLOR" value="#000000" type="string"/>
			<att name="NODE_VISIBLE" value="true" type="string"/>
			<att name="NODE_DEPTH" value="0.0" type="string"/>
			<att name="NODE_BORDER_TRANSPARENCY" value="255" type="string"/>
			<att name="NODE_LABEL_FONT_FACE" value="Dialog,plain,12" type="string"/>
			<att name="NODE_LABEL_TRANSPARENCY" value="255" type="string"/>
		</graphics>
	</node>
	<node id="AIPQVALDLNFSK" label="AIPQVALDLNFSK">
		<att name="numMSRuns" value="1" type="integer"/>
		<att name="numReplicates" value="1" type="integer"/>
		<att name="PCQ_ID" value="AIPQVALDLNFSK" type="string"/>
		<att name="numConnectedProteinNodes" value="1" type="integer"/>
		<att name="numPeptideSequences" value="1" type="integer"/>
		<att name="PeptideSequences" value="AIPQVALDLNFSK" type="string"/>
		<att name="significant" value="1" type="integer"/>
		<att name="numProteins" value="1" type="integer"/>
		<att name="ionCount" value="2" type="integer"/>
		<att name="Rc" value="Infinity" type="real"/>
		<att name="numPsms" value="1" type="integer"/>
		<att name="Ri" value="NaN" type="real"/>
		<att name="lightIons" value="2" type="integer"/>
		<att name="uniquePeptide" value="1" type="integer"/>
		<att name="isFiltered" value="0" type="integer"/>
		<att name="finalRatio" value="Infinity" type="real"/>
		<att name="heavyIons" value="0" type="integer"/>
		<att name="normHeavyIons" value="0.0" type="real"/>
		<att name="uniquePeptideNode" value="1" type="integer"/>
		<att name="normLightIons" value="2.0" type="real"/>
		<att name="isProtein" value="0" type="integer"/>
		<graphics type="ROUNDRECT" h="30" w="70" width="4" outline="#000000" fill="#ff0000">
			<att name="NODE_TOOLTIP" value="&lt;html&gt;AIPQVALDLNFSK&lt;br&gt;1 Peptide sequences&lt;br&gt;1 PSMs&lt;br&gt;Shared by 1 protein Nodes&lt;br&gt;Shared by 1 proteins&lt;br&gt;Detected in 1 MS runs&lt;br&gt;Detected in 1 Replicates&lt;br&gt;Ion count ratio Rc = Infinity = log2( (2/1) / (0) )&lt;br&gt;Individual peptides in the node:&lt;br&gt;AIPQVALDLNFSK, 1 PSMs, Shared by 1 proteins, Detected in 1 MS Runs, Detected in 1 replicates, Rc = Infinity&lt;br&gt;&lt;/html&gt;" type="string"/>
			<att name="NODE_NESTED_NETWORK_IMAGE_VISIBLE" value="true" type="string"/>
			<att name="NODE_BORDER_STROKE" value="SOLID" type="string"/>
			<att name="NODE_SELECTED" value="false" type="string"/>
			<att name="NODE_TRANSPARENCY" value="255" type="string"/>
			<att name="NODE_LABEL_WIDTH" value="200" type="string"/>
			<att name="NODE_LABEL" value="Infinity*" type="string"/>
			<att name="NODE_LABEL_FONT_SIZE" value="12" type="string"/>
			<att name="NODE_LABEL_TRANSPARENCY" value="255" type="string"/>
			<att name="NODE_LABEL_COLOR" value="#000000" type="string"/>
			<att name="NODE_VISIBLE" value="true" type="string"/>
			<att name="NODE_DEPTH" value="0.0" type="string"/>
			<att name="NODE_BORDER_TRANSPARENCY" value="255" type="string"/>
			<att name="NODE_LABEL_FONT_FACE" value="Dialog,plain,12" type="string"/>
			<att name="NODE_LABEL_TRANSPARENCY" value="255" type="string"/>
		</graphics>
	</node>
	<node id="QEYIVATVTK" label="QEYIVATVTK">
		<att name="numMSRuns" value="5" type="integer"/>
		<att name="numReplicates" value="5" type="integer"/>
		<att name="PCQ_ID" value="QEYIVATVTK" type="string"/>
		<att name="numConnectedProteinNodes" value="1" type="integer"/>
		<att name="numPeptideSequences" value="1" type="integer"/>
		<att name="PeptideSequences" value="QEYIVATVTK" type="string"/>
		<att name="significant" value="1" type="integer"/>
		<att name="numProteins" value="1" type="integer"/>
		<att name="ionCount" value="50" type="integer"/>
		<att name="Rc" value="Infinity" type="real"/>
		<att name="numPsms" value="8" type="integer"/>
		<att name="Ri" value="NaN" type="real"/>
		<att name="lightIons" value="50" type="integer"/>
		<att name="uniquePeptide" value="1" type="integer"/>
		<att name="isFiltered" value="0" type="integer"/>
		<att name="finalRatio" value="Infinity" type="real"/>
		<att name="heavyIons" value="0" type="integer"/>
		<att name="normHeavyIons" value="0.0" type="real"/>
		<att name="uniquePeptideNode" value="1" type="integer"/>
		<att name="normLightIons" value="6.25" type="real"/>
		<att name="isProtein" value="0" type="integer"/>
		<graphics type="ROUNDRECT" h="30" w="70" width="4" outline="#000000" fill="#ff0000">
			<att name="NODE_TOOLTIP" value="&lt;html&gt;QEYIVATVTK&lt;br&gt;1 Peptide sequences&lt;br&gt;8 PSMs&lt;br&gt;Shared by 1 protein Nodes&lt;br&gt;Shared by 1 proteins&lt;br&gt;Detected in 5 MS runs&lt;br&gt;Detected in 5 Replicates&lt;br&gt;Ion count ratio Rc = Infinity = log2( (50/8) / (0) )&lt;br&gt;Individual peptides in the node:&lt;br&gt;QEYIVATVTK, 8 PSMs, Shared by 1 proteins, Detected in 5 MS Runs, Detected in 5 replicates, Rc = Infinity&lt;br&gt;&lt;/html&gt;" type="string"/>
			<att name="NODE_NESTED_NETWORK_IMAGE_VISIBLE" value="true" type="string"/>
			<att name="NODE_BORDER_STROKE" value="SOLID" type="string"/>
			<att name="NODE_SELECTED" value="false" type="string"/>
			<att name="NODE_TRANSPARENCY" value="255" type="string"/>
			<att name="NODE_LABEL_WIDTH" value="200" type="string"/>
			<att name="NODE_LABEL" value="Infinity*" type="string"/>
			<att name="NODE_LABEL_FONT_SIZE" value="12" type="string"/>
			<att name="NODE_LABEL_TRANSPARENCY" value="255" type="string"/>
			<att name="NODE_LABEL_COLOR" value="#000000" type="string"/>
			<att name="NODE_VISIBLE" value="true" type="string"/>
			<att name="NODE_DEPTH" value="0.0" type="string"/>
			<att name="NODE_BORDER_TRANSPARENCY" value="255" type="string"/>
			<att name="NODE_LABEL_FONT_FACE" value="Dialog,plain,12" type="string"/>
			<att name="NODE_LABEL_TRANSPARENCY" value="255" type="string"/>
		</graphics>
	</node>
	<node id="P54397" label="P54397">
		<att name="ProteinDescription" value="39 kDa FK506-binding nuclear protein OS=Drosophila melanogaster GN=FK506-bp1 PE=1 SV=2 " type="string"/>
		<att name="ACC" value="P54397" type="string"/>
		<att name="numPeptideSequencesInProteins" value="2" type="integer"/>
		<att name="conclusiveProtein" value="0" type="integer"/>
		<att name="numConnectedPeptideNodes" value="2" type="integer"/>
		<att name="UniprotKB" value="P54397" type="string"/>
		<att name="numProteins" value="1" type="integer"/>
		<att name="GeneName" value="FK506-bp1" type="string"/>
		<att name="conclusiveProteinNode" value="1" type="integer"/>
		<att name="isFiltered" value="0" type="integer"/>
		<att name="ID" value="FKB39_DROME" type="string"/>
		<att name="numPsmsInProtein" value="9" type="integer"/>
		<att name="Species" value="[Drosophila melanogaster]" type="string"/>
		<att name="isProtein" value="1" type="integer"/>
		<graphics type="ELLIPSE" h="30" w="70" width="4" outline="#000000" fill="#0080ff">
			<att name="NODE_TOOLTIP" value="&lt;html&gt;&lt;b&gt;Protein ACC(s):&lt;/b&gt;&lt;br&gt;P54397&lt;br&gt;&lt;b&gt;Protein name(s):&lt;/b&gt;&lt;br&gt; 39 kDa FK506-binding nuclear protein OS=Drosophila melanogaster GN=FK506-bp1 PE=1 SV=2 &lt;br&gt;&lt;b&gt;TAX:&lt;/b&gt; [Drosophila melanogaster]&lt;br&gt;&lt;b&gt;Gene name:&lt;/b&gt; FK506-bp1&lt;/html&gt;" type="string"/>
			<att name="NODE_NESTED_NETWORK_IMAGE_VISIBLE" value="true" type="string"/>
			<att name="NODE_BORDER_STROKE" value="SOLID" type="string"/>
			<att name="NODE_SELECTED" value="false" type="string"/>
			<att name="NODE_TRANSPARENCY" value="255" type="string"/>
			<att name="NODE_LABEL_WIDTH" value="200" type="string"/>
			<att name="NODE_LABEL" value="P54397" type="string"/>
			<att name="NODE_LABEL_FONT_SIZE" value="12" type="string"/>
			<att name="NODE_LABEL_TRANSPARENCY" value="255" type="string"/>
			<att name="NODE_LABEL_COLOR" value="#000000" type="string"/>
			<att name="NODE_VISIBLE" value="true" type="string"/>
			<att name="NODE_DEPTH" value="0.0" type="string"/>
			<att name="NODE_BORDER_TRANSPARENCY" value="255" type="string"/>
			<att name="NODE_LABEL_FONT_FACE" value="Dialog,plain,12" type="string"/>
			<att name="NODE_LABEL_TRANSPARENCY" value="255" type="string"/>
		</graphics>
	</node>
	<node id="EADLTIVRATGYADARSNQLQPIVYEQRAQDDVLVAVAAPGVTREALQK" label="EADLTIVRATGYADARSNQLQPIVYEQRAQDDVLVAVAAPGVTREALQK">
		<att name="numMSRuns" value="4" type="integer"/>
		<att name="numReplicates" value="4" type="integer"/>
		<att name="PCQ_ID" value="EADLTIVRATGYADARSNQLQPIVYEQRAQDDVLVAVAAPGVTREALQK" type="string"/>
		<att name="numConnectedProteinNodes" value="1" type="integer"/>
		<att name="numPeptideSequences" value="1" type="integer"/>
		<att name="PeptideSequences" value="EADLTIVRATGYADARSNQLQPIVYEQRAQDDVLVAVAAPGVTREALQK" type="string"/>
		<att name="significant" value="1" type="integer"/>
		<att name="numProteins" value="1" type="integer"/>
		<att name="ionCount" value="16" type="integer"/>
		<att name="Rc" value="Infinity" type="real"/>
		<att name="numPsms" value="9" type="integer"/>
		<att name="Ri" value="NaN" type="real"/>
		<att name="lightIons" value="16" type="integer"/>
		<att name="uniquePeptide" value="1" type="integer"/>
		<att name="isFiltered" value="0" type="integer"/>
		<att name="finalRatio" value="Infinity" type="real"/>
		<att name="heavyIons" value="0" type="integer"/>
		<att name="normHeavyIons" value="0.0" type="real"/>
		<att name="uniquePeptideNode" value="1" type="integer"/>
		<att name="normLightIons" value="1.7777777777777777" type="real"/>
		<att name="isProtein" value="0" type="integer"/>
		<graphics type="ROUNDRECT" h="30" w="70" width="4" outline="#000000" fill="#ff0000">
			<att name="NODE_TOOLTIP" value="&lt;html&gt;EADLTIVRATGYADARSNQLQPIVYEQRAQDDVLVAVAAPGVTREALQK&lt;br&gt;1 Peptide sequences&lt;br&gt;9 PSMs&lt;br&gt;Shared by 1 protein Nodes&lt;br&gt;Shared by 1 proteins&lt;br&gt;Detected in 4 MS runs&lt;br&gt;Detected in 4 Replicates&lt;br&gt;Ion count ratio Rc = Infinity = log2( (16/9) / (0) )&lt;br&gt;Individual peptides in the node:&lt;br&gt;EADLTIVRATGYADARSNQLQPIVYEQRAQDDVLVAVAAPGVTREALQK, 9 PSMs, Shared by 1 proteins, Detected in 4 MS Runs, Detected in 4 replicates, Rc = Infinity&lt;br&gt;&lt;/html&gt;" type="string"/>
			<att name="NODE_NESTED_NETWORK_IMAGE_VISIBLE" value="true" type="string"/>
			<att name="NODE_BORDER_STROKE" value="SOLID" type="string"/>
			<att name="NODE_SELECTED" value="false" type="string"/>
			<att name="NODE_TRANSPARENCY" value="255" type="string"/>
			<att name="NODE_LABEL_WIDTH" value="200" type="string"/>
			<att name="NODE_LABEL" value="Infinity*" type="string"/>
			<att name="NODE_LABEL_FONT_SIZE" value="12" type="string"/>
			<att name="NODE_LABEL_TRANSPARENCY" value="255" type="string"/>
			<att name="NODE_LABEL_COLOR" value="#000000" type="string"/>
			<att name="NODE_VISIBLE" value="true" type="string"/>
			<att name="NODE_DEPTH" value="0.0" type="string"/>
			<att name="NODE_BORDER_TRANSPARENCY" value="255" type="string"/>
			<att name="NODE_LABEL_FONT_FACE" value="Dialog,plain,12" type="string"/>
			<att name="NODE_LABEL_TRANSPARENCY" value="255" type="string"/>
		</graphics>
	</node>
	<node id="LVDVFALFGEFQK" label="LVDVFALFGEFQK">
		<att name="numMSRuns" value="6" type="integer"/>
		<att name="numReplicates" value="6" type="integer"/>
		<att name="PCQ_ID" value="LVDVFALFGEFQK" type="string"/>
		<att name="numConnectedProteinNodes" value="1" type="integer"/>
		<att name="numPeptideSequences" value="1" type="integer"/>
		<att name="PeptideSequences" value="LVDVFALFGEFQK" type="string"/>
		<att name="significant" value="0" type="integer"/>
		<att name="numProteins" value="1" type="integer"/>
		<att name="ionCount" value="163" type="integer"/>
		<att name="Rc" value="7.339850002884624" type="real"/>
		<att name="numPsms" value="30" type="integer"/>
		<att name="Ri" value="NaN" type="real"/>
		<att name="lightIons" value="162" type="integer"/>
		<att name="uniquePeptide" value="1" type="integer"/>
		<att name="isFiltered" value="0" type="integer"/>
		<att name="finalRatio" value="7.339850002884624" type="real"/>
		<att name="heavyIons" value="1" type="integer"/>
		<att name="normHeavyIons" value="0.03333333333333333" type="real"/>
		<att name="uniquePeptideNode" value="1" type="integer"/>
		<att name="normLightIons" value="5.4" type="real"/>
		<att name="isProtein" value="0" type="integer"/>
		<graphics type="ROUNDRECT" h="30" w="70" width="4" outline="#000000" fill="#ffffff">
			<att name="NODE_TOOLTIP" value="&lt;html&gt;LVDVFALFGEFQK&lt;br&gt;1 Peptide sequences&lt;br&gt;30 PSMs&lt;br&gt;Shared by 1 protein Nodes&lt;br&gt;Shared by 1 proteins&lt;br&gt;Detected in 6 MS runs&lt;br&gt;Detected in 6 Replicates&lt;br&gt;Ion count ratio Rc = 7.3 = log2( (162/30) / (1/30) )&lt;br&gt;Individual peptides in the node:&lt;br&gt;LVDVFALFGEFQK, 30 PSMs, Shared by 1 proteins, Detected in 6 MS Runs, Detected in 6 replicates, Rc = 7.339850002884624&lt;br&gt;&lt;/html&gt;" type="string"/>
			<att name="NODE_NESTED_NETWORK_IMAGE_VISIBLE" value="true" type="string"/>
			<att name="NODE_BORDER_STROKE" value="SOLID" type="string"/>
			<att name="NODE_SELECTED" value="false" type="string"/>
			<att name="NODE_TRANSPARENCY" value="255" type="string"/>
			<att name="NODE_LABEL_WIDTH" value="200" type="string"/>
			<att name="NODE_LABEL" value="7.3" type="string"/>
			<att name="NODE_LABEL_FONT_SIZE" value="12" type="string"/>
			<att name="NODE_LABEL_TRANSPARENCY" value="255" type="string"/>
			<att name="NODE_LABEL_COLOR" value="#000000" type="string"/>
			<att name="NODE_VISIBLE" value="true" type="string"/>
			<att name="NODE_DEPTH" value="0.0" type="string"/>
			<att name="NODE_BORDER_TRANSPARENCY" value="255" type="string"/>
			<att name="NODE_LABEL_FONT_FACE" value="Dialog,plain,12" type="string"/>
			<att name="NODE_LABEL_TRANSPARENCY" value="255" type="string"/>
		</graphics>
	</node>
	<node id="HLFSLISDK" label="HLFSLISDK">
		<att name="numMSRuns" value="3" type="integer"/>
		<att name="numReplicates" value="3" type="integer"/>
		<att name="PCQ_ID" value="HLFSLISDK" type="string"/>
		<att name="numConnectedProteinNodes" value="1" type="integer"/>
		<att name="numPeptideSequences" value="1" type="integer"/>
		<att name="PeptideSequences" value="HLFSLISDK" type="string"/>
		<att name="significant" value="1" type="integer"/>
		<att name="numProteins" value="1" type="integer"/>
		<att name="ionCount" value="20" type="integer"/>
		<att name="Rc" value="Infinity" type="real"/>
		<att name="numPsms" value="4" type="integer"/>
		<att name="Ri" value="NaN" type="real"/>
		<att name="lightIons" value="20" type="integer"/>
		<att name="uniquePeptide" value="1" type="integer"/>
		<att name="isFiltered" value="0" type="integer"/>
		<att name="finalRatio" value="Infinity" type="real"/>
		<att name="heavyIons" value="0" type="integer"/>
		<att name="normHeavyIons" value="0.0" type="real"/>
		<att name="uniquePeptideNode" value="1" type="integer"/>
		<att name="normLightIons" value="5.0" type="real"/>
		<att name="isProtein" value="0" type="integer"/>
		<graphics type="ROUNDRECT" h="30" w="70" width="4" outline="#000000" fill="#ff0000">
			<att name="NODE_TOOLTIP" value="&lt;html&gt;HLFSLISDK&lt;br&gt;1 Peptide sequences&lt;br&gt;4 PSMs&lt;br&gt;Shared by 1 protein Nodes&lt;br&gt;Shared by 1 proteins&lt;br&gt;Detected in 3 MS runs&lt;br&gt;Detected in 3 Replicates&lt;br&gt;Ion count ratio Rc = Infinity = log2( (20/4) / (0) )&lt;br&gt;Individual peptides in the node:&lt;br&gt;HLFSLISDK, 4 PSMs, Shared by 1 proteins, Detected in 3 MS Runs, Detected in 3 replicates, Rc = Infinity&lt;br&gt;&lt;/html&gt;" type="string"/>
			<att name="NODE_NESTED_NETWORK_IMAGE_VISIBLE" value="true" type="string"/>
			<att name="NODE_BORDER_STROKE" value="SOLID" type="string"/>
			<att name="NODE_SELECTED" value="false" type="string"/>
			<att name="NODE_TRANSPARENCY" value="255" type="string"/>
			<att name="NODE_LABEL_WIDTH" value="200" type="string"/>
			<att name="NODE_LABEL" value="Infinity*" type="string"/>
			<att name="NODE_LABEL_FONT_SIZE" value="12" type="string"/>
			<att name="NODE_LABEL_TRANSPARENCY" value="255" type="string"/>
			<att name="NODE_LABEL_COLOR" value="#000000" type="string"/>
			<att name="NODE_VISIBLE" value="true" type="string"/>
			<att name="NODE_DEPTH" value="0.0" type="string"/>
			<att name="NODE_BORDER_TRANSPARENCY" value="255" type="string"/>
			<att name="NODE_LABEL_FONT_FACE" value="Dialog,plain,12" type="string"/>
			<att name="NODE_LABEL_TRANSPARENCY" value="255" type="string"/>
		</graphics>
	</node>
	<node id="ADVLATEPEDMYIAYHRK" label="ADVLATEPEDMYIAYHRK">
		<att name="numMSRuns" value="3" type="integer"/>
		<att name="numReplicates" value="3" type="integer"/>
		<att name="PCQ_ID" value="ADVLATEPEDMYIAYHRK" type="string"/>
		<att name="numConnectedProteinNodes" value="1" type="integer"/>
		<att name="numPeptideSequences" value="1" type="integer"/>
		<att name="PeptideSequences" value="ADVLATEPEDMYIAYHRK" type="string"/>
		<att name="significant" value="0" type="integer"/>
		<att name="numProteins" value="1" type="integer"/>
		<att name="ionCount" value="34" type="integer"/>
		<att name="Rc" value="5.044394119358453" type="real"/>
		<att name="numPsms" value="5" type="integer"/>
		<att name="Ri" value="NaN" type="real"/>
		<att name="lightIons" value="33" type="integer"/>
		<att name="uniquePeptide" value="1" type="integer"/>
		<att name="isFiltered" value="0" type="integer"/>
		<att name="finalRatio" value="5.044394119358453" type="real"/>
		<att name="heavyIons" value="1" type="integer"/>
		<att name="normHeavyIons" value="0.2" type="real"/>
		<att name="uniquePeptideNode" value="1" type="integer"/>
		<att name="normLightIons" value="6.6" type="real"/>
		<att name="isProtein" value="0" type="integer"/>
		<graphics type="ROUNDRECT" h="30" w="70" width="4" outline="#000000" fill="#ffffff">
			<att name="NODE_TOOLTIP" value="&lt;html&gt;ADVLATEPEDMYIAYHRK&lt;br&gt;1 Peptide sequences&lt;br&gt;5 PSMs&lt;br&gt;Shared by 1 protein Nodes&lt;br&gt;Shared by 1 proteins&lt;br&gt;Detected in 3 MS runs&lt;br&gt;Detected in 3 Replicates&lt;br&gt;Ion count ratio Rc = 5 = log2( (33/5) / (1/5) )&lt;br&gt;Individual peptides in the node:&lt;br&gt;ADVLATEPEDMYIAYHRK, 5 PSMs, Shared by 1 proteins, Detected in 3 MS Runs, Detected in 3 replicates, Rc = 5.044394119358453&lt;br&gt;&lt;/html&gt;" type="string"/>
			<att name="NODE_NESTED_NETWORK_IMAGE_VISIBLE" value="true" type="string"/>
			<att name="NODE_BORDER_STROKE" value="SOLID" type="string"/>
			<att name="NODE_SELECTED" value="false" type="string"/>
			<att name="NODE_TRANSPARENCY" value="255" type="string"/>
			<att name="NODE_LABEL_WIDTH" value="200" type="string"/>
			<att name="NODE_LABEL" value="5" type="string"/>
			<att name="NODE_LABEL_FONT_SIZE" value="12" type="string"/>
			<att name="NODE_LABEL_TRANSPARENCY" value="255" type="string"/>
			<att name="NODE_LABEL_COLOR" value="#000000" type="string"/>
			<att name="NODE_VISIBLE" value="true" type="string"/>
			<att name="NODE_DEPTH" value="0.0" type="string"/>
			<att name="NODE_BORDER_TRANSPARENCY" value="255" type="string"/>
			<att name="NODE_LABEL_FONT_FACE" value="Dialog,plain,12" type="string"/>
			<att name="NODE_LABEL_TRANSPARENCY" value="255" type="string"/>
		</graphics>
	</node>
	<node id="DAAAHLLIQPNAVYHSK" label="DAAAHLLIQPNAVYHSK">
		<att name="numMSRuns" value="6" type="integer"/>
		<att name="numReplicates" value="6" type="integer"/>
		<att name="PCQ_ID" value="DAAAHLLIQPNAVYHSK" type="string"/>
		<att name="numConnectedProteinNodes" value="1" type="integer"/>
		<att name="numPeptideSequences" value="1" type="integer"/>
		<att name="PeptideSequences" value="DAAAHLLIQPNAVYHSK" type="string"/>
		<att name="significant" value="1" type="integer"/>
		<att name="numProteins" value="1" type="integer"/>
		<att name="ionCount" value="148" type="integer"/>
		<att name="Rc" value="Infinity" type="real"/>
		<att name="numPsms" value="21" type="integer"/>
		<att name="Ri" value="NaN" type="real"/>
		<att name="lightIons" value="148" type="integer"/>
		<att name="uniquePeptide" value="1" type="integer"/>
		<att name="isFiltered" value="0" type="integer"/>
		<att name="finalRatio" value="Infinity" type="real"/>
		<att name="heavyIons" value="0" type="integer"/>
		<att name="normHeavyIons" value="0.0" type="real"/>
		<att name="uniquePeptideNode" value="1" type="integer"/>
		<att name="normLightIons" value="7.0476190476190474" type="real"/>
		<att name="isProtein" value="0" type="integer"/>
		<graphics type="ROUNDRECT" h="30" w="70" width="4" outline="#000000" fill="#ff0000">
			<att name="NODE_TOOLTIP" value="&lt;html&gt;DAAAHLLIQPNAVYHSK&lt;br&gt;1 Peptide sequences&lt;br&gt;21 PSMs&lt;br&gt;Shared by 1 protein Nodes&lt;br&gt;Shared by 1 proteins&lt;br&gt;Detected in 6 MS runs&lt;br&gt;Detected in 6 Replicates&lt;br&gt;Ion count ratio Rc = Infinity = log2( (148/21) / (0) )&lt;br&gt;Individual peptides in the node:&lt;br&gt;DAAAHLLIQPNAVYHSK, 21 PSMs, Shared by 1 proteins, Detected in 6 MS Runs, Detected in 6 replicates, Rc = Infinity&lt;br&gt;&lt;/html&gt;" type="string"/>
			<att name="NODE_NESTED_NETWORK_IMAGE_VISIBLE" value="true" type="string"/>
			<att name="NODE_BORDER_STROKE" value="SOLID" type="string"/>
			<att name="NODE_SELECTED" value="false" type="string"/>
			<att name="NODE_TRANSPARENCY" value="255" type="string"/>
			<att name="NODE_LABEL_WIDTH" value="200" type="string"/>
			<att name="NODE_LABEL" value="Infinity*" type="string"/>
			<att name="NODE_LABEL_FONT_SIZE" value="12" type="string"/>
			<att name="NODE_LABEL_TRANSPARENCY" value="255" type="string"/>
			<att name="NODE_LABEL_COLOR" value="#000000" type="string"/>
			<att name="NODE_VISIBLE" value="true" type="string"/>
			<att name="NODE_DEPTH" value="0.0" type="string"/>
			<att name="NODE_BORDER_TRANSPARENCY" value="255" type="string"/>
			<att name="NODE_LABEL_FONT_FACE" value="Dialog,plain,12" type="string"/>
			<att name="NODE_LABEL_TRANSPARENCY" value="255" type="string"/>
		</graphics>
	</node>
	<node id="NEDYRVISEIRTQQDK" label="NEDYRVISEIRTQQDK">
		<att name="numMSRuns" value="2" type="integer"/>
		<att name="numReplicates" value="2" type="integer"/>
		<att name="PCQ_ID" value="NEDYRVISEIRTQQDK" type="string"/>
		<att name="numConnectedProteinNodes" value="1" type="integer"/>
		<att name="numPeptideSequences" value="1" type="integer"/>
		<att name="PeptideSequences" value="NEDYRVISEIRTQQDK" type="string"/>
		<att name="significant" value="1" type="integer"/>
		<att name="numProteins" value="1" type="integer"/>
		<att name="ionCount" value="10" type="integer"/>
		<att name="Rc" value="Infinity" type="real"/>
		<att name="numPsms" value="2" type="integer"/>
		<att name="Ri" value="NaN" type="real"/>
		<att name="lightIons" value="10" type="integer"/>
		<att name="uniquePeptide" value="1" type="integer"/>
		<att name="isFiltered" value="0" type="integer"/>
		<att name="finalRatio" value="Infinity" type="real"/>
		<att name="heavyIons" value="0" type="integer"/>
		<att name="normHeavyIons" value="0.0" type="real"/>
		<att name="uniquePeptideNode" value="1" type="integer"/>
		<att name="normLightIons" value="5.0" type="real"/>
		<att name="isProtein" value="0" type="integer"/>
		<graphics type="ROUNDRECT" h="30" w="70" width="4" outline="#000000" fill="#ff0000">
			<att name="NODE_TOOLTIP" value="&lt;html&gt;NEDYRVISEIRTQQDK&lt;br&gt;1 Peptide sequences&lt;br&gt;2 PSMs&lt;br&gt;Shared by 1 protein Nodes&lt;br&gt;Shared by 1 proteins&lt;br&gt;Detected in 2 MS runs&lt;br&gt;Detected in 2 Replicates&lt;br&gt;Ion count ratio Rc = Infinity = log2( (10/2) / (0) )&lt;br&gt;Individual peptides in the node:&lt;br&gt;NEDYRVISEIRTQQDK, 2 PSMs, Shared by 1 proteins, Detected in 2 MS Runs, Detected in 2 replicates, Rc = Infinity&lt;br&gt;&lt;/html&gt;" type="string"/>
			<att name="NODE_NESTED_NETWORK_IMAGE_VISIBLE" value="true" type="string"/>
			<att name="NODE_BORDER_STROKE" value="SOLID" type="string"/>
			<att name="NODE_SELECTED" value="false" type="string"/>
			<att name="NODE_TRANSPARENCY" value="255" type="string"/>
			<att name="NODE_LABEL_WIDTH" value="200" type="string"/>
			<att name="NODE_LABEL" value="Infinity*" type="string"/>
			<att name="NODE_LABEL_FONT_SIZE" value="12" type="string"/>
			<att name="NODE_LABEL_TRANSPARENCY" value="255" type="string"/>
			<att name="NODE_LABEL_COLOR" value="#000000" type="string"/>
			<att name="NODE_VISIBLE" value="true" type="string"/>
			<att name="NODE_DEPTH" value="0.0" type="string"/>
			<att name="NODE_BORDER_TRANSPARENCY" value="255" type="string"/>
			<att name="NODE_LABEL_FONT_FACE" value="Dialog,plain,12" type="string"/>
			<att name="NODE_LABEL_TRANSPARENCY" value="255" type="string"/>
		</graphics>
	</node>
	<node id="GQGEVAFSK" label="GQGEVAFSK">
		<att name="numMSRuns" value="2" type="integer"/>
		<att name="numReplicates" value="2" type="integer"/>
		<att name="PCQ_ID" value="GQGEVAFSK" type="string"/>
		<att name="numConnectedProteinNodes" value="1" type="integer"/>
		<att name="numPeptideSequences" value="1" type="integer"/>
		<att name="PeptideSequences" value="GQGEVAFSK" type="string"/>
		<att name="significant" value="1" type="integer"/>
		<att name="numProteins" value="1" type="integer"/>
		<att name="ionCount" value="33" type="integer"/>
		<att name="Rc" value="Infinity" type="real"/>
		<att name="numPsms" value="5" type="integer"/>
		<att name="Ri" value="NaN" type="real"/>
		<att name="lightIons" value="33" type="integer"/>
		<att name="uniquePeptide" value="1" type="integer"/>
		<att name="isFiltered" value="0" type="integer"/>
		<att name="finalRatio" value="Infinity" type="real"/>
		<att name="heavyIons" value="0" type="integer"/>
		<att name="normHeavyIons" value="0.0" type="real"/>
		<att name="uniquePeptideNode" value="1" type="integer"/>
		<att name="normLightIons" value="6.6" type="real"/>
		<att name="isProtein" value="0" type="integer"/>
		<graphics type="ROUNDRECT" h="30" w="70" width="4" outline="#000000" fill="#ff0000">
			<att name="NODE_TOOLTIP" value="&lt;html&gt;GQGEVAFSK&lt;br&gt;1 Peptide sequences&lt;br&gt;5 PSMs&lt;br&gt;Shared by 1 protein Nodes&lt;br&gt;Shared by 1 proteins&lt;br&gt;Detected in 2 MS runs&lt;br&gt;Detected in 2 Replicates&lt;br&gt;Ion count ratio Rc = Infinity = log2( (33/5) / (0) )&lt;br&gt;Individual peptides in the node:&lt;br&gt;GQGEVAFSK, 5 PSMs, Shared by 1 proteins, Detected in 2 MS Runs, Detected in 2 replicates, Rc = Infinity&lt;br&gt;&lt;/html&gt;" type="string"/>
			<att name="NODE_NESTED_NETWORK_IMAGE_VISIBLE" value="true" type="string"/>
			<att name="NODE_BORDER_STROKE" value="SOLID" type="string"/>
			<att name="NODE_SELECTED" value="false" type="string"/>
			<att name="NODE_TRANSPARENCY" value="255" type="string"/>
			<att name="NODE_LABEL_WIDTH" value="200" type="string"/>
			<att name="NODE_LABEL" value="Infinity*" type="string"/>
			<att name="NODE_LABEL_FONT_SIZE" value="12" type="string"/>
			<att name="NODE_LABEL_TRANSPARENCY" value="255" type="string"/>
			<att name="NODE_LABEL_COLOR" value="#000000" type="string"/>
			<att name="NODE_VISIBLE" value="true" type="string"/>
			<att name="NODE_DEPTH" value="0.0" type="string"/>
			<att name="NODE_BORDER_TRANSPARENCY" value="255" type="string"/>
			<att name="NODE_LABEL_FONT_FACE" value="Dialog,plain,12" type="string"/>
			<att name="NODE_LABEL_TRANSPARENCY" value="255" type="string"/>
		</graphics>
	</node>
	<node id="AVQLTTELK" label="AVQLTTELK">
		<att name="numMSRuns" value="3" type="integer"/>
		<att name="numReplicates" value="3" type="integer"/>
		<att name="PCQ_ID" value="AVQLTTELK" type="string"/>
		<att name="numConnectedProteinNodes" value="1" type="integer"/>
		<att name="numPeptideSequences" value="1" type="integer"/>
		<att name="PeptideSequences" value="AVQLTTELK" type="string"/>
		<att name="significant" value="1" type="integer"/>
		<att name="numProteins" value="1" type="integer"/>
		<att name="ionCount" value="29" type="integer"/>
		<att name="Rc" value="Infinity" type="real"/>
		<att name="numPsms" value="5" type="integer"/>
		<att name="Ri" value="NaN" type="real"/>
		<att name="lightIons" value="29" type="integer"/>
		<att name="uniquePeptide" value="1" type="integer"/>
		<att name="isFiltered" value="0" type="integer"/>
		<att name="finalRatio" value="Infinity" type="real"/>
		<att name="heavyIons" value="0" type="integer"/>
		<att name="normHeavyIons" value="0.0" type="real"/>
		<att name="uniquePeptideNode" value="1" type="integer"/>
		<att name="normLightIons" value="5.8" type="real"/>
		<att name="isProtein" value="0" type="integer"/>
		<graphics type="ROUNDRECT" h="30" w="70" width="4" outline="#000000" fill="#ff0000">
			<att name="NODE_TOOLTIP" value="&lt;html&gt;AVQLTTELK&lt;br&gt;1 Peptide sequences&lt;br&gt;5 PSMs&lt;br&gt;Shared by 1 protein Nodes&lt;br&gt;Shared by 1 proteins&lt;br&gt;Detected in 3 MS runs&lt;br&gt;Detected in 3 Replicates&lt;br&gt;Ion count ratio Rc = Infinity = log2( (29/5) / (0) )&lt;br&gt;Individual peptides in the node:&lt;br&gt;AVQLTTELK, 5 PSMs, Shared by 1 proteins, Detected in 3 MS Runs, Detected in 3 replicates, Rc = Infinity&lt;br&gt;&lt;/html&gt;" type="string"/>
			<att name="NODE_NESTED_NETWORK_IMAGE_VISIBLE" value="true" type="string"/>
			<att name="NODE_BORDER_STROKE" value="SOLID" type="string"/>
			<att name="NODE_SELECTED" value="false" type="string"/>
			<att name="NODE_TRANSPARENCY" value="255" type="string"/>
			<att name="NODE_LABEL_WIDTH" value="200" type="string"/>
			<att name="NODE_LABEL" value="Infinity*" type="string"/>
			<att name="NODE_LABEL_FONT_SIZE" value="12" type="string"/>
			<att name="NODE_LABEL_TRANSPARENCY" value="255" type="string"/>
			<att name="NODE_LABEL_COLOR" value="#000000" type="string"/>
			<att name="NODE_VISIBLE" value="true" type="string"/>
			<att name="NODE_DEPTH" value="0.0" type="string"/>
			<att name="NODE_BORDER_TRANSPARENCY" value="255" type="string"/>
			<att name="NODE_LABEL_FONT_FACE" value="Dialog,plain,12" type="string"/>
			<att name="NODE_LABEL_TRANSPARENCY" value="255" type="string"/>
		</graphics>
	</node>
	<node id="NVYFNDK" label="NVYFNDK">
		<att name="numMSRuns" value="1" type="integer"/>
		<att name="numReplicates" value="1" type="integer"/>
		<att name="PCQ_ID" value="NVYFNDK" type="string"/>
		<att name="numConnectedProteinNodes" value="1" type="integer"/>
		<att name="numPeptideSequences" value="1" type="integer"/>
		<att name="PeptideSequences" value="NVYFNDK" type="string"/>
		<att name="significant" value="1" type="integer"/>
		<att name="numProteins" value="1" type="integer"/>
		<att name="ionCount" value="4" type="integer"/>
		<att name="Rc" value="Infinity" type="real"/>
		<att name="numPsms" value="1" type="integer"/>
		<att name="Ri" value="NaN" type="real"/>
		<att name="lightIons" value="4" type="integer"/>
		<att name="uniquePeptide" value="1" type="integer"/>
		<att name="isFiltered" value="0" type="integer"/>
		<att name="finalRatio" value="Infinity" type="real"/>
		<att name="heavyIons" value="0" type="integer"/>
		<att name="normHeavyIons" value="0.0" type="real"/>
		<att name="uniquePeptideNode" value="1" type="integer"/>
		<att name="normLightIons" value="4.0" type="real"/>
		<att name="isProtein" value="0" type="integer"/>
		<graphics type="ROUNDRECT" h="30" w="70" width="4" outline="#000000" fill="#ff0000">
			<att name="NODE_TOOLTIP" value="&lt;html&gt;NVYFNDK&lt;br&gt;1 Peptide sequences&lt;br&gt;1 PSMs&lt;br&gt;Shared by 1 protein Nodes&lt;br&gt;Shared by 1 proteins&lt;br&gt;Detected in 1 MS runs&lt;br&gt;Detected in 1 Replicates&lt;br&gt;Ion count ratio Rc = Infinity = log2( (4/1) / (0) )&lt;br&gt;Individual peptides in the node:&lt;br&gt;NVYFNDK, 1 PSMs, Shared by 1 proteins, Detected in 1 MS Runs, Detected in 1 replicates, Rc = Infinity&lt;br&gt;&lt;/html&gt;" type="string"/>
			<att name="NODE_NESTED_NETWORK_IMAGE_VISIBLE" value="true" type="string"/>
			<att name="NODE_BORDER_STROKE" value="SOLID" type="string"/>
			<att name="NODE_SELECTED" value="false" type="string"/>
			<att name="NODE_TRANSPARENCY" value="255" type="string"/>
			<att name="NODE_LABEL_WIDTH" value="200" type="string"/>
			<att name="NODE_LABEL" value="Infinity*" type="string"/>
			<att name="NODE_LABEL_FONT_SIZE" value="12" type="string"/>
			<att name="NODE_LABEL_TRANSPARENCY" value="255" type="string"/>
			<att name="NODE_LABEL_COLOR" value="#000000" type="string"/>
			<att name="NODE_VISIBLE" value="true" type="string"/>
			<att name="NODE_DEPTH" value="0.0" type="string"/>
			<att name="NODE_BORDER_TRANSPARENCY" value="255" type="string"/>
			<att name="NODE_LABEL_FONT_FACE" value="Dialog,plain,12" type="string"/>
			<att name="NODE_LABEL_TRANSPARENCY" value="255" type="string"/>
		</graphics>
	</node>
	<node id="DSPIRTLQQLRGAK" label="DSPIRTLQQLRGAK">
		<att name="numMSRuns" value="1" type="integer"/>
		<att name="numReplicates" value="1" type="integer"/>
		<att name="PCQ_ID" value="DSPIRTLQQLRGAK" type="string"/>
		<att name="numConnectedProteinNodes" value="1" type="integer"/>
		<att name="numPeptideSequences" value="1" type="integer"/>
		<att name="PeptideSequences" value="DSPIRTLQQLRGAK" type="string"/>
		<att name="significant" value="0" type="integer"/>
		<att name="numProteins" value="1" type="integer"/>
		<att name="ionCount" value="2" type="integer"/>
		<att name="Rc" value="0.0" type="real"/>
		<att name="numPsms" value="1" type="integer"/>
		<att name="Ri" value="NaN" type="real"/>
		<att name="lightIons" value="1" type="integer"/>
		<att name="uniquePeptide" value="1" type="integer"/>
		<att name="isFiltered" value="0" type="integer"/>
		<att name="finalRatio" value="0.0" type="real"/>
		<att name="heavyIons" value="1" type="integer"/>
		<att name="normHeavyIons" value="1.0" type="real"/>
		<att name="uniquePeptideNode" value="1" type="integer"/>
		<att name="normLightIons" value="1.0" type="real"/>
		<att name="isProtein" value="0" type="integer"/>
		<graphics type="ROUNDRECT" h="30" w="70" width="4" outline="#000000" fill="#ffffff">
			<att name="NODE_TOOLTIP" value="&lt;html&gt;DSPIRTLQQLRGAK&lt;br&gt;1 Peptide sequences&lt;br&gt;1 PSMs&lt;br&gt;Shared by 1 protein Nodes&lt;br&gt;Shared by 1 proteins&lt;br&gt;Detected in 1 MS runs&lt;br&gt;Detected in 1 Replicates&lt;br&gt;Ion count ratio Rc = 0 = log2( (1/1) / (1/1) )&lt;br&gt;Individual peptides in the node:&lt;br&gt;DSPIRTLQQLRGAK, 1 PSMs, Shared by 1 proteins, Detected in 1 MS Runs, Detected in 1 replicates, Rc = 0.0&lt;br&gt;&lt;/html&gt;" type="string"/>
			<att name="NODE_NESTED_NETWORK_IMAGE_VISIBLE" value="true" type="string"/>
			<att name="NODE_BORDER_STROKE" value="SOLID" type="string"/>
			<att name="NODE_SELECTED" value="false" type="string"/>
			<att name="NODE_TRANSPARENCY" value="255" type="string"/>
			<att name="NODE_LABEL_WIDTH" value="200" type="string"/>
			<att name="NODE_LABEL" value="0" type="string"/>
			<att name="NODE_LABEL_FONT_SIZE" value="12" type="string"/>
			<att name="NODE_LABEL_TRANSPARENCY" value="255" type="string"/>
			<att name="NODE_LABEL_COLOR" value="#000000" type="string"/>
			<att name="NODE_VISIBLE" value="true" type="string"/>
			<att name="NODE_DEPTH" value="0.0" type="string"/>
			<att name="NODE_BORDER_TRANSPARENCY" value="255" type="string"/>
			<att name="NODE_LABEL_FONT_FACE" value="Dialog,plain,12" type="string"/>
			<att name="NODE_LABEL_TRANSPARENCY" value="255" type="string"/>
		</graphics>
	</node>
	<node id="Q9VWV6" label="Q9VWV6">
		<att name="ProteinDescription" value="Transferrin 1 OS=Drosophila melanogaster GN=Tsf1 PE=4 SV=1 " type="string"/>
		<att name="ACC" value="Q9VWV6" type="string"/>
		<att name="numPeptideSequencesInProteins" value="11" type="integer"/>
		<att name="conclusiveProtein" value="0" type="integer"/>
		<att name="numConnectedPeptideNodes" value="11" type="integer"/>
		<att name="UniprotKB" value="Q9VWV6" type="string"/>
		<att name="numProteins" value="1" type="integer"/>
		<att name="Classification2Case" value="" type="string"/>
		<att name="GeneName" value="Tsf1" type="string"/>
		<att name="conclusiveProteinNode" value="1" type="integer"/>
		<att name="isFiltered" value="0" type="integer"/>
		<att name="ID" value="Q9VWV6_DROME" type="string"/>
		<att name="numPsmsInProtein" value="95" type="integer"/>
		<att name="Species" value="[Drosophila melanogaster]" type="string"/>
		<att name="isProtein" value="1" type="integer"/>
		<graphics type="ELLIPSE" h="30" w="70" width="4" outline="#000000" fill="#0080ff">
			<att name="NODE_TOOLTIP" value="&lt;html&gt;&lt;b&gt;Protein ACC(s):&lt;/b&gt;&lt;br&gt;Q9VWV6&lt;br&gt;&lt;b&gt;Protein name(s):&lt;/b&gt;&lt;br&gt; Transferrin 1 OS=Drosophila melanogaster GN=Tsf1 PE=4 SV=1 &lt;br&gt;&lt;b&gt;Classification case(s):&lt;/b&gt;&lt;br&gt;&lt;br&gt;&lt;b&gt;TAX:&lt;/b&gt; [Drosophila melanogaster]&lt;br&gt;&lt;b&gt;Gene name:&lt;/b&gt; Tsf1&lt;/html&gt;" type="string"/>
			<att name="NODE_NESTED_NETWORK_IMAGE_VISIBLE" value="true" type="string"/>
			<att name="NODE_BORDER_STROKE" value="SOLID" type="string"/>
			<att name="NODE_SELECTED" value="false" type="string"/>
			<att name="NODE_TRANSPARENCY" value="255" type="string"/>
			<att name="NODE_LABEL_WIDTH" value="200" type="string"/>
			<att name="NODE_LABEL" value="Q9VWV6" type="string"/>
			<att name="NODE_LABEL_FONT_SIZE" value="12" type="string"/>
			<att name="NODE_LABEL_TRANSPARENCY" value="255" type="string"/>
			<att name="NODE_LABEL_COLOR" value="#000000" type="string"/>
			<att name="NODE_VISIBLE" value="true" type="string"/>
			<att name="NODE_DEPTH" value="0.0" type="string"/>
			<att name="NODE_BORDER_TRANSPARENCY" value="255" type="string"/>
			<att name="NODE_LABEL_FONT_FACE" value="Dialog,plain,12" type="string"/>
			<att name="NODE_LABEL_TRANSPARENCY" value="255" type="string"/>
		</graphics>
	</node>
	<node id="VSADPQISATERELK" label="VSADPQISATERELK">
		<att name="numMSRuns" value="4" type="integer"/>
		<att name="numReplicates" value="4" type="integer"/>
		<att name="PCQ_ID" value="VSADPQISATERELK" type="string"/>
		<att name="numConnectedProteinNodes" value="2" type="integer"/>
		<att name="numPeptideSequences" value="1" type="integer"/>
		<att name="PeptideSequences" value="VSADPQISATERELK" type="string"/>
		<att name="significant" value="0" type="integer"/>
		<att name="numProteins" value="2" type="integer"/>
		<att name="ionCount" value="27" type="integer"/>
		<att name="Rc" value="4.700439718141093" type="real"/>
		<att name="numPsms" value="12" type="integer"/>
		<att name="Ri" value="NaN" type="real"/>
		<att name="lightIons" value="26" type="integer"/>
		<att name="uniquePeptide" value="0" type="integer"/>
		<att name="isFiltered" value="0" type="integer"/>
		<att name="finalRatio" value="4.700439718141093" type="real"/>
		<att name="heavyIons" value="1" type="integer"/>
		<att name="normHeavyIons" value="0.08333333333333333" type="real"/>
		<att name="uniquePeptideNode" value="0" type="integer"/>
		<att name="normLightIons" value="2.1666666666666665" type="real"/>
		<att name="isProtein" value="0" type="integer"/>
		<graphics type="ROUNDRECT" h="30" w="70" width="4" outline="#000000" fill="#ffffff">
			<att name="NODE_TOOLTIP" value="&lt;html&gt;VSADPQISATERELK&lt;br&gt;1 Peptide sequences&lt;br&gt;12 PSMs&lt;br&gt;Shared by 2 protein Nodes&lt;br&gt;Shared by 2 proteins&lt;br&gt;Detected in 4 MS runs&lt;br&gt;Detected in 4 Replicates&lt;br&gt;Ion count ratio Rc = 4.7 = log2( (26/12) / (1/12) )&lt;br&gt;Individual peptides in the node:&lt;br&gt;VSADPQISATERELK, 12 PSMs, Shared by 2 proteins, Detected in 4 MS Runs, Detected in 4 replicates, Rc = 4.700439718141093&lt;br&gt;&lt;/html&gt;" type="string"/>
			<att name="NODE_NESTED_NETWORK_IMAGE_VISIBLE" value="true" type="string"/>
			<att name="NODE_BORDER_STROKE" value="SOLID" type="string"/>
			<att name="NODE_SELECTED" value="false" type="string"/>
			<att name="NODE_TRANSPARENCY" value="255" type="string"/>
			<att name="NODE_LABEL_WIDTH" value="200" type="string"/>
			<att name="NODE_LABEL" value="4.7" type="string"/>
			<att name="NODE_LABEL_FONT_SIZE" value="12" type="string"/>
			<att name="NODE_LABEL_TRANSPARENCY" value="255" type="string"/>
			<att name="NODE_LABEL_COLOR" value="#000000" type="string"/>
			<att name="NODE_VISIBLE" value="true" type="string"/>
			<att name="NODE_DEPTH" value="0.0" type="string"/>
			<att name="NODE_BORDER_TRANSPARENCY" value="255" type="string"/>
			<att name="NODE_LABEL_FONT_FACE" value="Dialog,plain,12" type="string"/>
			<att name="NODE_LABEL_TRANSPARENCY" value="255" type="string"/>
		</graphics>
	</node>
	<node id="B4MD52" label="B4MD52">
		<att name="ProteinDescription" value="GJ15366" type="string"/>
		<att name="ACC" value="B4MD52" type="string"/>
		<att name="numPeptideSequencesInProteins" value="1" type="integer"/>
		<att name="conclusiveProtein" value="1" type="integer"/>
		<att name="numConnectedPeptideNodes" value="1" type="integer"/>
		<att name="UniprotKB" value="B4MD52" type="string"/>
		<att name="numProteins" value="1" type="integer"/>
		<att name="Classification2Case" value="" type="string"/>
		<att name="GeneName" value="Dvir\GJ15366" type="string"/>
		<att name="conclusiveProteinNode" value="0" type="integer"/>
		<att name="isFiltered" value="0" type="integer"/>
		<att name="ID" value="B4MD52_DROVI" type="string"/>
		<att name="numPsmsInProtein" value="12" type="integer"/>
		<att name="Species" value="[Drosophila virilis]" type="string"/>
		<att name="isProtein" value="1" type="integer"/>
		<graphics type="ELLIPSE" h="30" w="70" width="4" outline="#000000" fill="#00cc66">
			<att name="NODE_TOOLTIP" value="&lt;html&gt;&lt;b&gt;Protein ACC(s):&lt;/b&gt;&lt;br&gt;B4MD52&lt;br&gt;&lt;b&gt;Protein name(s):&lt;/b&gt;&lt;br&gt; GJ15366&lt;br&gt;&lt;b&gt;Classification case(s):&lt;/b&gt;&lt;br&gt;&lt;br&gt;&lt;b&gt;TAX:&lt;/b&gt; [Drosophila virilis]&lt;br&gt;&lt;b&gt;Gene name:&lt;/b&gt; Dvir\GJ15366&lt;/html&gt;" type="string"/>
			<att name="NODE_NESTED_NETWORK_IMAGE_VISIBLE" value="true" type="string"/>
			<att name="NODE_BORDER_STROKE" value="SOLID" type="string"/>
			<att name="NODE_SELECTED" value="false" type="string"/>
			<att name="NODE_TRANSPARENCY" value="255" type="string"/>
			<att name="NODE_LABEL_WIDTH" value="200" type="string"/>
			<att name="NODE_LABEL" value="B4MD52" type="string"/>
			<att name="NODE_LABEL_FONT_SIZE" value="12" type="string"/>
			<att name="NODE_LABEL_TRANSPARENCY" value="255" type="string"/>
			<att name="NODE_LABEL_COLOR" value="#000000" type="string"/>
			<att name="NODE_VISIBLE" value="true" type="string"/>
			<att name="NODE_DEPTH" value="0.0" type="string"/>
			<att name="NODE_BORDER_TRANSPARENCY" value="255" type="string"/>
			<att name="NODE_LABEL_FONT_FACE" value="Dialog,plain,12" type="string"/>
			<att name="NODE_LABEL_TRANSPARENCY" value="255" type="string"/>
		</graphics>
	</node>
	<node id="VITSENANRIQAK" label="VITSENANRIQAK">
		<att name="numMSRuns" value="1" type="integer"/>
		<att name="numReplicates" value="1" type="integer"/>
		<att name="PCQ_ID" value="VITSENANRIQAK" type="string"/>
		<att name="numConnectedProteinNodes" value="1" type="integer"/>
		<att name="numPeptideSequences" value="1" type="integer"/>
		<att name="PeptideSequences" value="VITSENANRIQAK" type="string"/>
		<att name="significant" value="1" type="integer"/>
		<att name="numProteins" value="2" type="integer"/>
		<att name="ionCount" value="2" type="integer"/>
		<att name="Rc" value="Infinity" type="real"/>
		<att name="numPsms" value="1" type="integer"/>
		<att name="Ri" value="NaN" type="real"/>
		<att name="lightIons" value="2" type="integer"/>
		<att name="uniquePeptide" value="0" type="integer"/>
		<att name="isFiltered" value="0" type="integer"/>
		<att name="finalRatio" value="Infinity" type="real"/>
		<att name="heavyIons" value="0" type="integer"/>
		<att name="normHeavyIons" value="0.0" type="real"/>
		<att name="uniquePeptideNode" value="1" type="integer"/>
		<att name="normLightIons" value="2.0" type="real"/>
		<att name="isProtein" value="0" type="integer"/>
		<graphics type="ROUNDRECT" h="30" w="70" width="4" outline="#000000" fill="#ff0000">
			<att name="NODE_TOOLTIP" value="&lt;html&gt;VITSENANRIQAK&lt;br&gt;1 Peptide sequences&lt;br&gt;1 PSMs&lt;br&gt;Shared by 1 protein Nodes&lt;br&gt;Shared by 2 proteins&lt;br&gt;Detected in 1 MS runs&lt;br&gt;Detected in 1 Replicates&lt;br&gt;Ion count ratio Rc = Infinity = log2( (2/1) / (0) )&lt;br&gt;Individual peptides in the node:&lt;br&gt;VITSENANRIQAK, 1 PSMs, Shared by 2 proteins, Detected in 1 MS Runs, Detected in 1 replicates, Rc = Infinity&lt;br&gt;&lt;/html&gt;" type="string"/>
			<att name="NODE_NESTED_NETWORK_IMAGE_VISIBLE" value="true" type="string"/>
			<att name="NODE_BORDER_STROKE" value="SOLID" type="string"/>
			<att name="NODE_SELECTED" value="false" type="string"/>
			<att name="NODE_TRANSPARENCY" value="255" type="string"/>
			<att name="NODE_LABEL_WIDTH" value="200" type="string"/>
			<att name="NODE_LABEL" value="Infinity*" type="string"/>
			<att name="NODE_LABEL_FONT_SIZE" value="12" type="string"/>
			<att name="NODE_LABEL_TRANSPARENCY" value="255" type="string"/>
			<att name="NODE_LABEL_COLOR" value="#000000" type="string"/>
			<att name="NODE_VISIBLE" value="true" type="string"/>
			<att name="NODE_DEPTH" value="0.0" type="string"/>
			<att name="NODE_BORDER_TRANSPARENCY" value="255" type="string"/>
			<att name="NODE_LABEL_FONT_FACE" value="Dialog,plain,12" type="string"/>
			<att name="NODE_LABEL_TRANSPARENCY" value="255" type="string"/>
		</graphics>
	</node>
	<node id="P54385 Q8IMY1" label="P54385 Q8IMY1">
		<att name="ProteinDescription" value="Glutamate dehydrogenase, mitochondrial #### Glutamate dehydrogenase OS=Drosophila melanogaster GN=Gdh PE=2 SV=1 " type="string"/>
		<att name="ACC" value="P54385 Q8IMY1" type="string"/>
		<att name="numPeptideSequencesInProteins" value="1" type="integer"/>
		<att name="conclusiveProtein" value="1" type="integer"/>
		<att name="numConnectedPeptideNodes" value="1" type="integer"/>
		<att name="UniprotKB" value="P54385 Q8IMY1" type="string"/>
		<att name="numProteins" value="2" type="integer"/>
		<att name="GeneName" value="Gdh" type="string"/>
		<att name="conclusiveProteinNode" value="1" type="integer"/>
		<att name="isFiltered" value="0" type="integer"/>
		<att name="ID" value="DHE3_DROME Q8IMY1_DROME" type="string"/>
		<att name="numPsmsInProtein" value="1" type="integer"/>
		<att name="Species" value="[Drosophila melanogaster]" type="string"/>
		<att name="isProtein" value="1" type="integer"/>
		<graphics type="ELLIPSE" h="30" w="70" width="4" outline="#000000" fill="#0080ff">
			<att name="NODE_TOOLTIP" value="&lt;html&gt;&lt;b&gt;Protein ACC(s):&lt;/b&gt;&lt;br&gt;P54385 Q8IMY1&lt;br&gt;&lt;b&gt;Protein name(s):&lt;/b&gt;&lt;br&gt; Glutamate dehydrogenase, mitochondrial&lt;br&gt;Glutamate dehydrogenase OS=Drosophila melanogaster GN=Gdh PE=2 SV=1 &lt;br&gt;&lt;b&gt;TAX:&lt;/b&gt; [Drosophila melanogaster]&lt;br&gt;&lt;b&gt;Gene name:&lt;/b&gt; Gdh&lt;/html&gt;" type="string"/>
			<att name="NODE_NESTED_NETWORK_IMAGE_VISIBLE" value="true" type="string"/>
			<att name="NODE_BORDER_STROKE" value="SOLID" type="string"/>
			<att name="NODE_SELECTED" value="false" type="string"/>
			<att name="NODE_TRANSPARENCY" value="255" type="string"/>
			<att name="NODE_LABEL_WIDTH" value="200" type="string"/>
			<att name="NODE_LABEL" value="P54385 Q8IMY1" type="string"/>
			<att name="NODE_LABEL_FONT_SIZE" value="12" type="string"/>
			<att name="NODE_LABEL_TRANSPARENCY" value="255" type="string"/>
			<att name="NODE_LABEL_COLOR" value="#000000" type="string"/>
			<att name="NODE_VISIBLE" value="true" type="string"/>
			<att name="NODE_DEPTH" value="0.0" type="string"/>
			<att name="NODE_BORDER_TRANSPARENCY" value="255" type="string"/>
			<att name="NODE_LABEL_FONT_FACE" value="Dialog,plain,12" type="string"/>
			<att name="NODE_LABEL_TRANSPARENCY" value="255" type="string"/>
		</graphics>
	</node>
	<node id="AVSFVGSDTAGK" label="AVSFVGSDTAGK">
		<att name="numMSRuns" value="1" type="integer"/>
		<att name="numReplicates" value="1" type="integer"/>
		<att name="PCQ_ID" value="AVSFVGSDTAGK" type="string"/>
		<att name="numConnectedProteinNodes" value="1" type="integer"/>
		<att name="numPeptideSequences" value="1" type="integer"/>
		<att name="PeptideSequences" value="AVSFVGSDTAGK" type="string"/>
		<att name="significant" value="1" type="integer"/>
		<att name="numProteins" value="1" type="integer"/>
		<att name="ionCount" value="8" type="integer"/>
		<att name="Rc" value="-Infinity" type="real"/>
		<att name="numPsms" value="1" type="integer"/>
		<att name="Ri" value="NaN" type="real"/>
		<att name="lightIons" value="0" type="integer"/>
		<att name="uniquePeptide" value="1" type="integer"/>
		<att name="isFiltered" value="0" type="integer"/>
		<att name="finalRatio" value="-Infinity" type="real"/>
		<att name="heavyIons" value="8" type="integer"/>
		<att name="normHeavyIons" value="8.0" type="real"/>
		<att name="uniquePeptideNode" value="1" type="integer"/>
		<att name="normLightIons" value="0.0" type="real"/>
		<att name="isProtein" value="0" type="integer"/>
		<graphics type="ROUNDRECT" h="30" w="70" width="4" outline="#000000" fill="#0000ff">
			<att name="NODE_TOOLTIP" value="&lt;html&gt;AVSFVGSDTAGK&lt;br&gt;1 Peptide sequences&lt;br&gt;1 PSMs&lt;br&gt;Shared by 1 protein Nodes&lt;br&gt;Shared by 1 proteins&lt;br&gt;Detected in 1 MS runs&lt;br&gt;Detected in 1 Replicates&lt;br&gt;Ion count ratio Rc = -Infinity = log2( (0) / (8/1) )&lt;br&gt;Individual peptides in the node:&lt;br&gt;AVSFVGSDTAGK, 1 PSMs, Shared by 1 proteins, Detected in 1 MS Runs, Detected in 1 replicates, Rc = -Infinity&lt;br&gt;&lt;/html&gt;" type="string"/>
			<att name="NODE_NESTED_NETWORK_IMAGE_VISIBLE" value="true" type="string"/>
			<att name="NODE_BORDER_STROKE" value="SOLID" type="string"/>
			<att name="NODE_SELECTED" value="false" type="string"/>
			<att name="NODE_TRANSPARENCY" value="255" type="string"/>
			<att name="NODE_LABEL_WIDTH" value="200" type="string"/>
			<att name="NODE_LABEL" value="-Infinity*" type="string"/>
			<att name="NODE_LABEL_FONT_SIZE" value="12" type="string"/>
			<att name="NODE_LABEL_TRANSPARENCY" value="255" type="string"/>
			<att name="NODE_LABEL_COLOR" value="#000000" type="string"/>
			<att name="NODE_VISIBLE" value="true" type="string"/>
			<att name="NODE_DEPTH" value="0.0" type="string"/>
			<att name="NODE_BORDER_TRANSPARENCY" value="255" type="string"/>
			<att name="NODE_LABEL_FONT_FACE" value="Dialog,plain,12" type="string"/>
			<att name="NODE_LABEL_TRANSPARENCY" value="255" type="string"/>
		</graphics>
	</node>
	<node id="B4MAJ9" label="B4MAJ9">
		<att name="ProteinDescription" value="GJ15927 OS=Drosophila virilis GN=Dvir\GJ15927 PE=3 SV=1 " type="string"/>
		<att name="ACC" value="B4MAJ9" type="string"/>
		<att name="numPeptideSequencesInProteins" value="1" type="integer"/>
		<att name="conclusiveProtein" value="1" type="integer"/>
		<att name="numConnectedPeptideNodes" value="1" type="integer"/>
		<att name="UniprotKB" value="B4MAJ9" type="string"/>
		<att name="numProteins" value="1" type="integer"/>
		<att name="GeneName" value="Dvir\GJ15927" type="string"/>
		<att name="conclusiveProteinNode" value="1" type="integer"/>
		<att name="isFiltered" value="0" type="integer"/>
		<att name="ID" value="B4MAJ9_DROVI" type="string"/>
		<att name="numPsmsInProtein" value="1" type="integer"/>
		<att name="Species" value="[Drosophila virilis]" type="string"/>
		<att name="isProtein" value="1" type="integer"/>
		<graphics type="ELLIPSE" h="30" w="70" width="4" outline="#000000" fill="#00cc66">
			<att name="NODE_TOOLTIP" value="&lt;html&gt;&lt;b&gt;Protein ACC(s):&lt;/b&gt;&lt;br&gt;B4MAJ9&lt;br&gt;&lt;b&gt;Protein name(s):&lt;/b&gt;&lt;br&gt; GJ15927 OS=Drosophila virilis GN=Dvir\GJ15927 PE=3 SV=1 &lt;br&gt;&lt;b&gt;TAX:&lt;/b&gt; [Drosophila virilis]&lt;br&gt;&lt;b&gt;Gene name:&lt;/b&gt; Dvir\GJ15927&lt;/html&gt;" type="string"/>
			<att name="NODE_NESTED_NETWORK_IMAGE_VISIBLE" value="true" type="string"/>
			<att name="NODE_BORDER_STROKE" value="SOLID" type="string"/>
			<att name="NODE_SELECTED" value="false" type="string"/>
			<att name="NODE_TRANSPARENCY" value="255" type="string"/>
			<att name="NODE_LABEL_WIDTH" value="200" type="string"/>
			<att name="NODE_LABEL" value="B4MAJ9" type="string"/>
			<att name="NODE_LABEL_FONT_SIZE" value="12" type="string"/>
			<att name="NODE_LABEL_TRANSPARENCY" value="255" type="string"/>
			<att name="NODE_LABEL_COLOR" value="#000000" type="string"/>
			<att name="NODE_VISIBLE" value="true" type="string"/>
			<att name="NODE_DEPTH" value="0.0" type="string"/>
			<att name="NODE_BORDER_TRANSPARENCY" value="255" type="string"/>
			<att name="NODE_LABEL_FONT_FACE" value="Dialog,plain,12" type="string"/>
			<att name="NODE_LABEL_TRANSPARENCY" value="255" type="string"/>
		</graphics>
	</node>
	<node id="GSVEYLRNYELANK" label="GSVEYLRNYELANK">
		<att name="numMSRuns" value="1" type="integer"/>
		<att name="numReplicates" value="1" type="integer"/>
		<att name="PCQ_ID" value="GSVEYLRNYELANK" type="string"/>
		<att name="numConnectedProteinNodes" value="1" type="integer"/>
		<att name="numPeptideSequences" value="1" type="integer"/>
		<att name="PeptideSequences" value="GSVEYLRNYELANK" type="string"/>
		<att name="significant" value="1" type="integer"/>
		<att name="numProteins" value="1" type="integer"/>
		<att name="ionCount" value="5" type="integer"/>
		<att name="Rc" value="Infinity" type="real"/>
		<att name="numPsms" value="1" type="integer"/>
		<att name="Ri" value="NaN" type="real"/>
		<att name="lightIons" value="5" type="integer"/>
		<att name="uniquePeptide" value="1" type="integer"/>
		<att name="isFiltered" value="0" type="integer"/>
		<att name="finalRatio" value="Infinity" type="real"/>
		<att name="heavyIons" value="0" type="integer"/>
		<att name="normHeavyIons" value="0.0" type="real"/>
		<att name="uniquePeptideNode" value="1" type="integer"/>
		<att name="normLightIons" value="5.0" type="real"/>
		<att name="isProtein" value="0" type="integer"/>
		<graphics type="ROUNDRECT" h="30" w="70" width="4" outline="#000000" fill="#ff0000">
			<att name="NODE_TOOLTIP" value="&lt;html&gt;GSVEYLRNYELANK&lt;br&gt;1 Peptide sequences&lt;br&gt;1 PSMs&lt;br&gt;Shared by 1 protein Nodes&lt;br&gt;Shared by 1 proteins&lt;br&gt;Detected in 1 MS runs&lt;br&gt;Detected in 1 Replicates&lt;br&gt;Ion count ratio Rc = Infinity = log2( (5/1) / (0) )&lt;br&gt;Individual peptides in the node:&lt;br&gt;GSVEYLRNYELANK, 1 PSMs, Shared by 1 proteins, Detected in 1 MS Runs, Detected in 1 replicates, Rc = Infinity&lt;br&gt;&lt;/html&gt;" type="string"/>
			<att name="NODE_NESTED_NETWORK_IMAGE_VISIBLE" value="true" type="string"/>
			<att name="NODE_BORDER_STROKE" value="SOLID" type="string"/>
			<att name="NODE_SELECTED" value="false" type="string"/>
			<att name="NODE_TRANSPARENCY" value="255" type="string"/>
			<att name="NODE_LABEL_WIDTH" value="200" type="string"/>
			<att name="NODE_LABEL" value="Infinity*" type="string"/>
			<att name="NODE_LABEL_FONT_SIZE" value="12" type="string"/>
			<att name="NODE_LABEL_TRANSPARENCY" value="255" type="string"/>
			<att name="NODE_LABEL_COLOR" value="#000000" type="string"/>
			<att name="NODE_VISIBLE" value="true" type="string"/>
			<att name="NODE_DEPTH" value="0.0" type="string"/>
			<att name="NODE_BORDER_TRANSPARENCY" value="255" type="string"/>
			<att name="NODE_LABEL_FONT_FACE" value="Dialog,plain,12" type="string"/>
			<att name="NODE_LABEL_TRANSPARENCY" value="255" type="string"/>
		</graphics>
	</node>
	<node id="Q9VUJ1" label="Q9VUJ1">
		<att name="ProteinDescription" value="Proteasome subunit beta type OS=Drosophila melanogaster GN=Prosbeta2 PE=2 SV=1 " type="string"/>
		<att name="ACC" value="Q9VUJ1" type="string"/>
		<att name="numPeptideSequencesInProteins" value="2" type="integer"/>
		<att name="conclusiveProtein" value="0" type="integer"/>
		<att name="numConnectedPeptideNodes" value="2" type="integer"/>
		<att name="UniprotKB" value="Q9VUJ1" type="string"/>
		<att name="numProteins" value="1" type="integer"/>
		<att name="Classification2Case" value="" type="string"/>
		<att name="GeneName" value="Prosbeta2" type="string"/>
		<att name="conclusiveProteinNode" value="1" type="integer"/>
		<att name="isFiltered" value="0" type="integer"/>
		<att name="ID" value="Q9VUJ1_DROME" type="string"/>
		<att name="numPsmsInProtein" value="11" type="integer"/>
		<att name="Species" value="[Drosophila melanogaster]" type="string"/>
		<att name="isProtein" value="1" type="integer"/>
		<graphics type="ELLIPSE" h="30" w="70" width="4" outline="#000000" fill="#0080ff">
			<att name="NODE_TOOLTIP" value="&lt;html&gt;&lt;b&gt;Protein ACC(s):&lt;/b&gt;&lt;br&gt;Q9VUJ1&lt;br&gt;&lt;b&gt;Protein name(s):&lt;/b&gt;&lt;br&gt; Proteasome subunit beta type OS=Drosophila melanogaster GN=Prosbeta2 PE=2 SV=1 &lt;br&gt;&lt;b&gt;Classification case(s):&lt;/b&gt;&lt;br&gt;&lt;br&gt;&lt;b&gt;TAX:&lt;/b&gt; [Drosophila melanogaster]&lt;br&gt;&lt;b&gt;Gene name:&lt;/b&gt; Prosbeta2&lt;/html&gt;" type="string"/>
			<att name="NODE_NESTED_NETWORK_IMAGE_VISIBLE" value="true" type="string"/>
			<att name="NODE_BORDER_STROKE" value="SOLID" type="string"/>
			<att name="NODE_SELECTED" value="false" type="string"/>
			<att name="NODE_TRANSPARENCY" value="255" type="string"/>
			<att name="NODE_LABEL_WIDTH" value="200" type="string"/>
			<att name="NODE_LABEL" value="Q9VUJ1" type="string"/>
			<att name="NODE_LABEL_FONT_SIZE" value="12" type="string"/>
			<att name="NODE_LABEL_TRANSPARENCY" value="255" type="string"/>
			<att name="NODE_LABEL_COLOR" value="#000000" type="string"/>
			<att name="NODE_VISIBLE" value="true" type="string"/>
			<att name="NODE_DEPTH" value="0.0" type="string"/>
			<att name="NODE_BORDER_TRANSPARENCY" value="255" type="string"/>
			<att name="NODE_LABEL_FONT_FACE" value="Dialog,plain,12" type="string"/>
			<att name="NODE_LABEL_TRANSPARENCY" value="255" type="string"/>
		</graphics>
	</node>
	<node id="DGVILGADTRATEGPIVSDK" label="DGVILGADTRATEGPIVSDK">
		<att name="numMSRuns" value="6" type="integer"/>
		<att name="numReplicates" value="6" type="integer"/>
		<att name="PCQ_ID" value="DGVILGADTRATEGPIVSDK" type="string"/>
		<att name="numConnectedProteinNodes" value="2" type="integer"/>
		<att name="numPeptideSequences" value="1" type="integer"/>
		<att name="PeptideSequences" value="DGVILGADTRATEGPIVSDK" type="string"/>
		<att name="significant" value="0" type="integer"/>
		<att name="numProteins" value="3" type="integer"/>
		<att name="ionCount" value="60" type="integer"/>
		<att name="Rc" value="1.1096244911744984" type="real"/>
		<att name="numPsms" value="10" type="integer"/>
		<att name="Ri" value="NaN" type="real"/>
		<att name="lightIons" value="41" type="integer"/>
		<att name="uniquePeptide" value="0" type="integer"/>
		<att name="isFiltered" value="0" type="integer"/>
		<att name="finalRatio" value="1.1096244911744984" type="real"/>
		<att name="heavyIons" value="19" type="integer"/>
		<att name="normHeavyIons" value="1.9" type="real"/>
		<att name="uniquePeptideNode" value="0" type="integer"/>
		<att name="normLightIons" value="4.1" type="real"/>
		<att name="isProtein" value="0" type="integer"/>
		<graphics type="ROUNDRECT" h="30" w="70" width="4" outline="#000000" fill="#ffffff">
			<att name="NODE_TOOLTIP" value="&lt;html&gt;DGVILGADTRATEGPIVSDK&lt;br&gt;1 Peptide sequences&lt;br&gt;10 PSMs&lt;br&gt;Shared by 2 protein Nodes&lt;br&gt;Shared by 3 proteins&lt;br&gt;Detected in 6 MS runs&lt;br&gt;Detected in 6 Replicates&lt;br&gt;Ion count ratio Rc = 1.1 = log2( (41/10) / (19/10) )&lt;br&gt;Individual peptides in the node:&lt;br&gt;DGVILGADTRATEGPIVSDK, 10 PSMs, Shared by 3 proteins, Detected in 6 MS Runs, Detected in 6 replicates, Rc = 1.1096244911744984&lt;br&gt;&lt;/html&gt;" type="string"/>
			<att name="NODE_NESTED_NETWORK_IMAGE_VISIBLE" value="true" type="string"/>
			<att name="NODE_BORDER_STROKE" value="SOLID" type="string"/>
			<att name="NODE_SELECTED" value="false" type="string"/>
			<att name="NODE_TRANSPARENCY" value="255" type="string"/>
			<att name="NODE_LABEL_WIDTH" value="200" type="string"/>
			<att name="NODE_LABEL" value="1.1" type="string"/>
			<att name="NODE_LABEL_FONT_SIZE" value="12" type="string"/>
			<att name="NODE_LABEL_TRANSPARENCY" value="255" type="string"/>
			<att name="NODE_LABEL_COLOR" value="#000000" type="string"/>
			<att name="NODE_VISIBLE" value="true" type="string"/>
			<att name="NODE_DEPTH" value="0.0" type="string"/>
			<att name="NODE_BORDER_TRANSPARENCY" value="255" type="string"/>
			<att name="NODE_LABEL_FONT_FACE" value="Dialog,plain,12" type="string"/>
			<att name="NODE_LABEL_TRANSPARENCY" value="255" type="string"/>
		</graphics>
	</node>
	<node id="B4LFL3 Q9W470" label="B4LFL3 Q9W470">
		<att name="ProteinDescription" value="Proteasome subunit beta type" type="string"/>
		<att name="ACC" value="B4LFL3 Q9W470" type="string"/>
		<att name="numPeptideSequencesInProteins" value="1" type="integer"/>
		<att name="conclusiveProtein" value="1" type="integer"/>
		<att name="numConnectedPeptideNodes" value="1" type="integer"/>
		<att name="UniprotKB" value="B4LFL3 Q9W470" type="string"/>
		<att name="numProteins" value="2" type="integer"/>
		<att name="Classification2Case" value="" type="string"/>
		<att name="GeneName" value="Dvir\GJ11606,Prosbeta2R1" type="string"/>
		<att name="conclusiveProteinNode" value="0" type="integer"/>
		<att name="isFiltered" value="0" type="integer"/>
		<att name="ID" value="B4LFL3_DROVI Q9W470_DROME" type="string"/>
		<att name="numPsmsInProtein" value="10" type="integer"/>
		<att name="Species" value="[Drosophila virilis, Drosophila melanogaster]" type="string"/>
		<att name="isProtein" value="1" type="integer"/>
		<graphics type="ELLIPSE" h="30" w="70" width="4" outline="#000000" fill="#ff66ff">
			<att name="NODE_TOOLTIP" value="&lt;html&gt;&lt;b&gt;Protein ACC(s):&lt;/b&gt;&lt;br&gt;B4LFL3 Q9W470&lt;br&gt;&lt;b&gt;Protein name(s):&lt;/b&gt;&lt;br&gt; Proteasome subunit beta type&lt;br&gt;&lt;b&gt;Classification case(s):&lt;/b&gt;&lt;br&gt;&lt;br&gt;&lt;b&gt;TAX:&lt;/b&gt; [Drosophila virilis, Drosophila melanogaster]&lt;br&gt;&lt;b&gt;Gene name:&lt;/b&gt; Dvir\GJ11606,Prosbeta2R1&lt;/html&gt;" type="string"/>
			<att name="NODE_NESTED_NETWORK_IMAGE_VISIBLE" value="true" type="string"/>
			<att name="NODE_BORDER_STROKE" value="SOLID" type="string"/>
			<att name="NODE_SELECTED" value="false" type="string"/>
			<att name="NODE_TRANSPARENCY" value="255" type="string"/>
			<att name="NODE_LABEL_WIDTH" value="200" type="string"/>
			<att name="NODE_LABEL" value="B4LFL3 Q9W470" type="string"/>
			<att name="NODE_LABEL_FONT_SIZE" value="12" type="string"/>
			<att name="NODE_LABEL_TRANSPARENCY" value="255" type="string"/>
			<att name="NODE_LABEL_COLOR" value="#000000" type="string"/>
			<att name="NODE_VISIBLE" value="true" type="string"/>
			<att name="NODE_DEPTH" value="0.0" type="string"/>
			<att name="NODE_BORDER_TRANSPARENCY" value="255" type="string"/>
			<att name="NODE_LABEL_FONT_FACE" value="Dialog,plain,12" type="string"/>
			<att name="NODE_LABEL_TRANSPARENCY" value="255" type="string"/>
		</graphics>
	</node>
	<node id="YISEHLTAPVDELSRDSLINIAK" label="YISEHLTAPVDELSRDSLINIAK">
		<att name="numMSRuns" value="1" type="integer"/>
		<att name="numReplicates" value="1" type="integer"/>
		<att name="PCQ_ID" value="YISEHLTAPVDELSRDSLINIAK" type="string"/>
		<att name="numConnectedProteinNodes" value="1" type="integer"/>
		<att name="numPeptideSequences" value="1" type="integer"/>
		<att name="PeptideSequences" value="YISEHLTAPVDELSRDSLINIAK" type="string"/>
		<att name="significant" value="1" type="integer"/>
		<att name="numProteins" value="1" type="integer"/>
		<att name="ionCount" value="6" type="integer"/>
		<att name="Rc" value="-Infinity" type="real"/>
		<att name="numPsms" value="1" type="integer"/>
		<att name="Ri" value="NaN" type="real"/>
		<att name="lightIons" value="0" type="integer"/>
		<att name="uniquePeptide" value="1" type="integer"/>
		<att name="isFiltered" value="0" type="integer"/>
		<att name="finalRatio" value="-Infinity" type="real"/>
		<att name="heavyIons" value="6" type="integer"/>
		<att name="normHeavyIons" value="6.0" type="real"/>
		<att name="uniquePeptideNode" value="1" type="integer"/>
		<att name="normLightIons" value="0.0" type="real"/>
		<att name="isProtein" value="0" type="integer"/>
		<graphics type="ROUNDRECT" h="30" w="70" width="4" outline="#000000" fill="#0000ff">
			<att name="NODE_TOOLTIP" value="&lt;html&gt;YISEHLTAPVDELSRDSLINIAK&lt;br&gt;1 Peptide sequences&lt;br&gt;1 PSMs&lt;br&gt;Shared by 1 protein Nodes&lt;br&gt;Shared by 1 proteins&lt;br&gt;Detected in 1 MS runs&lt;br&gt;Detected in 1 Replicates&lt;br&gt;Ion count ratio Rc = -Infinity = log2( (0) / (6/1) )&lt;br&gt;Individual peptides in the node:&lt;br&gt;YISEHLTAPVDELSRDSLINIAK, 1 PSMs, Shared by 1 proteins, Detected in 1 MS Runs, Detected in 1 replicates, Rc = -Infinity&lt;br&gt;&lt;/html&gt;" type="string"/>
			<att name="NODE_NESTED_NETWORK_IMAGE_VISIBLE" value="true" type="string"/>
			<att name="NODE_BORDER_STROKE" value="SOLID" type="string"/>
			<att name="NODE_SELECTED" value="false" type="string"/>
			<att name="NODE_TRANSPARENCY" value="255" type="string"/>
			<att name="NODE_LABEL_WIDTH" value="200" type="string"/>
			<att name="NODE_LABEL" value="-Infinity*" type="string"/>
			<att name="NODE_LABEL_FONT_SIZE" value="12" type="string"/>
			<att name="NODE_LABEL_TRANSPARENCY" value="255" type="string"/>
			<att name="NODE_LABEL_COLOR" value="#000000" type="string"/>
			<att name="NODE_VISIBLE" value="true" type="string"/>
			<att name="NODE_DEPTH" value="0.0" type="string"/>
			<att name="NODE_BORDER_TRANSPARENCY" value="255" type="string"/>
			<att name="NODE_LABEL_FONT_FACE" value="Dialog,plain,12" type="string"/>
			<att name="NODE_LABEL_TRANSPARENCY" value="255" type="string"/>
		</graphics>
	</node>
	<node id="MLVDDIGDVTITNDGATILRLLEVEHPAAK" label="MLVDDIGDVTITNDGATILRLLEVEHPAAK">
		<att name="numMSRuns" value="1" type="integer"/>
		<att name="numReplicates" value="1" type="integer"/>
		<att name="PCQ_ID" value="MLVDDIGDVTITNDGATILRLLEVEHPAAK" type="string"/>
		<att name="numConnectedProteinNodes" value="1" type="integer"/>
		<att name="numPeptideSequences" value="1" type="integer"/>
		<att name="PeptideSequences" value="MLVDDIGDVTITNDGATILRLLEVEHPAAK" type="string"/>
		<att name="significant" value="1" type="integer"/>
		<att name="numProteins" value="1" type="integer"/>
		<att name="ionCount" value="10" type="integer"/>
		<att name="Rc" value="-Infinity" type="real"/>
		<att name="numPsms" value="2" type="integer"/>
		<att name="Ri" value="NaN" type="real"/>
		<att name="lightIons" value="0" type="integer"/>
		<att name="uniquePeptide" value="1" type="integer"/>
		<att name="isFiltered" value="0" type="integer"/>
		<att name="finalRatio" value="-Infinity" type="real"/>
		<att name="heavyIons" value="10" type="integer"/>
		<att name="normHeavyIons" value="5.0" type="real"/>
		<att name="uniquePeptideNode" value="1" type="integer"/>
		<att name="normLightIons" value="0.0" type="real"/>
		<att name="isProtein" value="0" type="integer"/>
		<graphics type="ROUNDRECT" h="30" w="70" width="4" outline="#000000" fill="#0000ff">
			<att name="NODE_TOOLTIP" value="&lt;html&gt;MLVDDIGDVTITNDGATILRLLEVEHPAAK&lt;br&gt;1 Peptide sequences&lt;br&gt;2 PSMs&lt;br&gt;Shared by 1 protein Nodes&lt;br&gt;Shared by 1 proteins&lt;br&gt;Detected in 1 MS runs&lt;br&gt;Detected in 1 Replicates&lt;br&gt;Ion count ratio Rc = -Infinity = log2( (0) / (10/2) )&lt;br&gt;Individual peptides in the node:&lt;br&gt;MLVDDIGDVTITNDGATILRLLEVEHPAAK, 2 PSMs, Shared by 1 proteins, Detected in 1 MS Runs, Detected in 1 replicates, Rc = -Infinity&lt;br&gt;&lt;/html&gt;" type="string"/>
			<att name="NODE_NESTED_NETWORK_IMAGE_VISIBLE" value="true" type="string"/>
			<att name="NODE_BORDER_STROKE" value="SOLID" type="string"/>
			<att name="NODE_SELECTED" value="false" type="string"/>
			<att name="NODE_TRANSPARENCY" value="255" type="string"/>
			<att name="NODE_LABEL_WIDTH" value="200" type="string"/>
			<att name="NODE_LABEL" value="-Infinity*" type="string"/>
			<att name="NODE_LABEL_FONT_SIZE" value="12" type="string"/>
			<att name="NODE_LABEL_TRANSPARENCY" value="255" type="string"/>
			<att name="NODE_LABEL_COLOR" value="#000000" type="string"/>
			<att name="NODE_VISIBLE" value="true" type="string"/>
			<att name="NODE_DEPTH" value="0.0" type="string"/>
			<att name="NODE_BORDER_TRANSPARENCY" value="255" type="string"/>
			<att name="NODE_LABEL_FONT_FACE" value="Dialog,plain,12" type="string"/>
			<att name="NODE_LABEL_TRANSPARENCY" value="255" type="string"/>
		</graphics>
	</node>
	<node id="IIGADADFFSTMVVDAAQAVK" label="IIGADADFFSTMVVDAAQAVK">
		<att name="numMSRuns" value="2" type="integer"/>
		<att name="numReplicates" value="2" type="integer"/>
		<att name="PCQ_ID" value="IIGADADFFSTMVVDAAQAVK" type="string"/>
		<att name="numConnectedProteinNodes" value="1" type="integer"/>
		<att name="numPeptideSequences" value="1" type="integer"/>
		<att name="PeptideSequences" value="IIGADADFFSTMVVDAAQAVK" type="string"/>
		<att name="significant" value="1" type="integer"/>
		<att name="numProteins" value="1" type="integer"/>
		<att name="ionCount" value="20" type="integer"/>
		<att name="Rc" value="-Infinity" type="real"/>
		<att name="numPsms" value="3" type="integer"/>
		<att name="Ri" value="NaN" type="real"/>
		<att name="lightIons" value="0" type="integer"/>
		<att name="uniquePeptide" value="1" type="integer"/>
		<att name="isFiltered" value="0" type="integer"/>
		<att name="finalRatio" value="-Infinity" type="real"/>
		<att name="heavyIons" value="20" type="integer"/>
		<att name="normHeavyIons" value="6.666666666666667" type="real"/>
		<att name="uniquePeptideNode" value="1" type="integer"/>
		<att name="normLightIons" value="0.0" type="real"/>
		<att name="isProtein" value="0" type="integer"/>
		<graphics type="ROUNDRECT" h="30" w="70" width="4" outline="#000000" fill="#0000ff">
			<att name="NODE_TOOLTIP" value="&lt;html&gt;IIGADADFFSTMVVDAAQAVK&lt;br&gt;1 Peptide sequences&lt;br&gt;3 PSMs&lt;br&gt;Shared by 1 protein Nodes&lt;br&gt;Shared by 1 proteins&lt;br&gt;Detected in 2 MS runs&lt;br&gt;Detected in 2 Replicates&lt;br&gt;Ion count ratio Rc = -Infinity = log2( (0) / (20/3) )&lt;br&gt;Individual peptides in the node:&lt;br&gt;IIGADADFFSTMVVDAAQAVK, 3 PSMs, Shared by 1 proteins, Detected in 2 MS Runs, Detected in 2 replicates, Rc = -Infinity&lt;br&gt;&lt;/html&gt;" type="string"/>
			<att name="NODE_NESTED_NETWORK_IMAGE_VISIBLE" value="true" type="string"/>
			<att name="NODE_BORDER_STROKE" value="SOLID" type="string"/>
			<att name="NODE_SELECTED" value="false" type="string"/>
			<att name="NODE_TRANSPARENCY" value="255" type="string"/>
			<att name="NODE_LABEL_WIDTH" value="200" type="string"/>
			<att name="NODE_LABEL" value="-Infinity*" type="string"/>
			<att name="NODE_LABEL_FONT_SIZE" value="12" type="string"/>
			<att name="NODE_LABEL_TRANSPARENCY" value="255" type="string"/>
			<att name="NODE_LABEL_COLOR" value="#000000" type="string"/>
			<att name="NODE_VISIBLE" value="true" type="string"/>
			<att name="NODE_DEPTH" value="0.0" type="string"/>
			<att name="NODE_BORDER_TRANSPARENCY" value="255" type="string"/>
			<att name="NODE_LABEL_FONT_FACE" value="Dialog,plain,12" type="string"/>
			<att name="NODE_LABEL_TRANSPARENCY" value="255" type="string"/>
		</graphics>
	</node>
	<node id="B4MB83" label="B4MB83">
		<att name="ProteinDescription" value="T-complex protein 1 subunit alpha OS=Drosophila virilis GN=Dvir\GJ14386 PE=3 SV=1 " type="string"/>
		<att name="ACC" value="B4MB83" type="string"/>
		<att name="numPeptideSequencesInProteins" value="5" type="integer"/>
		<att name="conclusiveProtein" value="0" type="integer"/>
		<att name="numConnectedPeptideNodes" value="5" type="integer"/>
		<att name="UniprotKB" value="B4MB83" type="string"/>
		<att name="numProteins" value="1" type="integer"/>
		<att name="Classification2Case" value="" type="string"/>
		<att name="GeneName" value="Dvir\GJ14386" type="string"/>
		<att name="conclusiveProteinNode" value="1" type="integer"/>
		<att name="isFiltered" value="0" type="integer"/>
		<att name="ID" value="B4MB83_DROVI" type="string"/>
		<att name="numPsmsInProtein" value="13" type="integer"/>
		<att name="Species" value="[Drosophila virilis]" type="string"/>
		<att name="isProtein" value="1" type="integer"/>
		<graphics type="ELLIPSE" h="30" w="70" width="4" outline="#000000" fill="#00cc66">
			<att name="NODE_TOOLTIP" value="&lt;html&gt;&lt;b&gt;Protein ACC(s):&lt;/b&gt;&lt;br&gt;B4MB83&lt;br&gt;&lt;b&gt;Protein name(s):&lt;/b&gt;&lt;br&gt; T-complex protein 1 subunit alpha OS=Drosophila virilis GN=Dvir\GJ14386 PE=3 SV=1 &lt;br&gt;&lt;b&gt;Classification case(s):&lt;/b&gt;&lt;br&gt;&lt;br&gt;&lt;b&gt;TAX:&lt;/b&gt; [Drosophila virilis]&lt;br&gt;&lt;b&gt;Gene name:&lt;/b&gt; Dvir\GJ14386&lt;/html&gt;" type="string"/>
			<att name="NODE_NESTED_NETWORK_IMAGE_VISIBLE" value="true" type="string"/>
			<att name="NODE_BORDER_STROKE" value="SOLID" type="string"/>
			<att name="NODE_SELECTED" value="false" type="string"/>
			<att name="NODE_TRANSPARENCY" value="255" type="string"/>
			<att name="NODE_LABEL_WIDTH" value="200" type="string"/>
			<att name="NODE_LABEL" value="B4MB83" type="string"/>
			<att name="NODE_LABEL_FONT_SIZE" value="12" type="string"/>
			<att name="NODE_LABEL_TRANSPARENCY" value="255" type="string"/>
			<att name="NODE_LABEL_COLOR" value="#000000" type="string"/>
			<att name="NODE_VISIBLE" value="true" type="string"/>
			<att name="NODE_DEPTH" value="0.0" type="string"/>
			<att name="NODE_BORDER_TRANSPARENCY" value="255" type="string"/>
			<att name="NODE_LABEL_FONT_FACE" value="Dialog,plain,12" type="string"/>
			<att name="NODE_LABEL_TRANSPARENCY" value="255" type="string"/>
		</graphics>
	</node>
	<node id="SSLGPVGLDK" label="SSLGPVGLDK">
		<att name="numMSRuns" value="3" type="integer"/>
		<att name="numReplicates" value="3" type="integer"/>
		<att name="PCQ_ID" value="SSLGPVGLDK" type="string"/>
		<att name="numConnectedProteinNodes" value="2" type="integer"/>
		<att name="numPeptideSequences" value="1" type="integer"/>
		<att name="PeptideSequences" value="SSLGPVGLDK" type="string"/>
		<att name="significant" value="0" type="integer"/>
		<att name="numProteins" value="3" type="integer"/>
		<att name="ionCount" value="22" type="integer"/>
		<att name="Rc" value="-3.321928094887362" type="real"/>
		<att name="numPsms" value="4" type="integer"/>
		<att name="Ri" value="NaN" type="real"/>
		<att name="lightIons" value="2" type="integer"/>
		<att name="uniquePeptide" value="0" type="integer"/>
		<att name="isFiltered" value="0" type="integer"/>
		<att name="finalRatio" value="-3.321928094887362" type="real"/>
		<att name="heavyIons" value="20" type="integer"/>
		<att name="normHeavyIons" value="5.0" type="real"/>
		<att name="uniquePeptideNode" value="0" type="integer"/>
		<att name="normLightIons" value="0.5" type="real"/>
		<att name="isProtein" value="0" type="integer"/>
		<graphics type="ROUNDRECT" h="30" w="70" width="4" outline="#000000" fill="#ffffff">
			<att name="NODE_TOOLTIP" value="&lt;html&gt;SSLGPVGLDK&lt;br&gt;1 Peptide sequences&lt;br&gt;4 PSMs&lt;br&gt;Shared by 2 protein Nodes&lt;br&gt;Shared by 3 proteins&lt;br&gt;Detected in 3 MS runs&lt;br&gt;Detected in 3 Replicates&lt;br&gt;Ion count ratio Rc = -3.3 = log2( (2/4) / (20/4) )&lt;br&gt;Individual peptides in the node:&lt;br&gt;SSLGPVGLDK, 4 PSMs, Shared by 3 proteins, Detected in 3 MS Runs, Detected in 3 replicates, Rc = -3.321928094887362&lt;br&gt;&lt;/html&gt;" type="string"/>
			<att name="NODE_NESTED_NETWORK_IMAGE_VISIBLE" value="true" type="string"/>
			<att name="NODE_BORDER_STROKE" value="SOLID" type="string"/>
			<att name="NODE_SELECTED" value="false" type="string"/>
			<att name="NODE_TRANSPARENCY" value="255" type="string"/>
			<att name="NODE_LABEL_WIDTH" value="200" type="string"/>
			<att name="NODE_LABEL" value="-3.3" type="string"/>
			<att name="NODE_LABEL_FONT_SIZE" value="12" type="string"/>
			<att name="NODE_LABEL_TRANSPARENCY" value="255" type="string"/>
			<att name="NODE_LABEL_COLOR" value="#000000" type="string"/>
			<att name="NODE_VISIBLE" value="true" type="string"/>
			<att name="NODE_DEPTH" value="0.0" type="string"/>
			<att name="NODE_BORDER_TRANSPARENCY" value="255" type="string"/>
			<att name="NODE_LABEL_FONT_FACE" value="Dialog,plain,12" type="string"/>
			<att name="NODE_LABEL_TRANSPARENCY" value="255" type="string"/>
		</graphics>
	</node>
	<node id="VLVELAQLQDEEVGDGTTSVVILAAELLK" label="VLVELAQLQDEEVGDGTTSVVILAAELLK">
		<att name="numMSRuns" value="1" type="integer"/>
		<att name="numReplicates" value="1" type="integer"/>
		<att name="PCQ_ID" value="VLVELAQLQDEEVGDGTTSVVILAAELLK" type="string"/>
		<att name="numConnectedProteinNodes" value="2" type="integer"/>
		<att name="numPeptideSequences" value="1" type="integer"/>
		<att name="PeptideSequences" value="VLVELAQLQDEEVGDGTTSVVILAAELLK" type="string"/>
		<att name="significant" value="0" type="integer"/>
		<att name="numProteins" value="3" type="integer"/>
		<att name="ionCount" value="14" type="integer"/>
		<att name="Rc" value="-3.700439718141092" type="real"/>
		<att name="numPsms" value="3" type="integer"/>
		<att name="Ri" value="NaN" type="real"/>
		<att name="lightIons" value="1" type="integer"/>
		<att name="uniquePeptide" value="0" type="integer"/>
		<att name="isFiltered" value="0" type="integer"/>
		<att name="finalRatio" value="-3.700439718141092" type="real"/>
		<att name="heavyIons" value="13" type="integer"/>
		<att name="normHeavyIons" value="4.333333333333333" type="real"/>
		<att name="uniquePeptideNode" value="0" type="integer"/>
		<att name="normLightIons" value="0.3333333333333333" type="real"/>
		<att name="isProtein" value="0" type="integer"/>
		<graphics type="ROUNDRECT" h="30" w="70" width="4" outline="#000000" fill="#ffffff">
			<att name="NODE_TOOLTIP" value="&lt;html&gt;VLVELAQLQDEEVGDGTTSVVILAAELLK&lt;br&gt;1 Peptide sequences&lt;br&gt;3 PSMs&lt;br&gt;Shared by 2 protein Nodes&lt;br&gt;Shared by 3 proteins&lt;br&gt;Detected in 1 MS runs&lt;br&gt;Detected in 1 Replicates&lt;br&gt;Ion count ratio Rc = -3.7 = log2( (1/3) / (13/3) )&lt;br&gt;Individual peptides in the node:&lt;br&gt;VLVELAQLQDEEVGDGTTSVVILAAELLK, 3 PSMs, Shared by 3 proteins, Detected in 1 MS Runs, Detected in 1 replicates, Rc = -3.700439718141092&lt;br&gt;&lt;/html&gt;" type="string"/>
			<att name="NODE_NESTED_NETWORK_IMAGE_VISIBLE" value="true" type="string"/>
			<att name="NODE_BORDER_STROKE" value="SOLID" type="string"/>
			<att name="NODE_SELECTED" value="false" type="string"/>
			<att name="NODE_TRANSPARENCY" value="255" type="string"/>
			<att name="NODE_LABEL_WIDTH" value="200" type="string"/>
			<att name="NODE_LABEL" value="-3.7" type="string"/>
			<att name="NODE_LABEL_FONT_SIZE" value="12" type="string"/>
			<att name="NODE_LABEL_TRANSPARENCY" value="255" type="string"/>
			<att name="NODE_LABEL_COLOR" value="#000000" type="string"/>
			<att name="NODE_VISIBLE" value="true" type="string"/>
			<att name="NODE_DEPTH" value="0.0" type="string"/>
			<att name="NODE_BORDER_TRANSPARENCY" value="255" type="string"/>
			<att name="NODE_LABEL_FONT_FACE" value="Dialog,plain,12" type="string"/>
			<att name="NODE_LABEL_TRANSPARENCY" value="255" type="string"/>
		</graphics>
	</node>
	<node id="A4V391 P12613" label="A4V391 P12613">
		<att name="ProteinDescription" value="T-complex protein 1 subunit alpha OS=Drosophila melanogaster GN=T-cp1 PE=3 SV=1  #### T-complex protein 1 subunit alpha" type="string"/>
		<att name="ACC" value="A4V391 P12613" type="string"/>
		<att name="numPeptideSequencesInProteins" value="2" type="integer"/>
		<att name="conclusiveProtein" value="0" type="integer"/>
		<att name="numConnectedPeptideNodes" value="2" type="integer"/>
		<att name="UniprotKB" value="A4V391 P12613" type="string"/>
		<att name="numProteins" value="2" type="integer"/>
		<att name="Classification2Case" value="" type="string"/>
		<att name="GeneName" value="T-cp1" type="string"/>
		<att name="conclusiveProteinNode" value="0" type="integer"/>
		<att name="isFiltered" value="0" type="integer"/>
		<att name="ID" value="A4V391_DROME TCPA_DROME" type="string"/>
		<att name="numPsmsInProtein" value="7" type="integer"/>
		<att name="Species" value="[Drosophila melanogaster]" type="string"/>
		<att name="isProtein" value="1" type="integer"/>
		<graphics type="ELLIPSE" h="30" w="70" width="4" outline="#000000" fill="#0080ff">
			<att name="NODE_TOOLTIP" value="&lt;html&gt;&lt;b&gt;Protein ACC(s):&lt;/b&gt;&lt;br&gt;A4V391 P12613&lt;br&gt;&lt;b&gt;Protein name(s):&lt;/b&gt;&lt;br&gt; T-complex protein 1 subunit alpha OS=Drosophila melanogaster GN=T-cp1 PE=3 SV=1 &lt;br&gt;T-complex protein 1 subunit alpha&lt;br&gt;&lt;b&gt;Classification case(s):&lt;/b&gt;&lt;br&gt;&lt;br&gt;&lt;b&gt;TAX:&lt;/b&gt; [Drosophila melanogaster]&lt;br&gt;&lt;b&gt;Gene name:&lt;/b&gt; T-cp1&lt;/html&gt;" type="string"/>
			<att name="NODE_NESTED_NETWORK_IMAGE_VISIBLE" value="true" type="string"/>
			<att name="NODE_BORDER_STROKE" value="SOLID" type="string"/>
			<att name="NODE_SELECTED" value="false" type="string"/>
			<att name="NODE_TRANSPARENCY" value="255" type="string"/>
			<att name="NODE_LABEL_WIDTH" value="200" type="string"/>
			<att name="NODE_LABEL" value="A4V391 P12613" type="string"/>
			<att name="NODE_LABEL_FONT_SIZE" value="12" type="string"/>
			<att name="NODE_LABEL_TRANSPARENCY" value="255" type="string"/>
			<att name="NODE_LABEL_COLOR" value="#000000" type="string"/>
			<att name="NODE_VISIBLE" value="true" type="string"/>
			<att name="NODE_DEPTH" value="0.0" type="string"/>
			<att name="NODE_BORDER_TRANSPARENCY" value="255" type="string"/>
			<att name="NODE_LABEL_FONT_FACE" value="Dialog,plain,12" type="string"/>
			<att name="NODE_LABEL_TRANSPARENCY" value="255" type="string"/>
		</graphics>
	</node>
	<node id="Q9VHL2" label="Q9VHL2">
		<att name="ProteinDescription" value="LD47396p OS=Drosophila melanogaster GN=Tcp-1eta PE=2 SV=2 " type="string"/>
		<att name="ACC" value="Q9VHL2" type="string"/>
		<att name="numPeptideSequencesInProteins" value="6" type="integer"/>
		<att name="conclusiveProtein" value="0" type="integer"/>
		<att name="numConnectedPeptideNodes" value="6" type="integer"/>
		<att name="UniprotKB" value="Q9VHL2" type="string"/>
		<att name="numProteins" value="1" type="integer"/>
		<att name="Classification2Case" value="" type="string"/>
		<att name="GeneName" value="Tcp-1eta" type="string"/>
		<att name="conclusiveProteinNode" value="0" type="integer"/>
		<att name="isFiltered" value="0" type="integer"/>
		<att name="ID" value="Q9VHL2_DROME" type="string"/>
		<att name="numPsmsInProtein" value="20" type="integer"/>
		<att name="Species" value="[Drosophila melanogaster]" type="string"/>
		<att name="isProtein" value="1" type="integer"/>
		<graphics type="ELLIPSE" h="30" w="70" width="4" outline="#000000" fill="#0080ff">
			<att name="NODE_TOOLTIP" value="&lt;html&gt;&lt;b&gt;Protein ACC(s):&lt;/b&gt;&lt;br&gt;Q9VHL2&lt;br&gt;&lt;b&gt;Protein name(s):&lt;/b&gt;&lt;br&gt; LD47396p OS=Drosophila melanogaster GN=Tcp-1eta PE=2 SV=2 &lt;br&gt;&lt;b&gt;Classification case(s):&lt;/b&gt;&lt;br&gt;&lt;br&gt;&lt;b&gt;TAX:&lt;/b&gt; [Drosophila melanogaster]&lt;br&gt;&lt;b&gt;Gene name:&lt;/b&gt; Tcp-1eta&lt;/html&gt;" type="string"/>
			<att name="NODE_NESTED_NETWORK_IMAGE_VISIBLE" value="true" type="string"/>
			<att name="NODE_BORDER_STROKE" value="SOLID" type="string"/>
			<att name="NODE_SELECTED" value="false" type="string"/>
			<att name="NODE_TRANSPARENCY" value="255" type="string"/>
			<att name="NODE_LABEL_WIDTH" value="200" type="string"/>
			<att name="NODE_LABEL" value="Q9VHL2" type="string"/>
			<att name="NODE_LABEL_FONT_SIZE" value="12" type="string"/>
			<att name="NODE_LABEL_TRANSPARENCY" value="255" type="string"/>
			<att name="NODE_LABEL_COLOR" value="#000000" type="string"/>
			<att name="NODE_VISIBLE" value="true" type="string"/>
			<att name="NODE_DEPTH" value="0.0" type="string"/>
			<att name="NODE_BORDER_TRANSPARENCY" value="255" type="string"/>
			<att name="NODE_LABEL_FONT_FACE" value="Dialog,plain,12" type="string"/>
			<att name="NODE_LABEL_TRANSPARENCY" value="255" type="string"/>
		</graphics>
	</node>
	<node id="EQLLIAAIAK" label="EQLLIAAIAK">
		<att name="numMSRuns" value="1" type="integer"/>
		<att name="numReplicates" value="1" type="integer"/>
		<att name="PCQ_ID" value="EQLLIAAIAK" type="string"/>
		<att name="numConnectedProteinNodes" value="2" type="integer"/>
		<att name="numPeptideSequences" value="1" type="integer"/>
		<att name="PeptideSequences" value="EQLLIAAIAK" type="string"/>
		<att name="significant" value="0" type="integer"/>
		<att name="numProteins" value="2" type="integer"/>
		<att name="ionCount" value="6" type="integer"/>
		<att name="Rc" value="-2.321928094887362" type="real"/>
		<att name="numPsms" value="1" type="integer"/>
		<att name="Ri" value="NaN" type="real"/>
		<att name="lightIons" value="1" type="integer"/>
		<att name="uniquePeptide" value="0" type="integer"/>
		<att name="isFiltered" value="0" type="integer"/>
		<att name="finalRatio" value="-2.321928094887362" type="real"/>
		<att name="heavyIons" value="5" type="integer"/>
		<att name="normHeavyIons" value="5.0" type="real"/>
		<att name="uniquePeptideNode" value="0" type="integer"/>
		<att name="normLightIons" value="1.0" type="real"/>
		<att name="isProtein" value="0" type="integer"/>
		<graphics type="ROUNDRECT" h="30" w="70" width="4" outline="#000000" fill="#ffffff">
			<att name="NODE_TOOLTIP" value="&lt;html&gt;EQLLIAAIAK&lt;br&gt;1 Peptide sequences&lt;br&gt;1 PSMs&lt;br&gt;Shared by 2 protein Nodes&lt;br&gt;Shared by 2 proteins&lt;br&gt;Detected in 1 MS runs&lt;br&gt;Detected in 1 Replicates&lt;br&gt;Ion count ratio Rc = -2.3 = log2( (1/1) / (5/1) )&lt;br&gt;Individual peptides in the node:&lt;br&gt;EQLLIAAIAK, 1 PSMs, Shared by 2 proteins, Detected in 1 MS Runs, Detected in 1 replicates, Rc = -2.321928094887362&lt;br&gt;&lt;/html&gt;" type="string"/>
			<att name="NODE_NESTED_NETWORK_IMAGE_VISIBLE" value="true" type="string"/>
			<att name="NODE_BORDER_STROKE" value="SOLID" type="string"/>
			<att name="NODE_SELECTED" value="false" type="string"/>
			<att name="NODE_TRANSPARENCY" value="255" type="string"/>
			<att name="NODE_LABEL_WIDTH" value="200" type="string"/>
			<att name="NODE_LABEL" value="-2.3" type="string"/>
			<att name="NODE_LABEL_FONT_SIZE" value="12" type="string"/>
			<att name="NODE_LABEL_TRANSPARENCY" value="255" type="string"/>
			<att name="NODE_LABEL_COLOR" value="#000000" type="string"/>
			<att name="NODE_VISIBLE" value="true" type="string"/>
			<att name="NODE_DEPTH" value="0.0" type="string"/>
			<att name="NODE_BORDER_TRANSPARENCY" value="255" type="string"/>
			<att name="NODE_LABEL_FONT_FACE" value="Dialog,plain,12" type="string"/>
			<att name="NODE_LABEL_TRANSPARENCY" value="255" type="string"/>
		</graphics>
	</node>
	<node id="IHESGANVVLSK" label="IHESGANVVLSK">
		<att name="numMSRuns" value="1" type="integer"/>
		<att name="numReplicates" value="1" type="integer"/>
		<att name="PCQ_ID" value="IHESGANVVLSK" type="string"/>
		<att name="numConnectedProteinNodes" value="2" type="integer"/>
		<att name="numPeptideSequences" value="1" type="integer"/>
		<att name="PeptideSequences" value="IHESGANVVLSK" type="string"/>
		<att name="significant" value="0" type="integer"/>
		<att name="numProteins" value="2" type="integer"/>
		<att name="ionCount" value="11" type="integer"/>
		<att name="Rc" value="-3.321928094887362" type="real"/>
		<att name="numPsms" value="2" type="integer"/>
		<att name="Ri" value="NaN" type="real"/>
		<att name="lightIons" value="1" type="integer"/>
		<att name="uniquePeptide" value="0" type="integer"/>
		<att name="isFiltered" value="0" type="integer"/>
		<att name="finalRatio" value="-3.321928094887362" type="real"/>
		<att name="heavyIons" value="10" type="integer"/>
		<att name="normHeavyIons" value="5.0" type="real"/>
		<att name="uniquePeptideNode" value="0" type="integer"/>
		<att name="normLightIons" value="0.5" type="real"/>
		<att name="isProtein" value="0" type="integer"/>
		<graphics type="ROUNDRECT" h="30" w="70" width="4" outline="#000000" fill="#ffffff">
			<att name="NODE_TOOLTIP" value="&lt;html&gt;IHESGANVVLSK&lt;br&gt;1 Peptide sequences&lt;br&gt;2 PSMs&lt;br&gt;Shared by 2 protein Nodes&lt;br&gt;Shared by 2 proteins&lt;br&gt;Detected in 1 MS runs&lt;br&gt;Detected in 1 Replicates&lt;br&gt;Ion count ratio Rc = -3.3 = log2( (1/2) / (10/2) )&lt;br&gt;Individual peptides in the node:&lt;br&gt;IHESGANVVLSK, 2 PSMs, Shared by 2 proteins, Detected in 1 MS Runs, Detected in 1 replicates, Rc = -3.321928094887362&lt;br&gt;&lt;/html&gt;" type="string"/>
			<att name="NODE_NESTED_NETWORK_IMAGE_VISIBLE" value="true" type="string"/>
			<att name="NODE_BORDER_STROKE" value="SOLID" type="string"/>
			<att name="NODE_SELECTED" value="false" type="string"/>
			<att name="NODE_TRANSPARENCY" value="255" type="string"/>
			<att name="NODE_LABEL_WIDTH" value="200" type="string"/>
			<att name="NODE_LABEL" value="-3.3" type="string"/>
			<att name="NODE_LABEL_FONT_SIZE" value="12" type="string"/>
			<att name="NODE_LABEL_TRANSPARENCY" value="255" type="string"/>
			<att name="NODE_LABEL_COLOR" value="#000000" type="string"/>
			<att name="NODE_VISIBLE" value="true" type="string"/>
			<att name="NODE_DEPTH" value="0.0" type="string"/>
			<att name="NODE_BORDER_TRANSPARENCY" value="255" type="string"/>
			<att name="NODE_LABEL_FONT_FACE" value="Dialog,plain,12" type="string"/>
			<att name="NODE_LABEL_TRANSPARENCY" value="255" type="string"/>
		</graphics>
	</node>
	<node id="ATISNDGATIMK" label="ATISNDGATIMK">
		<att name="numMSRuns" value="2" type="integer"/>
		<att name="numReplicates" value="2" type="integer"/>
		<att name="PCQ_ID" value="ATISNDGATIMK" type="string"/>
		<att name="numConnectedProteinNodes" value="2" type="integer"/>
		<att name="numPeptideSequences" value="1" type="integer"/>
		<att name="PeptideSequences" value="ATISNDGATIMK" type="string"/>
		<att name="significant" value="0" type="integer"/>
		<att name="numProteins" value="2" type="integer"/>
		<att name="ionCount" value="14" type="integer"/>
		<att name="Rc" value="-3.700439718141092" type="real"/>
		<att name="numPsms" value="3" type="integer"/>
		<att name="Ri" value="NaN" type="real"/>
		<att name="lightIons" value="1" type="integer"/>
		<att name="uniquePeptide" value="0" type="integer"/>
		<att name="isFiltered" value="0" type="integer"/>
		<att name="finalRatio" value="-3.700439718141092" type="real"/>
		<att name="heavyIons" value="13" type="integer"/>
		<att name="normHeavyIons" value="4.333333333333333" type="real"/>
		<att name="uniquePeptideNode" value="0" type="integer"/>
		<att name="normLightIons" value="0.3333333333333333" type="real"/>
		<att name="isProtein" value="0" type="integer"/>
		<graphics type="ROUNDRECT" h="30" w="70" width="4" outline="#000000" fill="#ffffff">
			<att name="NODE_TOOLTIP" value="&lt;html&gt;ATISNDGATIMK&lt;br&gt;1 Peptide sequences&lt;br&gt;3 PSMs&lt;br&gt;Shared by 2 protein Nodes&lt;br&gt;Shared by 2 proteins&lt;br&gt;Detected in 2 MS runs&lt;br&gt;Detected in 2 Replicates&lt;br&gt;Ion count ratio Rc = -3.7 = log2( (1/3) / (13/3) )&lt;br&gt;Individual peptides in the node:&lt;br&gt;ATISNDGATIMK, 3 PSMs, Shared by 2 proteins, Detected in 2 MS Runs, Detected in 2 replicates, Rc = -3.700439718141092&lt;br&gt;&lt;/html&gt;" type="string"/>
			<att name="NODE_NESTED_NETWORK_IMAGE_VISIBLE" value="true" type="string"/>
			<att name="NODE_BORDER_STROKE" value="SOLID" type="string"/>
			<att name="NODE_SELECTED" value="false" type="string"/>
			<att name="NODE_TRANSPARENCY" value="255" type="string"/>
			<att name="NODE_LABEL_WIDTH" value="200" type="string"/>
			<att name="NODE_LABEL" value="-3.7" type="string"/>
			<att name="NODE_LABEL_FONT_SIZE" value="12" type="string"/>
			<att name="NODE_LABEL_TRANSPARENCY" value="255" type="string"/>
			<att name="NODE_LABEL_COLOR" value="#000000" type="string"/>
			<att name="NODE_VISIBLE" value="true" type="string"/>
			<att name="NODE_DEPTH" value="0.0" type="string"/>
			<att name="NODE_BORDER_TRANSPARENCY" value="255" type="string"/>
			<att name="NODE_LABEL_FONT_FACE" value="Dialog,plain,12" type="string"/>
			<att name="NODE_LABEL_TRANSPARENCY" value="255" type="string"/>
		</graphics>
	</node>
	<node id="HDSVVAGGGAIEMELSK" label="HDSVVAGGGAIEMELSK">
		<att name="numMSRuns" value="2" type="integer"/>
		<att name="numReplicates" value="2" type="integer"/>
		<att name="PCQ_ID" value="HDSVVAGGGAIEMELSK" type="string"/>
		<att name="numConnectedProteinNodes" value="2" type="integer"/>
		<att name="numPeptideSequences" value="1" type="integer"/>
		<att name="PeptideSequences" value="HDSVVAGGGAIEMELSK" type="string"/>
		<att name="significant" value="1" type="integer"/>
		<att name="numProteins" value="2" type="integer"/>
		<att name="ionCount" value="10" type="integer"/>
		<att name="Rc" value="-Infinity" type="real"/>
		<att name="numPsms" value="2" type="integer"/>
		<att name="Ri" value="NaN" type="real"/>
		<att name="lightIons" value="0" type="integer"/>
		<att name="uniquePeptide" value="0" type="integer"/>
		<att name="isFiltered" value="0" type="integer"/>
		<att name="finalRatio" value="-Infinity" type="real"/>
		<att name="heavyIons" value="10" type="integer"/>
		<att name="normHeavyIons" value="5.0" type="real"/>
		<att name="uniquePeptideNode" value="0" type="integer"/>
		<att name="normLightIons" value="0.0" type="real"/>
		<att name="isProtein" value="0" type="integer"/>
		<graphics type="ROUNDRECT" h="30" w="70" width="4" outline="#000000" fill="#0000ff">
			<att name="NODE_TOOLTIP" value="&lt;html&gt;HDSVVAGGGAIEMELSK&lt;br&gt;1 Peptide sequences&lt;br&gt;2 PSMs&lt;br&gt;Shared by 2 protein Nodes&lt;br&gt;Shared by 2 proteins&lt;br&gt;Detected in 2 MS runs&lt;br&gt;Detected in 2 Replicates&lt;br&gt;Ion count ratio Rc = -Infinity = log2( (0) / (10/2) )&lt;br&gt;Individual peptides in the node:&lt;br&gt;HDSVVAGGGAIEMELSK, 2 PSMs, Shared by 2 proteins, Detected in 2 MS Runs, Detected in 2 replicates, Rc = -Infinity&lt;br&gt;&lt;/html&gt;" type="string"/>
			<att name="NODE_NESTED_NETWORK_IMAGE_VISIBLE" value="true" type="string"/>
			<att name="NODE_BORDER_STROKE" value="SOLID" type="string"/>
			<att name="NODE_SELECTED" value="false" type="string"/>
			<att name="NODE_TRANSPARENCY" value="255" type="string"/>
			<att name="NODE_LABEL_WIDTH" value="200" type="string"/>
			<att name="NODE_LABEL" value="-Infinity*" type="string"/>
			<att name="NODE_LABEL_FONT_SIZE" value="12" type="string"/>
			<att name="NODE_LABEL_TRANSPARENCY" value="255" type="string"/>
			<att name="NODE_LABEL_COLOR" value="#000000" type="string"/>
			<att name="NODE_VISIBLE" value="true" type="string"/>
			<att name="NODE_DEPTH" value="0.0" type="string"/>
			<att name="NODE_BORDER_TRANSPARENCY" value="255" type="string"/>
			<att name="NODE_LABEL_FONT_FACE" value="Dialog,plain,12" type="string"/>
			<att name="NODE_LABEL_TRANSPARENCY" value="255" type="string"/>
		</graphics>
	</node>
	<node id="AERDNAEIRVDNVK" label="AERDNAEIRVDNVK">
		<att name="numMSRuns" value="1" type="integer"/>
		<att name="numReplicates" value="1" type="integer"/>
		<att name="PCQ_ID" value="AERDNAEIRVDNVK" type="string"/>
		<att name="numConnectedProteinNodes" value="2" type="integer"/>
		<att name="numPeptideSequences" value="1" type="integer"/>
		<att name="PeptideSequences" value="AERDNAEIRVDNVK" type="string"/>
		<att name="significant" value="1" type="integer"/>
		<att name="numProteins" value="2" type="integer"/>
		<att name="ionCount" value="2" type="integer"/>
		<att name="Rc" value="-Infinity" type="real"/>
		<att name="numPsms" value="1" type="integer"/>
		<att name="Ri" value="NaN" type="real"/>
		<att name="lightIons" value="0" type="integer"/>
		<att name="uniquePeptide" value="0" type="integer"/>
		<att name="isFiltered" value="0" type="integer"/>
		<att name="finalRatio" value="-Infinity" type="real"/>
		<att name="heavyIons" value="2" type="integer"/>
		<att name="normHeavyIons" value="2.0" type="real"/>
		<att name="uniquePeptideNode" value="0" type="integer"/>
		<att name="normLightIons" value="0.0" type="real"/>
		<att name="isProtein" value="0" type="integer"/>
		<graphics type="ROUNDRECT" h="30" w="70" width="4" outline="#000000" fill="#0000ff">
			<att name="NODE_TOOLTIP" value="&lt;html&gt;AERDNAEIRVDNVK&lt;br&gt;1 Peptide sequences&lt;br&gt;1 PSMs&lt;br&gt;Shared by 2 protein Nodes&lt;br&gt;Shared by 2 proteins&lt;br&gt;Detected in 1 MS runs&lt;br&gt;Detected in 1 Replicates&lt;br&gt;Ion count ratio Rc = -Infinity = log2( (0) / (2/1) )&lt;br&gt;Individual peptides in the node:&lt;br&gt;AERDNAEIRVDNVK, 1 PSMs, Shared by 2 proteins, Detected in 1 MS Runs, Detected in 1 replicates, Rc = -Infinity&lt;br&gt;&lt;/html&gt;" type="string"/>
			<att name="NODE_NESTED_NETWORK_IMAGE_VISIBLE" value="true" type="string"/>
			<att name="NODE_BORDER_STROKE" value="SOLID" type="string"/>
			<att name="NODE_SELECTED" value="false" type="string"/>
			<att name="NODE_TRANSPARENCY" value="255" type="string"/>
			<att name="NODE_LABEL_WIDTH" value="200" type="string"/>
			<att name="NODE_LABEL" value="-Infinity*" type="string"/>
			<att name="NODE_LABEL_FONT_SIZE" value="12" type="string"/>
			<att name="NODE_LABEL_TRANSPARENCY" value="255" type="string"/>
			<att name="NODE_LABEL_COLOR" value="#000000" type="string"/>
			<att name="NODE_VISIBLE" value="true" type="string"/>
			<att name="NODE_DEPTH" value="0.0" type="string"/>
			<att name="NODE_BORDER_TRANSPARENCY" value="255" type="string"/>
			<att name="NODE_LABEL_FONT_FACE" value="Dialog,plain,12" type="string"/>
			<att name="NODE_LABEL_TRANSPARENCY" value="255" type="string"/>
		</graphics>
	</node>
	<node id="SQDAEVGDGTTSVVLLAGEFLK" label="SQDAEVGDGTTSVVLLAGEFLK">
		<att name="numMSRuns" value="4" type="integer"/>
		<att name="numReplicates" value="4" type="integer"/>
		<att name="PCQ_ID" value="SQDAEVGDGTTSVVLLAGEFLK" type="string"/>
		<att name="numConnectedProteinNodes" value="2" type="integer"/>
		<att name="numPeptideSequences" value="1" type="integer"/>
		<att name="PeptideSequences" value="SQDAEVGDGTTSVVLLAGEFLK" type="string"/>
		<att name="significant" value="1" type="integer"/>
		<att name="numProteins" value="2" type="integer"/>
		<att name="ionCount" value="56" type="integer"/>
		<att name="Rc" value="-Infinity" type="real"/>
		<att name="numPsms" value="11" type="integer"/>
		<att name="Ri" value="NaN" type="real"/>
		<att name="lightIons" value="0" type="integer"/>
		<att name="uniquePeptide" value="0" type="integer"/>
		<att name="isFiltered" value="0" type="integer"/>
		<att name="finalRatio" value="-Infinity" type="real"/>
		<att name="heavyIons" value="56" type="integer"/>
		<att name="normHeavyIons" value="5.090909090909091" type="real"/>
		<att name="uniquePeptideNode" value="0" type="integer"/>
		<att name="normLightIons" value="0.0" type="real"/>
		<att name="isProtein" value="0" type="integer"/>
		<graphics type="ROUNDRECT" h="30" w="70" width="4" outline="#000000" fill="#0000ff">
			<att name="NODE_TOOLTIP" value="&lt;html&gt;SQDAEVGDGTTSVVLLAGEFLK&lt;br&gt;1 Peptide sequences&lt;br&gt;11 PSMs&lt;br&gt;Shared by 2 protein Nodes&lt;br&gt;Shared by 2 proteins&lt;br&gt;Detected in 4 MS runs&lt;br&gt;Detected in 4 Replicates&lt;br&gt;Ion count ratio Rc = -Infinity = log2( (0) / (56/11) )&lt;br&gt;Individual peptides in the node:&lt;br&gt;SQDAEVGDGTTSVVLLAGEFLK, 11 PSMs, Shared by 2 proteins, Detected in 4 MS Runs, Detected in 4 replicates, Rc = -Infinity&lt;br&gt;&lt;/html&gt;" type="string"/>
			<att name="NODE_NESTED_NETWORK_IMAGE_VISIBLE" value="true" type="string"/>
			<att name="NODE_BORDER_STROKE" value="SOLID" type="string"/>
			<att name="NODE_SELECTED" value="false" type="string"/>
			<att name="NODE_TRANSPARENCY" value="255" type="string"/>
			<att name="NODE_LABEL_WIDTH" value="200" type="string"/>
			<att name="NODE_LABEL" value="-Infinity*" type="string"/>
			<att name="NODE_LABEL_FONT_SIZE" value="12" type="string"/>
			<att name="NODE_LABEL_TRANSPARENCY" value="255" type="string"/>
			<att name="NODE_LABEL_COLOR" value="#000000" type="string"/>
			<att name="NODE_VISIBLE" value="true" type="string"/>
			<att name="NODE_DEPTH" value="0.0" type="string"/>
			<att name="NODE_BORDER_TRANSPARENCY" value="255" type="string"/>
			<att name="NODE_LABEL_FONT_FACE" value="Dialog,plain,12" type="string"/>
			<att name="NODE_LABEL_TRANSPARENCY" value="255" type="string"/>
		</graphics>
	</node>
	<node id="B4LWV7" label="B4LWV7">
		<att name="ProteinDescription" value="GJ23495" type="string"/>
		<att name="ACC" value="B4LWV7" type="string"/>
		<att name="numPeptideSequencesInProteins" value="7" type="integer"/>
		<att name="conclusiveProtein" value="0" type="integer"/>
		<att name="numConnectedPeptideNodes" value="7" type="integer"/>
		<att name="UniprotKB" value="B4LWV7" type="string"/>
		<att name="numProteins" value="1" type="integer"/>
		<att name="Classification2Case" value="" type="string"/>
		<att name="GeneName" value="Dvir\GJ23495" type="string"/>
		<att name="conclusiveProteinNode" value="1" type="integer"/>
		<att name="isFiltered" value="0" type="integer"/>
		<att name="ID" value="B4LWV7_DROVI" type="string"/>
		<att name="numPsmsInProtein" value="21" type="integer"/>
		<att name="Species" value="[Drosophila virilis]" type="string"/>
		<att name="isProtein" value="1" type="integer"/>
		<graphics type="ELLIPSE" h="30" w="70" width="4" outline="#000000" fill="#00cc66">
			<att name="NODE_TOOLTIP" value="&lt;html&gt;&lt;b&gt;Protein ACC(s):&lt;/b&gt;&lt;br&gt;B4LWV7&lt;br&gt;&lt;b&gt;Protein name(s):&lt;/b&gt;&lt;br&gt; GJ23495&lt;br&gt;&lt;b&gt;Classification case(s):&lt;/b&gt;&lt;br&gt;&lt;br&gt;&lt;b&gt;TAX:&lt;/b&gt; [Drosophila virilis]&lt;br&gt;&lt;b&gt;Gene name:&lt;/b&gt; Dvir\GJ23495&lt;/html&gt;" type="string"/>
			<att name="NODE_NESTED_NETWORK_IMAGE_VISIBLE" value="true" type="string"/>
			<att name="NODE_BORDER_STROKE" value="SOLID" type="string"/>
			<att name="NODE_SELECTED" value="false" type="string"/>
			<att name="NODE_TRANSPARENCY" value="255" type="string"/>
			<att name="NODE_LABEL_WIDTH" value="200" type="string"/>
			<att name="NODE_LABEL" value="B4LWV7" type="string"/>
			<att name="NODE_LABEL_FONT_SIZE" value="12" type="string"/>
			<att name="NODE_LABEL_TRANSPARENCY" value="255" type="string"/>
			<att name="NODE_LABEL_COLOR" value="#000000" type="string"/>
			<att name="NODE_VISIBLE" value="true" type="string"/>
			<att name="NODE_DEPTH" value="0.0" type="string"/>
			<att name="NODE_BORDER_TRANSPARENCY" value="255" type="string"/>
			<att name="NODE_LABEL_FONT_FACE" value="Dialog,plain,12" type="string"/>
			<att name="NODE_LABEL_TRANSPARENCY" value="255" type="string"/>
		</graphics>
	</node>
	<node id="HAQGGQWFGVDITK" label="HAQGGQWFGVDITK">
		<att name="numMSRuns" value="1" type="integer"/>
		<att name="numReplicates" value="1" type="integer"/>
		<att name="PCQ_ID" value="HAQGGQWFGVDITK" type="string"/>
		<att name="numConnectedProteinNodes" value="1" type="integer"/>
		<att name="numPeptideSequences" value="1" type="integer"/>
		<att name="PeptideSequences" value="HAQGGQWFGVDITK" type="string"/>
		<att name="significant" value="1" type="integer"/>
		<att name="numProteins" value="1" type="integer"/>
		<att name="ionCount" value="7" type="integer"/>
		<att name="Rc" value="-Infinity" type="real"/>
		<att name="numPsms" value="1" type="integer"/>
		<att name="Ri" value="NaN" type="real"/>
		<att name="lightIons" value="0" type="integer"/>
		<att name="uniquePeptide" value="1" type="integer"/>
		<att name="isFiltered" value="0" type="integer"/>
		<att name="finalRatio" value="-Infinity" type="real"/>
		<att name="heavyIons" value="7" type="integer"/>
		<att name="normHeavyIons" value="7.0" type="real"/>
		<att name="uniquePeptideNode" value="1" type="integer"/>
		<att name="normLightIons" value="0.0" type="real"/>
		<att name="isProtein" value="0" type="integer"/>
		<graphics type="ROUNDRECT" h="30" w="70" width="4" outline="#000000" fill="#0000ff">
			<att name="NODE_TOOLTIP" value="&lt;html&gt;HAQGGQWFGVDITK&lt;br&gt;1 Peptide sequences&lt;br&gt;1 PSMs&lt;br&gt;Shared by 1 protein Nodes&lt;br&gt;Shared by 1 proteins&lt;br&gt;Detected in 1 MS runs&lt;br&gt;Detected in 1 Replicates&lt;br&gt;Ion count ratio Rc = -Infinity = log2( (0) / (7/1) )&lt;br&gt;Individual peptides in the node:&lt;br&gt;HAQGGQWFGVDITK, 1 PSMs, Shared by 1 proteins, Detected in 1 MS Runs, Detected in 1 replicates, Rc = -Infinity&lt;br&gt;&lt;/html&gt;" type="string"/>
			<att name="NODE_NESTED_NETWORK_IMAGE_VISIBLE" value="true" type="string"/>
			<att name="NODE_BORDER_STROKE" value="SOLID" type="string"/>
			<att name="NODE_SELECTED" value="false" type="string"/>
			<att name="NODE_TRANSPARENCY" value="255" type="string"/>
			<att name="NODE_LABEL_WIDTH" value="200" type="string"/>
			<att name="NODE_LABEL" value="-Infinity*" type="string"/>
			<att name="NODE_LABEL_FONT_SIZE" value="12" type="string"/>
			<att name="NODE_LABEL_TRANSPARENCY" value="255" type="string"/>
			<att name="NODE_LABEL_COLOR" value="#000000" type="string"/>
			<att name="NODE_VISIBLE" value="true" type="string"/>
			<att name="NODE_DEPTH" value="0.0" type="string"/>
			<att name="NODE_BORDER_TRANSPARENCY" value="255" type="string"/>
			<att name="NODE_LABEL_FONT_FACE" value="Dialog,plain,12" type="string"/>
			<att name="NODE_LABEL_TRANSPARENCY" value="255" type="string"/>
		</graphics>
	</node>
	<node id="LRDGVTLTLSTLVDGK" label="LRDGVTLTLSTLVDGK">
		<att name="numMSRuns" value="2" type="integer"/>
		<att name="numReplicates" value="2" type="integer"/>
		<att name="PCQ_ID" value="LRDGVTLTLSTLVDGK" type="string"/>
		<att name="numConnectedProteinNodes" value="1" type="integer"/>
		<att name="numPeptideSequences" value="1" type="integer"/>
		<att name="PeptideSequences" value="LRDGVTLTLSTLVDGK" type="string"/>
		<att name="significant" value="1" type="integer"/>
		<att name="numProteins" value="2" type="integer"/>
		<att name="ionCount" value="14" type="integer"/>
		<att name="Rc" value="Infinity" type="real"/>
		<att name="numPsms" value="3" type="integer"/>
		<att name="Ri" value="NaN" type="real"/>
		<att name="lightIons" value="14" type="integer"/>
		<att name="uniquePeptide" value="0" type="integer"/>
		<att name="isFiltered" value="0" type="integer"/>
		<att name="finalRatio" value="Infinity" type="real"/>
		<att name="heavyIons" value="0" type="integer"/>
		<att name="normHeavyIons" value="0.0" type="real"/>
		<att name="uniquePeptideNode" value="1" type="integer"/>
		<att name="normLightIons" value="4.666666666666667" type="real"/>
		<att name="isProtein" value="0" type="integer"/>
		<graphics type="ROUNDRECT" h="30" w="70" width="4" outline="#000000" fill="#ff0000">
			<att name="NODE_TOOLTIP" value="&lt;html&gt;LRDGVTLTLSTLVDGK&lt;br&gt;1 Peptide sequences&lt;br&gt;3 PSMs&lt;br&gt;Shared by 1 protein Nodes&lt;br&gt;Shared by 2 proteins&lt;br&gt;Detected in 2 MS runs&lt;br&gt;Detected in 2 Replicates&lt;br&gt;Ion count ratio Rc = Infinity = log2( (14/3) / (0) )&lt;br&gt;Individual peptides in the node:&lt;br&gt;LRDGVTLTLSTLVDGK, 3 PSMs, Shared by 2 proteins, Detected in 2 MS Runs, Detected in 2 replicates, Rc = Infinity&lt;br&gt;&lt;/html&gt;" type="string"/>
			<att name="NODE_NESTED_NETWORK_IMAGE_VISIBLE" value="true" type="string"/>
			<att name="NODE_BORDER_STROKE" value="SOLID" type="string"/>
			<att name="NODE_SELECTED" value="false" type="string"/>
			<att name="NODE_TRANSPARENCY" value="255" type="string"/>
			<att name="NODE_LABEL_WIDTH" value="200" type="string"/>
			<att name="NODE_LABEL" value="Infinity*" type="string"/>
			<att name="NODE_LABEL_FONT_SIZE" value="12" type="string"/>
			<att name="NODE_LABEL_TRANSPARENCY" value="255" type="string"/>
			<att name="NODE_LABEL_COLOR" value="#000000" type="string"/>
			<att name="NODE_VISIBLE" value="true" type="string"/>
			<att name="NODE_DEPTH" value="0.0" type="string"/>
			<att name="NODE_BORDER_TRANSPARENCY" value="255" type="string"/>
			<att name="NODE_LABEL_FONT_FACE" value="Dialog,plain,12" type="string"/>
			<att name="NODE_LABEL_TRANSPARENCY" value="255" type="string"/>
		</graphics>
	</node>
	<node id="LTTNNFALGYTTK" label="LTTNNFALGYTTK">
		<att name="numMSRuns" value="4" type="integer"/>
		<att name="numReplicates" value="4" type="integer"/>
		<att name="PCQ_ID" value="LTTNNFALGYTTK" type="string"/>
		<att name="numConnectedProteinNodes" value="1" type="integer"/>
		<att name="numPeptideSequences" value="1" type="integer"/>
		<att name="PeptideSequences" value="LTTNNFALGYTTK" type="string"/>
		<att name="significant" value="1" type="integer"/>
		<att name="numProteins" value="2" type="integer"/>
		<att name="ionCount" value="20" type="integer"/>
		<att name="Rc" value="Infinity" type="real"/>
		<att name="numPsms" value="5" type="integer"/>
		<att name="Ri" value="NaN" type="real"/>
		<att name="lightIons" value="20" type="integer"/>
		<att name="uniquePeptide" value="0" type="integer"/>
		<att name="isFiltered" value="0" type="integer"/>
		<att name="finalRatio" value="Infinity" type="real"/>
		<att name="heavyIons" value="0" type="integer"/>
		<att name="normHeavyIons" value="0.0" type="real"/>
		<att name="uniquePeptideNode" value="1" type="integer"/>
		<att name="normLightIons" value="4.0" type="real"/>
		<att name="isProtein" value="0" type="integer"/>
		<graphics type="ROUNDRECT" h="30" w="70" width="4" outline="#000000" fill="#ff0000">
			<att name="NODE_TOOLTIP" value="&lt;html&gt;LTTNNFALGYTTK&lt;br&gt;1 Peptide sequences&lt;br&gt;5 PSMs&lt;br&gt;Shared by 1 protein Nodes&lt;br&gt;Shared by 2 proteins&lt;br&gt;Detected in 4 MS runs&lt;br&gt;Detected in 4 Replicates&lt;br&gt;Ion count ratio Rc = Infinity = log2( (20/5) / (0) )&lt;br&gt;Individual peptides in the node:&lt;br&gt;LTTNNFALGYTTK, 5 PSMs, Shared by 2 proteins, Detected in 4 MS Runs, Detected in 4 replicates, Rc = Infinity&lt;br&gt;&lt;/html&gt;" type="string"/>
			<att name="NODE_NESTED_NETWORK_IMAGE_VISIBLE" value="true" type="string"/>
			<att name="NODE_BORDER_STROKE" value="SOLID" type="string"/>
			<att name="NODE_SELECTED" value="false" type="string"/>
			<att name="NODE_TRANSPARENCY" value="255" type="string"/>
			<att name="NODE_LABEL_WIDTH" value="200" type="string"/>
			<att name="NODE_LABEL" value="Infinity*" type="string"/>
			<att name="NODE_LABEL_FONT_SIZE" value="12" type="string"/>
			<att name="NODE_LABEL_TRANSPARENCY" value="255" type="string"/>
			<att name="NODE_LABEL_COLOR" value="#000000" type="string"/>
			<att name="NODE_VISIBLE" value="true" type="string"/>
			<att name="NODE_DEPTH" value="0.0" type="string"/>
			<att name="NODE_BORDER_TRANSPARENCY" value="255" type="string"/>
			<att name="NODE_LABEL_FONT_FACE" value="Dialog,plain,12" type="string"/>
			<att name="NODE_LABEL_TRANSPARENCY" value="255" type="string"/>
		</graphics>
	</node>
	<node id="M9PD75 Q94920" label="M9PD75 Q94920">
		<att name="ProteinDescription" value="Porin, isoform D OS=Drosophila melanogaster GN=porin PE=4 SV=1  #### Voltage-dependent anion-selective channel" type="string"/>
		<att name="ACC" value="M9PD75 Q94920" type="string"/>
		<att name="numPeptideSequencesInProteins" value="12" type="integer"/>
		<att name="conclusiveProtein" value="0" type="integer"/>
		<att name="numConnectedPeptideNodes" value="12" type="integer"/>
		<att name="UniprotKB" value="M9PD75 Q94920" type="string"/>
		<att name="numProteins" value="2" type="integer"/>
		<att name="Classification2Case" value="" type="string"/>
		<att name="GeneName" value="porin" type="string"/>
		<att name="conclusiveProteinNode" value="1" type="integer"/>
		<att name="isFiltered" value="0" type="integer"/>
		<att name="ID" value="M9PD75_DROME VDAC_DROME" type="string"/>
		<att name="numPsmsInProtein" value="99" type="integer"/>
		<att name="Species" value="[Drosophila melanogaster]" type="string"/>
		<att name="isProtein" value="1" type="integer"/>
		<graphics type="ELLIPSE" h="30" w="70" width="4" outline="#000000" fill="#0080ff">
			<att name="NODE_TOOLTIP" value="&lt;html&gt;&lt;b&gt;Protein ACC(s):&lt;/b&gt;&lt;br&gt;M9PD75 Q94920&lt;br&gt;&lt;b&gt;Protein name(s):&lt;/b&gt;&lt;br&gt; Porin, isoform D OS=Drosophila melanogaster GN=porin PE=4 SV=1 &lt;br&gt;Voltage-dependent anion-selective channel&lt;br&gt;&lt;b&gt;Classification case(s):&lt;/b&gt;&lt;br&gt;&lt;br&gt;&lt;b&gt;TAX:&lt;/b&gt; [Drosophila melanogaster]&lt;br&gt;&lt;b&gt;Gene name:&lt;/b&gt; porin&lt;/html&gt;" type="string"/>
			<att name="NODE_NESTED_NETWORK_IMAGE_VISIBLE" value="true" type="string"/>
			<att name="NODE_BORDER_STROKE" value="SOLID" type="string"/>
			<att name="NODE_SELECTED" value="false" type="string"/>
			<att name="NODE_TRANSPARENCY" value="255" type="string"/>
			<att name="NODE_LABEL_WIDTH" value="200" type="string"/>
			<att name="NODE_LABEL" value="M9PD75 Q94920" type="string"/>
			<att name="NODE_LABEL_FONT_SIZE" value="12" type="string"/>
			<att name="NODE_LABEL_TRANSPARENCY" value="255" type="string"/>
			<att name="NODE_LABEL_COLOR" value="#000000" type="string"/>
			<att name="NODE_VISIBLE" value="true" type="string"/>
			<att name="NODE_DEPTH" value="0.0" type="string"/>
			<att name="NODE_BORDER_TRANSPARENCY" value="255" type="string"/>
			<att name="NODE_LABEL_FONT_FACE" value="Dialog,plain,12" type="string"/>
			<att name="NODE_LABEL_TRANSPARENCY" value="255" type="string"/>
		</graphics>
	</node>
	<node id="TSSGIEFNTAGHSNQESGK" label="TSSGIEFNTAGHSNQESGK">
		<att name="numMSRuns" value="6" type="integer"/>
		<att name="numReplicates" value="6" type="integer"/>
		<att name="PCQ_ID" value="TSSGIEFNTAGHSNQESGK" type="string"/>
		<att name="numConnectedProteinNodes" value="2" type="integer"/>
		<att name="numPeptideSequences" value="1" type="integer"/>
		<att name="PeptideSequences" value="TSSGIEFNTAGHSNQESGK" type="string"/>
		<att name="significant" value="0" type="integer"/>
		<att name="numProteins" value="3" type="integer"/>
		<att name="ionCount" value="150" type="integer"/>
		<att name="Rc" value="0.6655809609294407" type="real"/>
		<att name="numPsms" value="22" type="integer"/>
		<att name="Ri" value="NaN" type="real"/>
		<att name="lightIons" value="92" type="integer"/>
		<att name="uniquePeptide" value="0" type="integer"/>
		<att name="isFiltered" value="0" type="integer"/>
		<att name="finalRatio" value="0.6655809609294407" type="real"/>
		<att name="heavyIons" value="58" type="integer"/>
		<att name="normHeavyIons" value="2.6363636363636362" type="real"/>
		<att name="uniquePeptideNode" value="0" type="integer"/>
		<att name="normLightIons" value="4.181818181818182" type="real"/>
		<att name="isProtein" value="0" type="integer"/>
		<graphics type="ROUNDRECT" h="30" w="70" width="4" outline="#000000" fill="#ffffff">
			<att name="NODE_TOOLTIP" value="&lt;html&gt;TSSGIEFNTAGHSNQESGK&lt;br&gt;1 Peptide sequences&lt;br&gt;22 PSMs&lt;br&gt;Shared by 2 protein Nodes&lt;br&gt;Shared by 3 proteins&lt;br&gt;Detected in 6 MS runs&lt;br&gt;Detected in 6 Replicates&lt;br&gt;Ion count ratio Rc = 0.7 = log2( (92/22) / (58/22) )&lt;br&gt;Individual peptides in the node:&lt;br&gt;TSSGIEFNTAGHSNQESGK, 22 PSMs, Shared by 3 proteins, Detected in 6 MS Runs, Detected in 6 replicates, Rc = 0.6655809609294407&lt;br&gt;&lt;/html&gt;" type="string"/>
			<att name="NODE_NESTED_NETWORK_IMAGE_VISIBLE" value="true" type="string"/>
			<att name="NODE_BORDER_STROKE" value="SOLID" type="string"/>
			<att name="NODE_SELECTED" value="false" type="string"/>
			<att name="NODE_TRANSPARENCY" value="255" type="string"/>
			<att name="NODE_LABEL_WIDTH" value="200" type="string"/>
			<att name="NODE_LABEL" value="0.7" type="string"/>
			<att name="NODE_LABEL_FONT_SIZE" value="12" type="string"/>
			<att name="NODE_LABEL_TRANSPARENCY" value="255" type="string"/>
			<att name="NODE_LABEL_COLOR" value="#000000" type="string"/>
			<att name="NODE_VISIBLE" value="true" type="string"/>
			<att name="NODE_DEPTH" value="0.0" type="string"/>
			<att name="NODE_BORDER_TRANSPARENCY" value="255" type="string"/>
			<att name="NODE_LABEL_FONT_FACE" value="Dialog,plain,12" type="string"/>
			<att name="NODE_LABEL_TRANSPARENCY" value="255" type="string"/>
		</graphics>
	</node>
	<node id="GYNFGLWK" label="GYNFGLWK">
		<att name="numMSRuns" value="3" type="integer"/>
		<att name="numReplicates" value="3" type="integer"/>
		<att name="PCQ_ID" value="GYNFGLWK" type="string"/>
		<att name="numConnectedProteinNodes" value="2" type="integer"/>
		<att name="numPeptideSequences" value="1" type="integer"/>
		<att name="PeptideSequences" value="GYNFGLWK" type="string"/>
		<att name="significant" value="0" type="integer"/>
		<att name="numProteins" value="3" type="integer"/>
		<att name="ionCount" value="10" type="integer"/>
		<att name="Rc" value="2.0" type="real"/>
		<att name="numPsms" value="3" type="integer"/>
		<att name="Ri" value="NaN" type="real"/>
		<att name="lightIons" value="8" type="integer"/>
		<att name="uniquePeptide" value="0" type="integer"/>
		<att name="isFiltered" value="0" type="integer"/>
		<att name="finalRatio" value="2.0" type="real"/>
		<att name="heavyIons" value="2" type="integer"/>
		<att name="normHeavyIons" value="0.6666666666666666" type="real"/>
		<att name="uniquePeptideNode" value="0" type="integer"/>
		<att name="normLightIons" value="2.6666666666666665" type="real"/>
		<att name="isProtein" value="0" type="integer"/>
		<graphics type="ROUNDRECT" h="30" w="70" width="4" outline="#000000" fill="#ffffff">
			<att name="NODE_TOOLTIP" value="&lt;html&gt;GYNFGLWK&lt;br&gt;1 Peptide sequences&lt;br&gt;3 PSMs&lt;br&gt;Shared by 2 protein Nodes&lt;br&gt;Shared by 3 proteins&lt;br&gt;Detected in 3 MS runs&lt;br&gt;Detected in 3 Replicates&lt;br&gt;Ion count ratio Rc = 2 = log2( (8/3) / (2/3) )&lt;br&gt;Individual peptides in the node:&lt;br&gt;GYNFGLWK, 3 PSMs, Shared by 3 proteins, Detected in 3 MS Runs, Detected in 3 replicates, Rc = 2.0&lt;br&gt;&lt;/html&gt;" type="string"/>
			<att name="NODE_NESTED_NETWORK_IMAGE_VISIBLE" value="true" type="string"/>
			<att name="NODE_BORDER_STROKE" value="SOLID" type="string"/>
			<att name="NODE_SELECTED" value="false" type="string"/>
			<att name="NODE_TRANSPARENCY" value="255" type="string"/>
			<att name="NODE_LABEL_WIDTH" value="200" type="string"/>
			<att name="NODE_LABEL" value="2" type="string"/>
			<att name="NODE_LABEL_FONT_SIZE" value="12" type="string"/>
			<att name="NODE_LABEL_TRANSPARENCY" value="255" type="string"/>
			<att name="NODE_LABEL_COLOR" value="#000000" type="string"/>
			<att name="NODE_VISIBLE" value="true" type="string"/>
			<att name="NODE_DEPTH" value="0.0" type="string"/>
			<att name="NODE_BORDER_TRANSPARENCY" value="255" type="string"/>
			<att name="NODE_LABEL_FONT_FACE" value="Dialog,plain,12" type="string"/>
			<att name="NODE_LABEL_TRANSPARENCY" value="255" type="string"/>
		</graphics>
	</node>
	<node id="VNNASQVGLGYQQK" label="VNNASQVGLGYQQK">
		<att name="numMSRuns" value="5" type="integer"/>
		<att name="numReplicates" value="5" type="integer"/>
		<att name="PCQ_ID" value="VNNASQVGLGYQQK" type="string"/>
		<att name="numConnectedProteinNodes" value="2" type="integer"/>
		<att name="numPeptideSequences" value="1" type="integer"/>
		<att name="PeptideSequences" value="VNNASQVGLGYQQK" type="string"/>
		<att name="significant" value="0" type="integer"/>
		<att name="numProteins" value="3" type="integer"/>
		<att name="ionCount" value="64" type="integer"/>
		<att name="Rc" value="1.9719856238304034" type="real"/>
		<att name="numPsms" value="13" type="integer"/>
		<att name="Ri" value="NaN" type="real"/>
		<att name="lightIons" value="51" type="integer"/>
		<att name="uniquePeptide" value="0" type="integer"/>
		<att name="isFiltered" value="0" type="integer"/>
		<att name="finalRatio" value="1.9719856238304034" type="real"/>
		<att name="heavyIons" value="13" type="integer"/>
		<att name="normHeavyIons" value="1.0" type="real"/>
		<att name="uniquePeptideNode" value="0" type="integer"/>
		<att name="normLightIons" value="3.923076923076923" type="real"/>
		<att name="isProtein" value="0" type="integer"/>
		<graphics type="ROUNDRECT" h="30" w="70" width="4" outline="#000000" fill="#ffffff">
			<att name="NODE_TOOLTIP" value="&lt;html&gt;VNNASQVGLGYQQK&lt;br&gt;1 Peptide sequences&lt;br&gt;13 PSMs&lt;br&gt;Shared by 2 protein Nodes&lt;br&gt;Shared by 3 proteins&lt;br&gt;Detected in 5 MS runs&lt;br&gt;Detected in 5 Replicates&lt;br&gt;Ion count ratio Rc = 2 = log2( (51/13) / (13/13) )&lt;br&gt;Individual peptides in the node:&lt;br&gt;VNNASQVGLGYQQK, 13 PSMs, Shared by 3 proteins, Detected in 5 MS Runs, Detected in 5 replicates, Rc = 1.9719856238304034&lt;br&gt;&lt;/html&gt;" type="string"/>
			<att name="NODE_NESTED_NETWORK_IMAGE_VISIBLE" value="true" type="string"/>
			<att name="NODE_BORDER_STROKE" value="SOLID" type="string"/>
			<att name="NODE_SELECTED" value="false" type="string"/>
			<att name="NODE_TRANSPARENCY" value="255" type="string"/>
			<att name="NODE_LABEL_WIDTH" value="200" type="string"/>
			<att name="NODE_LABEL" value="2" type="string"/>
			<att name="NODE_LABEL_FONT_SIZE" value="12" type="string"/>
			<att name="NODE_LABEL_TRANSPARENCY" value="255" type="string"/>
			<att name="NODE_LABEL_COLOR" value="#000000" type="string"/>
			<att name="NODE_VISIBLE" value="true" type="string"/>
			<att name="NODE_DEPTH" value="0.0" type="string"/>
			<att name="NODE_BORDER_TRANSPARENCY" value="255" type="string"/>
			<att name="NODE_LABEL_FONT_FACE" value="Dialog,plain,12" type="string"/>
			<att name="NODE_LABEL_TRANSPARENCY" value="255" type="string"/>
		</graphics>
	</node>
	<node id="DYGLTLTEK" label="DYGLTLTEK">
		<att name="numMSRuns" value="1" type="integer"/>
		<att name="numReplicates" value="1" type="integer"/>
		<att name="PCQ_ID" value="DYGLTLTEK" type="string"/>
		<att name="numConnectedProteinNodes" value="2" type="integer"/>
		<att name="numPeptideSequences" value="1" type="integer"/>
		<att name="PeptideSequences" value="DYGLTLTEK" type="string"/>
		<att name="significant" value="0" type="integer"/>
		<att name="numProteins" value="3" type="integer"/>
		<att name="ionCount" value="8" type="integer"/>
		<att name="Rc" value="0.7369655941662062" type="real"/>
		<att name="numPsms" value="2" type="integer"/>
		<att name="Ri" value="NaN" type="real"/>
		<att name="lightIons" value="5" type="integer"/>
		<att name="uniquePeptide" value="0" type="integer"/>
		<att name="isFiltered" value="0" type="integer"/>
		<att name="finalRatio" value="0.7369655941662062" type="real"/>
		<att name="heavyIons" value="3" type="integer"/>
		<att name="normHeavyIons" value="1.5" type="real"/>
		<att name="uniquePeptideNode" value="0" type="integer"/>
		<att name="normLightIons" value="2.5" type="real"/>
		<att name="isProtein" value="0" type="integer"/>
		<graphics type="ROUNDRECT" h="30" w="70" width="4" outline="#000000" fill="#ffffff">
			<att name="NODE_TOOLTIP" value="&lt;html&gt;DYGLTLTEK&lt;br&gt;1 Peptide sequences&lt;br&gt;2 PSMs&lt;br&gt;Shared by 2 protein Nodes&lt;br&gt;Shared by 3 proteins&lt;br&gt;Detected in 1 MS runs&lt;br&gt;Detected in 1 Replicates&lt;br&gt;Ion count ratio Rc = 0.7 = log2( (5/2) / (3/2) )&lt;br&gt;Individual peptides in the node:&lt;br&gt;DYGLTLTEK, 2 PSMs, Shared by 3 proteins, Detected in 1 MS Runs, Detected in 1 replicates, Rc = 0.7369655941662062&lt;br&gt;&lt;/html&gt;" type="string"/>
			<att name="NODE_NESTED_NETWORK_IMAGE_VISIBLE" value="true" type="string"/>
			<att name="NODE_BORDER_STROKE" value="SOLID" type="string"/>
			<att name="NODE_SELECTED" value="false" type="string"/>
			<att name="NODE_TRANSPARENCY" value="255" type="string"/>
			<att name="NODE_LABEL_WIDTH" value="200" type="string"/>
			<att name="NODE_LABEL" value="0.7" type="string"/>
			<att name="NODE_LABEL_FONT_SIZE" value="12" type="string"/>
			<att name="NODE_LABEL_TRANSPARENCY" value="255" type="string"/>
			<att name="NODE_LABEL_COLOR" value="#000000" type="string"/>
			<att name="NODE_VISIBLE" value="true" type="string"/>
			<att name="NODE_DEPTH" value="0.0" type="string"/>
			<att name="NODE_BORDER_TRANSPARENCY" value="255" type="string"/>
			<att name="NODE_LABEL_FONT_FACE" value="Dialog,plain,12" type="string"/>
			<att name="NODE_LABEL_TRANSPARENCY" value="255" type="string"/>
		</graphics>
	</node>
	<node id="YQLDDDASVRAK" label="YQLDDDASVRAK">
		<att name="numMSRuns" value="6" type="integer"/>
		<att name="numReplicates" value="6" type="integer"/>
		<att name="PCQ_ID" value="YQLDDDASVRAK" type="string"/>
		<att name="numConnectedProteinNodes" value="2" type="integer"/>
		<att name="numPeptideSequences" value="1" type="integer"/>
		<att name="PeptideSequences" value="YQLDDDASVRAK" type="string"/>
		<att name="significant" value="0" type="integer"/>
		<att name="numProteins" value="3" type="integer"/>
		<att name="ionCount" value="48" type="integer"/>
		<att name="Rc" value="1.1375035237499351" type="real"/>
		<att name="numPsms" value="17" type="integer"/>
		<att name="Ri" value="NaN" type="real"/>
		<att name="lightIons" value="33" type="integer"/>
		<att name="uniquePeptide" value="0" type="integer"/>
		<att name="isFiltered" value="0" type="integer"/>
		<att name="finalRatio" value="1.1375035237499351" type="real"/>
		<att name="heavyIons" value="15" type="integer"/>
		<att name="normHeavyIons" value="0.8823529411764706" type="real"/>
		<att name="uniquePeptideNode" value="0" type="integer"/>
		<att name="normLightIons" value="1.9411764705882353" type="real"/>
		<att name="isProtein" value="0" type="integer"/>
		<graphics type="ROUNDRECT" h="30" w="70" width="4" outline="#000000" fill="#ffffff">
			<att name="NODE_TOOLTIP" value="&lt;html&gt;YQLDDDASVRAK&lt;br&gt;1 Peptide sequences&lt;br&gt;17 PSMs&lt;br&gt;Shared by 2 protein Nodes&lt;br&gt;Shared by 3 proteins&lt;br&gt;Detected in 6 MS runs&lt;br&gt;Detected in 6 Replicates&lt;br&gt;Ion count ratio Rc = 1.1 = log2( (33/17) / (15/17) )&lt;br&gt;Individual peptides in the node:&lt;br&gt;YQLDDDASVRAK, 17 PSMs, Shared by 3 proteins, Detected in 6 MS Runs, Detected in 6 replicates, Rc = 1.1375035237499351&lt;br&gt;&lt;/html&gt;" type="string"/>
			<att name="NODE_NESTED_NETWORK_IMAGE_VISIBLE" value="true" type="string"/>
			<att name="NODE_BORDER_STROKE" value="SOLID" type="string"/>
			<att name="NODE_SELECTED" value="false" type="string"/>
			<att name="NODE_TRANSPARENCY" value="255" type="string"/>
			<att name="NODE_LABEL_WIDTH" value="200" type="string"/>
			<att name="NODE_LABEL" value="1.1" type="string"/>
			<att name="NODE_LABEL_FONT_SIZE" value="12" type="string"/>
			<att name="NODE_LABEL_TRANSPARENCY" value="255" type="string"/>
			<att name="NODE_LABEL_COLOR" value="#000000" type="string"/>
			<att name="NODE_VISIBLE" value="true" type="string"/>
			<att name="NODE_DEPTH" value="0.0" type="string"/>
			<att name="NODE_BORDER_TRANSPARENCY" value="255" type="string"/>
			<att name="NODE_LABEL_FONT_FACE" value="Dialog,plain,12" type="string"/>
			<att name="NODE_LABEL_TRANSPARENCY" value="255" type="string"/>
		</graphics>
	</node>
	<node id="GPLINASAVLGYQGWLAGYQTAFDTQQSK" label="GPLINASAVLGYQGWLAGYQTAFDTQQSK">
		<att name="numMSRuns" value="6" type="integer"/>
		<att name="numReplicates" value="6" type="integer"/>
		<att name="PCQ_ID" value="GPLINASAVLGYQGWLAGYQTAFDTQQSK" type="string"/>
		<att name="numConnectedProteinNodes" value="2" type="integer"/>
		<att name="numPeptideSequences" value="1" type="integer"/>
		<att name="PeptideSequences" value="GPLINASAVLGYQGWLAGYQTAFDTQQSK" type="string"/>
		<att name="significant" value="0" type="integer"/>
		<att name="numProteins" value="3" type="integer"/>
		<att name="ionCount" value="74" type="integer"/>
		<att name="Rc" value="0.8845227825800639" type="real"/>
		<att name="numPsms" value="18" type="integer"/>
		<att name="Ri" value="NaN" type="real"/>
		<att name="lightIons" value="48" type="integer"/>
		<att name="uniquePeptide" value="0" type="integer"/>
		<att name="isFiltered" value="0" type="integer"/>
		<att name="finalRatio" value="0.8845227825800639" type="real"/>
		<att name="heavyIons" value="26" type="integer"/>
		<att name="normHeavyIons" value="1.4444444444444444" type="real"/>
		<att name="uniquePeptideNode" value="0" type="integer"/>
		<att name="normLightIons" value="2.6666666666666665" type="real"/>
		<att name="isProtein" value="0" type="integer"/>
		<graphics type="ROUNDRECT" h="30" w="70" width="4" outline="#000000" fill="#ffffff">
			<att name="NODE_TOOLTIP" value="&lt;html&gt;GPLINASAVLGYQGWLAGYQTAFDTQQSK&lt;br&gt;1 Peptide sequences&lt;br&gt;18 PSMs&lt;br&gt;Shared by 2 protein Nodes&lt;br&gt;Shared by 3 proteins&lt;br&gt;Detected in 6 MS runs&lt;br&gt;Detected in 6 Replicates&lt;br&gt;Ion count ratio Rc = 0.9 = log2( (48/18) / (26/18) )&lt;br&gt;Individual peptides in the node:&lt;br&gt;GPLINASAVLGYQGWLAGYQTAFDTQQSK, 18 PSMs, Shared by 3 proteins, Detected in 6 MS Runs, Detected in 6 replicates, Rc = 0.8845227825800641&lt;br&gt;&lt;/html&gt;" type="string"/>
			<att name="NODE_NESTED_NETWORK_IMAGE_VISIBLE" value="true" type="string"/>
			<att name="NODE_BORDER_STROKE" value="SOLID" type="string"/>
			<att name="NODE_SELECTED" value="false" type="string"/>
			<att name="NODE_TRANSPARENCY" value="255" type="string"/>
			<att name="NODE_LABEL_WIDTH" value="200" type="string"/>
			<att name="NODE_LABEL" value="0.9" type="string"/>
			<att name="NODE_LABEL_FONT_SIZE" value="12" type="string"/>
			<att name="NODE_LABEL_TRANSPARENCY" value="255" type="string"/>
			<att name="NODE_LABEL_COLOR" value="#000000" type="string"/>
			<att name="NODE_VISIBLE" value="true" type="string"/>
			<att name="NODE_DEPTH" value="0.0" type="string"/>
			<att name="NODE_BORDER_TRANSPARENCY" value="255" type="string"/>
			<att name="NODE_LABEL_FONT_FACE" value="Dialog,plain,12" type="string"/>
			<att name="NODE_LABEL_TRANSPARENCY" value="255" type="string"/>
		</graphics>
	</node>
	<node id="VFGSLETK" label="VFGSLETK">
		<att name="numMSRuns" value="1" type="integer"/>
		<att name="numReplicates" value="1" type="integer"/>
		<att name="PCQ_ID" value="VFGSLETK" type="string"/>
		<att name="numConnectedProteinNodes" value="2" type="integer"/>
		<att name="numPeptideSequences" value="1" type="integer"/>
		<att name="PeptideSequences" value="VFGSLETK" type="string"/>
		<att name="significant" value="0" type="integer"/>
		<att name="numProteins" value="3" type="integer"/>
		<att name="ionCount" value="3" type="integer"/>
		<att name="Rc" value="-1.0" type="real"/>
		<att name="numPsms" value="1" type="integer"/>
		<att name="Ri" value="NaN" type="real"/>
		<att name="lightIons" value="1" type="integer"/>
		<att name="uniquePeptide" value="0" type="integer"/>
		<att name="isFiltered" value="0" type="integer"/>
		<att name="finalRatio" value="-1.0" type="real"/>
		<att name="heavyIons" value="2" type="integer"/>
		<att name="normHeavyIons" value="2.0" type="real"/>
		<att name="uniquePeptideNode" value="0" type="integer"/>
		<att name="normLightIons" value="1.0" type="real"/>
		<att name="isProtein" value="0" type="integer"/>
		<graphics type="ROUNDRECT" h="30" w="70" width="4" outline="#000000" fill="#ffffff">
			<att name="NODE_TOOLTIP" value="&lt;html&gt;VFGSLETK&lt;br&gt;1 Peptide sequences&lt;br&gt;1 PSMs&lt;br&gt;Shared by 2 protein Nodes&lt;br&gt;Shared by 3 proteins&lt;br&gt;Detected in 1 MS runs&lt;br&gt;Detected in 1 Replicates&lt;br&gt;Ion count ratio Rc = -1 = log2( (1/1) / (2/1) )&lt;br&gt;Individual peptides in the node:&lt;br&gt;VFGSLETK, 1 PSMs, Shared by 3 proteins, Detected in 1 MS Runs, Detected in 1 replicates, Rc = -1.0&lt;br&gt;&lt;/html&gt;" type="string"/>
			<att name="NODE_NESTED_NETWORK_IMAGE_VISIBLE" value="true" type="string"/>
			<att name="NODE_BORDER_STROKE" value="SOLID" type="string"/>
			<att name="NODE_SELECTED" value="false" type="string"/>
			<att name="NODE_TRANSPARENCY" value="255" type="string"/>
			<att name="NODE_LABEL_WIDTH" value="200" type="string"/>
			<att name="NODE_LABEL" value="-1" type="string"/>
			<att name="NODE_LABEL_FONT_SIZE" value="12" type="string"/>
			<att name="NODE_LABEL_TRANSPARENCY" value="255" type="string"/>
			<att name="NODE_LABEL_COLOR" value="#000000" type="string"/>
			<att name="NODE_VISIBLE" value="true" type="string"/>
			<att name="NODE_DEPTH" value="0.0" type="string"/>
			<att name="NODE_BORDER_TRANSPARENCY" value="255" type="string"/>
			<att name="NODE_LABEL_FONT_FACE" value="Dialog,plain,12" type="string"/>
			<att name="NODE_LABEL_TRANSPARENCY" value="255" type="string"/>
		</graphics>
	</node>
	<node id="LSLEGNFAPQSGNK" label="LSLEGNFAPQSGNK">
		<att name="numMSRuns" value="4" type="integer"/>
		<att name="numReplicates" value="4" type="integer"/>
		<att name="PCQ_ID" value="LSLEGNFAPQSGNK" type="string"/>
		<att name="numConnectedProteinNodes" value="2" type="integer"/>
		<att name="numPeptideSequences" value="1" type="integer"/>
		<att name="PeptideSequences" value="LSLEGNFAPQSGNK" type="string"/>
		<att name="significant" value="0" type="integer"/>
		<att name="numProteins" value="3" type="integer"/>
		<att name="ionCount" value="31" type="integer"/>
		<att name="Rc" value="1.7776075786635521" type="real"/>
		<att name="numPsms" value="6" type="integer"/>
		<att name="Ri" value="NaN" type="real"/>
		<att name="lightIons" value="24" type="integer"/>
		<att name="uniquePeptide" value="0" type="integer"/>
		<att name="isFiltered" value="0" type="integer"/>
		<att name="finalRatio" value="1.7776075786635521" type="real"/>
		<att name="heavyIons" value="7" type="integer"/>
		<att name="normHeavyIons" value="1.1666666666666667" type="real"/>
		<att name="uniquePeptideNode" value="0" type="integer"/>
		<att name="normLightIons" value="4.0" type="real"/>
		<att name="isProtein" value="0" type="integer"/>
		<graphics type="ROUNDRECT" h="30" w="70" width="4" outline="#000000" fill="#ffffff">
			<att name="NODE_TOOLTIP" value="&lt;html&gt;LSLEGNFAPQSGNK&lt;br&gt;1 Peptide sequences&lt;br&gt;6 PSMs&lt;br&gt;Shared by 2 protein Nodes&lt;br&gt;Shared by 3 proteins&lt;br&gt;Detected in 4 MS runs&lt;br&gt;Detected in 4 Replicates&lt;br&gt;Ion count ratio Rc = 1.8 = log2( (24/6) / (7/6) )&lt;br&gt;Individual peptides in the node:&lt;br&gt;LSLEGNFAPQSGNK, 6 PSMs, Shared by 3 proteins, Detected in 4 MS Runs, Detected in 4 replicates, Rc = 1.7776075786635521&lt;br&gt;&lt;/html&gt;" type="string"/>
			<att name="NODE_NESTED_NETWORK_IMAGE_VISIBLE" value="true" type="string"/>
			<att name="NODE_BORDER_STROKE" value="SOLID" type="string"/>
			<att name="NODE_SELECTED" value="false" type="string"/>
			<att name="NODE_TRANSPARENCY" value="255" type="string"/>
			<att name="NODE_LABEL_WIDTH" value="200" type="string"/>
			<att name="NODE_LABEL" value="1.8" type="string"/>
			<att name="NODE_LABEL_FONT_SIZE" value="12" type="string"/>
			<att name="NODE_LABEL_TRANSPARENCY" value="255" type="string"/>
			<att name="NODE_LABEL_COLOR" value="#000000" type="string"/>
			<att name="NODE_VISIBLE" value="true" type="string"/>
			<att name="NODE_DEPTH" value="0.0" type="string"/>
			<att name="NODE_BORDER_TRANSPARENCY" value="255" type="string"/>
			<att name="NODE_LABEL_FONT_FACE" value="Dialog,plain,12" type="string"/>
			<att name="NODE_LABEL_TRANSPARENCY" value="255" type="string"/>
		</graphics>
	</node>
	<node id="ADSDVNIDLK" label="ADSDVNIDLK">
		<att name="numMSRuns" value="3" type="integer"/>
		<att name="numReplicates" value="3" type="integer"/>
		<att name="PCQ_ID" value="ADSDVNIDLK" type="string"/>
		<att name="numConnectedProteinNodes" value="2" type="integer"/>
		<att name="numPeptideSequences" value="1" type="integer"/>
		<att name="PeptideSequences" value="ADSDVNIDLK" type="string"/>
		<att name="significant" value="0" type="integer"/>
		<att name="numProteins" value="3" type="integer"/>
		<att name="ionCount" value="48" type="integer"/>
		<att name="Rc" value="1.0" type="real"/>
		<att name="numPsms" value="7" type="integer"/>
		<att name="Ri" value="NaN" type="real"/>
		<att name="lightIons" value="32" type="integer"/>
		<att name="uniquePeptide" value="0" type="integer"/>
		<att name="isFiltered" value="0" type="integer"/>
		<att name="finalRatio" value="1.0" type="real"/>
		<att name="heavyIons" value="16" type="integer"/>
		<att name="normHeavyIons" value="2.2857142857142856" type="real"/>
		<att name="uniquePeptideNode" value="0" type="integer"/>
		<att name="normLightIons" value="4.571428571428571" type="real"/>
		<att name="isProtein" value="0" type="integer"/>
		<graphics type="ROUNDRECT" h="30" w="70" width="4" outline="#000000" fill="#ffffff">
			<att name="NODE_TOOLTIP" value="&lt;html&gt;ADSDVNIDLK&lt;br&gt;1 Peptide sequences&lt;br&gt;7 PSMs&lt;br&gt;Shared by 2 protein Nodes&lt;br&gt;Shared by 3 proteins&lt;br&gt;Detected in 3 MS runs&lt;br&gt;Detected in 3 Replicates&lt;br&gt;Ion count ratio Rc = 1 = log2( (32/7) / (16/7) )&lt;br&gt;Individual peptides in the node:&lt;br&gt;ADSDVNIDLK, 7 PSMs, Shared by 3 proteins, Detected in 3 MS Runs, Detected in 3 replicates, Rc = 1.0&lt;br&gt;&lt;/html&gt;" type="string"/>
			<att name="NODE_NESTED_NETWORK_IMAGE_VISIBLE" value="true" type="string"/>
			<att name="NODE_BORDER_STROKE" value="SOLID" type="string"/>
			<att name="NODE_SELECTED" value="false" type="string"/>
			<att name="NODE_TRANSPARENCY" value="255" type="string"/>
			<att name="NODE_LABEL_WIDTH" value="200" type="string"/>
			<att name="NODE_LABEL" value="1" type="string"/>
			<att name="NODE_LABEL_FONT_SIZE" value="12" type="string"/>
			<att name="NODE_LABEL_TRANSPARENCY" value="255" type="string"/>
			<att name="NODE_LABEL_COLOR" value="#000000" type="string"/>
			<att name="NODE_VISIBLE" value="true" type="string"/>
			<att name="NODE_DEPTH" value="0.0" type="string"/>
			<att name="NODE_BORDER_TRANSPARENCY" value="255" type="string"/>
			<att name="NODE_LABEL_FONT_FACE" value="Dialog,plain,12" type="string"/>
			<att name="NODE_LABEL_TRANSPARENCY" value="255" type="string"/>
		</graphics>
	</node>
	<node id="LDVGVQLSWASGTSNTK" label="LDVGVQLSWASGTSNTK">
		<att name="numMSRuns" value="1" type="integer"/>
		<att name="numReplicates" value="1" type="integer"/>
		<att name="PCQ_ID" value="LDVGVQLSWASGTSNTK" type="string"/>
		<att name="numConnectedProteinNodes" value="2" type="integer"/>
		<att name="numPeptideSequences" value="1" type="integer"/>
		<att name="PeptideSequences" value="LDVGVQLSWASGTSNTK" type="string"/>
		<att name="significant" value="0" type="integer"/>
		<att name="numProteins" value="3" type="integer"/>
		<att name="ionCount" value="12" type="integer"/>
		<att name="Rc" value="3.4594316186372978" type="real"/>
		<att name="numPsms" value="2" type="integer"/>
		<att name="Ri" value="NaN" type="real"/>
		<att name="lightIons" value="11" type="integer"/>
		<att name="uniquePeptide" value="0" type="integer"/>
		<att name="isFiltered" value="0" type="integer"/>
		<att name="finalRatio" value="3.4594316186372978" type="real"/>
		<att name="heavyIons" value="1" type="integer"/>
		<att name="normHeavyIons" value="0.5" type="real"/>
		<att name="uniquePeptideNode" value="0" type="integer"/>
		<att name="normLightIons" value="5.5" type="real"/>
		<att name="isProtein" value="0" type="integer"/>
		<graphics type="ROUNDRECT" h="30" w="70" width="4" outline="#000000" fill="#ffffff">
			<att name="NODE_TOOLTIP" value="&lt;html&gt;LDVGVQLSWASGTSNTK&lt;br&gt;1 Peptide sequences&lt;br&gt;2 PSMs&lt;br&gt;Shared by 2 protein Nodes&lt;br&gt;Shared by 3 proteins&lt;br&gt;Detected in 1 MS runs&lt;br&gt;Detected in 1 Replicates&lt;br&gt;Ion count ratio Rc = 3.5 = log2( (11/2) / (1/2) )&lt;br&gt;Individual peptides in the node:&lt;br&gt;LDVGVQLSWASGTSNTK, 2 PSMs, Shared by 3 proteins, Detected in 1 MS Runs, Detected in 1 replicates, Rc = 3.4594316186372978&lt;br&gt;&lt;/html&gt;" type="string"/>
			<att name="NODE_NESTED_NETWORK_IMAGE_VISIBLE" value="true" type="string"/>
			<att name="NODE_BORDER_STROKE" value="SOLID" type="string"/>
			<att name="NODE_SELECTED" value="false" type="string"/>
			<att name="NODE_TRANSPARENCY" value="255" type="string"/>
			<att name="NODE_LABEL_WIDTH" value="200" type="string"/>
			<att name="NODE_LABEL" value="3.5" type="string"/>
			<att name="NODE_LABEL_FONT_SIZE" value="12" type="string"/>
			<att name="NODE_LABEL_TRANSPARENCY" value="255" type="string"/>
			<att name="NODE_LABEL_COLOR" value="#000000" type="string"/>
			<att name="NODE_VISIBLE" value="true" type="string"/>
			<att name="NODE_DEPTH" value="0.0" type="string"/>
			<att name="NODE_BORDER_TRANSPARENCY" value="255" type="string"/>
			<att name="NODE_LABEL_FONT_FACE" value="Dialog,plain,12" type="string"/>
			<att name="NODE_LABEL_TRANSPARENCY" value="255" type="string"/>
		</graphics>
	</node>
	<node id="B4LS66" label="B4LS66">
		<att name="ProteinDescription" value="GJ17632" type="string"/>
		<att name="ACC" value="B4LS66" type="string"/>
		<att name="numPeptideSequencesInProteins" value="12" type="integer"/>
		<att name="conclusiveProtein" value="0" type="integer"/>
		<att name="numConnectedPeptideNodes" value="12" type="integer"/>
		<att name="UniprotKB" value="B4LS66" type="string"/>
		<att name="numProteins" value="1" type="integer"/>
		<att name="Classification2Case" value="" type="string"/>
		<att name="GeneName" value="Dvir\GJ17632" type="string"/>
		<att name="conclusiveProteinNode" value="1" type="integer"/>
		<att name="isFiltered" value="0" type="integer"/>
		<att name="ID" value="B4LS66_DROVI" type="string"/>
		<att name="numPsmsInProtein" value="93" type="integer"/>
		<att name="Species" value="[Drosophila virilis]" type="string"/>
		<att name="isProtein" value="1" type="integer"/>
		<graphics type="ELLIPSE" h="30" w="70" width="4" outline="#000000" fill="#00cc66">
			<att name="NODE_TOOLTIP" value="&lt;html&gt;&lt;b&gt;Protein ACC(s):&lt;/b&gt;&lt;br&gt;B4LS66&lt;br&gt;&lt;b&gt;Protein name(s):&lt;/b&gt;&lt;br&gt; GJ17632&lt;br&gt;&lt;b&gt;Classification case(s):&lt;/b&gt;&lt;br&gt;&lt;br&gt;&lt;b&gt;TAX:&lt;/b&gt; [Drosophila virilis]&lt;br&gt;&lt;b&gt;Gene name:&lt;/b&gt; Dvir\GJ17632&lt;/html&gt;" type="string"/>
			<att name="NODE_NESTED_NETWORK_IMAGE_VISIBLE" value="true" type="string"/>
			<att name="NODE_BORDER_STROKE" value="SOLID" type="string"/>
			<att name="NODE_SELECTED" value="false" type="string"/>
			<att name="NODE_TRANSPARENCY" value="255" type="string"/>
			<att name="NODE_LABEL_WIDTH" value="200" type="string"/>
			<att name="NODE_LABEL" value="B4LS66" type="string"/>
			<att name="NODE_LABEL_FONT_SIZE" value="12" type="string"/>
			<att name="NODE_LABEL_TRANSPARENCY" value="255" type="string"/>
			<att name="NODE_LABEL_COLOR" value="#000000" type="string"/>
			<att name="NODE_VISIBLE" value="true" type="string"/>
			<att name="NODE_DEPTH" value="0.0" type="string"/>
			<att name="NODE_BORDER_TRANSPARENCY" value="255" type="string"/>
			<att name="NODE_LABEL_FONT_FACE" value="Dialog,plain,12" type="string"/>
			<att name="NODE_LABEL_TRANSPARENCY" value="255" type="string"/>
		</graphics>
	</node>
	<node id="LTTNNFALGYSTK" label="LTTNNFALGYSTK">
		<att name="numMSRuns" value="1" type="integer"/>
		<att name="numReplicates" value="1" type="integer"/>
		<att name="PCQ_ID" value="LTTNNFALGYSTK" type="string"/>
		<att name="numConnectedProteinNodes" value="1" type="integer"/>
		<att name="numPeptideSequences" value="1" type="integer"/>
		<att name="PeptideSequences" value="LTTNNFALGYSTK" type="string"/>
		<att name="significant" value="1" type="integer"/>
		<att name="numProteins" value="1" type="integer"/>
		<att name="ionCount" value="6" type="integer"/>
		<att name="Rc" value="-Infinity" type="real"/>
		<att name="numPsms" value="1" type="integer"/>
		<att name="Ri" value="NaN" type="real"/>
		<att name="lightIons" value="0" type="integer"/>
		<att name="uniquePeptide" value="1" type="integer"/>
		<att name="isFiltered" value="0" type="integer"/>
		<att name="finalRatio" value="-Infinity" type="real"/>
		<att name="heavyIons" value="6" type="integer"/>
		<att name="normHeavyIons" value="6.0" type="real"/>
		<att name="uniquePeptideNode" value="1" type="integer"/>
		<att name="normLightIons" value="0.0" type="real"/>
		<att name="isProtein" value="0" type="integer"/>
		<graphics type="ROUNDRECT" h="30" w="70" width="4" outline="#000000" fill="#0000ff">
			<att name="NODE_TOOLTIP" value="&lt;html&gt;LTTNNFALGYSTK&lt;br&gt;1 Peptide sequences&lt;br&gt;1 PSMs&lt;br&gt;Shared by 1 protein Nodes&lt;br&gt;Shared by 1 proteins&lt;br&gt;Detected in 1 MS runs&lt;br&gt;Detected in 1 Replicates&lt;br&gt;Ion count ratio Rc = -Infinity = log2( (0) / (6/1) )&lt;br&gt;Individual peptides in the node:&lt;br&gt;LTTNNFALGYSTK, 1 PSMs, Shared by 1 proteins, Detected in 1 MS Runs, Detected in 1 replicates, Rc = -Infinity&lt;br&gt;&lt;/html&gt;" type="string"/>
			<att name="NODE_NESTED_NETWORK_IMAGE_VISIBLE" value="true" type="string"/>
			<att name="NODE_BORDER_STROKE" value="SOLID" type="string"/>
			<att name="NODE_SELECTED" value="false" type="string"/>
			<att name="NODE_TRANSPARENCY" value="255" type="string"/>
			<att name="NODE_LABEL_WIDTH" value="200" type="string"/>
			<att name="NODE_LABEL" value="-Infinity*" type="string"/>
			<att name="NODE_LABEL_FONT_SIZE" value="12" type="string"/>
			<att name="NODE_LABEL_TRANSPARENCY" value="255" type="string"/>
			<att name="NODE_LABEL_COLOR" value="#000000" type="string"/>
			<att name="NODE_VISIBLE" value="true" type="string"/>
			<att name="NODE_DEPTH" value="0.0" type="string"/>
			<att name="NODE_BORDER_TRANSPARENCY" value="255" type="string"/>
			<att name="NODE_LABEL_FONT_FACE" value="Dialog,plain,12" type="string"/>
			<att name="NODE_LABEL_TRANSPARENCY" value="255" type="string"/>
		</graphics>
	</node>
	<node id="LRDGITLTLSTLVDGK" label="LRDGITLTLSTLVDGK">
		<att name="numMSRuns" value="1" type="integer"/>
		<att name="numReplicates" value="1" type="integer"/>
		<att name="PCQ_ID" value="LRDGITLTLSTLVDGK" type="string"/>
		<att name="numConnectedProteinNodes" value="1" type="integer"/>
		<att name="numPeptideSequences" value="1" type="integer"/>
		<att name="PeptideSequences" value="LRDGITLTLSTLVDGK" type="string"/>
		<att name="significant" value="1" type="integer"/>
		<att name="numProteins" value="1" type="integer"/>
		<att name="ionCount" value="4" type="integer"/>
		<att name="Rc" value="-Infinity" type="real"/>
		<att name="numPsms" value="1" type="integer"/>
		<att name="Ri" value="NaN" type="real"/>
		<att name="lightIons" value="0" type="integer"/>
		<att name="uniquePeptide" value="1" type="integer"/>
		<att name="isFiltered" value="0" type="integer"/>
		<att name="finalRatio" value="-Infinity" type="real"/>
		<att name="heavyIons" value="4" type="integer"/>
		<att name="normHeavyIons" value="4.0" type="real"/>
		<att name="uniquePeptideNode" value="1" type="integer"/>
		<att name="normLightIons" value="0.0" type="real"/>
		<att name="isProtein" value="0" type="integer"/>
		<graphics type="ROUNDRECT" h="30" w="70" width="4" outline="#000000" fill="#0000ff">
			<att name="NODE_TOOLTIP" value="&lt;html&gt;LRDGITLTLSTLVDGK&lt;br&gt;1 Peptide sequences&lt;br&gt;1 PSMs&lt;br&gt;Shared by 1 protein Nodes&lt;br&gt;Shared by 1 proteins&lt;br&gt;Detected in 1 MS runs&lt;br&gt;Detected in 1 Replicates&lt;br&gt;Ion count ratio Rc = -Infinity = log2( (0) / (4/1) )&lt;br&gt;Individual peptides in the node:&lt;br&gt;LRDGITLTLSTLVDGK, 1 PSMs, Shared by 1 proteins, Detected in 1 MS Runs, Detected in 1 replicates, Rc = -Infinity&lt;br&gt;&lt;/html&gt;" type="string"/>
			<att name="NODE_NESTED_NETWORK_IMAGE_VISIBLE" value="true" type="string"/>
			<att name="NODE_BORDER_STROKE" value="SOLID" type="string"/>
			<att name="NODE_SELECTED" value="false" type="string"/>
			<att name="NODE_TRANSPARENCY" value="255" type="string"/>
			<att name="NODE_LABEL_WIDTH" value="200" type="string"/>
			<att name="NODE_LABEL" value="-Infinity*" type="string"/>
			<att name="NODE_LABEL_FONT_SIZE" value="12" type="string"/>
			<att name="NODE_LABEL_TRANSPARENCY" value="255" type="string"/>
			<att name="NODE_LABEL_COLOR" value="#000000" type="string"/>
			<att name="NODE_VISIBLE" value="true" type="string"/>
			<att name="NODE_DEPTH" value="0.0" type="string"/>
			<att name="NODE_BORDER_TRANSPARENCY" value="255" type="string"/>
			<att name="NODE_LABEL_FONT_FACE" value="Dialog,plain,12" type="string"/>
			<att name="NODE_LABEL_TRANSPARENCY" value="255" type="string"/>
		</graphics>
	</node>
	<node id="Q95RG1" label="Q95RG1">
		<att name="ProteinDescription" value="LD32106p" type="string"/>
		<att name="ACC" value="Q95RG1" type="string"/>
		<att name="numPeptideSequencesInProteins" value="2" type="integer"/>
		<att name="conclusiveProtein" value="0" type="integer"/>
		<att name="numConnectedPeptideNodes" value="2" type="integer"/>
		<att name="UniprotKB" value="Q95RG1" type="string"/>
		<att name="numProteins" value="1" type="integer"/>
		<att name="Classification2Case" value="" type="string"/>
		<att name="GeneName" value="RpS9" type="string"/>
		<att name="conclusiveProteinNode" value="0" type="integer"/>
		<att name="isFiltered" value="0" type="integer"/>
		<att name="ID" value="Q95RG1_DROME" type="string"/>
		<att name="numPsmsInProtein" value="16" type="integer"/>
		<att name="Species" value="[Drosophila melanogaster]" type="string"/>
		<att name="isProtein" value="1" type="integer"/>
		<graphics type="ELLIPSE" h="30" w="70" width="4" outline="#000000" fill="#0080ff">
			<att name="NODE_TOOLTIP" value="&lt;html&gt;&lt;b&gt;Protein ACC(s):&lt;/b&gt;&lt;br&gt;Q95RG1&lt;br&gt;&lt;b&gt;Protein name(s):&lt;/b&gt;&lt;br&gt; LD32106p&lt;br&gt;&lt;b&gt;Classification case(s):&lt;/b&gt;&lt;br&gt;&lt;br&gt;&lt;b&gt;TAX:&lt;/b&gt; [Drosophila melanogaster]&lt;br&gt;&lt;b&gt;Gene name:&lt;/b&gt; RpS9&lt;/html&gt;" type="string"/>
			<att name="NODE_NESTED_NETWORK_IMAGE_VISIBLE" value="true" type="string"/>
			<att name="NODE_BORDER_STROKE" value="SOLID" type="string"/>
			<att name="NODE_SELECTED" value="false" type="string"/>
			<att name="NODE_TRANSPARENCY" value="255" type="string"/>
			<att name="NODE_LABEL_WIDTH" value="200" type="string"/>
			<att name="NODE_LABEL" value="Q95RG1" type="string"/>
			<att name="NODE_LABEL_FONT_SIZE" value="12" type="string"/>
			<att name="NODE_LABEL_TRANSPARENCY" value="255" type="string"/>
			<att name="NODE_LABEL_COLOR" value="#000000" type="string"/>
			<att name="NODE_VISIBLE" value="true" type="string"/>
			<att name="NODE_DEPTH" value="0.0" type="string"/>
			<att name="NODE_BORDER_TRANSPARENCY" value="255" type="string"/>
			<att name="NODE_LABEL_FONT_FACE" value="Dialog,plain,12" type="string"/>
			<att name="NODE_LABEL_TRANSPARENCY" value="255" type="string"/>
		</graphics>
	</node>
	<node id="IIGEYGLRNK" label="IIGEYGLRNK">
		<att name="numMSRuns" value="6" type="integer"/>
		<att name="numReplicates" value="6" type="integer"/>
		<att name="PCQ_ID" value="IIGEYGLRNK" type="string"/>
		<att name="numConnectedProteinNodes" value="2" type="integer"/>
		<att name="numPeptideSequences" value="1" type="integer"/>
		<att name="PeptideSequences" value="IIGEYGLRNK" type="string"/>
		<att name="significant" value="0" type="integer"/>
		<att name="numProteins" value="3" type="integer"/>
		<att name="ionCount" value="19" type="integer"/>
		<att name="Rc" value="-3.0874628412503395" type="real"/>
		<att name="numPsms" value="11" type="integer"/>
		<att name="Ri" value="NaN" type="real"/>
		<att name="lightIons" value="2" type="integer"/>
		<att name="uniquePeptide" value="0" type="integer"/>
		<att name="isFiltered" value="0" type="integer"/>
		<att name="finalRatio" value="-3.0874628412503395" type="real"/>
		<att name="heavyIons" value="17" type="integer"/>
		<att name="normHeavyIons" value="1.5454545454545454" type="real"/>
		<att name="uniquePeptideNode" value="0" type="integer"/>
		<att name="normLightIons" value="0.18181818181818182" type="real"/>
		<att name="isProtein" value="0" type="integer"/>
		<graphics type="ROUNDRECT" h="30" w="70" width="4" outline="#000000" fill="#ffffff">
			<att name="NODE_TOOLTIP" value="&lt;html&gt;IIGEYGLRNK&lt;br&gt;1 Peptide sequences&lt;br&gt;11 PSMs&lt;br&gt;Shared by 2 protein Nodes&lt;br&gt;Shared by 3 proteins&lt;br&gt;Detected in 6 MS runs&lt;br&gt;Detected in 6 Replicates&lt;br&gt;Ion count ratio Rc = -3.1 = log2( (2/11) / (17/11) )&lt;br&gt;Individual peptides in the node:&lt;br&gt;IIGEYGLRNK, 11 PSMs, Shared by 3 proteins, Detected in 6 MS Runs, Detected in 6 replicates, Rc = -3.0874628412503395&lt;br&gt;&lt;/html&gt;" type="string"/>
			<att name="NODE_NESTED_NETWORK_IMAGE_VISIBLE" value="true" type="string"/>
			<att name="NODE_BORDER_STROKE" value="SOLID" type="string"/>
			<att name="NODE_SELECTED" value="false" type="string"/>
			<att name="NODE_TRANSPARENCY" value="255" type="string"/>
			<att name="NODE_LABEL_WIDTH" value="200" type="string"/>
			<att name="NODE_LABEL" value="-3.1" type="string"/>
			<att name="NODE_LABEL_FONT_SIZE" value="12" type="string"/>
			<att name="NODE_LABEL_TRANSPARENCY" value="255" type="string"/>
			<att name="NODE_LABEL_COLOR" value="#000000" type="string"/>
			<att name="NODE_VISIBLE" value="true" type="string"/>
			<att name="NODE_DEPTH" value="0.0" type="string"/>
			<att name="NODE_BORDER_TRANSPARENCY" value="255" type="string"/>
			<att name="NODE_LABEL_FONT_FACE" value="Dialog,plain,12" type="string"/>
			<att name="NODE_LABEL_TRANSPARENCY" value="255" type="string"/>
		</graphics>
	</node>
	<node id="AARELLTLDEK" label="AARELLTLDEK">
		<att name="numMSRuns" value="4" type="integer"/>
		<att name="numReplicates" value="4" type="integer"/>
		<att name="PCQ_ID" value="AARELLTLDEK" type="string"/>
		<att name="numConnectedProteinNodes" value="2" type="integer"/>
		<att name="numPeptideSequences" value="1" type="integer"/>
		<att name="PeptideSequences" value="AARELLTLDEK" type="string"/>
		<att name="significant" value="0" type="integer"/>
		<att name="numProteins" value="3" type="integer"/>
		<att name="ionCount" value="25" type="integer"/>
		<att name="Rc" value="-2.3923174227787602" type="real"/>
		<att name="numPsms" value="5" type="integer"/>
		<att name="Ri" value="NaN" type="real"/>
		<att name="lightIons" value="4" type="integer"/>
		<att name="uniquePeptide" value="0" type="integer"/>
		<att name="isFiltered" value="0" type="integer"/>
		<att name="finalRatio" value="-2.3923174227787602" type="real"/>
		<att name="heavyIons" value="21" type="integer"/>
		<att name="normHeavyIons" value="4.2" type="real"/>
		<att name="uniquePeptideNode" value="0" type="integer"/>
		<att name="normLightIons" value="0.8" type="real"/>
		<att name="isProtein" value="0" type="integer"/>
		<graphics type="ROUNDRECT" h="30" w="70" width="4" outline="#000000" fill="#ffffff">
			<att name="NODE_TOOLTIP" value="&lt;html&gt;AARELLTLDEK&lt;br&gt;1 Peptide sequences&lt;br&gt;5 PSMs&lt;br&gt;Shared by 2 protein Nodes&lt;br&gt;Shared by 3 proteins&lt;br&gt;Detected in 4 MS runs&lt;br&gt;Detected in 4 Replicates&lt;br&gt;Ion count ratio Rc = -2.4 = log2( (4/5) / (21/5) )&lt;br&gt;Individual peptides in the node:&lt;br&gt;AARELLTLDEK, 5 PSMs, Shared by 3 proteins, Detected in 4 MS Runs, Detected in 4 replicates, Rc = -2.3923174227787602&lt;br&gt;&lt;/html&gt;" type="string"/>
			<att name="NODE_NESTED_NETWORK_IMAGE_VISIBLE" value="true" type="string"/>
			<att name="NODE_BORDER_STROKE" value="SOLID" type="string"/>
			<att name="NODE_SELECTED" value="false" type="string"/>
			<att name="NODE_TRANSPARENCY" value="255" type="string"/>
			<att name="NODE_LABEL_WIDTH" value="200" type="string"/>
			<att name="NODE_LABEL" value="-2.4" type="string"/>
			<att name="NODE_LABEL_FONT_SIZE" value="12" type="string"/>
			<att name="NODE_LABEL_TRANSPARENCY" value="255" type="string"/>
			<att name="NODE_LABEL_COLOR" value="#000000" type="string"/>
			<att name="NODE_VISIBLE" value="true" type="string"/>
			<att name="NODE_DEPTH" value="0.0" type="string"/>
			<att name="NODE_BORDER_TRANSPARENCY" value="255" type="string"/>
			<att name="NODE_LABEL_FONT_FACE" value="Dialog,plain,12" type="string"/>
			<att name="NODE_LABEL_TRANSPARENCY" value="255" type="string"/>
		</graphics>
	</node>
	<node id="B4LI64 P55935" label="B4LI64 P55935">
		<att name="ProteinDescription" value="GJ13353 OS=Drosophila virilis GN=Dvir\GJ13353 PE=3 SV=1  #### 40S ribosomal protein S9" type="string"/>
		<att name="ACC" value="B4LI64 P55935" type="string"/>
		<att name="numPeptideSequencesInProteins" value="4" type="integer"/>
		<att name="conclusiveProtein" value="0" type="integer"/>
		<att name="numConnectedPeptideNodes" value="4" type="integer"/>
		<att name="UniprotKB" value="B4LI64 P55935" type="string"/>
		<att name="numProteins" value="2" type="integer"/>
		<att name="Classification2Case" value="" type="string"/>
		<att name="GeneName" value="Dvir\GJ13353,RpS9" type="string"/>
		<att name="conclusiveProteinNode" value="1" type="integer"/>
		<att name="isFiltered" value="0" type="integer"/>
		<att name="ID" value="B4LI64_DROVI RS9_DROME" type="string"/>
		<att name="numPsmsInProtein" value="20" type="integer"/>
		<att name="Species" value="[Drosophila virilis, Drosophila melanogaster]" type="string"/>
		<att name="isProtein" value="1" type="integer"/>
		<graphics type="ELLIPSE" h="30" w="70" width="4" outline="#000000" fill="#ff66ff">
			<att name="NODE_TOOLTIP" value="&lt;html&gt;&lt;b&gt;Protein ACC(s):&lt;/b&gt;&lt;br&gt;B4LI64 P55935&lt;br&gt;&lt;b&gt;Protein name(s):&lt;/b&gt;&lt;br&gt; GJ13353 OS=Drosophila virilis GN=Dvir\GJ13353 PE=3 SV=1 &lt;br&gt;40S ribosomal protein S9&lt;br&gt;&lt;b&gt;Classification case(s):&lt;/b&gt;&lt;br&gt;&lt;br&gt;&lt;b&gt;TAX:&lt;/b&gt; [Drosophila virilis, Drosophila melanogaster]&lt;br&gt;&lt;b&gt;Gene name:&lt;/b&gt; Dvir\GJ13353,RpS9&lt;/html&gt;" type="string"/>
			<att name="NODE_NESTED_NETWORK_IMAGE_VISIBLE" value="true" type="string"/>
			<att name="NODE_BORDER_STROKE" value="SOLID" type="string"/>
			<att name="NODE_SELECTED" value="false" type="string"/>
			<att name="NODE_TRANSPARENCY" value="255" type="string"/>
			<att name="NODE_LABEL_WIDTH" value="200" type="string"/>
			<att name="NODE_LABEL" value="B4LI64 P55935" type="string"/>
			<att name="NODE_LABEL_FONT_SIZE" value="12" type="string"/>
			<att name="NODE_LABEL_TRANSPARENCY" value="255" type="string"/>
			<att name="NODE_LABEL_COLOR" value="#000000" type="string"/>
			<att name="NODE_VISIBLE" value="true" type="string"/>
			<att name="NODE_DEPTH" value="0.0" type="string"/>
			<att name="NODE_BORDER_TRANSPARENCY" value="255" type="string"/>
			<att name="NODE_LABEL_FONT_FACE" value="Dialog,plain,12" type="string"/>
			<att name="NODE_LABEL_TRANSPARENCY" value="255" type="string"/>
		</graphics>
	</node>
	<node id="QVVNIPSFVVRLDSQK" label="QVVNIPSFVVRLDSQK">
		<att name="numMSRuns" value="2" type="integer"/>
		<att name="numReplicates" value="2" type="integer"/>
		<att name="PCQ_ID" value="QVVNIPSFVVRLDSQK" type="string"/>
		<att name="numConnectedProteinNodes" value="1" type="integer"/>
		<att name="numPeptideSequences" value="1" type="integer"/>
		<att name="PeptideSequences" value="QVVNIPSFVVRLDSQK" type="string"/>
		<att name="significant" value="1" type="integer"/>
		<att name="numProteins" value="2" type="integer"/>
		<att name="ionCount" value="11" type="integer"/>
		<att name="Rc" value="-Infinity" type="real"/>
		<att name="numPsms" value="3" type="integer"/>
		<att name="Ri" value="NaN" type="real"/>
		<att name="lightIons" value="0" type="integer"/>
		<att name="uniquePeptide" value="0" type="integer"/>
		<att name="isFiltered" value="0" type="integer"/>
		<att name="finalRatio" value="-Infinity" type="real"/>
		<att name="heavyIons" value="11" type="integer"/>
		<att name="normHeavyIons" value="3.6666666666666665" type="real"/>
		<att name="uniquePeptideNode" value="1" type="integer"/>
		<att name="normLightIons" value="0.0" type="real"/>
		<att name="isProtein" value="0" type="integer"/>
		<graphics type="ROUNDRECT" h="30" w="70" width="4" outline="#000000" fill="#0000ff">
			<att name="NODE_TOOLTIP" value="&lt;html&gt;QVVNIPSFVVRLDSQK&lt;br&gt;1 Peptide sequences&lt;br&gt;3 PSMs&lt;br&gt;Shared by 1 protein Nodes&lt;br&gt;Shared by 2 proteins&lt;br&gt;Detected in 2 MS runs&lt;br&gt;Detected in 2 Replicates&lt;br&gt;Ion count ratio Rc = -Infinity = log2( (0) / (11/3) )&lt;br&gt;Individual peptides in the node:&lt;br&gt;QVVNIPSFVVRLDSQK, 3 PSMs, Shared by 2 proteins, Detected in 2 MS Runs, Detected in 2 replicates, Rc = -Infinity&lt;br&gt;&lt;/html&gt;" type="string"/>
			<att name="NODE_NESTED_NETWORK_IMAGE_VISIBLE" value="true" type="string"/>
			<att name="NODE_BORDER_STROKE" value="SOLID" type="string"/>
			<att name="NODE_SELECTED" value="false" type="string"/>
			<att name="NODE_TRANSPARENCY" value="255" type="string"/>
			<att name="NODE_LABEL_WIDTH" value="200" type="string"/>
			<att name="NODE_LABEL" value="-Infinity*" type="string"/>
			<att name="NODE_LABEL_FONT_SIZE" value="12" type="string"/>
			<att name="NODE_LABEL_TRANSPARENCY" value="255" type="string"/>
			<att name="NODE_LABEL_COLOR" value="#000000" type="string"/>
			<att name="NODE_VISIBLE" value="true" type="string"/>
			<att name="NODE_DEPTH" value="0.0" type="string"/>
			<att name="NODE_BORDER_TRANSPARENCY" value="255" type="string"/>
			<att name="NODE_LABEL_FONT_FACE" value="Dialog,plain,12" type="string"/>
			<att name="NODE_LABEL_TRANSPARENCY" value="255" type="string"/>
		</graphics>
	</node>
	<node id="HIDFSLK" label="HIDFSLK">
		<att name="numMSRuns" value="1" type="integer"/>
		<att name="numReplicates" value="1" type="integer"/>
		<att name="PCQ_ID" value="HIDFSLK" type="string"/>
		<att name="numConnectedProteinNodes" value="1" type="integer"/>
		<att name="numPeptideSequences" value="1" type="integer"/>
		<att name="PeptideSequences" value="HIDFSLK" type="string"/>
		<att name="significant" value="1" type="integer"/>
		<att name="numProteins" value="2" type="integer"/>
		<att name="ionCount" value="4" type="integer"/>
		<att name="Rc" value="-Infinity" type="real"/>
		<att name="numPsms" value="1" type="integer"/>
		<att name="Ri" value="NaN" type="real"/>
		<att name="lightIons" value="0" type="integer"/>
		<att name="uniquePeptide" value="0" type="integer"/>
		<att name="isFiltered" value="0" type="integer"/>
		<att name="finalRatio" value="-Infinity" type="real"/>
		<att name="heavyIons" value="4" type="integer"/>
		<att name="normHeavyIons" value="4.0" type="real"/>
		<att name="uniquePeptideNode" value="1" type="integer"/>
		<att name="normLightIons" value="0.0" type="real"/>
		<att name="isProtein" value="0" type="integer"/>
		<graphics type="ROUNDRECT" h="30" w="70" width="4" outline="#000000" fill="#0000ff">
			<att name="NODE_TOOLTIP" value="&lt;html&gt;HIDFSLK&lt;br&gt;1 Peptide sequences&lt;br&gt;1 PSMs&lt;br&gt;Shared by 1 protein Nodes&lt;br&gt;Shared by 2 proteins&lt;br&gt;Detected in 1 MS runs&lt;br&gt;Detected in 1 Replicates&lt;br&gt;Ion count ratio Rc = -Infinity = log2( (0) / (4/1) )&lt;br&gt;Individual peptides in the node:&lt;br&gt;HIDFSLK, 1 PSMs, Shared by 2 proteins, Detected in 1 MS Runs, Detected in 1 replicates, Rc = -Infinity&lt;br&gt;&lt;/html&gt;" type="string"/>
			<att name="NODE_NESTED_NETWORK_IMAGE_VISIBLE" value="true" type="string"/>
			<att name="NODE_BORDER_STROKE" value="SOLID" type="string"/>
			<att name="NODE_SELECTED" value="false" type="string"/>
			<att name="NODE_TRANSPARENCY" value="255" type="string"/>
			<att name="NODE_LABEL_WIDTH" value="200" type="string"/>
			<att name="NODE_LABEL" value="-Infinity*" type="string"/>
			<att name="NODE_LABEL_FONT_SIZE" value="12" type="string"/>
			<att name="NODE_LABEL_TRANSPARENCY" value="255" type="string"/>
			<att name="NODE_LABEL_COLOR" value="#000000" type="string"/>
			<att name="NODE_VISIBLE" value="true" type="string"/>
			<att name="NODE_DEPTH" value="0.0" type="string"/>
			<att name="NODE_BORDER_TRANSPARENCY" value="255" type="string"/>
			<att name="NODE_LABEL_FONT_FACE" value="Dialog,plain,12" type="string"/>
			<att name="NODE_LABEL_TRANSPARENCY" value="255" type="string"/>
		</graphics>
	</node>
	<node id="STVTGVEMFHQILEEAQAGDQLGALVRGVK" label="STVTGVEMFHQILEEAQAGDQLGALVRGVK">
		<att name="numMSRuns" value="1" type="integer"/>
		<att name="numReplicates" value="1" type="integer"/>
		<att name="PCQ_ID" value="STVTGVEMFHQILEEAQAGDQLGALVRGVK" type="string"/>
		<att name="numConnectedProteinNodes" value="1" type="integer"/>
		<att name="numPeptideSequences" value="1" type="integer"/>
		<att name="PeptideSequences" value="STVTGVEMFHQILEEAQAGDQLGALVRGVK" type="string"/>
		<att name="significant" value="1" type="integer"/>
		<att name="numProteins" value="2" type="integer"/>
		<att name="ionCount" value="6" type="integer"/>
		<att name="Rc" value="-Infinity" type="real"/>
		<att name="numPsms" value="1" type="integer"/>
		<att name="Ri" value="NaN" type="real"/>
		<att name="lightIons" value="0" type="integer"/>
		<att name="uniquePeptide" value="0" type="integer"/>
		<att name="isFiltered" value="0" type="integer"/>
		<att name="finalRatio" value="-Infinity" type="real"/>
		<att name="heavyIons" value="6" type="integer"/>
		<att name="normHeavyIons" value="6.0" type="real"/>
		<att name="uniquePeptideNode" value="1" type="integer"/>
		<att name="normLightIons" value="0.0" type="real"/>
		<att name="isProtein" value="0" type="integer"/>
		<graphics type="ROUNDRECT" h="30" w="70" width="4" outline="#000000" fill="#0000ff">
			<att name="NODE_TOOLTIP" value="&lt;html&gt;STVTGVEMFHQILEEAQAGDQLGALVRGVK&lt;br&gt;1 Peptide sequences&lt;br&gt;1 PSMs&lt;br&gt;Shared by 1 protein Nodes&lt;br&gt;Shared by 2 proteins&lt;br&gt;Detected in 1 MS runs&lt;br&gt;Detected in 1 Replicates&lt;br&gt;Ion count ratio Rc = -Infinity = log2( (0) / (6/1) )&lt;br&gt;Individual peptides in the node:&lt;br&gt;STVTGVEMFHQILEEAQAGDQLGALVRGVK, 1 PSMs, Shared by 2 proteins, Detected in 1 MS Runs, Detected in 1 replicates, Rc = -Infinity&lt;br&gt;&lt;/html&gt;" type="string"/>
			<att name="NODE_NESTED_NETWORK_IMAGE_VISIBLE" value="true" type="string"/>
			<att name="NODE_BORDER_STROKE" value="SOLID" type="string"/>
			<att name="NODE_SELECTED" value="false" type="string"/>
			<att name="NODE_TRANSPARENCY" value="255" type="string"/>
			<att name="NODE_LABEL_WIDTH" value="200" type="string"/>
			<att name="NODE_LABEL" value="-Infinity*" type="string"/>
			<att name="NODE_LABEL_FONT_SIZE" value="12" type="string"/>
			<att name="NODE_LABEL_TRANSPARENCY" value="255" type="string"/>
			<att name="NODE_LABEL_COLOR" value="#000000" type="string"/>
			<att name="NODE_VISIBLE" value="true" type="string"/>
			<att name="NODE_DEPTH" value="0.0" type="string"/>
			<att name="NODE_BORDER_TRANSPARENCY" value="255" type="string"/>
			<att name="NODE_LABEL_FONT_FACE" value="Dialog,plain,12" type="string"/>
			<att name="NODE_LABEL_TRANSPARENCY" value="255" type="string"/>
		</graphics>
	</node>
	<node id="A1Z9E3 B4MCM2" label="A1Z9E3 B4MCM2">
		<att name="ProteinDescription" value="Elongation factor Tu #### Elongation factor Tu OS=Drosophila virilis GN=Dvir\GJ19676 PE=3 SV=1 " type="string"/>
		<att name="ACC" value="A1Z9E3 B4MCM2" type="string"/>
		<att name="numPeptideSequencesInProteins" value="1" type="integer"/>
		<att name="conclusiveProtein" value="1" type="integer"/>
		<att name="numConnectedPeptideNodes" value="1" type="integer"/>
		<att name="UniprotKB" value="A1Z9E3 B4MCM2" type="string"/>
		<att name="numProteins" value="2" type="integer"/>
		<att name="GeneName" value="Dvir\GJ19676,EfTuM" type="string"/>
		<att name="conclusiveProteinNode" value="1" type="integer"/>
		<att name="isFiltered" value="0" type="integer"/>
		<att name="ID" value="A1Z9E3_DROME B4MCM2_DROVI" type="string"/>
		<att name="numPsmsInProtein" value="1" type="integer"/>
		<att name="Species" value="[Drosophila virilis, Drosophila melanogaster]" type="string"/>
		<att name="isProtein" value="1" type="integer"/>
		<graphics type="ELLIPSE" h="30" w="70" width="4" outline="#000000" fill="#ff66ff">
			<att name="NODE_TOOLTIP" value="&lt;html&gt;&lt;b&gt;Protein ACC(s):&lt;/b&gt;&lt;br&gt;A1Z9E3 B4MCM2&lt;br&gt;&lt;b&gt;Protein name(s):&lt;/b&gt;&lt;br&gt; Elongation factor Tu&lt;br&gt;Elongation factor Tu OS=Drosophila virilis GN=Dvir\GJ19676 PE=3 SV=1 &lt;br&gt;&lt;b&gt;TAX:&lt;/b&gt; [Drosophila virilis, Drosophila melanogaster]&lt;br&gt;&lt;b&gt;Gene name:&lt;/b&gt; Dvir\GJ19676,EfTuM&lt;/html&gt;" type="string"/>
			<att name="NODE_NESTED_NETWORK_IMAGE_VISIBLE" value="true" type="string"/>
			<att name="NODE_BORDER_STROKE" value="SOLID" type="string"/>
			<att name="NODE_SELECTED" value="false" type="string"/>
			<att name="NODE_TRANSPARENCY" value="255" type="string"/>
			<att name="NODE_LABEL_WIDTH" value="200" type="string"/>
			<att name="NODE_LABEL" value="A1Z9E3 B4MCM2" type="string"/>
			<att name="NODE_LABEL_FONT_SIZE" value="12" type="string"/>
			<att name="NODE_LABEL_TRANSPARENCY" value="255" type="string"/>
			<att name="NODE_LABEL_COLOR" value="#000000" type="string"/>
			<att name="NODE_VISIBLE" value="true" type="string"/>
			<att name="NODE_DEPTH" value="0.0" type="string"/>
			<att name="NODE_BORDER_TRANSPARENCY" value="255" type="string"/>
			<att name="NODE_LABEL_FONT_FACE" value="Dialog,plain,12" type="string"/>
			<att name="NODE_LABEL_TRANSPARENCY" value="255" type="string"/>
		</graphics>
	</node>
	<node id="SQITSIQQEIERLLV" label="SQITSIQQEIERLLV">
		<att name="numMSRuns" value="2" type="integer"/>
		<att name="numReplicates" value="2" type="integer"/>
		<att name="PCQ_ID" value="SQITSIQQEIERLLV" type="string"/>
		<att name="numConnectedProteinNodes" value="1" type="integer"/>
		<att name="numPeptideSequences" value="1" type="integer"/>
		<att name="PeptideSequences" value="SQITSIQQEIERLLV" type="string"/>
		<att name="significant" value="0" type="integer"/>
		<att name="numProteins" value="3" type="integer"/>
		<att name="ionCount" value="12" type="integer"/>
		<att name="Rc" value="-0.4854268271702417" type="real"/>
		<att name="numPsms" value="4" type="integer"/>
		<att name="Ri" value="NaN" type="real"/>
		<att name="lightIons" value="5" type="integer"/>
		<att name="uniquePeptide" value="0" type="integer"/>
		<att name="isFiltered" value="0" type="integer"/>
		<att name="finalRatio" value="-0.4854268271702417" type="real"/>
		<att name="heavyIons" value="7" type="integer"/>
		<att name="normHeavyIons" value="1.75" type="real"/>
		<att name="uniquePeptideNode" value="1" type="integer"/>
		<att name="normLightIons" value="1.25" type="real"/>
		<att name="isProtein" value="0" type="integer"/>
		<graphics type="ROUNDRECT" h="30" w="70" width="4" outline="#000000" fill="#ffffff">
			<att name="NODE_TOOLTIP" value="&lt;html&gt;SQITSIQQEIERLLV&lt;br&gt;1 Peptide sequences&lt;br&gt;4 PSMs&lt;br&gt;Shared by 1 protein Nodes&lt;br&gt;Shared by 3 proteins&lt;br&gt;Detected in 2 MS runs&lt;br&gt;Detected in 2 Replicates&lt;br&gt;Ion count ratio Rc = -0.5 = log2( (5/4) / (7/4) )&lt;br&gt;Individual peptides in the node:&lt;br&gt;SQITSIQQEIERLLV, 4 PSMs, Shared by 3 proteins, Detected in 2 MS Runs, Detected in 2 replicates, Rc = -0.4854268271702417&lt;br&gt;&lt;/html&gt;" type="string"/>
			<att name="NODE_NESTED_NETWORK_IMAGE_VISIBLE" value="true" type="string"/>
			<att name="NODE_BORDER_STROKE" value="SOLID" type="string"/>
			<att name="NODE_SELECTED" value="false" type="string"/>
			<att name="NODE_TRANSPARENCY" value="255" type="string"/>
			<att name="NODE_LABEL_WIDTH" value="200" type="string"/>
			<att name="NODE_LABEL" value="-0.5" type="string"/>
			<att name="NODE_LABEL_FONT_SIZE" value="12" type="string"/>
			<att name="NODE_LABEL_TRANSPARENCY" value="255" type="string"/>
			<att name="NODE_LABEL_COLOR" value="#000000" type="string"/>
			<att name="NODE_VISIBLE" value="true" type="string"/>
			<att name="NODE_DEPTH" value="0.0" type="string"/>
			<att name="NODE_BORDER_TRANSPARENCY" value="255" type="string"/>
			<att name="NODE_LABEL_FONT_FACE" value="Dialog,plain,12" type="string"/>
			<att name="NODE_LABEL_TRANSPARENCY" value="255" type="string"/>
		</graphics>
	</node>
	<node id="B4LQD2 D2NUK9 Q9U3Z7" label="B4LQD2 D2NUK9 Q9U3Z7">
		<att name="ProteinDescription" value="GJ13428 OS=Drosophila virilis GN=Dvir\GJ13428 PE=4 SV=1  #### Hoi-polloi, isoform B OS=Drosophila melanogaster GN=hoip PE=2 SV=1  #### NHP2-like protein 1 homolog" type="string"/>
		<att name="ACC" value="B4LQD2 D2NUK9 Q9U3Z7" type="string"/>
		<att name="numPeptideSequencesInProteins" value="1" type="integer"/>
		<att name="conclusiveProtein" value="1" type="integer"/>
		<att name="numConnectedPeptideNodes" value="1" type="integer"/>
		<att name="UniprotKB" value="B4LQD2 D2NUK9 Q9U3Z7" type="string"/>
		<att name="numProteins" value="3" type="integer"/>
		<att name="GeneName" value="Dvir\GJ13428,hoip" type="string"/>
		<att name="conclusiveProteinNode" value="1" type="integer"/>
		<att name="isFiltered" value="0" type="integer"/>
		<att name="ID" value="B4LQD2_DROVI D2NUK9_DROME NH2L1_DROME" type="string"/>
		<att name="numPsmsInProtein" value="4" type="integer"/>
		<att name="Species" value="[Drosophila virilis, Drosophila melanogaster]" type="string"/>
		<att name="isProtein" value="1" type="integer"/>
		<graphics type="ELLIPSE" h="30" w="70" width="4" outline="#000000" fill="#ff66ff">
			<att name="NODE_TOOLTIP" value="&lt;html&gt;&lt;b&gt;Protein ACC(s):&lt;/b&gt;&lt;br&gt;B4LQD2 D2NUK9 Q9U3Z7&lt;br&gt;&lt;b&gt;Protein name(s):&lt;/b&gt;&lt;br&gt; GJ13428 OS=Drosophila virilis GN=Dvir\GJ13428 PE=4 SV=1 &lt;br&gt;Hoi-polloi, isoform B OS=Drosophila melanogaster GN=hoip PE=2 SV=1 &lt;br&gt;NHP2-like protein 1 homolog&lt;br&gt;&lt;b&gt;TAX:&lt;/b&gt; [Drosophila virilis, Drosophila melanogaster]&lt;br&gt;&lt;b&gt;Gene name:&lt;/b&gt; Dvir\GJ13428,hoip&lt;/html&gt;" type="string"/>
			<att name="NODE_NESTED_NETWORK_IMAGE_VISIBLE" value="true" type="string"/>
			<att name="NODE_BORDER_STROKE" value="SOLID" type="string"/>
			<att name="NODE_SELECTED" value="false" type="string"/>
			<att name="NODE_TRANSPARENCY" value="255" type="string"/>
			<att name="NODE_LABEL_WIDTH" value="200" type="string"/>
			<att name="NODE_LABEL" value="B4LQD2 D2NUK9 Q9U3Z7" type="string"/>
			<att name="NODE_LABEL_FONT_SIZE" value="12" type="string"/>
			<att name="NODE_LABEL_TRANSPARENCY" value="255" type="string"/>
			<att name="NODE_LABEL_COLOR" value="#000000" type="string"/>
			<att name="NODE_VISIBLE" value="true" type="string"/>
			<att name="NODE_DEPTH" value="0.0" type="string"/>
			<att name="NODE_BORDER_TRANSPARENCY" value="255" type="string"/>
			<att name="NODE_LABEL_FONT_FACE" value="Dialog,plain,12" type="string"/>
			<att name="NODE_LABEL_TRANSPARENCY" value="255" type="string"/>
		</graphics>
	</node>
	<node id="ELVDLQESSLK" label="ELVDLQESSLK">
		<att name="numMSRuns" value="1" type="integer"/>
		<att name="numReplicates" value="1" type="integer"/>
		<att name="PCQ_ID" value="ELVDLQESSLK" type="string"/>
		<att name="numConnectedProteinNodes" value="1" type="integer"/>
		<att name="numPeptideSequences" value="1" type="integer"/>
		<att name="PeptideSequences" value="ELVDLQESSLK" type="string"/>
		<att name="significant" value="1" type="integer"/>
		<att name="numProteins" value="1" type="integer"/>
		<att name="ionCount" value="5" type="integer"/>
		<att name="Rc" value="-Infinity" type="real"/>
		<att name="numPsms" value="1" type="integer"/>
		<att name="Ri" value="NaN" type="real"/>
		<att name="lightIons" value="0" type="integer"/>
		<att name="uniquePeptide" value="1" type="integer"/>
		<att name="isFiltered" value="0" type="integer"/>
		<att name="finalRatio" value="-Infinity" type="real"/>
		<att name="heavyIons" value="5" type="integer"/>
		<att name="normHeavyIons" value="5.0" type="real"/>
		<att name="uniquePeptideNode" value="1" type="integer"/>
		<att name="normLightIons" value="0.0" type="real"/>
		<att name="isProtein" value="0" type="integer"/>
		<graphics type="ROUNDRECT" h="30" w="70" width="4" outline="#000000" fill="#0000ff">
			<att name="NODE_TOOLTIP" value="&lt;html&gt;ELVDLQESSLK&lt;br&gt;1 Peptide sequences&lt;br&gt;1 PSMs&lt;br&gt;Shared by 1 protein Nodes&lt;br&gt;Shared by 1 proteins&lt;br&gt;Detected in 1 MS runs&lt;br&gt;Detected in 1 Replicates&lt;br&gt;Ion count ratio Rc = -Infinity = log2( (0) / (5/1) )&lt;br&gt;Individual peptides in the node:&lt;br&gt;ELVDLQESSLK, 1 PSMs, Shared by 1 proteins, Detected in 1 MS Runs, Detected in 1 replicates, Rc = -Infinity&lt;br&gt;&lt;/html&gt;" type="string"/>
			<att name="NODE_NESTED_NETWORK_IMAGE_VISIBLE" value="true" type="string"/>
			<att name="NODE_BORDER_STROKE" value="SOLID" type="string"/>
			<att name="NODE_SELECTED" value="false" type="string"/>
			<att name="NODE_TRANSPARENCY" value="255" type="string"/>
			<att name="NODE_LABEL_WIDTH" value="200" type="string"/>
			<att name="NODE_LABEL" value="-Infinity*" type="string"/>
			<att name="NODE_LABEL_FONT_SIZE" value="12" type="string"/>
			<att name="NODE_LABEL_TRANSPARENCY" value="255" type="string"/>
			<att name="NODE_LABEL_COLOR" value="#000000" type="string"/>
			<att name="NODE_VISIBLE" value="true" type="string"/>
			<att name="NODE_DEPTH" value="0.0" type="string"/>
			<att name="NODE_BORDER_TRANSPARENCY" value="255" type="string"/>
			<att name="NODE_LABEL_FONT_FACE" value="Dialog,plain,12" type="string"/>
			<att name="NODE_LABEL_TRANSPARENCY" value="255" type="string"/>
		</graphics>
	</node>
	<node id="B4LKS8" label="B4LKS8">
		<att name="ProteinDescription" value="GJ20107 OS=Drosophila virilis GN=Dvir\GJ20107 PE=3 SV=1 " type="string"/>
		<att name="ACC" value="B4LKS8" type="string"/>
		<att name="numPeptideSequencesInProteins" value="1" type="integer"/>
		<att name="conclusiveProtein" value="1" type="integer"/>
		<att name="numConnectedPeptideNodes" value="1" type="integer"/>
		<att name="UniprotKB" value="B4LKS8" type="string"/>
		<att name="numProteins" value="1" type="integer"/>
		<att name="GeneName" value="Dvir\GJ20107" type="string"/>
		<att name="conclusiveProteinNode" value="1" type="integer"/>
		<att name="isFiltered" value="0" type="integer"/>
		<att name="ID" value="B4LKS8_DROVI" type="string"/>
		<att name="numPsmsInProtein" value="1" type="integer"/>
		<att name="Species" value="[Drosophila virilis]" type="string"/>
		<att name="isProtein" value="1" type="integer"/>
		<graphics type="ELLIPSE" h="30" w="70" width="4" outline="#000000" fill="#00cc66">
			<att name="NODE_TOOLTIP" value="&lt;html&gt;&lt;b&gt;Protein ACC(s):&lt;/b&gt;&lt;br&gt;B4LKS8&lt;br&gt;&lt;b&gt;Protein name(s):&lt;/b&gt;&lt;br&gt; GJ20107 OS=Drosophila virilis GN=Dvir\GJ20107 PE=3 SV=1 &lt;br&gt;&lt;b&gt;TAX:&lt;/b&gt; [Drosophila virilis]&lt;br&gt;&lt;b&gt;Gene name:&lt;/b&gt; Dvir\GJ20107&lt;/html&gt;" type="string"/>
			<att name="NODE_NESTED_NETWORK_IMAGE_VISIBLE" value="true" type="string"/>
			<att name="NODE_BORDER_STROKE" value="SOLID" type="string"/>
			<att name="NODE_SELECTED" value="false" type="string"/>
			<att name="NODE_TRANSPARENCY" value="255" type="string"/>
			<att name="NODE_LABEL_WIDTH" value="200" type="string"/>
			<att name="NODE_LABEL" value="B4LKS8" type="string"/>
			<att name="NODE_LABEL_FONT_SIZE" value="12" type="string"/>
			<att name="NODE_LABEL_TRANSPARENCY" value="255" type="string"/>
			<att name="NODE_LABEL_COLOR" value="#000000" type="string"/>
			<att name="NODE_VISIBLE" value="true" type="string"/>
			<att name="NODE_DEPTH" value="0.0" type="string"/>
			<att name="NODE_BORDER_TRANSPARENCY" value="255" type="string"/>
			<att name="NODE_LABEL_FONT_FACE" value="Dialog,plain,12" type="string"/>
			<att name="NODE_LABEL_TRANSPARENCY" value="255" type="string"/>
		</graphics>
	</node>
	<node id="DADLSTISAK" label="DADLSTISAK">
		<att name="numMSRuns" value="1" type="integer"/>
		<att name="numReplicates" value="1" type="integer"/>
		<att name="PCQ_ID" value="DADLSTISAK" type="string"/>
		<att name="numConnectedProteinNodes" value="1" type="integer"/>
		<att name="numPeptideSequences" value="1" type="integer"/>
		<att name="PeptideSequences" value="DADLSTISAK" type="string"/>
		<att name="significant" value="1" type="integer"/>
		<att name="numProteins" value="1" type="integer"/>
		<att name="ionCount" value="7" type="integer"/>
		<att name="Rc" value="-Infinity" type="real"/>
		<att name="numPsms" value="1" type="integer"/>
		<att name="Ri" value="NaN" type="real"/>
		<att name="lightIons" value="0" type="integer"/>
		<att name="uniquePeptide" value="1" type="integer"/>
		<att name="isFiltered" value="0" type="integer"/>
		<att name="finalRatio" value="-Infinity" type="real"/>
		<att name="heavyIons" value="7" type="integer"/>
		<att name="normHeavyIons" value="7.0" type="real"/>
		<att name="uniquePeptideNode" value="1" type="integer"/>
		<att name="normLightIons" value="0.0" type="real"/>
		<att name="isProtein" value="0" type="integer"/>
		<graphics type="ROUNDRECT" h="30" w="70" width="4" outline="#000000" fill="#0000ff">
			<att name="NODE_TOOLTIP" value="&lt;html&gt;DADLSTISAK&lt;br&gt;1 Peptide sequences&lt;br&gt;1 PSMs&lt;br&gt;Shared by 1 protein Nodes&lt;br&gt;Shared by 1 proteins&lt;br&gt;Detected in 1 MS runs&lt;br&gt;Detected in 1 Replicates&lt;br&gt;Ion count ratio Rc = -Infinity = log2( (0) / (7/1) )&lt;br&gt;Individual peptides in the node:&lt;br&gt;DADLSTISAK, 1 PSMs, Shared by 1 proteins, Detected in 1 MS Runs, Detected in 1 replicates, Rc = -Infinity&lt;br&gt;&lt;/html&gt;" type="string"/>
			<att name="NODE_NESTED_NETWORK_IMAGE_VISIBLE" value="true" type="string"/>
			<att name="NODE_BORDER_STROKE" value="SOLID" type="string"/>
			<att name="NODE_SELECTED" value="false" type="string"/>
			<att name="NODE_TRANSPARENCY" value="255" type="string"/>
			<att name="NODE_LABEL_WIDTH" value="200" type="string"/>
			<att name="NODE_LABEL" value="-Infinity*" type="string"/>
			<att name="NODE_LABEL_FONT_SIZE" value="12" type="string"/>
			<att name="NODE_LABEL_TRANSPARENCY" value="255" type="string"/>
			<att name="NODE_LABEL_COLOR" value="#000000" type="string"/>
			<att name="NODE_VISIBLE" value="true" type="string"/>
			<att name="NODE_DEPTH" value="0.0" type="string"/>
			<att name="NODE_BORDER_TRANSPARENCY" value="255" type="string"/>
			<att name="NODE_LABEL_FONT_FACE" value="Dialog,plain,12" type="string"/>
			<att name="NODE_LABEL_TRANSPARENCY" value="255" type="string"/>
		</graphics>
	</node>
	<node id="B4LBA7" label="B4LBA7">
		<att name="ProteinDescription" value="GJ11979 OS=Drosophila virilis GN=Dvir\GJ11979 PE=4 SV=1 " type="string"/>
		<att name="ACC" value="B4LBA7" type="string"/>
		<att name="numPeptideSequencesInProteins" value="1" type="integer"/>
		<att name="conclusiveProtein" value="1" type="integer"/>
		<att name="numConnectedPeptideNodes" value="1" type="integer"/>
		<att name="UniprotKB" value="B4LBA7" type="string"/>
		<att name="numProteins" value="1" type="integer"/>
		<att name="GeneName" value="Dvir\GJ11979" type="string"/>
		<att name="conclusiveProteinNode" value="1" type="integer"/>
		<att name="isFiltered" value="0" type="integer"/>
		<att name="ID" value="B4LBA7_DROVI" type="string"/>
		<att name="numPsmsInProtein" value="1" type="integer"/>
		<att name="Species" value="[Drosophila virilis]" type="string"/>
		<att name="isProtein" value="1" type="integer"/>
		<graphics type="ELLIPSE" h="30" w="70" width="4" outline="#000000" fill="#00cc66">
			<att name="NODE_TOOLTIP" value="&lt;html&gt;&lt;b&gt;Protein ACC(s):&lt;/b&gt;&lt;br&gt;B4LBA7&lt;br&gt;&lt;b&gt;Protein name(s):&lt;/b&gt;&lt;br&gt; GJ11979 OS=Drosophila virilis GN=Dvir\GJ11979 PE=4 SV=1 &lt;br&gt;&lt;b&gt;TAX:&lt;/b&gt; [Drosophila virilis]&lt;br&gt;&lt;b&gt;Gene name:&lt;/b&gt; Dvir\GJ11979&lt;/html&gt;" type="string"/>
			<att name="NODE_NESTED_NETWORK_IMAGE_VISIBLE" value="true" type="string"/>
			<att name="NODE_BORDER_STROKE" value="SOLID" type="string"/>
			<att name="NODE_SELECTED" value="false" type="string"/>
			<att name="NODE_TRANSPARENCY" value="255" type="string"/>
			<att name="NODE_LABEL_WIDTH" value="200" type="string"/>
			<att name="NODE_LABEL" value="B4LBA7" type="string"/>
			<att name="NODE_LABEL_FONT_SIZE" value="12" type="string"/>
			<att name="NODE_LABEL_TRANSPARENCY" value="255" type="string"/>
			<att name="NODE_LABEL_COLOR" value="#000000" type="string"/>
			<att name="NODE_VISIBLE" value="true" type="string"/>
			<att name="NODE_DEPTH" value="0.0" type="string"/>
			<att name="NODE_BORDER_TRANSPARENCY" value="255" type="string"/>
			<att name="NODE_LABEL_FONT_FACE" value="Dialog,plain,12" type="string"/>
			<att name="NODE_LABEL_TRANSPARENCY" value="255" type="string"/>
		</graphics>
	</node>
	<node id="NELLSLRVAK" label="NELLSLRVAK">
		<att name="numMSRuns" value="2" type="integer"/>
		<att name="numReplicates" value="2" type="integer"/>
		<att name="PCQ_ID" value="NELLSLRVAK" type="string"/>
		<att name="numConnectedProteinNodes" value="1" type="integer"/>
		<att name="numPeptideSequences" value="1" type="integer"/>
		<att name="PeptideSequences" value="NELLSLRVAK" type="string"/>
		<att name="significant" value="1" type="integer"/>
		<att name="numProteins" value="1" type="integer"/>
		<att name="ionCount" value="6" type="integer"/>
		<att name="Rc" value="Infinity" type="real"/>
		<att name="numPsms" value="2" type="integer"/>
		<att name="Ri" value="NaN" type="real"/>
		<att name="lightIons" value="6" type="integer"/>
		<att name="uniquePeptide" value="1" type="integer"/>
		<att name="isFiltered" value="0" type="integer"/>
		<att name="finalRatio" value="Infinity" type="real"/>
		<att name="heavyIons" value="0" type="integer"/>
		<att name="normHeavyIons" value="0.0" type="real"/>
		<att name="uniquePeptideNode" value="1" type="integer"/>
		<att name="normLightIons" value="3.0" type="real"/>
		<att name="isProtein" value="0" type="integer"/>
		<graphics type="ROUNDRECT" h="30" w="70" width="4" outline="#000000" fill="#ff0000">
			<att name="NODE_TOOLTIP" value="&lt;html&gt;NELLSLRVAK&lt;br&gt;1 Peptide sequences&lt;br&gt;2 PSMs&lt;br&gt;Shared by 1 protein Nodes&lt;br&gt;Shared by 1 proteins&lt;br&gt;Detected in 2 MS runs&lt;br&gt;Detected in 2 Replicates&lt;br&gt;Ion count ratio Rc = Infinity = log2( (6/2) / (0) )&lt;br&gt;Individual peptides in the node:&lt;br&gt;NELLSLRVAK, 2 PSMs, Shared by 1 proteins, Detected in 2 MS Runs, Detected in 2 replicates, Rc = Infinity&lt;br&gt;&lt;/html&gt;" type="string"/>
			<att name="NODE_NESTED_NETWORK_IMAGE_VISIBLE" value="true" type="string"/>
			<att name="NODE_BORDER_STROKE" value="SOLID" type="string"/>
			<att name="NODE_SELECTED" value="false" type="string"/>
			<att name="NODE_TRANSPARENCY" value="255" type="string"/>
			<att name="NODE_LABEL_WIDTH" value="200" type="string"/>
			<att name="NODE_LABEL" value="Infinity*" type="string"/>
			<att name="NODE_LABEL_FONT_SIZE" value="12" type="string"/>
			<att name="NODE_LABEL_TRANSPARENCY" value="255" type="string"/>
			<att name="NODE_LABEL_COLOR" value="#000000" type="string"/>
			<att name="NODE_VISIBLE" value="true" type="string"/>
			<att name="NODE_DEPTH" value="0.0" type="string"/>
			<att name="NODE_BORDER_TRANSPARENCY" value="255" type="string"/>
			<att name="NODE_LABEL_FONT_FACE" value="Dialog,plain,12" type="string"/>
			<att name="NODE_LABEL_TRANSPARENCY" value="255" type="string"/>
		</graphics>
	</node>
	<node id="Q9W499" label="Q9W499">
		<att name="ProteinDescription" value="FI02809p OS=Drosophila melanogaster GN=RpL35 PE=1 SV=2 " type="string"/>
		<att name="ACC" value="Q9W499" type="string"/>
		<att name="numPeptideSequencesInProteins" value="1" type="integer"/>
		<att name="conclusiveProtein" value="1" type="integer"/>
		<att name="numConnectedPeptideNodes" value="1" type="integer"/>
		<att name="UniprotKB" value="Q9W499" type="string"/>
		<att name="numProteins" value="1" type="integer"/>
		<att name="GeneName" value="RpL35" type="string"/>
		<att name="conclusiveProteinNode" value="1" type="integer"/>
		<att name="isFiltered" value="0" type="integer"/>
		<att name="ID" value="Q9W499_DROME" type="string"/>
		<att name="numPsmsInProtein" value="2" type="integer"/>
		<att name="Species" value="[Drosophila melanogaster]" type="string"/>
		<att name="isProtein" value="1" type="integer"/>
		<graphics type="ELLIPSE" h="30" w="70" width="4" outline="#000000" fill="#0080ff">
			<att name="NODE_TOOLTIP" value="&lt;html&gt;&lt;b&gt;Protein ACC(s):&lt;/b&gt;&lt;br&gt;Q9W499&lt;br&gt;&lt;b&gt;Protein name(s):&lt;/b&gt;&lt;br&gt; FI02809p OS=Drosophila melanogaster GN=RpL35 PE=1 SV=2 &lt;br&gt;&lt;b&gt;TAX:&lt;/b&gt; [Drosophila melanogaster]&lt;br&gt;&lt;b&gt;Gene name:&lt;/b&gt; RpL35&lt;/html&gt;" type="string"/>
			<att name="NODE_NESTED_NETWORK_IMAGE_VISIBLE" value="true" type="string"/>
			<att name="NODE_BORDER_STROKE" value="SOLID" type="string"/>
			<att name="NODE_SELECTED" value="false" type="string"/>
			<att name="NODE_TRANSPARENCY" value="255" type="string"/>
			<att name="NODE_LABEL_WIDTH" value="200" type="string"/>
			<att name="NODE_LABEL" value="Q9W499" type="string"/>
			<att name="NODE_LABEL_FONT_SIZE" value="12" type="string"/>
			<att name="NODE_LABEL_TRANSPARENCY" value="255" type="string"/>
			<att name="NODE_LABEL_COLOR" value="#000000" type="string"/>
			<att name="NODE_VISIBLE" value="true" type="string"/>
			<att name="NODE_DEPTH" value="0.0" type="string"/>
			<att name="NODE_BORDER_TRANSPARENCY" value="255" type="string"/>
			<att name="NODE_LABEL_FONT_FACE" value="Dialog,plain,12" type="string"/>
			<att name="NODE_LABEL_TRANSPARENCY" value="255" type="string"/>
		</graphics>
	</node>
	<node id="QEGSGAFFK" label="QEGSGAFFK">
		<att name="numMSRuns" value="2" type="integer"/>
		<att name="numReplicates" value="2" type="integer"/>
		<att name="PCQ_ID" value="QEGSGAFFK" type="string"/>
		<att name="numConnectedProteinNodes" value="1" type="integer"/>
		<att name="numPeptideSequences" value="1" type="integer"/>
		<att name="PeptideSequences" value="QEGSGAFFK" type="string"/>
		<att name="significant" value="1" type="integer"/>
		<att name="numProteins" value="1" type="integer"/>
		<att name="ionCount" value="18" type="integer"/>
		<att name="Rc" value="-Infinity" type="real"/>
		<att name="numPsms" value="4" type="integer"/>
		<att name="Ri" value="NaN" type="real"/>
		<att name="lightIons" value="0" type="integer"/>
		<att name="uniquePeptide" value="1" type="integer"/>
		<att name="isFiltered" value="0" type="integer"/>
		<att name="finalRatio" value="-Infinity" type="real"/>
		<att name="heavyIons" value="18" type="integer"/>
		<att name="normHeavyIons" value="4.5" type="real"/>
		<att name="uniquePeptideNode" value="1" type="integer"/>
		<att name="normLightIons" value="0.0" type="real"/>
		<att name="isProtein" value="0" type="integer"/>
		<graphics type="ROUNDRECT" h="30" w="70" width="4" outline="#000000" fill="#0000ff">
			<att name="NODE_TOOLTIP" value="&lt;html&gt;QEGSGAFFK&lt;br&gt;1 Peptide sequences&lt;br&gt;4 PSMs&lt;br&gt;Shared by 1 protein Nodes&lt;br&gt;Shared by 1 proteins&lt;br&gt;Detected in 2 MS runs&lt;br&gt;Detected in 2 Replicates&lt;br&gt;Ion count ratio Rc = -Infinity = log2( (0) / (18/4) )&lt;br&gt;Individual peptides in the node:&lt;br&gt;QEGSGAFFK, 4 PSMs, Shared by 1 proteins, Detected in 2 MS Runs, Detected in 2 replicates, Rc = -Infinity&lt;br&gt;&lt;/html&gt;" type="string"/>
			<att name="NODE_NESTED_NETWORK_IMAGE_VISIBLE" value="true" type="string"/>
			<att name="NODE_BORDER_STROKE" value="SOLID" type="string"/>
			<att name="NODE_SELECTED" value="false" type="string"/>
			<att name="NODE_TRANSPARENCY" value="255" type="string"/>
			<att name="NODE_LABEL_WIDTH" value="200" type="string"/>
			<att name="NODE_LABEL" value="-Infinity*" type="string"/>
			<att name="NODE_LABEL_FONT_SIZE" value="12" type="string"/>
			<att name="NODE_LABEL_TRANSPARENCY" value="255" type="string"/>
			<att name="NODE_LABEL_COLOR" value="#000000" type="string"/>
			<att name="NODE_VISIBLE" value="true" type="string"/>
			<att name="NODE_DEPTH" value="0.0" type="string"/>
			<att name="NODE_BORDER_TRANSPARENCY" value="255" type="string"/>
			<att name="NODE_LABEL_FONT_FACE" value="Dialog,plain,12" type="string"/>
			<att name="NODE_LABEL_TRANSPARENCY" value="255" type="string"/>
		</graphics>
	</node>
	<node id="DFDAIGFAK" label="DFDAIGFAK">
		<att name="numMSRuns" value="4" type="integer"/>
		<att name="numReplicates" value="4" type="integer"/>
		<att name="PCQ_ID" value="DFDAIGFAK" type="string"/>
		<att name="numConnectedProteinNodes" value="1" type="integer"/>
		<att name="numPeptideSequences" value="1" type="integer"/>
		<att name="PeptideSequences" value="DFDAIGFAK" type="string"/>
		<att name="significant" value="0" type="integer"/>
		<att name="numProteins" value="1" type="integer"/>
		<att name="ionCount" value="51" type="integer"/>
		<att name="Rc" value="-5.643856189774724" type="real"/>
		<att name="numPsms" value="8" type="integer"/>
		<att name="Ri" value="NaN" type="real"/>
		<att name="lightIons" value="1" type="integer"/>
		<att name="uniquePeptide" value="1" type="integer"/>
		<att name="isFiltered" value="0" type="integer"/>
		<att name="finalRatio" value="-5.643856189774724" type="real"/>
		<att name="heavyIons" value="50" type="integer"/>
		<att name="normHeavyIons" value="6.25" type="real"/>
		<att name="uniquePeptideNode" value="1" type="integer"/>
		<att name="normLightIons" value="0.125" type="real"/>
		<att name="isProtein" value="0" type="integer"/>
		<graphics type="ROUNDRECT" h="30" w="70" width="4" outline="#000000" fill="#ffffff">
			<att name="NODE_TOOLTIP" value="&lt;html&gt;DFDAIGFAK&lt;br&gt;1 Peptide sequences&lt;br&gt;8 PSMs&lt;br&gt;Shared by 1 protein Nodes&lt;br&gt;Shared by 1 proteins&lt;br&gt;Detected in 4 MS runs&lt;br&gt;Detected in 4 Replicates&lt;br&gt;Ion count ratio Rc = -5.6 = log2( (1/8) / (50/8) )&lt;br&gt;Individual peptides in the node:&lt;br&gt;DFDAIGFAK, 8 PSMs, Shared by 1 proteins, Detected in 4 MS Runs, Detected in 4 replicates, Rc = -5.643856189774724&lt;br&gt;&lt;/html&gt;" type="string"/>
			<att name="NODE_NESTED_NETWORK_IMAGE_VISIBLE" value="true" type="string"/>
			<att name="NODE_BORDER_STROKE" value="SOLID" type="string"/>
			<att name="NODE_SELECTED" value="false" type="string"/>
			<att name="NODE_TRANSPARENCY" value="255" type="string"/>
			<att name="NODE_LABEL_WIDTH" value="200" type="string"/>
			<att name="NODE_LABEL" value="-5.6" type="string"/>
			<att name="NODE_LABEL_FONT_SIZE" value="12" type="string"/>
			<att name="NODE_LABEL_TRANSPARENCY" value="255" type="string"/>
			<att name="NODE_LABEL_COLOR" value="#000000" type="string"/>
			<att name="NODE_VISIBLE" value="true" type="string"/>
			<att name="NODE_DEPTH" value="0.0" type="string"/>
			<att name="NODE_BORDER_TRANSPARENCY" value="255" type="string"/>
			<att name="NODE_LABEL_FONT_FACE" value="Dialog,plain,12" type="string"/>
			<att name="NODE_LABEL_TRANSPARENCY" value="255" type="string"/>
		</graphics>
	</node>
	<node id="B4M9X6" label="B4M9X6">
		<att name="ProteinDescription" value="GJ15782 OS=Drosophila virilis GN=Dvir\GJ15782 PE=3 SV=1 " type="string"/>
		<att name="ACC" value="B4M9X6" type="string"/>
		<att name="numPeptideSequencesInProteins" value="5" type="integer"/>
		<att name="conclusiveProtein" value="0" type="integer"/>
		<att name="numConnectedPeptideNodes" value="5" type="integer"/>
		<att name="UniprotKB" value="B4M9X6" type="string"/>
		<att name="numProteins" value="1" type="integer"/>
		<att name="Classification2Case" value="" type="string"/>
		<att name="GeneName" value="Dvir\GJ15782" type="string"/>
		<att name="conclusiveProteinNode" value="1" type="integer"/>
		<att name="isFiltered" value="0" type="integer"/>
		<att name="ID" value="B4M9X6_DROVI" type="string"/>
		<att name="numPsmsInProtein" value="35" type="integer"/>
		<att name="Species" value="[Drosophila virilis]" type="string"/>
		<att name="isProtein" value="1" type="integer"/>
		<graphics type="ELLIPSE" h="30" w="70" width="4" outline="#000000" fill="#00cc66">
			<att name="NODE_TOOLTIP" value="&lt;html&gt;&lt;b&gt;Protein ACC(s):&lt;/b&gt;&lt;br&gt;B4M9X6&lt;br&gt;&lt;b&gt;Protein name(s):&lt;/b&gt;&lt;br&gt; GJ15782 OS=Drosophila virilis GN=Dvir\GJ15782 PE=3 SV=1 &lt;br&gt;&lt;b&gt;Classification case(s):&lt;/b&gt;&lt;br&gt;&lt;br&gt;&lt;b&gt;TAX:&lt;/b&gt; [Drosophila virilis]&lt;br&gt;&lt;b&gt;Gene name:&lt;/b&gt; Dvir\GJ15782&lt;/html&gt;" type="string"/>
			<att name="NODE_NESTED_NETWORK_IMAGE_VISIBLE" value="true" type="string"/>
			<att name="NODE_BORDER_STROKE" value="SOLID" type="string"/>
			<att name="NODE_SELECTED" value="false" type="string"/>
			<att name="NODE_TRANSPARENCY" value="255" type="string"/>
			<att name="NODE_LABEL_WIDTH" value="200" type="string"/>
			<att name="NODE_LABEL" value="B4M9X6" type="string"/>
			<att name="NODE_LABEL_FONT_SIZE" value="12" type="string"/>
			<att name="NODE_LABEL_TRANSPARENCY" value="255" type="string"/>
			<att name="NODE_LABEL_COLOR" value="#000000" type="string"/>
			<att name="NODE_VISIBLE" value="true" type="string"/>
			<att name="NODE_DEPTH" value="0.0" type="string"/>
			<att name="NODE_BORDER_TRANSPARENCY" value="255" type="string"/>
			<att name="NODE_LABEL_FONT_FACE" value="Dialog,plain,12" type="string"/>
			<att name="NODE_LABEL_TRANSPARENCY" value="255" type="string"/>
		</graphics>
	</node>
	<node id="LLLQVQHISK" label="LLLQVQHISK">
		<att name="numMSRuns" value="4" type="integer"/>
		<att name="numReplicates" value="4" type="integer"/>
		<att name="PCQ_ID" value="LLLQVQHISK" type="string"/>
		<att name="numConnectedProteinNodes" value="2" type="integer"/>
		<att name="numPeptideSequences" value="1" type="integer"/>
		<att name="PeptideSequences" value="LLLQVQHISK" type="string"/>
		<att name="significant" value="1" type="integer"/>
		<att name="numProteins" value="2" type="integer"/>
		<att name="ionCount" value="31" type="integer"/>
		<att name="Rc" value="Infinity" type="real"/>
		<att name="numPsms" value="5" type="integer"/>
		<att name="Ri" value="NaN" type="real"/>
		<att name="lightIons" value="31" type="integer"/>
		<att name="uniquePeptide" value="0" type="integer"/>
		<att name="isFiltered" value="0" type="integer"/>
		<att name="finalRatio" value="Infinity" type="real"/>
		<att name="heavyIons" value="0" type="integer"/>
		<att name="normHeavyIons" value="0.0" type="real"/>
		<att name="uniquePeptideNode" value="0" type="integer"/>
		<att name="normLightIons" value="6.2" type="real"/>
		<att name="isProtein" value="0" type="integer"/>
		<graphics type="ROUNDRECT" h="30" w="70" width="4" outline="#000000" fill="#ff0000">
			<att name="NODE_TOOLTIP" value="&lt;html&gt;LLLQVQHISK&lt;br&gt;1 Peptide sequences&lt;br&gt;5 PSMs&lt;br&gt;Shared by 2 protein Nodes&lt;br&gt;Shared by 2 proteins&lt;br&gt;Detected in 4 MS runs&lt;br&gt;Detected in 4 Replicates&lt;br&gt;Ion count ratio Rc = Infinity = log2( (31/5) / (0) )&lt;br&gt;Individual peptides in the node:&lt;br&gt;LLLQVQHISK, 5 PSMs, Shared by 2 proteins, Detected in 4 MS Runs, Detected in 4 replicates, Rc = Infinity&lt;br&gt;&lt;/html&gt;" type="string"/>
			<att name="NODE_NESTED_NETWORK_IMAGE_VISIBLE" value="true" type="string"/>
			<att name="NODE_BORDER_STROKE" value="SOLID" type="string"/>
			<att name="NODE_SELECTED" value="false" type="string"/>
			<att name="NODE_TRANSPARENCY" value="255" type="string"/>
			<att name="NODE_LABEL_WIDTH" value="200" type="string"/>
			<att name="NODE_LABEL" value="Infinity*" type="string"/>
			<att name="NODE_LABEL_FONT_SIZE" value="12" type="string"/>
			<att name="NODE_LABEL_TRANSPARENCY" value="255" type="string"/>
			<att name="NODE_LABEL_COLOR" value="#000000" type="string"/>
			<att name="NODE_VISIBLE" value="true" type="string"/>
			<att name="NODE_DEPTH" value="0.0" type="string"/>
			<att name="NODE_BORDER_TRANSPARENCY" value="255" type="string"/>
			<att name="NODE_LABEL_FONT_FACE" value="Dialog,plain,12" type="string"/>
			<att name="NODE_LABEL_TRANSPARENCY" value="255" type="string"/>
		</graphics>
	</node>
	<node id="QVFLGGVDK" label="QVFLGGVDK">
		<att name="numMSRuns" value="1" type="integer"/>
		<att name="numReplicates" value="1" type="integer"/>
		<att name="PCQ_ID" value="QVFLGGVDK" type="string"/>
		<att name="numConnectedProteinNodes" value="2" type="integer"/>
		<att name="numPeptideSequences" value="1" type="integer"/>
		<att name="PeptideSequences" value="QVFLGGVDK" type="string"/>
		<att name="significant" value="0" type="integer"/>
		<att name="numProteins" value="2" type="integer"/>
		<att name="ionCount" value="5" type="integer"/>
		<att name="Rc" value="-0.5849625007211563" type="real"/>
		<att name="numPsms" value="1" type="integer"/>
		<att name="Ri" value="NaN" type="real"/>
		<att name="lightIons" value="2" type="integer"/>
		<att name="uniquePeptide" value="0" type="integer"/>
		<att name="isFiltered" value="0" type="integer"/>
		<att name="finalRatio" value="-0.5849625007211563" type="real"/>
		<att name="heavyIons" value="3" type="integer"/>
		<att name="normHeavyIons" value="3.0" type="real"/>
		<att name="uniquePeptideNode" value="0" type="integer"/>
		<att name="normLightIons" value="2.0" type="real"/>
		<att name="isProtein" value="0" type="integer"/>
		<graphics type="ROUNDRECT" h="30" w="70" width="4" outline="#000000" fill="#ffffff">
			<att name="NODE_TOOLTIP" value="&lt;html&gt;QVFLGGVDK&lt;br&gt;1 Peptide sequences&lt;br&gt;1 PSMs&lt;br&gt;Shared by 2 protein Nodes&lt;br&gt;Shared by 2 proteins&lt;br&gt;Detected in 1 MS runs&lt;br&gt;Detected in 1 Replicates&lt;br&gt;Ion count ratio Rc = -0.6 = log2( (2/1) / (3/1) )&lt;br&gt;Individual peptides in the node:&lt;br&gt;QVFLGGVDK, 1 PSMs, Shared by 2 proteins, Detected in 1 MS Runs, Detected in 1 replicates, Rc = -0.5849625007211563&lt;br&gt;&lt;/html&gt;" type="string"/>
			<att name="NODE_NESTED_NETWORK_IMAGE_VISIBLE" value="true" type="string"/>
			<att name="NODE_BORDER_STROKE" value="SOLID" type="string"/>
			<att name="NODE_SELECTED" value="false" type="string"/>
			<att name="NODE_TRANSPARENCY" value="255" type="string"/>
			<att name="NODE_LABEL_WIDTH" value="200" type="string"/>
			<att name="NODE_LABEL" value="-0.6" type="string"/>
			<att name="NODE_LABEL_FONT_SIZE" value="12" type="string"/>
			<att name="NODE_LABEL_TRANSPARENCY" value="255" type="string"/>
			<att name="NODE_LABEL_COLOR" value="#000000" type="string"/>
			<att name="NODE_VISIBLE" value="true" type="string"/>
			<att name="NODE_DEPTH" value="0.0" type="string"/>
			<att name="NODE_BORDER_TRANSPARENCY" value="255" type="string"/>
			<att name="NODE_LABEL_FONT_FACE" value="Dialog,plain,12" type="string"/>
			<att name="NODE_LABEL_TRANSPARENCY" value="255" type="string"/>
		</graphics>
	</node>
	<node id="DFAAGGISAAVSK" label="DFAAGGISAAVSK">
		<att name="numMSRuns" value="6" type="integer"/>
		<att name="numReplicates" value="6" type="integer"/>
		<att name="PCQ_ID" value="DFAAGGISAAVSK" type="string"/>
		<att name="numConnectedProteinNodes" value="2" type="integer"/>
		<att name="numPeptideSequences" value="1" type="integer"/>
		<att name="PeptideSequences" value="DFAAGGISAAVSK" type="string"/>
		<att name="significant" value="0" type="integer"/>
		<att name="numProteins" value="2" type="integer"/>
		<att name="ionCount" value="127" type="integer"/>
		<att name="Rc" value="-0.7673392432097249" type="real"/>
		<att name="numPsms" value="17" type="integer"/>
		<att name="Ri" value="NaN" type="real"/>
		<att name="lightIons" value="47" type="integer"/>
		<att name="uniquePeptide" value="0" type="integer"/>
		<att name="isFiltered" value="0" type="integer"/>
		<att name="finalRatio" value="-0.7673392432097249" type="real"/>
		<att name="heavyIons" value="80" type="integer"/>
		<att name="normHeavyIons" value="4.705882352941177" type="real"/>
		<att name="uniquePeptideNode" value="0" type="integer"/>
		<att name="normLightIons" value="2.764705882352941" type="real"/>
		<att name="isProtein" value="0" type="integer"/>
		<graphics type="ROUNDRECT" h="30" w="70" width="4" outline="#000000" fill="#ffffff">
			<att name="NODE_TOOLTIP" value="&lt;html&gt;DFAAGGISAAVSK&lt;br&gt;1 Peptide sequences&lt;br&gt;17 PSMs&lt;br&gt;Shared by 2 protein Nodes&lt;br&gt;Shared by 2 proteins&lt;br&gt;Detected in 6 MS runs&lt;br&gt;Detected in 6 Replicates&lt;br&gt;Ion count ratio Rc = -0.8 = log2( (47/17) / (80/17) )&lt;br&gt;Individual peptides in the node:&lt;br&gt;DFAAGGISAAVSK, 17 PSMs, Shared by 2 proteins, Detected in 6 MS Runs, Detected in 6 replicates, Rc = -0.7673392432097249&lt;br&gt;&lt;/html&gt;" type="string"/>
			<att name="NODE_NESTED_NETWORK_IMAGE_VISIBLE" value="true" type="string"/>
			<att name="NODE_BORDER_STROKE" value="SOLID" type="string"/>
			<att name="NODE_SELECTED" value="false" type="string"/>
			<att name="NODE_TRANSPARENCY" value="255" type="string"/>
			<att name="NODE_LABEL_WIDTH" value="200" type="string"/>
			<att name="NODE_LABEL" value="-0.8" type="string"/>
			<att name="NODE_LABEL_FONT_SIZE" value="12" type="string"/>
			<att name="NODE_LABEL_TRANSPARENCY" value="255" type="string"/>
			<att name="NODE_LABEL_COLOR" value="#000000" type="string"/>
			<att name="NODE_VISIBLE" value="true" type="string"/>
			<att name="NODE_DEPTH" value="0.0" type="string"/>
			<att name="NODE_BORDER_TRANSPARENCY" value="255" type="string"/>
			<att name="NODE_LABEL_FONT_FACE" value="Dialog,plain,12" type="string"/>
			<att name="NODE_LABEL_TRANSPARENCY" value="255" type="string"/>
		</graphics>
	</node>
	<node id="Q26365" label="Q26365">
		<att name="ProteinDescription" value="ADP,ATP carrier protein" type="string"/>
		<att name="ACC" value="Q26365" type="string"/>
		<att name="numPeptideSequencesInProteins" value="5" type="integer"/>
		<att name="conclusiveProtein" value="0" type="integer"/>
		<att name="numConnectedPeptideNodes" value="5" type="integer"/>
		<att name="UniprotKB" value="Q26365" type="string"/>
		<att name="numProteins" value="1" type="integer"/>
		<att name="Classification2Case" value="" type="string"/>
		<att name="GeneName" value="sesB" type="string"/>
		<att name="conclusiveProteinNode" value="1" type="integer"/>
		<att name="isFiltered" value="0" type="integer"/>
		<att name="ID" value="ADT_DROME" type="string"/>
		<att name="numPsmsInProtein" value="29" type="integer"/>
		<att name="Species" value="[Drosophila melanogaster]" type="string"/>
		<att name="isProtein" value="1" type="integer"/>
		<graphics type="ELLIPSE" h="30" w="70" width="4" outline="#000000" fill="#0080ff">
			<att name="NODE_TOOLTIP" value="&lt;html&gt;&lt;b&gt;Protein ACC(s):&lt;/b&gt;&lt;br&gt;Q26365&lt;br&gt;&lt;b&gt;Protein name(s):&lt;/b&gt;&lt;br&gt; ADP,ATP carrier protein&lt;br&gt;&lt;b&gt;Classification case(s):&lt;/b&gt;&lt;br&gt;&lt;br&gt;&lt;b&gt;TAX:&lt;/b&gt; [Drosophila melanogaster]&lt;br&gt;&lt;b&gt;Gene name:&lt;/b&gt; sesB&lt;/html&gt;" type="string"/>
			<att name="NODE_NESTED_NETWORK_IMAGE_VISIBLE" value="true" type="string"/>
			<att name="NODE_BORDER_STROKE" value="SOLID" type="string"/>
			<att name="NODE_SELECTED" value="false" type="string"/>
			<att name="NODE_TRANSPARENCY" value="255" type="string"/>
			<att name="NODE_LABEL_WIDTH" value="200" type="string"/>
			<att name="NODE_LABEL" value="Q26365" type="string"/>
			<att name="NODE_LABEL_FONT_SIZE" value="12" type="string"/>
			<att name="NODE_LABEL_TRANSPARENCY" value="255" type="string"/>
			<att name="NODE_LABEL_COLOR" value="#000000" type="string"/>
			<att name="NODE_VISIBLE" value="true" type="string"/>
			<att name="NODE_DEPTH" value="0.0" type="string"/>
			<att name="NODE_BORDER_TRANSPARENCY" value="255" type="string"/>
			<att name="NODE_LABEL_FONT_FACE" value="Dialog,plain,12" type="string"/>
			<att name="NODE_LABEL_TRANSPARENCY" value="255" type="string"/>
		</graphics>
	</node>
	<node id="QEGTGAFFK" label="QEGTGAFFK">
		<att name="numMSRuns" value="2" type="integer"/>
		<att name="numReplicates" value="2" type="integer"/>
		<att name="PCQ_ID" value="QEGTGAFFK" type="string"/>
		<att name="numConnectedProteinNodes" value="1" type="integer"/>
		<att name="numPeptideSequences" value="1" type="integer"/>
		<att name="PeptideSequences" value="QEGTGAFFK" type="string"/>
		<att name="significant" value="1" type="integer"/>
		<att name="numProteins" value="1" type="integer"/>
		<att name="ionCount" value="12" type="integer"/>
		<att name="Rc" value="Infinity" type="real"/>
		<att name="numPsms" value="4" type="integer"/>
		<att name="Ri" value="NaN" type="real"/>
		<att name="lightIons" value="12" type="integer"/>
		<att name="uniquePeptide" value="1" type="integer"/>
		<att name="isFiltered" value="0" type="integer"/>
		<att name="finalRatio" value="Infinity" type="real"/>
		<att name="heavyIons" value="0" type="integer"/>
		<att name="normHeavyIons" value="0.0" type="real"/>
		<att name="uniquePeptideNode" value="1" type="integer"/>
		<att name="normLightIons" value="3.0" type="real"/>
		<att name="isProtein" value="0" type="integer"/>
		<graphics type="ROUNDRECT" h="30" w="70" width="4" outline="#000000" fill="#ff0000">
			<att name="NODE_TOOLTIP" value="&lt;html&gt;QEGTGAFFK&lt;br&gt;1 Peptide sequences&lt;br&gt;4 PSMs&lt;br&gt;Shared by 1 protein Nodes&lt;br&gt;Shared by 1 proteins&lt;br&gt;Detected in 2 MS runs&lt;br&gt;Detected in 2 Replicates&lt;br&gt;Ion count ratio Rc = Infinity = log2( (12/4) / (0) )&lt;br&gt;Individual peptides in the node:&lt;br&gt;QEGTGAFFK, 4 PSMs, Shared by 1 proteins, Detected in 2 MS Runs, Detected in 2 replicates, Rc = Infinity&lt;br&gt;&lt;/html&gt;" type="string"/>
			<att name="NODE_NESTED_NETWORK_IMAGE_VISIBLE" value="true" type="string"/>
			<att name="NODE_BORDER_STROKE" value="SOLID" type="string"/>
			<att name="NODE_SELECTED" value="false" type="string"/>
			<att name="NODE_TRANSPARENCY" value="255" type="string"/>
			<att name="NODE_LABEL_WIDTH" value="200" type="string"/>
			<att name="NODE_LABEL" value="Infinity*" type="string"/>
			<att name="NODE_LABEL_FONT_SIZE" value="12" type="string"/>
			<att name="NODE_LABEL_TRANSPARENCY" value="255" type="string"/>
			<att name="NODE_LABEL_COLOR" value="#000000" type="string"/>
			<att name="NODE_VISIBLE" value="true" type="string"/>
			<att name="NODE_DEPTH" value="0.0" type="string"/>
			<att name="NODE_BORDER_TRANSPARENCY" value="255" type="string"/>
			<att name="NODE_LABEL_FONT_FACE" value="Dialog,plain,12" type="string"/>
			<att name="NODE_LABEL_TRANSPARENCY" value="255" type="string"/>
		</graphics>
	</node>
	<node id="DFDAVGFVK" label="DFDAVGFVK">
		<att name="numMSRuns" value="1" type="integer"/>
		<att name="numReplicates" value="1" type="integer"/>
		<att name="PCQ_ID" value="DFDAVGFVK" type="string"/>
		<att name="numConnectedProteinNodes" value="1" type="integer"/>
		<att name="numPeptideSequences" value="1" type="integer"/>
		<att name="PeptideSequences" value="DFDAVGFVK" type="string"/>
		<att name="significant" value="0" type="integer"/>
		<att name="numProteins" value="1" type="integer"/>
		<att name="ionCount" value="11" type="integer"/>
		<att name="Rc" value="3.3219280948873626" type="real"/>
		<att name="numPsms" value="2" type="integer"/>
		<att name="Ri" value="NaN" type="real"/>
		<att name="lightIons" value="10" type="integer"/>
		<att name="uniquePeptide" value="1" type="integer"/>
		<att name="isFiltered" value="0" type="integer"/>
		<att name="finalRatio" value="3.3219280948873626" type="real"/>
		<att name="heavyIons" value="1" type="integer"/>
		<att name="normHeavyIons" value="0.5" type="real"/>
		<att name="uniquePeptideNode" value="1" type="integer"/>
		<att name="normLightIons" value="5.0" type="real"/>
		<att name="isProtein" value="0" type="integer"/>
		<graphics type="ROUNDRECT" h="30" w="70" width="4" outline="#000000" fill="#ffffff">
			<att name="NODE_TOOLTIP" value="&lt;html&gt;DFDAVGFVK&lt;br&gt;1 Peptide sequences&lt;br&gt;2 PSMs&lt;br&gt;Shared by 1 protein Nodes&lt;br&gt;Shared by 1 proteins&lt;br&gt;Detected in 1 MS runs&lt;br&gt;Detected in 1 Replicates&lt;br&gt;Ion count ratio Rc = 3.3 = log2( (10/2) / (1/2) )&lt;br&gt;Individual peptides in the node:&lt;br&gt;DFDAVGFVK, 2 PSMs, Shared by 1 proteins, Detected in 1 MS Runs, Detected in 1 replicates, Rc = 3.3219280948873626&lt;br&gt;&lt;/html&gt;" type="string"/>
			<att name="NODE_NESTED_NETWORK_IMAGE_VISIBLE" value="true" type="string"/>
			<att name="NODE_BORDER_STROKE" value="SOLID" type="string"/>
			<att name="NODE_SELECTED" value="false" type="string"/>
			<att name="NODE_TRANSPARENCY" value="255" type="string"/>
			<att name="NODE_LABEL_WIDTH" value="200" type="string"/>
			<att name="NODE_LABEL" value="3.3" type="string"/>
			<att name="NODE_LABEL_FONT_SIZE" value="12" type="string"/>
			<att name="NODE_LABEL_TRANSPARENCY" value="255" type="string"/>
			<att name="NODE_LABEL_COLOR" value="#000000" type="string"/>
			<att name="NODE_VISIBLE" value="true" type="string"/>
			<att name="NODE_DEPTH" value="0.0" type="string"/>
			<att name="NODE_BORDER_TRANSPARENCY" value="255" type="string"/>
			<att name="NODE_LABEL_FONT_FACE" value="Dialog,plain,12" type="string"/>
			<att name="NODE_LABEL_TRANSPARENCY" value="255" type="string"/>
		</graphics>
	</node>
	<node id="SLFHNPHVNALPDGYEH" label="SLFHNPHVNALPDGYEH">
		<att name="numMSRuns" value="2" type="integer"/>
		<att name="numReplicates" value="2" type="integer"/>
		<att name="PCQ_ID" value="SLFHNPHVNALPDGYEH" type="string"/>
		<att name="numConnectedProteinNodes" value="1" type="integer"/>
		<att name="numPeptideSequences" value="1" type="integer"/>
		<att name="PeptideSequences" value="SLFHNPHVNALPDGYEH" type="string"/>
		<att name="significant" value="0" type="integer"/>
		<att name="numProteins" value="2" type="integer"/>
		<att name="ionCount" value="4" type="integer"/>
		<att name="Rc" value="0.0" type="real"/>
		<att name="numPsms" value="2" type="integer"/>
		<att name="Ri" value="NaN" type="real"/>
		<att name="lightIons" value="2" type="integer"/>
		<att name="uniquePeptide" value="0" type="integer"/>
		<att name="isFiltered" value="0" type="integer"/>
		<att name="finalRatio" value="0.0" type="real"/>
		<att name="heavyIons" value="2" type="integer"/>
		<att name="normHeavyIons" value="1.0" type="real"/>
		<att name="uniquePeptideNode" value="1" type="integer"/>
		<att name="normLightIons" value="1.0" type="real"/>
		<att name="isProtein" value="0" type="integer"/>
		<graphics type="ROUNDRECT" h="30" w="70" width="4" outline="#000000" fill="#ffffff">
			<att name="NODE_TOOLTIP" value="&lt;html&gt;SLFHNPHVNALPDGYEH&lt;br&gt;1 Peptide sequences&lt;br&gt;2 PSMs&lt;br&gt;Shared by 1 protein Nodes&lt;br&gt;Shared by 2 proteins&lt;br&gt;Detected in 2 MS runs&lt;br&gt;Detected in 2 Replicates&lt;br&gt;Ion count ratio Rc = 0 = log2( (2/2) / (2/2) )&lt;br&gt;Individual peptides in the node:&lt;br&gt;SLFHNPHVNALPDGYEH, 2 PSMs, Shared by 2 proteins, Detected in 2 MS Runs, Detected in 2 replicates, Rc = 0.0&lt;br&gt;&lt;/html&gt;" type="string"/>
			<att name="NODE_NESTED_NETWORK_IMAGE_VISIBLE" value="true" type="string"/>
			<att name="NODE_BORDER_STROKE" value="SOLID" type="string"/>
			<att name="NODE_SELECTED" value="false" type="string"/>
			<att name="NODE_TRANSPARENCY" value="255" type="string"/>
			<att name="NODE_LABEL_WIDTH" value="200" type="string"/>
			<att name="NODE_LABEL" value="0" type="string"/>
			<att name="NODE_LABEL_FONT_SIZE" value="12" type="string"/>
			<att name="NODE_LABEL_TRANSPARENCY" value="255" type="string"/>
			<att name="NODE_LABEL_COLOR" value="#000000" type="string"/>
			<att name="NODE_VISIBLE" value="true" type="string"/>
			<att name="NODE_DEPTH" value="0.0" type="string"/>
			<att name="NODE_BORDER_TRANSPARENCY" value="255" type="string"/>
			<att name="NODE_LABEL_FONT_FACE" value="Dialog,plain,12" type="string"/>
			<att name="NODE_LABEL_TRANSPARENCY" value="255" type="string"/>
		</graphics>
	</node>
	<node id="B4LLW1 Q9W1N3" label="B4LLW1 Q9W1N3">
		<att name="ProteinDescription" value="GJ22345 #### Levy OS=Drosophila melanogaster GN=levy PE=3 SV=1 " type="string"/>
		<att name="ACC" value="B4LLW1 Q9W1N3" type="string"/>
		<att name="numPeptideSequencesInProteins" value="1" type="integer"/>
		<att name="conclusiveProtein" value="1" type="integer"/>
		<att name="numConnectedPeptideNodes" value="1" type="integer"/>
		<att name="UniprotKB" value="B4LLW1 Q9W1N3" type="string"/>
		<att name="numProteins" value="2" type="integer"/>
		<att name="GeneName" value="Dvir\GJ22345,levy" type="string"/>
		<att name="conclusiveProteinNode" value="1" type="integer"/>
		<att name="isFiltered" value="0" type="integer"/>
		<att name="ID" value="B4LLW1_DROVI Q9W1N3_DROME" type="string"/>
		<att name="numPsmsInProtein" value="2" type="integer"/>
		<att name="Species" value="[Drosophila virilis, Drosophila melanogaster]" type="string"/>
		<att name="isProtein" value="1" type="integer"/>
		<graphics type="ELLIPSE" h="30" w="70" width="4" outline="#000000" fill="#ff66ff">
			<att name="NODE_TOOLTIP" value="&lt;html&gt;&lt;b&gt;Protein ACC(s):&lt;/b&gt;&lt;br&gt;B4LLW1 Q9W1N3&lt;br&gt;&lt;b&gt;Protein name(s):&lt;/b&gt;&lt;br&gt; GJ22345&lt;br&gt;Levy OS=Drosophila melanogaster GN=levy PE=3 SV=1 &lt;br&gt;&lt;b&gt;TAX:&lt;/b&gt; [Drosophila virilis, Drosophila melanogaster]&lt;br&gt;&lt;b&gt;Gene name:&lt;/b&gt; Dvir\GJ22345,levy&lt;/html&gt;" type="string"/>
			<att name="NODE_NESTED_NETWORK_IMAGE_VISIBLE" value="true" type="string"/>
			<att name="NODE_BORDER_STROKE" value="SOLID" type="string"/>
			<att name="NODE_SELECTED" value="false" type="string"/>
			<att name="NODE_TRANSPARENCY" value="255" type="string"/>
			<att name="NODE_LABEL_WIDTH" value="200" type="string"/>
			<att name="NODE_LABEL" value="B4LLW1 Q9W1N3" type="string"/>
			<att name="NODE_LABEL_FONT_SIZE" value="12" type="string"/>
			<att name="NODE_LABEL_TRANSPARENCY" value="255" type="string"/>
			<att name="NODE_LABEL_COLOR" value="#000000" type="string"/>
			<att name="NODE_VISIBLE" value="true" type="string"/>
			<att name="NODE_DEPTH" value="0.0" type="string"/>
			<att name="NODE_BORDER_TRANSPARENCY" value="255" type="string"/>
			<att name="NODE_LABEL_FONT_FACE" value="Dialog,plain,12" type="string"/>
			<att name="NODE_LABEL_TRANSPARENCY" value="255" type="string"/>
		</graphics>
	</node>
	<node id="TVEELRPEVVSQTSK" label="TVEELRPEVVSQTSK">
		<att name="numMSRuns" value="3" type="integer"/>
		<att name="numReplicates" value="3" type="integer"/>
		<att name="PCQ_ID" value="TVEELRPEVVSQTSK" type="string"/>
		<att name="numConnectedProteinNodes" value="1" type="integer"/>
		<att name="numPeptideSequences" value="1" type="integer"/>
		<att name="PeptideSequences" value="TVEELRPEVVSQTSK" type="string"/>
		<att name="significant" value="1" type="integer"/>
		<att name="numProteins" value="1" type="integer"/>
		<att name="ionCount" value="15" type="integer"/>
		<att name="Rc" value="-Infinity" type="real"/>
		<att name="numPsms" value="3" type="integer"/>
		<att name="Ri" value="NaN" type="real"/>
		<att name="lightIons" value="0" type="integer"/>
		<att name="uniquePeptide" value="1" type="integer"/>
		<att name="isFiltered" value="0" type="integer"/>
		<att name="finalRatio" value="-Infinity" type="real"/>
		<att name="heavyIons" value="15" type="integer"/>
		<att name="normHeavyIons" value="5.0" type="real"/>
		<att name="uniquePeptideNode" value="1" type="integer"/>
		<att name="normLightIons" value="0.0" type="real"/>
		<att name="isProtein" value="0" type="integer"/>
		<graphics type="ROUNDRECT" h="30" w="70" width="4" outline="#000000" fill="#0000ff">
			<att name="NODE_TOOLTIP" value="&lt;html&gt;TVEELRPEVVSQTSK&lt;br&gt;1 Peptide sequences&lt;br&gt;3 PSMs&lt;br&gt;Shared by 1 protein Nodes&lt;br&gt;Shared by 1 proteins&lt;br&gt;Detected in 3 MS runs&lt;br&gt;Detected in 3 Replicates&lt;br&gt;Ion count ratio Rc = -Infinity = log2( (0) / (15/3) )&lt;br&gt;Individual peptides in the node:&lt;br&gt;TVEELRPEVVSQTSK, 3 PSMs, Shared by 1 proteins, Detected in 3 MS Runs, Detected in 3 replicates, Rc = -Infinity&lt;br&gt;&lt;/html&gt;" type="string"/>
			<att name="NODE_NESTED_NETWORK_IMAGE_VISIBLE" value="true" type="string"/>
			<att name="NODE_BORDER_STROKE" value="SOLID" type="string"/>
			<att name="NODE_SELECTED" value="false" type="string"/>
			<att name="NODE_TRANSPARENCY" value="255" type="string"/>
			<att name="NODE_LABEL_WIDTH" value="200" type="string"/>
			<att name="NODE_LABEL" value="-Infinity*" type="string"/>
			<att name="NODE_LABEL_FONT_SIZE" value="12" type="string"/>
			<att name="NODE_LABEL_TRANSPARENCY" value="255" type="string"/>
			<att name="NODE_LABEL_COLOR" value="#000000" type="string"/>
			<att name="NODE_VISIBLE" value="true" type="string"/>
			<att name="NODE_DEPTH" value="0.0" type="string"/>
			<att name="NODE_BORDER_TRANSPARENCY" value="255" type="string"/>
			<att name="NODE_LABEL_FONT_FACE" value="Dialog,plain,12" type="string"/>
			<att name="NODE_LABEL_TRANSPARENCY" value="255" type="string"/>
		</graphics>
	</node>
	<node id="B4LSR9" label="B4LSR9">
		<att name="ProteinDescription" value="GJ16744 OS=Drosophila virilis GN=Dvir\GJ16744 PE=4 SV=1 " type="string"/>
		<att name="ACC" value="B4LSR9" type="string"/>
		<att name="numPeptideSequencesInProteins" value="4" type="integer"/>
		<att name="conclusiveProtein" value="0" type="integer"/>
		<att name="numConnectedPeptideNodes" value="4" type="integer"/>
		<att name="UniprotKB" value="B4LSR9" type="string"/>
		<att name="numProteins" value="1" type="integer"/>
		<att name="Classification2Case" value="" type="string"/>
		<att name="GeneName" value="Dvir\GJ16744" type="string"/>
		<att name="conclusiveProteinNode" value="1" type="integer"/>
		<att name="isFiltered" value="0" type="integer"/>
		<att name="ID" value="B4LSR9_DROVI" type="string"/>
		<att name="numPsmsInProtein" value="19" type="integer"/>
		<att name="Species" value="[Drosophila virilis]" type="string"/>
		<att name="isProtein" value="1" type="integer"/>
		<graphics type="ELLIPSE" h="30" w="70" width="4" outline="#000000" fill="#00cc66">
			<att name="NODE_TOOLTIP" value="&lt;html&gt;&lt;b&gt;Protein ACC(s):&lt;/b&gt;&lt;br&gt;B4LSR9&lt;br&gt;&lt;b&gt;Protein name(s):&lt;/b&gt;&lt;br&gt; GJ16744 OS=Drosophila virilis GN=Dvir\GJ16744 PE=4 SV=1 &lt;br&gt;&lt;b&gt;Classification case(s):&lt;/b&gt;&lt;br&gt;&lt;br&gt;&lt;b&gt;TAX:&lt;/b&gt; [Drosophila virilis]&lt;br&gt;&lt;b&gt;Gene name:&lt;/b&gt; Dvir\GJ16744&lt;/html&gt;" type="string"/>
			<att name="NODE_NESTED_NETWORK_IMAGE_VISIBLE" value="true" type="string"/>
			<att name="NODE_BORDER_STROKE" value="SOLID" type="string"/>
			<att name="NODE_SELECTED" value="false" type="string"/>
			<att name="NODE_TRANSPARENCY" value="255" type="string"/>
			<att name="NODE_LABEL_WIDTH" value="200" type="string"/>
			<att name="NODE_LABEL" value="B4LSR9" type="string"/>
			<att name="NODE_LABEL_FONT_SIZE" value="12" type="string"/>
			<att name="NODE_LABEL_TRANSPARENCY" value="255" type="string"/>
			<att name="NODE_LABEL_COLOR" value="#000000" type="string"/>
			<att name="NODE_VISIBLE" value="true" type="string"/>
			<att name="NODE_DEPTH" value="0.0" type="string"/>
			<att name="NODE_BORDER_TRANSPARENCY" value="255" type="string"/>
			<att name="NODE_LABEL_FONT_FACE" value="Dialog,plain,12" type="string"/>
			<att name="NODE_LABEL_TRANSPARENCY" value="255" type="string"/>
		</graphics>
	</node>
	<node id="LTRDEDTNYGYPQK" label="LTRDEDTNYGYPQK">
		<att name="numMSRuns" value="4" type="integer"/>
		<att name="numReplicates" value="4" type="integer"/>
		<att name="PCQ_ID" value="LTRDEDTNYGYPQK" type="string"/>
		<att name="numConnectedProteinNodes" value="3" type="integer"/>
		<att name="numPeptideSequences" value="1" type="integer"/>
		<att name="PeptideSequences" value="LTRDEDTNYGYPQK" type="string"/>
		<att name="significant" value="0" type="integer"/>
		<att name="numProteins" value="4" type="integer"/>
		<att name="ionCount" value="17" type="integer"/>
		<att name="Rc" value="-0.8744691179161412" type="real"/>
		<att name="numPsms" value="7" type="integer"/>
		<att name="Ri" value="NaN" type="real"/>
		<att name="lightIons" value="6" type="integer"/>
		<att name="uniquePeptide" value="0" type="integer"/>
		<att name="isFiltered" value="0" type="integer"/>
		<att name="finalRatio" value="-0.8744691179161412" type="real"/>
		<att name="heavyIons" value="11" type="integer"/>
		<att name="normHeavyIons" value="1.5714285714285714" type="real"/>
		<att name="uniquePeptideNode" value="0" type="integer"/>
		<att name="normLightIons" value="0.8571428571428571" type="real"/>
		<att name="isProtein" value="0" type="integer"/>
		<graphics type="ROUNDRECT" h="30" w="70" width="4" outline="#000000" fill="#ffffff">
			<att name="NODE_TOOLTIP" value="&lt;html&gt;LTRDEDTNYGYPQK&lt;br&gt;1 Peptide sequences&lt;br&gt;7 PSMs&lt;br&gt;Shared by 3 protein Nodes&lt;br&gt;Shared by 4 proteins&lt;br&gt;Detected in 4 MS runs&lt;br&gt;Detected in 4 Replicates&lt;br&gt;Ion count ratio Rc = -0.9 = log2( (6/7) / (11/7) )&lt;br&gt;Individual peptides in the node:&lt;br&gt;LTRDEDTNYGYPQK, 7 PSMs, Shared by 4 proteins, Detected in 4 MS Runs, Detected in 4 replicates, Rc = -0.8744691179161412&lt;br&gt;&lt;/html&gt;" type="string"/>
			<att name="NODE_NESTED_NETWORK_IMAGE_VISIBLE" value="true" type="string"/>
			<att name="NODE_BORDER_STROKE" value="SOLID" type="string"/>
			<att name="NODE_SELECTED" value="false" type="string"/>
			<att name="NODE_TRANSPARENCY" value="255" type="string"/>
			<att name="NODE_LABEL_WIDTH" value="200" type="string"/>
			<att name="NODE_LABEL" value="-0.9" type="string"/>
			<att name="NODE_LABEL_FONT_SIZE" value="12" type="string"/>
			<att name="NODE_LABEL_TRANSPARENCY" value="255" type="string"/>
			<att name="NODE_LABEL_COLOR" value="#000000" type="string"/>
			<att name="NODE_VISIBLE" value="true" type="string"/>
			<att name="NODE_DEPTH" value="0.0" type="string"/>
			<att name="NODE_BORDER_TRANSPARENCY" value="255" type="string"/>
			<att name="NODE_LABEL_FONT_FACE" value="Dialog,plain,12" type="string"/>
			<att name="NODE_LABEL_TRANSPARENCY" value="255" type="string"/>
		</graphics>
	</node>
	<node id="M9PB67" label="M9PB67">
		<att name="ProteinDescription" value="Receptor of activated protein kinase C 1, isoform B OS=Drosophila melanogaster GN=Rack1 PE=4 SV=1 " type="string"/>
		<att name="ACC" value="M9PB67" type="string"/>
		<att name="numPeptideSequencesInProteins" value="1" type="integer"/>
		<att name="conclusiveProtein" value="1" type="integer"/>
		<att name="numConnectedPeptideNodes" value="1" type="integer"/>
		<att name="UniprotKB" value="M9PB67" type="string"/>
		<att name="numProteins" value="1" type="integer"/>
		<att name="Classification2Case" value="" type="string"/>
		<att name="GeneName" value="Rack1" type="string"/>
		<att name="conclusiveProteinNode" value="0" type="integer"/>
		<att name="isFiltered" value="0" type="integer"/>
		<att name="ID" value="M9PB67_DROME" type="string"/>
		<att name="numPsmsInProtein" value="7" type="integer"/>
		<att name="Species" value="[Drosophila melanogaster]" type="string"/>
		<att name="isProtein" value="1" type="integer"/>
		<graphics type="ELLIPSE" h="30" w="70" width="4" outline="#000000" fill="#0080ff">
			<att name="NODE_TOOLTIP" value="&lt;html&gt;&lt;b&gt;Protein ACC(s):&lt;/b&gt;&lt;br&gt;M9PB67&lt;br&gt;&lt;b&gt;Protein name(s):&lt;/b&gt;&lt;br&gt; Receptor of activated protein kinase C 1, isoform B OS=Drosophila melanogaster GN=Rack1 PE=4 SV=1 &lt;br&gt;&lt;b&gt;Classification case(s):&lt;/b&gt;&lt;br&gt;&lt;br&gt;&lt;b&gt;TAX:&lt;/b&gt; [Drosophila melanogaster]&lt;br&gt;&lt;b&gt;Gene name:&lt;/b&gt; Rack1&lt;/html&gt;" type="string"/>
			<att name="NODE_NESTED_NETWORK_IMAGE_VISIBLE" value="true" type="string"/>
			<att name="NODE_BORDER_STROKE" value="SOLID" type="string"/>
			<att name="NODE_SELECTED" value="false" type="string"/>
			<att name="NODE_TRANSPARENCY" value="255" type="string"/>
			<att name="NODE_LABEL_WIDTH" value="200" type="string"/>
			<att name="NODE_LABEL" value="M9PB67" type="string"/>
			<att name="NODE_LABEL_FONT_SIZE" value="12" type="string"/>
			<att name="NODE_LABEL_TRANSPARENCY" value="255" type="string"/>
			<att name="NODE_LABEL_COLOR" value="#000000" type="string"/>
			<att name="NODE_VISIBLE" value="true" type="string"/>
			<att name="NODE_DEPTH" value="0.0" type="string"/>
			<att name="NODE_BORDER_TRANSPARENCY" value="255" type="string"/>
			<att name="NODE_LABEL_FONT_FACE" value="Dialog,plain,12" type="string"/>
			<att name="NODE_LABEL_TRANSPARENCY" value="255" type="string"/>
		</graphics>
	</node>
	<node id="ALLWDLNDGK" label="ALLWDLNDGK">
		<att name="numMSRuns" value="5" type="integer"/>
		<att name="numReplicates" value="5" type="integer"/>
		<att name="PCQ_ID" value="ALLWDLNDGK" type="string"/>
		<att name="numConnectedProteinNodes" value="2" type="integer"/>
		<att name="numPeptideSequences" value="1" type="integer"/>
		<att name="PeptideSequences" value="ALLWDLNDGK" type="string"/>
		<att name="significant" value="0" type="integer"/>
		<att name="numProteins" value="3" type="integer"/>
		<att name="ionCount" value="50" type="integer"/>
		<att name="Rc" value="-0.11547721741993608" type="real"/>
		<att name="numPsms" value="7" type="integer"/>
		<att name="Ri" value="NaN" type="real"/>
		<att name="lightIons" value="24" type="integer"/>
		<att name="uniquePeptide" value="0" type="integer"/>
		<att name="isFiltered" value="0" type="integer"/>
		<att name="finalRatio" value="-0.11547721741993608" type="real"/>
		<att name="heavyIons" value="26" type="integer"/>
		<att name="normHeavyIons" value="3.7142857142857144" type="real"/>
		<att name="uniquePeptideNode" value="0" type="integer"/>
		<att name="normLightIons" value="3.4285714285714284" type="real"/>
		<att name="isProtein" value="0" type="integer"/>
		<graphics type="ROUNDRECT" h="30" w="70" width="4" outline="#000000" fill="#ffffff">
			<att name="NODE_TOOLTIP" value="&lt;html&gt;ALLWDLNDGK&lt;br&gt;1 Peptide sequences&lt;br&gt;7 PSMs&lt;br&gt;Shared by 2 protein Nodes&lt;br&gt;Shared by 3 proteins&lt;br&gt;Detected in 5 MS runs&lt;br&gt;Detected in 5 Replicates&lt;br&gt;Ion count ratio Rc = -0.1 = log2( (24/7) / (26/7) )&lt;br&gt;Individual peptides in the node:&lt;br&gt;ALLWDLNDGK, 7 PSMs, Shared by 3 proteins, Detected in 5 MS Runs, Detected in 5 replicates, Rc = -0.1154772174199359&lt;br&gt;&lt;/html&gt;" type="string"/>
			<att name="NODE_NESTED_NETWORK_IMAGE_VISIBLE" value="true" type="string"/>
			<att name="NODE_BORDER_STROKE" value="SOLID" type="string"/>
			<att name="NODE_SELECTED" value="false" type="string"/>
			<att name="NODE_TRANSPARENCY" value="255" type="string"/>
			<att name="NODE_LABEL_WIDTH" value="200" type="string"/>
			<att name="NODE_LABEL" value="-0.1" type="string"/>
			<att name="NODE_LABEL_FONT_SIZE" value="12" type="string"/>
			<att name="NODE_LABEL_TRANSPARENCY" value="255" type="string"/>
			<att name="NODE_LABEL_COLOR" value="#000000" type="string"/>
			<att name="NODE_VISIBLE" value="true" type="string"/>
			<att name="NODE_DEPTH" value="0.0" type="string"/>
			<att name="NODE_BORDER_TRANSPARENCY" value="255" type="string"/>
			<att name="NODE_LABEL_FONT_FACE" value="Dialog,plain,12" type="string"/>
			<att name="NODE_LABEL_TRANSPARENCY" value="255" type="string"/>
		</graphics>
	</node>
	<node id="DVLSVAFSADNRQIVSGSRDK" label="DVLSVAFSADNRQIVSGSRDK">
		<att name="numMSRuns" value="2" type="integer"/>
		<att name="numReplicates" value="2" type="integer"/>
		<att name="PCQ_ID" value="DVLSVAFSADNRQIVSGSRDK" type="string"/>
		<att name="numConnectedProteinNodes" value="2" type="integer"/>
		<att name="numPeptideSequences" value="1" type="integer"/>
		<att name="PeptideSequences" value="DVLSVAFSADNRQIVSGSRDK" type="string"/>
		<att name="significant" value="0" type="integer"/>
		<att name="numProteins" value="3" type="integer"/>
		<att name="ionCount" value="7" type="integer"/>
		<att name="Rc" value="-1.3219280948873622" type="real"/>
		<att name="numPsms" value="2" type="integer"/>
		<att name="Ri" value="NaN" type="real"/>
		<att name="lightIons" value="2" type="integer"/>
		<att name="uniquePeptide" value="0" type="integer"/>
		<att name="isFiltered" value="0" type="integer"/>
		<att name="finalRatio" value="-1.3219280948873622" type="real"/>
		<att name="heavyIons" value="5" type="integer"/>
		<att name="normHeavyIons" value="2.5" type="real"/>
		<att name="uniquePeptideNode" value="0" type="integer"/>
		<att name="normLightIons" value="1.0" type="real"/>
		<att name="isProtein" value="0" type="integer"/>
		<graphics type="ROUNDRECT" h="30" w="70" width="4" outline="#000000" fill="#ffffff">
			<att name="NODE_TOOLTIP" value="&lt;html&gt;DVLSVAFSADNRQIVSGSRDK&lt;br&gt;1 Peptide sequences&lt;br&gt;2 PSMs&lt;br&gt;Shared by 2 protein Nodes&lt;br&gt;Shared by 3 proteins&lt;br&gt;Detected in 2 MS runs&lt;br&gt;Detected in 2 Replicates&lt;br&gt;Ion count ratio Rc = -1.3 = log2( (2/2) / (5/2) )&lt;br&gt;Individual peptides in the node:&lt;br&gt;DVLSVAFSADNRQIVSGSRDK, 2 PSMs, Shared by 3 proteins, Detected in 2 MS Runs, Detected in 2 replicates, Rc = -1.3219280948873622&lt;br&gt;&lt;/html&gt;" type="string"/>
			<att name="NODE_NESTED_NETWORK_IMAGE_VISIBLE" value="true" type="string"/>
			<att name="NODE_BORDER_STROKE" value="SOLID" type="string"/>
			<att name="NODE_SELECTED" value="false" type="string"/>
			<att name="NODE_TRANSPARENCY" value="255" type="string"/>
			<att name="NODE_LABEL_WIDTH" value="200" type="string"/>
			<att name="NODE_LABEL" value="-1.3" type="string"/>
			<att name="NODE_LABEL_FONT_SIZE" value="12" type="string"/>
			<att name="NODE_LABEL_TRANSPARENCY" value="255" type="string"/>
			<att name="NODE_LABEL_COLOR" value="#000000" type="string"/>
			<att name="NODE_VISIBLE" value="true" type="string"/>
			<att name="NODE_DEPTH" value="0.0" type="string"/>
			<att name="NODE_BORDER_TRANSPARENCY" value="255" type="string"/>
			<att name="NODE_LABEL_FONT_FACE" value="Dialog,plain,12" type="string"/>
			<att name="NODE_LABEL_TRANSPARENCY" value="255" type="string"/>
		</graphics>
	</node>
	<node id="M9PCC1 O18640" label="M9PCC1 O18640">
		<att name="ProteinDescription" value="Receptor of activated protein kinase C 1, isoform C #### Guanine nucleotide-binding protein subunit beta-like protein" type="string"/>
		<att name="ACC" value="M9PCC1 O18640" type="string"/>
		<att name="numPeptideSequencesInProteins" value="4" type="integer"/>
		<att name="conclusiveProtein" value="0" type="integer"/>
		<att name="numConnectedPeptideNodes" value="4" type="integer"/>
		<att name="UniprotKB" value="M9PCC1 O18640" type="string"/>
		<att name="numProteins" value="2" type="integer"/>
		<att name="Classification2Case" value="" type="string"/>
		<att name="GeneName" value="Rack1" type="string"/>
		<att name="conclusiveProteinNode" value="1" type="integer"/>
		<att name="isFiltered" value="0" type="integer"/>
		<att name="ID" value="M9PCC1_DROME GBLP_DROME" type="string"/>
		<att name="numPsmsInProtein" value="21" type="integer"/>
		<att name="Species" value="[Drosophila melanogaster]" type="string"/>
		<att name="isProtein" value="1" type="integer"/>
		<graphics type="ELLIPSE" h="30" w="70" width="4" outline="#000000" fill="#0080ff">
			<att name="NODE_TOOLTIP" value="&lt;html&gt;&lt;b&gt;Protein ACC(s):&lt;/b&gt;&lt;br&gt;M9PCC1 O18640&lt;br&gt;&lt;b&gt;Protein name(s):&lt;/b&gt;&lt;br&gt; Receptor of activated protein kinase C 1, isoform C&lt;br&gt;Guanine nucleotide-binding protein subunit beta-like protein&lt;br&gt;&lt;b&gt;Classification case(s):&lt;/b&gt;&lt;br&gt;&lt;br&gt;&lt;b&gt;TAX:&lt;/b&gt; [Drosophila melanogaster]&lt;br&gt;&lt;b&gt;Gene name:&lt;/b&gt; Rack1&lt;/html&gt;" type="string"/>
			<att name="NODE_NESTED_NETWORK_IMAGE_VISIBLE" value="true" type="string"/>
			<att name="NODE_BORDER_STROKE" value="SOLID" type="string"/>
			<att name="NODE_SELECTED" value="false" type="string"/>
			<att name="NODE_TRANSPARENCY" value="255" type="string"/>
			<att name="NODE_LABEL_WIDTH" value="200" type="string"/>
			<att name="NODE_LABEL" value="M9PCC1 O18640" type="string"/>
			<att name="NODE_LABEL_FONT_SIZE" value="12" type="string"/>
			<att name="NODE_LABEL_TRANSPARENCY" value="255" type="string"/>
			<att name="NODE_LABEL_COLOR" value="#000000" type="string"/>
			<att name="NODE_VISIBLE" value="true" type="string"/>
			<att name="NODE_DEPTH" value="0.0" type="string"/>
			<att name="NODE_BORDER_TRANSPARENCY" value="255" type="string"/>
			<att name="NODE_LABEL_FONT_FACE" value="Dialog,plain,12" type="string"/>
			<att name="NODE_LABEL_TRANSPARENCY" value="255" type="string"/>
		</graphics>
	</node>
	<node id="TVEELRPEVVSPTSK" label="TVEELRPEVVSPTSK">
		<att name="numMSRuns" value="3" type="integer"/>
		<att name="numReplicates" value="3" type="integer"/>
		<att name="PCQ_ID" value="TVEELRPEVVSPTSK" type="string"/>
		<att name="numConnectedProteinNodes" value="1" type="integer"/>
		<att name="numPeptideSequences" value="1" type="integer"/>
		<att name="PeptideSequences" value="TVEELRPEVVSPTSK" type="string"/>
		<att name="significant" value="1" type="integer"/>
		<att name="numProteins" value="2" type="integer"/>
		<att name="ionCount" value="23" type="integer"/>
		<att name="Rc" value="Infinity" type="real"/>
		<att name="numPsms" value="5" type="integer"/>
		<att name="Ri" value="NaN" type="real"/>
		<att name="lightIons" value="23" type="integer"/>
		<att name="uniquePeptide" value="0" type="integer"/>
		<att name="isFiltered" value="0" type="integer"/>
		<att name="finalRatio" value="Infinity" type="real"/>
		<att name="heavyIons" value="0" type="integer"/>
		<att name="normHeavyIons" value="0.0" type="real"/>
		<att name="uniquePeptideNode" value="1" type="integer"/>
		<att name="normLightIons" value="4.6" type="real"/>
		<att name="isProtein" value="0" type="integer"/>
		<graphics type="ROUNDRECT" h="30" w="70" width="4" outline="#000000" fill="#ff0000">
			<att name="NODE_TOOLTIP" value="&lt;html&gt;TVEELRPEVVSPTSK&lt;br&gt;1 Peptide sequences&lt;br&gt;5 PSMs&lt;br&gt;Shared by 1 protein Nodes&lt;br&gt;Shared by 2 proteins&lt;br&gt;Detected in 3 MS runs&lt;br&gt;Detected in 3 Replicates&lt;br&gt;Ion count ratio Rc = Infinity = log2( (23/5) / (0) )&lt;br&gt;Individual peptides in the node:&lt;br&gt;TVEELRPEVVSPTSK, 5 PSMs, Shared by 2 proteins, Detected in 3 MS Runs, Detected in 3 replicates, Rc = Infinity&lt;br&gt;&lt;/html&gt;" type="string"/>
			<att name="NODE_NESTED_NETWORK_IMAGE_VISIBLE" value="true" type="string"/>
			<att name="NODE_BORDER_STROKE" value="SOLID" type="string"/>
			<att name="NODE_SELECTED" value="false" type="string"/>
			<att name="NODE_TRANSPARENCY" value="255" type="string"/>
			<att name="NODE_LABEL_WIDTH" value="200" type="string"/>
			<att name="NODE_LABEL" value="Infinity*" type="string"/>
			<att name="NODE_LABEL_FONT_SIZE" value="12" type="string"/>
			<att name="NODE_LABEL_TRANSPARENCY" value="255" type="string"/>
			<att name="NODE_LABEL_COLOR" value="#000000" type="string"/>
			<att name="NODE_VISIBLE" value="true" type="string"/>
			<att name="NODE_DEPTH" value="0.0" type="string"/>
			<att name="NODE_BORDER_TRANSPARENCY" value="255" type="string"/>
			<att name="NODE_LABEL_FONT_FACE" value="Dialog,plain,12" type="string"/>
			<att name="NODE_LABEL_TRANSPARENCY" value="255" type="string"/>
		</graphics>
	</node>
	<node id="TLGENHPAVAATLNNLAVLYGK" label="TLGENHPAVAATLNNLAVLYGK">
		<att name="numMSRuns" value="1" type="integer"/>
		<att name="numReplicates" value="1" type="integer"/>
		<att name="PCQ_ID" value="TLGENHPAVAATLNNLAVLYGK" type="string"/>
		<att name="numConnectedProteinNodes" value="1" type="integer"/>
		<att name="numPeptideSequences" value="1" type="integer"/>
		<att name="PeptideSequences" value="TLGENHPAVAATLNNLAVLYGK" type="string"/>
		<att name="significant" value="0" type="integer"/>
		<att name="numProteins" value="4" type="integer"/>
		<att name="ionCount" value="4" type="integer"/>
		<att name="Rc" value="-1.5849625007211563" type="real"/>
		<att name="numPsms" value="1" type="integer"/>
		<att name="Ri" value="NaN" type="real"/>
		<att name="lightIons" value="1" type="integer"/>
		<att name="uniquePeptide" value="0" type="integer"/>
		<att name="isFiltered" value="0" type="integer"/>
		<att name="finalRatio" value="-1.5849625007211563" type="real"/>
		<att name="heavyIons" value="3" type="integer"/>
		<att name="normHeavyIons" value="3.0" type="real"/>
		<att name="uniquePeptideNode" value="1" type="integer"/>
		<att name="normLightIons" value="1.0" type="real"/>
		<att name="isProtein" value="0" type="integer"/>
		<graphics type="ROUNDRECT" h="30" w="70" width="4" outline="#000000" fill="#ffffff">
			<att name="NODE_TOOLTIP" value="&lt;html&gt;TLGENHPAVAATLNNLAVLYGK&lt;br&gt;1 Peptide sequences&lt;br&gt;1 PSMs&lt;br&gt;Shared by 1 protein Nodes&lt;br&gt;Shared by 4 proteins&lt;br&gt;Detected in 1 MS runs&lt;br&gt;Detected in 1 Replicates&lt;br&gt;Ion count ratio Rc = -1.6 = log2( (1/1) / (3/1) )&lt;br&gt;Individual peptides in the node:&lt;br&gt;TLGENHPAVAATLNNLAVLYGK, 1 PSMs, Shared by 4 proteins, Detected in 1 MS Runs, Detected in 1 replicates, Rc = -1.5849625007211563&lt;br&gt;&lt;/html&gt;" type="string"/>
			<att name="NODE_NESTED_NETWORK_IMAGE_VISIBLE" value="true" type="string"/>
			<att name="NODE_BORDER_STROKE" value="SOLID" type="string"/>
			<att name="NODE_SELECTED" value="false" type="string"/>
			<att name="NODE_TRANSPARENCY" value="255" type="string"/>
			<att name="NODE_LABEL_WIDTH" value="200" type="string"/>
			<att name="NODE_LABEL" value="-1.6" type="string"/>
			<att name="NODE_LABEL_FONT_SIZE" value="12" type="string"/>
			<att name="NODE_LABEL_TRANSPARENCY" value="255" type="string"/>
			<att name="NODE_LABEL_COLOR" value="#000000" type="string"/>
			<att name="NODE_VISIBLE" value="true" type="string"/>
			<att name="NODE_DEPTH" value="0.0" type="string"/>
			<att name="NODE_BORDER_TRANSPARENCY" value="255" type="string"/>
			<att name="NODE_LABEL_FONT_FACE" value="Dialog,plain,12" type="string"/>
			<att name="NODE_LABEL_TRANSPARENCY" value="255" type="string"/>
		</graphics>
	</node>
	<node id="B4LGG2 M9PF24 M9PFG7 P46824" label="B4LGG2 M9PF24 M9PFG7 P46824">
		<att name="ProteinDescription" value="GJ13801 OS=Drosophila virilis GN=Dvir\GJ13801 PE=4 SV=1  #### Kinesin light chain, isoform B #### Kinesin light chain, isoform C #### Kinesin light chain" type="string"/>
		<att name="ACC" value="B4LGG2 M9PF24 M9PFG7 P46824" type="string"/>
		<att name="numPeptideSequencesInProteins" value="1" type="integer"/>
		<att name="conclusiveProtein" value="1" type="integer"/>
		<att name="numConnectedPeptideNodes" value="1" type="integer"/>
		<att name="UniprotKB" value="B4LGG2 M9PF24 M9PFG7 P46824" type="string"/>
		<att name="numProteins" value="4" type="integer"/>
		<att name="GeneName" value="Dvir\GJ13801,Klc" type="string"/>
		<att name="conclusiveProteinNode" value="1" type="integer"/>
		<att name="isFiltered" value="0" type="integer"/>
		<att name="ID" value="B4LGG2_DROVI M9PF24_DROME M9PFG7_DROME KLC_DROME" type="string"/>
		<att name="numPsmsInProtein" value="1" type="integer"/>
		<att name="Species" value="[Drosophila virilis, Drosophila melanogaster]" type="string"/>
		<att name="isProtein" value="1" type="integer"/>
		<graphics type="ELLIPSE" h="30" w="70" width="4" outline="#000000" fill="#ff66ff">
			<att name="NODE_TOOLTIP" value="&lt;html&gt;&lt;b&gt;Protein ACC(s):&lt;/b&gt;&lt;br&gt;B4LGG2 M9PF24 M9PFG7 P46824&lt;br&gt;&lt;b&gt;Protein name(s):&lt;/b&gt;&lt;br&gt; GJ13801 OS=Drosophila virilis GN=Dvir\GJ13801 PE=4 SV=1 &lt;br&gt;Kinesin light chain, isoform B&lt;br&gt;Kinesin light chain, isoform C&lt;br&gt;Kinesin light chain&lt;br&gt;&lt;b&gt;TAX:&lt;/b&gt; [Drosophila virilis, Drosophila melanogaster]&lt;br&gt;&lt;b&gt;Gene name:&lt;/b&gt; Dvir\GJ13801,Klc&lt;/html&gt;" type="string"/>
			<att name="NODE_NESTED_NETWORK_IMAGE_VISIBLE" value="true" type="string"/>
			<att name="NODE_BORDER_STROKE" value="SOLID" type="string"/>
			<att name="NODE_SELECTED" value="false" type="string"/>
			<att name="NODE_TRANSPARENCY" value="255" type="string"/>
			<att name="NODE_LABEL_WIDTH" value="200" type="string"/>
			<att name="NODE_LABEL" value="B4LGG2 M9PF24 M9PFG7 P46824" type="string"/>
			<att name="NODE_LABEL_FONT_SIZE" value="12" type="string"/>
			<att name="NODE_LABEL_TRANSPARENCY" value="255" type="string"/>
			<att name="NODE_LABEL_COLOR" value="#000000" type="string"/>
			<att name="NODE_VISIBLE" value="true" type="string"/>
			<att name="NODE_DEPTH" value="0.0" type="string"/>
			<att name="NODE_BORDER_TRANSPARENCY" value="255" type="string"/>
			<att name="NODE_LABEL_FONT_FACE" value="Dialog,plain,12" type="string"/>
			<att name="NODE_LABEL_TRANSPARENCY" value="255" type="string"/>
		</graphics>
	</node>
	<node id="GDYYRYLAEVATGDARNTVVDDSQTAYQDAFDISK" label="GDYYRYLAEVATGDARNTVVDDSQTAYQDAFDISK">
		<att name="numMSRuns" value="1" type="integer"/>
		<att name="numReplicates" value="1" type="integer"/>
		<att name="PCQ_ID" value="GDYYRYLAEVATGDARNTVVDDSQTAYQDAFDISK" type="string"/>
		<att name="numConnectedProteinNodes" value="1" type="integer"/>
		<att name="numPeptideSequences" value="1" type="integer"/>
		<att name="PeptideSequences" value="GDYYRYLAEVATGDARNTVVDDSQTAYQDAFDISK" type="string"/>
		<att name="significant" value="1" type="integer"/>
		<att name="numProteins" value="1" type="integer"/>
		<att name="ionCount" value="4" type="integer"/>
		<att name="Rc" value="Infinity" type="real"/>
		<att name="numPsms" value="1" type="integer"/>
		<att name="Ri" value="NaN" type="real"/>
		<att name="lightIons" value="4" type="integer"/>
		<att name="uniquePeptide" value="1" type="integer"/>
		<att name="isFiltered" value="0" type="integer"/>
		<att name="finalRatio" value="Infinity" type="real"/>
		<att name="heavyIons" value="0" type="integer"/>
		<att name="normHeavyIons" value="0.0" type="real"/>
		<att name="uniquePeptideNode" value="1" type="integer"/>
		<att name="normLightIons" value="4.0" type="real"/>
		<att name="isProtein" value="0" type="integer"/>
		<graphics type="ROUNDRECT" h="30" w="70" width="4" outline="#000000" fill="#ff0000">
			<att name="NODE_TOOLTIP" value="&lt;html&gt;GDYYRYLAEVATGDARNTVVDDSQTAYQDAFDISK&lt;br&gt;1 Peptide sequences&lt;br&gt;1 PSMs&lt;br&gt;Shared by 1 protein Nodes&lt;br&gt;Shared by 1 proteins&lt;br&gt;Detected in 1 MS runs&lt;br&gt;Detected in 1 Replicates&lt;br&gt;Ion count ratio Rc = Infinity = log2( (4/1) / (0) )&lt;br&gt;Individual peptides in the node:&lt;br&gt;GDYYRYLAEVATGDARNTVVDDSQTAYQDAFDISK, 1 PSMs, Shared by 1 proteins, Detected in 1 MS Runs, Detected in 1 replicates, Rc = Infinity&lt;br&gt;&lt;/html&gt;" type="string"/>
			<att name="NODE_NESTED_NETWORK_IMAGE_VISIBLE" value="true" type="string"/>
			<att name="NODE_BORDER_STROKE" value="SOLID" type="string"/>
			<att name="NODE_SELECTED" value="false" type="string"/>
			<att name="NODE_TRANSPARENCY" value="255" type="string"/>
			<att name="NODE_LABEL_WIDTH" value="200" type="string"/>
			<att name="NODE_LABEL" value="Infinity*" type="string"/>
			<att name="NODE_LABEL_FONT_SIZE" value="12" type="string"/>
			<att name="NODE_LABEL_TRANSPARENCY" value="255" type="string"/>
			<att name="NODE_LABEL_COLOR" value="#000000" type="string"/>
			<att name="NODE_VISIBLE" value="true" type="string"/>
			<att name="NODE_DEPTH" value="0.0" type="string"/>
			<att name="NODE_BORDER_TRANSPARENCY" value="255" type="string"/>
			<att name="NODE_LABEL_FONT_FACE" value="Dialog,plain,12" type="string"/>
			<att name="NODE_LABEL_TRANSPARENCY" value="255" type="string"/>
		</graphics>
	</node>
	<node id="P29310" label="P29310">
		<att name="ProteinDescription" value="14-3-3 protein zeta" type="string"/>
		<att name="ACC" value="P29310" type="string"/>
		<att name="numPeptideSequencesInProteins" value="3" type="integer"/>
		<att name="conclusiveProtein" value="0" type="integer"/>
		<att name="numConnectedPeptideNodes" value="3" type="integer"/>
		<att name="UniprotKB" value="P29310" type="string"/>
		<att name="numProteins" value="1" type="integer"/>
		<att name="Classification2Case" value="" type="string"/>
		<att name="GeneName" value="14-3-3zeta" type="string"/>
		<att name="conclusiveProteinNode" value="1" type="integer"/>
		<att name="isFiltered" value="0" type="integer"/>
		<att name="ID" value="1433Z_DROME" type="string"/>
		<att name="numPsmsInProtein" value="4" type="integer"/>
		<att name="Species" value="[Drosophila melanogaster]" type="string"/>
		<att name="isProtein" value="1" type="integer"/>
		<graphics type="ELLIPSE" h="30" w="70" width="4" outline="#000000" fill="#0080ff">
			<att name="NODE_TOOLTIP" value="&lt;html&gt;&lt;b&gt;Protein ACC(s):&lt;/b&gt;&lt;br&gt;P29310&lt;br&gt;&lt;b&gt;Protein name(s):&lt;/b&gt;&lt;br&gt; 14-3-3 protein zeta&lt;br&gt;&lt;b&gt;Classification case(s):&lt;/b&gt;&lt;br&gt;&lt;br&gt;&lt;b&gt;TAX:&lt;/b&gt; [Drosophila melanogaster]&lt;br&gt;&lt;b&gt;Gene name:&lt;/b&gt; 14-3-3zeta&lt;/html&gt;" type="string"/>
			<att name="NODE_NESTED_NETWORK_IMAGE_VISIBLE" value="true" type="string"/>
			<att name="NODE_BORDER_STROKE" value="SOLID" type="string"/>
			<att name="NODE_SELECTED" value="false" type="string"/>
			<att name="NODE_TRANSPARENCY" value="255" type="string"/>
			<att name="NODE_LABEL_WIDTH" value="200" type="string"/>
			<att name="NODE_LABEL" value="P29310" type="string"/>
			<att name="NODE_LABEL_FONT_SIZE" value="12" type="string"/>
			<att name="NODE_LABEL_TRANSPARENCY" value="255" type="string"/>
			<att name="NODE_LABEL_COLOR" value="#000000" type="string"/>
			<att name="NODE_VISIBLE" value="true" type="string"/>
			<att name="NODE_DEPTH" value="0.0" type="string"/>
			<att name="NODE_BORDER_TRANSPARENCY" value="255" type="string"/>
			<att name="NODE_LABEL_FONT_FACE" value="Dialog,plain,12" type="string"/>
			<att name="NODE_LABEL_TRANSPARENCY" value="255" type="string"/>
		</graphics>
	</node>
	<node id="B4M0W1 P92177" label="B4M0W1 P92177">
		<att name="ProteinDescription" value="GJ22546 OS=Drosophila virilis GN=Dvir\GJ22546 PE=3 SV=1  #### 14-3-3 protein epsilon" type="string"/>
		<att name="ACC" value="B4M0W1 P92177" type="string"/>
		<att name="numPeptideSequencesInProteins" value="4" type="integer"/>
		<att name="conclusiveProtein" value="0" type="integer"/>
		<att name="numConnectedPeptideNodes" value="4" type="integer"/>
		<att name="UniprotKB" value="B4M0W1 P92177" type="string"/>
		<att name="numProteins" value="2" type="integer"/>
		<att name="Classification2Case" value="" type="string"/>
		<att name="GeneName" value="14-3-3epsilon,Dvir\GJ22546" type="string"/>
		<att name="conclusiveProteinNode" value="1" type="integer"/>
		<att name="isFiltered" value="0" type="integer"/>
		<att name="ID" value="B4M0W1_DROVI 1433E_DROME" type="string"/>
		<att name="numPsmsInProtein" value="81" type="integer"/>
		<att name="Species" value="[Drosophila virilis, Drosophila melanogaster]" type="string"/>
		<att name="isProtein" value="1" type="integer"/>
		<graphics type="ELLIPSE" h="30" w="70" width="4" outline="#000000" fill="#ff66ff">
			<att name="NODE_TOOLTIP" value="&lt;html&gt;&lt;b&gt;Protein ACC(s):&lt;/b&gt;&lt;br&gt;B4M0W1 P92177&lt;br&gt;&lt;b&gt;Protein name(s):&lt;/b&gt;&lt;br&gt; GJ22546 OS=Drosophila virilis GN=Dvir\GJ22546 PE=3 SV=1 &lt;br&gt;14-3-3 protein epsilon&lt;br&gt;&lt;b&gt;Classification case(s):&lt;/b&gt;&lt;br&gt;&lt;br&gt;&lt;b&gt;TAX:&lt;/b&gt; [Drosophila virilis, Drosophila melanogaster]&lt;br&gt;&lt;b&gt;Gene name:&lt;/b&gt; 14-3-3epsilon,Dvir\GJ22546&lt;/html&gt;" type="string"/>
			<att name="NODE_NESTED_NETWORK_IMAGE_VISIBLE" value="true" type="string"/>
			<att name="NODE_BORDER_STROKE" value="SOLID" type="string"/>
			<att name="NODE_SELECTED" value="false" type="string"/>
			<att name="NODE_TRANSPARENCY" value="255" type="string"/>
			<att name="NODE_LABEL_WIDTH" value="200" type="string"/>
			<att name="NODE_LABEL" value="B4M0W1 P92177" type="string"/>
			<att name="NODE_LABEL_FONT_SIZE" value="12" type="string"/>
			<att name="NODE_LABEL_TRANSPARENCY" value="255" type="string"/>
			<att name="NODE_LABEL_COLOR" value="#000000" type="string"/>
			<att name="NODE_VISIBLE" value="true" type="string"/>
			<att name="NODE_DEPTH" value="0.0" type="string"/>
			<att name="NODE_BORDER_TRANSPARENCY" value="255" type="string"/>
			<att name="NODE_LABEL_FONT_FACE" value="Dialog,plain,12" type="string"/>
			<att name="NODE_LABEL_TRANSPARENCY" value="255" type="string"/>
		</graphics>
	</node>
	<node id="DAAENSLIAYK" label="DAAENSLIAYK">
		<att name="numMSRuns" value="6" type="integer"/>
		<att name="numReplicates" value="6" type="integer"/>
		<att name="PCQ_ID" value="DAAENSLIAYK" type="string"/>
		<att name="numConnectedProteinNodes" value="1" type="integer"/>
		<att name="numPeptideSequences" value="1" type="integer"/>
		<att name="PeptideSequences" value="DAAENSLIAYK" type="string"/>
		<att name="significant" value="0" type="integer"/>
		<att name="numProteins" value="2" type="integer"/>
		<att name="ionCount" value="122" type="integer"/>
		<att name="Rc" value="-0.18947779886371285" type="real"/>
		<att name="numPsms" value="18" type="integer"/>
		<att name="Ri" value="NaN" type="real"/>
		<att name="lightIons" value="57" type="integer"/>
		<att name="uniquePeptide" value="0" type="integer"/>
		<att name="isFiltered" value="0" type="integer"/>
		<att name="finalRatio" value="-0.18947779886371285" type="real"/>
		<att name="heavyIons" value="65" type="integer"/>
		<att name="normHeavyIons" value="3.611111111111111" type="real"/>
		<att name="uniquePeptideNode" value="1" type="integer"/>
		<att name="normLightIons" value="3.1666666666666665" type="real"/>
		<att name="isProtein" value="0" type="integer"/>
		<graphics type="ROUNDRECT" h="30" w="70" width="4" outline="#000000" fill="#ffffff">
			<att name="NODE_TOOLTIP" value="&lt;html&gt;DAAENSLIAYK&lt;br&gt;1 Peptide sequences&lt;br&gt;18 PSMs&lt;br&gt;Shared by 1 protein Nodes&lt;br&gt;Shared by 2 proteins&lt;br&gt;Detected in 6 MS runs&lt;br&gt;Detected in 6 Replicates&lt;br&gt;Ion count ratio Rc = -0.2 = log2( (57/18) / (65/18) )&lt;br&gt;Individual peptides in the node:&lt;br&gt;DAAENSLIAYK, 18 PSMs, Shared by 2 proteins, Detected in 6 MS Runs, Detected in 6 replicates, Rc = -0.18947779886371285&lt;br&gt;&lt;/html&gt;" type="string"/>
			<att name="NODE_NESTED_NETWORK_IMAGE_VISIBLE" value="true" type="string"/>
			<att name="NODE_BORDER_STROKE" value="SOLID" type="string"/>
			<att name="NODE_SELECTED" value="false" type="string"/>
			<att name="NODE_TRANSPARENCY" value="255" type="string"/>
			<att name="NODE_LABEL_WIDTH" value="200" type="string"/>
			<att name="NODE_LABEL" value="-0.2" type="string"/>
			<att name="NODE_LABEL_FONT_SIZE" value="12" type="string"/>
			<att name="NODE_LABEL_TRANSPARENCY" value="255" type="string"/>
			<att name="NODE_LABEL_COLOR" value="#000000" type="string"/>
			<att name="NODE_VISIBLE" value="true" type="string"/>
			<att name="NODE_DEPTH" value="0.0" type="string"/>
			<att name="NODE_BORDER_TRANSPARENCY" value="255" type="string"/>
			<att name="NODE_LABEL_FONT_FACE" value="Dialog,plain,12" type="string"/>
			<att name="NODE_LABEL_TRANSPARENCY" value="255" type="string"/>
		</graphics>
	</node>
	<node id="AAFDDAIAELDTLSEESYK" label="AAFDDAIAELDTLSEESYK">
		<att name="numMSRuns" value="6" type="integer"/>
		<att name="numReplicates" value="6" type="integer"/>
		<att name="PCQ_ID" value="AAFDDAIAELDTLSEESYK" type="string"/>
		<att name="numConnectedProteinNodes" value="1" type="integer"/>
		<att name="numPeptideSequences" value="1" type="integer"/>
		<att name="PeptideSequences" value="AAFDDAIAELDTLSEESYK" type="string"/>
		<att name="significant" value="0" type="integer"/>
		<att name="numProteins" value="2" type="integer"/>
		<att name="ionCount" value="214" type="integer"/>
		<att name="Rc" value="-0.7730348488737281" type="real"/>
		<att name="numPsms" value="39" type="integer"/>
		<att name="Ri" value="NaN" type="real"/>
		<att name="lightIons" value="79" type="integer"/>
		<att name="uniquePeptide" value="0" type="integer"/>
		<att name="isFiltered" value="0" type="integer"/>
		<att name="finalRatio" value="-0.7730348488737281" type="real"/>
		<att name="heavyIons" value="135" type="integer"/>
		<att name="normHeavyIons" value="3.4615384615384617" type="real"/>
		<att name="uniquePeptideNode" value="1" type="integer"/>
		<att name="normLightIons" value="2.0256410256410255" type="real"/>
		<att name="isProtein" value="0" type="integer"/>
		<graphics type="ROUNDRECT" h="30" w="70" width="4" outline="#000000" fill="#ffffff">
			<att name="NODE_TOOLTIP" value="&lt;html&gt;AAFDDAIAELDTLSEESYK&lt;br&gt;1 Peptide sequences&lt;br&gt;39 PSMs&lt;br&gt;Shared by 1 protein Nodes&lt;br&gt;Shared by 2 proteins&lt;br&gt;Detected in 6 MS runs&lt;br&gt;Detected in 6 Replicates&lt;br&gt;Ion count ratio Rc = -0.8 = log2( (79/39) / (135/39) )&lt;br&gt;Individual peptides in the node:&lt;br&gt;AAFDDAIAELDTLSEESYK, 39 PSMs, Shared by 2 proteins, Detected in 6 MS Runs, Detected in 6 replicates, Rc = -0.7730348488737281&lt;br&gt;&lt;/html&gt;" type="string"/>
			<att name="NODE_NESTED_NETWORK_IMAGE_VISIBLE" value="true" type="string"/>
			<att name="NODE_BORDER_STROKE" value="SOLID" type="string"/>
			<att name="NODE_SELECTED" value="false" type="string"/>
			<att name="NODE_TRANSPARENCY" value="255" type="string"/>
			<att name="NODE_LABEL_WIDTH" value="200" type="string"/>
			<att name="NODE_LABEL" value="-0.8" type="string"/>
			<att name="NODE_LABEL_FONT_SIZE" value="12" type="string"/>
			<att name="NODE_LABEL_TRANSPARENCY" value="255" type="string"/>
			<att name="NODE_LABEL_COLOR" value="#000000" type="string"/>
			<att name="NODE_VISIBLE" value="true" type="string"/>
			<att name="NODE_DEPTH" value="0.0" type="string"/>
			<att name="NODE_BORDER_TRANSPARENCY" value="255" type="string"/>
			<att name="NODE_LABEL_FONT_FACE" value="Dialog,plain,12" type="string"/>
			<att name="NODE_LABEL_TRANSPARENCY" value="255" type="string"/>
		</graphics>
	</node>
	<node id="GDYHRYLAEFATGSDRK" label="GDYHRYLAEFATGSDRK">
		<att name="numMSRuns" value="6" type="integer"/>
		<att name="numReplicates" value="6" type="integer"/>
		<att name="PCQ_ID" value="GDYHRYLAEFATGSDRK" type="string"/>
		<att name="numConnectedProteinNodes" value="1" type="integer"/>
		<att name="numPeptideSequences" value="1" type="integer"/>
		<att name="PeptideSequences" value="GDYHRYLAEFATGSDRK" type="string"/>
		<att name="significant" value="0" type="integer"/>
		<att name="numProteins" value="2" type="integer"/>
		<att name="ionCount" value="76" type="integer"/>
		<att name="Rc" value="-0.07594885323329846" type="real"/>
		<att name="numPsms" value="23" type="integer"/>
		<att name="Ri" value="NaN" type="real"/>
		<att name="lightIons" value="37" type="integer"/>
		<att name="uniquePeptide" value="0" type="integer"/>
		<att name="isFiltered" value="0" type="integer"/>
		<att name="finalRatio" value="-0.07594885323329846" type="real"/>
		<att name="heavyIons" value="39" type="integer"/>
		<att name="normHeavyIons" value="1.6956521739130435" type="real"/>
		<att name="uniquePeptideNode" value="1" type="integer"/>
		<att name="normLightIons" value="1.608695652173913" type="real"/>
		<att name="isProtein" value="0" type="integer"/>
		<graphics type="ROUNDRECT" h="30" w="70" width="4" outline="#000000" fill="#ffffff">
			<att name="NODE_TOOLTIP" value="&lt;html&gt;GDYHRYLAEFATGSDRK&lt;br&gt;1 Peptide sequences&lt;br&gt;23 PSMs&lt;br&gt;Shared by 1 protein Nodes&lt;br&gt;Shared by 2 proteins&lt;br&gt;Detected in 6 MS runs&lt;br&gt;Detected in 6 Replicates&lt;br&gt;Ion count ratio Rc = -0.1 = log2( (37/23) / (39/23) )&lt;br&gt;Individual peptides in the node:&lt;br&gt;GDYHRYLAEFATGSDRK, 23 PSMs, Shared by 2 proteins, Detected in 6 MS Runs, Detected in 6 replicates, Rc = -0.07594885323329863&lt;br&gt;&lt;/html&gt;" type="string"/>
			<att name="NODE_NESTED_NETWORK_IMAGE_VISIBLE" value="true" type="string"/>
			<att name="NODE_BORDER_STROKE" value="SOLID" type="string"/>
			<att name="NODE_SELECTED" value="false" type="string"/>
			<att name="NODE_TRANSPARENCY" value="255" type="string"/>
			<att name="NODE_LABEL_WIDTH" value="200" type="string"/>
			<att name="NODE_LABEL" value="-0.1" type="string"/>
			<att name="NODE_LABEL_FONT_SIZE" value="12" type="string"/>
			<att name="NODE_LABEL_TRANSPARENCY" value="255" type="string"/>
			<att name="NODE_LABEL_COLOR" value="#000000" type="string"/>
			<att name="NODE_VISIBLE" value="true" type="string"/>
			<att name="NODE_DEPTH" value="0.0" type="string"/>
			<att name="NODE_BORDER_TRANSPARENCY" value="255" type="string"/>
			<att name="NODE_LABEL_FONT_FACE" value="Dialog,plain,12" type="string"/>
			<att name="NODE_LABEL_TRANSPARENCY" value="255" type="string"/>
		</graphics>
	</node>
	<node id="VASMDVELTVEERNLLSVAYK" label="VASMDVELTVEERNLLSVAYK">
		<att name="numMSRuns" value="1" type="integer"/>
		<att name="numReplicates" value="1" type="integer"/>
		<att name="PCQ_ID" value="VASMDVELTVEERNLLSVAYK" type="string"/>
		<att name="numConnectedProteinNodes" value="1" type="integer"/>
		<att name="numPeptideSequences" value="1" type="integer"/>
		<att name="PeptideSequences" value="VASMDVELTVEERNLLSVAYK" type="string"/>
		<att name="significant" value="1" type="integer"/>
		<att name="numProteins" value="2" type="integer"/>
		<att name="ionCount" value="4" type="integer"/>
		<att name="Rc" value="-Infinity" type="real"/>
		<att name="numPsms" value="1" type="integer"/>
		<att name="Ri" value="NaN" type="real"/>
		<att name="lightIons" value="0" type="integer"/>
		<att name="uniquePeptide" value="0" type="integer"/>
		<att name="isFiltered" value="0" type="integer"/>
		<att name="finalRatio" value="-Infinity" type="real"/>
		<att name="heavyIons" value="4" type="integer"/>
		<att name="normHeavyIons" value="4.0" type="real"/>
		<att name="uniquePeptideNode" value="1" type="integer"/>
		<att name="normLightIons" value="0.0" type="real"/>
		<att name="isProtein" value="0" type="integer"/>
		<graphics type="ROUNDRECT" h="30" w="70" width="4" outline="#000000" fill="#0000ff">
			<att name="NODE_TOOLTIP" value="&lt;html&gt;VASMDVELTVEERNLLSVAYK&lt;br&gt;1 Peptide sequences&lt;br&gt;1 PSMs&lt;br&gt;Shared by 1 protein Nodes&lt;br&gt;Shared by 2 proteins&lt;br&gt;Detected in 1 MS runs&lt;br&gt;Detected in 1 Replicates&lt;br&gt;Ion count ratio Rc = -Infinity = log2( (0) / (4/1) )&lt;br&gt;Individual peptides in the node:&lt;br&gt;VASMDVELTVEERNLLSVAYK, 1 PSMs, Shared by 2 proteins, Detected in 1 MS Runs, Detected in 1 replicates, Rc = -Infinity&lt;br&gt;&lt;/html&gt;" type="string"/>
			<att name="NODE_NESTED_NETWORK_IMAGE_VISIBLE" value="true" type="string"/>
			<att name="NODE_BORDER_STROKE" value="SOLID" type="string"/>
			<att name="NODE_SELECTED" value="false" type="string"/>
			<att name="NODE_TRANSPARENCY" value="255" type="string"/>
			<att name="NODE_LABEL_WIDTH" value="200" type="string"/>
			<att name="NODE_LABEL" value="-Infinity*" type="string"/>
			<att name="NODE_LABEL_FONT_SIZE" value="12" type="string"/>
			<att name="NODE_LABEL_TRANSPARENCY" value="255" type="string"/>
			<att name="NODE_LABEL_COLOR" value="#000000" type="string"/>
			<att name="NODE_VISIBLE" value="true" type="string"/>
			<att name="NODE_DEPTH" value="0.0" type="string"/>
			<att name="NODE_BORDER_TRANSPARENCY" value="255" type="string"/>
			<att name="NODE_LABEL_FONT_FACE" value="Dialog,plain,12" type="string"/>
			<att name="NODE_LABEL_TRANSPARENCY" value="255" type="string"/>
		</graphics>
	</node>
	<node id="GDYYRYLAEVATGDARNTVVSDSQTAYQDAFDISK" label="GDYYRYLAEVATGDARNTVVSDSQTAYQDAFDISK">
		<att name="numMSRuns" value="2" type="integer"/>
		<att name="numReplicates" value="2" type="integer"/>
		<att name="PCQ_ID" value="GDYYRYLAEVATGDARNTVVSDSQTAYQDAFDISK" type="string"/>
		<att name="numConnectedProteinNodes" value="1" type="integer"/>
		<att name="numPeptideSequences" value="1" type="integer"/>
		<att name="PeptideSequences" value="GDYYRYLAEVATGDARNTVVSDSQTAYQDAFDISK" type="string"/>
		<att name="significant" value="1" type="integer"/>
		<att name="numProteins" value="1" type="integer"/>
		<att name="ionCount" value="14" type="integer"/>
		<att name="Rc" value="-Infinity" type="real"/>
		<att name="numPsms" value="3" type="integer"/>
		<att name="Ri" value="NaN" type="real"/>
		<att name="lightIons" value="0" type="integer"/>
		<att name="uniquePeptide" value="1" type="integer"/>
		<att name="isFiltered" value="0" type="integer"/>
		<att name="finalRatio" value="-Infinity" type="real"/>
		<att name="heavyIons" value="14" type="integer"/>
		<att name="normHeavyIons" value="4.666666666666667" type="real"/>
		<att name="uniquePeptideNode" value="1" type="integer"/>
		<att name="normLightIons" value="0.0" type="real"/>
		<att name="isProtein" value="0" type="integer"/>
		<graphics type="ROUNDRECT" h="30" w="70" width="4" outline="#000000" fill="#0000ff">
			<att name="NODE_TOOLTIP" value="&lt;html&gt;GDYYRYLAEVATGDARNTVVSDSQTAYQDAFDISK&lt;br&gt;1 Peptide sequences&lt;br&gt;3 PSMs&lt;br&gt;Shared by 1 protein Nodes&lt;br&gt;Shared by 1 proteins&lt;br&gt;Detected in 2 MS runs&lt;br&gt;Detected in 2 Replicates&lt;br&gt;Ion count ratio Rc = -Infinity = log2( (0) / (14/3) )&lt;br&gt;Individual peptides in the node:&lt;br&gt;GDYYRYLAEVATGDARNTVVSDSQTAYQDAFDISK, 3 PSMs, Shared by 1 proteins, Detected in 2 MS Runs, Detected in 2 replicates, Rc = -Infinity&lt;br&gt;&lt;/html&gt;" type="string"/>
			<att name="NODE_NESTED_NETWORK_IMAGE_VISIBLE" value="true" type="string"/>
			<att name="NODE_BORDER_STROKE" value="SOLID" type="string"/>
			<att name="NODE_SELECTED" value="false" type="string"/>
			<att name="NODE_TRANSPARENCY" value="255" type="string"/>
			<att name="NODE_LABEL_WIDTH" value="200" type="string"/>
			<att name="NODE_LABEL" value="-Infinity*" type="string"/>
			<att name="NODE_LABEL_FONT_SIZE" value="12" type="string"/>
			<att name="NODE_LABEL_TRANSPARENCY" value="255" type="string"/>
			<att name="NODE_LABEL_COLOR" value="#000000" type="string"/>
			<att name="NODE_VISIBLE" value="true" type="string"/>
			<att name="NODE_DEPTH" value="0.0" type="string"/>
			<att name="NODE_BORDER_TRANSPARENCY" value="255" type="string"/>
			<att name="NODE_LABEL_FONT_FACE" value="Dialog,plain,12" type="string"/>
			<att name="NODE_LABEL_TRANSPARENCY" value="255" type="string"/>
		</graphics>
	</node>
	<node id="B4LMG4" label="B4LMG4">
		<att name="ProteinDescription" value="GJ22386 OS=Drosophila virilis GN=Dvir\GJ22386 PE=3 SV=1 " type="string"/>
		<att name="ACC" value="B4LMG4" type="string"/>
		<att name="numPeptideSequencesInProteins" value="3" type="integer"/>
		<att name="conclusiveProtein" value="0" type="integer"/>
		<att name="numConnectedPeptideNodes" value="3" type="integer"/>
		<att name="UniprotKB" value="B4LMG4" type="string"/>
		<att name="numProteins" value="1" type="integer"/>
		<att name="Classification2Case" value="" type="string"/>
		<att name="GeneName" value="Dvir\GJ22386" type="string"/>
		<att name="conclusiveProteinNode" value="1" type="integer"/>
		<att name="isFiltered" value="0" type="integer"/>
		<att name="ID" value="B4LMG4_DROVI" type="string"/>
		<att name="numPsmsInProtein" value="6" type="integer"/>
		<att name="Species" value="[Drosophila virilis]" type="string"/>
		<att name="isProtein" value="1" type="integer"/>
		<graphics type="ELLIPSE" h="30" w="70" width="4" outline="#000000" fill="#00cc66">
			<att name="NODE_TOOLTIP" value="&lt;html&gt;&lt;b&gt;Protein ACC(s):&lt;/b&gt;&lt;br&gt;B4LMG4&lt;br&gt;&lt;b&gt;Protein name(s):&lt;/b&gt;&lt;br&gt; GJ22386 OS=Drosophila virilis GN=Dvir\GJ22386 PE=3 SV=1 &lt;br&gt;&lt;b&gt;Classification case(s):&lt;/b&gt;&lt;br&gt;&lt;br&gt;&lt;b&gt;TAX:&lt;/b&gt; [Drosophila virilis]&lt;br&gt;&lt;b&gt;Gene name:&lt;/b&gt; Dvir\GJ22386&lt;/html&gt;" type="string"/>
			<att name="NODE_NESTED_NETWORK_IMAGE_VISIBLE" value="true" type="string"/>
			<att name="NODE_BORDER_STROKE" value="SOLID" type="string"/>
			<att name="NODE_SELECTED" value="false" type="string"/>
			<att name="NODE_TRANSPARENCY" value="255" type="string"/>
			<att name="NODE_LABEL_WIDTH" value="200" type="string"/>
			<att name="NODE_LABEL" value="B4LMG4" type="string"/>
			<att name="NODE_LABEL_FONT_SIZE" value="12" type="string"/>
			<att name="NODE_LABEL_TRANSPARENCY" value="255" type="string"/>
			<att name="NODE_LABEL_COLOR" value="#000000" type="string"/>
			<att name="NODE_VISIBLE" value="true" type="string"/>
			<att name="NODE_DEPTH" value="0.0" type="string"/>
			<att name="NODE_BORDER_TRANSPARENCY" value="255" type="string"/>
			<att name="NODE_LABEL_FONT_FACE" value="Dialog,plain,12" type="string"/>
			<att name="NODE_LABEL_TRANSPARENCY" value="255" type="string"/>
		</graphics>
	</node>
	<node id="QAFDDAIAELDTLNEDSYK" label="QAFDDAIAELDTLNEDSYK">
		<att name="numMSRuns" value="1" type="integer"/>
		<att name="numReplicates" value="1" type="integer"/>
		<att name="PCQ_ID" value="QAFDDAIAELDTLNEDSYK" type="string"/>
		<att name="numConnectedProteinNodes" value="2" type="integer"/>
		<att name="numPeptideSequences" value="1" type="integer"/>
		<att name="PeptideSequences" value="QAFDDAIAELDTLNEDSYK" type="string"/>
		<att name="significant" value="0" type="integer"/>
		<att name="numProteins" value="2" type="integer"/>
		<att name="ionCount" value="3" type="integer"/>
		<att name="Rc" value="1.0" type="real"/>
		<att name="numPsms" value="1" type="integer"/>
		<att name="Ri" value="NaN" type="real"/>
		<att name="lightIons" value="2" type="integer"/>
		<att name="uniquePeptide" value="0" type="integer"/>
		<att name="isFiltered" value="0" type="integer"/>
		<att name="finalRatio" value="1.0" type="real"/>
		<att name="heavyIons" value="1" type="integer"/>
		<att name="normHeavyIons" value="1.0" type="real"/>
[truncated: 7,591,039 more chars]
