# Supplementary material for: Deducing the presence of proteins and proteoforms in quantitative proteomics
Source: Nat Commun. 2018 Jun 13;9:2320. doi: 10.1038/s41467-018-04411-5 (PMC5998138; doi:10.1038/s41467-018-04411-5)
Supplement: Supplementary file 12 — Supplementary Data 10 [file 41467_2018_4411_MOESM12_ESM.zip › NCOMMS-17-15642-T-s12.xml]

<?xml version="1.0" encoding="UTF-8" standalone="yes"?>
<graph id="1" label="Fibulin_RW_Mono_3psmsPerPeptideNode_IDs " directed="1" cy:documentVersion="3.0" xmlns:dc="http://purl.org/dc/elements/1.1/" xmlns:xlink="http://www.w3.org/1999/xlink" xmlns:rdf="http://www.w3.org/1999/02/22-rdf-syntax-ns#" xmlns:cy="http://www.cytoscape.org" xmlns="http://www.cs.rpi.edu/XGMML">
	<att name="PCQ_ID" value="Fibulin_RW_Mono_3psmsPerPeptideNode_IDs " type="string"/>
	<att name="selected" value="1" type="boolean"/>
	<att name="layoutAlgorithm" value="Prefuse Force Directed Layout" type="string"/>
	<graphics>
		<att name="NETWORK_NODE_SELECTION" value="true" type="string"/>
		<att name="NETWORK_HEIGHT" value="381.0" type="string"/>
		<att name="NETWORK_TITLE" value="Fibulin_RW_Mono_3psmsPerPeptideNode_IDs " type="string"/>
		<att name="NETWORK_EDGE_SELECTION" value="true" type="string"/>
		<att name="NETWORK_SCALE_FACTOR" value="0.23" type="string"/>
		<att name="NETWORK_WIDTH" value="946.0" type="string"/>
		<att name="NETWORK_DEPTH" value="0.0" type="string"/>
		<att name="NETWORK_BACKGROUND_PAINT" value="#FFFFFF" type="string"/>
	</graphics>
	<node id="SSAQSSAPPAPGARGVYVLPIGDADAAAAVTTSYR" label="SSAQSSAPPAPGARGVYVLPIGDADAAAAVTTSYR">
		<att name="numMSRuns" value="1" type="integer"/>
		<att name="numReplicates" value="1" type="integer"/>
		<att name="PCQ_ID" value="SSAQSSAPPAPGARGVYVLPIGDADAAAAVTTSYR" type="string"/>
		<att name="numConnectedProteinNodes" value="1" type="integer"/>
		<att name="numPeptideSequences" value="1" type="integer"/>
		<att name="PeptideSequences" value="SSAQSSAPPAPGARGVYVLPIGDADAAAAVTTSYR" type="string"/>
		<att name="significant" value="0" type="integer"/>
		<att name="numProteins" value="3" type="integer"/>
		<att name="ionCount" value="0" type="integer"/>
		<att name="numPsms" value="1" type="integer"/>
		<att name="containsPTMs" value="0" type="integer"/>
		<att name="lightIons" value="0" type="integer"/>
		<att name="uniquePeptide" value="0" type="integer"/>
		<att name="isFiltered" value="0" type="integer"/>
		<att name="finalRatio" value="NaN" type="real"/>
		<att name="heavyIons" value="0" type="integer"/>
		<att name="uniquePeptideNode" value="1" type="integer"/>
		<att name="isProtein" value="0" type="integer"/>
		<graphics type="ROUNDRECT" h="30" w="70" width="4" outline="#000000" fill="#ffffff">
			<att name="NODE_TOOLTIP" value="&lt;html&gt;SSAQSSAPPAPGARGVYVLPIGDADAAAAVTTSYR&lt;br&gt;1 Peptide sequences&lt;br&gt;1 PSMs&lt;br&gt;Shared by 1 protein Nodes&lt;br&gt;Shared by 3 proteins&lt;br&gt;Detected in 1 MS runs&lt;br&gt;Detected in 1 Replicates&lt;br&gt;Integrated peptide node ratio = N/A&lt;br&gt;Ion count ratio Rc = N/A = log2( () / () )&lt;br&gt;Individual peptides in the node:&lt;br&gt;SSAQSSAPPAPGARGVYVLPIGDADAAAAVTTSYR, 1 PSMs, Shared by 3 proteins, Detected in 1 MS Runs, Detected in 1 replicates, Peptide with no PSM ratios = NaN&lt;br&gt;&lt;/html&gt;" type="string"/>
			<att name="NODE_NESTED_NETWORK_IMAGE_VISIBLE" value="true" type="string"/>
			<att name="NODE_BORDER_STROKE" value="SOLID" type="string"/>
			<att name="NODE_SELECTED" value="false" type="string"/>
			<att name="NODE_TRANSPARENCY" value="255" type="string"/>
			<att name="NODE_LABEL_WIDTH" value="200" type="string"/>
			<att name="NODE_LABEL" value="N/A" type="string"/>
			<att name="NODE_LABEL_FONT_SIZE" value="12" type="string"/>
			<att name="NODE_LABEL_TRANSPARENCY" value="255" type="string"/>
			<att name="NODE_LABEL_COLOR" value="#000000" type="string"/>
			<att name="NODE_VISIBLE" value="true" type="string"/>
			<att name="NODE_DEPTH" value="0.0" type="string"/>
			<att name="NODE_BORDER_TRANSPARENCY" value="255" type="string"/>
			<att name="NODE_LABEL_FONT_FACE" value="Dialog,plain,12" type="string"/>
			<att name="NODE_LABEL_TRANSPARENCY" value="255" type="string"/>
		</graphics>
	</node>
	<node id="C9JPF8 H7BZQ6 Q9H9H5" label="C9JPF8 H7BZQ6 Q9H9H5">
		<att name="ProteinDescription" value="MAP6 domain containing 1, isoform CRA_b OS=Homo sapiens GN=MAP6D1 PE=1 SV=1  #### MAP6 domain-containing protein 1 (Fragment) OS=Homo sapiens GN=MAP6D1 PE=1 SV=1  #### MAP6 domain-containing protein 1 OS=Homo sapiens GN=MAP6D1 PE=1 SV=1 " type="string"/>
		<att name="ACC" value="C9JPF8 H7BZQ6 Q9H9H5" type="string"/>
		<att name="numPeptideSequencesInProteins" value="1" type="integer"/>
		<att name="conclusiveProtein" value="1" type="integer"/>
		<att name="numConnectedPeptideNodes" value="1" type="integer"/>
		<att name="UniprotKB" value="C9JPF8 H7BZQ6 Q9H9H5" type="string"/>
		<att name="numProteins" value="3" type="integer"/>
		<att name="containsPTMs" value="0" type="integer"/>
		<att name="conclusiveProteinNode" value="1" type="integer"/>
		<att name="isFiltered" value="0" type="integer"/>
		<att name="ID" value="C9JPF8 H7BZQ6 Q9H9H5" type="string"/>
		<att name="numPsmsInProtein" value="1" type="integer"/>
		<att name="Species" value="[Homo sapiens]" type="string"/>
		<att name="isProtein" value="1" type="integer"/>
		<graphics type="ELLIPSE" h="30" w="70" width="4" outline="#000000" fill="#ffffff">
			<att name="NODE_TOOLTIP" value="&lt;html&gt;&lt;b&gt;Protein ACC(s):&lt;/b&gt;&lt;br&gt;C9JPF8 H7BZQ6 Q9H9H5&lt;br&gt;&lt;b&gt;Protein name(s):&lt;/b&gt;&lt;br&gt; MAP6 domain containing 1, isoform CRA_b OS=Homo sapiens GN=MAP6D1 PE=1 SV=1 &lt;br&gt;MAP6 domain-containing protein 1 (Fragment) OS=Homo sapiens GN=MAP6D1 PE=1 SV=1 &lt;br&gt;MAP6 domain-containing protein 1 OS=Homo sapiens GN=MAP6D1 PE=1 SV=1 &lt;br&gt;&lt;b&gt;TAX:&lt;/b&gt; [Homo sapiens]&lt;br&gt;&lt;b&gt;Gene name:&lt;/b&gt; &lt;/html&gt;" type="string"/>
			<att name="NODE_NESTED_NETWORK_IMAGE_VISIBLE" value="true" type="string"/>
			<att name="NODE_BORDER_STROKE" value="SOLID" type="string"/>
			<att name="NODE_SELECTED" value="false" type="string"/>
			<att name="NODE_TRANSPARENCY" value="255" type="string"/>
			<att name="NODE_LABEL_WIDTH" value="200" type="string"/>
			<att name="NODE_LABEL" value="C9JPF8 H7BZQ6 Q9H9H5" type="string"/>
			<att name="NODE_LABEL_FONT_SIZE" value="12" type="string"/>
			<att name="NODE_LABEL_TRANSPARENCY" value="255" type="string"/>
			<att name="NODE_LABEL_COLOR" value="#000000" type="string"/>
			<att name="NODE_VISIBLE" value="true" type="string"/>
			<att name="NODE_DEPTH" value="0.0" type="string"/>
			<att name="NODE_BORDER_TRANSPARENCY" value="255" type="string"/>
			<att name="NODE_LABEL_FONT_FACE" value="Dialog,plain,12" type="string"/>
			<att name="NODE_LABEL_TRANSPARENCY" value="255" type="string"/>
		</graphics>
	</node>
	<node id="H3BNN1" label="H3BNN1">
		<att name="ProteinDescription" value="Estradiol 17-beta-dehydrogenase 2 (Fragment)" type="string"/>
		<att name="ACC" value="H3BNN1" type="string"/>
		<att name="numPeptideSequencesInProteins" value="3" type="integer"/>
		<att name="conclusiveProtein" value="0" type="integer"/>
		<att name="numConnectedPeptideNodes" value="3" type="integer"/>
		<att name="UniprotKB" value="H3BNN1" type="string"/>
		<att name="numProteins" value="1" type="integer"/>
		<att name="Classification2Case" value="6" type="string"/>
		<att name="GeneName" value="HSD17B2" type="string"/>
		<att name="containsPTMs" value="0" type="integer"/>
		<att name="conclusiveProteinNode" value="0" type="integer"/>
		<att name="isFiltered" value="0" type="integer"/>
		<att name="ID" value="H3BNN1_HUMAN" type="string"/>
		<att name="numPsmsInProtein" value="12" type="integer"/>
		<att name="Species" value="[Homo sapiens]" type="string"/>
		<att name="isProtein" value="1" type="integer"/>
		<graphics type="ELLIPSE" h="30" w="70" width="4" outline="#000000" fill="#ffffff">
			<att name="NODE_TOOLTIP" value="&lt;html&gt;&lt;b&gt;Protein ACC(s):&lt;/b&gt;&lt;br&gt;H3BNN1&lt;br&gt;&lt;b&gt;Protein name(s):&lt;/b&gt;&lt;br&gt; Estradiol 17-beta-dehydrogenase 2 (Fragment)&lt;br&gt;&lt;b&gt;Classification case(s):&lt;/b&gt;&lt;br&gt;&lt;b&gt;6&lt;/b&gt;: Not classified&lt;br&gt;&lt;b&gt;TAX:&lt;/b&gt; [Homo sapiens]&lt;br&gt;&lt;b&gt;Gene name:&lt;/b&gt; HSD17B2&lt;/html&gt;" type="string"/>
			<att name="NODE_NESTED_NETWORK_IMAGE_VISIBLE" value="true" type="string"/>
			<att name="NODE_BORDER_STROKE" value="SOLID" type="string"/>
			<att name="NODE_SELECTED" value="false" type="string"/>
			<att name="NODE_TRANSPARENCY" value="255" type="string"/>
			<att name="NODE_LABEL_WIDTH" value="200" type="string"/>
			<att name="NODE_LABEL" value="H3BNN1" type="string"/>
			<att name="NODE_LABEL_FONT_SIZE" value="12" type="string"/>
			<att name="NODE_LABEL_TRANSPARENCY" value="255" type="string"/>
			<att name="NODE_LABEL_COLOR" value="#000000" type="string"/>
			<att name="NODE_VISIBLE" value="true" type="string"/>
			<att name="NODE_DEPTH" value="0.0" type="string"/>
			<att name="NODE_BORDER_TRANSPARENCY" value="255" type="string"/>
			<att name="NODE_LABEL_FONT_FACE" value="Dialog,plain,12" type="string"/>
			<att name="NODE_LABEL_TRANSPARENCY" value="255" type="string"/>
		</graphics>
	</node>
	<node id="AVLVTGGDCGLGHALCK_YLDELGFTVFAGVLNENGPGAEELRR" label="AVLVTGGDCGLGHALCK_YLDELGFTVFAGVLNENGPGAEELRR">
		<att name="numMSRuns" value="7" type="integer"/>
		<att name="numReplicates" value="2" type="integer"/>
		<att name="PCQ_ID" value="AVLVTGGDCGLGHALCK_YLDELGFTVFAGVLNENGPGAEELRR" type="string"/>
		<att name="numConnectedProteinNodes" value="2" type="integer"/>
		<att name="numPeptideSequences" value="2" type="integer"/>
		<att name="PeptideSequences" value="AVLVTGGDCGLGHALCK_YLDELGFTVFAGVLNENGPGAEELRR" type="string"/>
		<att name="significant" value="0" type="integer"/>
		<att name="numProteins" value="3" type="integer"/>
		<att name="ionCount" value="0" type="integer"/>
		<att name="numPsms" value="7" type="integer"/>
		<att name="containsPTMs" value="0" type="integer"/>
		<att name="lightIons" value="0" type="integer"/>
		<att name="uniquePeptide" value="0" type="integer"/>
		<att name="isFiltered" value="0" type="integer"/>
		<att name="finalRatio" value="NaN" type="real"/>
		<att name="heavyIons" value="0" type="integer"/>
		<att name="uniquePeptideNode" value="0" type="integer"/>
		<att name="isProtein" value="0" type="integer"/>
		<graphics type="ROUNDRECT" h="30" w="70" width="4" outline="#000000" fill="#ffffff">
			<att name="NODE_TOOLTIP" value="&lt;html&gt;AVLVTGGDCGLGHALCK_YLDELGFTVFAGVLNENGPGAEELRR&lt;br&gt;2 Peptide sequences&lt;br&gt;7 PSMs&lt;br&gt;Shared by 2 protein Nodes&lt;br&gt;Shared by 3 proteins&lt;br&gt;Detected in 7 MS runs&lt;br&gt;Detected in 2 Replicates&lt;br&gt;Integrated peptide node ratio = N/A&lt;br&gt;Ion count ratio Rc = N/A = log2( () / () )&lt;br&gt;Individual peptides in the node:&lt;br&gt;AVLVTGGDCGLGHALCK, 1 PSMs, Shared by 3 proteins, Detected in 1 MS Runs, Detected in 1 replicates, Peptide with no PSM ratios = NaN&lt;br&gt;YLDELGFTVFAGVLNENGPGAEELRR, 6 PSMs, Shared by 3 proteins, Detected in 6 MS Runs, Detected in 1 replicates, Peptide with no PSM ratios = NaN&lt;br&gt;&lt;/html&gt;" type="string"/>
			<att name="NODE_NESTED_NETWORK_IMAGE_VISIBLE" value="true" type="string"/>
			<att name="NODE_BORDER_STROKE" value="SOLID" type="string"/>
			<att name="NODE_SELECTED" value="false" type="string"/>
			<att name="NODE_TRANSPARENCY" value="255" type="string"/>
			<att name="NODE_LABEL_WIDTH" value="200" type="string"/>
			<att name="NODE_LABEL" value="N/A" type="string"/>
			<att name="NODE_LABEL_FONT_SIZE" value="12" type="string"/>
			<att name="NODE_LABEL_TRANSPARENCY" value="255" type="string"/>
			<att name="NODE_LABEL_COLOR" value="#000000" type="string"/>
			<att name="NODE_VISIBLE" value="true" type="string"/>
			<att name="NODE_DEPTH" value="0.0" type="string"/>
			<att name="NODE_BORDER_TRANSPARENCY" value="255" type="string"/>
			<att name="NODE_LABEL_FONT_FACE" value="Dialog,plain,12" type="string"/>
			<att name="NODE_LABEL_TRANSPARENCY" value="255" type="string"/>
		</graphics>
	</node>
	<node id="LSVLQMDITKPVQIK" label="LSVLQMDITKPVQIK">
		<att name="numMSRuns" value="2" type="integer"/>
		<att name="numReplicates" value="2" type="integer"/>
		<att name="PCQ_ID" value="LSVLQMDITKPVQIK" type="string"/>
		<att name="numConnectedProteinNodes" value="3" type="integer"/>
		<att name="numPeptideSequences" value="1" type="integer"/>
		<att name="PeptideSequences" value="LSVLQMDITKPVQIK" type="string"/>
		<att name="significant" value="0" type="integer"/>
		<att name="Weight" value="91.2951083908" type="real"/>
		<att name="Variance" value="0.010953489377759171" type="real"/>
		<att name="numProteins" value="4" type="integer"/>
		<att name="ionCount" value="0" type="integer"/>
		<att name="numPsms" value="5" type="integer"/>
		<att name="containsPTMs" value="0" type="integer"/>
		<att name="FDR" value="0.997931012618" type="real"/>
		<att name="lightIons" value="0" type="integer"/>
		<att name="uniquePeptide" value="0" type="integer"/>
		<att name="isFiltered" value="0" type="integer"/>
		<att name="finalRatio" value="-0.05413776390509993" type="real"/>
		<att name="heavyIons" value="0" type="integer"/>
		<att name="uniquePeptideNode" value="0" type="integer"/>
		<att name="isProtein" value="0" type="integer"/>
		<graphics type="ROUNDRECT" h="30" w="70" width="4" outline="#000000" fill="#ffffff">
			<att name="NODE_TOOLTIP" value="&lt;html&gt;LSVLQMDITKPVQIK&lt;br&gt;1 Peptide sequences&lt;br&gt;5 PSMs&lt;br&gt;Shared by 3 protein Nodes&lt;br&gt;Shared by 4 proteins&lt;br&gt;Detected in 2 MS runs&lt;br&gt;Detected in 2 Replicates&lt;br&gt;Weight = 91.295&lt;br&gt;Variance = 0.011&lt;br&gt;Integrated peptide node ratio = -0.1&lt;br&gt;Ion count ratio Rc = N/A = log2( () / () )&lt;br&gt;FDR = 0.997931012618&lt;br&gt;Individual peptides in the node:&lt;br&gt;LSVLQMDITKPVQIK, 5 PSMs, Shared by 4 proteins, Detected in 2 MS Runs, Detected in 2 replicates, Average of ratios = -0.056688864463817976&lt;br&gt;&lt;/html&gt;" type="string"/>
			<att name="NODE_NESTED_NETWORK_IMAGE_VISIBLE" value="true" type="string"/>
			<att name="NODE_BORDER_STROKE" value="SOLID" type="string"/>
			<att name="NODE_SELECTED" value="false" type="string"/>
			<att name="NODE_TRANSPARENCY" value="255" type="string"/>
			<att name="NODE_LABEL_WIDTH" value="200" type="string"/>
			<att name="NODE_LABEL" value="-0.1" type="string"/>
			<att name="NODE_LABEL_FONT_SIZE" value="12" type="string"/>
			<att name="NODE_LABEL_TRANSPARENCY" value="255" type="string"/>
			<att name="NODE_LABEL_COLOR" value="#000000" type="string"/>
			<att name="NODE_VISIBLE" value="true" type="string"/>
			<att name="NODE_DEPTH" value="0.0" type="string"/>
			<att name="NODE_BORDER_TRANSPARENCY" value="255" type="string"/>
			<att name="NODE_LABEL_FONT_FACE" value="Dialog,plain,12" type="string"/>
			<att name="NODE_LABEL_TRANSPARENCY" value="255" type="string"/>
		</graphics>
	</node>
	<node id="P37059 Q53GD0" label="P37059 Q53GD0">
		<att name="ProteinDescription" value="Estradiol 17-beta-dehydrogenase 2 OS=Homo sapiens GN=HSD17B2 PE=1 SV=1  #### Hydroxysteroid (17-beta) dehydrogenase 2 variant (Fragment) OS=Homo sapiens PE=2 SV=1 " type="string"/>
		<att name="ACC" value="P37059 Q53GD0" type="string"/>
		<att name="numPeptideSequencesInProteins" value="8" type="integer"/>
		<att name="conclusiveProtein" value="0" type="integer"/>
		<att name="numConnectedPeptideNodes" value="8" type="integer"/>
		<att name="UniprotKB" value="P37059 Q53GD0" type="string"/>
		<att name="numProteins" value="2" type="integer"/>
		<att name="Classification2Case" value="6" type="string"/>
		<att name="GeneName" value="HSD17B2" type="string"/>
		<att name="containsPTMs" value="0" type="integer"/>
		<att name="conclusiveProteinNode" value="0" type="integer"/>
		<att name="isFiltered" value="0" type="integer"/>
		<att name="ID" value="DHB2_HUMAN Q53GD0_HUMAN" type="string"/>
		<att name="numPsmsInProtein" value="70" type="integer"/>
		<att name="Species" value="[Homo sapiens]" type="string"/>
		<att name="isProtein" value="1" type="integer"/>
		<graphics type="ELLIPSE" h="30" w="70" width="4" outline="#000000" fill="#ffffff">
			<att name="NODE_TOOLTIP" value="&lt;html&gt;&lt;b&gt;Protein ACC(s):&lt;/b&gt;&lt;br&gt;P37059 Q53GD0&lt;br&gt;&lt;b&gt;Protein name(s):&lt;/b&gt;&lt;br&gt; Estradiol 17-beta-dehydrogenase 2 OS=Homo sapiens GN=HSD17B2 PE=1 SV=1 &lt;br&gt;Hydroxysteroid (17-beta) dehydrogenase 2 variant (Fragment) OS=Homo sapiens PE=2 SV=1 &lt;br&gt;&lt;b&gt;Classification case(s):&lt;/b&gt;&lt;br&gt;&lt;b&gt;6&lt;/b&gt;: Not classified&lt;br&gt;&lt;b&gt;TAX:&lt;/b&gt; [Homo sapiens]&lt;br&gt;&lt;b&gt;Gene name:&lt;/b&gt; HSD17B2&lt;/html&gt;" type="string"/>
			<att name="NODE_NESTED_NETWORK_IMAGE_VISIBLE" value="true" type="string"/>
			<att name="NODE_BORDER_STROKE" value="SOLID" type="string"/>
			<att name="NODE_SELECTED" value="false" type="string"/>
			<att name="NODE_TRANSPARENCY" value="255" type="string"/>
			<att name="NODE_LABEL_WIDTH" value="200" type="string"/>
			<att name="NODE_LABEL" value="P37059 Q53GD0" type="string"/>
			<att name="NODE_LABEL_FONT_SIZE" value="12" type="string"/>
			<att name="NODE_LABEL_TRANSPARENCY" value="255" type="string"/>
			<att name="NODE_LABEL_COLOR" value="#000000" type="string"/>
			<att name="NODE_VISIBLE" value="true" type="string"/>
			<att name="NODE_DEPTH" value="0.0" type="string"/>
			<att name="NODE_BORDER_TRANSPARENCY" value="255" type="string"/>
			<att name="NODE_LABEL_FONT_FACE" value="Dialog,plain,12" type="string"/>
			<att name="NODE_LABEL_TRANSPARENCY" value="255" type="string"/>
		</graphics>
	</node>
	<node id="H3BS44" label="H3BS44">
		<att name="ProteinDescription" value="Estradiol 17-beta-dehydrogenase 2 (Fragment)" type="string"/>
		<att name="ACC" value="H3BS44" type="string"/>
		<att name="numPeptideSequencesInProteins" value="5" type="integer"/>
		<att name="conclusiveProtein" value="0" type="integer"/>
		<att name="numConnectedPeptideNodes" value="5" type="integer"/>
		<att name="UniprotKB" value="H3BS44" type="string"/>
		<att name="numProteins" value="1" type="integer"/>
		<att name="Classification2Case" value="6" type="string"/>
		<att name="GeneName" value="HSD17B2" type="string"/>
		<att name="containsPTMs" value="0" type="integer"/>
		<att name="conclusiveProteinNode" value="0" type="integer"/>
		<att name="isFiltered" value="0" type="integer"/>
		<att name="ID" value="H3BS44_HUMAN" type="string"/>
		<att name="numPsmsInProtein" value="57" type="integer"/>
		<att name="Species" value="[Homo sapiens]" type="string"/>
		<att name="isProtein" value="1" type="integer"/>
		<graphics type="ELLIPSE" h="30" w="70" width="4" outline="#000000" fill="#ffffff">
			<att name="NODE_TOOLTIP" value="&lt;html&gt;&lt;b&gt;Protein ACC(s):&lt;/b&gt;&lt;br&gt;H3BS44&lt;br&gt;&lt;b&gt;Protein name(s):&lt;/b&gt;&lt;br&gt; Estradiol 17-beta-dehydrogenase 2 (Fragment)&lt;br&gt;&lt;b&gt;Classification case(s):&lt;/b&gt;&lt;br&gt;&lt;b&gt;6&lt;/b&gt;: Not classified&lt;br&gt;&lt;b&gt;TAX:&lt;/b&gt; [Homo sapiens]&lt;br&gt;&lt;b&gt;Gene name:&lt;/b&gt; HSD17B2&lt;/html&gt;" type="string"/>
			<att name="NODE_NESTED_NETWORK_IMAGE_VISIBLE" value="true" type="string"/>
			<att name="NODE_BORDER_STROKE" value="SOLID" type="string"/>
			<att name="NODE_SELECTED" value="false" type="string"/>
			<att name="NODE_TRANSPARENCY" value="255" type="string"/>
			<att name="NODE_LABEL_WIDTH" value="200" type="string"/>
			<att name="NODE_LABEL" value="H3BS44" type="string"/>
			<att name="NODE_LABEL_FONT_SIZE" value="12" type="string"/>
			<att name="NODE_LABEL_TRANSPARENCY" value="255" type="string"/>
			<att name="NODE_LABEL_COLOR" value="#000000" type="string"/>
			<att name="NODE_VISIBLE" value="true" type="string"/>
			<att name="NODE_DEPTH" value="0.0" type="string"/>
			<att name="NODE_BORDER_TRANSPARENCY" value="255" type="string"/>
			<att name="NODE_LABEL_FONT_FACE" value="Dialog,plain,12" type="string"/>
			<att name="NODE_LABEL_TRANSPARENCY" value="255" type="string"/>
		</graphics>
	</node>
	<node id="DILDHLPAEVQEDYGQDYILAQR_DIQHAILAK_LEKDILDHLPAEVQEDYGQDYILAQR_NFLLLINSLASK_NFLLLINSLASKDFSPVLR" label="DILDHLPAEVQEDYGQDYILAQR_DIQHAILAK_LEKDILDHLPAEVQEDYGQDYILAQR_NFLLLINSLASK_NFLLLINSLASKDFSPVLR">
		<att name="numMSRuns" value="20" type="integer"/>
		<att name="numReplicates" value="5" type="integer"/>
		<att name="PCQ_ID" value="DILDHLPAEVQEDYGQDYILAQR_DIQHAILAK_LEKDILDHLPAEVQEDYGQDYILAQR_NFLLLINSLASK_NFLLLINSLASKDFSPVLR" type="string"/>
		<att name="numConnectedProteinNodes" value="2" type="integer"/>
		<att name="numPeptideSequences" value="5" type="integer"/>
		<att name="PeptideSequences" value="DILDHLPAEVQEDYGQDYILAQR_DIQHAILAK_LEKDILDHLPAEVQEDYGQDYILAQR_NFLLLINSLASK_NFLLLINSLASKDFSPVLR" type="string"/>
		<att name="significant" value="0" type="integer"/>
		<att name="Weight" value="327.980374497" type="real"/>
		<att name="Variance" value="0.003048962918996688" type="real"/>
		<att name="numProteins" value="3" type="integer"/>
		<att name="ionCount" value="0" type="integer"/>
		<att name="numPsms" value="57" type="integer"/>
		<att name="containsPTMs" value="0" type="integer"/>
		<att name="FDR" value="0.993094207591" type="real"/>
		<att name="lightIons" value="0" type="integer"/>
		<att name="uniquePeptide" value="0" type="integer"/>
		<att name="isFiltered" value="0" type="integer"/>
		<att name="finalRatio" value="-0.1736159036570001" type="real"/>
		<att name="heavyIons" value="0" type="integer"/>
		<att name="uniquePeptideNode" value="0" type="integer"/>
		<att name="isProtein" value="0" type="integer"/>
		<graphics type="ROUNDRECT" h="30" w="70" width="4" outline="#000000" fill="#ffffff">
			<att name="NODE_TOOLTIP" value="&lt;html&gt;DILDHLPAEVQEDYGQDYILAQR_DIQHAILAK_LEKDILDHLPAEVQEDYGQDYILAQR_NFLLLINSLASK_NFLLLINSLASKDFSPVLR&lt;br&gt;5 Peptide sequences&lt;br&gt;57 PSMs&lt;br&gt;Shared by 2 protein Nodes&lt;br&gt;Shared by 3 proteins&lt;br&gt;Detected in 20 MS runs&lt;br&gt;Detected in 5 Replicates&lt;br&gt;Weight = 327.98&lt;br&gt;Variance = 0.003&lt;br&gt;Integrated peptide node ratio = -0.2&lt;br&gt;Ion count ratio Rc = N/A = log2( () / () )&lt;br&gt;FDR = 0.993094207591&lt;br&gt;Individual peptides in the node:&lt;br&gt;DILDHLPAEVQEDYGQDYILAQR, 10 PSMs, Shared by 3 proteins, Detected in 4 MS Runs, Detected in 3 replicates, Average of ratios = -0.10591815890785598&lt;br&gt;DIQHAILAK, 1 PSMs, Shared by 3 proteins, Detected in 1 MS Runs, Detected in 1 replicates, Peptide with no PSM ratios = NaN&lt;br&gt;LEKDILDHLPAEVQEDYGQDYILAQR, 15 PSMs, Shared by 3 proteins, Detected in 4 MS Runs, Detected in 3 replicates, Average of ratios = -0.2632113276736128&lt;br&gt;NFLLLINSLASK, 19 PSMs, Shared by 3 proteins, Detected in 13 MS Runs, Detected in 3 replicates, Average of ratios = -0.050183990727111806&lt;br&gt;NFLLLINSLASKDFSPVLR, 12 PSMs, Shared by 3 proteins, Detected in 6 MS Runs, Detected in 1 replicates, Peptide with no PSM ratios = NaN&lt;br&gt;&lt;/html&gt;" type="string"/>
			<att name="NODE_NESTED_NETWORK_IMAGE_VISIBLE" value="true" type="string"/>
			<att name="NODE_BORDER_STROKE" value="SOLID" type="string"/>
			<att name="NODE_SELECTED" value="false" type="string"/>
			<att name="NODE_TRANSPARENCY" value="255" type="string"/>
			<att name="NODE_LABEL_WIDTH" value="200" type="string"/>
			<att name="NODE_LABEL" value="-0.2" type="string"/>
			<att name="NODE_LABEL_FONT_SIZE" value="12" type="string"/>
			<att name="NODE_LABEL_TRANSPARENCY" value="255" type="string"/>
			<att name="NODE_LABEL_COLOR" value="#000000" type="string"/>
			<att name="NODE_VISIBLE" value="true" type="string"/>
			<att name="NODE_DEPTH" value="0.0" type="string"/>
			<att name="NODE_BORDER_TRANSPARENCY" value="255" type="string"/>
			<att name="NODE_LABEL_FONT_FACE" value="Dialog,plain,12" type="string"/>
			<att name="NODE_LABEL_TRANSPARENCY" value="255" type="string"/>
		</graphics>
	</node>
	<node id="H3BRZ6" label="H3BRZ6">
		<att name="ProteinDescription" value="Estradiol 17-beta-dehydrogenase 2 (Fragment)" type="string"/>
		<att name="ACC" value="H3BRZ6" type="string"/>
		<att name="numPeptideSequencesInProteins" value="1" type="integer"/>
		<att name="conclusiveProtein" value="1" type="integer"/>
		<att name="numConnectedPeptideNodes" value="1" type="integer"/>
		<att name="UniprotKB" value="H3BRZ6" type="string"/>
		<att name="numProteins" value="1" type="integer"/>
		<att name="Classification2Case" value="6" type="string"/>
		<att name="GeneName" value="HSD17B2" type="string"/>
		<att name="containsPTMs" value="0" type="integer"/>
		<att name="conclusiveProteinNode" value="0" type="integer"/>
		<att name="isFiltered" value="0" type="integer"/>
		<att name="ID" value="H3BRZ6_HUMAN" type="string"/>
		<att name="numPsmsInProtein" value="5" type="integer"/>
		<att name="Species" value="[Homo sapiens]" type="string"/>
		<att name="isProtein" value="1" type="integer"/>
		<graphics type="ELLIPSE" h="30" w="70" width="4" outline="#000000" fill="#ffffff">
			<att name="NODE_TOOLTIP" value="&lt;html&gt;&lt;b&gt;Protein ACC(s):&lt;/b&gt;&lt;br&gt;H3BRZ6&lt;br&gt;&lt;b&gt;Protein name(s):&lt;/b&gt;&lt;br&gt; Estradiol 17-beta-dehydrogenase 2 (Fragment)&lt;br&gt;&lt;b&gt;Classification case(s):&lt;/b&gt;&lt;br&gt;&lt;b&gt;6&lt;/b&gt;: Not classified&lt;br&gt;&lt;b&gt;TAX:&lt;/b&gt; [Homo sapiens]&lt;br&gt;&lt;b&gt;Gene name:&lt;/b&gt; HSD17B2&lt;/html&gt;" type="string"/>
			<att name="NODE_NESTED_NETWORK_IMAGE_VISIBLE" value="true" type="string"/>
			<att name="NODE_BORDER_STROKE" value="SOLID" type="string"/>
			<att name="NODE_SELECTED" value="false" type="string"/>
			<att name="NODE_TRANSPARENCY" value="255" type="string"/>
			<att name="NODE_LABEL_WIDTH" value="200" type="string"/>
			<att name="NODE_LABEL" value="H3BRZ6" type="string"/>
			<att name="NODE_LABEL_FONT_SIZE" value="12" type="string"/>
			<att name="NODE_LABEL_TRANSPARENCY" value="255" type="string"/>
			<att name="NODE_LABEL_COLOR" value="#000000" type="string"/>
			<att name="NODE_VISIBLE" value="true" type="string"/>
			<att name="NODE_DEPTH" value="0.0" type="string"/>
			<att name="NODE_BORDER_TRANSPARENCY" value="255" type="string"/>
			<att name="NODE_LABEL_FONT_FACE" value="Dialog,plain,12" type="string"/>
			<att name="NODE_LABEL_TRANSPARENCY" value="255" type="string"/>
		</graphics>
	</node>
	<node id="Q58F05" label="Q58F05">
		<att name="ProteinDescription" value="NARG1 protein (Fragment)" type="string"/>
		<att name="ACC" value="Q58F05" type="string"/>
		<att name="numPeptideSequencesInProteins" value="3" type="integer"/>
		<att name="conclusiveProtein" value="0" type="integer"/>
		<att name="numConnectedPeptideNodes" value="3" type="integer"/>
		<att name="UniprotKB" value="Q58F05" type="string"/>
		<att name="numProteins" value="1" type="integer"/>
		<att name="Classification2Case" value="6" type="string"/>
		<att name="GeneName" value="NARG1" type="string"/>
		<att name="containsPTMs" value="0" type="integer"/>
		<att name="conclusiveProteinNode" value="0" type="integer"/>
		<att name="isFiltered" value="0" type="integer"/>
		<att name="ID" value="Q58F05_HUMAN" type="string"/>
		<att name="numPsmsInProtein" value="16" type="integer"/>
		<att name="Species" value="[Homo sapiens]" type="string"/>
		<att name="isProtein" value="1" type="integer"/>
		<graphics type="ELLIPSE" h="30" w="70" width="4" outline="#000000" fill="#ffffff">
			<att name="NODE_TOOLTIP" value="&lt;html&gt;&lt;b&gt;Protein ACC(s):&lt;/b&gt;&lt;br&gt;Q58F05&lt;br&gt;&lt;b&gt;Protein name(s):&lt;/b&gt;&lt;br&gt; NARG1 protein (Fragment)&lt;br&gt;&lt;b&gt;Classification case(s):&lt;/b&gt;&lt;br&gt;&lt;b&gt;6&lt;/b&gt;: Not classified&lt;br&gt;&lt;b&gt;TAX:&lt;/b&gt; [Homo sapiens]&lt;br&gt;&lt;b&gt;Gene name:&lt;/b&gt; NARG1&lt;/html&gt;" type="string"/>
			<att name="NODE_NESTED_NETWORK_IMAGE_VISIBLE" value="true" type="string"/>
			<att name="NODE_BORDER_STROKE" value="SOLID" type="string"/>
			<att name="NODE_SELECTED" value="false" type="string"/>
			<att name="NODE_TRANSPARENCY" value="255" type="string"/>
			<att name="NODE_LABEL_WIDTH" value="200" type="string"/>
			<att name="NODE_LABEL" value="Q58F05" type="string"/>
			<att name="NODE_LABEL_FONT_SIZE" value="12" type="string"/>
			<att name="NODE_LABEL_TRANSPARENCY" value="255" type="string"/>
			<att name="NODE_LABEL_COLOR" value="#000000" type="string"/>
			<att name="NODE_VISIBLE" value="true" type="string"/>
			<att name="NODE_DEPTH" value="0.0" type="string"/>
			<att name="NODE_BORDER_TRANSPARENCY" value="255" type="string"/>
			<att name="NODE_LABEL_FONT_FACE" value="Dialog,plain,12" type="string"/>
			<att name="NODE_LABEL_TRANSPARENCY" value="255" type="string"/>
		</graphics>
	</node>
	<node id="NALKWDKDNLQILR" label="NALKWDKDNLQILR">
		<att name="numMSRuns" value="2" type="integer"/>
		<att name="numReplicates" value="1" type="integer"/>
		<att name="PCQ_ID" value="NALKWDKDNLQILR" type="string"/>
		<att name="numConnectedProteinNodes" value="2" type="integer"/>
		<att name="numPeptideSequences" value="1" type="integer"/>
		<att name="PeptideSequences" value="NALKWDKDNLQILR" type="string"/>
		<att name="significant" value="0" type="integer"/>
		<att name="numProteins" value="4" type="integer"/>
		<att name="ionCount" value="0" type="integer"/>
		<att name="numPsms" value="3" type="integer"/>
		<att name="containsPTMs" value="0" type="integer"/>
		<att name="lightIons" value="0" type="integer"/>
		<att name="uniquePeptide" value="0" type="integer"/>
		<att name="isFiltered" value="0" type="integer"/>
		<att name="finalRatio" value="NaN" type="real"/>
		<att name="heavyIons" value="0" type="integer"/>
		<att name="uniquePeptideNode" value="0" type="integer"/>
		<att name="isProtein" value="0" type="integer"/>
		<graphics type="ROUNDRECT" h="30" w="70" width="4" outline="#000000" fill="#ffffff">
			<att name="NODE_TOOLTIP" value="&lt;html&gt;NALKWDKDNLQILR&lt;br&gt;1 Peptide sequences&lt;br&gt;3 PSMs&lt;br&gt;Shared by 2 protein Nodes&lt;br&gt;Shared by 4 proteins&lt;br&gt;Detected in 2 MS runs&lt;br&gt;Detected in 1 Replicates&lt;br&gt;Integrated peptide node ratio = N/A&lt;br&gt;Ion count ratio Rc = N/A = log2( () / () )&lt;br&gt;Individual peptides in the node:&lt;br&gt;NALKWDKDNLQILR, 3 PSMs, Shared by 4 proteins, Detected in 2 MS Runs, Detected in 1 replicates, Peptide with no PSM ratios = NaN&lt;br&gt;&lt;/html&gt;" type="string"/>
			<att name="NODE_NESTED_NETWORK_IMAGE_VISIBLE" value="true" type="string"/>
			<att name="NODE_BORDER_STROKE" value="SOLID" type="string"/>
			<att name="NODE_SELECTED" value="false" type="string"/>
			<att name="NODE_TRANSPARENCY" value="255" type="string"/>
			<att name="NODE_LABEL_WIDTH" value="200" type="string"/>
			<att name="NODE_LABEL" value="N/A" type="string"/>
			<att name="NODE_LABEL_FONT_SIZE" value="12" type="string"/>
			<att name="NODE_LABEL_TRANSPARENCY" value="255" type="string"/>
			<att name="NODE_LABEL_COLOR" value="#000000" type="string"/>
			<att name="NODE_VISIBLE" value="true" type="string"/>
			<att name="NODE_DEPTH" value="0.0" type="string"/>
			<att name="NODE_BORDER_TRANSPARENCY" value="255" type="string"/>
			<att name="NODE_LABEL_FONT_FACE" value="Dialog,plain,12" type="string"/>
			<att name="NODE_LABEL_TRANSPARENCY" value="255" type="string"/>
		</graphics>
	</node>
	<node id="RLPLNFLSGEK_YQLLQLRPAQR" label="RLPLNFLSGEK_YQLLQLRPAQR">
		<att name="numMSRuns" value="7" type="integer"/>
		<att name="numReplicates" value="3" type="integer"/>
		<att name="PCQ_ID" value="RLPLNFLSGEK_YQLLQLRPAQR" type="string"/>
		<att name="numConnectedProteinNodes" value="3" type="integer"/>
		<att name="numPeptideSequences" value="2" type="integer"/>
		<att name="PeptideSequences" value="RLPLNFLSGEK_YQLLQLRPAQR" type="string"/>
		<att name="significant" value="0" type="integer"/>
		<att name="Weight" value="167.969362849" type="real"/>
		<att name="Variance" value="0.005953466650337738" type="real"/>
		<att name="numProteins" value="5" type="integer"/>
		<att name="ionCount" value="0" type="integer"/>
		<att name="numPsms" value="13" type="integer"/>
		<att name="containsPTMs" value="0" type="integer"/>
		<att name="FDR" value="0.996759969352" type="real"/>
		<att name="lightIons" value="0" type="integer"/>
		<att name="uniquePeptide" value="0" type="integer"/>
		<att name="isFiltered" value="0" type="integer"/>
		<att name="finalRatio" value="-0.11643744653600005" type="real"/>
		<att name="heavyIons" value="0" type="integer"/>
		<att name="uniquePeptideNode" value="0" type="integer"/>
		<att name="isProtein" value="0" type="integer"/>
		<graphics type="ROUNDRECT" h="30" w="70" width="4" outline="#000000" fill="#ffffff">
			<att name="NODE_TOOLTIP" value="&lt;html&gt;RLPLNFLSGEK_YQLLQLRPAQR&lt;br&gt;2 Peptide sequences&lt;br&gt;13 PSMs&lt;br&gt;Shared by 3 protein Nodes&lt;br&gt;Shared by 5 proteins&lt;br&gt;Detected in 7 MS runs&lt;br&gt;Detected in 3 Replicates&lt;br&gt;Weight = 167.969&lt;br&gt;Variance = 0.006&lt;br&gt;Integrated peptide node ratio = -0.1&lt;br&gt;Ion count ratio Rc = N/A = log2( () / () )&lt;br&gt;FDR = 0.996759969352&lt;br&gt;Individual peptides in the node:&lt;br&gt;RLPLNFLSGEK, 8 PSMs, Shared by 5 proteins, Detected in 5 MS Runs, Detected in 3 replicates, Average of ratios = 0.18734064642130102&lt;br&gt;YQLLQLRPAQR, 5 PSMs, Shared by 5 proteins, Detected in 4 MS Runs, Detected in 2 replicates, Average of ratios = -0.275114052796777&lt;br&gt;&lt;/html&gt;" type="string"/>
			<att name="NODE_NESTED_NETWORK_IMAGE_VISIBLE" value="true" type="string"/>
			<att name="NODE_BORDER_STROKE" value="SOLID" type="string"/>
			<att name="NODE_SELECTED" value="false" type="string"/>
			<att name="NODE_TRANSPARENCY" value="255" type="string"/>
			<att name="NODE_LABEL_WIDTH" value="200" type="string"/>
			<att name="NODE_LABEL" value="-0.1" type="string"/>
			<att name="NODE_LABEL_FONT_SIZE" value="12" type="string"/>
			<att name="NODE_LABEL_TRANSPARENCY" value="255" type="string"/>
			<att name="NODE_LABEL_COLOR" value="#000000" type="string"/>
			<att name="NODE_VISIBLE" value="true" type="string"/>
			<att name="NODE_DEPTH" value="0.0" type="string"/>
			<att name="NODE_BORDER_TRANSPARENCY" value="255" type="string"/>
			<att name="NODE_LABEL_FONT_FACE" value="Dialog,plain,12" type="string"/>
			<att name="NODE_LABEL_TRANSPARENCY" value="255" type="string"/>
		</graphics>
	</node>
	<node id="A0A0B4J1W3 B2RBE5 Q9BXJ9" label="A0A0B4J1W3 B2RBE5 Q9BXJ9">
		<att name="ProteinDescription" value="N-alpha-acetyltransferase 15, NatA auxiliary subunit OS=Homo sapiens GN=NAA15 PE=1 SV=1  #### cDNA, FLJ95468, highly similar to Homo sapiens transcriptional coactivator tubedown-100 (TBDN100),transcript variant 1, mRNA OS=Homo sapiens PE=2 SV=1 " type="string"/>
		<att name="ACC" value="A0A0B4J1W3 B2RBE5 Q9BXJ9" type="string"/>
		<att name="numPeptideSequencesInProteins" value="5" type="integer"/>
		<att name="conclusiveProtein" value="0" type="integer"/>
		<att name="numConnectedPeptideNodes" value="5" type="integer"/>
		<att name="UniprotKB" value="A0A0B4J1W3 B2RBE5 Q9BXJ9" type="string"/>
		<att name="numProteins" value="3" type="integer"/>
		<att name="Classification2Case" value="6" type="string"/>
		<att name="GeneName" value="NAA15" type="string"/>
		<att name="containsPTMs" value="0" type="integer"/>
		<att name="conclusiveProteinNode" value="0" type="integer"/>
		<att name="isFiltered" value="0" type="integer"/>
		<att name="ID" value="A0A0B4J1W3_HUMAN B2RBE5_HUMAN NAA15_HUMAN" type="string"/>
		<att name="numPsmsInProtein" value="27" type="integer"/>
		<att name="Species" value="[Homo sapiens]" type="string"/>
		<att name="isProtein" value="1" type="integer"/>
		<graphics type="ELLIPSE" h="30" w="70" width="4" outline="#000000" fill="#ffffff">
			<att name="NODE_TOOLTIP" value="&lt;html&gt;&lt;b&gt;Protein ACC(s):&lt;/b&gt;&lt;br&gt;A0A0B4J1W3 B2RBE5 Q9BXJ9&lt;br&gt;&lt;b&gt;Protein name(s):&lt;/b&gt;&lt;br&gt; N-alpha-acetyltransferase 15, NatA auxiliary subunit OS=Homo sapiens GN=NAA15 PE=1 SV=1 &lt;br&gt;cDNA, FLJ95468, highly similar to Homo sapiens transcriptional coactivator tubedown-100 (TBDN100),transcript variant 1, mRNA OS=Homo sapiens PE=2 SV=1 &lt;br&gt;&lt;b&gt;Classification case(s):&lt;/b&gt;&lt;br&gt;&lt;b&gt;6&lt;/b&gt;: Not classified&lt;br&gt;&lt;b&gt;TAX:&lt;/b&gt; [Homo sapiens]&lt;br&gt;&lt;b&gt;Gene name:&lt;/b&gt; NAA15&lt;/html&gt;" type="string"/>
			<att name="NODE_NESTED_NETWORK_IMAGE_VISIBLE" value="true" type="string"/>
			<att name="NODE_BORDER_STROKE" value="SOLID" type="string"/>
			<att name="NODE_SELECTED" value="false" type="string"/>
			<att name="NODE_TRANSPARENCY" value="255" type="string"/>
			<att name="NODE_LABEL_WIDTH" value="200" type="string"/>
			<att name="NODE_LABEL" value="A0A0B4J1W3 B2RBE5 Q9BXJ9" type="string"/>
			<att name="NODE_LABEL_FONT_SIZE" value="12" type="string"/>
			<att name="NODE_LABEL_TRANSPARENCY" value="255" type="string"/>
			<att name="NODE_LABEL_COLOR" value="#000000" type="string"/>
			<att name="NODE_VISIBLE" value="true" type="string"/>
			<att name="NODE_DEPTH" value="0.0" type="string"/>
			<att name="NODE_BORDER_TRANSPARENCY" value="255" type="string"/>
			<att name="NODE_LABEL_FONT_FACE" value="Dialog,plain,12" type="string"/>
			<att name="NODE_LABEL_TRANSPARENCY" value="255" type="string"/>
		</graphics>
	</node>
	<node id="AFAIDSSHPWLHECMIR_KDDDDEEIGGPKEELIPEK" label="AFAIDSSHPWLHECMIR_KDDDDEEIGGPKEELIPEK">
		<att name="numMSRuns" value="6" type="integer"/>
		<att name="numReplicates" value="4" type="integer"/>
		<att name="PCQ_ID" value="AFAIDSSHPWLHECMIR_KDDDDEEIGGPKEELIPEK" type="string"/>
		<att name="numConnectedProteinNodes" value="2" type="integer"/>
		<att name="numPeptideSequences" value="2" type="integer"/>
		<att name="PeptideSequences" value="AFAIDSSHPWLHECMIR_KDDDDEEIGGPKEELIPEK" type="string"/>
		<att name="significant" value="0" type="integer"/>
		<att name="Weight" value="93.4904866442" type="real"/>
		<att name="Variance" value="0.010696275481009472" type="real"/>
		<att name="numProteins" value="4" type="integer"/>
		<att name="ionCount" value="0" type="integer"/>
		<att name="numPsms" value="11" type="integer"/>
		<att name="containsPTMs" value="0" type="integer"/>
		<att name="FDR" value="0.978764519897" type="real"/>
		<att name="lightIons" value="0" type="integer"/>
		<att name="uniquePeptide" value="0" type="integer"/>
		<att name="isFiltered" value="0" type="integer"/>
		<att name="finalRatio" value="-0.21246610949899994" type="real"/>
		<att name="heavyIons" value="0" type="integer"/>
		<att name="uniquePeptideNode" value="0" type="integer"/>
		<att name="isProtein" value="0" type="integer"/>
		<graphics type="ROUNDRECT" h="30" w="70" width="4" outline="#000000" fill="#ffffff">
			<att name="NODE_TOOLTIP" value="&lt;html&gt;AFAIDSSHPWLHECMIR_KDDDDEEIGGPKEELIPEK&lt;br&gt;2 Peptide sequences&lt;br&gt;11 PSMs&lt;br&gt;Shared by 2 protein Nodes&lt;br&gt;Shared by 4 proteins&lt;br&gt;Detected in 6 MS runs&lt;br&gt;Detected in 4 Replicates&lt;br&gt;Weight = 93.49&lt;br&gt;Variance = 0.011&lt;br&gt;Integrated peptide node ratio = -0.2&lt;br&gt;Ion count ratio Rc = N/A = log2( () / () )&lt;br&gt;FDR = 0.978764519897&lt;br&gt;Individual peptides in the node:&lt;br&gt;AFAIDSSHPWLHECMIR, 10 PSMs, Shared by 4 proteins, Detected in 5 MS Runs, Detected in 3 replicates, Average of ratios = -0.31857586347909417&lt;br&gt;KDDDDEEIGGPKEELIPEK, 1 PSMs, Shared by 4 proteins, Detected in 1 MS Runs, Detected in 1 replicates, Peptide with no PSM ratios = NaN&lt;br&gt;&lt;/html&gt;" type="string"/>
			<att name="NODE_NESTED_NETWORK_IMAGE_VISIBLE" value="true" type="string"/>
			<att name="NODE_BORDER_STROKE" value="SOLID" type="string"/>
			<att name="NODE_SELECTED" value="false" type="string"/>
			<att name="NODE_TRANSPARENCY" value="255" type="string"/>
			<att name="NODE_LABEL_WIDTH" value="200" type="string"/>
			<att name="NODE_LABEL" value="-0.2" type="string"/>
			<att name="NODE_LABEL_FONT_SIZE" value="12" type="string"/>
			<att name="NODE_LABEL_TRANSPARENCY" value="255" type="string"/>
			<att name="NODE_LABEL_COLOR" value="#000000" type="string"/>
			<att name="NODE_VISIBLE" value="true" type="string"/>
			<att name="NODE_DEPTH" value="0.0" type="string"/>
			<att name="NODE_BORDER_TRANSPARENCY" value="255" type="string"/>
			<att name="NODE_LABEL_FONT_FACE" value="Dialog,plain,12" type="string"/>
			<att name="NODE_LABEL_TRANSPARENCY" value="255" type="string"/>
		</graphics>
	</node>
	<node id="B4E2T6" label="B4E2T6">
		<att name="ProteinDescription" value="cDNA FLJ58231, highly similar to NMDA receptor-regulated protein 1" type="string"/>
		<att name="ACC" value="B4E2T6" type="string"/>
		<att name="numPeptideSequencesInProteins" value="4" type="integer"/>
		<att name="conclusiveProtein" value="0" type="integer"/>
		<att name="numConnectedPeptideNodes" value="4" type="integer"/>
		<att name="UniprotKB" value="B4E2T6" type="string"/>
		<att name="numProteins" value="1" type="integer"/>
		<att name="Classification2Case" value="6" type="string"/>
		<att name="containsPTMs" value="0" type="integer"/>
		<att name="conclusiveProteinNode" value="0" type="integer"/>
		<att name="isFiltered" value="0" type="integer"/>
		<att name="ID" value="B4E2T6_HUMAN" type="string"/>
		<att name="numPsmsInProtein" value="24" type="integer"/>
		<att name="Species" value="[Homo sapiens]" type="string"/>
		<att name="isProtein" value="1" type="integer"/>
		<graphics type="ELLIPSE" h="30" w="70" width="4" outline="#000000" fill="#ffffff">
			<att name="NODE_TOOLTIP" value="&lt;html&gt;&lt;b&gt;Protein ACC(s):&lt;/b&gt;&lt;br&gt;B4E2T6&lt;br&gt;&lt;b&gt;Protein name(s):&lt;/b&gt;&lt;br&gt; cDNA FLJ58231, highly similar to NMDA receptor-regulated protein 1&lt;br&gt;&lt;b&gt;Classification case(s):&lt;/b&gt;&lt;br&gt;&lt;b&gt;6&lt;/b&gt;: Not classified&lt;br&gt;&lt;b&gt;TAX:&lt;/b&gt; [Homo sapiens]&lt;br&gt;&lt;b&gt;Gene name:&lt;/b&gt; &lt;/html&gt;" type="string"/>
			<att name="NODE_NESTED_NETWORK_IMAGE_VISIBLE" value="true" type="string"/>
			<att name="NODE_BORDER_STROKE" value="SOLID" type="string"/>
			<att name="NODE_SELECTED" value="false" type="string"/>
			<att name="NODE_TRANSPARENCY" value="255" type="string"/>
			<att name="NODE_LABEL_WIDTH" value="200" type="string"/>
			<att name="NODE_LABEL" value="B4E2T6" type="string"/>
			<att name="NODE_LABEL_FONT_SIZE" value="12" type="string"/>
			<att name="NODE_LABEL_TRANSPARENCY" value="255" type="string"/>
			<att name="NODE_LABEL_COLOR" value="#000000" type="string"/>
			<att name="NODE_VISIBLE" value="true" type="string"/>
			<att name="NODE_DEPTH" value="0.0" type="string"/>
			<att name="NODE_BORDER_TRANSPARENCY" value="255" type="string"/>
			<att name="NODE_LABEL_FONT_FACE" value="Dialog,plain,12" type="string"/>
			<att name="NODE_LABEL_TRANSPARENCY" value="255" type="string"/>
		</graphics>
	</node>
	<node id="LFCIPVHGIR" label="LFCIPVHGIR">
		<att name="numMSRuns" value="3" type="integer"/>
		<att name="numReplicates" value="1" type="integer"/>
		<att name="PCQ_ID" value="LFCIPVHGIR" type="string"/>
		<att name="numConnectedProteinNodes" value="1" type="integer"/>
		<att name="numPeptideSequences" value="1" type="integer"/>
		<att name="PeptideSequences" value="LFCIPVHGIR" type="string"/>
		<att name="significant" value="0" type="integer"/>
		<att name="Weight" value="43.738340704" type="real"/>
		<att name="Variance" value="0.022863235868217265" type="real"/>
		<att name="numProteins" value="3" type="integer"/>
		<att name="ionCount" value="0" type="integer"/>
		<att name="numPsms" value="5" type="integer"/>
		<att name="containsPTMs" value="0" type="integer"/>
		<att name="FDR" value="0.996254463439" type="real"/>
		<att name="lightIons" value="0" type="integer"/>
		<att name="uniquePeptide" value="0" type="integer"/>
		<att name="isFiltered" value="0" type="integer"/>
		<att name="finalRatio" value="-0.13008122841499994" type="real"/>
		<att name="heavyIons" value="0" type="integer"/>
		<att name="uniquePeptideNode" value="1" type="integer"/>
		<att name="isProtein" value="0" type="integer"/>
		<graphics type="ROUNDRECT" h="30" w="70" width="4" outline="#000000" fill="#ffffff">
			<att name="NODE_TOOLTIP" value="&lt;html&gt;LFCIPVHGIR&lt;br&gt;1 Peptide sequences&lt;br&gt;5 PSMs&lt;br&gt;Shared by 1 protein Nodes&lt;br&gt;Shared by 3 proteins&lt;br&gt;Detected in 3 MS runs&lt;br&gt;Detected in 1 Replicates&lt;br&gt;Weight = 43.738&lt;br&gt;Variance = 0.023&lt;br&gt;Integrated peptide node ratio = -0.1&lt;br&gt;Ion count ratio Rc = N/A = log2( () / () )&lt;br&gt;FDR = 0.996254463439&lt;br&gt;Individual peptides in the node:&lt;br&gt;LFCIPVHGIR, 5 PSMs, Shared by 3 proteins, Detected in 3 MS Runs, Detected in 1 replicates, Average of ratios = -0.18157768827790152&lt;br&gt;&lt;/html&gt;" type="string"/>
			<att name="NODE_NESTED_NETWORK_IMAGE_VISIBLE" value="true" type="string"/>
			<att name="NODE_BORDER_STROKE" value="SOLID" type="string"/>
			<att name="NODE_SELECTED" value="false" type="string"/>
			<att name="NODE_TRANSPARENCY" value="255" type="string"/>
			<att name="NODE_LABEL_WIDTH" value="200" type="string"/>
			<att name="NODE_LABEL" value="-0.1" type="string"/>
			<att name="NODE_LABEL_FONT_SIZE" value="12" type="string"/>
			<att name="NODE_LABEL_TRANSPARENCY" value="255" type="string"/>
			<att name="NODE_LABEL_COLOR" value="#000000" type="string"/>
			<att name="NODE_VISIBLE" value="true" type="string"/>
			<att name="NODE_DEPTH" value="0.0" type="string"/>
			<att name="NODE_BORDER_TRANSPARENCY" value="255" type="string"/>
			<att name="NODE_LABEL_FONT_FACE" value="Dialog,plain,12" type="string"/>
			<att name="NODE_LABEL_TRANSPARENCY" value="255" type="string"/>
		</graphics>
	</node>
	<node id="A0A024R830 H0YBL1 P29218" label="A0A024R830 H0YBL1 P29218">
		<att name="ProteinDescription" value="Inositol(Myo)-1(Or 4)-monophosphatase 1, isoform CRA_a OS=Homo sapiens GN=IMPA1 PE=4 SV=1  #### Inositol monophosphatase 1 (Fragment) OS=Homo sapiens GN=IMPA1 PE=1 SV=1  #### Inositol monophosphatase 1 OS=Homo sapiens GN=IMPA1 PE=1 SV=1 " type="string"/>
		<att name="ACC" value="A0A024R830 H0YBL1 P29218" type="string"/>
		<att name="numPeptideSequencesInProteins" value="2" type="integer"/>
		<att name="conclusiveProtein" value="0" type="integer"/>
		<att name="numConnectedPeptideNodes" value="2" type="integer"/>
		<att name="UniprotKB" value="A0A024R830 H0YBL1 P29218" type="string"/>
		<att name="numProteins" value="3" type="integer"/>
		<att name="Classification2Case" value="6" type="string"/>
		<att name="GeneName" value="IMPA1" type="string"/>
		<att name="containsPTMs" value="0" type="integer"/>
		<att name="conclusiveProteinNode" value="1" type="integer"/>
		<att name="isFiltered" value="0" type="integer"/>
		<att name="ID" value="A0A024R830_HUMAN H0YBL1_HUMAN IMPA1_HUMAN" type="string"/>
		<att name="numPsmsInProtein" value="6" type="integer"/>
		<att name="Species" value="[Homo sapiens]" type="string"/>
		<att name="isProtein" value="1" type="integer"/>
		<graphics type="ELLIPSE" h="30" w="70" width="4" outline="#000000" fill="#ffffff">
			<att name="NODE_TOOLTIP" value="&lt;html&gt;&lt;b&gt;Protein ACC(s):&lt;/b&gt;&lt;br&gt;A0A024R830 H0YBL1 P29218&lt;br&gt;&lt;b&gt;Protein name(s):&lt;/b&gt;&lt;br&gt; Inositol(Myo)-1(Or 4)-monophosphatase 1, isoform CRA_a OS=Homo sapiens GN=IMPA1 PE=4 SV=1 &lt;br&gt;Inositol monophosphatase 1 (Fragment) OS=Homo sapiens GN=IMPA1 PE=1 SV=1 &lt;br&gt;Inositol monophosphatase 1 OS=Homo sapiens GN=IMPA1 PE=1 SV=1 &lt;br&gt;&lt;b&gt;Classification case(s):&lt;/b&gt;&lt;br&gt;&lt;b&gt;6&lt;/b&gt;: Not classified&lt;br&gt;&lt;b&gt;TAX:&lt;/b&gt; [Homo sapiens]&lt;br&gt;&lt;b&gt;Gene name:&lt;/b&gt; IMPA1&lt;/html&gt;" type="string"/>
			<att name="NODE_NESTED_NETWORK_IMAGE_VISIBLE" value="true" type="string"/>
			<att name="NODE_BORDER_STROKE" value="SOLID" type="string"/>
			<att name="NODE_SELECTED" value="false" type="string"/>
			<att name="NODE_TRANSPARENCY" value="255" type="string"/>
			<att name="NODE_LABEL_WIDTH" value="200" type="string"/>
			<att name="NODE_LABEL" value="A0A024R830 H0YBL1 P29218" type="string"/>
			<att name="NODE_LABEL_FONT_SIZE" value="12" type="string"/>
			<att name="NODE_LABEL_TRANSPARENCY" value="255" type="string"/>
			<att name="NODE_LABEL_COLOR" value="#000000" type="string"/>
			<att name="NODE_VISIBLE" value="true" type="string"/>
			<att name="NODE_DEPTH" value="0.0" type="string"/>
			<att name="NODE_BORDER_TRANSPARENCY" value="255" type="string"/>
			<att name="NODE_LABEL_FONT_FACE" value="Dialog,plain,12" type="string"/>
			<att name="NODE_LABEL_TRANSPARENCY" value="255" type="string"/>
		</graphics>
	</node>
	<node id="EKYPSHSFIGEESVAAGEK" label="EKYPSHSFIGEESVAAGEK">
		<att name="numMSRuns" value="1" type="integer"/>
		<att name="numReplicates" value="1" type="integer"/>
		<att name="PCQ_ID" value="EKYPSHSFIGEESVAAGEK" type="string"/>
		<att name="numConnectedProteinNodes" value="2" type="integer"/>
		<att name="numPeptideSequences" value="1" type="integer"/>
		<att name="PeptideSequences" value="EKYPSHSFIGEESVAAGEK" type="string"/>
		<att name="significant" value="0" type="integer"/>
		<att name="numProteins" value="9" type="integer"/>
		<att name="ionCount" value="0" type="integer"/>
		<att name="numPsms" value="1" type="integer"/>
		<att name="containsPTMs" value="0" type="integer"/>
		<att name="lightIons" value="0" type="integer"/>
		<att name="uniquePeptide" value="0" type="integer"/>
		<att name="isFiltered" value="0" type="integer"/>
		<att name="finalRatio" value="NaN" type="real"/>
		<att name="heavyIons" value="0" type="integer"/>
		<att name="uniquePeptideNode" value="0" type="integer"/>
		<att name="isProtein" value="0" type="integer"/>
		<graphics type="ROUNDRECT" h="30" w="70" width="4" outline="#000000" fill="#ffffff">
			<att name="NODE_TOOLTIP" value="&lt;html&gt;EKYPSHSFIGEESVAAGEK&lt;br&gt;1 Peptide sequences&lt;br&gt;1 PSMs&lt;br&gt;Shared by 2 protein Nodes&lt;br&gt;Shared by 9 proteins&lt;br&gt;Detected in 1 MS runs&lt;br&gt;Detected in 1 Replicates&lt;br&gt;Integrated peptide node ratio = N/A&lt;br&gt;Ion count ratio Rc = N/A = log2( () / () )&lt;br&gt;Individual peptides in the node:&lt;br&gt;EKYPSHSFIGEESVAAGEK, 1 PSMs, Shared by 9 proteins, Detected in 1 MS Runs, Detected in 1 replicates, Peptide with no PSM ratios = NaN&lt;br&gt;&lt;/html&gt;" type="string"/>
			<att name="NODE_NESTED_NETWORK_IMAGE_VISIBLE" value="true" type="string"/>
			<att name="NODE_BORDER_STROKE" value="SOLID" type="string"/>
			<att name="NODE_SELECTED" value="false" type="string"/>
			<att name="NODE_TRANSPARENCY" value="255" type="string"/>
			<att name="NODE_LABEL_WIDTH" value="200" type="string"/>
			<att name="NODE_LABEL" value="N/A" type="string"/>
			<att name="NODE_LABEL_FONT_SIZE" value="12" type="string"/>
			<att name="NODE_LABEL_TRANSPARENCY" value="255" type="string"/>
			<att name="NODE_LABEL_COLOR" value="#000000" type="string"/>
			<att name="NODE_VISIBLE" value="true" type="string"/>
			<att name="NODE_DEPTH" value="0.0" type="string"/>
			<att name="NODE_BORDER_TRANSPARENCY" value="255" type="string"/>
			<att name="NODE_LABEL_FONT_FACE" value="Dialog,plain,12" type="string"/>
			<att name="NODE_LABEL_TRANSPARENCY" value="255" type="string"/>
		</graphics>
	</node>
	<node id="E5RG94 E5RGY4 E5RHE9 E5RI82 E5RIF4 E5RIP7" label="E5RG94 E5RGY4 E5RHE9 E5RI82 E5RIF4 E5RIP7">
		<att name="ProteinDescription" value="Inositol monophosphatase 1 OS=Homo sapiens GN=IMPA1 PE=1 SV=1  #### Inositol monophosphatase 1 (Fragment) OS=Homo sapiens GN=IMPA1 PE=1 SV=1  #### Inositol monophosphatase 1 (Fragment) OS=Homo sapiens GN=IMPA1 PE=1 SV=7 " type="string"/>
		<att name="ACC" value="E5RG94 E5RGY4 E5RHE9 E5RI82 E5RIF4 E5RIP7" type="string"/>
		<att name="numPeptideSequencesInProteins" value="1" type="integer"/>
		<att name="conclusiveProtein" value="1" type="integer"/>
		<att name="numConnectedPeptideNodes" value="1" type="integer"/>
		<att name="UniprotKB" value="E5RG94 E5RGY4 E5RHE9 E5RI82 E5RIF4 E5RIP7" type="string"/>
		<att name="numProteins" value="6" type="integer"/>
		<att name="Classification2Case" value="6" type="string"/>
		<att name="containsPTMs" value="0" type="integer"/>
		<att name="conclusiveProteinNode" value="0" type="integer"/>
		<att name="isFiltered" value="0" type="integer"/>
		<att name="ID" value="E5RG94 E5RGY4 E5RHE9 E5RI82 E5RIF4 E5RIP7" type="string"/>
		<att name="numPsmsInProtein" value="1" type="integer"/>
		<att name="Species" value="[Homo sapiens]" type="string"/>
		<att name="isProtein" value="1" type="integer"/>
		<graphics type="ELLIPSE" h="30" w="70" width="4" outline="#000000" fill="#ffffff">
			<att name="NODE_TOOLTIP" value="&lt;html&gt;&lt;b&gt;Protein ACC(s):&lt;/b&gt;&lt;br&gt;E5RG94 E5RGY4 E5RHE9 E5RI82 E5RIF4 E5RIP7&lt;br&gt;&lt;b&gt;Protein name(s):&lt;/b&gt;&lt;br&gt; Inositol monophosphatase 1 OS=Homo sapiens GN=IMPA1 PE=1 SV=1 &lt;br&gt;Inositol monophosphatase 1 (Fragment) OS=Homo sapiens GN=IMPA1 PE=1 SV=1 &lt;br&gt;Inositol monophosphatase 1 (Fragment) OS=Homo sapiens GN=IMPA1 PE=1 SV=7 &lt;br&gt;&lt;b&gt;Classification case(s):&lt;/b&gt;&lt;br&gt;&lt;b&gt;6&lt;/b&gt;: Not classified&lt;br&gt;&lt;b&gt;TAX:&lt;/b&gt; [Homo sapiens]&lt;br&gt;&lt;b&gt;Gene name:&lt;/b&gt; &lt;/html&gt;" type="string"/>
			<att name="NODE_NESTED_NETWORK_IMAGE_VISIBLE" value="true" type="string"/>
			<att name="NODE_BORDER_STROKE" value="SOLID" type="string"/>
			<att name="NODE_SELECTED" value="false" type="string"/>
			<att name="NODE_TRANSPARENCY" value="255" type="string"/>
			<att name="NODE_LABEL_WIDTH" value="200" type="string"/>
			<att name="NODE_LABEL" value="E5RG94 E5RGY4 E5RHE9 E5RI82 E5RIF4 E5RIP7" type="string"/>
			<att name="NODE_LABEL_FONT_SIZE" value="12" type="string"/>
			<att name="NODE_LABEL_TRANSPARENCY" value="255" type="string"/>
			<att name="NODE_LABEL_COLOR" value="#000000" type="string"/>
			<att name="NODE_VISIBLE" value="true" type="string"/>
			<att name="NODE_DEPTH" value="0.0" type="string"/>
			<att name="NODE_BORDER_TRANSPARENCY" value="255" type="string"/>
			<att name="NODE_LABEL_FONT_FACE" value="Dialog,plain,12" type="string"/>
			<att name="NODE_LABEL_TRANSPARENCY" value="255" type="string"/>
		</graphics>
	</node>
	<node id="B7Z7M2" label="B7Z7M2">
		<att name="ProteinDescription" value="cDNA FLJ51564, highly similar to Pregnancy zone protein OS=Homo sapiens PE=2 SV=1 " type="string"/>
		<att name="ACC" value="B7Z7M2" type="string"/>
		<att name="numPeptideSequencesInProteins" value="1" type="integer"/>
		<att name="conclusiveProtein" value="1" type="integer"/>
		<att name="numConnectedPeptideNodes" value="1" type="integer"/>
		<att name="UniprotKB" value="B7Z7M2" type="string"/>
		<att name="numProteins" value="1" type="integer"/>
		<att name="Classification2Case" value="6" type="string"/>
		<att name="containsPTMs" value="0" type="integer"/>
		<att name="conclusiveProteinNode" value="0" type="integer"/>
		<att name="isFiltered" value="0" type="integer"/>
		<att name="ID" value="B7Z7M2" type="string"/>
		<att name="numPsmsInProtein" value="1" type="integer"/>
		<att name="Species" value="[Homo sapiens]" type="string"/>
		<att name="isProtein" value="1" type="integer"/>
		<graphics type="ELLIPSE" h="30" w="70" width="4" outline="#000000" fill="#ffffff">
			<att name="NODE_TOOLTIP" value="&lt;html&gt;&lt;b&gt;Protein ACC(s):&lt;/b&gt;&lt;br&gt;B7Z7M2&lt;br&gt;&lt;b&gt;Protein name(s):&lt;/b&gt;&lt;br&gt; cDNA FLJ51564, highly similar to Pregnancy zone protein OS=Homo sapiens PE=2 SV=1 &lt;br&gt;&lt;b&gt;Classification case(s):&lt;/b&gt;&lt;br&gt;&lt;b&gt;6&lt;/b&gt;: Not classified&lt;br&gt;&lt;b&gt;TAX:&lt;/b&gt; [Homo sapiens]&lt;br&gt;&lt;b&gt;Gene name:&lt;/b&gt; &lt;/html&gt;" type="string"/>
			<att name="NODE_NESTED_NETWORK_IMAGE_VISIBLE" value="true" type="string"/>
			<att name="NODE_BORDER_STROKE" value="SOLID" type="string"/>
			<att name="NODE_SELECTED" value="false" type="string"/>
			<att name="NODE_TRANSPARENCY" value="255" type="string"/>
			<att name="NODE_LABEL_WIDTH" value="200" type="string"/>
			<att name="NODE_LABEL" value="B7Z7M2" type="string"/>
			<att name="NODE_LABEL_FONT_SIZE" value="12" type="string"/>
			<att name="NODE_LABEL_TRANSPARENCY" value="255" type="string"/>
			<att name="NODE_LABEL_COLOR" value="#000000" type="string"/>
			<att name="NODE_VISIBLE" value="true" type="string"/>
			<att name="NODE_DEPTH" value="0.0" type="string"/>
			<att name="NODE_BORDER_TRANSPARENCY" value="255" type="string"/>
			<att name="NODE_LABEL_FONT_FACE" value="Dialog,plain,12" type="string"/>
			<att name="NODE_LABEL_TRANSPARENCY" value="255" type="string"/>
		</graphics>
	</node>
	<node id="ATVLNYLPK" label="ATVLNYLPK">
		<att name="numMSRuns" value="1" type="integer"/>
		<att name="numReplicates" value="1" type="integer"/>
		<att name="PCQ_ID" value="ATVLNYLPK" type="string"/>
		<att name="numConnectedProteinNodes" value="2" type="integer"/>
		<att name="numPeptideSequences" value="1" type="integer"/>
		<att name="PeptideSequences" value="ATVLNYLPK" type="string"/>
		<att name="significant" value="0" type="integer"/>
		<att name="numProteins" value="4" type="integer"/>
		<att name="ionCount" value="0" type="integer"/>
		<att name="numPsms" value="1" type="integer"/>
		<att name="containsPTMs" value="0" type="integer"/>
		<att name="lightIons" value="0" type="integer"/>
		<att name="uniquePeptide" value="0" type="integer"/>
		<att name="isFiltered" value="0" type="integer"/>
		<att name="finalRatio" value="NaN" type="real"/>
		<att name="heavyIons" value="0" type="integer"/>
		<att name="uniquePeptideNode" value="0" type="integer"/>
		<att name="isProtein" value="0" type="integer"/>
		<graphics type="ROUNDRECT" h="30" w="70" width="4" outline="#000000" fill="#ffffff">
			<att name="NODE_TOOLTIP" value="&lt;html&gt;ATVLNYLPK&lt;br&gt;1 Peptide sequences&lt;br&gt;1 PSMs&lt;br&gt;Shared by 2 protein Nodes&lt;br&gt;Shared by 4 proteins&lt;br&gt;Detected in 1 MS runs&lt;br&gt;Detected in 1 Replicates&lt;br&gt;Integrated peptide node ratio = N/A&lt;br&gt;Ion count ratio Rc = N/A = log2( () / () )&lt;br&gt;Individual peptides in the node:&lt;br&gt;ATVLNYLPK, 1 PSMs, Shared by 4 proteins, Detected in 1 MS Runs, Detected in 1 replicates, Peptide with no PSM ratios = NaN&lt;br&gt;&lt;/html&gt;" type="string"/>
			<att name="NODE_NESTED_NETWORK_IMAGE_VISIBLE" value="true" type="string"/>
			<att name="NODE_BORDER_STROKE" value="SOLID" type="string"/>
			<att name="NODE_SELECTED" value="false" type="string"/>
			<att name="NODE_TRANSPARENCY" value="255" type="string"/>
			<att name="NODE_LABEL_WIDTH" value="200" type="string"/>
			<att name="NODE_LABEL" value="N/A" type="string"/>
			<att name="NODE_LABEL_FONT_SIZE" value="12" type="string"/>
			<att name="NODE_LABEL_TRANSPARENCY" value="255" type="string"/>
			<att name="NODE_LABEL_COLOR" value="#000000" type="string"/>
			<att name="NODE_VISIBLE" value="true" type="string"/>
			<att name="NODE_DEPTH" value="0.0" type="string"/>
			<att name="NODE_BORDER_TRANSPARENCY" value="255" type="string"/>
			<att name="NODE_LABEL_FONT_FACE" value="Dialog,plain,12" type="string"/>
			<att name="NODE_LABEL_TRANSPARENCY" value="255" type="string"/>
		</graphics>
	</node>
	<node id="B2R950 P01023 P20742" label="B2R950 P01023 P20742">
		<att name="ProteinDescription" value="cDNA, FLJ94213, highly similar to Homo sapiens pregnancy-zone protein (PZP), mRNA OS=Homo sapiens PE=2 SV=1  #### Alpha-2-macroglobulin OS=Homo sapiens GN=A2M PE=1 SV=3  #### Pregnancy zone protein OS=Homo sapiens GN=PZP PE=1 SV=4 " type="string"/>
		<att name="ACC" value="B2R950 P01023 P20742" type="string"/>
		<att name="numPeptideSequencesInProteins" value="2" type="integer"/>
		<att name="conclusiveProtein" value="0" type="integer"/>
		<att name="numConnectedPeptideNodes" value="2" type="integer"/>
		<att name="UniprotKB" value="B2R950 P01023 P20742" type="string"/>
		<att name="numProteins" value="3" type="integer"/>
		<att name="Classification2Case" value="6" type="string"/>
		<att name="GeneName" value="A2M,PZP" type="string"/>
		<att name="containsPTMs" value="0" type="integer"/>
		<att name="conclusiveProteinNode" value="1" type="integer"/>
		<att name="isFiltered" value="0" type="integer"/>
		<att name="ID" value="B2R950_HUMAN A2MG_HUMAN PZP_HUMAN" type="string"/>
		<att name="numPsmsInProtein" value="6" type="integer"/>
		<att name="Species" value="[Homo sapiens]" type="string"/>
		<att name="isProtein" value="1" type="integer"/>
		<graphics type="ELLIPSE" h="30" w="70" width="4" outline="#000000" fill="#ffffff">
			<att name="NODE_TOOLTIP" value="&lt;html&gt;&lt;b&gt;Protein ACC(s):&lt;/b&gt;&lt;br&gt;B2R950 P01023 P20742&lt;br&gt;&lt;b&gt;Protein name(s):&lt;/b&gt;&lt;br&gt; cDNA, FLJ94213, highly similar to Homo sapiens pregnancy-zone protein (PZP), mRNA OS=Homo sapiens PE=2 SV=1 &lt;br&gt;Alpha-2-macroglobulin OS=Homo sapiens GN=A2M PE=1 SV=3 &lt;br&gt;Pregnancy zone protein OS=Homo sapiens GN=PZP PE=1 SV=4 &lt;br&gt;&lt;b&gt;Classification case(s):&lt;/b&gt;&lt;br&gt;&lt;b&gt;6&lt;/b&gt;: Not classified&lt;br&gt;&lt;b&gt;TAX:&lt;/b&gt; [Homo sapiens]&lt;br&gt;&lt;b&gt;Gene name:&lt;/b&gt; A2M,PZP&lt;/html&gt;" type="string"/>
			<att name="NODE_NESTED_NETWORK_IMAGE_VISIBLE" value="true" type="string"/>
			<att name="NODE_BORDER_STROKE" value="SOLID" type="string"/>
			<att name="NODE_SELECTED" value="false" type="string"/>
			<att name="NODE_TRANSPARENCY" value="255" type="string"/>
			<att name="NODE_LABEL_WIDTH" value="200" type="string"/>
			<att name="NODE_LABEL" value="B2R950 P01023 P20742" type="string"/>
			<att name="NODE_LABEL_FONT_SIZE" value="12" type="string"/>
			<att name="NODE_LABEL_TRANSPARENCY" value="255" type="string"/>
			<att name="NODE_LABEL_COLOR" value="#000000" type="string"/>
			<att name="NODE_VISIBLE" value="true" type="string"/>
			<att name="NODE_DEPTH" value="0.0" type="string"/>
			<att name="NODE_BORDER_TRANSPARENCY" value="255" type="string"/>
			<att name="NODE_LABEL_FONT_FACE" value="Dialog,plain,12" type="string"/>
			<att name="NODE_LABEL_TRANSPARENCY" value="255" type="string"/>
		</graphics>
	</node>
	<node id="MVSGFIPLKPTVK" label="MVSGFIPLKPTVK">
		<att name="numMSRuns" value="5" type="integer"/>
		<att name="numReplicates" value="2" type="integer"/>
		<att name="PCQ_ID" value="MVSGFIPLKPTVK" type="string"/>
		<att name="numConnectedProteinNodes" value="1" type="integer"/>
		<att name="numPeptideSequences" value="1" type="integer"/>
		<att name="PeptideSequences" value="MVSGFIPLKPTVK" type="string"/>
		<att name="significant" value="0" type="integer"/>
		<att name="numProteins" value="3" type="integer"/>
		<att name="ionCount" value="0" type="integer"/>
		<att name="numPsms" value="5" type="integer"/>
		<att name="containsPTMs" value="0" type="integer"/>
		<att name="lightIons" value="0" type="integer"/>
		<att name="uniquePeptide" value="0" type="integer"/>
		<att name="isFiltered" value="0" type="integer"/>
		<att name="finalRatio" value="NaN" type="real"/>
		<att name="heavyIons" value="0" type="integer"/>
		<att name="uniquePeptideNode" value="1" type="integer"/>
		<att name="isProtein" value="0" type="integer"/>
		<graphics type="ROUNDRECT" h="30" w="70" width="4" outline="#000000" fill="#ffffff">
			<att name="NODE_TOOLTIP" value="&lt;html&gt;MVSGFIPLKPTVK&lt;br&gt;1 Peptide sequences&lt;br&gt;5 PSMs&lt;br&gt;Shared by 1 protein Nodes&lt;br&gt;Shared by 3 proteins&lt;br&gt;Detected in 5 MS runs&lt;br&gt;Detected in 2 Replicates&lt;br&gt;Integrated peptide node ratio = N/A&lt;br&gt;Ion count ratio Rc = N/A = log2( () / () )&lt;br&gt;Individual peptides in the node:&lt;br&gt;MVSGFIPLKPTVK, 5 PSMs, Shared by 3 proteins, Detected in 5 MS Runs, Detected in 2 replicates, Peptide with no PSM ratios = NaN&lt;br&gt;&lt;/html&gt;" type="string"/>
			<att name="NODE_NESTED_NETWORK_IMAGE_VISIBLE" value="true" type="string"/>
			<att name="NODE_BORDER_STROKE" value="SOLID" type="string"/>
			<att name="NODE_SELECTED" value="false" type="string"/>
			<att name="NODE_TRANSPARENCY" value="255" type="string"/>
			<att name="NODE_LABEL_WIDTH" value="200" type="string"/>
			<att name="NODE_LABEL" value="N/A" type="string"/>
			<att name="NODE_LABEL_FONT_SIZE" value="12" type="string"/>
			<att name="NODE_LABEL_TRANSPARENCY" value="255" type="string"/>
			<att name="NODE_LABEL_COLOR" value="#000000" type="string"/>
			<att name="NODE_VISIBLE" value="true" type="string"/>
			<att name="NODE_DEPTH" value="0.0" type="string"/>
			<att name="NODE_BORDER_TRANSPARENCY" value="255" type="string"/>
			<att name="NODE_LABEL_FONT_FACE" value="Dialog,plain,12" type="string"/>
			<att name="NODE_LABEL_TRANSPARENCY" value="255" type="string"/>
		</graphics>
	</node>
	<node id="B4DRH6" label="B4DRH6">
		<att name="ProteinDescription" value="cDNA FLJ54509, highly similar to Trifunctional enzyme subunit alpha, mitochondrial" type="string"/>
		<att name="ACC" value="B4DRH6" type="string"/>
		<att name="numPeptideSequencesInProteins" value="14" type="integer"/>
		<att name="conclusiveProtein" value="0" type="integer"/>
		<att name="numConnectedPeptideNodes" value="14" type="integer"/>
		<att name="UniprotKB" value="B4DRH6" type="string"/>
		<att name="numProteins" value="1" type="integer"/>
		<att name="Classification2Case" value="6" type="string"/>
		<att name="containsPTMs" value="0" type="integer"/>
		<att name="conclusiveProteinNode" value="0" type="integer"/>
		<att name="isFiltered" value="0" type="integer"/>
		<att name="ID" value="B4DRH6_HUMAN" type="string"/>
		<att name="numPsmsInProtein" value="66" type="integer"/>
		<att name="Species" value="[Homo sapiens]" type="string"/>
		<att name="isProtein" value="1" type="integer"/>
		<graphics type="ELLIPSE" h="30" w="70" width="4" outline="#000000" fill="#ffffff">
			<att name="NODE_TOOLTIP" value="&lt;html&gt;&lt;b&gt;Protein ACC(s):&lt;/b&gt;&lt;br&gt;B4DRH6&lt;br&gt;&lt;b&gt;Protein name(s):&lt;/b&gt;&lt;br&gt; cDNA FLJ54509, highly similar to Trifunctional enzyme subunit alpha, mitochondrial&lt;br&gt;&lt;b&gt;Classification case(s):&lt;/b&gt;&lt;br&gt;&lt;b&gt;6&lt;/b&gt;: Not classified&lt;br&gt;&lt;b&gt;TAX:&lt;/b&gt; [Homo sapiens]&lt;br&gt;&lt;b&gt;Gene name:&lt;/b&gt; &lt;/html&gt;" type="string"/>
			<att name="NODE_NESTED_NETWORK_IMAGE_VISIBLE" value="true" type="string"/>
			<att name="NODE_BORDER_STROKE" value="SOLID" type="string"/>
			<att name="NODE_SELECTED" value="false" type="string"/>
			<att name="NODE_TRANSPARENCY" value="255" type="string"/>
			<att name="NODE_LABEL_WIDTH" value="200" type="string"/>
			<att name="NODE_LABEL" value="B4DRH6" type="string"/>
			<att name="NODE_LABEL_FONT_SIZE" value="12" type="string"/>
			<att name="NODE_LABEL_TRANSPARENCY" value="255" type="string"/>
			<att name="NODE_LABEL_COLOR" value="#000000" type="string"/>
			<att name="NODE_VISIBLE" value="true" type="string"/>
			<att name="NODE_DEPTH" value="0.0" type="string"/>
			<att name="NODE_BORDER_TRANSPARENCY" value="255" type="string"/>
			<att name="NODE_LABEL_FONT_FACE" value="Dialog,plain,12" type="string"/>
			<att name="NODE_LABEL_TRANSPARENCY" value="255" type="string"/>
		</graphics>
	</node>
	<node id="FVDLYGAQK_KLDSLTTSFGFPVGAATLVDEVGVDVAK" label="FVDLYGAQK_KLDSLTTSFGFPVGAATLVDEVGVDVAK">
		<att name="numMSRuns" value="4" type="integer"/>
		<att name="numReplicates" value="2" type="integer"/>
		<att name="PCQ_ID" value="FVDLYGAQK_KLDSLTTSFGFPVGAATLVDEVGVDVAK" type="string"/>
		<att name="numConnectedProteinNodes" value="4" type="integer"/>
		<att name="numPeptideSequences" value="2" type="integer"/>
		<att name="PeptideSequences" value="FVDLYGAQK_KLDSLTTSFGFPVGAATLVDEVGVDVAK" type="string"/>
		<att name="significant" value="0" type="integer"/>
		<att name="numProteins" value="5" type="integer"/>
		<att name="ionCount" value="0" type="integer"/>
		<att name="numPsms" value="8" type="integer"/>
		<att name="containsPTMs" value="0" type="integer"/>
		<att name="lightIons" value="0" type="integer"/>
		<att name="uniquePeptide" value="0" type="integer"/>
		<att name="isFiltered" value="0" type="integer"/>
		<att name="finalRatio" value="NaN" type="real"/>
		<att name="heavyIons" value="0" type="integer"/>
		<att name="uniquePeptideNode" value="0" type="integer"/>
		<att name="isProtein" value="0" type="integer"/>
		<graphics type="ROUNDRECT" h="30" w="70" width="4" outline="#000000" fill="#ffffff">
			<att name="NODE_TOOLTIP" value="&lt;html&gt;FVDLYGAQK_KLDSLTTSFGFPVGAATLVDEVGVDVAK&lt;br&gt;2 Peptide sequences&lt;br&gt;8 PSMs&lt;br&gt;Shared by 4 protein Nodes&lt;br&gt;Shared by 5 proteins&lt;br&gt;Detected in 4 MS runs&lt;br&gt;Detected in 2 Replicates&lt;br&gt;Integrated peptide node ratio = N/A&lt;br&gt;Ion count ratio Rc = N/A = log2( () / () )&lt;br&gt;Individual peptides in the node:&lt;br&gt;FVDLYGAQK, 2 PSMs, Shared by 6 proteins, Detected in 1 MS Runs, Detected in 1 replicates, Peptide with no PSM ratios = NaN&lt;br&gt;KLDSLTTSFGFPVGAATLVDEVGVDVAK, 6 PSMs, Shared by 10 proteins, Detected in 3 MS Runs, Detected in 1 replicates, Peptide with no PSM ratios = NaN&lt;br&gt;&lt;/html&gt;" type="string"/>
			<att name="NODE_NESTED_NETWORK_IMAGE_VISIBLE" value="true" type="string"/>
			<att name="NODE_BORDER_STROKE" value="SOLID" type="string"/>
			<att name="NODE_SELECTED" value="false" type="string"/>
			<att name="NODE_TRANSPARENCY" value="255" type="string"/>
			<att name="NODE_LABEL_WIDTH" value="200" type="string"/>
			<att name="NODE_LABEL" value="N/A" type="string"/>
			<att name="NODE_LABEL_FONT_SIZE" value="12" type="string"/>
			<att name="NODE_LABEL_TRANSPARENCY" value="255" type="string"/>
			<att name="NODE_LABEL_COLOR" value="#000000" type="string"/>
			<att name="NODE_VISIBLE" value="true" type="string"/>
			<att name="NODE_DEPTH" value="0.0" type="string"/>
			<att name="NODE_BORDER_TRANSPARENCY" value="255" type="string"/>
			<att name="NODE_LABEL_FONT_FACE" value="Dialog,plain,12" type="string"/>
			<att name="NODE_LABEL_TRANSPARENCY" value="255" type="string"/>
		</graphics>
	</node>
	<node id="H0YFD6" label="H0YFD6">
		<att name="ProteinDescription" value="tr|H0YFD6|H0YFD6_HUMAN Trifunctional enzyme subunit alpha, mitochondrial (Fragment) OS=Homo sapiens GN=HADHA PE=1 SV=1" type="string"/>
		<att name="ACC" value="H0YFD6" type="string"/>
		<att name="numPeptideSequencesInProteins" value="2" type="integer"/>
		<att name="conclusiveProtein" value="0" type="integer"/>
		<att name="numConnectedPeptideNodes" value="2" type="integer"/>
		<att name="UniprotKB" value="H0YFD6" type="string"/>
		<att name="numProteins" value="1" type="integer"/>
		<att name="Classification2Case" value="6" type="string"/>
		<att name="containsPTMs" value="0" type="integer"/>
		<att name="conclusiveProteinNode" value="0" type="integer"/>
		<att name="isFiltered" value="0" type="integer"/>
		<att name="ID" value="H0YFD6" type="string"/>
		<att name="numPsmsInProtein" value="8" type="integer"/>
		<att name="Species" value="[Homo sapiens]" type="string"/>
		<att name="isProtein" value="1" type="integer"/>
		<graphics type="ELLIPSE" h="30" w="70" width="4" outline="#000000" fill="#ffffff">
			<att name="NODE_TOOLTIP" value="&lt;html&gt;&lt;b&gt;Protein ACC(s):&lt;/b&gt;&lt;br&gt;H0YFD6&lt;br&gt;&lt;b&gt;Protein name(s):&lt;/b&gt;&lt;br&gt; tr|H0YFD6|H0YFD6_HUMAN Trifunctional enzyme subunit alpha, mitochondrial (Fragment) OS=Homo sapiens GN=HADHA PE=1 SV=1&lt;br&gt;&lt;b&gt;Classification case(s):&lt;/b&gt;&lt;br&gt;&lt;b&gt;6&lt;/b&gt;: Not classified&lt;br&gt;&lt;b&gt;TAX:&lt;/b&gt; [Homo sapiens]&lt;br&gt;&lt;b&gt;Gene name:&lt;/b&gt; &lt;/html&gt;" type="string"/>
			<att name="NODE_NESTED_NETWORK_IMAGE_VISIBLE" value="true" type="string"/>
			<att name="NODE_BORDER_STROKE" value="SOLID" type="string"/>
			<att name="NODE_SELECTED" value="false" type="string"/>
			<att name="NODE_TRANSPARENCY" value="255" type="string"/>
			<att name="NODE_LABEL_WIDTH" value="200" type="string"/>
			<att name="NODE_LABEL" value="H0YFD6" type="string"/>
			<att name="NODE_LABEL_FONT_SIZE" value="12" type="string"/>
			<att name="NODE_LABEL_TRANSPARENCY" value="255" type="string"/>
			<att name="NODE_LABEL_COLOR" value="#000000" type="string"/>
			<att name="NODE_VISIBLE" value="true" type="string"/>
			<att name="NODE_DEPTH" value="0.0" type="string"/>
			<att name="NODE_BORDER_TRANSPARENCY" value="255" type="string"/>
			<att name="NODE_LABEL_FONT_FACE" value="Dialog,plain,12" type="string"/>
			<att name="NODE_LABEL_TRANSPARENCY" value="255" type="string"/>
		</graphics>
	</node>
	<node id="B4DDZ5" label="B4DDZ5">
		<att name="ProteinDescription" value="cDNA FLJ53969, highly similar to Trifunctional enzyme subunit alpha, mitochondrial" type="string"/>
		<att name="ACC" value="B4DDZ5" type="string"/>
		<att name="numPeptideSequencesInProteins" value="10" type="integer"/>
		<att name="conclusiveProtein" value="0" type="integer"/>
		<att name="numConnectedPeptideNodes" value="10" type="integer"/>
		<att name="UniprotKB" value="B4DDZ5" type="string"/>
		<att name="numProteins" value="1" type="integer"/>
		<att name="Classification2Case" value="6" type="string"/>
		<att name="containsPTMs" value="0" type="integer"/>
		<att name="conclusiveProteinNode" value="0" type="integer"/>
		<att name="isFiltered" value="0" type="integer"/>
		<att name="ID" value="B4DDZ5_HUMAN" type="string"/>
		<att name="numPsmsInProtein" value="41" type="integer"/>
		<att name="Species" value="[Homo sapiens]" type="string"/>
		<att name="isProtein" value="1" type="integer"/>
		<graphics type="ELLIPSE" h="30" w="70" width="4" outline="#000000" fill="#ffffff">
			<att name="NODE_TOOLTIP" value="&lt;html&gt;&lt;b&gt;Protein ACC(s):&lt;/b&gt;&lt;br&gt;B4DDZ5&lt;br&gt;&lt;b&gt;Protein name(s):&lt;/b&gt;&lt;br&gt; cDNA FLJ53969, highly similar to Trifunctional enzyme subunit alpha, mitochondrial&lt;br&gt;&lt;b&gt;Classification case(s):&lt;/b&gt;&lt;br&gt;&lt;b&gt;6&lt;/b&gt;: Not classified&lt;br&gt;&lt;b&gt;TAX:&lt;/b&gt; [Homo sapiens]&lt;br&gt;&lt;b&gt;Gene name:&lt;/b&gt; &lt;/html&gt;" type="string"/>
			<att name="NODE_NESTED_NETWORK_IMAGE_VISIBLE" value="true" type="string"/>
			<att name="NODE_BORDER_STROKE" value="SOLID" type="string"/>
			<att name="NODE_SELECTED" value="false" type="string"/>
			<att name="NODE_TRANSPARENCY" value="255" type="string"/>
			<att name="NODE_LABEL_WIDTH" value="200" type="string"/>
			<att name="NODE_LABEL" value="B4DDZ5" type="string"/>
			<att name="NODE_LABEL_FONT_SIZE" value="12" type="string"/>
			<att name="NODE_LABEL_TRANSPARENCY" value="255" type="string"/>
			<att name="NODE_LABEL_COLOR" value="#000000" type="string"/>
			<att name="NODE_VISIBLE" value="true" type="string"/>
			<att name="NODE_DEPTH" value="0.0" type="string"/>
			<att name="NODE_BORDER_TRANSPARENCY" value="255" type="string"/>
			<att name="NODE_LABEL_FONT_FACE" value="Dialog,plain,12" type="string"/>
			<att name="NODE_LABEL_TRANSPARENCY" value="255" type="string"/>
		</graphics>
	</node>
	<node id="KTVLGTPEVLLGALPGAGGTQR_TVLGTPEVLLGALPGAGGTQR" label="KTVLGTPEVLLGALPGAGGTQR_TVLGTPEVLLGALPGAGGTQR">
		<att name="numMSRuns" value="5" type="integer"/>
		<att name="numReplicates" value="3" type="integer"/>
		<att name="PCQ_ID" value="KTVLGTPEVLLGALPGAGGTQR_TVLGTPEVLLGALPGAGGTQR" type="string"/>
		<att name="numConnectedProteinNodes" value="1" type="integer"/>
		<att name="numPeptideSequences" value="2" type="integer"/>
		<att name="PeptideSequences" value="KTVLGTPEVLLGALPGAGGTQR_TVLGTPEVLLGALPGAGGTQR" type="string"/>
		<att name="significant" value="0" type="integer"/>
		<att name="Weight" value="122.617027515" type="real"/>
		<att name="Variance" value="0.008155474164284955" type="real"/>
		<att name="numProteins" value="2" type="integer"/>
		<att name="ionCount" value="0" type="integer"/>
		<att name="numPsms" value="6" type="integer"/>
		<att name="containsPTMs" value="0" type="integer"/>
		<att name="FDR" value="0.982387768581" type="real"/>
		<att name="lightIons" value="0" type="integer"/>
		<att name="uniquePeptide" value="0" type="integer"/>
		<att name="isFiltered" value="0" type="integer"/>
		<att name="finalRatio" value="-0.19011969839300003" type="real"/>
		<att name="heavyIons" value="0" type="integer"/>
		<att name="uniquePeptideNode" value="1" type="integer"/>
		<att name="isProtein" value="0" type="integer"/>
		<graphics type="ROUNDRECT" h="30" w="70" width="4" outline="#000000" fill="#ffffff">
			<att name="NODE_TOOLTIP" value="&lt;html&gt;KTVLGTPEVLLGALPGAGGTQR_TVLGTPEVLLGALPGAGGTQR&lt;br&gt;2 Peptide sequences&lt;br&gt;6 PSMs&lt;br&gt;Shared by 1 protein Nodes&lt;br&gt;Shared by 2 proteins&lt;br&gt;Detected in 5 MS runs&lt;br&gt;Detected in 3 Replicates&lt;br&gt;Weight = 122.617&lt;br&gt;Variance = 0.008&lt;br&gt;Integrated peptide node ratio = -0.2&lt;br&gt;Ion count ratio Rc = N/A = log2( () / () )&lt;br&gt;FDR = 0.982387768581&lt;br&gt;Individual peptides in the node:&lt;br&gt;KTVLGTPEVLLGALPGAGGTQR, 5 PSMs, Shared by 2 proteins, Detected in 4 MS Runs, Detected in 2 replicates, Average of ratios = -0.28006066427454496&lt;br&gt;TVLGTPEVLLGALPGAGGTQR, 1 PSMs, Shared by 2 proteins, Detected in 1 MS Runs, Detected in 1 replicates, Average of ratios = -0.07606678673940506&lt;br&gt;&lt;/html&gt;" type="string"/>
			<att name="NODE_NESTED_NETWORK_IMAGE_VISIBLE" value="true" type="string"/>
			<att name="NODE_BORDER_STROKE" value="SOLID" type="string"/>
			<att name="NODE_SELECTED" value="false" type="string"/>
			<att name="NODE_TRANSPARENCY" value="255" type="string"/>
			<att name="NODE_LABEL_WIDTH" value="200" type="string"/>
			<att name="NODE_LABEL" value="-0.2" type="string"/>
			<att name="NODE_LABEL_FONT_SIZE" value="12" type="string"/>
			<att name="NODE_LABEL_TRANSPARENCY" value="255" type="string"/>
			<att name="NODE_LABEL_COLOR" value="#000000" type="string"/>
			<att name="NODE_VISIBLE" value="true" type="string"/>
			<att name="NODE_DEPTH" value="0.0" type="string"/>
			<att name="NODE_BORDER_TRANSPARENCY" value="255" type="string"/>
			<att name="NODE_LABEL_FONT_FACE" value="Dialog,plain,12" type="string"/>
			<att name="NODE_LABEL_TRANSPARENCY" value="255" type="string"/>
		</graphics>
	</node>
	<node id="E9KL44 P40939" label="E9KL44 P40939">
		<att name="ProteinDescription" value="Epididymis tissue sperm binding protein Li 14m OS=Homo sapiens PE=2 SV=1  #### Trifunctional enzyme subunit alpha, mitochondrial OS=Homo sapiens GN=HADHA PE=1 SV=2 " type="string"/>
		<att name="ACC" value="E9KL44 P40939" type="string"/>
		<att name="numPeptideSequencesInProteins" value="16" type="integer"/>
		<att name="conclusiveProtein" value="0" type="integer"/>
		<att name="numConnectedPeptideNodes" value="16" type="integer"/>
		<att name="UniprotKB" value="E9KL44 P40939" type="string"/>
		<att name="numProteins" value="2" type="integer"/>
		<att name="Classification2Case" value="6" type="string"/>
		<att name="GeneName" value="HADHA" type="string"/>
		<att name="containsPTMs" value="0" type="integer"/>
		<att name="conclusiveProteinNode" value="1" type="integer"/>
		<att name="isFiltered" value="0" type="integer"/>
		<att name="ID" value="E9KL44_HUMAN ECHA_HUMAN" type="string"/>
		<att name="numPsmsInProtein" value="72" type="integer"/>
		<att name="Species" value="[Homo sapiens]" type="string"/>
		<att name="isProtein" value="1" type="integer"/>
		<graphics type="ELLIPSE" h="30" w="70" width="4" outline="#000000" fill="#ffffff">
			<att name="NODE_TOOLTIP" value="&lt;html&gt;&lt;b&gt;Protein ACC(s):&lt;/b&gt;&lt;br&gt;E9KL44 P40939&lt;br&gt;&lt;b&gt;Protein name(s):&lt;/b&gt;&lt;br&gt; Epididymis tissue sperm binding protein Li 14m OS=Homo sapiens PE=2 SV=1 &lt;br&gt;Trifunctional enzyme subunit alpha, mitochondrial OS=Homo sapiens GN=HADHA PE=1 SV=2 &lt;br&gt;&lt;b&gt;Classification case(s):&lt;/b&gt;&lt;br&gt;&lt;b&gt;6&lt;/b&gt;: Not classified&lt;br&gt;&lt;b&gt;TAX:&lt;/b&gt; [Homo sapiens]&lt;br&gt;&lt;b&gt;Gene name:&lt;/b&gt; HADHA&lt;/html&gt;" type="string"/>
			<att name="NODE_NESTED_NETWORK_IMAGE_VISIBLE" value="true" type="string"/>
			<att name="NODE_BORDER_STROKE" value="SOLID" type="string"/>
			<att name="NODE_SELECTED" value="false" type="string"/>
			<att name="NODE_TRANSPARENCY" value="255" type="string"/>
			<att name="NODE_LABEL_WIDTH" value="200" type="string"/>
			<att name="NODE_LABEL" value="E9KL44 P40939" type="string"/>
			<att name="NODE_LABEL_FONT_SIZE" value="12" type="string"/>
			<att name="NODE_LABEL_TRANSPARENCY" value="255" type="string"/>
			<att name="NODE_LABEL_COLOR" value="#000000" type="string"/>
			<att name="NODE_VISIBLE" value="true" type="string"/>
			<att name="NODE_DEPTH" value="0.0" type="string"/>
			<att name="NODE_BORDER_TRANSPARENCY" value="255" type="string"/>
			<att name="NODE_LABEL_FONT_FACE" value="Dialog,plain,12" type="string"/>
			<att name="NODE_LABEL_TRANSPARENCY" value="255" type="string"/>
		</graphics>
	</node>
	<node id="ALMGLYHGQVLCK_KMGLVDQLVEPLGPGLKPPEER_MGLVDQLVEPLGPGLKPPEER_QFTPCQLLADHANSPNKK_TGIEQGSDAGYLCESQK_TIEYLEEVAITFAK_VIGMHYFSPVDK_VLKEVEAVIPDHCIFASNTSALPISEIAAVSK" label="ALMGLYHGQVLCK_KMGLVDQLVEPLGPGLKPPEER_MGLVDQLVEPLGPGLKPPEER_QFTPCQLLADHANSPNKK_TGIEQGSDAGYLCESQK_TIEYLEEVAITFAK_VIGMHYFSPVDK_VLKEVEAVIPDHCIFASNTSALPISEIAAVSK">
		<att name="numMSRuns" value="18" type="integer"/>
		<att name="numReplicates" value="4" type="integer"/>
		<att name="PCQ_ID" value="ALMGLYHGQVLCK_KMGLVDQLVEPLGPGLKPPEER_MGLVDQLVEPLGPGLKPPEER_QFTPCQLLADHANSPNKK_TGIEQGSDAGYLCESQK_TIEYLEEVAITFAK_VIGMHYFSPVDK_VLKEVEAVIPDHCIFASNTSALPISEIAAVSK" type="string"/>
		<att name="numConnectedProteinNodes" value="3" type="integer"/>
		<att name="numPeptideSequences" value="8" type="integer"/>
		<att name="PeptideSequences" value="ALMGLYHGQVLCK_KMGLVDQLVEPLGPGLKPPEER_MGLVDQLVEPLGPGLKPPEER_QFTPCQLLADHANSPNKK_TGIEQGSDAGYLCESQK_TIEYLEEVAITFAK_VIGMHYFSPVDK_VLKEVEAVIPDHCIFASNTSALPISEIAAVSK" type="string"/>
		<att name="significant" value="0" type="integer"/>
		<att name="Weight" value="382.711919868" type="real"/>
		<att name="Variance" value="0.0026129314193947943" type="real"/>
		<att name="numProteins" value="4" type="integer"/>
		<att name="ionCount" value="0" type="integer"/>
		<att name="numPsms" value="33" type="integer"/>
		<att name="containsPTMs" value="0" type="integer"/>
		<att name="FDR" value="0.995918383966" type="real"/>
		<att name="lightIons" value="0" type="integer"/>
		<att name="uniquePeptide" value="0" type="integer"/>
		<att name="isFiltered" value="0" type="integer"/>
		<att name="finalRatio" value="-0.15654503973000009" type="real"/>
		<att name="heavyIons" value="0" type="integer"/>
		<att name="uniquePeptideNode" value="0" type="integer"/>
		<att name="isProtein" value="0" type="integer"/>
		<graphics type="ROUNDRECT" h="30" w="70" width="4" outline="#000000" fill="#ffffff">
			<att name="NODE_TOOLTIP" value="&lt;html&gt;ALMGLYHGQVLCK_KMGLVDQLVEPLGPGLKPPEER_MGLVDQLVEPLGPGLKPPEER_QFTPCQLLADHANSPNKK_TGIEQGSDAGYLCESQK_TIEYLEEVAITFAK_VIGMHYFSPVDK_VLKEVEAVIPDHCIFASNTSALPISEIAAVSK&lt;br&gt;8 Peptide sequences&lt;br&gt;33 PSMs&lt;br&gt;Shared by 3 protein Nodes&lt;br&gt;Shared by 4 proteins&lt;br&gt;Detected in 18 MS runs&lt;br&gt;Detected in 4 Replicates&lt;br&gt;Weight = 382.712&lt;br&gt;Variance = 0.003&lt;br&gt;Integrated peptide node ratio = -0.2&lt;br&gt;Ion count ratio Rc = N/A = log2( () / () )&lt;br&gt;FDR = 0.995918383966&lt;br&gt;Individual peptides in the node:&lt;br&gt;ALMGLYHGQVLCK, 13 PSMs, Shared by 4 proteins, Detected in 7 MS Runs, Detected in 2 replicates, Average of ratios = -0.039511464827208756&lt;br&gt;KMGLVDQLVEPLGPGLKPPEER, 2 PSMs, Shared by 4 proteins, Detected in 2 MS Runs, Detected in 1 replicates, Average of ratios = 0.11672546223129904&lt;br&gt;MGLVDQLVEPLGPGLKPPEER, 9 PSMs, Shared by 4 proteins, Detected in 4 MS Runs, Detected in 2 replicates, Average of ratios = -0.028396431817119518&lt;br&gt;QFTPCQLLADHANSPNKK, 3 PSMs, Shared by 4 proteins, Detected in 2 MS Runs, Detected in 2 replicates, Average of ratios = -0.08117379633350227&lt;br&gt;TGIEQGSDAGYLCESQK, 1 PSMs, Shared by 4 proteins, Detected in 1 MS Runs, Detected in 1 replicates, Average of ratios = -0.28071878670305905&lt;br&gt;TIEYLEEVAITFAK, 1 PSMs, Shared by 4 proteins, Detected in 1 MS Runs, Detected in 1 replicates, Peptide with no PSM ratios = NaN&lt;br&gt;VIGMHYFSPVDK, 3 PSMs, Shared by 4 proteins, Detected in 2 MS Runs, Detected in 2 replicates, Average of ratios = -0.1652138836373324&lt;br&gt;VLKEVEAVIPDHCIFASNTSALPISEIAAVSK, 1 PSMs, Shared by 4 proteins, Detected in 1 MS Runs, Detected in 1 replicates, Average of ratios = 0.207269055427575&lt;br&gt;&lt;/html&gt;" type="string"/>
			<att name="NODE_NESTED_NETWORK_IMAGE_VISIBLE" value="true" type="string"/>
			<att name="NODE_BORDER_STROKE" value="SOLID" type="string"/>
			<att name="NODE_SELECTED" value="false" type="string"/>
			<att name="NODE_TRANSPARENCY" value="255" type="string"/>
			<att name="NODE_LABEL_WIDTH" value="200" type="string"/>
			<att name="NODE_LABEL" value="-0.2" type="string"/>
			<att name="NODE_LABEL_FONT_SIZE" value="12" type="string"/>
			<att name="NODE_LABEL_TRANSPARENCY" value="255" type="string"/>
			<att name="NODE_LABEL_COLOR" value="#000000" type="string"/>
			<att name="NODE_VISIBLE" value="true" type="string"/>
			<att name="NODE_DEPTH" value="0.0" type="string"/>
			<att name="NODE_BORDER_TRANSPARENCY" value="255" type="string"/>
			<att name="NODE_LABEL_FONT_FACE" value="Dialog,plain,12" type="string"/>
			<att name="NODE_LABEL_TRANSPARENCY" value="255" type="string"/>
		</graphics>
	</node>
	<node id="ELHSEFSEVMNEIWASDQIR_SAVLISSKPGCFIAGADINMLAACK_STKPIVAAINGSCLGGGLEVAISCQYR_TLQEVTQLSQEAQR" label="ELHSEFSEVMNEIWASDQIR_SAVLISSKPGCFIAGADINMLAACK_STKPIVAAINGSCLGGGLEVAISCQYR_TLQEVTQLSQEAQR">
		<att name="numMSRuns" value="15" type="integer"/>
		<att name="numReplicates" value="4" type="integer"/>
		<att name="PCQ_ID" value="ELHSEFSEVMNEIWASDQIR_SAVLISSKPGCFIAGADINMLAACK_STKPIVAAINGSCLGGGLEVAISCQYR_TLQEVTQLSQEAQR" type="string"/>
		<att name="numConnectedProteinNodes" value="2" type="integer"/>
		<att name="numPeptideSequences" value="4" type="integer"/>
		<att name="PeptideSequences" value="ELHSEFSEVMNEIWASDQIR_SAVLISSKPGCFIAGADINMLAACK_STKPIVAAINGSCLGGGLEVAISCQYR_TLQEVTQLSQEAQR" type="string"/>
		<att name="significant" value="0" type="integer"/>
		<att name="Weight" value="116.70505087" type="real"/>
		<att name="Variance" value="0.008568609435027102" type="real"/>
		<att name="numProteins" value="3" type="integer"/>
		<att name="ionCount" value="0" type="integer"/>
		<att name="numPsms" value="25" type="integer"/>
		<att name="containsPTMs" value="0" type="integer"/>
		<att name="FDR" value="0.345199721807" type="real"/>
		<att name="lightIons" value="0" type="integer"/>
		<att name="uniquePeptide" value="0" type="integer"/>
		<att name="isFiltered" value="0" type="integer"/>
		<att name="finalRatio" value="-0.566518220364" type="real"/>
		<att name="heavyIons" value="0" type="integer"/>
		<att name="uniquePeptideNode" value="0" type="integer"/>
		<att name="isProtein" value="0" type="integer"/>
		<graphics type="ROUNDRECT" h="30" w="70" width="4" outline="#000000" fill="#ffffff">
			<att name="NODE_TOOLTIP" value="&lt;html&gt;ELHSEFSEVMNEIWASDQIR_SAVLISSKPGCFIAGADINMLAACK_STKPIVAAINGSCLGGGLEVAISCQYR_TLQEVTQLSQEAQR&lt;br&gt;4 Peptide sequences&lt;br&gt;25 PSMs&lt;br&gt;Shared by 2 protein Nodes&lt;br&gt;Shared by 3 proteins&lt;br&gt;Detected in 15 MS runs&lt;br&gt;Detected in 4 Replicates&lt;br&gt;Weight = 116.705&lt;br&gt;Variance = 0.009&lt;br&gt;Integrated peptide node ratio = -0.6&lt;br&gt;Ion count ratio Rc = N/A = log2( () / () )&lt;br&gt;FDR = 0.345199721807&lt;br&gt;Individual peptides in the node:&lt;br&gt;ELHSEFSEVMNEIWASDQIR, 5 PSMs, Shared by 3 proteins, Detected in 4 MS Runs, Detected in 1 replicates, Peptide with no PSM ratios = NaN&lt;br&gt;SAVLISSKPGCFIAGADINMLAACK, 7 PSMs, Shared by 3 proteins, Detected in 4 MS Runs, Detected in 2 replicates, Average of ratios = -0.2545035965811256&lt;br&gt;STKPIVAAINGSCLGGGLEVAISCQYR, 11 PSMs, Shared by 3 proteins, Detected in 6 MS Runs, Detected in 1 replicates, Average of ratios = -0.3619618920704168&lt;br&gt;TLQEVTQLSQEAQR, 2 PSMs, Shared by 3 proteins, Detected in 2 MS Runs, Detected in 1 replicates, Peptide with no PSM ratios = NaN&lt;br&gt;&lt;/html&gt;" type="string"/>
			<att name="NODE_NESTED_NETWORK_IMAGE_VISIBLE" value="true" type="string"/>
			<att name="NODE_BORDER_STROKE" value="SOLID" type="string"/>
			<att name="NODE_SELECTED" value="false" type="string"/>
			<att name="NODE_TRANSPARENCY" value="255" type="string"/>
			<att name="NODE_LABEL_WIDTH" value="200" type="string"/>
			<att name="NODE_LABEL" value="-0.6" type="string"/>
			<att name="NODE_LABEL_FONT_SIZE" value="12" type="string"/>
			<att name="NODE_LABEL_TRANSPARENCY" value="255" type="string"/>
			<att name="NODE_LABEL_COLOR" value="#000000" type="string"/>
			<att name="NODE_VISIBLE" value="true" type="string"/>
			<att name="NODE_DEPTH" value="0.0" type="string"/>
			<att name="NODE_BORDER_TRANSPARENCY" value="255" type="string"/>
			<att name="NODE_LABEL_FONT_FACE" value="Dialog,plain,12" type="string"/>
			<att name="NODE_LABEL_TRANSPARENCY" value="255" type="string"/>
		</graphics>
	</node>
	<node id="A0A024R7F1 A0A0S2Z4D8 A0A0S2Z4W7 B4DJQ5 K7ELL7 P14314" label="A0A024R7F1 A0A0S2Z4D8 A0A0S2Z4W7 B4DJQ5 K7ELL7 P14314">
		<att name="ProteinDescription" value="Protein kinase C substrate 80K-H, isoform CRA_a #### Protein kinase C substrate 80K-H isoform 1 (Fragment) #### Protein kinase C substrate 80K-H isoform 2 (Fragment) #### cDNA FLJ59211, highly similar to Glucosidase 2 subunit beta #### Glucosidase 2 subunit beta" type="string"/>
		<att name="ACC" value="A0A024R7F1 A0A0S2Z4D8 A0A0S2Z4W7 B4DJQ5 K7ELL7 P14314" type="string"/>
		<att name="numPeptideSequencesInProteins" value="9" type="integer"/>
		<att name="conclusiveProtein" value="0" type="integer"/>
		<att name="numConnectedPeptideNodes" value="9" type="integer"/>
		<att name="UniprotKB" value="A0A024R7F1 A0A0S2Z4D8 A0A0S2Z4W7 B4DJQ5 K7ELL7 P14314" type="string"/>
		<att name="numProteins" value="6" type="integer"/>
		<att name="Classification2Case" value="6" type="string"/>
		<att name="GeneName" value="PRKCSH" type="string"/>
		<att name="containsPTMs" value="0" type="integer"/>
		<att name="conclusiveProteinNode" value="0" type="integer"/>
		<att name="isFiltered" value="0" type="integer"/>
		<att name="ID" value="A0A024R7F1_HUMAN A0A0S2Z4D8_HUMAN A0A0S2Z4W7_HUMAN B4DJQ5_HUMAN K7ELL7_HUMAN GLU2B_HUMAN" type="string"/>
		<att name="numPsmsInProtein" value="27" type="integer"/>
		<att name="Species" value="[Homo sapiens]" type="string"/>
		<att name="isProtein" value="1" type="integer"/>
		<graphics type="ELLIPSE" h="30" w="70" width="4" outline="#000000" fill="#ffffff">
			<att name="NODE_TOOLTIP" value="&lt;html&gt;&lt;b&gt;Protein ACC(s):&lt;/b&gt;&lt;br&gt;A0A024R7F1 A0A0S2Z4D8 A0A0S2Z4W7 B4DJQ5 K7ELL7 P14314&lt;br&gt;&lt;b&gt;Protein name(s):&lt;/b&gt;&lt;br&gt; Protein kinase C substrate 80K-H, isoform CRA_a&lt;br&gt;Protein kinase C substrate 80K-H isoform 1 (Fragment)&lt;br&gt;Protein kinase C substrate 80K-H isoform 2 (Fragment)&lt;br&gt;cDNA FLJ59211, highly similar to Glucosidase 2 subunit beta&lt;br&gt;Glucosidase 2 subunit beta&lt;br&gt;&lt;b&gt;Classification case(s):&lt;/b&gt;&lt;br&gt;&lt;b&gt;6&lt;/b&gt;: Not classified&lt;br&gt;&lt;b&gt;TAX:&lt;/b&gt; [Homo sapiens]&lt;br&gt;&lt;b&gt;Gene name:&lt;/b&gt; PRKCSH&lt;/html&gt;" type="string"/>
			<att name="NODE_NESTED_NETWORK_IMAGE_VISIBLE" value="true" type="string"/>
			<att name="NODE_BORDER_STROKE" value="SOLID" type="string"/>
			<att name="NODE_SELECTED" value="false" type="string"/>
			<att name="NODE_TRANSPARENCY" value="255" type="string"/>
			<att name="NODE_LABEL_WIDTH" value="200" type="string"/>
			<att name="NODE_LABEL" value="A0A024R7F1 A0A0S2Z4D8 A0A0S2Z4W7 B4DJQ5 K7ELL7 P14314" type="string"/>
			<att name="NODE_LABEL_FONT_SIZE" value="12" type="string"/>
			<att name="NODE_LABEL_TRANSPARENCY" value="255" type="string"/>
			<att name="NODE_LABEL_COLOR" value="#000000" type="string"/>
			<att name="NODE_VISIBLE" value="true" type="string"/>
			<att name="NODE_DEPTH" value="0.0" type="string"/>
			<att name="NODE_BORDER_TRANSPARENCY" value="255" type="string"/>
			<att name="NODE_LABEL_FONT_FACE" value="Dialog,plain,12" type="string"/>
			<att name="NODE_LABEL_TRANSPARENCY" value="255" type="string"/>
		</graphics>
	</node>
	<node id="LGGSPTSLGTWGSWIGPDHDK_LGGSPTSLGTWGSWIGPDHDKFSAMK_YEQGTGCWQGPNR" label="LGGSPTSLGTWGSWIGPDHDK_LGGSPTSLGTWGSWIGPDHDKFSAMK_YEQGTGCWQGPNR">
		<att name="numMSRuns" value="5" type="integer"/>
		<att name="numReplicates" value="3" type="integer"/>
		<att name="PCQ_ID" value="LGGSPTSLGTWGSWIGPDHDK_LGGSPTSLGTWGSWIGPDHDKFSAMK_YEQGTGCWQGPNR" type="string"/>
		<att name="numConnectedProteinNodes" value="2" type="integer"/>
		<att name="numPeptideSequences" value="3" type="integer"/>
		<att name="PeptideSequences" value="LGGSPTSLGTWGSWIGPDHDK_LGGSPTSLGTWGSWIGPDHDKFSAMK_YEQGTGCWQGPNR" type="string"/>
		<att name="significant" value="0" type="integer"/>
		<att name="Weight" value="132.153529201" type="real"/>
		<att name="Variance" value="0.0075669564486548204" type="real"/>
		<att name="numProteins" value="7" type="integer"/>
		<att name="ionCount" value="0" type="integer"/>
		<att name="numPsms" value="9" type="integer"/>
		<att name="containsPTMs" value="0" type="integer"/>
		<att name="FDR" value="0.999560595057" type="real"/>
		<att name="lightIons" value="0" type="integer"/>
		<att name="uniquePeptide" value="0" type="integer"/>
		<att name="isFiltered" value="0" type="integer"/>
		<att name="finalRatio" value="0.1558475982710001" type="real"/>
		<att name="heavyIons" value="0" type="integer"/>
		<att name="uniquePeptideNode" value="0" type="integer"/>
		<att name="isProtein" value="0" type="integer"/>
		<graphics type="ROUNDRECT" h="30" w="70" width="4" outline="#000000" fill="#ffffff">
			<att name="NODE_TOOLTIP" value="&lt;html&gt;LGGSPTSLGTWGSWIGPDHDK_LGGSPTSLGTWGSWIGPDHDKFSAMK_YEQGTGCWQGPNR&lt;br&gt;3 Peptide sequences&lt;br&gt;9 PSMs&lt;br&gt;Shared by 2 protein Nodes&lt;br&gt;Shared by 7 proteins&lt;br&gt;Detected in 5 MS runs&lt;br&gt;Detected in 3 Replicates&lt;br&gt;Weight = 132.154&lt;br&gt;Variance = 0.008&lt;br&gt;Integrated peptide node ratio = 0.2&lt;br&gt;Ion count ratio Rc = N/A = log2( () / () )&lt;br&gt;FDR = 0.999560595057&lt;br&gt;Individual peptides in the node:&lt;br&gt;LGGSPTSLGTWGSWIGPDHDK, 3 PSMs, Shared by 7 proteins, Detected in 1 MS Runs, Detected in 1 replicates, Average of ratios = -0.13913404415474592&lt;br&gt;LGGSPTSLGTWGSWIGPDHDKFSAMK, 5 PSMs, Shared by 7 proteins, Detected in 3 MS Runs, Detected in 1 replicates, Average of ratios = 0.24479184648558047&lt;br&gt;YEQGTGCWQGPNR, 1 PSMs, Shared by 7 proteins, Detected in 1 MS Runs, Detected in 1 replicates, Average of ratios = 0.32138238729178126&lt;br&gt;&lt;/html&gt;" type="string"/>
			<att name="NODE_NESTED_NETWORK_IMAGE_VISIBLE" value="true" type="string"/>
			<att name="NODE_BORDER_STROKE" value="SOLID" type="string"/>
			<att name="NODE_SELECTED" value="false" type="string"/>
			<att name="NODE_TRANSPARENCY" value="255" type="string"/>
			<att name="NODE_LABEL_WIDTH" value="200" type="string"/>
			<att name="NODE_LABEL" value="0.2" type="string"/>
			<att name="NODE_LABEL_FONT_SIZE" value="12" type="string"/>
			<att name="NODE_LABEL_TRANSPARENCY" value="255" type="string"/>
			<att name="NODE_LABEL_COLOR" value="#000000" type="string"/>
			<att name="NODE_VISIBLE" value="true" type="string"/>
			<att name="NODE_DEPTH" value="0.0" type="string"/>
			<att name="NODE_BORDER_TRANSPARENCY" value="255" type="string"/>
			<att name="NODE_LABEL_FONT_FACE" value="Dialog,plain,12" type="string"/>
			<att name="NODE_LABEL_TRANSPARENCY" value="255" type="string"/>
		</graphics>
	</node>
	<node id="A0A0C4DGP4" label="A0A0C4DGP4">
		<att name="ProteinDescription" value="Glucosidase 2 subunit beta (Fragment) OS=Homo sapiens GN=PRKCSH PE=1 SV=1 " type="string"/>
		<att name="ACC" value="A0A0C4DGP4" type="string"/>
		<att name="numPeptideSequencesInProteins" value="3" type="integer"/>
		<att name="conclusiveProtein" value="0" type="integer"/>
		<att name="numConnectedPeptideNodes" value="3" type="integer"/>
		<att name="UniprotKB" value="A0A0C4DGP4" type="string"/>
		<att name="numProteins" value="1" type="integer"/>
		<att name="Classification2Case" value="6" type="string"/>
		<att name="GeneName" value="PRKCSH" type="string"/>
		<att name="containsPTMs" value="0" type="integer"/>
		<att name="conclusiveProteinNode" value="0" type="integer"/>
		<att name="isFiltered" value="0" type="integer"/>
		<att name="ID" value="A0A0C4DGP4_HUMAN" type="string"/>
		<att name="numPsmsInProtein" value="9" type="integer"/>
		<att name="Species" value="[Homo sapiens]" type="string"/>
		<att name="isProtein" value="1" type="integer"/>
		<graphics type="ELLIPSE" h="30" w="70" width="4" outline="#000000" fill="#ffffff">
			<att name="NODE_TOOLTIP" value="&lt;html&gt;&lt;b&gt;Protein ACC(s):&lt;/b&gt;&lt;br&gt;A0A0C4DGP4&lt;br&gt;&lt;b&gt;Protein name(s):&lt;/b&gt;&lt;br&gt; Glucosidase 2 subunit beta (Fragment) OS=Homo sapiens GN=PRKCSH PE=1 SV=1 &lt;br&gt;&lt;b&gt;Classification case(s):&lt;/b&gt;&lt;br&gt;&lt;b&gt;6&lt;/b&gt;: Not classified&lt;br&gt;&lt;b&gt;TAX:&lt;/b&gt; [Homo sapiens]&lt;br&gt;&lt;b&gt;Gene name:&lt;/b&gt; PRKCSH&lt;/html&gt;" type="string"/>
			<att name="NODE_NESTED_NETWORK_IMAGE_VISIBLE" value="true" type="string"/>
			<att name="NODE_BORDER_STROKE" value="SOLID" type="string"/>
			<att name="NODE_SELECTED" value="false" type="string"/>
			<att name="NODE_TRANSPARENCY" value="255" type="string"/>
			<att name="NODE_LABEL_WIDTH" value="200" type="string"/>
			<att name="NODE_LABEL" value="A0A0C4DGP4" type="string"/>
			<att name="NODE_LABEL_FONT_SIZE" value="12" type="string"/>
			<att name="NODE_LABEL_TRANSPARENCY" value="255" type="string"/>
			<att name="NODE_LABEL_COLOR" value="#000000" type="string"/>
			<att name="NODE_VISIBLE" value="true" type="string"/>
			<att name="NODE_DEPTH" value="0.0" type="string"/>
			<att name="NODE_BORDER_TRANSPARENCY" value="255" type="string"/>
			<att name="NODE_LABEL_FONT_FACE" value="Dialog,plain,12" type="string"/>
			<att name="NODE_LABEL_TRANSPARENCY" value="255" type="string"/>
		</graphics>
	</node>
	<node id="A0A0S2Z4A0 A2VCQ4" label="A0A0S2Z4A0 A2VCQ4">
		<att name="ProteinDescription" value="Protein kinase C substrate 80K-H isoform 4 (Fragment) OS=Homo sapiens GN=PRKCSH PE=2 SV=1  #### PRKCSH protein (Fragment) OS=Homo sapiens GN=PRKCSH PE=2 SV=1 " type="string"/>
		<att name="ACC" value="A0A0S2Z4A0 A2VCQ4" type="string"/>
		<att name="numPeptideSequencesInProteins" value="6" type="integer"/>
		<att name="conclusiveProtein" value="0" type="integer"/>
		<att name="numConnectedPeptideNodes" value="6" type="integer"/>
		<att name="UniprotKB" value="A0A0S2Z4A0 A2VCQ4" type="string"/>
		<att name="numProteins" value="2" type="integer"/>
		<att name="Classification2Case" value="6" type="string"/>
		<att name="GeneName" value="PRKCSH" type="string"/>
		<att name="containsPTMs" value="0" type="integer"/>
		<att name="conclusiveProteinNode" value="0" type="integer"/>
		<att name="isFiltered" value="0" type="integer"/>
		<att name="ID" value="A0A0S2Z4A0_HUMAN A2VCQ4_HUMAN" type="string"/>
		<att name="numPsmsInProtein" value="17" type="integer"/>
		<att name="Species" value="[Homo sapiens]" type="string"/>
		<att name="isProtein" value="1" type="integer"/>
		<graphics type="ELLIPSE" h="30" w="70" width="4" outline="#000000" fill="#ffffff">
			<att name="NODE_TOOLTIP" value="&lt;html&gt;&lt;b&gt;Protein ACC(s):&lt;/b&gt;&lt;br&gt;A0A0S2Z4A0 A2VCQ4&lt;br&gt;&lt;b&gt;Protein name(s):&lt;/b&gt;&lt;br&gt; Protein kinase C substrate 80K-H isoform 4 (Fragment) OS=Homo sapiens GN=PRKCSH PE=2 SV=1 &lt;br&gt;PRKCSH protein (Fragment) OS=Homo sapiens GN=PRKCSH PE=2 SV=1 &lt;br&gt;&lt;b&gt;Classification case(s):&lt;/b&gt;&lt;br&gt;&lt;b&gt;6&lt;/b&gt;: Not classified&lt;br&gt;&lt;b&gt;TAX:&lt;/b&gt; [Homo sapiens]&lt;br&gt;&lt;b&gt;Gene name:&lt;/b&gt; PRKCSH&lt;/html&gt;" type="string"/>
			<att name="NODE_NESTED_NETWORK_IMAGE_VISIBLE" value="true" type="string"/>
			<att name="NODE_BORDER_STROKE" value="SOLID" type="string"/>
			<att name="NODE_SELECTED" value="false" type="string"/>
			<att name="NODE_TRANSPARENCY" value="255" type="string"/>
			<att name="NODE_LABEL_WIDTH" value="200" type="string"/>
			<att name="NODE_LABEL" value="A0A0S2Z4A0 A2VCQ4" type="string"/>
			<att name="NODE_LABEL_FONT_SIZE" value="12" type="string"/>
			<att name="NODE_LABEL_TRANSPARENCY" value="255" type="string"/>
			<att name="NODE_LABEL_COLOR" value="#000000" type="string"/>
			<att name="NODE_VISIBLE" value="true" type="string"/>
			<att name="NODE_DEPTH" value="0.0" type="string"/>
			<att name="NODE_BORDER_TRANSPARENCY" value="255" type="string"/>
			<att name="NODE_LABEL_FONT_FACE" value="Dialog,plain,12" type="string"/>
			<att name="NODE_LABEL_TRANSPARENCY" value="255" type="string"/>
		</graphics>
	</node>
	<node id="KILIEDWK_KILIEDWKK_KLIELQAGK_KLIELQAGKK" label="KILIEDWK_KILIEDWKK_KLIELQAGK_KLIELQAGKK">
		<att name="numMSRuns" value="7" type="integer"/>
		<att name="numReplicates" value="4" type="integer"/>
		<att name="PCQ_ID" value="KILIEDWK_KILIEDWKK_KLIELQAGK_KLIELQAGKK" type="string"/>
		<att name="numConnectedProteinNodes" value="3" type="integer"/>
		<att name="numPeptideSequences" value="4" type="integer"/>
		<att name="PeptideSequences" value="KILIEDWK_KILIEDWKK_KLIELQAGK_KLIELQAGKK" type="string"/>
		<att name="significant" value="0" type="integer"/>
		<att name="Weight" value="188.962630419" type="real"/>
		<att name="Variance" value="0.005292051649485564" type="real"/>
		<att name="numProteins" value="9" type="integer"/>
		<att name="ionCount" value="0" type="integer"/>
		<att name="numPsms" value="10" type="integer"/>
		<att name="containsPTMs" value="0" type="integer"/>
		<att name="FDR" value="0.997403684807" type="real"/>
		<att name="lightIons" value="0" type="integer"/>
		<att name="uniquePeptide" value="0" type="integer"/>
		<att name="isFiltered" value="0" type="integer"/>
		<att name="finalRatio" value="0.13898615995300004" type="real"/>
		<att name="heavyIons" value="0" type="integer"/>
		<att name="uniquePeptideNode" value="0" type="integer"/>
		<att name="isProtein" value="0" type="integer"/>
		<graphics type="ROUNDRECT" h="30" w="70" width="4" outline="#000000" fill="#ffffff">
			<att name="NODE_TOOLTIP" value="&lt;html&gt;KILIEDWK_KILIEDWKK_KLIELQAGK_KLIELQAGKK&lt;br&gt;4 Peptide sequences&lt;br&gt;10 PSMs&lt;br&gt;Shared by 3 protein Nodes&lt;br&gt;Shared by 9 proteins&lt;br&gt;Detected in 7 MS runs&lt;br&gt;Detected in 4 Replicates&lt;br&gt;Weight = 188.963&lt;br&gt;Variance = 0.005&lt;br&gt;Integrated peptide node ratio = 0.1&lt;br&gt;Ion count ratio Rc = N/A = log2( () / () )&lt;br&gt;FDR = 0.997403684807&lt;br&gt;Individual peptides in the node:&lt;br&gt;KILIEDWK, 2 PSMs, Shared by 9 proteins, Detected in 2 MS Runs, Detected in 2 replicates, Average of ratios = 0.42949495138295646&lt;br&gt;KILIEDWKK, 1 PSMs, Shared by 9 proteins, Detected in 1 MS Runs, Detected in 1 replicates, Peptide with no PSM ratios = NaN&lt;br&gt;KLIELQAGK, 1 PSMs, Shared by 9 proteins, Detected in 1 MS Runs, Detected in 1 replicates, Average of ratios = 0.18354525019552972&lt;br&gt;KLIELQAGKK, 6 PSMs, Shared by 9 proteins, Detected in 3 MS Runs, Detected in 2 replicates, Average of ratios = 0.170755095468423&lt;br&gt;&lt;/html&gt;" type="string"/>
			<att name="NODE_NESTED_NETWORK_IMAGE_VISIBLE" value="true" type="string"/>
			<att name="NODE_BORDER_STROKE" value="SOLID" type="string"/>
			<att name="NODE_SELECTED" value="false" type="string"/>
			<att name="NODE_TRANSPARENCY" value="255" type="string"/>
			<att name="NODE_LABEL_WIDTH" value="200" type="string"/>
			<att name="NODE_LABEL" value="0.1" type="string"/>
			<att name="NODE_LABEL_FONT_SIZE" value="12" type="string"/>
			<att name="NODE_LABEL_TRANSPARENCY" value="255" type="string"/>
			<att name="NODE_LABEL_COLOR" value="#000000" type="string"/>
			<att name="NODE_VISIBLE" value="true" type="string"/>
			<att name="NODE_DEPTH" value="0.0" type="string"/>
			<att name="NODE_BORDER_TRANSPARENCY" value="255" type="string"/>
			<att name="NODE_LABEL_FONT_FACE" value="Dialog,plain,12" type="string"/>
			<att name="NODE_LABEL_TRANSPARENCY" value="255" type="string"/>
		</graphics>
	</node>
	<node id="AQQEQELAADAFK_LWEEQLAAAK" label="AQQEQELAADAFK_LWEEQLAAAK">
		<att name="numMSRuns" value="3" type="integer"/>
		<att name="numReplicates" value="2" type="integer"/>
		<att name="PCQ_ID" value="AQQEQELAADAFK_LWEEQLAAAK" type="string"/>
		<att name="numConnectedProteinNodes" value="2" type="integer"/>
		<att name="numPeptideSequences" value="2" type="integer"/>
		<att name="PeptideSequences" value="AQQEQELAADAFK_LWEEQLAAAK" type="string"/>
		<att name="significant" value="0" type="integer"/>
		<att name="Weight" value="123.25205006" type="real"/>
		<att name="Variance" value="0.008113455309775315" type="real"/>
		<att name="numProteins" value="8" type="integer"/>
		<att name="ionCount" value="0" type="integer"/>
		<att name="numPsms" value="7" type="integer"/>
		<att name="containsPTMs" value="0" type="integer"/>
		<att name="FDR" value="0.936536698864" type="real"/>
		<att name="lightIons" value="0" type="integer"/>
		<att name="uniquePeptide" value="0" type="integer"/>
		<att name="isFiltered" value="0" type="integer"/>
		<att name="finalRatio" value="0.2455773035629999" type="real"/>
		<att name="heavyIons" value="0" type="integer"/>
		<att name="uniquePeptideNode" value="0" type="integer"/>
		<att name="isProtein" value="0" type="integer"/>
		<graphics type="ROUNDRECT" h="30" w="70" width="4" outline="#000000" fill="#ffffff">
			<att name="NODE_TOOLTIP" value="&lt;html&gt;AQQEQELAADAFK_LWEEQLAAAK&lt;br&gt;2 Peptide sequences&lt;br&gt;7 PSMs&lt;br&gt;Shared by 2 protein Nodes&lt;br&gt;Shared by 8 proteins&lt;br&gt;Detected in 3 MS runs&lt;br&gt;Detected in 2 Replicates&lt;br&gt;Weight = 123.252&lt;br&gt;Variance = 0.008&lt;br&gt;Integrated peptide node ratio = 0.2&lt;br&gt;Ion count ratio Rc = N/A = log2( () / () )&lt;br&gt;FDR = 0.936536698864&lt;br&gt;Individual peptides in the node:&lt;br&gt;AQQEQELAADAFK, 5 PSMs, Shared by 8 proteins, Detected in 3 MS Runs, Detected in 2 replicates, Average of ratios = 0.3205559711782235&lt;br&gt;LWEEQLAAAK, 2 PSMs, Shared by 8 proteins, Detected in 2 MS Runs, Detected in 1 replicates, Average of ratios = 0.28223716113285424&lt;br&gt;&lt;/html&gt;" type="string"/>
			<att name="NODE_NESTED_NETWORK_IMAGE_VISIBLE" value="true" type="string"/>
			<att name="NODE_BORDER_STROKE" value="SOLID" type="string"/>
			<att name="NODE_SELECTED" value="false" type="string"/>
			<att name="NODE_TRANSPARENCY" value="255" type="string"/>
			<att name="NODE_LABEL_WIDTH" value="200" type="string"/>
			<att name="NODE_LABEL" value="0.2" type="string"/>
			<att name="NODE_LABEL_FONT_SIZE" value="12" type="string"/>
			<att name="NODE_LABEL_TRANSPARENCY" value="255" type="string"/>
			<att name="NODE_LABEL_COLOR" value="#000000" type="string"/>
			<att name="NODE_VISIBLE" value="true" type="string"/>
			<att name="NODE_DEPTH" value="0.0" type="string"/>
			<att name="NODE_BORDER_TRANSPARENCY" value="255" type="string"/>
			<att name="NODE_LABEL_FONT_FACE" value="Dialog,plain,12" type="string"/>
			<att name="NODE_LABEL_TRANSPARENCY" value="255" type="string"/>
		</graphics>
	</node>
	<node id="K7EPW7" label="K7EPW7">
		<att name="ProteinDescription" value="Glucosidase 2 subunit beta (Fragment)" type="string"/>
		<att name="ACC" value="K7EPW7" type="string"/>
		<att name="numPeptideSequencesInProteins" value="4" type="integer"/>
		<att name="conclusiveProtein" value="0" type="integer"/>
		<att name="numConnectedPeptideNodes" value="4" type="integer"/>
		<att name="UniprotKB" value="K7EPW7" type="string"/>
		<att name="numProteins" value="1" type="integer"/>
		<att name="Classification2Case" value="6" type="string"/>
		<att name="GeneName" value="PRKCSH" type="string"/>
		<att name="containsPTMs" value="0" type="integer"/>
		<att name="conclusiveProteinNode" value="0" type="integer"/>
		<att name="isFiltered" value="0" type="integer"/>
		<att name="ID" value="K7EPW7_HUMAN" type="string"/>
		<att name="numPsmsInProtein" value="11" type="integer"/>
		<att name="Species" value="[Homo sapiens]" type="string"/>
		<att name="isProtein" value="1" type="integer"/>
		<graphics type="ELLIPSE" h="30" w="70" width="4" outline="#000000" fill="#ffffff">
			<att name="NODE_TOOLTIP" value="&lt;html&gt;&lt;b&gt;Protein ACC(s):&lt;/b&gt;&lt;br&gt;K7EPW7&lt;br&gt;&lt;b&gt;Protein name(s):&lt;/b&gt;&lt;br&gt; Glucosidase 2 subunit beta (Fragment)&lt;br&gt;&lt;b&gt;Classification case(s):&lt;/b&gt;&lt;br&gt;&lt;b&gt;6&lt;/b&gt;: Not classified&lt;br&gt;&lt;b&gt;TAX:&lt;/b&gt; [Homo sapiens]&lt;br&gt;&lt;b&gt;Gene name:&lt;/b&gt; PRKCSH&lt;/html&gt;" type="string"/>
			<att name="NODE_NESTED_NETWORK_IMAGE_VISIBLE" value="true" type="string"/>
			<att name="NODE_BORDER_STROKE" value="SOLID" type="string"/>
			<att name="NODE_SELECTED" value="false" type="string"/>
			<att name="NODE_TRANSPARENCY" value="255" type="string"/>
			<att name="NODE_LABEL_WIDTH" value="200" type="string"/>
			<att name="NODE_LABEL" value="K7EPW7" type="string"/>
			<att name="NODE_LABEL_FONT_SIZE" value="12" type="string"/>
			<att name="NODE_LABEL_TRANSPARENCY" value="255" type="string"/>
			<att name="NODE_LABEL_COLOR" value="#000000" type="string"/>
			<att name="NODE_VISIBLE" value="true" type="string"/>
			<att name="NODE_DEPTH" value="0.0" type="string"/>
			<att name="NODE_BORDER_TRANSPARENCY" value="255" type="string"/>
			<att name="NODE_LABEL_FONT_FACE" value="Dialog,plain,12" type="string"/>
			<att name="NODE_LABEL_TRANSPARENCY" value="255" type="string"/>
		</graphics>
	</node>
	<node id="H0YJ98" label="H0YJ98">
		<att name="ProteinDescription" value="Integrin alpha-7 (Fragment)" type="string"/>
		<att name="ACC" value="H0YJ98" type="string"/>
		<att name="numPeptideSequencesInProteins" value="3" type="integer"/>
		<att name="conclusiveProtein" value="0" type="integer"/>
		<att name="numConnectedPeptideNodes" value="3" type="integer"/>
		<att name="UniprotKB" value="H0YJ98" type="string"/>
		<att name="numProteins" value="1" type="integer"/>
		<att name="Classification2Case" value="6" type="string"/>
		<att name="GeneName" value="ITGA7" type="string"/>
		<att name="containsPTMs" value="0" type="integer"/>
		<att name="conclusiveProteinNode" value="0" type="integer"/>
		<att name="isFiltered" value="0" type="integer"/>
		<att name="ID" value="H0YJ98_HUMAN" type="string"/>
		<att name="numPsmsInProtein" value="18" type="integer"/>
		<att name="Species" value="[Homo sapiens]" type="string"/>
		<att name="isProtein" value="1" type="integer"/>
		<graphics type="ELLIPSE" h="30" w="70" width="4" outline="#000000" fill="#ffffff">
			<att name="NODE_TOOLTIP" value="&lt;html&gt;&lt;b&gt;Protein ACC(s):&lt;/b&gt;&lt;br&gt;H0YJ98&lt;br&gt;&lt;b&gt;Protein name(s):&lt;/b&gt;&lt;br&gt; Integrin alpha-7 (Fragment)&lt;br&gt;&lt;b&gt;Classification case(s):&lt;/b&gt;&lt;br&gt;&lt;b&gt;6&lt;/b&gt;: Not classified&lt;br&gt;&lt;b&gt;TAX:&lt;/b&gt; [Homo sapiens]&lt;br&gt;&lt;b&gt;Gene name:&lt;/b&gt; ITGA7&lt;/html&gt;" type="string"/>
			<att name="NODE_NESTED_NETWORK_IMAGE_VISIBLE" value="true" type="string"/>
			<att name="NODE_BORDER_STROKE" value="SOLID" type="string"/>
			<att name="NODE_SELECTED" value="false" type="string"/>
			<att name="NODE_TRANSPARENCY" value="255" type="string"/>
			<att name="NODE_LABEL_WIDTH" value="200" type="string"/>
			<att name="NODE_LABEL" value="H0YJ98" type="string"/>
			<att name="NODE_LABEL_FONT_SIZE" value="12" type="string"/>
			<att name="NODE_LABEL_TRANSPARENCY" value="255" type="string"/>
			<att name="NODE_LABEL_COLOR" value="#000000" type="string"/>
			<att name="NODE_VISIBLE" value="true" type="string"/>
			<att name="NODE_DEPTH" value="0.0" type="string"/>
			<att name="NODE_BORDER_TRANSPARENCY" value="255" type="string"/>
			<att name="NODE_LABEL_FONT_FACE" value="Dialog,plain,12" type="string"/>
			<att name="NODE_LABEL_TRANSPARENCY" value="255" type="string"/>
		</graphics>
	</node>
	<node id="HPEATVPQYHAVK" label="HPEATVPQYHAVK">
		<att name="numMSRuns" value="3" type="integer"/>
		<att name="numReplicates" value="2" type="integer"/>
		<att name="PCQ_ID" value="HPEATVPQYHAVK" type="string"/>
		<att name="numConnectedProteinNodes" value="3" type="integer"/>
		<att name="numPeptideSequences" value="1" type="integer"/>
		<att name="PeptideSequences" value="HPEATVPQYHAVK" type="string"/>
		<att name="significant" value="0" type="integer"/>
		<att name="Weight" value="40.1273347177" type="real"/>
		<att name="Variance" value="0.024920668343290295" type="real"/>
		<att name="numProteins" value="5" type="integer"/>
		<att name="ionCount" value="0" type="integer"/>
		<att name="numPsms" value="3" type="integer"/>
		<att name="containsPTMs" value="0" type="integer"/>
		<att name="FDR" value="0.795389824278" type="real"/>
		<att name="lightIons" value="0" type="integer"/>
		<att name="uniquePeptide" value="0" type="integer"/>
		<att name="isFiltered" value="0" type="integer"/>
		<att name="finalRatio" value="-0.4032937992880001" type="real"/>
		<att name="heavyIons" value="0" type="integer"/>
		<att name="uniquePeptideNode" value="0" type="integer"/>
		<att name="isProtein" value="0" type="integer"/>
		<graphics type="ROUNDRECT" h="30" w="70" width="4" outline="#000000" fill="#ffffff">
			<att name="NODE_TOOLTIP" value="&lt;html&gt;HPEATVPQYHAVK&lt;br&gt;1 Peptide sequences&lt;br&gt;3 PSMs&lt;br&gt;Shared by 3 protein Nodes&lt;br&gt;Shared by 5 proteins&lt;br&gt;Detected in 3 MS runs&lt;br&gt;Detected in 2 Replicates&lt;br&gt;Weight = 40.127&lt;br&gt;Variance = 0.025&lt;br&gt;Integrated peptide node ratio = -0.4&lt;br&gt;Ion count ratio Rc = N/A = log2( () / () )&lt;br&gt;FDR = 0.795389824278&lt;br&gt;Individual peptides in the node:&lt;br&gt;HPEATVPQYHAVK, 3 PSMs, Shared by 5 proteins, Detected in 3 MS Runs, Detected in 2 replicates, Average of ratios = -2.9580623304340996&lt;br&gt;&lt;/html&gt;" type="string"/>
			<att name="NODE_NESTED_NETWORK_IMAGE_VISIBLE" value="true" type="string"/>
			<att name="NODE_BORDER_STROKE" value="SOLID" type="string"/>
			<att name="NODE_SELECTED" value="false" type="string"/>
			<att name="NODE_TRANSPARENCY" value="255" type="string"/>
			<att name="NODE_LABEL_WIDTH" value="200" type="string"/>
			<att name="NODE_LABEL" value="-0.4" type="string"/>
			<att name="NODE_LABEL_FONT_SIZE" value="12" type="string"/>
			<att name="NODE_LABEL_TRANSPARENCY" value="255" type="string"/>
			<att name="NODE_LABEL_COLOR" value="#000000" type="string"/>
			<att name="NODE_VISIBLE" value="true" type="string"/>
			<att name="NODE_DEPTH" value="0.0" type="string"/>
			<att name="NODE_BORDER_TRANSPARENCY" value="255" type="string"/>
			<att name="NODE_LABEL_FONT_FACE" value="Dialog,plain,12" type="string"/>
			<att name="NODE_LABEL_TRANSPARENCY" value="255" type="string"/>
		</graphics>
	</node>
	<node id="B3KMS6" label="B3KMS6">
		<att name="ProteinDescription" value="cDNA FLJ12486 fis, clone NT2RM2000566, highly similar to Integrin alpha-7 OS=Homo sapiens PE=2 SV=1 " type="string"/>
		<att name="ACC" value="B3KMS6" type="string"/>
		<att name="numPeptideSequencesInProteins" value="2" type="integer"/>
		<att name="conclusiveProtein" value="0" type="integer"/>
		<att name="numConnectedPeptideNodes" value="2" type="integer"/>
		<att name="UniprotKB" value="B3KMS6" type="string"/>
		<att name="numProteins" value="1" type="integer"/>
		<att name="Classification2Case" value="6" type="string"/>
		<att name="containsPTMs" value="0" type="integer"/>
		<att name="conclusiveProteinNode" value="1" type="integer"/>
		<att name="isFiltered" value="0" type="integer"/>
		<att name="ID" value="B3KMS6_HUMAN" type="string"/>
		<att name="numPsmsInProtein" value="9" type="integer"/>
		<att name="Species" value="[Homo sapiens]" type="string"/>
		<att name="isProtein" value="1" type="integer"/>
		<graphics type="ELLIPSE" h="30" w="70" width="4" outline="#000000" fill="#ffffff">
			<att name="NODE_TOOLTIP" value="&lt;html&gt;&lt;b&gt;Protein ACC(s):&lt;/b&gt;&lt;br&gt;B3KMS6&lt;br&gt;&lt;b&gt;Protein name(s):&lt;/b&gt;&lt;br&gt; cDNA FLJ12486 fis, clone NT2RM2000566, highly similar to Integrin alpha-7 OS=Homo sapiens PE=2 SV=1 &lt;br&gt;&lt;b&gt;Classification case(s):&lt;/b&gt;&lt;br&gt;&lt;b&gt;6&lt;/b&gt;: Not classified&lt;br&gt;&lt;b&gt;TAX:&lt;/b&gt; [Homo sapiens]&lt;br&gt;&lt;b&gt;Gene name:&lt;/b&gt; &lt;/html&gt;" type="string"/>
			<att name="NODE_NESTED_NETWORK_IMAGE_VISIBLE" value="true" type="string"/>
			<att name="NODE_BORDER_STROKE" value="SOLID" type="string"/>
			<att name="NODE_SELECTED" value="false" type="string"/>
			<att name="NODE_TRANSPARENCY" value="255" type="string"/>
			<att name="NODE_LABEL_WIDTH" value="200" type="string"/>
			<att name="NODE_LABEL" value="B3KMS6" type="string"/>
			<att name="NODE_LABEL_FONT_SIZE" value="12" type="string"/>
			<att name="NODE_LABEL_TRANSPARENCY" value="255" type="string"/>
			<att name="NODE_LABEL_COLOR" value="#000000" type="string"/>
			<att name="NODE_VISIBLE" value="true" type="string"/>
			<att name="NODE_DEPTH" value="0.0" type="string"/>
			<att name="NODE_BORDER_TRANSPARENCY" value="255" type="string"/>
			<att name="NODE_LABEL_FONT_FACE" value="Dialog,plain,12" type="string"/>
			<att name="NODE_LABEL_TRANSPARENCY" value="255" type="string"/>
		</graphics>
	</node>
	<node id="QEGPDAHPILAADGHPELGPDGHPGPGTA" label="QEGPDAHPILAADGHPELGPDGHPGPGTA">
		<att name="numMSRuns" value="4" type="integer"/>
		<att name="numReplicates" value="1" type="integer"/>
		<att name="PCQ_ID" value="QEGPDAHPILAADGHPELGPDGHPGPGTA" type="string"/>
		<att name="numConnectedProteinNodes" value="1" type="integer"/>
		<att name="numPeptideSequences" value="1" type="integer"/>
		<att name="PeptideSequences" value="QEGPDAHPILAADGHPELGPDGHPGPGTA" type="string"/>
		<att name="significant" value="0" type="integer"/>
		<att name="numProteins" value="1" type="integer"/>
		<att name="ionCount" value="0" type="integer"/>
		<att name="numPsms" value="6" type="integer"/>
		<att name="containsPTMs" value="0" type="integer"/>
		<att name="lightIons" value="0" type="integer"/>
		<att name="uniquePeptide" value="1" type="integer"/>
		<att name="isFiltered" value="0" type="integer"/>
		<att name="finalRatio" value="NaN" type="real"/>
		<att name="heavyIons" value="0" type="integer"/>
		<att name="uniquePeptideNode" value="1" type="integer"/>
		<att name="isProtein" value="0" type="integer"/>
		<graphics type="ROUNDRECT" h="30" w="70" width="4" outline="#000000" fill="#ffffff">
			<att name="NODE_TOOLTIP" value="&lt;html&gt;QEGPDAHPILAADGHPELGPDGHPGPGTA&lt;br&gt;1 Peptide sequences&lt;br&gt;6 PSMs&lt;br&gt;Shared by 1 protein Nodes&lt;br&gt;Shared by 1 proteins&lt;br&gt;Detected in 4 MS runs&lt;br&gt;Detected in 1 Replicates&lt;br&gt;Integrated peptide node ratio = N/A&lt;br&gt;Ion count ratio Rc = N/A = log2( () / () )&lt;br&gt;Individual peptides in the node:&lt;br&gt;QEGPDAHPILAADGHPELGPDGHPGPGTA, 6 PSMs, Shared by 1 proteins, Detected in 4 MS Runs, Detected in 1 replicates, Peptide with no PSM ratios = NaN&lt;br&gt;&lt;/html&gt;" type="string"/>
			<att name="NODE_NESTED_NETWORK_IMAGE_VISIBLE" value="true" type="string"/>
			<att name="NODE_BORDER_STROKE" value="SOLID" type="string"/>
			<att name="NODE_SELECTED" value="false" type="string"/>
			<att name="NODE_TRANSPARENCY" value="255" type="string"/>
			<att name="NODE_LABEL_WIDTH" value="200" type="string"/>
			<att name="NODE_LABEL" value="N/A" type="string"/>
			<att name="NODE_LABEL_FONT_SIZE" value="12" type="string"/>
			<att name="NODE_LABEL_TRANSPARENCY" value="255" type="string"/>
			<att name="NODE_LABEL_COLOR" value="#000000" type="string"/>
			<att name="NODE_VISIBLE" value="true" type="string"/>
			<att name="NODE_DEPTH" value="0.0" type="string"/>
			<att name="NODE_BORDER_TRANSPARENCY" value="255" type="string"/>
			<att name="NODE_LABEL_FONT_FACE" value="Dialog,plain,12" type="string"/>
			<att name="NODE_LABEL_TRANSPARENCY" value="255" type="string"/>
		</graphics>
	</node>
	<node id="KEGEPGSLFGFSVALHR_VFIYHGSSLGVVAK" label="KEGEPGSLFGFSVALHR_VFIYHGSSLGVVAK">
		<att name="numMSRuns" value="2" type="integer"/>
		<att name="numReplicates" value="2" type="integer"/>
		<att name="PCQ_ID" value="KEGEPGSLFGFSVALHR_VFIYHGSSLGVVAK" type="string"/>
		<att name="numConnectedProteinNodes" value="1" type="integer"/>
		<att name="numPeptideSequences" value="2" type="integer"/>
		<att name="PeptideSequences" value="KEGEPGSLFGFSVALHR_VFIYHGSSLGVVAK" type="string"/>
		<att name="significant" value="0" type="integer"/>
		<att name="numProteins" value="3" type="integer"/>
		<att name="ionCount" value="0" type="integer"/>
		<att name="numPsms" value="2" type="integer"/>
		<att name="containsPTMs" value="0" type="integer"/>
		<att name="lightIons" value="0" type="integer"/>
		<att name="uniquePeptide" value="0" type="integer"/>
		<att name="isFiltered" value="0" type="integer"/>
		<att name="finalRatio" value="NaN" type="real"/>
		<att name="heavyIons" value="0" type="integer"/>
		<att name="uniquePeptideNode" value="1" type="integer"/>
		<att name="isProtein" value="0" type="integer"/>
		<graphics type="ROUNDRECT" h="30" w="70" width="4" outline="#000000" fill="#ffffff">
			<att name="NODE_TOOLTIP" value="&lt;html&gt;KEGEPGSLFGFSVALHR_VFIYHGSSLGVVAK&lt;br&gt;2 Peptide sequences&lt;br&gt;2 PSMs&lt;br&gt;Shared by 1 protein Nodes&lt;br&gt;Shared by 3 proteins&lt;br&gt;Detected in 2 MS runs&lt;br&gt;Detected in 2 Replicates&lt;br&gt;Integrated peptide node ratio = N/A&lt;br&gt;Ion count ratio Rc = N/A = log2( () / () )&lt;br&gt;Individual peptides in the node:&lt;br&gt;KEGEPGSLFGFSVALHR, 1 PSMs, Shared by 3 proteins, Detected in 1 MS Runs, Detected in 1 replicates, Peptide with no PSM ratios = NaN&lt;br&gt;VFIYHGSSLGVVAK, 1 PSMs, Shared by 3 proteins, Detected in 1 MS Runs, Detected in 1 replicates, Peptide with no PSM ratios = NaN&lt;br&gt;&lt;/html&gt;" type="string"/>
			<att name="NODE_NESTED_NETWORK_IMAGE_VISIBLE" value="true" type="string"/>
			<att name="NODE_BORDER_STROKE" value="SOLID" type="string"/>
			<att name="NODE_SELECTED" value="false" type="string"/>
			<att name="NODE_TRANSPARENCY" value="255" type="string"/>
			<att name="NODE_LABEL_WIDTH" value="200" type="string"/>
			<att name="NODE_LABEL" value="N/A" type="string"/>
			<att name="NODE_LABEL_FONT_SIZE" value="12" type="string"/>
			<att name="NODE_LABEL_TRANSPARENCY" value="255" type="string"/>
			<att name="NODE_LABEL_COLOR" value="#000000" type="string"/>
			<att name="NODE_VISIBLE" value="true" type="string"/>
			<att name="NODE_DEPTH" value="0.0" type="string"/>
			<att name="NODE_BORDER_TRANSPARENCY" value="255" type="string"/>
			<att name="NODE_LABEL_FONT_FACE" value="Dialog,plain,12" type="string"/>
			<att name="NODE_LABEL_TRANSPARENCY" value="255" type="string"/>
		</graphics>
	</node>
	<node id="J3KNV4 Q13683 Q4LE35" label="J3KNV4 Q13683 Q4LE35">
		<att name="ProteinDescription" value="Integrin alpha-7 #### ITGA7 variant protein (Fragment)" type="string"/>
		<att name="ACC" value="J3KNV4 Q13683 Q4LE35" type="string"/>
		<att name="numPeptideSequencesInProteins" value="5" type="integer"/>
		<att name="conclusiveProtein" value="0" type="integer"/>
		<att name="numConnectedPeptideNodes" value="5" type="integer"/>
		<att name="UniprotKB" value="J3KNV4 Q13683 Q4LE35" type="string"/>
		<att name="numProteins" value="3" type="integer"/>
		<att name="Classification2Case" value="6" type="string"/>
		<att name="GeneName" value="ITGA7,ITGA7 variant protein" type="string"/>
		<att name="containsPTMs" value="0" type="integer"/>
		<att name="conclusiveProteinNode" value="1" type="integer"/>
		<att name="isFiltered" value="0" type="integer"/>
		<att name="ID" value="J3KNV4_HUMAN ITA7_HUMAN Q4LE35_HUMAN" type="string"/>
		<att name="numPsmsInProtein" value="20" type="integer"/>
		<att name="Species" value="[Homo sapiens]" type="string"/>
		<att name="isProtein" value="1" type="integer"/>
		<graphics type="ELLIPSE" h="30" w="70" width="4" outline="#000000" fill="#ffffff">
			<att name="NODE_TOOLTIP" value="&lt;html&gt;&lt;b&gt;Protein ACC(s):&lt;/b&gt;&lt;br&gt;J3KNV4 Q13683 Q4LE35&lt;br&gt;&lt;b&gt;Protein name(s):&lt;/b&gt;&lt;br&gt; Integrin alpha-7&lt;br&gt;ITGA7 variant protein (Fragment)&lt;br&gt;&lt;b&gt;Classification case(s):&lt;/b&gt;&lt;br&gt;&lt;b&gt;6&lt;/b&gt;: Not classified&lt;br&gt;&lt;b&gt;TAX:&lt;/b&gt; [Homo sapiens]&lt;br&gt;&lt;b&gt;Gene name:&lt;/b&gt; ITGA7,ITGA7 variant protein&lt;/html&gt;" type="string"/>
			<att name="NODE_NESTED_NETWORK_IMAGE_VISIBLE" value="true" type="string"/>
			<att name="NODE_BORDER_STROKE" value="SOLID" type="string"/>
			<att name="NODE_SELECTED" value="false" type="string"/>
			<att name="NODE_TRANSPARENCY" value="255" type="string"/>
			<att name="NODE_LABEL_WIDTH" value="200" type="string"/>
			<att name="NODE_LABEL" value="J3KNV4 Q13683 Q4LE35" type="string"/>
			<att name="NODE_LABEL_FONT_SIZE" value="12" type="string"/>
			<att name="NODE_LABEL_TRANSPARENCY" value="255" type="string"/>
			<att name="NODE_LABEL_COLOR" value="#000000" type="string"/>
			<att name="NODE_VISIBLE" value="true" type="string"/>
			<att name="NODE_DEPTH" value="0.0" type="string"/>
			<att name="NODE_BORDER_TRANSPARENCY" value="255" type="string"/>
			<att name="NODE_LABEL_FONT_FACE" value="Dialog,plain,12" type="string"/>
			<att name="NODE_LABEL_TRANSPARENCY" value="255" type="string"/>
		</graphics>
	</node>
	<node id="EGPDAHPILAADGHPELGPDGHPGPGTA_REGPDAHPILAADGHPELGPDGHPGPGTA" label="EGPDAHPILAADGHPELGPDGHPGPGTA_REGPDAHPILAADGHPELGPDGHPGPGTA">
		<att name="numMSRuns" value="9" type="integer"/>
		<att name="numReplicates" value="3" type="integer"/>
		<att name="PCQ_ID" value="EGPDAHPILAADGHPELGPDGHPGPGTA_REGPDAHPILAADGHPELGPDGHPGPGTA" type="string"/>
		<att name="numConnectedProteinNodes" value="2" type="integer"/>
		<att name="numPeptideSequences" value="2" type="integer"/>
		<att name="PeptideSequences" value="EGPDAHPILAADGHPELGPDGHPGPGTA_REGPDAHPILAADGHPELGPDGHPGPGTA" type="string"/>
		<att name="significant" value="0" type="integer"/>
		<att name="Weight" value="92.1257438119" type="real"/>
		<att name="Variance" value="0.010854729184513013" type="real"/>
		<att name="numProteins" value="4" type="integer"/>
		<att name="ionCount" value="0" type="integer"/>
		<att name="numPsms" value="15" type="integer"/>
		<att name="containsPTMs" value="0" type="integer"/>
		<att name="FDR" value="0.998176784599" type="real"/>
		<att name="lightIons" value="0" type="integer"/>
		<att name="uniquePeptide" value="0" type="integer"/>
		<att name="isFiltered" value="0" type="integer"/>
		<att name="finalRatio" value="0.10449796642699995" type="real"/>
		<att name="heavyIons" value="0" type="integer"/>
		<att name="uniquePeptideNode" value="0" type="integer"/>
		<att name="isProtein" value="0" type="integer"/>
		<graphics type="ROUNDRECT" h="30" w="70" width="4" outline="#000000" fill="#ffffff">
			<att name="NODE_TOOLTIP" value="&lt;html&gt;EGPDAHPILAADGHPELGPDGHPGPGTA_REGPDAHPILAADGHPELGPDGHPGPGTA&lt;br&gt;2 Peptide sequences&lt;br&gt;15 PSMs&lt;br&gt;Shared by 2 protein Nodes&lt;br&gt;Shared by 4 proteins&lt;br&gt;Detected in 9 MS runs&lt;br&gt;Detected in 3 Replicates&lt;br&gt;Weight = 92.126&lt;br&gt;Variance = 0.011&lt;br&gt;Integrated peptide node ratio = 0.1&lt;br&gt;Ion count ratio Rc = N/A = log2( () / () )&lt;br&gt;FDR = 0.998176784599&lt;br&gt;Individual peptides in the node:&lt;br&gt;EGPDAHPILAADGHPELGPDGHPGPGTA, 3 PSMs, Shared by 4 proteins, Detected in 3 MS Runs, Detected in 1 replicates, Peptide with no PSM ratios = NaN&lt;br&gt;REGPDAHPILAADGHPELGPDGHPGPGTA, 12 PSMs, Shared by 4 proteins, Detected in 6 MS Runs, Detected in 2 replicates, Average of ratios = 0.18117436328928474&lt;br&gt;&lt;/html&gt;" type="string"/>
			<att name="NODE_NESTED_NETWORK_IMAGE_VISIBLE" value="true" type="string"/>
			<att name="NODE_BORDER_STROKE" value="SOLID" type="string"/>
			<att name="NODE_SELECTED" value="false" type="string"/>
			<att name="NODE_TRANSPARENCY" value="255" type="string"/>
			<att name="NODE_LABEL_WIDTH" value="200" type="string"/>
			<att name="NODE_LABEL" value="0.1" type="string"/>
			<att name="NODE_LABEL_FONT_SIZE" value="12" type="string"/>
			<att name="NODE_LABEL_TRANSPARENCY" value="255" type="string"/>
			<att name="NODE_LABEL_COLOR" value="#000000" type="string"/>
			<att name="NODE_VISIBLE" value="true" type="string"/>
			<att name="NODE_DEPTH" value="0.0" type="string"/>
			<att name="NODE_BORDER_TRANSPARENCY" value="255" type="string"/>
			<att name="NODE_LABEL_FONT_FACE" value="Dialog,plain,12" type="string"/>
			<att name="NODE_LABEL_TRANSPARENCY" value="255" type="string"/>
		</graphics>
	</node>
	<node id="SLKDPNNSLTLWVIDQGLKK_VLISNLLDLLTEVGVSGQGR" label="SLKDPNNSLTLWVIDQGLKK_VLISNLLDLLTEVGVSGQGR">
		<att name="numMSRuns" value="9" type="integer"/>
		<att name="numReplicates" value="3" type="integer"/>
		<att name="PCQ_ID" value="SLKDPNNSLTLWVIDQGLKK_VLISNLLDLLTEVGVSGQGR" type="string"/>
		<att name="numConnectedProteinNodes" value="1" type="integer"/>
		<att name="numPeptideSequences" value="2" type="integer"/>
		<att name="PeptideSequences" value="SLKDPNNSLTLWVIDQGLKK_VLISNLLDLLTEVGVSGQGR" type="string"/>
		<att name="significant" value="0" type="integer"/>
		<att name="Weight" value="137.402260577" type="real"/>
		<att name="Variance" value="0.007277900638611413" type="real"/>
		<att name="numProteins" value="1" type="integer"/>
		<att name="ionCount" value="0" type="integer"/>
		<att name="numPsms" value="14" type="integer"/>
		<att name="containsPTMs" value="0" type="integer"/>
		<att name="FDR" value="0.94295810962" type="real"/>
		<att name="lightIons" value="0" type="integer"/>
		<att name="uniquePeptide" value="1" type="integer"/>
		<att name="isFiltered" value="0" type="integer"/>
		<att name="finalRatio" value="0.23648083866200004" type="real"/>
		<att name="heavyIons" value="0" type="integer"/>
		<att name="uniquePeptideNode" value="1" type="integer"/>
		<att name="isProtein" value="0" type="integer"/>
		<graphics type="ROUNDRECT" h="30" w="70" width="4" outline="#000000" fill="#ffffff">
			<att name="NODE_TOOLTIP" value="&lt;html&gt;SLKDPNNSLTLWVIDQGLKK_VLISNLLDLLTEVGVSGQGR&lt;br&gt;2 Peptide sequences&lt;br&gt;14 PSMs&lt;br&gt;Shared by 1 protein Nodes&lt;br&gt;Shared by 1 proteins&lt;br&gt;Detected in 9 MS runs&lt;br&gt;Detected in 3 Replicates&lt;br&gt;Weight = 137.402&lt;br&gt;Variance = 0.007&lt;br&gt;Integrated peptide node ratio = 0.2&lt;br&gt;Ion count ratio Rc = N/A = log2( () / () )&lt;br&gt;FDR = 0.94295810962&lt;br&gt;Individual peptides in the node:&lt;br&gt;SLKDPNNSLTLWVIDQGLKK, 7 PSMs, Shared by 1 proteins, Detected in 4 MS Runs, Detected in 3 replicates, Average of ratios = 0.30910313883700563&lt;br&gt;VLISNLLDLLTEVGVSGQGR, 7 PSMs, Shared by 1 proteins, Detected in 5 MS Runs, Detected in 1 replicates, Average of ratios = 0.046573108760920884&lt;br&gt;&lt;/html&gt;" type="string"/>
			<att name="NODE_NESTED_NETWORK_IMAGE_VISIBLE" value="true" type="string"/>
			<att name="NODE_BORDER_STROKE" value="SOLID" type="string"/>
			<att name="NODE_SELECTED" value="false" type="string"/>
			<att name="NODE_TRANSPARENCY" value="255" type="string"/>
			<att name="NODE_LABEL_WIDTH" value="200" type="string"/>
			<att name="NODE_LABEL" value="0.2" type="string"/>
			<att name="NODE_LABEL_FONT_SIZE" value="12" type="string"/>
			<att name="NODE_LABEL_TRANSPARENCY" value="255" type="string"/>
			<att name="NODE_LABEL_COLOR" value="#000000" type="string"/>
			<att name="NODE_VISIBLE" value="true" type="string"/>
			<att name="NODE_DEPTH" value="0.0" type="string"/>
			<att name="NODE_BORDER_TRANSPARENCY" value="255" type="string"/>
			<att name="NODE_LABEL_FONT_FACE" value="Dialog,plain,12" type="string"/>
			<att name="NODE_LABEL_TRANSPARENCY" value="255" type="string"/>
		</graphics>
	</node>
	<node id="Q9H3U1" label="Q9H3U1">
		<att name="ProteinDescription" value="Protein unc-45 homolog A OS=Homo sapiens GN=UNC45A PE=1 SV=1 " type="string"/>
		<att name="ACC" value="Q9H3U1" type="string"/>
		<att name="numPeptideSequencesInProteins" value="2" type="integer"/>
		<att name="conclusiveProtein" value="0" type="integer"/>
		<att name="numConnectedPeptideNodes" value="2" type="integer"/>
		<att name="UniprotKB" value="Q9H3U1" type="string"/>
		<att name="numProteins" value="1" type="integer"/>
		<att name="GeneName" value="UNC45A" type="string"/>
		<att name="containsPTMs" value="0" type="integer"/>
		<att name="conclusiveProteinNode" value="1" type="integer"/>
		<att name="isFiltered" value="0" type="integer"/>
		<att name="ID" value="UN45A_HUMAN" type="string"/>
		<att name="numPsmsInProtein" value="14" type="integer"/>
		<att name="Species" value="[Homo sapiens]" type="string"/>
		<att name="isProtein" value="1" type="integer"/>
		<graphics type="ELLIPSE" h="30" w="70" width="4" outline="#000000" fill="#ffffff">
			<att name="NODE_TOOLTIP" value="&lt;html&gt;&lt;b&gt;Protein ACC(s):&lt;/b&gt;&lt;br&gt;Q9H3U1&lt;br&gt;&lt;b&gt;Protein name(s):&lt;/b&gt;&lt;br&gt; Protein unc-45 homolog A OS=Homo sapiens GN=UNC45A PE=1 SV=1 &lt;br&gt;&lt;b&gt;TAX:&lt;/b&gt; [Homo sapiens]&lt;br&gt;&lt;b&gt;Gene name:&lt;/b&gt; UNC45A&lt;/html&gt;" type="string"/>
			<att name="NODE_NESTED_NETWORK_IMAGE_VISIBLE" value="true" type="string"/>
			<att name="NODE_BORDER_STROKE" value="SOLID" type="string"/>
			<att name="NODE_SELECTED" value="false" type="string"/>
			<att name="NODE_TRANSPARENCY" value="255" type="string"/>
			<att name="NODE_LABEL_WIDTH" value="200" type="string"/>
			<att name="NODE_LABEL" value="Q9H3U1" type="string"/>
			<att name="NODE_LABEL_FONT_SIZE" value="12" type="string"/>
			<att name="NODE_LABEL_TRANSPARENCY" value="255" type="string"/>
			<att name="NODE_LABEL_COLOR" value="#000000" type="string"/>
			<att name="NODE_VISIBLE" value="true" type="string"/>
			<att name="NODE_DEPTH" value="0.0" type="string"/>
			<att name="NODE_BORDER_TRANSPARENCY" value="255" type="string"/>
			<att name="NODE_LABEL_FONT_FACE" value="Dialog,plain,12" type="string"/>
			<att name="NODE_LABEL_TRANSPARENCY" value="255" type="string"/>
		</graphics>
	</node>
	<node id="QLPTAAPDKTEVTGDHIPTPQDLPQR" label="QLPTAAPDKTEVTGDHIPTPQDLPQR">
		<att name="numMSRuns" value="2" type="integer"/>
		<att name="numReplicates" value="2" type="integer"/>
		<att name="PCQ_ID" value="QLPTAAPDKTEVTGDHIPTPQDLPQR" type="string"/>
		<att name="numConnectedProteinNodes" value="1" type="integer"/>
		<att name="numPeptideSequences" value="1" type="integer"/>
		<att name="PeptideSequences" value="QLPTAAPDKTEVTGDHIPTPQDLPQR" type="string"/>
		<att name="significant" value="0" type="integer"/>
		<att name="Weight" value="79.9452801346" type="real"/>
		<att name="Variance" value="0.012508555831142857" type="real"/>
		<att name="numProteins" value="4" type="integer"/>
		<att name="ionCount" value="0" type="integer"/>
		<att name="numPsms" value="3" type="integer"/>
		<att name="containsPTMs" value="0" type="integer"/>
		<att name="FDR" value="0.994943734421" type="real"/>
		<att name="lightIons" value="0" type="integer"/>
		<att name="uniquePeptide" value="0" type="integer"/>
		<att name="isFiltered" value="0" type="integer"/>
		<att name="finalRatio" value="-0.12966289017600008" type="real"/>
		<att name="heavyIons" value="0" type="integer"/>
		<att name="uniquePeptideNode" value="1" type="integer"/>
		<att name="isProtein" value="0" type="integer"/>
		<graphics type="ROUNDRECT" h="30" w="70" width="4" outline="#000000" fill="#ffffff">
			<att name="NODE_TOOLTIP" value="&lt;html&gt;QLPTAAPDKTEVTGDHIPTPQDLPQR&lt;br&gt;1 Peptide sequences&lt;br&gt;3 PSMs&lt;br&gt;Shared by 1 protein Nodes&lt;br&gt;Shared by 4 proteins&lt;br&gt;Detected in 2 MS runs&lt;br&gt;Detected in 2 Replicates&lt;br&gt;Weight = 79.945&lt;br&gt;Variance = 0.013&lt;br&gt;Integrated peptide node ratio = -0.1&lt;br&gt;Ion count ratio Rc = N/A = log2( () / () )&lt;br&gt;FDR = 0.994943734421&lt;br&gt;Individual peptides in the node:&lt;br&gt;QLPTAAPDKTEVTGDHIPTPQDLPQR, 3 PSMs, Shared by 4 proteins, Detected in 2 MS Runs, Detected in 2 replicates, Average of ratios = -0.13270711448739672&lt;br&gt;&lt;/html&gt;" type="string"/>
			<att name="NODE_NESTED_NETWORK_IMAGE_VISIBLE" value="true" type="string"/>
			<att name="NODE_BORDER_STROKE" value="SOLID" type="string"/>
			<att name="NODE_SELECTED" value="false" type="string"/>
			<att name="NODE_TRANSPARENCY" value="255" type="string"/>
			<att name="NODE_LABEL_WIDTH" value="200" type="string"/>
			<att name="NODE_LABEL" value="-0.1" type="string"/>
			<att name="NODE_LABEL_FONT_SIZE" value="12" type="string"/>
			<att name="NODE_LABEL_TRANSPARENCY" value="255" type="string"/>
			<att name="NODE_LABEL_COLOR" value="#000000" type="string"/>
			<att name="NODE_VISIBLE" value="true" type="string"/>
			<att name="NODE_DEPTH" value="0.0" type="string"/>
			<att name="NODE_BORDER_TRANSPARENCY" value="255" type="string"/>
			<att name="NODE_LABEL_FONT_FACE" value="Dialog,plain,12" type="string"/>
			<att name="NODE_LABEL_TRANSPARENCY" value="255" type="string"/>
		</graphics>
	</node>
	<node id="A0A024R5U3 H3BMD8 H3BQ52 P56211" label="A0A024R5U3 H3BMD8 H3BQ52 P56211">
		<att name="ProteinDescription" value="Cyclic AMP phosphoprotein, 19 kD, isoform CRA_a OS=Homo sapiens GN=ARPP-19 PE=4 SV=1  #### cAMP-regulated phosphoprotein 19 OS=Homo sapiens GN=ARPP19 PE=1 SV=1  #### cAMP-regulated phosphoprotein 19 OS=Homo sapiens GN=ARPP19 PE=1 SV=2 " type="string"/>
		<att name="ACC" value="A0A024R5U3 H3BMD8 H3BQ52 P56211" type="string"/>
		<att name="numPeptideSequencesInProteins" value="1" type="integer"/>
		<att name="conclusiveProtein" value="1" type="integer"/>
		<att name="numConnectedPeptideNodes" value="1" type="integer"/>
		<att name="UniprotKB" value="A0A024R5U3 H3BMD8 H3BQ52 P56211" type="string"/>
		<att name="numProteins" value="4" type="integer"/>
		<att name="GeneName" value="ARPP-19,ARPP19" type="string"/>
		<att name="containsPTMs" value="0" type="integer"/>
		<att name="conclusiveProteinNode" value="1" type="integer"/>
		<att name="isFiltered" value="0" type="integer"/>
		<att name="ID" value="A0A024R5U3_HUMAN H3BMD8_HUMAN H3BQ52_HUMAN ARP19_HUMAN" type="string"/>
		<att name="numPsmsInProtein" value="3" type="integer"/>
		<att name="Species" value="[Homo sapiens]" type="string"/>
		<att name="isProtein" value="1" type="integer"/>
		<graphics type="ELLIPSE" h="30" w="70" width="4" outline="#000000" fill="#ffffff">
			<att name="NODE_TOOLTIP" value="&lt;html&gt;&lt;b&gt;Protein ACC(s):&lt;/b&gt;&lt;br&gt;A0A024R5U3 H3BMD8 H3BQ52 P56211&lt;br&gt;&lt;b&gt;Protein name(s):&lt;/b&gt;&lt;br&gt; Cyclic AMP phosphoprotein, 19 kD, isoform CRA_a OS=Homo sapiens GN=ARPP-19 PE=4 SV=1 &lt;br&gt;cAMP-regulated phosphoprotein 19 OS=Homo sapiens GN=ARPP19 PE=1 SV=1 &lt;br&gt;cAMP-regulated phosphoprotein 19 OS=Homo sapiens GN=ARPP19 PE=1 SV=2 &lt;br&gt;&lt;b&gt;TAX:&lt;/b&gt; [Homo sapiens]&lt;br&gt;&lt;b&gt;Gene name:&lt;/b&gt; ARPP-19,ARPP19&lt;/html&gt;" type="string"/>
			<att name="NODE_NESTED_NETWORK_IMAGE_VISIBLE" value="true" type="string"/>
			<att name="NODE_BORDER_STROKE" value="SOLID" type="string"/>
			<att name="NODE_SELECTED" value="false" type="string"/>
			<att name="NODE_TRANSPARENCY" value="255" type="string"/>
			<att name="NODE_LABEL_WIDTH" value="200" type="string"/>
			<att name="NODE_LABEL" value="A0A024R5U3 H3BMD8 H3BQ52 P56211" type="string"/>
			<att name="NODE_LABEL_FONT_SIZE" value="12" type="string"/>
			<att name="NODE_LABEL_TRANSPARENCY" value="255" type="string"/>
			<att name="NODE_LABEL_COLOR" value="#000000" type="string"/>
			<att name="NODE_VISIBLE" value="true" type="string"/>
			<att name="NODE_DEPTH" value="0.0" type="string"/>
			<att name="NODE_BORDER_TRANSPARENCY" value="255" type="string"/>
			<att name="NODE_LABEL_FONT_FACE" value="Dialog,plain,12" type="string"/>
			<att name="NODE_LABEL_TRANSPARENCY" value="255" type="string"/>
		</graphics>
	</node>
	<node id="B5BTZ7 B7Z7C0" label="B5BTZ7 B7Z7C0">
		<att name="ProteinDescription" value="Serine/threonine-protein phosphatase 2A 56 kDa regulatory subunit epsilon isoform OS=Homo sapiens GN=PPP2R5E PE=2 SV=1  #### cDNA FLJ53109, highly similar to Serine/threonine-protein phosphatase 2A 56 kDa regulatory subunit epsilon isoform OS=Homo sapiens PE=2 SV=1 " type="string"/>
		<att name="ACC" value="B5BTZ7 B7Z7C0" type="string"/>
		<att name="numPeptideSequencesInProteins" value="2" type="integer"/>
		<att name="conclusiveProtein" value="0" type="integer"/>
		<att name="numConnectedPeptideNodes" value="2" type="integer"/>
		<att name="UniprotKB" value="B5BTZ7 B7Z7C0" type="string"/>
		<att name="numProteins" value="2" type="integer"/>
		<att name="Classification2Case" value="6" type="string"/>
		<att name="GeneName" value="PPP2R5E" type="string"/>
		<att name="containsPTMs" value="0" type="integer"/>
		<att name="conclusiveProteinNode" value="0" type="integer"/>
		<att name="isFiltered" value="0" type="integer"/>
		<att name="ID" value="B5BTZ7_HUMAN B7Z7C0_HUMAN" type="string"/>
		<att name="numPsmsInProtein" value="11" type="integer"/>
		<att name="Species" value="[Homo sapiens]" type="string"/>
		<att name="isProtein" value="1" type="integer"/>
		<graphics type="ELLIPSE" h="30" w="70" width="4" outline="#000000" fill="#ffffff">
			<att name="NODE_TOOLTIP" value="&lt;html&gt;&lt;b&gt;Protein ACC(s):&lt;/b&gt;&lt;br&gt;B5BTZ7 B7Z7C0&lt;br&gt;&lt;b&gt;Protein name(s):&lt;/b&gt;&lt;br&gt; Serine/threonine-protein phosphatase 2A 56 kDa regulatory subunit epsilon isoform OS=Homo sapiens GN=PPP2R5E PE=2 SV=1 &lt;br&gt;cDNA FLJ53109, highly similar to Serine/threonine-protein phosphatase 2A 56 kDa regulatory subunit epsilon isoform OS=Homo sapiens PE=2 SV=1 &lt;br&gt;&lt;b&gt;Classification case(s):&lt;/b&gt;&lt;br&gt;&lt;b&gt;6&lt;/b&gt;: Not classified&lt;br&gt;&lt;b&gt;TAX:&lt;/b&gt; [Homo sapiens]&lt;br&gt;&lt;b&gt;Gene name:&lt;/b&gt; PPP2R5E&lt;/html&gt;" type="string"/>
			<att name="NODE_NESTED_NETWORK_IMAGE_VISIBLE" value="true" type="string"/>
			<att name="NODE_BORDER_STROKE" value="SOLID" type="string"/>
			<att name="NODE_SELECTED" value="false" type="string"/>
			<att name="NODE_TRANSPARENCY" value="255" type="string"/>
			<att name="NODE_LABEL_WIDTH" value="200" type="string"/>
			<att name="NODE_LABEL" value="B5BTZ7 B7Z7C0" type="string"/>
			<att name="NODE_LABEL_FONT_SIZE" value="12" type="string"/>
			<att name="NODE_LABEL_TRANSPARENCY" value="255" type="string"/>
			<att name="NODE_LABEL_COLOR" value="#000000" type="string"/>
			<att name="NODE_VISIBLE" value="true" type="string"/>
			<att name="NODE_DEPTH" value="0.0" type="string"/>
			<att name="NODE_BORDER_TRANSPARENCY" value="255" type="string"/>
			<att name="NODE_LABEL_FONT_FACE" value="Dialog,plain,12" type="string"/>
			<att name="NODE_LABEL_TRANSPARENCY" value="255" type="string"/>
		</graphics>
	</node>
	<node id="CVSSPHFQVAER" label="CVSSPHFQVAER">
		<att name="numMSRuns" value="1" type="integer"/>
		<att name="numReplicates" value="1" type="integer"/>
		<att name="PCQ_ID" value="CVSSPHFQVAER" type="string"/>
		<att name="numConnectedProteinNodes" value="7" type="integer"/>
		<att name="numPeptideSequences" value="1" type="integer"/>
		<att name="PeptideSequences" value="CVSSPHFQVAER" type="string"/>
		<att name="significant" value="0" type="integer"/>
		<att name="numProteins" value="25" type="integer"/>
		<att name="ionCount" value="0" type="integer"/>
		<att name="numPsms" value="1" type="integer"/>
		<att name="containsPTMs" value="0" type="integer"/>
		<att name="lightIons" value="0" type="integer"/>
		<att name="uniquePeptide" value="0" type="integer"/>
		<att name="isFiltered" value="0" type="integer"/>
		<att name="finalRatio" value="NaN" type="real"/>
		<att name="heavyIons" value="0" type="integer"/>
		<att name="uniquePeptideNode" value="0" type="integer"/>
		<att name="isProtein" value="0" type="integer"/>
		<graphics type="ROUNDRECT" h="30" w="70" width="4" outline="#000000" fill="#ffffff">
			<att name="NODE_TOOLTIP" value="&lt;html&gt;CVSSPHFQVAER&lt;br&gt;1 Peptide sequences&lt;br&gt;1 PSMs&lt;br&gt;Shared by 7 protein Nodes&lt;br&gt;Shared by 25 proteins&lt;br&gt;Detected in 1 MS runs&lt;br&gt;Detected in 1 Replicates&lt;br&gt;Integrated peptide node ratio = N/A&lt;br&gt;Ion count ratio Rc = N/A = log2( () / () )&lt;br&gt;Individual peptides in the node:&lt;br&gt;CVSSPHFQVAER, 1 PSMs, Shared by 25 proteins, Detected in 1 MS Runs, Detected in 1 replicates, Peptide with no PSM ratios = NaN&lt;br&gt;&lt;/html&gt;" type="string"/>
			<att name="NODE_NESTED_NETWORK_IMAGE_VISIBLE" value="true" type="string"/>
			<att name="NODE_BORDER_STROKE" value="SOLID" type="string"/>
			<att name="NODE_SELECTED" value="false" type="string"/>
			<att name="NODE_TRANSPARENCY" value="255" type="string"/>
			<att name="NODE_LABEL_WIDTH" value="200" type="string"/>
			<att name="NODE_LABEL" value="N/A" type="string"/>
			<att name="NODE_LABEL_FONT_SIZE" value="12" type="string"/>
			<att name="NODE_LABEL_TRANSPARENCY" value="255" type="string"/>
			<att name="NODE_LABEL_COLOR" value="#000000" type="string"/>
			<att name="NODE_VISIBLE" value="true" type="string"/>
			<att name="NODE_DEPTH" value="0.0" type="string"/>
			<att name="NODE_BORDER_TRANSPARENCY" value="255" type="string"/>
			<att name="NODE_LABEL_FONT_FACE" value="Dialog,plain,12" type="string"/>
			<att name="NODE_LABEL_TRANSPARENCY" value="255" type="string"/>
		</graphics>
	</node>
	<node id="A0A024RD11 A8K6Y2 B4DSD7 E9PFR3 H0YJ75 Q13362 Q14738 Q7L7W2 Q96L51 Q96L52" label="A0A024RD11 A8K6Y2 B4DSD7 E9PFR3 H0YJ75 Q13362 Q14738 Q7L7W2 Q96L51 Q96L52">
		<att name="ProteinDescription" value="Protein phosphatase 2, regulatory subunit B (B56), delta isoform, isoform CRA_d #### cDNA FLJ76895, highly similar to Homo sapiens protein phosphatase 2, regulatory subunit B (B56), delta isoform (PPP2R5D), transcript variant 1, mRNA #### cDNA FLJ55863, highly similar to Serine/threonine-protein phosphatase 2A 56 kDa regulatory subunit delta isoform #### Serine/threonine-protein phosphatase 2A 56 kDa regulatory subunit delta isoform #### Serine/threonine-protein phosphatase 2A 56 kDa regulatory subunit gamma isoform (Fragment) #### Serine/threonine-protein phosphatase 2A 56 kDa regulatory subunit gamma isoform #### PP2A B56 gamma 3 #### PP2A B56 gamma 1 #### PP2A B56 gamma 2" type="string"/>
		<att name="ACC" value="A0A024RD11 A8K6Y2 B4DSD7 E9PFR3 H0YJ75 Q13362 Q14738 Q7L7W2 Q96L51 Q96L52" type="string"/>
		<att name="numPeptideSequencesInProteins" value="4" type="integer"/>
		<att name="conclusiveProtein" value="0" type="integer"/>
		<att name="numConnectedPeptideNodes" value="4" type="integer"/>
		<att name="UniprotKB" value="A0A024RD11 A8K6Y2 B4DSD7 E9PFR3 H0YJ75 Q13362 Q14738 Q7L7W2 Q96L51 Q96L52" type="string"/>
		<att name="numProteins" value="10" type="integer"/>
		<att name="Classification2Case" value="6" type="string"/>
		<att name="GeneName" value="PPP2R5C,PPP2R5D" type="string"/>
		<att name="containsPTMs" value="0" type="integer"/>
		<att name="conclusiveProteinNode" value="0" type="integer"/>
		<att name="isFiltered" value="0" type="integer"/>
		<att name="ID" value="A0A024RD11_HUMAN A8K6Y2_HUMAN B4DSD7_HUMAN E9PFR3_HUMAN H0YJ75_HUMAN 2A5G_HUMAN 2A5D_HUMAN Q7L7W2_HUMAN Q96L51_HUMAN Q96L52_HUMAN" type="string"/>
		<att name="numPsmsInProtein" value="31" type="integer"/>
		<att name="Species" value="[Homo sapiens]" type="string"/>
		<att name="isProtein" value="1" type="integer"/>
		<graphics type="ELLIPSE" h="30" w="70" width="4" outline="#000000" fill="#ffffff">
			<att name="NODE_TOOLTIP" value="&lt;html&gt;&lt;b&gt;Protein ACC(s):&lt;/b&gt;&lt;br&gt;A0A024RD11 A8K6Y2 B4DSD7 E9PFR3 H0YJ75 Q13362 Q14738 Q7L7W2 Q96L51 Q96L52&lt;br&gt;&lt;b&gt;Protein name(s):&lt;/b&gt;&lt;br&gt; Protein phosphatase 2, regulatory subunit B (B56), delta isoform, isoform CRA_d&lt;br&gt;cDNA FLJ76895, highly similar to Homo sapiens protein phosphatase 2, regulatory subunit B (B56), delta isoform (PPP2R5D), transcript variant 1, mRNA&lt;br&gt;cDNA FLJ55863, highly similar to Serine/threonine-protein phosphatase 2A 56 kDa regulatory subunit delta isoform&lt;br&gt;Serine/threonine-protein phosphatase 2A 56 kDa regulatory subunit delta isoform&lt;br&gt;Serine/threonine-protein phosphatase 2A 56 kDa regulatory subunit gamma isoform (Fragment)&lt;br&gt;Serine/threonine-protein phosphatase 2A 56 kDa regulatory subunit gamma isoform&lt;br&gt;PP2A B56 gamma 3&lt;br&gt;PP2A B56 gamma 1&lt;br&gt;PP2A B56 gamma 2&lt;br&gt;&lt;b&gt;Classification case(s):&lt;/b&gt;&lt;br&gt;&lt;b&gt;6&lt;/b&gt;: Not classified&lt;br&gt;&lt;b&gt;TAX:&lt;/b&gt; [Homo sapiens]&lt;br&gt;&lt;b&gt;Gene name:&lt;/b&gt; PPP2R5C,PPP2R5D&lt;/html&gt;" type="string"/>
			<att name="NODE_NESTED_NETWORK_IMAGE_VISIBLE" value="true" type="string"/>
			<att name="NODE_BORDER_STROKE" value="SOLID" type="string"/>
			<att name="NODE_SELECTED" value="false" type="string"/>
			<att name="NODE_TRANSPARENCY" value="255" type="string"/>
			<att name="NODE_LABEL_WIDTH" value="200" type="string"/>
			<att name="NODE_LABEL" value="A0A024RD11 A8K6Y2 B4DSD7 E9PFR3 H0YJ75 Q13362 Q14738 Q7L7W2 Q96L51 Q96L52" type="string"/>
			<att name="NODE_LABEL_FONT_SIZE" value="12" type="string"/>
			<att name="NODE_LABEL_TRANSPARENCY" value="255" type="string"/>
			<att name="NODE_LABEL_COLOR" value="#000000" type="string"/>
			<att name="NODE_VISIBLE" value="true" type="string"/>
			<att name="NODE_DEPTH" value="0.0" type="string"/>
			<att name="NODE_BORDER_TRANSPARENCY" value="255" type="string"/>
			<att name="NODE_LABEL_FONT_FACE" value="Dialog,plain,12" type="string"/>
			<att name="NODE_LABEL_TRANSPARENCY" value="255" type="string"/>
		</graphics>
	</node>
	<node id="TIHGLIYNALK" label="TIHGLIYNALK">
		<att name="numMSRuns" value="6" type="integer"/>
		<att name="numReplicates" value="2" type="integer"/>
		<att name="PCQ_ID" value="TIHGLIYNALK" type="string"/>
		<att name="numConnectedProteinNodes" value="4" type="integer"/>
		<att name="numPeptideSequences" value="1" type="integer"/>
		<att name="PeptideSequences" value="TIHGLIYNALK" type="string"/>
		<att name="significant" value="0" type="integer"/>
		<att name="Weight" value="98.5294268219" type="real"/>
		<att name="Variance" value="0.010149252180341836" type="real"/>
		<att name="numProteins" value="15" type="integer"/>
		<att name="ionCount" value="0" type="integer"/>
		<att name="numPsms" value="10" type="integer"/>
		<att name="containsPTMs" value="0" type="integer"/>
		<att name="FDR" value="0.998371871649" type="real"/>
		<att name="lightIons" value="0" type="integer"/>
		<att name="uniquePeptide" value="0" type="integer"/>
		<att name="isFiltered" value="0" type="integer"/>
		<att name="finalRatio" value="-0.010937671706199944" type="real"/>
		<att name="heavyIons" value="0" type="integer"/>
		<att name="uniquePeptideNode" value="0" type="integer"/>
		<att name="isProtein" value="0" type="integer"/>
		<graphics type="ROUNDRECT" h="30" w="70" width="4" outline="#000000" fill="#ffffff">
			<att name="NODE_TOOLTIP" value="&lt;html&gt;TIHGLIYNALK&lt;br&gt;1 Peptide sequences&lt;br&gt;10 PSMs&lt;br&gt;Shared by 4 protein Nodes&lt;br&gt;Shared by 15 proteins&lt;br&gt;Detected in 6 MS runs&lt;br&gt;Detected in 2 Replicates&lt;br&gt;Weight = 98.529&lt;br&gt;Variance = 0.01&lt;br&gt;Integrated peptide node ratio = -0&lt;br&gt;Ion count ratio Rc = N/A = log2( () / () )&lt;br&gt;FDR = 0.998371871649&lt;br&gt;Individual peptides in the node:&lt;br&gt;TIHGLIYNALK, 10 PSMs, Shared by 15 proteins, Detected in 6 MS Runs, Detected in 2 replicates, Average of ratios = 0.023074147715857442&lt;br&gt;&lt;/html&gt;" type="string"/>
			<att name="NODE_NESTED_NETWORK_IMAGE_VISIBLE" value="true" type="string"/>
			<att name="NODE_BORDER_STROKE" value="SOLID" type="string"/>
			<att name="NODE_SELECTED" value="false" type="string"/>
			<att name="NODE_TRANSPARENCY" value="255" type="string"/>
			<att name="NODE_LABEL_WIDTH" value="200" type="string"/>
			<att name="NODE_LABEL" value="-0" type="string"/>
			<att name="NODE_LABEL_FONT_SIZE" value="12" type="string"/>
			<att name="NODE_LABEL_TRANSPARENCY" value="255" type="string"/>
			<att name="NODE_LABEL_COLOR" value="#000000" type="string"/>
			<att name="NODE_VISIBLE" value="true" type="string"/>
			<att name="NODE_DEPTH" value="0.0" type="string"/>
			<att name="NODE_BORDER_TRANSPARENCY" value="255" type="string"/>
			<att name="NODE_LABEL_FONT_FACE" value="Dialog,plain,12" type="string"/>
			<att name="NODE_LABEL_TRANSPARENCY" value="255" type="string"/>
		</graphics>
	</node>
	<node id="H0YN84 H7C5Q9" label="H0YN84 H7C5Q9">
		<att name="ProteinDescription" value="Serine/threonine-protein phosphatase 2A 56 kDa regulatory subunit gamma isoform (Fragment) #### Serine/threonine-protein phosphatase 2A 56 kDa regulatory subunit delta isoform (Fragment)" type="string"/>
		<att name="ACC" value="H0YN84 H7C5Q9" type="string"/>
		<att name="numPeptideSequencesInProteins" value="2" type="integer"/>
		<att name="conclusiveProtein" value="0" type="integer"/>
		<att name="numConnectedPeptideNodes" value="2" type="integer"/>
		<att name="UniprotKB" value="H0YN84 H7C5Q9" type="string"/>
		<att name="numProteins" value="2" type="integer"/>
		<att name="Classification2Case" value="6" type="string"/>
		<att name="GeneName" value="PPP2R5C,PPP2R5D" type="string"/>
		<att name="containsPTMs" value="0" type="integer"/>
		<att name="conclusiveProteinNode" value="0" type="integer"/>
		<att name="isFiltered" value="0" type="integer"/>
		<att name="ID" value="H0YN84_HUMAN H7C5Q9_HUMAN" type="string"/>
		<att name="numPsmsInProtein" value="11" type="integer"/>
		<att name="Species" value="[Homo sapiens]" type="string"/>
		<att name="isProtein" value="1" type="integer"/>
		<graphics type="ELLIPSE" h="30" w="70" width="4" outline="#000000" fill="#ffffff">
			<att name="NODE_TOOLTIP" value="&lt;html&gt;&lt;b&gt;Protein ACC(s):&lt;/b&gt;&lt;br&gt;H0YN84 H7C5Q9&lt;br&gt;&lt;b&gt;Protein name(s):&lt;/b&gt;&lt;br&gt; Serine/threonine-protein phosphatase 2A 56 kDa regulatory subunit gamma isoform (Fragment)&lt;br&gt;Serine/threonine-protein phosphatase 2A 56 kDa regulatory subunit delta isoform (Fragment)&lt;br&gt;&lt;b&gt;Classification case(s):&lt;/b&gt;&lt;br&gt;&lt;b&gt;6&lt;/b&gt;: Not classified&lt;br&gt;&lt;b&gt;TAX:&lt;/b&gt; [Homo sapiens]&lt;br&gt;&lt;b&gt;Gene name:&lt;/b&gt; PPP2R5C,PPP2R5D&lt;/html&gt;" type="string"/>
			<att name="NODE_NESTED_NETWORK_IMAGE_VISIBLE" value="true" type="string"/>
			<att name="NODE_BORDER_STROKE" value="SOLID" type="string"/>
			<att name="NODE_SELECTED" value="false" type="string"/>
			<att name="NODE_TRANSPARENCY" value="255" type="string"/>
			<att name="NODE_LABEL_WIDTH" value="200" type="string"/>
			<att name="NODE_LABEL" value="H0YN84 H7C5Q9" type="string"/>
			<att name="NODE_LABEL_FONT_SIZE" value="12" type="string"/>
			<att name="NODE_LABEL_TRANSPARENCY" value="255" type="string"/>
			<att name="NODE_LABEL_COLOR" value="#000000" type="string"/>
			<att name="NODE_VISIBLE" value="true" type="string"/>
			<att name="NODE_DEPTH" value="0.0" type="string"/>
			<att name="NODE_BORDER_TRANSPARENCY" value="255" type="string"/>
			<att name="NODE_LABEL_FONT_FACE" value="Dialog,plain,12" type="string"/>
			<att name="NODE_LABEL_TRANSPARENCY" value="255" type="string"/>
		</graphics>
	</node>
	<node id="A0A024R593 Q15173" label="A0A024R593 Q15173">
		<att name="ProteinDescription" value="tr|A0A024R593|A0A024R593_HUMAN Protein phosphatase 2, regulatory subunit B (B56), beta isoform, isoform CRA_a OS=Homo sapiens GN=PPP2R5B PE=4 SV=1 #### sp|Q15173|2A5B_HUMAN Serine/threonine-protein phosphatase 2A 56 kDa regulatory subunit beta isoform OS=Homo sapiens GN=PPP2R5B PE=1 SV=1" type="string"/>
		<att name="ACC" value="A0A024R593 Q15173" type="string"/>
		<att name="numPeptideSequencesInProteins" value="1" type="integer"/>
		<att name="conclusiveProtein" value="1" type="integer"/>
		<att name="numConnectedPeptideNodes" value="1" type="integer"/>
		<att name="UniprotKB" value="A0A024R593 Q15173" type="string"/>
		<att name="numProteins" value="2" type="integer"/>
		<att name="Classification2Case" value="6" type="string"/>
		<att name="containsPTMs" value="0" type="integer"/>
		<att name="conclusiveProteinNode" value="0" type="integer"/>
		<att name="isFiltered" value="0" type="integer"/>
		<att name="ID" value="A0A024R593 Q15173" type="string"/>
		<att name="numPsmsInProtein" value="1" type="integer"/>
		<att name="Species" value="[Homo sapiens]" type="string"/>
		<att name="isProtein" value="1" type="integer"/>
		<graphics type="ELLIPSE" h="30" w="70" width="4" outline="#000000" fill="#ffffff">
			<att name="NODE_TOOLTIP" value="&lt;html&gt;&lt;b&gt;Protein ACC(s):&lt;/b&gt;&lt;br&gt;A0A024R593 Q15173&lt;br&gt;&lt;b&gt;Protein name(s):&lt;/b&gt;&lt;br&gt; tr|A0A024R593|A0A024R593_HUMAN Protein phosphatase 2, regulatory subunit B (B56), beta isoform, isoform CRA_a OS=Homo sapiens GN=PPP2R5B PE=4 SV=1&lt;br&gt;sp|Q15173|2A5B_HUMAN Serine/threonine-protein phosphatase 2A 56 kDa regulatory subunit beta isoform OS=Homo sapiens GN=PPP2R5B PE=1 SV=1&lt;br&gt;&lt;b&gt;Classification case(s):&lt;/b&gt;&lt;br&gt;&lt;b&gt;6&lt;/b&gt;: Not classified&lt;br&gt;&lt;b&gt;TAX:&lt;/b&gt; [Homo sapiens]&lt;br&gt;&lt;b&gt;Gene name:&lt;/b&gt; &lt;/html&gt;" type="string"/>
			<att name="NODE_NESTED_NETWORK_IMAGE_VISIBLE" value="true" type="string"/>
			<att name="NODE_BORDER_STROKE" value="SOLID" type="string"/>
			<att name="NODE_SELECTED" value="false" type="string"/>
			<att name="NODE_TRANSPARENCY" value="255" type="string"/>
			<att name="NODE_LABEL_WIDTH" value="200" type="string"/>
			<att name="NODE_LABEL" value="A0A024R593 Q15173" type="string"/>
			<att name="NODE_LABEL_FONT_SIZE" value="12" type="string"/>
			<att name="NODE_LABEL_TRANSPARENCY" value="255" type="string"/>
			<att name="NODE_LABEL_COLOR" value="#000000" type="string"/>
			<att name="NODE_VISIBLE" value="true" type="string"/>
			<att name="NODE_DEPTH" value="0.0" type="string"/>
			<att name="NODE_BORDER_TRANSPARENCY" value="255" type="string"/>
			<att name="NODE_LABEL_FONT_FACE" value="Dialog,plain,12" type="string"/>
			<att name="NODE_LABEL_TRANSPARENCY" value="255" type="string"/>
		</graphics>
	</node>
	<node id="H0Y8C4 Q59EF0" label="H0Y8C4 Q59EF0">
		<att name="ProteinDescription" value="Serine/threonine-protein phosphatase 2A 56 kDa regulatory subunit delta isoform (Fragment) #### Delta isoform of regulatory subunit B56, protein phosphatase 2A isoform 1 variant (Fragment)" type="string"/>
		<att name="ACC" value="H0Y8C4 Q59EF0" type="string"/>
		<att name="numPeptideSequencesInProteins" value="3" type="integer"/>
		<att name="conclusiveProtein" value="0" type="integer"/>
		<att name="numConnectedPeptideNodes" value="3" type="integer"/>
		<att name="UniprotKB" value="H0Y8C4 Q59EF0" type="string"/>
		<att name="numProteins" value="2" type="integer"/>
		<att name="Classification2Case" value="6" type="string"/>
		<att name="GeneName" value="PPP2R5D" type="string"/>
		<att name="containsPTMs" value="0" type="integer"/>
		<att name="conclusiveProteinNode" value="0" type="integer"/>
		<att name="isFiltered" value="0" type="integer"/>
		<att name="ID" value="H0Y8C4_HUMAN Q59EF0_HUMAN" type="string"/>
		<att name="numPsmsInProtein" value="15" type="integer"/>
		<att name="Species" value="[Homo sapiens]" type="string"/>
		<att name="isProtein" value="1" type="integer"/>
		<graphics type="ELLIPSE" h="30" w="70" width="4" outline="#000000" fill="#ffffff">
			<att name="NODE_TOOLTIP" value="&lt;html&gt;&lt;b&gt;Protein ACC(s):&lt;/b&gt;&lt;br&gt;H0Y8C4 Q59EF0&lt;br&gt;&lt;b&gt;Protein name(s):&lt;/b&gt;&lt;br&gt; Serine/threonine-protein phosphatase 2A 56 kDa regulatory subunit delta isoform (Fragment)&lt;br&gt;Delta isoform of regulatory subunit B56, protein phosphatase 2A isoform 1 variant (Fragment)&lt;br&gt;&lt;b&gt;Classification case(s):&lt;/b&gt;&lt;br&gt;&lt;b&gt;6&lt;/b&gt;: Not classified&lt;br&gt;&lt;b&gt;TAX:&lt;/b&gt; [Homo sapiens]&lt;br&gt;&lt;b&gt;Gene name:&lt;/b&gt; PPP2R5D&lt;/html&gt;" type="string"/>
			<att name="NODE_NESTED_NETWORK_IMAGE_VISIBLE" value="true" type="string"/>
			<att name="NODE_BORDER_STROKE" value="SOLID" type="string"/>
			<att name="NODE_SELECTED" value="false" type="string"/>
			<att name="NODE_TRANSPARENCY" value="255" type="string"/>
			<att name="NODE_LABEL_WIDTH" value="200" type="string"/>
			<att name="NODE_LABEL" value="H0Y8C4 Q59EF0" type="string"/>
			<att name="NODE_LABEL_FONT_SIZE" value="12" type="string"/>
			<att name="NODE_LABEL_TRANSPARENCY" value="255" type="string"/>
			<att name="NODE_LABEL_COLOR" value="#000000" type="string"/>
			<att name="NODE_VISIBLE" value="true" type="string"/>
			<att name="NODE_DEPTH" value="0.0" type="string"/>
			<att name="NODE_BORDER_TRANSPARENCY" value="255" type="string"/>
			<att name="NODE_LABEL_FONT_FACE" value="Dialog,plain,12" type="string"/>
			<att name="NODE_LABEL_TRANSPARENCY" value="255" type="string"/>
		</graphics>
	</node>
	<node id="VLLPLHK" label="VLLPLHK">
		<att name="numMSRuns" value="2" type="integer"/>
		<att name="numReplicates" value="1" type="integer"/>
		<att name="PCQ_ID" value="VLLPLHK" type="string"/>
		<att name="numConnectedProteinNodes" value="4" type="integer"/>
		<att name="numPeptideSequences" value="1" type="integer"/>
		<att name="PeptideSequences" value="VLLPLHK" type="string"/>
		<att name="significant" value="0" type="integer"/>
		<att name="Weight" value="43.4051024655" type="real"/>
		<att name="Variance" value="0.023038766025142723" type="real"/>
		<att name="numProteins" value="15" type="integer"/>
		<att name="ionCount" value="0" type="integer"/>
		<att name="numPsms" value="3" type="integer"/>
		<att name="containsPTMs" value="0" type="integer"/>
		<att name="FDR" value="0.99607412457" type="real"/>
		<att name="lightIons" value="0" type="integer"/>
		<att name="uniquePeptide" value="0" type="integer"/>
		<att name="isFiltered" value="0" type="integer"/>
		<att name="finalRatio" value="-0.13778405778900005" type="real"/>
		<att name="heavyIons" value="0" type="integer"/>
		<att name="uniquePeptideNode" value="0" type="integer"/>
		<att name="isProtein" value="0" type="integer"/>
		<graphics type="ROUNDRECT" h="30" w="70" width="4" outline="#000000" fill="#ffffff">
			<att name="NODE_TOOLTIP" value="&lt;html&gt;VLLPLHK&lt;br&gt;1 Peptide sequences&lt;br&gt;3 PSMs&lt;br&gt;Shared by 4 protein Nodes&lt;br&gt;Shared by 15 proteins&lt;br&gt;Detected in 2 MS runs&lt;br&gt;Detected in 1 Replicates&lt;br&gt;Weight = 43.405&lt;br&gt;Variance = 0.023&lt;br&gt;Integrated peptide node ratio = -0.1&lt;br&gt;Ion count ratio Rc = N/A = log2( () / () )&lt;br&gt;FDR = 0.99607412457&lt;br&gt;Individual peptides in the node:&lt;br&gt;VLLPLHK, 3 PSMs, Shared by 15 proteins, Detected in 2 MS Runs, Detected in 1 replicates, Average of ratios = -0.12902160127575232&lt;br&gt;&lt;/html&gt;" type="string"/>
			<att name="NODE_NESTED_NETWORK_IMAGE_VISIBLE" value="true" type="string"/>
			<att name="NODE_BORDER_STROKE" value="SOLID" type="string"/>
			<att name="NODE_SELECTED" value="false" type="string"/>
			<att name="NODE_TRANSPARENCY" value="255" type="string"/>
			<att name="NODE_LABEL_WIDTH" value="200" type="string"/>
			<att name="NODE_LABEL" value="-0.1" type="string"/>
			<att name="NODE_LABEL_FONT_SIZE" value="12" type="string"/>
			<att name="NODE_LABEL_TRANSPARENCY" value="255" type="string"/>
			<att name="NODE_LABEL_COLOR" value="#000000" type="string"/>
			<att name="NODE_VISIBLE" value="true" type="string"/>
			<att name="NODE_DEPTH" value="0.0" type="string"/>
			<att name="NODE_BORDER_TRANSPARENCY" value="255" type="string"/>
			<att name="NODE_LABEL_FONT_FACE" value="Dialog,plain,12" type="string"/>
			<att name="NODE_LABEL_TRANSPARENCY" value="255" type="string"/>
		</graphics>
	</node>
	<node id="H0YJU0 Q86U13" label="H0YJU0 Q86U13">
		<att name="ProteinDescription" value="Serine/threonine-protein phosphatase 2A 56 kDa regulatory subunit gamma isoform (Fragment) OS=Homo sapiens GN=PPP2R5C PE=1 SV=1  #### Full-length cDNA clone CS0DF017YJ08 of Fetal brain of Homo sapiens (human) (Fragment) OS=Homo sapiens PE=2 SV=1 " type="string"/>
		<att name="ACC" value="H0YJU0 Q86U13" type="string"/>
		<att name="numPeptideSequencesInProteins" value="2" type="integer"/>
		<att name="conclusiveProtein" value="0" type="integer"/>
		<att name="numConnectedPeptideNodes" value="2" type="integer"/>
		<att name="UniprotKB" value="H0YJU0 Q86U13" type="string"/>
		<att name="numProteins" value="2" type="integer"/>
		<att name="Classification2Case" value="6" type="string"/>
		<att name="GeneName" value="PPP2R5C" type="string"/>
		<att name="containsPTMs" value="0" type="integer"/>
		<att name="conclusiveProteinNode" value="0" type="integer"/>
		<att name="isFiltered" value="0" type="integer"/>
		<att name="ID" value="H0YJU0_HUMAN Q86U13_HUMAN" type="string"/>
		<att name="numPsmsInProtein" value="18" type="integer"/>
		<att name="Species" value="[Homo sapiens]" type="string"/>
		<att name="isProtein" value="1" type="integer"/>
		<graphics type="ELLIPSE" h="30" w="70" width="4" outline="#000000" fill="#ffffff">
			<att name="NODE_TOOLTIP" value="&lt;html&gt;&lt;b&gt;Protein ACC(s):&lt;/b&gt;&lt;br&gt;H0YJU0 Q86U13&lt;br&gt;&lt;b&gt;Protein name(s):&lt;/b&gt;&lt;br&gt; Serine/threonine-protein phosphatase 2A 56 kDa regulatory subunit gamma isoform (Fragment) OS=Homo sapiens GN=PPP2R5C PE=1 SV=1 &lt;br&gt;Full-length cDNA clone CS0DF017YJ08 of Fetal brain of Homo sapiens (human) (Fragment) OS=Homo sapiens PE=2 SV=1 &lt;br&gt;&lt;b&gt;Classification case(s):&lt;/b&gt;&lt;br&gt;&lt;b&gt;6&lt;/b&gt;: Not classified&lt;br&gt;&lt;b&gt;TAX:&lt;/b&gt; [Homo sapiens]&lt;br&gt;&lt;b&gt;Gene name:&lt;/b&gt; PPP2R5C&lt;/html&gt;" type="string"/>
			<att name="NODE_NESTED_NETWORK_IMAGE_VISIBLE" value="true" type="string"/>
			<att name="NODE_BORDER_STROKE" value="SOLID" type="string"/>
			<att name="NODE_SELECTED" value="false" type="string"/>
			<att name="NODE_TRANSPARENCY" value="255" type="string"/>
			<att name="NODE_LABEL_WIDTH" value="200" type="string"/>
			<att name="NODE_LABEL" value="H0YJU0 Q86U13" type="string"/>
			<att name="NODE_LABEL_FONT_SIZE" value="12" type="string"/>
			<att name="NODE_LABEL_TRANSPARENCY" value="255" type="string"/>
			<att name="NODE_LABEL_COLOR" value="#000000" type="string"/>
			<att name="NODE_VISIBLE" value="true" type="string"/>
			<att name="NODE_DEPTH" value="0.0" type="string"/>
			<att name="NODE_BORDER_TRANSPARENCY" value="255" type="string"/>
			<att name="NODE_LABEL_FONT_FACE" value="Dialog,plain,12" type="string"/>
			<att name="NODE_LABEL_TRANSPARENCY" value="255" type="string"/>
		</graphics>
	</node>
	<node id="H0YJ49" label="H0YJ49">
		<att name="ProteinDescription" value="Serine/threonine-protein phosphatase 2A 56 kDa regulatory subunit gamma isoform (Fragment)" type="string"/>
		<att name="ACC" value="H0YJ49" type="string"/>
		<att name="numPeptideSequencesInProteins" value="1" type="integer"/>
		<att name="conclusiveProtein" value="1" type="integer"/>
		<att name="numConnectedPeptideNodes" value="1" type="integer"/>
		<att name="UniprotKB" value="H0YJ49" type="string"/>
		<att name="numProteins" value="1" type="integer"/>
		<att name="Classification2Case" value="6" type="string"/>
		<att name="GeneName" value="PPP2R5C" type="string"/>
		<att name="containsPTMs" value="0" type="integer"/>
		<att name="conclusiveProteinNode" value="0" type="integer"/>
		<att name="isFiltered" value="0" type="integer"/>
		<att name="ID" value="H0YJ49_HUMAN" type="string"/>
		<att name="numPsmsInProtein" value="10" type="integer"/>
		<att name="Species" value="[Homo sapiens]" type="string"/>
		<att name="isProtein" value="1" type="integer"/>
		<graphics type="ELLIPSE" h="30" w="70" width="4" outline="#000000" fill="#ffffff">
			<att name="NODE_TOOLTIP" value="&lt;html&gt;&lt;b&gt;Protein ACC(s):&lt;/b&gt;&lt;br&gt;H0YJ49&lt;br&gt;&lt;b&gt;Protein name(s):&lt;/b&gt;&lt;br&gt; Serine/threonine-protein phosphatase 2A 56 kDa regulatory subunit gamma isoform (Fragment)&lt;br&gt;&lt;b&gt;Classification case(s):&lt;/b&gt;&lt;br&gt;&lt;b&gt;6&lt;/b&gt;: Not classified&lt;br&gt;&lt;b&gt;TAX:&lt;/b&gt; [Homo sapiens]&lt;br&gt;&lt;b&gt;Gene name:&lt;/b&gt; PPP2R5C&lt;/html&gt;" type="string"/>
			<att name="NODE_NESTED_NETWORK_IMAGE_VISIBLE" value="true" type="string"/>
			<att name="NODE_BORDER_STROKE" value="SOLID" type="string"/>
			<att name="NODE_SELECTED" value="false" type="string"/>
			<att name="NODE_TRANSPARENCY" value="255" type="string"/>
			<att name="NODE_LABEL_WIDTH" value="200" type="string"/>
			<att name="NODE_LABEL" value="H0YJ49" type="string"/>
			<att name="NODE_LABEL_FONT_SIZE" value="12" type="string"/>
			<att name="NODE_LABEL_TRANSPARENCY" value="255" type="string"/>
			<att name="NODE_LABEL_COLOR" value="#000000" type="string"/>
			<att name="NODE_VISIBLE" value="true" type="string"/>
			<att name="NODE_DEPTH" value="0.0" type="string"/>
			<att name="NODE_BORDER_TRANSPARENCY" value="255" type="string"/>
			<att name="NODE_LABEL_FONT_FACE" value="Dialog,plain,12" type="string"/>
			<att name="NODE_LABEL_TRANSPARENCY" value="255" type="string"/>
		</graphics>
	</node>
	<node id="Q96B13" label="Q96B13">
		<att name="ProteinDescription" value="Protein phosphatase 2, regulatory subunit B', gamma isoform" type="string"/>
		<att name="ACC" value="Q96B13" type="string"/>
		<att name="numPeptideSequencesInProteins" value="3" type="integer"/>
		<att name="conclusiveProtein" value="0" type="integer"/>
		<att name="numConnectedPeptideNodes" value="3" type="integer"/>
		<att name="UniprotKB" value="Q96B13" type="string"/>
		<att name="numProteins" value="1" type="integer"/>
		<att name="Classification2Case" value="6" type="string"/>
		<att name="GeneName" value="PPP2R5C" type="string"/>
		<att name="containsPTMs" value="0" type="integer"/>
		<att name="conclusiveProteinNode" value="0" type="integer"/>
		<att name="isFiltered" value="0" type="integer"/>
		<att name="ID" value="Q96B13_HUMAN" type="string"/>
		<att name="numPsmsInProtein" value="19" type="integer"/>
		<att name="Species" value="[Homo sapiens]" type="string"/>
		<att name="isProtein" value="1" type="integer"/>
		<graphics type="ELLIPSE" h="30" w="70" width="4" outline="#000000" fill="#ffffff">
			<att name="NODE_TOOLTIP" value="&lt;html&gt;&lt;b&gt;Protein ACC(s):&lt;/b&gt;&lt;br&gt;Q96B13&lt;br&gt;&lt;b&gt;Protein name(s):&lt;/b&gt;&lt;br&gt; Protein phosphatase 2, regulatory subunit B', gamma isoform&lt;br&gt;&lt;b&gt;Classification case(s):&lt;/b&gt;&lt;br&gt;&lt;b&gt;6&lt;/b&gt;: Not classified&lt;br&gt;&lt;b&gt;TAX:&lt;/b&gt; [Homo sapiens]&lt;br&gt;&lt;b&gt;Gene name:&lt;/b&gt; PPP2R5C&lt;/html&gt;" type="string"/>
			<att name="NODE_NESTED_NETWORK_IMAGE_VISIBLE" value="true" type="string"/>
			<att name="NODE_BORDER_STROKE" value="SOLID" type="string"/>
			<att name="NODE_SELECTED" value="false" type="string"/>
			<att name="NODE_TRANSPARENCY" value="255" type="string"/>
			<att name="NODE_LABEL_WIDTH" value="200" type="string"/>
			<att name="NODE_LABEL" value="Q96B13" type="string"/>
			<att name="NODE_LABEL_FONT_SIZE" value="12" type="string"/>
			<att name="NODE_LABEL_TRANSPARENCY" value="255" type="string"/>
			<att name="NODE_LABEL_COLOR" value="#000000" type="string"/>
			<att name="NODE_VISIBLE" value="true" type="string"/>
			<att name="NODE_DEPTH" value="0.0" type="string"/>
			<att name="NODE_BORDER_TRANSPARENCY" value="255" type="string"/>
			<att name="NODE_LABEL_FONT_FACE" value="Dialog,plain,12" type="string"/>
			<att name="NODE_LABEL_TRANSPARENCY" value="255" type="string"/>
		</graphics>
	</node>
	<node id="SLSVYHPQLAYCVVQFLEK" label="SLSVYHPQLAYCVVQFLEK">
		<att name="numMSRuns" value="7" type="integer"/>
		<att name="numReplicates" value="2" type="integer"/>
		<att name="PCQ_ID" value="SLSVYHPQLAYCVVQFLEK" type="string"/>
		<att name="numConnectedProteinNodes" value="3" type="integer"/>
		<att name="numPeptideSequences" value="1" type="integer"/>
		<att name="PeptideSequences" value="SLSVYHPQLAYCVVQFLEK" type="string"/>
		<att name="significant" value="0" type="integer"/>
		<att name="Weight" value="96.0043137105" type="real"/>
		<att name="Variance" value="0.010416198620152523" type="real"/>
		<att name="numProteins" value="13" type="integer"/>
		<att name="ionCount" value="0" type="integer"/>
		<att name="numPsms" value="14" type="integer"/>
		<att name="containsPTMs" value="0" type="integer"/>
		<att name="FDR" value="0.999408195896" type="real"/>
		<att name="lightIons" value="0" type="integer"/>
		<att name="uniquePeptide" value="0" type="integer"/>
		<att name="isFiltered" value="0" type="integer"/>
		<att name="finalRatio" value="-0.16871083933600006" type="real"/>
		<att name="heavyIons" value="0" type="integer"/>
		<att name="uniquePeptideNode" value="0" type="integer"/>
		<att name="isProtein" value="0" type="integer"/>
		<graphics type="ROUNDRECT" h="30" w="70" width="4" outline="#000000" fill="#ffffff">
			<att name="NODE_TOOLTIP" value="&lt;html&gt;SLSVYHPQLAYCVVQFLEK&lt;br&gt;1 Peptide sequences&lt;br&gt;14 PSMs&lt;br&gt;Shared by 3 protein Nodes&lt;br&gt;Shared by 13 proteins&lt;br&gt;Detected in 7 MS runs&lt;br&gt;Detected in 2 Replicates&lt;br&gt;Weight = 96.004&lt;br&gt;Variance = 0.01&lt;br&gt;Integrated peptide node ratio = -0.2&lt;br&gt;Ion count ratio Rc = N/A = log2( () / () )&lt;br&gt;FDR = 0.999408195896&lt;br&gt;Individual peptides in the node:&lt;br&gt;SLSVYHPQLAYCVVQFLEK, 14 PSMs, Shared by 13 proteins, Detected in 7 MS Runs, Detected in 2 replicates, Average of ratios = -0.21830319194179934&lt;br&gt;&lt;/html&gt;" type="string"/>
			<att name="NODE_NESTED_NETWORK_IMAGE_VISIBLE" value="true" type="string"/>
			<att name="NODE_BORDER_STROKE" value="SOLID" type="string"/>
			<att name="NODE_SELECTED" value="false" type="string"/>
			<att name="NODE_TRANSPARENCY" value="255" type="string"/>
			<att name="NODE_LABEL_WIDTH" value="200" type="string"/>
			<att name="NODE_LABEL" value="-0.2" type="string"/>
			<att name="NODE_LABEL_FONT_SIZE" value="12" type="string"/>
			<att name="NODE_LABEL_TRANSPARENCY" value="255" type="string"/>
			<att name="NODE_LABEL_COLOR" value="#000000" type="string"/>
			<att name="NODE_VISIBLE" value="true" type="string"/>
			<att name="NODE_DEPTH" value="0.0" type="string"/>
			<att name="NODE_BORDER_TRANSPARENCY" value="255" type="string"/>
			<att name="NODE_LABEL_FONT_FACE" value="Dialog,plain,12" type="string"/>
			<att name="NODE_LABEL_TRANSPARENCY" value="255" type="string"/>
		</graphics>
	</node>
	<node id="B7Z5X1 Q16537 Q562F2 Q58EX4 Q59EK0 Q86XZ2" label="B7Z5X1 Q16537 Q562F2 Q58EX4 Q59EK0 Q86XZ2">
		<att name="ProteinDescription" value="cDNA FLJ60843, highly similar to Serine/threonine-protein phosphatase 2A 56 kDa regulatory subunit epsilon isoform OS=Homo sapiens PE=2 SV=1  #### Serine/threonine-protein phosphatase 2A 56 kDa regulatory subunit epsilon isoform OS=Homo sapiens GN=PPP2R5E PE=1 SV=1  #### Protein phosphatase 2, regulatory subunit B', epsilon isoform OS=Homo sapiens GN=PPP2R5E PE=2 SV=1  #### PPP2R5E protein (Fragment) OS=Homo sapiens GN=PPP2R5E PE=2 SV=1  #### Epsilon isoform of regulatory subunit B56, protein phosphatase 2A variant (Fragment) OS=Homo sapiens PE=2 SV=1 " type="string"/>
		<att name="ACC" value="B7Z5X1 Q16537 Q562F2 Q58EX4 Q59EK0 Q86XZ2" type="string"/>
		<att name="numPeptideSequencesInProteins" value="3" type="integer"/>
		<att name="conclusiveProtein" value="0" type="integer"/>
		<att name="numConnectedPeptideNodes" value="3" type="integer"/>
		<att name="UniprotKB" value="B7Z5X1 Q16537 Q562F2 Q58EX4 Q59EK0 Q86XZ2" type="string"/>
		<att name="numProteins" value="6" type="integer"/>
		<att name="Classification2Case" value="6" type="string"/>
		<att name="GeneName" value="PPP2R5E" type="string"/>
		<att name="containsPTMs" value="0" type="integer"/>
		<att name="conclusiveProteinNode" value="1" type="integer"/>
		<att name="isFiltered" value="0" type="integer"/>
		<att name="ID" value="B7Z5X1_HUMAN 2A5E_HUMAN Q562F2_HUMAN Q58EX4_HUMAN Q59EK0_HUMAN Q86XZ2_HUMAN" type="string"/>
		<att name="numPsmsInProtein" value="17" type="integer"/>
		<att name="Species" value="[Homo sapiens]" type="string"/>
		<att name="isProtein" value="1" type="integer"/>
		<graphics type="ELLIPSE" h="30" w="70" width="4" outline="#000000" fill="#ffffff">
			<att name="NODE_TOOLTIP" value="&lt;html&gt;&lt;b&gt;Protein ACC(s):&lt;/b&gt;&lt;br&gt;B7Z5X1 Q16537 Q562F2 Q58EX4 Q59EK0 Q86XZ2&lt;br&gt;&lt;b&gt;Protein name(s):&lt;/b&gt;&lt;br&gt; cDNA FLJ60843, highly similar to Serine/threonine-protein phosphatase 2A 56 kDa regulatory subunit epsilon isoform OS=Homo sapiens PE=2 SV=1 &lt;br&gt;Serine/threonine-protein phosphatase 2A 56 kDa regulatory subunit epsilon isoform OS=Homo sapiens GN=PPP2R5E PE=1 SV=1 &lt;br&gt;Protein phosphatase 2, regulatory subunit B', epsilon isoform OS=Homo sapiens GN=PPP2R5E PE=2 SV=1 &lt;br&gt;PPP2R5E protein (Fragment) OS=Homo sapiens GN=PPP2R5E PE=2 SV=1 &lt;br&gt;Epsilon isoform of regulatory subunit B56, protein phosphatase 2A variant (Fragment) OS=Homo sapiens PE=2 SV=1 &lt;br&gt;&lt;b&gt;Classification case(s):&lt;/b&gt;&lt;br&gt;&lt;b&gt;6&lt;/b&gt;: Not classified&lt;br&gt;&lt;b&gt;TAX:&lt;/b&gt; [Homo sapiens]&lt;br&gt;&lt;b&gt;Gene name:&lt;/b&gt; PPP2R5E&lt;/html&gt;" type="string"/>
			<att name="NODE_NESTED_NETWORK_IMAGE_VISIBLE" value="true" type="string"/>
			<att name="NODE_BORDER_STROKE" value="SOLID" type="string"/>
			<att name="NODE_SELECTED" value="false" type="string"/>
			<att name="NODE_TRANSPARENCY" value="255" type="string"/>
			<att name="NODE_LABEL_WIDTH" value="200" type="string"/>
			<att name="NODE_LABEL" value="B7Z5X1 Q16537 Q562F2 Q58EX4 Q59EK0 Q86XZ2" type="string"/>
			<att name="NODE_LABEL_FONT_SIZE" value="12" type="string"/>
			<att name="NODE_LABEL_TRANSPARENCY" value="255" type="string"/>
			<att name="NODE_LABEL_COLOR" value="#000000" type="string"/>
			<att name="NODE_VISIBLE" value="true" type="string"/>
			<att name="NODE_DEPTH" value="0.0" type="string"/>
			<att name="NODE_BORDER_TRANSPARENCY" value="255" type="string"/>
			<att name="NODE_LABEL_FONT_FACE" value="Dialog,plain,12" type="string"/>
			<att name="NODE_LABEL_TRANSPARENCY" value="255" type="string"/>
		</graphics>
	</node>
	<node id="SQGKPIELTPLPLLK" label="SQGKPIELTPLPLLK">
		<att name="numMSRuns" value="4" type="integer"/>
		<att name="numReplicates" value="2" type="integer"/>
		<att name="PCQ_ID" value="SQGKPIELTPLPLLK" type="string"/>
		<att name="numConnectedProteinNodes" value="1" type="integer"/>
		<att name="numPeptideSequences" value="1" type="integer"/>
		<att name="PeptideSequences" value="SQGKPIELTPLPLLK" type="string"/>
		<att name="significant" value="0" type="integer"/>
		<att name="Weight" value="84.0795543896" type="real"/>
		<att name="Variance" value="0.011893497857592028" type="real"/>
		<att name="numProteins" value="6" type="integer"/>
		<att name="ionCount" value="0" type="integer"/>
		<att name="numPsms" value="6" type="integer"/>
		<att name="containsPTMs" value="0" type="integer"/>
		<att name="FDR" value="0.569089212578" type="real"/>
		<att name="lightIons" value="0" type="integer"/>
		<att name="uniquePeptide" value="0" type="integer"/>
		<att name="isFiltered" value="0" type="integer"/>
		<att name="finalRatio" value="0.46384154992200005" type="real"/>
		<att name="heavyIons" value="0" type="integer"/>
		<att name="uniquePeptideNode" value="1" type="integer"/>
		<att name="isProtein" value="0" type="integer"/>
		<graphics type="ROUNDRECT" h="30" w="70" width="4" outline="#000000" fill="#ffffff">
			<att name="NODE_TOOLTIP" value="&lt;html&gt;SQGKPIELTPLPLLK&lt;br&gt;1 Peptide sequences&lt;br&gt;6 PSMs&lt;br&gt;Shared by 1 protein Nodes&lt;br&gt;Shared by 6 proteins&lt;br&gt;Detected in 4 MS runs&lt;br&gt;Detected in 2 Replicates&lt;br&gt;Weight = 84.08&lt;br&gt;Variance = 0.012&lt;br&gt;Integrated peptide node ratio = 0.5&lt;br&gt;Ion count ratio Rc = N/A = log2( () / () )&lt;br&gt;FDR = 0.569089212578&lt;br&gt;Individual peptides in the node:&lt;br&gt;SQGKPIELTPLPLLK, 6 PSMs, Shared by 6 proteins, Detected in 4 MS Runs, Detected in 2 replicates, Average of ratios = 0.5090062081959137&lt;br&gt;&lt;/html&gt;" type="string"/>
			<att name="NODE_NESTED_NETWORK_IMAGE_VISIBLE" value="true" type="string"/>
			<att name="NODE_BORDER_STROKE" value="SOLID" type="string"/>
			<att name="NODE_SELECTED" value="false" type="string"/>
			<att name="NODE_TRANSPARENCY" value="255" type="string"/>
			<att name="NODE_LABEL_WIDTH" value="200" type="string"/>
			<att name="NODE_LABEL" value="0.5" type="string"/>
			<att name="NODE_LABEL_FONT_SIZE" value="12" type="string"/>
			<att name="NODE_LABEL_TRANSPARENCY" value="255" type="string"/>
			<att name="NODE_LABEL_COLOR" value="#000000" type="string"/>
			<att name="NODE_VISIBLE" value="true" type="string"/>
			<att name="NODE_DEPTH" value="0.0" type="string"/>
			<att name="NODE_BORDER_TRANSPARENCY" value="255" type="string"/>
			<att name="NODE_LABEL_FONT_FACE" value="Dialog,plain,12" type="string"/>
			<att name="NODE_LABEL_TRANSPARENCY" value="255" type="string"/>
		</graphics>
	</node>
	<node id="EHWNPAIVALVYNVLK" label="EHWNPAIVALVYNVLK">
		<att name="numMSRuns" value="6" type="integer"/>
		<att name="numReplicates" value="1" type="integer"/>
		<att name="PCQ_ID" value="EHWNPAIVALVYNVLK" type="string"/>
		<att name="numConnectedProteinNodes" value="2" type="integer"/>
		<att name="numPeptideSequences" value="1" type="integer"/>
		<att name="PeptideSequences" value="EHWNPAIVALVYNVLK" type="string"/>
		<att name="significant" value="0" type="integer"/>
		<att name="Weight" value="27.7767854615" type="real"/>
		<att name="Variance" value="0.03600128608783941" type="real"/>
		<att name="numProteins" value="8" type="integer"/>
		<att name="ionCount" value="0" type="integer"/>
		<att name="numPsms" value="9" type="integer"/>
		<att name="containsPTMs" value="0" type="integer"/>
		<att name="FDR" value="0.695430377192" type="real"/>
		<att name="lightIons" value="0" type="integer"/>
		<att name="uniquePeptide" value="0" type="integer"/>
		<att name="isFiltered" value="0" type="integer"/>
		<att name="finalRatio" value="-0.49096295764700004" type="real"/>
		<att name="heavyIons" value="0" type="integer"/>
		<att name="uniquePeptideNode" value="0" type="integer"/>
		<att name="isProtein" value="0" type="integer"/>
		<graphics type="ROUNDRECT" h="30" w="70" width="4" outline="#000000" fill="#ffffff">
			<att name="NODE_TOOLTIP" value="&lt;html&gt;EHWNPAIVALVYNVLK&lt;br&gt;1 Peptide sequences&lt;br&gt;9 PSMs&lt;br&gt;Shared by 2 protein Nodes&lt;br&gt;Shared by 8 proteins&lt;br&gt;Detected in 6 MS runs&lt;br&gt;Detected in 1 Replicates&lt;br&gt;Weight = 27.777&lt;br&gt;Variance = 0.036&lt;br&gt;Integrated peptide node ratio = -0.5&lt;br&gt;Ion count ratio Rc = N/A = log2( () / () )&lt;br&gt;FDR = 0.695430377192&lt;br&gt;Individual peptides in the node:&lt;br&gt;EHWNPAIVALVYNVLK, 9 PSMs, Shared by 8 proteins, Detected in 6 MS Runs, Detected in 1 replicates, Average of ratios = -0.10238392217926576&lt;br&gt;&lt;/html&gt;" type="string"/>
			<att name="NODE_NESTED_NETWORK_IMAGE_VISIBLE" value="true" type="string"/>
			<att name="NODE_BORDER_STROKE" value="SOLID" type="string"/>
			<att name="NODE_SELECTED" value="false" type="string"/>
			<att name="NODE_TRANSPARENCY" value="255" type="string"/>
			<att name="NODE_LABEL_WIDTH" value="200" type="string"/>
			<att name="NODE_LABEL" value="-0.5" type="string"/>
			<att name="NODE_LABEL_FONT_SIZE" value="12" type="string"/>
			<att name="NODE_LABEL_TRANSPARENCY" value="255" type="string"/>
			<att name="NODE_LABEL_COLOR" value="#000000" type="string"/>
			<att name="NODE_VISIBLE" value="true" type="string"/>
			<att name="NODE_DEPTH" value="0.0" type="string"/>
			<att name="NODE_BORDER_TRANSPARENCY" value="255" type="string"/>
			<att name="NODE_LABEL_FONT_FACE" value="Dialog,plain,12" type="string"/>
			<att name="NODE_LABEL_TRANSPARENCY" value="255" type="string"/>
		</graphics>
	</node>
	<node id="KPGNFQGTLDAFFK" label="KPGNFQGTLDAFFK">
		<att name="numMSRuns" value="4" type="integer"/>
		<att name="numReplicates" value="2" type="integer"/>
		<att name="PCQ_ID" value="KPGNFQGTLDAFFK" type="string"/>
		<att name="numConnectedProteinNodes" value="1" type="integer"/>
		<att name="numPeptideSequences" value="1" type="integer"/>
		<att name="PeptideSequences" value="KPGNFQGTLDAFFK" type="string"/>
		<att name="significant" value="0" type="integer"/>
		<att name="Weight" value="70.9338703308" type="real"/>
		<att name="Variance" value="0.01409763763539902" type="real"/>
		<att name="numProteins" value="1" type="integer"/>
		<att name="ionCount" value="0" type="integer"/>
		<att name="numPsms" value="4" type="integer"/>
		<att name="containsPTMs" value="0" type="integer"/>
		<att name="FDR" value="0.993045096185" type="real"/>
		<att name="lightIons" value="0" type="integer"/>
		<att name="uniquePeptide" value="1" type="integer"/>
		<att name="isFiltered" value="0" type="integer"/>
		<att name="finalRatio" value="0.06503268855390014" type="real"/>
		<att name="heavyIons" value="0" type="integer"/>
		<att name="uniquePeptideNode" value="1" type="integer"/>
		<att name="isProtein" value="0" type="integer"/>
		<graphics type="ROUNDRECT" h="30" w="70" width="4" outline="#000000" fill="#ffffff">
			<att name="NODE_TOOLTIP" value="&lt;html&gt;KPGNFQGTLDAFFK&lt;br&gt;1 Peptide sequences&lt;br&gt;4 PSMs&lt;br&gt;Shared by 1 protein Nodes&lt;br&gt;Shared by 1 proteins&lt;br&gt;Detected in 4 MS runs&lt;br&gt;Detected in 2 Replicates&lt;br&gt;Weight = 70.934&lt;br&gt;Variance = 0.014&lt;br&gt;Integrated peptide node ratio = 0.1&lt;br&gt;Ion count ratio Rc = N/A = log2( () / () )&lt;br&gt;FDR = 0.993045096185&lt;br&gt;Individual peptides in the node:&lt;br&gt;KPGNFQGTLDAFFK, 4 PSMs, Shared by 1 proteins, Detected in 4 MS Runs, Detected in 2 replicates, Average of ratios = 0.13842707240380822&lt;br&gt;&lt;/html&gt;" type="string"/>
			<att name="NODE_NESTED_NETWORK_IMAGE_VISIBLE" value="true" type="string"/>
			<att name="NODE_BORDER_STROKE" value="SOLID" type="string"/>
			<att name="NODE_SELECTED" value="false" type="string"/>
			<att name="NODE_TRANSPARENCY" value="255" type="string"/>
			<att name="NODE_LABEL_WIDTH" value="200" type="string"/>
			<att name="NODE_LABEL" value="0.1" type="string"/>
			<att name="NODE_LABEL_FONT_SIZE" value="12" type="string"/>
			<att name="NODE_LABEL_TRANSPARENCY" value="255" type="string"/>
			<att name="NODE_LABEL_COLOR" value="#000000" type="string"/>
			<att name="NODE_VISIBLE" value="true" type="string"/>
			<att name="NODE_DEPTH" value="0.0" type="string"/>
			<att name="NODE_BORDER_TRANSPARENCY" value="255" type="string"/>
			<att name="NODE_LABEL_FONT_FACE" value="Dialog,plain,12" type="string"/>
			<att name="NODE_LABEL_TRANSPARENCY" value="255" type="string"/>
		</graphics>
	</node>
	<node id="Q8TBP6" label="Q8TBP6">
		<att name="ProteinDescription" value="Solute carrier family 25 member 40 OS=Homo sapiens GN=SLC25A40 PE=1 SV=1 " type="string"/>
		<att name="ACC" value="Q8TBP6" type="string"/>
		<att name="numPeptideSequencesInProteins" value="1" type="integer"/>
		<att name="conclusiveProtein" value="1" type="integer"/>
		<att name="numConnectedPeptideNodes" value="1" type="integer"/>
		<att name="UniprotKB" value="Q8TBP6" type="string"/>
		<att name="numProteins" value="1" type="integer"/>
		<att name="GeneName" value="SLC25A40" type="string"/>
		<att name="containsPTMs" value="0" type="integer"/>
		<att name="conclusiveProteinNode" value="1" type="integer"/>
		<att name="isFiltered" value="0" type="integer"/>
		<att name="ID" value="S2540_HUMAN" type="string"/>
		<att name="numPsmsInProtein" value="4" type="integer"/>
		<att name="Species" value="[Homo sapiens]" type="string"/>
		<att name="isProtein" value="1" type="integer"/>
		<graphics type="ELLIPSE" h="30" w="70" width="4" outline="#000000" fill="#ffffff">
			<att name="NODE_TOOLTIP" value="&lt;html&gt;&lt;b&gt;Protein ACC(s):&lt;/b&gt;&lt;br&gt;Q8TBP6&lt;br&gt;&lt;b&gt;Protein name(s):&lt;/b&gt;&lt;br&gt; Solute carrier family 25 member 40 OS=Homo sapiens GN=SLC25A40 PE=1 SV=1 &lt;br&gt;&lt;b&gt;TAX:&lt;/b&gt; [Homo sapiens]&lt;br&gt;&lt;b&gt;Gene name:&lt;/b&gt; SLC25A40&lt;/html&gt;" type="string"/>
			<att name="NODE_NESTED_NETWORK_IMAGE_VISIBLE" value="true" type="string"/>
			<att name="NODE_BORDER_STROKE" value="SOLID" type="string"/>
			<att name="NODE_SELECTED" value="false" type="string"/>
			<att name="NODE_TRANSPARENCY" value="255" type="string"/>
			<att name="NODE_LABEL_WIDTH" value="200" type="string"/>
			<att name="NODE_LABEL" value="Q8TBP6" type="string"/>
			<att name="NODE_LABEL_FONT_SIZE" value="12" type="string"/>
			<att name="NODE_LABEL_TRANSPARENCY" value="255" type="string"/>
			<att name="NODE_LABEL_COLOR" value="#000000" type="string"/>
			<att name="NODE_VISIBLE" value="true" type="string"/>
			<att name="NODE_DEPTH" value="0.0" type="string"/>
			<att name="NODE_BORDER_TRANSPARENCY" value="255" type="string"/>
			<att name="NODE_LABEL_FONT_FACE" value="Dialog,plain,12" type="string"/>
			<att name="NODE_LABEL_TRANSPARENCY" value="255" type="string"/>
		</graphics>
	</node>
	<node id="AAEEEDEADPKR" label="AAEEEDEADPKR">
		<att name="numMSRuns" value="1" type="integer"/>
		<att name="numReplicates" value="1" type="integer"/>
		<att name="PCQ_ID" value="AAEEEDEADPKR" type="string"/>
		<att name="numConnectedProteinNodes" value="1" type="integer"/>
		<att name="numPeptideSequences" value="1" type="integer"/>
		<att name="PeptideSequences" value="AAEEEDEADPKR" type="string"/>
		<att name="significant" value="0" type="integer"/>
		<att name="numProteins" value="3" type="integer"/>
		<att name="ionCount" value="0" type="integer"/>
		<att name="numPsms" value="1" type="integer"/>
		<att name="containsPTMs" value="0" type="integer"/>
		<att name="lightIons" value="0" type="integer"/>
		<att name="uniquePeptide" value="0" type="integer"/>
		<att name="isFiltered" value="0" type="integer"/>
		<att name="finalRatio" value="NaN" type="real"/>
		<att name="heavyIons" value="0" type="integer"/>
		<att name="uniquePeptideNode" value="1" type="integer"/>
		<att name="isProtein" value="0" type="integer"/>
		<graphics type="ROUNDRECT" h="30" w="70" width="4" outline="#000000" fill="#ffffff">
			<att name="NODE_TOOLTIP" value="&lt;html&gt;AAEEEDEADPKR&lt;br&gt;1 Peptide sequences&lt;br&gt;1 PSMs&lt;br&gt;Shared by 1 protein Nodes&lt;br&gt;Shared by 3 proteins&lt;br&gt;Detected in 1 MS runs&lt;br&gt;Detected in 1 Replicates&lt;br&gt;Integrated peptide node ratio = N/A&lt;br&gt;Ion count ratio Rc = N/A = log2( () / () )&lt;br&gt;Individual peptides in the node:&lt;br&gt;AAEEEDEADPKR, 1 PSMs, Shared by 3 proteins, Detected in 1 MS Runs, Detected in 1 replicates, Peptide with no PSM ratios = NaN&lt;br&gt;&lt;/html&gt;" type="string"/>
			<att name="NODE_NESTED_NETWORK_IMAGE_VISIBLE" value="true" type="string"/>
			<att name="NODE_BORDER_STROKE" value="SOLID" type="string"/>
			<att name="NODE_SELECTED" value="false" type="string"/>
			<att name="NODE_TRANSPARENCY" value="255" type="string"/>
			<att name="NODE_LABEL_WIDTH" value="200" type="string"/>
			<att name="NODE_LABEL" value="N/A" type="string"/>
			<att name="NODE_LABEL_FONT_SIZE" value="12" type="string"/>
			<att name="NODE_LABEL_TRANSPARENCY" value="255" type="string"/>
			<att name="NODE_LABEL_COLOR" value="#000000" type="string"/>
			<att name="NODE_VISIBLE" value="true" type="string"/>
			<att name="NODE_DEPTH" value="0.0" type="string"/>
			<att name="NODE_BORDER_TRANSPARENCY" value="255" type="string"/>
			<att name="NODE_LABEL_FONT_FACE" value="Dialog,plain,12" type="string"/>
			<att name="NODE_LABEL_TRANSPARENCY" value="255" type="string"/>
		</graphics>
	</node>
	<node id="A2VCM6 O15256 P20962" label="A2VCM6 O15256 P20962">
		<att name="ProteinDescription" value="PTMS protein (Fragment) OS=Homo sapiens GN=PTMS PE=2 SV=1  #### Parathymosin (Fragment) OS=Homo sapiens GN=PTMS PE=4 SV=1  #### Parathymosin OS=Homo sapiens GN=PTMS PE=1 SV=2 " type="string"/>
		<att name="ACC" value="A2VCM6 O15256 P20962" type="string"/>
		<att name="numPeptideSequencesInProteins" value="1" type="integer"/>
		<att name="conclusiveProtein" value="1" type="integer"/>
		<att name="numConnectedPeptideNodes" value="1" type="integer"/>
		<att name="UniprotKB" value="A2VCM6 O15256 P20962" type="string"/>
		<att name="numProteins" value="3" type="integer"/>
		<att name="containsPTMs" value="0" type="integer"/>
		<att name="conclusiveProteinNode" value="1" type="integer"/>
		<att name="isFiltered" value="0" type="integer"/>
		<att name="ID" value="A2VCM6 O15256 P20962" type="string"/>
		<att name="numPsmsInProtein" value="1" type="integer"/>
		<att name="Species" value="[Homo sapiens]" type="string"/>
		<att name="isProtein" value="1" type="integer"/>
		<graphics type="ELLIPSE" h="30" w="70" width="4" outline="#000000" fill="#ffffff">
			<att name="NODE_TOOLTIP" value="&lt;html&gt;&lt;b&gt;Protein ACC(s):&lt;/b&gt;&lt;br&gt;A2VCM6 O15256 P20962&lt;br&gt;&lt;b&gt;Protein name(s):&lt;/b&gt;&lt;br&gt; PTMS protein (Fragment) OS=Homo sapiens GN=PTMS PE=2 SV=1 &lt;br&gt;Parathymosin (Fragment) OS=Homo sapiens GN=PTMS PE=4 SV=1 &lt;br&gt;Parathymosin OS=Homo sapiens GN=PTMS PE=1 SV=2 &lt;br&gt;&lt;b&gt;TAX:&lt;/b&gt; [Homo sapiens]&lt;br&gt;&lt;b&gt;Gene name:&lt;/b&gt; &lt;/html&gt;" type="string"/>
			<att name="NODE_NESTED_NETWORK_IMAGE_VISIBLE" value="true" type="string"/>
			<att name="NODE_BORDER_STROKE" value="SOLID" type="string"/>
			<att name="NODE_SELECTED" value="false" type="string"/>
			<att name="NODE_TRANSPARENCY" value="255" type="string"/>
			<att name="NODE_LABEL_WIDTH" value="200" type="string"/>
			<att name="NODE_LABEL" value="A2VCM6 O15256 P20962" type="string"/>
			<att name="NODE_LABEL_FONT_SIZE" value="12" type="string"/>
			<att name="NODE_LABEL_TRANSPARENCY" value="255" type="string"/>
			<att name="NODE_LABEL_COLOR" value="#000000" type="string"/>
			<att name="NODE_VISIBLE" value="true" type="string"/>
			<att name="NODE_DEPTH" value="0.0" type="string"/>
			<att name="NODE_BORDER_TRANSPARENCY" value="255" type="string"/>
			<att name="NODE_LABEL_FONT_FACE" value="Dialog,plain,12" type="string"/>
			<att name="NODE_LABEL_TRANSPARENCY" value="255" type="string"/>
		</graphics>
	</node>
	<node id="THIDVIHYR" label="THIDVIHYR">
		<att name="numMSRuns" value="2" type="integer"/>
		<att name="numReplicates" value="2" type="integer"/>
		<att name="PCQ_ID" value="THIDVIHYR" type="string"/>
		<att name="numConnectedProteinNodes" value="1" type="integer"/>
		<att name="numPeptideSequences" value="1" type="integer"/>
		<att name="PeptideSequences" value="THIDVIHYR" type="string"/>
		<att name="significant" value="0" type="integer"/>
		<att name="Weight" value="90.7597445768" type="real"/>
		<att name="Variance" value="0.011018100642116835" type="real"/>
		<att name="numProteins" value="5" type="integer"/>
		<att name="ionCount" value="0" type="integer"/>
		<att name="numPsms" value="5" type="integer"/>
		<att name="containsPTMs" value="0" type="integer"/>
		<att name="FDR" value="0.20061688524" type="real"/>
		<att name="lightIons" value="0" type="integer"/>
		<att name="uniquePeptide" value="0" type="integer"/>
		<att name="isFiltered" value="0" type="integer"/>
		<att name="finalRatio" value="-0.6527039820820001" type="real"/>
		<att name="heavyIons" value="0" type="integer"/>
		<att name="uniquePeptideNode" value="1" type="integer"/>
		<att name="isProtein" value="0" type="integer"/>
		<graphics type="ROUNDRECT" h="30" w="70" width="4" outline="#000000" fill="#ffffff">
			<att name="NODE_TOOLTIP" value="&lt;html&gt;THIDVIHYR&lt;br&gt;1 Peptide sequences&lt;br&gt;5 PSMs&lt;br&gt;Shared by 1 protein Nodes&lt;br&gt;Shared by 5 proteins&lt;br&gt;Detected in 2 MS runs&lt;br&gt;Detected in 2 Replicates&lt;br&gt;Weight = 90.76&lt;br&gt;Variance = 0.011&lt;br&gt;Integrated peptide node ratio = -0.7&lt;br&gt;Ion count ratio Rc = N/A = log2( () / () )&lt;br&gt;FDR = 0.20061688524&lt;br&gt;Individual peptides in the node:&lt;br&gt;THIDVIHYR, 5 PSMs, Shared by 5 proteins, Detected in 2 MS Runs, Detected in 2 replicates, Average of ratios = -0.4535782042288553&lt;br&gt;&lt;/html&gt;" type="string"/>
			<att name="NODE_NESTED_NETWORK_IMAGE_VISIBLE" value="true" type="string"/>
			<att name="NODE_BORDER_STROKE" value="SOLID" type="string"/>
			<att name="NODE_SELECTED" value="false" type="string"/>
			<att name="NODE_TRANSPARENCY" value="255" type="string"/>
			<att name="NODE_LABEL_WIDTH" value="200" type="string"/>
			<att name="NODE_LABEL" value="-0.7" type="string"/>
			<att name="NODE_LABEL_FONT_SIZE" value="12" type="string"/>
			<att name="NODE_LABEL_TRANSPARENCY" value="255" type="string"/>
			<att name="NODE_LABEL_COLOR" value="#000000" type="string"/>
			<att name="NODE_VISIBLE" value="true" type="string"/>
			<att name="NODE_DEPTH" value="0.0" type="string"/>
			<att name="NODE_BORDER_TRANSPARENCY" value="255" type="string"/>
			<att name="NODE_LABEL_FONT_FACE" value="Dialog,plain,12" type="string"/>
			<att name="NODE_LABEL_TRANSPARENCY" value="255" type="string"/>
		</graphics>
	</node>
	<node id="A0A024R7U6 B3KMX0 B4DLA6 E5RG31 P33991" label="A0A024R7U6 B3KMX0 B4DLA6 E5RG31 P33991">
		<att name="ProteinDescription" value="MCM4 minichromosome maintenance deficient 4 (S. cerevisiae), isoform CRA_a OS=Homo sapiens GN=MCM4 PE=3 SV=1  #### cDNA FLJ12837 fis, clone NT2RP2003228, highly similar to DNA replication licensing factor MCM4 OS=Homo sapiens PE=2 SV=1  #### cDNA FLJ54365, highly similar to DNA replication licensing factor MCM4 OS=Homo sapiens PE=2 SV=1  #### DNA replication licensing factor MCM4 (Fragment) OS=Homo sapiens GN=MCM4 PE=1 SV=7  #### DNA replication licensing factor MCM4 OS=Homo sapiens GN=MCM4 PE=1 SV=5 " type="string"/>
		<att name="ACC" value="A0A024R7U6 B3KMX0 B4DLA6 E5RG31 P33991" type="string"/>
		<att name="numPeptideSequencesInProteins" value="1" type="integer"/>
		<att name="conclusiveProtein" value="1" type="integer"/>
		<att name="numConnectedPeptideNodes" value="1" type="integer"/>
		<att name="UniprotKB" value="A0A024R7U6 B3KMX0 B4DLA6 E5RG31 P33991" type="string"/>
		<att name="numProteins" value="5" type="integer"/>
		<att name="GeneName" value="MCM4" type="string"/>
		<att name="containsPTMs" value="0" type="integer"/>
		<att name="conclusiveProteinNode" value="1" type="integer"/>
		<att name="isFiltered" value="0" type="integer"/>
		<att name="ID" value="A0A024R7U6_HUMAN B3KMX0_HUMAN B4DLA6_HUMAN E5RG31_HUMAN MCM4_HUMAN" type="string"/>
		<att name="numPsmsInProtein" value="5" type="integer"/>
		<att name="Species" value="[Homo sapiens]" type="string"/>
		<att name="isProtein" value="1" type="integer"/>
		<graphics type="ELLIPSE" h="30" w="70" width="4" outline="#000000" fill="#ffffff">
			<att name="NODE_TOOLTIP" value="&lt;html&gt;&lt;b&gt;Protein ACC(s):&lt;/b&gt;&lt;br&gt;A0A024R7U6 B3KMX0 B4DLA6 E5RG31 P33991&lt;br&gt;&lt;b&gt;Protein name(s):&lt;/b&gt;&lt;br&gt; MCM4 minichromosome maintenance deficient 4 (S. cerevisiae), isoform CRA_a OS=Homo sapiens GN=MCM4 PE=3 SV=1 &lt;br&gt;cDNA FLJ12837 fis, clone NT2RP2003228, highly similar to DNA replication licensing factor MCM4 OS=Homo sapiens PE=2 SV=1 &lt;br&gt;cDNA FLJ54365, highly similar to DNA replication licensing factor MCM4 OS=Homo sapiens PE=2 SV=1 &lt;br&gt;DNA replication licensing factor MCM4 (Fragment) OS=Homo sapiens GN=MCM4 PE=1 SV=7 &lt;br&gt;DNA replication licensing factor MCM4 OS=Homo sapiens GN=MCM4 PE=1 SV=5 &lt;br&gt;&lt;b&gt;TAX:&lt;/b&gt; [Homo sapiens]&lt;br&gt;&lt;b&gt;Gene name:&lt;/b&gt; MCM4&lt;/html&gt;" type="string"/>
			<att name="NODE_NESTED_NETWORK_IMAGE_VISIBLE" value="true" type="string"/>
			<att name="NODE_BORDER_STROKE" value="SOLID" type="string"/>
			<att name="NODE_SELECTED" value="false" type="string"/>
			<att name="NODE_TRANSPARENCY" value="255" type="string"/>
			<att name="NODE_LABEL_WIDTH" value="200" type="string"/>
			<att name="NODE_LABEL" value="A0A024R7U6 B3KMX0 B4DLA6 E5RG31 P33991" type="string"/>
			<att name="NODE_LABEL_FONT_SIZE" value="12" type="string"/>
			<att name="NODE_LABEL_TRANSPARENCY" value="255" type="string"/>
			<att name="NODE_LABEL_COLOR" value="#000000" type="string"/>
			<att name="NODE_VISIBLE" value="true" type="string"/>
			<att name="NODE_DEPTH" value="0.0" type="string"/>
			<att name="NODE_BORDER_TRANSPARENCY" value="255" type="string"/>
			<att name="NODE_LABEL_FONT_FACE" value="Dialog,plain,12" type="string"/>
			<att name="NODE_LABEL_TRANSPARENCY" value="255" type="string"/>
		</graphics>
	</node>
	<node id="ALADLVHSHIQSNELCSK" label="ALADLVHSHIQSNELCSK">
		<att name="numMSRuns" value="4" type="integer"/>
		<att name="numReplicates" value="3" type="integer"/>
		<att name="PCQ_ID" value="ALADLVHSHIQSNELCSK" type="string"/>
		<att name="numConnectedProteinNodes" value="1" type="integer"/>
		<att name="numPeptideSequences" value="1" type="integer"/>
		<att name="PeptideSequences" value="ALADLVHSHIQSNELCSK" type="string"/>
		<att name="significant" value="0" type="integer"/>
		<att name="Weight" value="133.241185399" type="real"/>
		<att name="Variance" value="0.00750518690602632" type="real"/>
		<att name="numProteins" value="5" type="integer"/>
		<att name="ionCount" value="0" type="integer"/>
		<att name="numPsms" value="8" type="integer"/>
		<att name="containsPTMs" value="0" type="integer"/>
		<att name="FDR" value="0.96809429488" type="real"/>
		<att name="lightIons" value="0" type="integer"/>
		<att name="uniquePeptide" value="0" type="integer"/>
		<att name="isFiltered" value="0" type="integer"/>
		<att name="finalRatio" value="-0.22027352579599996" type="real"/>
		<att name="heavyIons" value="0" type="integer"/>
		<att name="uniquePeptideNode" value="1" type="integer"/>
		<att name="isProtein" value="0" type="integer"/>
		<graphics type="ROUNDRECT" h="30" w="70" width="4" outline="#000000" fill="#ffffff">
			<att name="NODE_TOOLTIP" value="&lt;html&gt;ALADLVHSHIQSNELCSK&lt;br&gt;1 Peptide sequences&lt;br&gt;8 PSMs&lt;br&gt;Shared by 1 protein Nodes&lt;br&gt;Shared by 5 proteins&lt;br&gt;Detected in 4 MS runs&lt;br&gt;Detected in 3 Replicates&lt;br&gt;Weight = 133.241&lt;br&gt;Variance = 0.008&lt;br&gt;Integrated peptide node ratio = -0.2&lt;br&gt;Ion count ratio Rc = N/A = log2( () / () )&lt;br&gt;FDR = 0.96809429488&lt;br&gt;Individual peptides in the node:&lt;br&gt;ALADLVHSHIQSNELCSK, 8 PSMs, Shared by 5 proteins, Detected in 4 MS Runs, Detected in 3 replicates, Average of ratios = -0.19368456992651611&lt;br&gt;&lt;/html&gt;" type="string"/>
			<att name="NODE_NESTED_NETWORK_IMAGE_VISIBLE" value="true" type="string"/>
			<att name="NODE_BORDER_STROKE" value="SOLID" type="string"/>
			<att name="NODE_SELECTED" value="false" type="string"/>
			<att name="NODE_TRANSPARENCY" value="255" type="string"/>
			<att name="NODE_LABEL_WIDTH" value="200" type="string"/>
			<att name="NODE_LABEL" value="-0.2" type="string"/>
			<att name="NODE_LABEL_FONT_SIZE" value="12" type="string"/>
			<att name="NODE_LABEL_TRANSPARENCY" value="255" type="string"/>
			<att name="NODE_LABEL_COLOR" value="#000000" type="string"/>
			<att name="NODE_VISIBLE" value="true" type="string"/>
			<att name="NODE_DEPTH" value="0.0" type="string"/>
			<att name="NODE_BORDER_TRANSPARENCY" value="255" type="string"/>
			<att name="NODE_LABEL_FONT_FACE" value="Dialog,plain,12" type="string"/>
			<att name="NODE_LABEL_TRANSPARENCY" value="255" type="string"/>
		</graphics>
	</node>
	<node id="B4DSA4 P22830 Q53FU1 Q5TZY0 Q7KZA3" label="B4DSA4 P22830 Q53FU1 Q5TZY0 Q7KZA3">
		<att name="ProteinDescription" value="Ferrochelatase #### Ferrochelatase, mitochondrial #### Ferrochelatase (Fragment)" type="string"/>
		<att name="ACC" value="B4DSA4 P22830 Q53FU1 Q5TZY0 Q7KZA3" type="string"/>
		<att name="numPeptideSequencesInProteins" value="1" type="integer"/>
		<att name="conclusiveProtein" value="1" type="integer"/>
		<att name="numConnectedPeptideNodes" value="1" type="integer"/>
		<att name="UniprotKB" value="B4DSA4 P22830 Q53FU1 Q5TZY0 Q7KZA3" type="string"/>
		<att name="numProteins" value="5" type="integer"/>
		<att name="GeneName" value="DKFZp686P18130,FECH" type="string"/>
		<att name="containsPTMs" value="0" type="integer"/>
		<att name="conclusiveProteinNode" value="1" type="integer"/>
		<att name="isFiltered" value="0" type="integer"/>
		<att name="ID" value="B4DSA4_HUMAN HEMH_HUMAN Q53FU1_HUMAN Q5TZY0_HUMAN Q7KZA3_HUMAN" type="string"/>
		<att name="numPsmsInProtein" value="10" type="integer"/>
		<att name="Species" value="[Homo sapiens]" type="string"/>
		<att name="isProtein" value="1" type="integer"/>
		<graphics type="ELLIPSE" h="30" w="70" width="4" outline="#000000" fill="#ffffff">
			<att name="NODE_TOOLTIP" value="&lt;html&gt;&lt;b&gt;Protein ACC(s):&lt;/b&gt;&lt;br&gt;B4DSA4 P22830 Q53FU1 Q5TZY0 Q7KZA3&lt;br&gt;&lt;b&gt;Protein name(s):&lt;/b&gt;&lt;br&gt; Ferrochelatase&lt;br&gt;Ferrochelatase, mitochondrial&lt;br&gt;Ferrochelatase (Fragment)&lt;br&gt;&lt;b&gt;TAX:&lt;/b&gt; [Homo sapiens]&lt;br&gt;&lt;b&gt;Gene name:&lt;/b&gt; DKFZp686P18130,FECH&lt;/html&gt;" type="string"/>
			<att name="NODE_NESTED_NETWORK_IMAGE_VISIBLE" value="true" type="string"/>
			<att name="NODE_BORDER_STROKE" value="SOLID" type="string"/>
			<att name="NODE_SELECTED" value="false" type="string"/>
			<att name="NODE_TRANSPARENCY" value="255" type="string"/>
			<att name="NODE_LABEL_WIDTH" value="200" type="string"/>
			<att name="NODE_LABEL" value="B4DSA4 P22830 Q53FU1 Q5TZY0 Q7KZA3" type="string"/>
			<att name="NODE_LABEL_FONT_SIZE" value="12" type="string"/>
			<att name="NODE_LABEL_TRANSPARENCY" value="255" type="string"/>
			<att name="NODE_LABEL_COLOR" value="#000000" type="string"/>
			<att name="NODE_VISIBLE" value="true" type="string"/>
			<att name="NODE_DEPTH" value="0.0" type="string"/>
			<att name="NODE_BORDER_TRANSPARENCY" value="255" type="string"/>
			<att name="NODE_LABEL_FONT_FACE" value="Dialog,plain,12" type="string"/>
			<att name="NODE_LABEL_TRANSPARENCY" value="255" type="string"/>
		</graphics>
	</node>
	<node id="Q76N57" label="Q76N57">
		<att name="ProteinDescription" value="Ribosomal protein S26 (Fragment) OS=Homo sapiens PE=4 SV=1 " type="string"/>
		<att name="ACC" value="Q76N57" type="string"/>
		<att name="numPeptideSequencesInProteins" value="1" type="integer"/>
		<att name="conclusiveProtein" value="1" type="integer"/>
		<att name="numConnectedPeptideNodes" value="1" type="integer"/>
		<att name="UniprotKB" value="Q76N57" type="string"/>
		<att name="numProteins" value="1" type="integer"/>
		<att name="Classification2Case" value="6" type="string"/>
		<att name="containsPTMs" value="0" type="integer"/>
		<att name="conclusiveProteinNode" value="0" type="integer"/>
		<att name="isFiltered" value="0" type="integer"/>
		<att name="ID" value="Q76N57_HUMAN" type="string"/>
		<att name="numPsmsInProtein" value="3" type="integer"/>
		<att name="Species" value="[Homo sapiens]" type="string"/>
		<att name="isProtein" value="1" type="integer"/>
		<graphics type="ELLIPSE" h="30" w="70" width="4" outline="#000000" fill="#ffffff">
			<att name="NODE_TOOLTIP" value="&lt;html&gt;&lt;b&gt;Protein ACC(s):&lt;/b&gt;&lt;br&gt;Q76N57&lt;br&gt;&lt;b&gt;Protein name(s):&lt;/b&gt;&lt;br&gt; Ribosomal protein S26 (Fragment) OS=Homo sapiens PE=4 SV=1 &lt;br&gt;&lt;b&gt;Classification case(s):&lt;/b&gt;&lt;br&gt;&lt;b&gt;6&lt;/b&gt;: Not classified&lt;br&gt;&lt;b&gt;TAX:&lt;/b&gt; [Homo sapiens]&lt;br&gt;&lt;b&gt;Gene name:&lt;/b&gt; &lt;/html&gt;" type="string"/>
			<att name="NODE_NESTED_NETWORK_IMAGE_VISIBLE" value="true" type="string"/>
			<att name="NODE_BORDER_STROKE" value="SOLID" type="string"/>
			<att name="NODE_SELECTED" value="false" type="string"/>
			<att name="NODE_TRANSPARENCY" value="255" type="string"/>
			<att name="NODE_LABEL_WIDTH" value="200" type="string"/>
			<att name="NODE_LABEL" value="Q76N57" type="string"/>
			<att name="NODE_LABEL_FONT_SIZE" value="12" type="string"/>
			<att name="NODE_LABEL_TRANSPARENCY" value="255" type="string"/>
			<att name="NODE_LABEL_COLOR" value="#000000" type="string"/>
			<att name="NODE_VISIBLE" value="true" type="string"/>
			<att name="NODE_DEPTH" value="0.0" type="string"/>
			<att name="NODE_BORDER_TRANSPARENCY" value="255" type="string"/>
			<att name="NODE_LABEL_FONT_FACE" value="Dialog,plain,12" type="string"/>
			<att name="NODE_LABEL_TRANSPARENCY" value="255" type="string"/>
		</graphics>
	</node>
	<node id="NIVEAAAVR" label="NIVEAAAVR">
		<att name="numMSRuns" value="2" type="integer"/>
		<att name="numReplicates" value="2" type="integer"/>
		<att name="PCQ_ID" value="NIVEAAAVR" type="string"/>
		<att name="numConnectedProteinNodes" value="2" type="integer"/>
		<att name="numPeptideSequences" value="1" type="integer"/>
		<att name="PeptideSequences" value="NIVEAAAVR" type="string"/>
		<att name="significant" value="0" type="integer"/>
		<att name="Weight" value="85.458205686" type="real"/>
		<att name="Variance" value="0.011701626449709355" type="real"/>
		<att name="numProteins" value="5" type="integer"/>
		<att name="ionCount" value="0" type="integer"/>
		<att name="numPsms" value="3" type="integer"/>
		<att name="containsPTMs" value="0" type="integer"/>
		<att name="FDR" value="0.904251005077" type="real"/>
		<att name="lightIons" value="0" type="integer"/>
		<att name="uniquePeptide" value="0" type="integer"/>
		<att name="isFiltered" value="0" type="integer"/>
		<att name="finalRatio" value="0.28101641178800013" type="real"/>
		<att name="heavyIons" value="0" type="integer"/>
		<att name="uniquePeptideNode" value="0" type="integer"/>
		<att name="isProtein" value="0" type="integer"/>
		<graphics type="ROUNDRECT" h="30" w="70" width="4" outline="#000000" fill="#ffffff">
			<att name="NODE_TOOLTIP" value="&lt;html&gt;NIVEAAAVR&lt;br&gt;1 Peptide sequences&lt;br&gt;3 PSMs&lt;br&gt;Shared by 2 protein Nodes&lt;br&gt;Shared by 5 proteins&lt;br&gt;Detected in 2 MS runs&lt;br&gt;Detected in 2 Replicates&lt;br&gt;Weight = 85.458&lt;br&gt;Variance = 0.012&lt;br&gt;Integrated peptide node ratio = 0.3&lt;br&gt;Ion count ratio Rc = N/A = log2( () / () )&lt;br&gt;FDR = 0.904251005077&lt;br&gt;Individual peptides in the node:&lt;br&gt;NIVEAAAVR, 3 PSMs, Shared by 5 proteins, Detected in 2 MS Runs, Detected in 2 replicates, Average of ratios = 0.28181305739947715&lt;br&gt;&lt;/html&gt;" type="string"/>
			<att name="NODE_NESTED_NETWORK_IMAGE_VISIBLE" value="true" type="string"/>
			<att name="NODE_BORDER_STROKE" value="SOLID" type="string"/>
			<att name="NODE_SELECTED" value="false" type="string"/>
			<att name="NODE_TRANSPARENCY" value="255" type="string"/>
			<att name="NODE_LABEL_WIDTH" value="200" type="string"/>
			<att name="NODE_LABEL" value="0.3" type="string"/>
			<att name="NODE_LABEL_FONT_SIZE" value="12" type="string"/>
			<att name="NODE_LABEL_TRANSPARENCY" value="255" type="string"/>
			<att name="NODE_LABEL_COLOR" value="#000000" type="string"/>
			<att name="NODE_VISIBLE" value="true" type="string"/>
			<att name="NODE_DEPTH" value="0.0" type="string"/>
			<att name="NODE_BORDER_TRANSPARENCY" value="255" type="string"/>
			<att name="NODE_LABEL_FONT_FACE" value="Dialog,plain,12" type="string"/>
			<att name="NODE_LABEL_TRANSPARENCY" value="255" type="string"/>
		</graphics>
	</node>
	<node id="A0A024RB14 P62854 Q5JNZ5 Q75MH1" label="A0A024RB14 P62854 Q5JNZ5 Q75MH1">
		<att name="ProteinDescription" value="HCG20716 #### 40S ribosomal protein S26 #### Putative 40S ribosomal protein S26-like 1 #### HCG1745083" type="string"/>
		<att name="ACC" value="A0A024RB14 P62854 Q5JNZ5 Q75MH1" type="string"/>
		<att name="numPeptideSequencesInProteins" value="2" type="integer"/>
		<att name="conclusiveProtein" value="0" type="integer"/>
		<att name="numConnectedPeptideNodes" value="2" type="integer"/>
		<att name="UniprotKB" value="A0A024RB14 P62854 Q5JNZ5 Q75MH1" type="string"/>
		<att name="numProteins" value="4" type="integer"/>
		<att name="Classification2Case" value="6" type="string"/>
		<att name="GeneName" value="RPS26,RPS26P11" type="string"/>
		<att name="containsPTMs" value="0" type="integer"/>
		<att name="conclusiveProteinNode" value="1" type="integer"/>
		<att name="isFiltered" value="0" type="integer"/>
		<att name="ID" value="A0A024RB14_HUMAN RS26_HUMAN RS26L_HUMAN Q75MH1_HUMAN" type="string"/>
		<att name="numPsmsInProtein" value="8" type="integer"/>
		<att name="Species" value="[Homo sapiens]" type="string"/>
		<att name="isProtein" value="1" type="integer"/>
		<graphics type="ELLIPSE" h="30" w="70" width="4" outline="#000000" fill="#ffffff">
			<att name="NODE_TOOLTIP" value="&lt;html&gt;&lt;b&gt;Protein ACC(s):&lt;/b&gt;&lt;br&gt;A0A024RB14 P62854 Q5JNZ5 Q75MH1&lt;br&gt;&lt;b&gt;Protein name(s):&lt;/b&gt;&lt;br&gt; HCG20716&lt;br&gt;40S ribosomal protein S26&lt;br&gt;Putative 40S ribosomal protein S26-like 1&lt;br&gt;HCG1745083&lt;br&gt;&lt;b&gt;Classification case(s):&lt;/b&gt;&lt;br&gt;&lt;b&gt;6&lt;/b&gt;: Not classified&lt;br&gt;&lt;b&gt;TAX:&lt;/b&gt; [Homo sapiens]&lt;br&gt;&lt;b&gt;Gene name:&lt;/b&gt; RPS26,RPS26P11&lt;/html&gt;" type="string"/>
			<att name="NODE_NESTED_NETWORK_IMAGE_VISIBLE" value="true" type="string"/>
			<att name="NODE_BORDER_STROKE" value="SOLID" type="string"/>
			<att name="NODE_SELECTED" value="false" type="string"/>
			<att name="NODE_TRANSPARENCY" value="255" type="string"/>
			<att name="NODE_LABEL_WIDTH" value="200" type="string"/>
			<att name="NODE_LABEL" value="A0A024RB14 P62854 Q5JNZ5 Q75MH1" type="string"/>
			<att name="NODE_LABEL_FONT_SIZE" value="12" type="string"/>
			<att name="NODE_LABEL_TRANSPARENCY" value="255" type="string"/>
			<att name="NODE_LABEL_COLOR" value="#000000" type="string"/>
			<att name="NODE_VISIBLE" value="true" type="string"/>
			<att name="NODE_DEPTH" value="0.0" type="string"/>
			<att name="NODE_BORDER_TRANSPARENCY" value="255" type="string"/>
			<att name="NODE_LABEL_FONT_FACE" value="Dialog,plain,12" type="string"/>
			<att name="NODE_LABEL_TRANSPARENCY" value="255" type="string"/>
		</graphics>
	</node>
	<node id="GHVQPIR" label="GHVQPIR">
		<att name="numMSRuns" value="5" type="integer"/>
		<att name="numReplicates" value="1" type="integer"/>
		<att name="PCQ_ID" value="GHVQPIR" type="string"/>
		<att name="numConnectedProteinNodes" value="1" type="integer"/>
		<att name="numPeptideSequences" value="1" type="integer"/>
		<att name="PeptideSequences" value="GHVQPIR" type="string"/>
		<att name="significant" value="0" type="integer"/>
		<att name="Weight" value="35.3206540911" type="real"/>
		<att name="Variance" value="0.02831204647062233" type="real"/>
		<att name="numProteins" value="4" type="integer"/>
		<att name="ionCount" value="0" type="integer"/>
		<att name="numPsms" value="5" type="integer"/>
		<att name="containsPTMs" value="0" type="integer"/>
		<att name="FDR" value="0.995682042538" type="real"/>
		<att name="lightIons" value="0" type="integer"/>
		<att name="uniquePeptide" value="0" type="integer"/>
		<att name="isFiltered" value="0" type="integer"/>
		<att name="finalRatio" value="0.12506914578900002" type="real"/>
		<att name="heavyIons" value="0" type="integer"/>
		<att name="uniquePeptideNode" value="1" type="integer"/>
		<att name="isProtein" value="0" type="integer"/>
		<graphics type="ROUNDRECT" h="30" w="70" width="4" outline="#000000" fill="#ffffff">
			<att name="NODE_TOOLTIP" value="&lt;html&gt;GHVQPIR&lt;br&gt;1 Peptide sequences&lt;br&gt;5 PSMs&lt;br&gt;Shared by 1 protein Nodes&lt;br&gt;Shared by 4 proteins&lt;br&gt;Detected in 5 MS runs&lt;br&gt;Detected in 1 Replicates&lt;br&gt;Weight = 35.321&lt;br&gt;Variance = 0.028&lt;br&gt;Integrated peptide node ratio = 0.1&lt;br&gt;Ion count ratio Rc = N/A = log2( () / () )&lt;br&gt;FDR = 0.995682042538&lt;br&gt;Individual peptides in the node:&lt;br&gt;GHVQPIR, 5 PSMs, Shared by 4 proteins, Detected in 5 MS Runs, Detected in 1 replicates, Average of ratios = 0.1104022843974991&lt;br&gt;&lt;/html&gt;" type="string"/>
			<att name="NODE_NESTED_NETWORK_IMAGE_VISIBLE" value="true" type="string"/>
			<att name="NODE_BORDER_STROKE" value="SOLID" type="string"/>
			<att name="NODE_SELECTED" value="false" type="string"/>
			<att name="NODE_TRANSPARENCY" value="255" type="string"/>
			<att name="NODE_LABEL_WIDTH" value="200" type="string"/>
			<att name="NODE_LABEL" value="0.1" type="string"/>
			<att name="NODE_LABEL_FONT_SIZE" value="12" type="string"/>
			<att name="NODE_LABEL_TRANSPARENCY" value="255" type="string"/>
			<att name="NODE_LABEL_COLOR" value="#000000" type="string"/>
			<att name="NODE_VISIBLE" value="true" type="string"/>
			<att name="NODE_DEPTH" value="0.0" type="string"/>
			<att name="NODE_BORDER_TRANSPARENCY" value="255" type="string"/>
			<att name="NODE_LABEL_FONT_FACE" value="Dialog,plain,12" type="string"/>
			<att name="NODE_LABEL_TRANSPARENCY" value="255" type="string"/>
		</graphics>
	</node>
	<node id="NHILNNLVEAYLIQHPDK" label="NHILNNLVEAYLIQHPDK">
		<att name="numMSRuns" value="1" type="integer"/>
		<att name="numReplicates" value="1" type="integer"/>
		<att name="PCQ_ID" value="NHILNNLVEAYLIQHPDK" type="string"/>
		<att name="numConnectedProteinNodes" value="1" type="integer"/>
		<att name="numPeptideSequences" value="1" type="integer"/>
		<att name="PeptideSequences" value="NHILNNLVEAYLIQHPDK" type="string"/>
		<att name="significant" value="0" type="integer"/>
		<att name="numProteins" value="3" type="integer"/>
		<att name="ionCount" value="0" type="integer"/>
		<att name="numPsms" value="1" type="integer"/>
		<att name="containsPTMs" value="0" type="integer"/>
		<att name="lightIons" value="0" type="integer"/>
		<att name="uniquePeptide" value="0" type="integer"/>
		<att name="isFiltered" value="0" type="integer"/>
		<att name="finalRatio" value="NaN" type="real"/>
		<att name="heavyIons" value="0" type="integer"/>
		<att name="uniquePeptideNode" value="1" type="integer"/>
		<att name="isProtein" value="0" type="integer"/>
		<graphics type="ROUNDRECT" h="30" w="70" width="4" outline="#000000" fill="#ffffff">
			<att name="NODE_TOOLTIP" value="&lt;html&gt;NHILNNLVEAYLIQHPDK&lt;br&gt;1 Peptide sequences&lt;br&gt;1 PSMs&lt;br&gt;Shared by 1 protein Nodes&lt;br&gt;Shared by 3 proteins&lt;br&gt;Detected in 1 MS runs&lt;br&gt;Detected in 1 Replicates&lt;br&gt;Integrated peptide node ratio = N/A&lt;br&gt;Ion count ratio Rc = N/A = log2( () / () )&lt;br&gt;Individual peptides in the node:&lt;br&gt;NHILNNLVEAYLIQHPDK, 1 PSMs, Shared by 3 proteins, Detected in 1 MS Runs, Detected in 1 replicates, Peptide with no PSM ratios = NaN&lt;br&gt;&lt;/html&gt;" type="string"/>
			<att name="NODE_NESTED_NETWORK_IMAGE_VISIBLE" value="true" type="string"/>
			<att name="NODE_BORDER_STROKE" value="SOLID" type="string"/>
			<att name="NODE_SELECTED" value="false" type="string"/>
			<att name="NODE_TRANSPARENCY" value="255" type="string"/>
			<att name="NODE_LABEL_WIDTH" value="200" type="string"/>
			<att name="NODE_LABEL" value="N/A" type="string"/>
			<att name="NODE_LABEL_FONT_SIZE" value="12" type="string"/>
			<att name="NODE_LABEL_TRANSPARENCY" value="255" type="string"/>
			<att name="NODE_LABEL_COLOR" value="#000000" type="string"/>
			<att name="NODE_VISIBLE" value="true" type="string"/>
			<att name="NODE_DEPTH" value="0.0" type="string"/>
			<att name="NODE_BORDER_TRANSPARENCY" value="255" type="string"/>
			<att name="NODE_LABEL_FONT_FACE" value="Dialog,plain,12" type="string"/>
			<att name="NODE_LABEL_TRANSPARENCY" value="255" type="string"/>
		</graphics>
	</node>
	<node id="A0A096P6K8 B3KUP7 Q96EP1" label="A0A096P6K8 B3KUP7 Q96EP1">
		<att name="ProteinDescription" value="E3 ubiquitin-protein ligase CHFR OS=Homo sapiens GN=CHFR PE=1 SV=1  #### cDNA FLJ40352 fis, clone TESTI2033505, highly similar to Ubiquitin-protein ligase CHFR (EC 6.3.2.-) OS=Homo sapiens PE=2 SV=1  #### E3 ubiquitin-protein ligase CHFR OS=Homo sapiens GN=CHFR PE=1 SV=2 " type="string"/>
		<att name="ACC" value="A0A096P6K8 B3KUP7 Q96EP1" type="string"/>
		<att name="numPeptideSequencesInProteins" value="1" type="integer"/>
		<att name="conclusiveProtein" value="1" type="integer"/>
		<att name="numConnectedPeptideNodes" value="1" type="integer"/>
		<att name="UniprotKB" value="A0A096P6K8 B3KUP7 Q96EP1" type="string"/>
		<att name="numProteins" value="3" type="integer"/>
		<att name="containsPTMs" value="0" type="integer"/>
		<att name="conclusiveProteinNode" value="1" type="integer"/>
		<att name="isFiltered" value="0" type="integer"/>
		<att name="ID" value="A0A096P6K8 B3KUP7 Q96EP1" type="string"/>
		<att name="numPsmsInProtein" value="1" type="integer"/>
		<att name="Species" value="[Homo sapiens]" type="string"/>
		<att name="isProtein" value="1" type="integer"/>
		<graphics type="ELLIPSE" h="30" w="70" width="4" outline="#000000" fill="#ffffff">
			<att name="NODE_TOOLTIP" value="&lt;html&gt;&lt;b&gt;Protein ACC(s):&lt;/b&gt;&lt;br&gt;A0A096P6K8 B3KUP7 Q96EP1&lt;br&gt;&lt;b&gt;Protein name(s):&lt;/b&gt;&lt;br&gt; E3 ubiquitin-protein ligase CHFR OS=Homo sapiens GN=CHFR PE=1 SV=1 &lt;br&gt;cDNA FLJ40352 fis, clone TESTI2033505, highly similar to Ubiquitin-protein ligase CHFR (EC 6.3.2.-) OS=Homo sapiens PE=2 SV=1 &lt;br&gt;E3 ubiquitin-protein ligase CHFR OS=Homo sapiens GN=CHFR PE=1 SV=2 &lt;br&gt;&lt;b&gt;TAX:&lt;/b&gt; [Homo sapiens]&lt;br&gt;&lt;b&gt;Gene name:&lt;/b&gt; &lt;/html&gt;" type="string"/>
			<att name="NODE_NESTED_NETWORK_IMAGE_VISIBLE" value="true" type="string"/>
			<att name="NODE_BORDER_STROKE" value="SOLID" type="string"/>
			<att name="NODE_SELECTED" value="false" type="string"/>
			<att name="NODE_TRANSPARENCY" value="255" type="string"/>
			<att name="NODE_LABEL_WIDTH" value="200" type="string"/>
			<att name="NODE_LABEL" value="A0A096P6K8 B3KUP7 Q96EP1" type="string"/>
			<att name="NODE_LABEL_FONT_SIZE" value="12" type="string"/>
			<att name="NODE_LABEL_TRANSPARENCY" value="255" type="string"/>
			<att name="NODE_LABEL_COLOR" value="#000000" type="string"/>
			<att name="NODE_VISIBLE" value="true" type="string"/>
			<att name="NODE_DEPTH" value="0.0" type="string"/>
			<att name="NODE_BORDER_TRANSPARENCY" value="255" type="string"/>
			<att name="NODE_LABEL_FONT_FACE" value="Dialog,plain,12" type="string"/>
			<att name="NODE_LABEL_TRANSPARENCY" value="255" type="string"/>
		</graphics>
	</node>
	<node id="FLAPFAAHPLDGGR_FQPSLGACVVELELPSHWFSQASTTR_VLFHLK" label="FLAPFAAHPLDGGR_FQPSLGACVVELELPSHWFSQASTTR_VLFHLK">
		<att name="numMSRuns" value="7" type="integer"/>
		<att name="numReplicates" value="3" type="integer"/>
		<att name="PCQ_ID" value="FLAPFAAHPLDGGR_FQPSLGACVVELELPSHWFSQASTTR_VLFHLK" type="string"/>
		<att name="numConnectedProteinNodes" value="1" type="integer"/>
		<att name="numPeptideSequences" value="3" type="integer"/>
		<att name="PeptideSequences" value="FLAPFAAHPLDGGR_FQPSLGACVVELELPSHWFSQASTTR_VLFHLK" type="string"/>
		<att name="significant" value="0" type="integer"/>
		<att name="Weight" value="135.957870732" type="real"/>
		<att name="Variance" value="0.007355219632493354" type="real"/>
		<att name="numProteins" value="1" type="integer"/>
		<att name="ionCount" value="0" type="integer"/>
		<att name="numPsms" value="15" type="integer"/>
		<att name="containsPTMs" value="0" type="integer"/>
		<att name="FDR" value="0.429047094144" type="real"/>
		<att name="lightIons" value="0" type="integer"/>
		<att name="uniquePeptide" value="1" type="integer"/>
		<att name="isFiltered" value="0" type="integer"/>
		<att name="finalRatio" value="0.515623492772" type="real"/>
		<att name="heavyIons" value="0" type="integer"/>
		<att name="uniquePeptideNode" value="1" type="integer"/>
		<att name="isProtein" value="0" type="integer"/>
		<graphics type="ROUNDRECT" h="30" w="70" width="4" outline="#000000" fill="#ffffff">
			<att name="NODE_TOOLTIP" value="&lt;html&gt;FLAPFAAHPLDGGR_FQPSLGACVVELELPSHWFSQASTTR_VLFHLK&lt;br&gt;3 Peptide sequences&lt;br&gt;15 PSMs&lt;br&gt;Shared by 1 protein Nodes&lt;br&gt;Shared by 1 proteins&lt;br&gt;Detected in 7 MS runs&lt;br&gt;Detected in 3 Replicates&lt;br&gt;Weight = 135.958&lt;br&gt;Variance = 0.007&lt;br&gt;Integrated peptide node ratio = 0.5&lt;br&gt;Ion count ratio Rc = N/A = log2( () / () )&lt;br&gt;FDR = 0.429047094144&lt;br&gt;Individual peptides in the node:&lt;br&gt;FLAPFAAHPLDGGR, 11 PSMs, Shared by 1 proteins, Detected in 6 MS Runs, Detected in 2 replicates, Average of ratios = 0.5766923371293036&lt;br&gt;FQPSLGACVVELELPSHWFSQASTTR, 1 PSMs, Shared by 1 proteins, Detected in 1 MS Runs, Detected in 1 replicates, Peptide with no PSM ratios = NaN&lt;br&gt;VLFHLK, 3 PSMs, Shared by 1 proteins, Detected in 2 MS Runs, Detected in 1 replicates, Average of ratios = 0.6310760835017896&lt;br&gt;&lt;/html&gt;" type="string"/>
			<att name="NODE_NESTED_NETWORK_IMAGE_VISIBLE" value="true" type="string"/>
			<att name="NODE_BORDER_STROKE" value="SOLID" type="string"/>
			<att name="NODE_SELECTED" value="false" type="string"/>
			<att name="NODE_TRANSPARENCY" value="255" type="string"/>
			<att name="NODE_LABEL_WIDTH" value="200" type="string"/>
			<att name="NODE_LABEL" value="0.5" type="string"/>
			<att name="NODE_LABEL_FONT_SIZE" value="12" type="string"/>
			<att name="NODE_LABEL_TRANSPARENCY" value="255" type="string"/>
			<att name="NODE_LABEL_COLOR" value="#000000" type="string"/>
			<att name="NODE_VISIBLE" value="true" type="string"/>
			<att name="NODE_DEPTH" value="0.0" type="string"/>
			<att name="NODE_BORDER_TRANSPARENCY" value="255" type="string"/>
			<att name="NODE_LABEL_FONT_FACE" value="Dialog,plain,12" type="string"/>
			<att name="NODE_LABEL_TRANSPARENCY" value="255" type="string"/>
		</graphics>
	</node>
	<node id="Q24JP5" label="Q24JP5">
		<att name="ProteinDescription" value="Transmembrane protein 132A OS=Homo sapiens GN=TMEM132A PE=1 SV=1 " type="string"/>
		<att name="ACC" value="Q24JP5" type="string"/>
		<att name="numPeptideSequencesInProteins" value="3" type="integer"/>
		<att name="conclusiveProtein" value="0" type="integer"/>
		<att name="numConnectedPeptideNodes" value="3" type="integer"/>
		<att name="UniprotKB" value="Q24JP5" type="string"/>
		<att name="numProteins" value="1" type="integer"/>
		<att name="GeneName" value="TMEM132A" type="string"/>
		<att name="containsPTMs" value="0" type="integer"/>
		<att name="conclusiveProteinNode" value="1" type="integer"/>
		<att name="isFiltered" value="0" type="integer"/>
		<att name="ID" value="T132A_HUMAN" type="string"/>
		<att name="numPsmsInProtein" value="15" type="integer"/>
		<att name="Species" value="[Homo sapiens]" type="string"/>
		<att name="isProtein" value="1" type="integer"/>
		<graphics type="ELLIPSE" h="30" w="70" width="4" outline="#000000" fill="#ffffff">
			<att name="NODE_TOOLTIP" value="&lt;html&gt;&lt;b&gt;Protein ACC(s):&lt;/b&gt;&lt;br&gt;Q24JP5&lt;br&gt;&lt;b&gt;Protein name(s):&lt;/b&gt;&lt;br&gt; Transmembrane protein 132A OS=Homo sapiens GN=TMEM132A PE=1 SV=1 &lt;br&gt;&lt;b&gt;TAX:&lt;/b&gt; [Homo sapiens]&lt;br&gt;&lt;b&gt;Gene name:&lt;/b&gt; TMEM132A&lt;/html&gt;" type="string"/>
			<att name="NODE_NESTED_NETWORK_IMAGE_VISIBLE" value="true" type="string"/>
			<att name="NODE_BORDER_STROKE" value="SOLID" type="string"/>
			<att name="NODE_SELECTED" value="false" type="string"/>
			<att name="NODE_TRANSPARENCY" value="255" type="string"/>
			<att name="NODE_LABEL_WIDTH" value="200" type="string"/>
			<att name="NODE_LABEL" value="Q24JP5" type="string"/>
			<att name="NODE_LABEL_FONT_SIZE" value="12" type="string"/>
			<att name="NODE_LABEL_TRANSPARENCY" value="255" type="string"/>
			<att name="NODE_LABEL_COLOR" value="#000000" type="string"/>
			<att name="NODE_VISIBLE" value="true" type="string"/>
			<att name="NODE_DEPTH" value="0.0" type="string"/>
			<att name="NODE_BORDER_TRANSPARENCY" value="255" type="string"/>
			<att name="NODE_LABEL_FONT_FACE" value="Dialog,plain,12" type="string"/>
			<att name="NODE_LABEL_TRANSPARENCY" value="255" type="string"/>
		</graphics>
	</node>
	<node id="F8W888" label="F8W888">
		<att name="ProteinDescription" value="Transketolase" type="string"/>
		<att name="ACC" value="F8W888" type="string"/>
		<att name="numPeptideSequencesInProteins" value="4" type="integer"/>
		<att name="conclusiveProtein" value="0" type="integer"/>
		<att name="numConnectedPeptideNodes" value="4" type="integer"/>
		<att name="UniprotKB" value="F8W888" type="string"/>
		<att name="numProteins" value="1" type="integer"/>
		<att name="Classification2Case" value="6" type="string"/>
		<att name="GeneName" value="TKT" type="string"/>
		<att name="containsPTMs" value="0" type="integer"/>
		<att name="conclusiveProteinNode" value="0" type="integer"/>
		<att name="isFiltered" value="0" type="integer"/>
		<att name="ID" value="F8W888_HUMAN" type="string"/>
		<att name="numPsmsInProtein" value="30" type="integer"/>
		<att name="Species" value="[Homo sapiens]" type="string"/>
		<att name="isProtein" value="1" type="integer"/>
		<graphics type="ELLIPSE" h="30" w="70" width="4" outline="#000000" fill="#ffffff">
			<att name="NODE_TOOLTIP" value="&lt;html&gt;&lt;b&gt;Protein ACC(s):&lt;/b&gt;&lt;br&gt;F8W888&lt;br&gt;&lt;b&gt;Protein name(s):&lt;/b&gt;&lt;br&gt; Transketolase&lt;br&gt;&lt;b&gt;Classification case(s):&lt;/b&gt;&lt;br&gt;&lt;b&gt;6&lt;/b&gt;: Not classified&lt;br&gt;&lt;b&gt;TAX:&lt;/b&gt; [Homo sapiens]&lt;br&gt;&lt;b&gt;Gene name:&lt;/b&gt; TKT&lt;/html&gt;" type="string"/>
			<att name="NODE_NESTED_NETWORK_IMAGE_VISIBLE" value="true" type="string"/>
			<att name="NODE_BORDER_STROKE" value="SOLID" type="string"/>
			<att name="NODE_SELECTED" value="false" type="string"/>
			<att name="NODE_TRANSPARENCY" value="255" type="string"/>
			<att name="NODE_LABEL_WIDTH" value="200" type="string"/>
			<att name="NODE_LABEL" value="F8W888" type="string"/>
			<att name="NODE_LABEL_FONT_SIZE" value="12" type="string"/>
			<att name="NODE_LABEL_TRANSPARENCY" value="255" type="string"/>
			<att name="NODE_LABEL_COLOR" value="#000000" type="string"/>
			<att name="NODE_VISIBLE" value="true" type="string"/>
			<att name="NODE_DEPTH" value="0.0" type="string"/>
			<att name="NODE_BORDER_TRANSPARENCY" value="255" type="string"/>
			<att name="NODE_LABEL_FONT_FACE" value="Dialog,plain,12" type="string"/>
			<att name="NODE_LABEL_TRANSPARENCY" value="255" type="string"/>
		</graphics>
	</node>
	<node id="ISSDLDGHPVPK_KISSDLDGHPVPK_NPHNDRFVLSK_QAFTDVATGSLGQGLGAACGMAYTGK" label="ISSDLDGHPVPK_KISSDLDGHPVPK_NPHNDRFVLSK_QAFTDVATGSLGQGLGAACGMAYTGK">
		<att name="numMSRuns" value="12" type="integer"/>
		<att name="numReplicates" value="4" type="integer"/>
		<att name="PCQ_ID" value="ISSDLDGHPVPK_KISSDLDGHPVPK_NPHNDRFVLSK_QAFTDVATGSLGQGLGAACGMAYTGK" type="string"/>
		<att name="numConnectedProteinNodes" value="4" type="integer"/>
		<att name="numPeptideSequences" value="4" type="integer"/>
		<att name="PeptideSequences" value="ISSDLDGHPVPK_KISSDLDGHPVPK_NPHNDRFVLSK_QAFTDVATGSLGQGLGAACGMAYTGK" type="string"/>
		<att name="significant" value="0" type="integer"/>
		<att name="Weight" value="216.352858028" type="real"/>
		<att name="Variance" value="0.004622078992229359" type="real"/>
		<att name="numProteins" value="7" type="integer"/>
		<att name="ionCount" value="0" type="integer"/>
		<att name="numPsms" value="30" type="integer"/>
		<att name="containsPTMs" value="0" type="integer"/>
		<att name="FDR" value="0.910375284469" type="real"/>
		<att name="lightIons" value="0" type="integer"/>
		<att name="uniquePeptide" value="0" type="integer"/>
		<att name="isFiltered" value="0" type="integer"/>
		<att name="finalRatio" value="0.25919685657600006" type="real"/>
		<att name="heavyIons" value="0" type="integer"/>
		<att name="uniquePeptideNode" value="0" type="integer"/>
		<att name="isProtein" value="0" type="integer"/>
		<graphics type="ROUNDRECT" h="30" w="70" width="4" outline="#000000" fill="#ffffff">
			<att name="NODE_TOOLTIP" value="&lt;html&gt;ISSDLDGHPVPK_KISSDLDGHPVPK_NPHNDRFVLSK_QAFTDVATGSLGQGLGAACGMAYTGK&lt;br&gt;4 Peptide sequences&lt;br&gt;30 PSMs&lt;br&gt;Shared by 4 protein Nodes&lt;br&gt;Shared by 7 proteins&lt;br&gt;Detected in 12 MS runs&lt;br&gt;Detected in 4 Replicates&lt;br&gt;Weight = 216.353&lt;br&gt;Variance = 0.005&lt;br&gt;Integrated peptide node ratio = 0.3&lt;br&gt;Ion count ratio Rc = N/A = log2( () / () )&lt;br&gt;FDR = 0.910375284469&lt;br&gt;Individual peptides in the node:&lt;br&gt;ISSDLDGHPVPK, 4 PSMs, Shared by 7 proteins, Detected in 2 MS Runs, Detected in 1 replicates, Average of ratios = 0.5287758967916586&lt;br&gt;KISSDLDGHPVPK, 22 PSMs, Shared by 7 proteins, Detected in 7 MS Runs, Detected in 3 replicates, Average of ratios = 0.33966893122617536&lt;br&gt;NPHNDRFVLSK, 3 PSMs, Shared by 7 proteins, Detected in 3 MS Runs, Detected in 1 replicates, Average of ratios = 0.08727505006405985&lt;br&gt;QAFTDVATGSLGQGLGAACGMAYTGK, 1 PSMs, Shared by 7 proteins, Detected in 1 MS Runs, Detected in 1 replicates, Peptide with no PSM ratios = NaN&lt;br&gt;&lt;/html&gt;" type="string"/>
			<att name="NODE_NESTED_NETWORK_IMAGE_VISIBLE" value="true" type="string"/>
			<att name="NODE_BORDER_STROKE" value="SOLID" type="string"/>
			<att name="NODE_SELECTED" value="false" type="string"/>
			<att name="NODE_TRANSPARENCY" value="255" type="string"/>
			<att name="NODE_LABEL_WIDTH" value="200" type="string"/>
			<att name="NODE_LABEL" value="0.3" type="string"/>
			<att name="NODE_LABEL_FONT_SIZE" value="12" type="string"/>
			<att name="NODE_LABEL_TRANSPARENCY" value="255" type="string"/>
			<att name="NODE_LABEL_COLOR" value="#000000" type="string"/>
			<att name="NODE_VISIBLE" value="true" type="string"/>
			<att name="NODE_DEPTH" value="0.0" type="string"/>
			<att name="NODE_BORDER_TRANSPARENCY" value="255" type="string"/>
			<att name="NODE_LABEL_FONT_FACE" value="Dialog,plain,12" type="string"/>
			<att name="NODE_LABEL_TRANSPARENCY" value="255" type="string"/>
		</graphics>
	</node>
	<node id="B4E022 P29401 Q53EM5 V9HWD9" label="B4E022 P29401 Q53EM5 V9HWD9">
		<att name="ProteinDescription" value="cDNA FLJ56274, highly similar to Transketolase (EC 2.2.1.1) #### Transketolase #### Transketolase (Fragment)" type="string"/>
		<att name="ACC" value="B4E022 P29401 Q53EM5 V9HWD9" type="string"/>
		<att name="numPeptideSequencesInProteins" value="28" type="integer"/>
		<att name="conclusiveProtein" value="0" type="integer"/>
		<att name="numConnectedPeptideNodes" value="28" type="integer"/>
		<att name="UniprotKB" value="B4E022 P29401 Q53EM5 V9HWD9" type="string"/>
		<att name="numProteins" value="4" type="integer"/>
		<att name="Classification2Case" value="6" type="string"/>
		<att name="GeneName" value="HEL107,TKT" type="string"/>
		<att name="containsPTMs" value="0" type="integer"/>
		<att name="conclusiveProteinNode" value="0" type="integer"/>
		<att name="isFiltered" value="0" type="integer"/>
		<att name="ID" value="B4E022_HUMAN TKT_HUMAN Q53EM5_HUMAN V9HWD9_HUMAN" type="string"/>
		<att name="numPsmsInProtein" value="425" type="integer"/>
		<att name="Species" value="[Homo sapiens]" type="string"/>
		<att name="isProtein" value="1" type="integer"/>
		<graphics type="ELLIPSE" h="30" w="70" width="4" outline="#000000" fill="#ffffff">
			<att name="NODE_TOOLTIP" value="&lt;html&gt;&lt;b&gt;Protein ACC(s):&lt;/b&gt;&lt;br&gt;B4E022 P29401 Q53EM5 V9HWD9&lt;br&gt;&lt;b&gt;Protein name(s):&lt;/b&gt;&lt;br&gt; cDNA FLJ56274, highly similar to Transketolase (EC 2.2.1.1)&lt;br&gt;Transketolase&lt;br&gt;Transketolase (Fragment)&lt;br&gt;&lt;b&gt;Classification case(s):&lt;/b&gt;&lt;br&gt;&lt;b&gt;6&lt;/b&gt;: Not classified&lt;br&gt;&lt;b&gt;TAX:&lt;/b&gt; [Homo sapiens]&lt;br&gt;&lt;b&gt;Gene name:&lt;/b&gt; HEL107,TKT&lt;/html&gt;" type="string"/>
			<att name="NODE_NESTED_NETWORK_IMAGE_VISIBLE" value="true" type="string"/>
			<att name="NODE_BORDER_STROKE" value="SOLID" type="string"/>
			<att name="NODE_SELECTED" value="false" type="string"/>
			<att name="NODE_TRANSPARENCY" value="255" type="string"/>
			<att name="NODE_LABEL_WIDTH" value="200" type="string"/>
			<att name="NODE_LABEL" value="B4E022 P29401 Q53EM5 V9HWD9" type="string"/>
			<att name="NODE_LABEL_FONT_SIZE" value="12" type="string"/>
			<att name="NODE_LABEL_TRANSPARENCY" value="255" type="string"/>
			<att name="NODE_LABEL_COLOR" value="#000000" type="string"/>
			<att name="NODE_VISIBLE" value="true" type="string"/>
			<att name="NODE_DEPTH" value="0.0" type="string"/>
			<att name="NODE_BORDER_TRANSPARENCY" value="255" type="string"/>
			<att name="NODE_LABEL_FONT_FACE" value="Dialog,plain,12" type="string"/>
			<att name="NODE_LABEL_TRANSPARENCY" value="255" type="string"/>
		</graphics>
	</node>
	<node id="B3KPZ8" label="B3KPZ8">
		<att name="ProteinDescription" value="cDNA FLJ32530 fis, clone SMINT2000185, highly similar to TRANSKETOLASE (EC 2.2.1.1)" type="string"/>
		<att name="ACC" value="B3KPZ8" type="string"/>
		<att name="numPeptideSequencesInProteins" value="17" type="integer"/>
		<att name="conclusiveProtein" value="0" type="integer"/>
		<att name="numConnectedPeptideNodes" value="17" type="integer"/>
		<att name="UniprotKB" value="B3KPZ8" type="string"/>
		<att name="numProteins" value="1" type="integer"/>
		<att name="Classification2Case" value="6" type="string"/>
		<att name="containsPTMs" value="0" type="integer"/>
		<att name="conclusiveProteinNode" value="0" type="integer"/>
		<att name="isFiltered" value="0" type="integer"/>
		<att name="ID" value="B3KPZ8_HUMAN" type="string"/>
		<att name="numPsmsInProtein" value="261" type="integer"/>
		<att name="Species" value="[Homo sapiens]" type="string"/>
		<att name="isProtein" value="1" type="integer"/>
		<graphics type="ELLIPSE" h="30" w="70" width="4" outline="#000000" fill="#ffffff">
			<att name="NODE_TOOLTIP" value="&lt;html&gt;&lt;b&gt;Protein ACC(s):&lt;/b&gt;&lt;br&gt;B3KPZ8&lt;br&gt;&lt;b&gt;Protein name(s):&lt;/b&gt;&lt;br&gt; cDNA FLJ32530 fis, clone SMINT2000185, highly similar to TRANSKETOLASE (EC 2.2.1.1)&lt;br&gt;&lt;b&gt;Classification case(s):&lt;/b&gt;&lt;br&gt;&lt;b&gt;6&lt;/b&gt;: Not classified&lt;br&gt;&lt;b&gt;TAX:&lt;/b&gt; [Homo sapiens]&lt;br&gt;&lt;b&gt;Gene name:&lt;/b&gt; &lt;/html&gt;" type="string"/>
			<att name="NODE_NESTED_NETWORK_IMAGE_VISIBLE" value="true" type="string"/>
			<att name="NODE_BORDER_STROKE" value="SOLID" type="string"/>
			<att name="NODE_SELECTED" value="false" type="string"/>
			<att name="NODE_TRANSPARENCY" value="255" type="string"/>
			<att name="NODE_LABEL_WIDTH" value="200" type="string"/>
			<att name="NODE_LABEL" value="B3KPZ8" type="string"/>
			<att name="NODE_LABEL_FONT_SIZE" value="12" type="string"/>
			<att name="NODE_LABEL_TRANSPARENCY" value="255" type="string"/>
			<att name="NODE_LABEL_COLOR" value="#000000" type="string"/>
			<att name="NODE_VISIBLE" value="true" type="string"/>
			<att name="NODE_DEPTH" value="0.0" type="string"/>
			<att name="NODE_BORDER_TRANSPARENCY" value="255" type="string"/>
			<att name="NODE_LABEL_FONT_FACE" value="Dialog,plain,12" type="string"/>
			<att name="NODE_LABEL_TRANSPARENCY" value="255" type="string"/>
		</graphics>
	</node>
	<node id="AVELAANTK_DAIAQAVR_KLILDSAR_MFGIDRDAIAQAVR_SGKPAELLK_SKDDQVTVIGAGVTLHEALAAAELLK_SKDDQVTVIGAGVTLHEALAAAELLKK_SVPTSTVFYPSDGVATEK_TSRPENAIIYNNNEDFQVGQAK_TVPFCSTFAAFFTR_VLDPFTIKPLDR_VLDPFTIKPLDRK" label="AVELAANTK_DAIAQAVR_KLILDSAR_MFGIDRDAIAQAVR_SGKPAELLK_SKDDQVTVIGAGVTLHEALAAAELLK_SKDDQVTVIGAGVTLHEALAAAELLKK_SVPTSTVFYPSDGVATEK_TSRPENAIIYNNNEDFQVGQAK_TVPFCSTFAAFFTR_VLDPFTIKPLDR_VLDPFTIKPLDRK">
		<att name="numMSRuns" value="33" type="integer"/>
		<att name="numReplicates" value="5" type="integer"/>
		<att name="PCQ_ID" value="AVELAANTK_DAIAQAVR_KLILDSAR_MFGIDRDAIAQAVR_SGKPAELLK_SKDDQVTVIGAGVTLHEALAAAELLK_SKDDQVTVIGAGVTLHEALAAAELLKK_SVPTSTVFYPSDGVATEK_TSRPENAIIYNNNEDFQVGQAK_TVPFCSTFAAFFTR_VLDPFTIKPLDR_VLDPFTIKPLDRK" type="string"/>
		<att name="numConnectedProteinNodes" value="5" type="integer"/>
		<att name="numPeptideSequences" value="12" type="integer"/>
		<att name="PeptideSequences" value="AVELAANTK_DAIAQAVR_KLILDSAR_MFGIDRDAIAQAVR_SGKPAELLK_SKDDQVTVIGAGVTLHEALAAAELLK_SKDDQVTVIGAGVTLHEALAAAELLKK_SVPTSTVFYPSDGVATEK_TSRPENAIIYNNNEDFQVGQAK_TVPFCSTFAAFFTR_VLDPFTIKPLDR_VLDPFTIKPLDRK" type="string"/>
		<att name="significant" value="0" type="integer"/>
		<att name="Weight" value="657.227088955" type="real"/>
		<att name="Variance" value="0.0015215441006700037" type="real"/>
		<att name="numProteins" value="9" type="integer"/>
		<att name="ionCount" value="0" type="integer"/>
		<att name="numPsms" value="220" type="integer"/>
		<att name="containsPTMs" value="0" type="integer"/>
		<att name="FDR" value="0.992471128886" type="real"/>
		<att name="lightIons" value="0" type="integer"/>
		<att name="uniquePeptide" value="0" type="integer"/>
		<att name="isFiltered" value="0" type="integer"/>
		<att name="finalRatio" value="0.05172779703950004" type="real"/>
		<att name="heavyIons" value="0" type="integer"/>
		<att name="uniquePeptideNode" value="0" type="integer"/>
		<att name="isProtein" value="0" type="integer"/>
		<graphics type="ROUNDRECT" h="30" w="70" width="4" outline="#000000" fill="#ffffff">
			<att name="NODE_TOOLTIP" value="&lt;html&gt;AVELAANTK_DAIAQAVR_KLILDSAR_MFGIDRDAIAQAVR_SGKPAELLK_SKDDQVTVIGAGVTLHEALAAAELLK_SKDDQVTVIGAGVTLHEALAAAELLKK_SVPTSTVFYPSDGVATEK_TSRPENAIIYNNNEDFQVGQAK_TVPFCSTFAAFFTR_VLDPFTIKPLDR_VLDPFTIKPLDRK&lt;br&gt;12 Peptide sequences&lt;br&gt;220 PSMs&lt;br&gt;Shared by 5 protein Nodes&lt;br&gt;Shared by 9 proteins&lt;br&gt;Detected in 33 MS runs&lt;br&gt;Detected in 5 Replicates&lt;br&gt;Weight = 657.227&lt;br&gt;Variance = 0.002&lt;br&gt;Integrated peptide node ratio = 0.1&lt;br&gt;Ion count ratio Rc = N/A = log2( () / () )&lt;br&gt;FDR = 0.992471128886&lt;br&gt;Individual peptides in the node:&lt;br&gt;AVELAANTK, 5 PSMs, Shared by 9 proteins, Detected in 3 MS Runs, Detected in 2 replicates, Average of ratios = 0.15927596220483337&lt;br&gt;DAIAQAVR, 1 PSMs, Shared by 9 proteins, Detected in 1 MS Runs, Detected in 1 replicates, Peptide with no PSM ratios = NaN&lt;br&gt;KLILDSAR, 4 PSMs, Shared by 9 proteins, Detected in 4 MS Runs, Detected in 2 replicates, Average of ratios = 0.06611936628496591&lt;br&gt;MFGIDRDAIAQAVR, 14 PSMs, Shared by 9 proteins, Detected in 5 MS Runs, Detected in 2 replicates, Average of ratios = -0.0066788899324146675&lt;br&gt;SGKPAELLK, 1 PSMs, Shared by 9 proteins, Detected in 1 MS Runs, Detected in 1 replicates, Peptide with no PSM ratios = NaN&lt;br&gt;SKDDQVTVIGAGVTLHEALAAAELLK, 86 PSMs, Shared by 9 proteins, Detected in 24 MS Runs, Detected in 3 replicates, Average of ratios = 0.1085269379812667&lt;br&gt;SKDDQVTVIGAGVTLHEALAAAELLKK, 52 PSMs, Shared by 9 proteins, Detected in 17 MS Runs, Detected in 3 replicates, Average of ratios = 0.1252925901517785&lt;br&gt;SVPTSTVFYPSDGVATEK, 3 PSMs, Shared by 9 proteins, Detected in 3 MS Runs, Detected in 1 replicates, Average of ratios = -0.3199649546373772&lt;br&gt;TSRPENAIIYNNNEDFQVGQAK, 28 PSMs, Shared by 9 proteins, Detected in 8 MS Runs, Detected in 3 replicates, Average of ratios = 0.09965651050850291&lt;br&gt;TVPFCSTFAAFFTR, 9 PSMs, Shared by 9 proteins, Detected in 6 MS Runs, Detected in 2 replicates, Average of ratios = -0.20578616023331686&lt;br&gt;VLDPFTIKPLDR, 9 PSMs, Shared by 9 proteins, Detected in 6 MS Runs, Detected in 2 replicates, Average of ratios = 0.09119937693677865&lt;br&gt;VLDPFTIKPLDRK, 8 PSMs, Shared by 9 proteins, Detected in 4 MS Runs, Detected in 2 replicates, Average of ratios = 0.21229600219026545&lt;br&gt;&lt;/html&gt;" type="string"/>
			<att name="NODE_NESTED_NETWORK_IMAGE_VISIBLE" value="true" type="string"/>
			<att name="NODE_BORDER_STROKE" value="SOLID" type="string"/>
			<att name="NODE_SELECTED" value="false" type="string"/>
			<att name="NODE_TRANSPARENCY" value="255" type="string"/>
			<att name="NODE_LABEL_WIDTH" value="200" type="string"/>
			<att name="NODE_LABEL" value="0.1" type="string"/>
			<att name="NODE_LABEL_FONT_SIZE" value="12" type="string"/>
			<att name="NODE_LABEL_TRANSPARENCY" value="255" type="string"/>
			<att name="NODE_LABEL_COLOR" value="#000000" type="string"/>
			<att name="NODE_VISIBLE" value="true" type="string"/>
			<att name="NODE_DEPTH" value="0.0" type="string"/>
			<att name="NODE_BORDER_TRANSPARENCY" value="255" type="string"/>
			<att name="NODE_LABEL_FONT_FACE" value="Dialog,plain,12" type="string"/>
			<att name="NODE_LABEL_TRANSPARENCY" value="255" type="string"/>
		</graphics>
	</node>
	<node id="ILATPPQEDAPSVDIANIR_KILATPPQEDAPSVDIANIR" label="ILATPPQEDAPSVDIANIR_KILATPPQEDAPSVDIANIR">
		<att name="numMSRuns" value="5" type="integer"/>
		<att name="numReplicates" value="2" type="integer"/>
		<att name="PCQ_ID" value="ILATPPQEDAPSVDIANIR_KILATPPQEDAPSVDIANIR" type="string"/>
		<att name="numConnectedProteinNodes" value="6" type="integer"/>
		<att name="numPeptideSequences" value="2" type="integer"/>
		<att name="PeptideSequences" value="ILATPPQEDAPSVDIANIR_KILATPPQEDAPSVDIANIR" type="string"/>
		<att name="significant" value="0" type="integer"/>
		<att name="Weight" value="120.81709515" type="real"/>
		<att name="Variance" value="0.0082769743698808" type="real"/>
		<att name="numProteins" value="10" type="integer"/>
		<att name="ionCount" value="0" type="integer"/>
		<att name="numPsms" value="8" type="integer"/>
		<att name="containsPTMs" value="0" type="integer"/>
		<att name="FDR" value="0.995381050503" type="real"/>
		<att name="lightIons" value="0" type="integer"/>
		<att name="uniquePeptide" value="0" type="integer"/>
		<att name="isFiltered" value="0" type="integer"/>
		<att name="finalRatio" value="0.11202460256300006" type="real"/>
		<att name="heavyIons" value="0" type="integer"/>
		<att name="uniquePeptideNode" value="0" type="integer"/>
		<att name="isProtein" value="0" type="integer"/>
		<graphics type="ROUNDRECT" h="30" w="70" width="4" outline="#000000" fill="#ffffff">
			<att name="NODE_TOOLTIP" value="&lt;html&gt;ILATPPQEDAPSVDIANIR_KILATPPQEDAPSVDIANIR&lt;br&gt;2 Peptide sequences&lt;br&gt;8 PSMs&lt;br&gt;Shared by 6 protein Nodes&lt;br&gt;Shared by 10 proteins&lt;br&gt;Detected in 5 MS runs&lt;br&gt;Detected in 2 Replicates&lt;br&gt;Weight = 120.817&lt;br&gt;Variance = 0.008&lt;br&gt;Integrated peptide node ratio = 0.1&lt;br&gt;Ion count ratio Rc = N/A = log2( () / () )&lt;br&gt;FDR = 0.995381050503&lt;br&gt;Individual peptides in the node:&lt;br&gt;ILATPPQEDAPSVDIANIR, 6 PSMs, Shared by 10 proteins, Detected in 3 MS Runs, Detected in 2 replicates, Average of ratios = 0.059082285657045874&lt;br&gt;KILATPPQEDAPSVDIANIR, 2 PSMs, Shared by 10 proteins, Detected in 2 MS Runs, Detected in 1 replicates, Average of ratios = 0.3722483464302258&lt;br&gt;&lt;/html&gt;" type="string"/>
			<att name="NODE_NESTED_NETWORK_IMAGE_VISIBLE" value="true" type="string"/>
			<att name="NODE_BORDER_STROKE" value="SOLID" type="string"/>
			<att name="NODE_SELECTED" value="false" type="string"/>
			<att name="NODE_TRANSPARENCY" value="255" type="string"/>
			<att name="NODE_LABEL_WIDTH" value="200" type="string"/>
			<att name="NODE_LABEL" value="0.1" type="string"/>
			<att name="NODE_LABEL_FONT_SIZE" value="12" type="string"/>
			<att name="NODE_LABEL_TRANSPARENCY" value="255" type="string"/>
			<att name="NODE_LABEL_COLOR" value="#000000" type="string"/>
			<att name="NODE_VISIBLE" value="true" type="string"/>
			<att name="NODE_DEPTH" value="0.0" type="string"/>
			<att name="NODE_BORDER_TRANSPARENCY" value="255" type="string"/>
			<att name="NODE_LABEL_FONT_FACE" value="Dialog,plain,12" type="string"/>
			<att name="NODE_LABEL_TRANSPARENCY" value="255" type="string"/>
		</graphics>
	</node>
	<node id="IIALDGDTK_ILTVEDHYYEGGIGEAVSSAVVGEPGITVTHLAVNR_ILTVEDHYYEGGIGEAVSSAVVGEPGITVTHLAVNRVPR" label="IIALDGDTK_ILTVEDHYYEGGIGEAVSSAVVGEPGITVTHLAVNR_ILTVEDHYYEGGIGEAVSSAVVGEPGITVTHLAVNRVPR">
		<att name="numMSRuns" value="16" type="integer"/>
		<att name="numReplicates" value="3" type="integer"/>
		<att name="PCQ_ID" value="IIALDGDTK_ILTVEDHYYEGGIGEAVSSAVVGEPGITVTHLAVNR_ILTVEDHYYEGGIGEAVSSAVVGEPGITVTHLAVNRVPR" type="string"/>
		<att name="numConnectedProteinNodes" value="4" type="integer"/>
		<att name="numPeptideSequences" value="3" type="integer"/>
		<att name="PeptideSequences" value="IIALDGDTK_ILTVEDHYYEGGIGEAVSSAVVGEPGITVTHLAVNR_ILTVEDHYYEGGIGEAVSSAVVGEPGITVTHLAVNRVPR" type="string"/>
		<att name="significant" value="0" type="integer"/>
		<att name="Weight" value="246.066698938" type="real"/>
		<att name="Variance" value="0.004063938778859159" type="real"/>
		<att name="numProteins" value="8" type="integer"/>
		<att name="ionCount" value="0" type="integer"/>
		<att name="numPsms" value="33" type="integer"/>
		<att name="containsPTMs" value="0" type="integer"/>
		<att name="FDR" value="0.998218422025" type="real"/>
		<att name="lightIons" value="0" type="integer"/>
		<att name="uniquePeptide" value="0" type="integer"/>
		<att name="isFiltered" value="0" type="integer"/>
		<att name="finalRatio" value="-0.1255704905280001" type="real"/>
		<att name="heavyIons" value="0" type="integer"/>
		<att name="uniquePeptideNode" value="0" type="integer"/>
		<att name="isProtein" value="0" type="integer"/>
		<graphics type="ROUNDRECT" h="30" w="70" width="4" outline="#000000" fill="#ffffff">
			<att name="NODE_TOOLTIP" value="&lt;html&gt;IIALDGDTK_ILTVEDHYYEGGIGEAVSSAVVGEPGITVTHLAVNR_ILTVEDHYYEGGIGEAVSSAVVGEPGITVTHLAVNRVPR&lt;br&gt;3 Peptide sequences&lt;br&gt;33 PSMs&lt;br&gt;Shared by 4 protein Nodes&lt;br&gt;Shared by 8 proteins&lt;br&gt;Detected in 16 MS runs&lt;br&gt;Detected in 3 Replicates&lt;br&gt;Weight = 246.067&lt;br&gt;Variance = 0.004&lt;br&gt;Integrated peptide node ratio = -0.1&lt;br&gt;Ion count ratio Rc = N/A = log2( () / () )&lt;br&gt;FDR = 0.998218422025&lt;br&gt;Individual peptides in the node:&lt;br&gt;IIALDGDTK, 3 PSMs, Shared by 8 proteins, Detected in 3 MS Runs, Detected in 2 replicates, Average of ratios = -0.0017316145606928461&lt;br&gt;ILTVEDHYYEGGIGEAVSSAVVGEPGITVTHLAVNR, 24 PSMs, Shared by 8 proteins, Detected in 10 MS Runs, Detected in 3 replicates, Average of ratios = -0.022936576709586407&lt;br&gt;ILTVEDHYYEGGIGEAVSSAVVGEPGITVTHLAVNRVPR, 6 PSMs, Shared by 8 proteins, Detected in 3 MS Runs, Detected in 1 replicates, Average of ratios = -0.2639976638320399&lt;br&gt;&lt;/html&gt;" type="string"/>
			<att name="NODE_NESTED_NETWORK_IMAGE_VISIBLE" value="true" type="string"/>
			<att name="NODE_BORDER_STROKE" value="SOLID" type="string"/>
			<att name="NODE_SELECTED" value="false" type="string"/>
			<att name="NODE_TRANSPARENCY" value="255" type="string"/>
			<att name="NODE_LABEL_WIDTH" value="200" type="string"/>
			<att name="NODE_LABEL" value="-0.1" type="string"/>
			<att name="NODE_LABEL_FONT_SIZE" value="12" type="string"/>
			<att name="NODE_LABEL_TRANSPARENCY" value="255" type="string"/>
			<att name="NODE_LABEL_COLOR" value="#000000" type="string"/>
			<att name="NODE_VISIBLE" value="true" type="string"/>
			<att name="NODE_DEPTH" value="0.0" type="string"/>
			<att name="NODE_BORDER_TRANSPARENCY" value="255" type="string"/>
			<att name="NODE_LABEL_FONT_FACE" value="Dialog,plain,12" type="string"/>
			<att name="NODE_LABEL_TRANSPARENCY" value="255" type="string"/>
		</graphics>
	</node>
	<node id="A0A0K0K1H9" label="A0A0K0K1H9">
		<att name="ProteinDescription" value="Epididymis secretory protein Li 48 (Fragment) OS=Homo sapiens GN=HEL-S-48 PE=2 SV=1 " type="string"/>
		<att name="ACC" value="A0A0K0K1H9" type="string"/>
		<att name="numPeptideSequencesInProteins" value="21" type="integer"/>
		<att name="conclusiveProtein" value="0" type="integer"/>
		<att name="numConnectedPeptideNodes" value="21" type="integer"/>
		<att name="UniprotKB" value="A0A0K0K1H9" type="string"/>
		<att name="numProteins" value="1" type="integer"/>
		<att name="Classification2Case" value="6" type="string"/>
		<att name="GeneName" value="HEL-S-48" type="string"/>
		<att name="containsPTMs" value="0" type="integer"/>
		<att name="conclusiveProteinNode" value="0" type="integer"/>
		<att name="isFiltered" value="0" type="integer"/>
		<att name="ID" value="A0A0K0K1H9_HUMAN" type="string"/>
		<att name="numPsmsInProtein" value="338" type="integer"/>
		<att name="Species" value="[Homo sapiens]" type="string"/>
		<att name="isProtein" value="1" type="integer"/>
		<graphics type="ELLIPSE" h="30" w="70" width="4" outline="#000000" fill="#ffffff">
			<att name="NODE_TOOLTIP" value="&lt;html&gt;&lt;b&gt;Protein ACC(s):&lt;/b&gt;&lt;br&gt;A0A0K0K1H9&lt;br&gt;&lt;b&gt;Protein name(s):&lt;/b&gt;&lt;br&gt; Epididymis secretory protein Li 48 (Fragment) OS=Homo sapiens GN=HEL-S-48 PE=2 SV=1 &lt;br&gt;&lt;b&gt;Classification case(s):&lt;/b&gt;&lt;br&gt;&lt;b&gt;6&lt;/b&gt;: Not classified&lt;br&gt;&lt;b&gt;TAX:&lt;/b&gt; [Homo sapiens]&lt;br&gt;&lt;b&gt;Gene name:&lt;/b&gt; HEL-S-48&lt;/html&gt;" type="string"/>
			<att name="NODE_NESTED_NETWORK_IMAGE_VISIBLE" value="true" type="string"/>
			<att name="NODE_BORDER_STROKE" value="SOLID" type="string"/>
			<att name="NODE_SELECTED" value="false" type="string"/>
			<att name="NODE_TRANSPARENCY" value="255" type="string"/>
			<att name="NODE_LABEL_WIDTH" value="200" type="string"/>
			<att name="NODE_LABEL" value="A0A0K0K1H9" type="string"/>
			<att name="NODE_LABEL_FONT_SIZE" value="12" type="string"/>
			<att name="NODE_LABEL_TRANSPARENCY" value="255" type="string"/>
			<att name="NODE_LABEL_COLOR" value="#000000" type="string"/>
			<att name="NODE_VISIBLE" value="true" type="string"/>
			<att name="NODE_DEPTH" value="0.0" type="string"/>
			<att name="NODE_BORDER_TRANSPARENCY" value="255" type="string"/>
			<att name="NODE_LABEL_FONT_FACE" value="Dialog,plain,12" type="string"/>
			<att name="NODE_LABEL_TRANSPARENCY" value="255" type="string"/>
		</graphics>
	</node>
	<node id="HQPTAIIAK" label="HQPTAIIAK">
		<att name="numMSRuns" value="8" type="integer"/>
		<att name="numReplicates" value="2" type="integer"/>
		<att name="PCQ_ID" value="HQPTAIIAK" type="string"/>
		<att name="numConnectedProteinNodes" value="6" type="integer"/>
		<att name="numPeptideSequences" value="1" type="integer"/>
		<att name="PeptideSequences" value="HQPTAIIAK" type="string"/>
		<att name="significant" value="0" type="integer"/>
		<att name="Weight" value="100.368109915" type="real"/>
		<att name="Variance" value="0.009963324016431937" type="real"/>
		<att name="numProteins" value="10" type="integer"/>
		<att name="ionCount" value="0" type="integer"/>
		<att name="numPsms" value="14" type="integer"/>
		<att name="containsPTMs" value="0" type="integer"/>
		<att name="FDR" value="0.998791744803" type="real"/>
		<att name="lightIons" value="0" type="integer"/>
		<att name="uniquePeptide" value="0" type="integer"/>
		<att name="isFiltered" value="0" type="integer"/>
		<att name="finalRatio" value="0.13323755785599992" type="real"/>
		<att name="heavyIons" value="0" type="integer"/>
		<att name="uniquePeptideNode" value="0" type="integer"/>
		<att name="isProtein" value="0" type="integer"/>
		<graphics type="ROUNDRECT" h="30" w="70" width="4" outline="#000000" fill="#ffffff">
			<att name="NODE_TOOLTIP" value="&lt;html&gt;HQPTAIIAK&lt;br&gt;1 Peptide sequences&lt;br&gt;14 PSMs&lt;br&gt;Shared by 6 protein Nodes&lt;br&gt;Shared by 10 proteins&lt;br&gt;Detected in 8 MS runs&lt;br&gt;Detected in 2 Replicates&lt;br&gt;Weight = 100.368&lt;br&gt;Variance = 0.01&lt;br&gt;Integrated peptide node ratio = 0.1&lt;br&gt;Ion count ratio Rc = N/A = log2( () / () )&lt;br&gt;FDR = 0.998791744803&lt;br&gt;Individual peptides in the node:&lt;br&gt;HQPTAIIAK, 14 PSMs, Shared by 10 proteins, Detected in 8 MS Runs, Detected in 2 replicates, Average of ratios = 0.12548256243369618&lt;br&gt;&lt;/html&gt;" type="string"/>
			<att name="NODE_NESTED_NETWORK_IMAGE_VISIBLE" value="true" type="string"/>
			<att name="NODE_BORDER_STROKE" value="SOLID" type="string"/>
			<att name="NODE_SELECTED" value="false" type="string"/>
			<att name="NODE_TRANSPARENCY" value="255" type="string"/>
			<att name="NODE_LABEL_WIDTH" value="200" type="string"/>
			<att name="NODE_LABEL" value="0.1" type="string"/>
			<att name="NODE_LABEL_FONT_SIZE" value="12" type="string"/>
			<att name="NODE_LABEL_TRANSPARENCY" value="255" type="string"/>
			<att name="NODE_LABEL_COLOR" value="#000000" type="string"/>
			<att name="NODE_VISIBLE" value="true" type="string"/>
			<att name="NODE_DEPTH" value="0.0" type="string"/>
			<att name="NODE_BORDER_TRANSPARENCY" value="255" type="string"/>
			<att name="NODE_LABEL_FONT_FACE" value="Dialog,plain,12" type="string"/>
			<att name="NODE_LABEL_TRANSPARENCY" value="255" type="string"/>
		</graphics>
	</node>
	<node id="ESWHGKPLPK_GITGVEDKESWHGKPLPK_NMAEQIIQEIYSQIQSK" label="ESWHGKPLPK_GITGVEDKESWHGKPLPK_NMAEQIIQEIYSQIQSK">
		<att name="numMSRuns" value="25" type="integer"/>
		<att name="numReplicates" value="3" type="integer"/>
		<att name="PCQ_ID" value="ESWHGKPLPK_GITGVEDKESWHGKPLPK_NMAEQIIQEIYSQIQSK" type="string"/>
		<att name="numConnectedProteinNodes" value="5" type="integer"/>
		<att name="numPeptideSequences" value="3" type="integer"/>
		<att name="PeptideSequences" value="ESWHGKPLPK_GITGVEDKESWHGKPLPK_NMAEQIIQEIYSQIQSK" type="string"/>
		<att name="significant" value="0" type="integer"/>
		<att name="Weight" value="301.130721295" type="real"/>
		<att name="Variance" value="0.00332081693856921" type="real"/>
		<att name="numProteins" value="9" type="integer"/>
		<att name="ionCount" value="0" type="integer"/>
		<att name="numPsms" value="63" type="integer"/>
		<att name="containsPTMs" value="0" type="integer"/>
		<att name="FDR" value="0.998106758598" type="real"/>
		<att name="lightIons" value="0" type="integer"/>
		<att name="uniquePeptide" value="0" type="integer"/>
		<att name="isFiltered" value="0" type="integer"/>
		<att name="finalRatio" value="0.11541936658100002" type="real"/>
		<att name="heavyIons" value="0" type="integer"/>
		<att name="uniquePeptideNode" value="0" type="integer"/>
		<att name="isProtein" value="0" type="integer"/>
		<graphics type="ROUNDRECT" h="30" w="70" width="4" outline="#000000" fill="#ffffff">
			<att name="NODE_TOOLTIP" value="&lt;html&gt;ESWHGKPLPK_GITGVEDKESWHGKPLPK_NMAEQIIQEIYSQIQSK&lt;br&gt;3 Peptide sequences&lt;br&gt;63 PSMs&lt;br&gt;Shared by 5 protein Nodes&lt;br&gt;Shared by 9 proteins&lt;br&gt;Detected in 25 MS runs&lt;br&gt;Detected in 3 Replicates&lt;br&gt;Weight = 301.131&lt;br&gt;Variance = 0.003&lt;br&gt;Integrated peptide node ratio = 0.1&lt;br&gt;Ion count ratio Rc = N/A = log2( () / () )&lt;br&gt;FDR = 0.998106758598&lt;br&gt;Individual peptides in the node:&lt;br&gt;ESWHGKPLPK, 5 PSMs, Shared by 9 proteins, Detected in 5 MS Runs, Detected in 1 replicates, Average of ratios = 0.23954461590786863&lt;br&gt;GITGVEDKESWHGKPLPK, 14 PSMs, Shared by 9 proteins, Detected in 5 MS Runs, Detected in 3 replicates, Average of ratios = 0.20147909530036345&lt;br&gt;NMAEQIIQEIYSQIQSK, 44 PSMs, Shared by 9 proteins, Detected in 20 MS Runs, Detected in 3 replicates, Average of ratios = -0.07529112837367814&lt;br&gt;&lt;/html&gt;" type="string"/>
			<att name="NODE_NESTED_NETWORK_IMAGE_VISIBLE" value="true" type="string"/>
			<att name="NODE_BORDER_STROKE" value="SOLID" type="string"/>
			<att name="NODE_SELECTED" value="false" type="string"/>
			<att name="NODE_TRANSPARENCY" value="255" type="string"/>
			<att name="NODE_LABEL_WIDTH" value="200" type="string"/>
			<att name="NODE_LABEL" value="0.1" type="string"/>
			<att name="NODE_LABEL_FONT_SIZE" value="12" type="string"/>
			<att name="NODE_LABEL_TRANSPARENCY" value="255" type="string"/>
			<att name="NODE_LABEL_COLOR" value="#000000" type="string"/>
			<att name="NODE_VISIBLE" value="true" type="string"/>
			<att name="NODE_DEPTH" value="0.0" type="string"/>
			<att name="NODE_BORDER_TRANSPARENCY" value="255" type="string"/>
			<att name="NODE_LABEL_FONT_FACE" value="Dialog,plain,12" type="string"/>
			<att name="NODE_LABEL_TRANSPARENCY" value="255" type="string"/>
		</graphics>
	</node>
	<node id="A0A0B4J1R6 B3KSI4" label="A0A0B4J1R6 B3KSI4">
		<att name="ProteinDescription" value="Transketolase" type="string"/>
		<att name="ACC" value="A0A0B4J1R6 B3KSI4" type="string"/>
		<att name="numPeptideSequencesInProteins" value="24" type="integer"/>
		<att name="conclusiveProtein" value="0" type="integer"/>
		<att name="numConnectedPeptideNodes" value="24" type="integer"/>
		<att name="UniprotKB" value="A0A0B4J1R6 B3KSI4" type="string"/>
		<att name="numProteins" value="2" type="integer"/>
		<att name="Classification2Case" value="6" type="string"/>
		<att name="GeneName" value="TKT" type="string"/>
		<att name="containsPTMs" value="0" type="integer"/>
		<att name="conclusiveProteinNode" value="0" type="integer"/>
		<att name="isFiltered" value="0" type="integer"/>
		<att name="ID" value="A0A0B4J1R6_HUMAN B3KSI4_HUMAN" type="string"/>
		<att name="numPsmsInProtein" value="395" type="integer"/>
		<att name="Species" value="[Homo sapiens]" type="string"/>
		<att name="isProtein" value="1" type="integer"/>
		<graphics type="ELLIPSE" h="30" w="70" width="4" outline="#000000" fill="#ffffff">
			<att name="NODE_TOOLTIP" value="&lt;html&gt;&lt;b&gt;Protein ACC(s):&lt;/b&gt;&lt;br&gt;A0A0B4J1R6 B3KSI4&lt;br&gt;&lt;b&gt;Protein name(s):&lt;/b&gt;&lt;br&gt; Transketolase&lt;br&gt;&lt;b&gt;Classification case(s):&lt;/b&gt;&lt;br&gt;&lt;b&gt;6&lt;/b&gt;: Not classified&lt;br&gt;&lt;b&gt;TAX:&lt;/b&gt; [Homo sapiens]&lt;br&gt;&lt;b&gt;Gene name:&lt;/b&gt; TKT&lt;/html&gt;" type="string"/>
			<att name="NODE_NESTED_NETWORK_IMAGE_VISIBLE" value="true" type="string"/>
			<att name="NODE_BORDER_STROKE" value="SOLID" type="string"/>
			<att name="NODE_SELECTED" value="false" type="string"/>
			<att name="NODE_TRANSPARENCY" value="255" type="string"/>
			<att name="NODE_LABEL_WIDTH" value="200" type="string"/>
			<att name="NODE_LABEL" value="A0A0B4J1R6 B3KSI4" type="string"/>
			<att name="NODE_LABEL_FONT_SIZE" value="12" type="string"/>
			<att name="NODE_LABEL_TRANSPARENCY" value="255" type="string"/>
			<att name="NODE_LABEL_COLOR" value="#000000" type="string"/>
			<att name="NODE_VISIBLE" value="true" type="string"/>
			<att name="NODE_DEPTH" value="0.0" type="string"/>
			<att name="NODE_BORDER_TRANSPARENCY" value="255" type="string"/>
			<att name="NODE_LABEL_FONT_FACE" value="Dialog,plain,12" type="string"/>
			<att name="NODE_LABEL_TRANSPARENCY" value="255" type="string"/>
		</graphics>
	</node>
	<node id="E9PFF2" label="E9PFF2">
		<att name="ProteinDescription" value="Transketolase" type="string"/>
		<att name="ACC" value="E9PFF2" type="string"/>
		<att name="numPeptideSequencesInProteins" value="13" type="integer"/>
		<att name="conclusiveProtein" value="0" type="integer"/>
		<att name="numConnectedPeptideNodes" value="13" type="integer"/>
		<att name="UniprotKB" value="E9PFF2" type="string"/>
		<att name="numProteins" value="1" type="integer"/>
		<att name="Classification2Case" value="6" type="string"/>
		<att name="GeneName" value="TKT" type="string"/>
		<att name="containsPTMs" value="0" type="integer"/>
		<att name="conclusiveProteinNode" value="0" type="integer"/>
		<att name="isFiltered" value="0" type="integer"/>
		<att name="ID" value="E9PFF2_HUMAN" type="string"/>
		<att name="numPsmsInProtein" value="172" type="integer"/>
		<att name="Species" value="[Homo sapiens]" type="string"/>
		<att name="isProtein" value="1" type="integer"/>
		<graphics type="ELLIPSE" h="30" w="70" width="4" outline="#000000" fill="#ffffff">
			<att name="NODE_TOOLTIP" value="&lt;html&gt;&lt;b&gt;Protein ACC(s):&lt;/b&gt;&lt;br&gt;E9PFF2&lt;br&gt;&lt;b&gt;Protein name(s):&lt;/b&gt;&lt;br&gt; Transketolase&lt;br&gt;&lt;b&gt;Classification case(s):&lt;/b&gt;&lt;br&gt;&lt;b&gt;6&lt;/b&gt;: Not classified&lt;br&gt;&lt;b&gt;TAX:&lt;/b&gt; [Homo sapiens]&lt;br&gt;&lt;b&gt;Gene name:&lt;/b&gt; TKT&lt;/html&gt;" type="string"/>
			<att name="NODE_NESTED_NETWORK_IMAGE_VISIBLE" value="true" type="string"/>
			<att name="NODE_BORDER_STROKE" value="SOLID" type="string"/>
			<att name="NODE_SELECTED" value="false" type="string"/>
			<att name="NODE_TRANSPARENCY" value="255" type="string"/>
			<att name="NODE_LABEL_WIDTH" value="200" type="string"/>
			<att name="NODE_LABEL" value="E9PFF2" type="string"/>
			<att name="NODE_LABEL_FONT_SIZE" value="12" type="string"/>
			<att name="NODE_LABEL_TRANSPARENCY" value="255" type="string"/>
			<att name="NODE_LABEL_COLOR" value="#000000" type="string"/>
			<att name="NODE_VISIBLE" value="true" type="string"/>
			<att name="NODE_DEPTH" value="0.0" type="string"/>
			<att name="NODE_BORDER_TRANSPARENCY" value="255" type="string"/>
			<att name="NODE_LABEL_FONT_FACE" value="Dialog,plain,12" type="string"/>
			<att name="NODE_LABEL_TRANSPARENCY" value="255" type="string"/>
		</graphics>
	</node>
	<node id="LDNLVAILDINR" label="LDNLVAILDINR">
		<att name="numMSRuns" value="5" type="integer"/>
		<att name="numReplicates" value="2" type="integer"/>
		<att name="PCQ_ID" value="LDNLVAILDINR" type="string"/>
		<att name="numConnectedProteinNodes" value="5" type="integer"/>
		<att name="numPeptideSequences" value="1" type="integer"/>
		<att name="PeptideSequences" value="LDNLVAILDINR" type="string"/>
		<att name="significant" value="0" type="integer"/>
		<att name="Weight" value="85.4350306835" type="real"/>
		<att name="Variance" value="0.01170480061866624" type="real"/>
		<att name="numProteins" value="9" type="integer"/>
		<att name="ionCount" value="0" type="integer"/>
		<att name="numPsms" value="7" type="integer"/>
		<att name="containsPTMs" value="0" type="integer"/>
		<att name="FDR" value="1.00266059425" type="real"/>
		<att name="lightIons" value="0" type="integer"/>
		<att name="uniquePeptide" value="0" type="integer"/>
		<att name="isFiltered" value="0" type="integer"/>
		<att name="finalRatio" value="-0.03026231297310005" type="real"/>
		<att name="heavyIons" value="0" type="integer"/>
		<att name="uniquePeptideNode" value="0" type="integer"/>
		<att name="isProtein" value="0" type="integer"/>
		<graphics type="ROUNDRECT" h="30" w="70" width="4" outline="#000000" fill="#ffffff">
			<att name="NODE_TOOLTIP" value="&lt;html&gt;LDNLVAILDINR&lt;br&gt;1 Peptide sequences&lt;br&gt;7 PSMs&lt;br&gt;Shared by 5 protein Nodes&lt;br&gt;Shared by 9 proteins&lt;br&gt;Detected in 5 MS runs&lt;br&gt;Detected in 2 Replicates&lt;br&gt;Weight = 85.435&lt;br&gt;Variance = 0.012&lt;br&gt;Integrated peptide node ratio = -0&lt;br&gt;Ion count ratio Rc = N/A = log2( () / () )&lt;br&gt;FDR = 1.00266059425&lt;br&gt;Individual peptides in the node:&lt;br&gt;LDNLVAILDINR, 7 PSMs, Shared by 9 proteins, Detected in 5 MS Runs, Detected in 2 replicates, Average of ratios = -0.012519106222407879&lt;br&gt;&lt;/html&gt;" type="string"/>
			<att name="NODE_NESTED_NETWORK_IMAGE_VISIBLE" value="true" type="string"/>
			<att name="NODE_BORDER_STROKE" value="SOLID" type="string"/>
			<att name="NODE_SELECTED" value="false" type="string"/>
			<att name="NODE_TRANSPARENCY" value="255" type="string"/>
			<att name="NODE_LABEL_WIDTH" value="200" type="string"/>
			<att name="NODE_LABEL" value="-0" type="string"/>
			<att name="NODE_LABEL_FONT_SIZE" value="12" type="string"/>
			<att name="NODE_LABEL_TRANSPARENCY" value="255" type="string"/>
			<att name="NODE_LABEL_COLOR" value="#000000" type="string"/>
			<att name="NODE_VISIBLE" value="true" type="string"/>
			<att name="NODE_DEPTH" value="0.0" type="string"/>
			<att name="NODE_BORDER_TRANSPARENCY" value="255" type="string"/>
			<att name="NODE_LABEL_FONT_FACE" value="Dialog,plain,12" type="string"/>
			<att name="NODE_LABEL_TRANSPARENCY" value="255" type="string"/>
		</graphics>
	</node>
	<node id="CEAFGWHAIIVDGHSVEELCK_RCEAFGWHAIIVDGHSVEELCK" label="CEAFGWHAIIVDGHSVEELCK_RCEAFGWHAIIVDGHSVEELCK">
		<att name="numMSRuns" value="16" type="integer"/>
		<att name="numReplicates" value="3" type="integer"/>
		<att name="PCQ_ID" value="CEAFGWHAIIVDGHSVEELCK_RCEAFGWHAIIVDGHSVEELCK" type="string"/>
		<att name="numConnectedProteinNodes" value="5" type="integer"/>
		<att name="numPeptideSequences" value="2" type="integer"/>
		<att name="PeptideSequences" value="CEAFGWHAIIVDGHSVEELCK_RCEAFGWHAIIVDGHSVEELCK" type="string"/>
		<att name="significant" value="0" type="integer"/>
		<att name="Weight" value="270.685575608" type="real"/>
		<att name="Variance" value="0.0036943231930768807" type="real"/>
		<att name="numProteins" value="9" type="integer"/>
		<att name="ionCount" value="0" type="integer"/>
		<att name="numPsms" value="50" type="integer"/>
		<att name="containsPTMs" value="0" type="integer"/>
		<att name="FDR" value="0.995154819953" type="real"/>
		<att name="lightIons" value="0" type="integer"/>
		<att name="uniquePeptide" value="0" type="integer"/>
		<att name="isFiltered" value="0" type="integer"/>
		<att name="finalRatio" value="0.06241925648169999" type="real"/>
		<att name="heavyIons" value="0" type="integer"/>
		<att name="uniquePeptideNode" value="0" type="integer"/>
		<att name="isProtein" value="0" type="integer"/>
		<graphics type="ROUNDRECT" h="30" w="70" width="4" outline="#000000" fill="#ffffff">
			<att name="NODE_TOOLTIP" value="&lt;html&gt;CEAFGWHAIIVDGHSVEELCK_RCEAFGWHAIIVDGHSVEELCK&lt;br&gt;2 Peptide sequences&lt;br&gt;50 PSMs&lt;br&gt;Shared by 5 protein Nodes&lt;br&gt;Shared by 9 proteins&lt;br&gt;Detected in 16 MS runs&lt;br&gt;Detected in 3 Replicates&lt;br&gt;Weight = 270.686&lt;br&gt;Variance = 0.004&lt;br&gt;Integrated peptide node ratio = 0.1&lt;br&gt;Ion count ratio Rc = N/A = log2( () / () )&lt;br&gt;FDR = 0.995154819953&lt;br&gt;Individual peptides in the node:&lt;br&gt;CEAFGWHAIIVDGHSVEELCK, 19 PSMs, Shared by 9 proteins, Detected in 7 MS Runs, Detected in 3 replicates, Average of ratios = 0.1182493905534018&lt;br&gt;RCEAFGWHAIIVDGHSVEELCK, 31 PSMs, Shared by 9 proteins, Detected in 9 MS Runs, Detected in 3 replicates, Average of ratios = 0.04455115753903104&lt;br&gt;&lt;/html&gt;" type="string"/>
			<att name="NODE_NESTED_NETWORK_IMAGE_VISIBLE" value="true" type="string"/>
			<att name="NODE_BORDER_STROKE" value="SOLID" type="string"/>
			<att name="NODE_SELECTED" value="false" type="string"/>
			<att name="NODE_TRANSPARENCY" value="255" type="string"/>
			<att name="NODE_LABEL_WIDTH" value="200" type="string"/>
			<att name="NODE_LABEL" value="0.1" type="string"/>
			<att name="NODE_LABEL_FONT_SIZE" value="12" type="string"/>
			<att name="NODE_LABEL_TRANSPARENCY" value="255" type="string"/>
			<att name="NODE_LABEL_COLOR" value="#000000" type="string"/>
			<att name="NODE_VISIBLE" value="true" type="string"/>
			<att name="NODE_DEPTH" value="0.0" type="string"/>
			<att name="NODE_BORDER_TRANSPARENCY" value="255" type="string"/>
			<att name="NODE_LABEL_FONT_FACE" value="Dialog,plain,12" type="string"/>
			<att name="NODE_LABEL_TRANSPARENCY" value="255" type="string"/>
		</graphics>
	</node>
	<node id="A0A0S2Z5C0" label="A0A0S2Z5C0">
		<att name="ProteinDescription" value="Transketolase isoform 2" type="string"/>
		<att name="ACC" value="A0A0S2Z5C0" type="string"/>
		<att name="numPeptideSequencesInProteins" value="8" type="integer"/>
		<att name="conclusiveProtein" value="0" type="integer"/>
		<att name="numConnectedPeptideNodes" value="8" type="integer"/>
		<att name="UniprotKB" value="A0A0S2Z5C0" type="string"/>
		<att name="numProteins" value="1" type="integer"/>
		<att name="Classification2Case" value="6" type="string"/>
		<att name="GeneName" value="TKT" type="string"/>
		<att name="containsPTMs" value="0" type="integer"/>
		<att name="conclusiveProteinNode" value="0" type="integer"/>
		<att name="isFiltered" value="0" type="integer"/>
		<att name="ID" value="A0A0S2Z5C0_HUMAN" type="string"/>
		<att name="numPsmsInProtein" value="101" type="integer"/>
		<att name="Species" value="[Homo sapiens]" type="string"/>
		<att name="isProtein" value="1" type="integer"/>
		<graphics type="ELLIPSE" h="30" w="70" width="4" outline="#000000" fill="#ffffff">
			<att name="NODE_TOOLTIP" value="&lt;html&gt;&lt;b&gt;Protein ACC(s):&lt;/b&gt;&lt;br&gt;A0A0S2Z5C0&lt;br&gt;&lt;b&gt;Protein name(s):&lt;/b&gt;&lt;br&gt; Transketolase isoform 2&lt;br&gt;&lt;b&gt;Classification case(s):&lt;/b&gt;&lt;br&gt;&lt;b&gt;6&lt;/b&gt;: Not classified&lt;br&gt;&lt;b&gt;TAX:&lt;/b&gt; [Homo sapiens]&lt;br&gt;&lt;b&gt;Gene name:&lt;/b&gt; TKT&lt;/html&gt;" type="string"/>
			<att name="NODE_NESTED_NETWORK_IMAGE_VISIBLE" value="true" type="string"/>
			<att name="NODE_BORDER_STROKE" value="SOLID" type="string"/>
			<att name="NODE_SELECTED" value="false" type="string"/>
			<att name="NODE_TRANSPARENCY" value="255" type="string"/>
			<att name="NODE_LABEL_WIDTH" value="200" type="string"/>
			<att name="NODE_LABEL" value="A0A0S2Z5C0" type="string"/>
			<att name="NODE_LABEL_FONT_SIZE" value="12" type="string"/>
			<att name="NODE_LABEL_TRANSPARENCY" value="255" type="string"/>
			<att name="NODE_LABEL_COLOR" value="#000000" type="string"/>
			<att name="NODE_VISIBLE" value="true" type="string"/>
			<att name="NODE_DEPTH" value="0.0" type="string"/>
			<att name="NODE_BORDER_TRANSPARENCY" value="255" type="string"/>
			<att name="NODE_LABEL_FONT_FACE" value="Dialog,plain,12" type="string"/>
			<att name="NODE_LABEL_TRANSPARENCY" value="255" type="string"/>
		</graphics>
	</node>
	<node id="Q6MZE3" label="Q6MZE3">
		<att name="ProteinDescription" value="Putative uncharacterized protein DKFZp686J13123 (Fragment)" type="string"/>
		<att name="ACC" value="Q6MZE3" type="string"/>
		<att name="numPeptideSequencesInProteins" value="1" type="integer"/>
		<att name="conclusiveProtein" value="1" type="integer"/>
		<att name="numConnectedPeptideNodes" value="1" type="integer"/>
		<att name="UniprotKB" value="Q6MZE3" type="string"/>
		<att name="numProteins" value="1" type="integer"/>
		<att name="Classification2Case" value="6" type="string"/>
		<att name="GeneName" value="DKFZp686J13123" type="string"/>
		<att name="containsPTMs" value="0" type="integer"/>
		<att name="conclusiveProteinNode" value="0" type="integer"/>
		<att name="isFiltered" value="0" type="integer"/>
		<att name="ID" value="Q6MZE3_HUMAN" type="string"/>
		<att name="numPsmsInProtein" value="7" type="integer"/>
		<att name="Species" value="[Homo sapiens]" type="string"/>
		<att name="isProtein" value="1" type="integer"/>
		<graphics type="ELLIPSE" h="30" w="70" width="4" outline="#000000" fill="#ffffff">
			<att name="NODE_TOOLTIP" value="&lt;html&gt;&lt;b&gt;Protein ACC(s):&lt;/b&gt;&lt;br&gt;Q6MZE3&lt;br&gt;&lt;b&gt;Protein name(s):&lt;/b&gt;&lt;br&gt; Putative uncharacterized protein DKFZp686J13123 (Fragment)&lt;br&gt;&lt;b&gt;Classification case(s):&lt;/b&gt;&lt;br&gt;&lt;b&gt;6&lt;/b&gt;: Not classified&lt;br&gt;&lt;b&gt;TAX:&lt;/b&gt; [Homo sapiens]&lt;br&gt;&lt;b&gt;Gene name:&lt;/b&gt; DKFZp686J13123&lt;/html&gt;" type="string"/>
			<att name="NODE_NESTED_NETWORK_IMAGE_VISIBLE" value="true" type="string"/>
			<att name="NODE_BORDER_STROKE" value="SOLID" type="string"/>
			<att name="NODE_SELECTED" value="false" type="string"/>
			<att name="NODE_TRANSPARENCY" value="255" type="string"/>
			<att name="NODE_LABEL_WIDTH" value="200" type="string"/>
			<att name="NODE_LABEL" value="Q6MZE3" type="string"/>
			<att name="NODE_LABEL_FONT_SIZE" value="12" type="string"/>
			<att name="NODE_LABEL_TRANSPARENCY" value="255" type="string"/>
			<att name="NODE_LABEL_COLOR" value="#000000" type="string"/>
			<att name="NODE_VISIBLE" value="true" type="string"/>
			<att name="NODE_DEPTH" value="0.0" type="string"/>
			<att name="NODE_BORDER_TRANSPARENCY" value="255" type="string"/>
			<att name="NODE_LABEL_FONT_FACE" value="Dialog,plain,12" type="string"/>
			<att name="NODE_LABEL_TRANSPARENCY" value="255" type="string"/>
		</graphics>
	</node>
	<node id="B4DVU1" label="B4DVU1">
		<att name="ProteinDescription" value="cDNA FLJ53217, highly similar to Transketolase (EC 2.2.1.1)" type="string"/>
		<att name="ACC" value="B4DVU1" type="string"/>
		<att name="numPeptideSequencesInProteins" value="20" type="integer"/>
		<att name="conclusiveProtein" value="0" type="integer"/>
		<att name="numConnectedPeptideNodes" value="20" type="integer"/>
		<att name="UniprotKB" value="B4DVU1" type="string"/>
		<att name="numProteins" value="1" type="integer"/>
		<att name="Classification2Case" value="6" type="string"/>
		<att name="containsPTMs" value="0" type="integer"/>
		<att name="conclusiveProteinNode" value="0" type="integer"/>
		<att name="isFiltered" value="0" type="integer"/>
		<att name="ID" value="B4DVU1_HUMAN" type="string"/>
		<att name="numPsmsInProtein" value="355" type="integer"/>
		<att name="Species" value="[Homo sapiens]" type="string"/>
		<att name="isProtein" value="1" type="integer"/>
		<graphics type="ELLIPSE" h="30" w="70" width="4" outline="#000000" fill="#ffffff">
			<att name="NODE_TOOLTIP" value="&lt;html&gt;&lt;b&gt;Protein ACC(s):&lt;/b&gt;&lt;br&gt;B4DVU1&lt;br&gt;&lt;b&gt;Protein name(s):&lt;/b&gt;&lt;br&gt; cDNA FLJ53217, highly similar to Transketolase (EC 2.2.1.1)&lt;br&gt;&lt;b&gt;Classification case(s):&lt;/b&gt;&lt;br&gt;&lt;b&gt;6&lt;/b&gt;: Not classified&lt;br&gt;&lt;b&gt;TAX:&lt;/b&gt; [Homo sapiens]&lt;br&gt;&lt;b&gt;Gene name:&lt;/b&gt; &lt;/html&gt;" type="string"/>
			<att name="NODE_NESTED_NETWORK_IMAGE_VISIBLE" value="true" type="string"/>
			<att name="NODE_BORDER_STROKE" value="SOLID" type="string"/>
			<att name="NODE_SELECTED" value="false" type="string"/>
			<att name="NODE_TRANSPARENCY" value="255" type="string"/>
			<att name="NODE_LABEL_WIDTH" value="200" type="string"/>
			<att name="NODE_LABEL" value="B4DVU1" type="string"/>
			<att name="NODE_LABEL_FONT_SIZE" value="12" type="string"/>
			<att name="NODE_LABEL_TRANSPARENCY" value="255" type="string"/>
			<att name="NODE_LABEL_COLOR" value="#000000" type="string"/>
			<att name="NODE_VISIBLE" value="true" type="string"/>
			<att name="NODE_DEPTH" value="0.0" type="string"/>
			<att name="NODE_BORDER_TRANSPARENCY" value="255" type="string"/>
			<att name="NODE_LABEL_FONT_FACE" value="Dialog,plain,12" type="string"/>
			<att name="NODE_LABEL_TRANSPARENCY" value="255" type="string"/>
		</graphics>
	</node>
	<node id="H0YID3" label="H0YID3">
		<att name="ProteinDescription" value="Serine dehydratase-like (Fragment) OS=Homo sapiens GN=SDSL PE=1 SV=1 " type="string"/>
		<att name="ACC" value="H0YID3" type="string"/>
		<att name="numPeptideSequencesInProteins" value="1" type="integer"/>
		<att name="conclusiveProtein" value="1" type="integer"/>
		<att name="numConnectedPeptideNodes" value="1" type="integer"/>
		<att name="UniprotKB" value="H0YID3" type="string"/>
		<att name="numProteins" value="1" type="integer"/>
		<att name="Classification2Case" value="6" type="string"/>
		<att name="GeneName" value="SDSL" type="string"/>
		<att name="containsPTMs" value="0" type="integer"/>
		<att name="conclusiveProteinNode" value="0" type="integer"/>
		<att name="isFiltered" value="0" type="integer"/>
		<att name="ID" value="H0YID3_HUMAN" type="string"/>
		<att name="numPsmsInProtein" value="6" type="integer"/>
		<att name="Species" value="[Homo sapiens]" type="string"/>
		<att name="isProtein" value="1" type="integer"/>
		<graphics type="ELLIPSE" h="30" w="70" width="4" outline="#000000" fill="#ffffff">
			<att name="NODE_TOOLTIP" value="&lt;html&gt;&lt;b&gt;Protein ACC(s):&lt;/b&gt;&lt;br&gt;H0YID3&lt;br&gt;&lt;b&gt;Protein name(s):&lt;/b&gt;&lt;br&gt; Serine dehydratase-like (Fragment) OS=Homo sapiens GN=SDSL PE=1 SV=1 &lt;br&gt;&lt;b&gt;Classification case(s):&lt;/b&gt;&lt;br&gt;&lt;b&gt;6&lt;/b&gt;: Not classified&lt;br&gt;&lt;b&gt;TAX:&lt;/b&gt; [Homo sapiens]&lt;br&gt;&lt;b&gt;Gene name:&lt;/b&gt; SDSL&lt;/html&gt;" type="string"/>
			<att name="NODE_NESTED_NETWORK_IMAGE_VISIBLE" value="true" type="string"/>
			<att name="NODE_BORDER_STROKE" value="SOLID" type="string"/>
			<att name="NODE_SELECTED" value="false" type="string"/>
			<att name="NODE_TRANSPARENCY" value="255" type="string"/>
			<att name="NODE_LABEL_WIDTH" value="200" type="string"/>
			<att name="NODE_LABEL" value="H0YID3" type="string"/>
			<att name="NODE_LABEL_FONT_SIZE" value="12" type="string"/>
			<att name="NODE_LABEL_TRANSPARENCY" value="255" type="string"/>
			<att name="NODE_LABEL_COLOR" value="#000000" type="string"/>
			<att name="NODE_VISIBLE" value="true" type="string"/>
			<att name="NODE_DEPTH" value="0.0" type="string"/>
			<att name="NODE_BORDER_TRANSPARENCY" value="255" type="string"/>
			<att name="NODE_LABEL_FONT_FACE" value="Dialog,plain,12" type="string"/>
			<att name="NODE_LABEL_TRANSPARENCY" value="255" type="string"/>
		</graphics>
	</node>
	<node id="IHSEVVEDTEAVSAVQQLLDDER" label="IHSEVVEDTEAVSAVQQLLDDER">
		<att name="numMSRuns" value="3" type="integer"/>
		<att name="numReplicates" value="3" type="integer"/>
		<att name="PCQ_ID" value="IHSEVVEDTEAVSAVQQLLDDER" type="string"/>
		<att name="numConnectedProteinNodes" value="2" type="integer"/>
		<att name="numPeptideSequences" value="1" type="integer"/>
		<att name="PeptideSequences" value="IHSEVVEDTEAVSAVQQLLDDER" type="string"/>
		<att name="significant" value="0" type="integer"/>
		<att name="Weight" value="122.796735485" type="real"/>
		<att name="Variance" value="0.008143538963396573" type="real"/>
		<att name="numProteins" value="3" type="integer"/>
		<att name="ionCount" value="0" type="integer"/>
		<att name="numPsms" value="6" type="integer"/>
		<att name="containsPTMs" value="0" type="integer"/>
		<att name="FDR" value="1.00149707424" type="real"/>
		<att name="lightIons" value="0" type="integer"/>
		<att name="uniquePeptide" value="0" type="integer"/>
		<att name="isFiltered" value="0" type="integer"/>
		<att name="finalRatio" value="0.018966695609700088" type="real"/>
		<att name="heavyIons" value="0" type="integer"/>
		<att name="uniquePeptideNode" value="0" type="integer"/>
		<att name="isProtein" value="0" type="integer"/>
		<graphics type="ROUNDRECT" h="30" w="70" width="4" outline="#000000" fill="#ffffff">
			<att name="NODE_TOOLTIP" value="&lt;html&gt;IHSEVVEDTEAVSAVQQLLDDER&lt;br&gt;1 Peptide sequences&lt;br&gt;6 PSMs&lt;br&gt;Shared by 2 protein Nodes&lt;br&gt;Shared by 3 proteins&lt;br&gt;Detected in 3 MS runs&lt;br&gt;Detected in 3 Replicates&lt;br&gt;Weight = 122.797&lt;br&gt;Variance = 0.008&lt;br&gt;Integrated peptide node ratio = 0&lt;br&gt;Ion count ratio Rc = N/A = log2( () / () )&lt;br&gt;FDR = 1.00149707424&lt;br&gt;Individual peptides in the node:&lt;br&gt;IHSEVVEDTEAVSAVQQLLDDER, 6 PSMs, Shared by 3 proteins, Detected in 3 MS Runs, Detected in 3 replicates, Average of ratios = 0.06774757037003219&lt;br&gt;&lt;/html&gt;" type="string"/>
			<att name="NODE_NESTED_NETWORK_IMAGE_VISIBLE" value="true" type="string"/>
			<att name="NODE_BORDER_STROKE" value="SOLID" type="string"/>
			<att name="NODE_SELECTED" value="false" type="string"/>
			<att name="NODE_TRANSPARENCY" value="255" type="string"/>
			<att name="NODE_LABEL_WIDTH" value="200" type="string"/>
			<att name="NODE_LABEL" value="0" type="string"/>
			<att name="NODE_LABEL_FONT_SIZE" value="12" type="string"/>
			<att name="NODE_LABEL_TRANSPARENCY" value="255" type="string"/>
			<att name="NODE_LABEL_COLOR" value="#000000" type="string"/>
			<att name="NODE_VISIBLE" value="true" type="string"/>
			<att name="NODE_DEPTH" value="0.0" type="string"/>
			<att name="NODE_BORDER_TRANSPARENCY" value="255" type="string"/>
			<att name="NODE_LABEL_FONT_FACE" value="Dialog,plain,12" type="string"/>
			<att name="NODE_LABEL_TRANSPARENCY" value="255" type="string"/>
		</graphics>
	</node>
	<node id="A0A024RBL2 Q96GA7" label="A0A024RBL2 Q96GA7">
		<att name="ProteinDescription" value="Serine dehydratase-like, isoform CRA_a OS=Homo sapiens GN=SDSL PE=4 SV=1  #### Serine dehydratase-like OS=Homo sapiens GN=SDSL PE=1 SV=1 " type="string"/>
		<att name="ACC" value="A0A024RBL2 Q96GA7" type="string"/>
		<att name="numPeptideSequencesInProteins" value="2" type="integer"/>
		<att name="conclusiveProtein" value="0" type="integer"/>
		<att name="numConnectedPeptideNodes" value="2" type="integer"/>
		<att name="UniprotKB" value="A0A024RBL2 Q96GA7" type="string"/>
		<att name="numProteins" value="2" type="integer"/>
		<att name="Classification2Case" value="6" type="string"/>
		<att name="GeneName" value="SDSL" type="string"/>
		<att name="containsPTMs" value="0" type="integer"/>
		<att name="conclusiveProteinNode" value="1" type="integer"/>
		<att name="isFiltered" value="0" type="integer"/>
		<att name="ID" value="A0A024RBL2_HUMAN SDSL_HUMAN" type="string"/>
		<att name="numPsmsInProtein" value="7" type="integer"/>
		<att name="Species" value="[Homo sapiens]" type="string"/>
		<att name="isProtein" value="1" type="integer"/>
		<graphics type="ELLIPSE" h="30" w="70" width="4" outline="#000000" fill="#ffffff">
			<att name="NODE_TOOLTIP" value="&lt;html&gt;&lt;b&gt;Protein ACC(s):&lt;/b&gt;&lt;br&gt;A0A024RBL2 Q96GA7&lt;br&gt;&lt;b&gt;Protein name(s):&lt;/b&gt;&lt;br&gt; Serine dehydratase-like, isoform CRA_a OS=Homo sapiens GN=SDSL PE=4 SV=1 &lt;br&gt;Serine dehydratase-like OS=Homo sapiens GN=SDSL PE=1 SV=1 &lt;br&gt;&lt;b&gt;Classification case(s):&lt;/b&gt;&lt;br&gt;&lt;b&gt;6&lt;/b&gt;: Not classified&lt;br&gt;&lt;b&gt;TAX:&lt;/b&gt; [Homo sapiens]&lt;br&gt;&lt;b&gt;Gene name:&lt;/b&gt; SDSL&lt;/html&gt;" type="string"/>
			<att name="NODE_NESTED_NETWORK_IMAGE_VISIBLE" value="true" type="string"/>
			<att name="NODE_BORDER_STROKE" value="SOLID" type="string"/>
			<att name="NODE_SELECTED" value="false" type="string"/>
			<att name="NODE_TRANSPARENCY" value="255" type="string"/>
			<att name="NODE_LABEL_WIDTH" value="200" type="string"/>
			<att name="NODE_LABEL" value="A0A024RBL2 Q96GA7" type="string"/>
			<att name="NODE_LABEL_FONT_SIZE" value="12" type="string"/>
			<att name="NODE_LABEL_TRANSPARENCY" value="255" type="string"/>
			<att name="NODE_LABEL_COLOR" value="#000000" type="string"/>
			<att name="NODE_VISIBLE" value="true" type="string"/>
			<att name="NODE_DEPTH" value="0.0" type="string"/>
			<att name="NODE_BORDER_TRANSPARENCY" value="255" type="string"/>
			<att name="NODE_LABEL_FONT_FACE" value="Dialog,plain,12" type="string"/>
			<att name="NODE_LABEL_TRANSPARENCY" value="255" type="string"/>
		</graphics>
	</node>
	<node id="QEPFHVVTPLLESWALSQVAGMPVFLK" label="QEPFHVVTPLLESWALSQVAGMPVFLK">
		<att name="numMSRuns" value="1" type="integer"/>
		<att name="numReplicates" value="1" type="integer"/>
		<att name="PCQ_ID" value="QEPFHVVTPLLESWALSQVAGMPVFLK" type="string"/>
		<att name="numConnectedProteinNodes" value="1" type="integer"/>
		<att name="numPeptideSequences" value="1" type="integer"/>
		<att name="PeptideSequences" value="QEPFHVVTPLLESWALSQVAGMPVFLK" type="string"/>
		<att name="significant" value="0" type="integer"/>
		<att name="numProteins" value="2" type="integer"/>
		<att name="ionCount" value="0" type="integer"/>
		<att name="numPsms" value="1" type="integer"/>
		<att name="containsPTMs" value="0" type="integer"/>
		<att name="lightIons" value="0" type="integer"/>
		<att name="uniquePeptide" value="0" type="integer"/>
		<att name="isFiltered" value="0" type="integer"/>
		<att name="finalRatio" value="NaN" type="real"/>
		<att name="heavyIons" value="0" type="integer"/>
		<att name="uniquePeptideNode" value="1" type="integer"/>
		<att name="isProtein" value="0" type="integer"/>
		<graphics type="ROUNDRECT" h="30" w="70" width="4" outline="#000000" fill="#ffffff">
			<att name="NODE_TOOLTIP" value="&lt;html&gt;QEPFHVVTPLLESWALSQVAGMPVFLK&lt;br&gt;1 Peptide sequences&lt;br&gt;1 PSMs&lt;br&gt;Shared by 1 protein Nodes&lt;br&gt;Shared by 2 proteins&lt;br&gt;Detected in 1 MS runs&lt;br&gt;Detected in 1 Replicates&lt;br&gt;Integrated peptide node ratio = N/A&lt;br&gt;Ion count ratio Rc = N/A = log2( () / () )&lt;br&gt;Individual peptides in the node:&lt;br&gt;QEPFHVVTPLLESWALSQVAGMPVFLK, 1 PSMs, Shared by 2 proteins, Detected in 1 MS Runs, Detected in 1 replicates, Peptide with no PSM ratios = NaN&lt;br&gt;&lt;/html&gt;" type="string"/>
			<att name="NODE_NESTED_NETWORK_IMAGE_VISIBLE" value="true" type="string"/>
			<att name="NODE_BORDER_STROKE" value="SOLID" type="string"/>
			<att name="NODE_SELECTED" value="false" type="string"/>
			<att name="NODE_TRANSPARENCY" value="255" type="string"/>
			<att name="NODE_LABEL_WIDTH" value="200" type="string"/>
			<att name="NODE_LABEL" value="N/A" type="string"/>
			<att name="NODE_LABEL_FONT_SIZE" value="12" type="string"/>
			<att name="NODE_LABEL_TRANSPARENCY" value="255" type="string"/>
			<att name="NODE_LABEL_COLOR" value="#000000" type="string"/>
			<att name="NODE_VISIBLE" value="true" type="string"/>
			<att name="NODE_DEPTH" value="0.0" type="string"/>
			<att name="NODE_BORDER_TRANSPARENCY" value="255" type="string"/>
			<att name="NODE_LABEL_FONT_FACE" value="Dialog,plain,12" type="string"/>
			<att name="NODE_LABEL_TRANSPARENCY" value="255" type="string"/>
		</graphics>
	</node>
	<node id="MNREEILAFIK" label="MNREEILAFIK">
		<att name="numMSRuns" value="2" type="integer"/>
		<att name="numReplicates" value="2" type="integer"/>
		<att name="PCQ_ID" value="MNREEILAFIK" type="string"/>
		<att name="numConnectedProteinNodes" value="1" type="integer"/>
		<att name="numPeptideSequences" value="1" type="integer"/>
		<att name="PeptideSequences" value="MNREEILAFIK" type="string"/>
		<att name="significant" value="0" type="integer"/>
		<att name="Weight" value="79.2894483858" type="real"/>
		<att name="Variance" value="0.01261201862742547" type="real"/>
		<att name="numProteins" value="4" type="integer"/>
		<att name="ionCount" value="0" type="integer"/>
		<att name="numPsms" value="4" type="integer"/>
		<att name="containsPTMs" value="0" type="integer"/>
		<att name="FDR" value="0.396806650319" type="real"/>
		<att name="lightIons" value="0" type="integer"/>
		<att name="uniquePeptide" value="0" type="integer"/>
		<att name="isFiltered" value="0" type="integer"/>
		<att name="finalRatio" value="0.553451262605" type="real"/>
		<att name="heavyIons" value="0" type="integer"/>
		<att name="uniquePeptideNode" value="1" type="integer"/>
		<att name="isProtein" value="0" type="integer"/>
		<graphics type="ROUNDRECT" h="30" w="70" width="4" outline="#000000" fill="#ffffff">
			<att name="NODE_TOOLTIP" value="&lt;html&gt;MNREEILAFIK&lt;br&gt;1 Peptide sequences&lt;br&gt;4 PSMs&lt;br&gt;Shared by 1 protein Nodes&lt;br&gt;Shared by 4 proteins&lt;br&gt;Detected in 2 MS runs&lt;br&gt;Detected in 2 Replicates&lt;br&gt;Weight = 79.289&lt;br&gt;Variance = 0.013&lt;br&gt;Integrated peptide node ratio = 0.6&lt;br&gt;Ion count ratio Rc = N/A = log2( () / () )&lt;br&gt;FDR = 0.396806650319&lt;br&gt;Individual peptides in the node:&lt;br&gt;MNREEILAFIK, 4 PSMs, Shared by 4 proteins, Detected in 2 MS Runs, Detected in 2 replicates, Average of ratios = 0.585682116643408&lt;br&gt;&lt;/html&gt;" type="string"/>
			<att name="NODE_NESTED_NETWORK_IMAGE_VISIBLE" value="true" type="string"/>
			<att name="NODE_BORDER_STROKE" value="SOLID" type="string"/>
			<att name="NODE_SELECTED" value="false" type="string"/>
			<att name="NODE_TRANSPARENCY" value="255" type="string"/>
			<att name="NODE_LABEL_WIDTH" value="200" type="string"/>
			<att name="NODE_LABEL" value="0.6" type="string"/>
			<att name="NODE_LABEL_FONT_SIZE" value="12" type="string"/>
			<att name="NODE_LABEL_TRANSPARENCY" value="255" type="string"/>
			<att name="NODE_LABEL_COLOR" value="#000000" type="string"/>
			<att name="NODE_VISIBLE" value="true" type="string"/>
			<att name="NODE_DEPTH" value="0.0" type="string"/>
			<att name="NODE_BORDER_TRANSPARENCY" value="255" type="string"/>
			<att name="NODE_LABEL_FONT_FACE" value="Dialog,plain,12" type="string"/>
			<att name="NODE_LABEL_TRANSPARENCY" value="255" type="string"/>
		</graphics>
	</node>
	<node id="P53611 Q59GT6 Q5T4U8 Q6IB63" label="P53611 Q59GT6 Q5T4U8 Q6IB63">
		<att name="ProteinDescription" value="Geranylgeranyl transferase type-2 subunit beta OS=Homo sapiens GN=RABGGTB PE=1 SV=2  #### Rab geranylgeranyltransferase, beta subunit variant (Fragment) OS=Homo sapiens PE=2 SV=1  #### Geranylgeranyl transferase type-2 subunit beta OS=Homo sapiens GN=RABGGTB PE=1 SV=1  #### RABGGTB protein OS=Homo sapiens GN=RABGGTB PE=2 SV=1 " type="string"/>
		<att name="ACC" value="P53611 Q59GT6 Q5T4U8 Q6IB63" type="string"/>
		<att name="numPeptideSequencesInProteins" value="1" type="integer"/>
		<att name="conclusiveProtein" value="1" type="integer"/>
		<att name="numConnectedPeptideNodes" value="1" type="integer"/>
		<att name="UniprotKB" value="P53611 Q59GT6 Q5T4U8 Q6IB63" type="string"/>
		<att name="numProteins" value="4" type="integer"/>
		<att name="GeneName" value="RABGGTB" type="string"/>
		<att name="containsPTMs" value="0" type="integer"/>
		<att name="conclusiveProteinNode" value="1" type="integer"/>
		<att name="isFiltered" value="0" type="integer"/>
		<att name="ID" value="PGTB2_HUMAN Q59GT6_HUMAN Q5T4U8_HUMAN Q6IB63_HUMAN" type="string"/>
		<att name="numPsmsInProtein" value="4" type="integer"/>
		<att name="Species" value="[Homo sapiens]" type="string"/>
		<att name="isProtein" value="1" type="integer"/>
		<graphics type="ELLIPSE" h="30" w="70" width="4" outline="#000000" fill="#ffffff">
			<att name="NODE_TOOLTIP" value="&lt;html&gt;&lt;b&gt;Protein ACC(s):&lt;/b&gt;&lt;br&gt;P53611 Q59GT6 Q5T4U8 Q6IB63&lt;br&gt;&lt;b&gt;Protein name(s):&lt;/b&gt;&lt;br&gt; Geranylgeranyl transferase type-2 subunit beta OS=Homo sapiens GN=RABGGTB PE=1 SV=2 &lt;br&gt;Rab geranylgeranyltransferase, beta subunit variant (Fragment) OS=Homo sapiens PE=2 SV=1 &lt;br&gt;Geranylgeranyl transferase type-2 subunit beta OS=Homo sapiens GN=RABGGTB PE=1 SV=1 &lt;br&gt;RABGGTB protein OS=Homo sapiens GN=RABGGTB PE=2 SV=1 &lt;br&gt;&lt;b&gt;TAX:&lt;/b&gt; [Homo sapiens]&lt;br&gt;&lt;b&gt;Gene name:&lt;/b&gt; RABGGTB&lt;/html&gt;" type="string"/>
			<att name="NODE_NESTED_NETWORK_IMAGE_VISIBLE" value="true" type="string"/>
			<att name="NODE_BORDER_STROKE" value="SOLID" type="string"/>
			<att name="NODE_SELECTED" value="false" type="string"/>
			<att name="NODE_TRANSPARENCY" value="255" type="string"/>
			<att name="NODE_LABEL_WIDTH" value="200" type="string"/>
			<att name="NODE_LABEL" value="P53611 Q59GT6 Q5T4U8 Q6IB63" type="string"/>
			<att name="NODE_LABEL_FONT_SIZE" value="12" type="string"/>
			<att name="NODE_LABEL_TRANSPARENCY" value="255" type="string"/>
			<att name="NODE_LABEL_COLOR" value="#000000" type="string"/>
			<att name="NODE_VISIBLE" value="true" type="string"/>
			<att name="NODE_DEPTH" value="0.0" type="string"/>
			<att name="NODE_BORDER_TRANSPARENCY" value="255" type="string"/>
			<att name="NODE_LABEL_FONT_FACE" value="Dialog,plain,12" type="string"/>
			<att name="NODE_LABEL_TRANSPARENCY" value="255" type="string"/>
		</graphics>
	</node>
	<node id="NILYLLHQR" label="NILYLLHQR">
		<att name="numMSRuns" value="3" type="integer"/>
		<att name="numReplicates" value="2" type="integer"/>
		<att name="PCQ_ID" value="NILYLLHQR" type="string"/>
		<att name="numConnectedProteinNodes" value="1" type="integer"/>
		<att name="numPeptideSequences" value="1" type="integer"/>
		<att name="PeptideSequences" value="NILYLLHQR" type="string"/>
		<att name="significant" value="0" type="integer"/>
		<att name="Weight" value="85.4639471945" type="real"/>
		<att name="Variance" value="0.01170084032889549" type="real"/>
		<att name="numProteins" value="5" type="integer"/>
		<att name="ionCount" value="0" type="integer"/>
		<att name="numPsms" value="4" type="integer"/>
		<att name="containsPTMs" value="0" type="integer"/>
		<att name="FDR" value="0.884432800072" type="real"/>
		<att name="lightIons" value="0" type="integer"/>
		<att name="uniquePeptide" value="0" type="integer"/>
		<att name="isFiltered" value="0" type="integer"/>
		<att name="finalRatio" value="0.30268633478199997" type="real"/>
		<att name="heavyIons" value="0" type="integer"/>
		<att name="uniquePeptideNode" value="1" type="integer"/>
		<att name="isProtein" value="0" type="integer"/>
		<graphics type="ROUNDRECT" h="30" w="70" width="4" outline="#000000" fill="#ffffff">
			<att name="NODE_TOOLTIP" value="&lt;html&gt;NILYLLHQR&lt;br&gt;1 Peptide sequences&lt;br&gt;4 PSMs&lt;br&gt;Shared by 1 protein Nodes&lt;br&gt;Shared by 5 proteins&lt;br&gt;Detected in 3 MS runs&lt;br&gt;Detected in 2 Replicates&lt;br&gt;Weight = 85.464&lt;br&gt;Variance = 0.012&lt;br&gt;Integrated peptide node ratio = 0.3&lt;br&gt;Ion count ratio Rc = N/A = log2( () / () )&lt;br&gt;FDR = 0.884432800072&lt;br&gt;Individual peptides in the node:&lt;br&gt;NILYLLHQR, 4 PSMs, Shared by 5 proteins, Detected in 3 MS Runs, Detected in 2 replicates, Average of ratios = 0.29034925779273796&lt;br&gt;&lt;/html&gt;" type="string"/>
			<att name="NODE_NESTED_NETWORK_IMAGE_VISIBLE" value="true" type="string"/>
			<att name="NODE_BORDER_STROKE" value="SOLID" type="string"/>
			<att name="NODE_SELECTED" value="false" type="string"/>
			<att name="NODE_TRANSPARENCY" value="255" type="string"/>
			<att name="NODE_LABEL_WIDTH" value="200" type="string"/>
			<att name="NODE_LABEL" value="0.3" type="string"/>
			<att name="NODE_LABEL_FONT_SIZE" value="12" type="string"/>
			<att name="NODE_LABEL_TRANSPARENCY" value="255" type="string"/>
			<att name="NODE_LABEL_COLOR" value="#000000" type="string"/>
			<att name="NODE_VISIBLE" value="true" type="string"/>
			<att name="NODE_DEPTH" value="0.0" type="string"/>
			<att name="NODE_BORDER_TRANSPARENCY" value="255" type="string"/>
			<att name="NODE_LABEL_FONT_FACE" value="Dialog,plain,12" type="string"/>
			<att name="NODE_LABEL_TRANSPARENCY" value="255" type="string"/>
		</graphics>
	</node>
	<node id="B0QYW5 B4DP73 B4DU97 F6RTR7 O43808" label="B0QYW5 B4DP73 B4DU97 F6RTR7 O43808">
		<att name="ProteinDescription" value="Peroxisomal membrane protein PMP34 OS=Homo sapiens GN=SLC25A17 PE=1 SV=1  #### cDNA FLJ57410, highly similar to Peroxisomal membrane protein PMP34 OS=Homo sapiens PE=2 SV=1  #### cDNA FLJ57596, highly similar to Peroxisomal membrane protein PMP34 OS=Homo sapiens PE=2 SV=1 " type="string"/>
		<att name="ACC" value="B0QYW5 B4DP73 B4DU97 F6RTR7 O43808" type="string"/>
		<att name="numPeptideSequencesInProteins" value="1" type="integer"/>
		<att name="conclusiveProtein" value="1" type="integer"/>
		<att name="numConnectedPeptideNodes" value="1" type="integer"/>
		<att name="UniprotKB" value="B0QYW5 B4DP73 B4DU97 F6RTR7 O43808" type="string"/>
		<att name="numProteins" value="5" type="integer"/>
		<att name="GeneName" value="SLC25A17" type="string"/>
		<att name="containsPTMs" value="0" type="integer"/>
		<att name="conclusiveProteinNode" value="1" type="integer"/>
		<att name="isFiltered" value="0" type="integer"/>
		<att name="ID" value="B0QYW5_HUMAN B4DP73_HUMAN B4DU97_HUMAN F6RTR7_HUMAN PM34_HUMAN" type="string"/>
		<att name="numPsmsInProtein" value="4" type="integer"/>
		<att name="Species" value="[Homo sapiens]" type="string"/>
		<att name="isProtein" value="1" type="integer"/>
		<graphics type="ELLIPSE" h="30" w="70" width="4" outline="#000000" fill="#ffffff">
			<att name="NODE_TOOLTIP" value="&lt;html&gt;&lt;b&gt;Protein ACC(s):&lt;/b&gt;&lt;br&gt;B0QYW5 B4DP73 B4DU97 F6RTR7 O43808&lt;br&gt;&lt;b&gt;Protein name(s):&lt;/b&gt;&lt;br&gt; Peroxisomal membrane protein PMP34 OS=Homo sapiens GN=SLC25A17 PE=1 SV=1 &lt;br&gt;cDNA FLJ57410, highly similar to Peroxisomal membrane protein PMP34 OS=Homo sapiens PE=2 SV=1 &lt;br&gt;cDNA FLJ57596, highly similar to Peroxisomal membrane protein PMP34 OS=Homo sapiens PE=2 SV=1 &lt;br&gt;&lt;b&gt;TAX:&lt;/b&gt; [Homo sapiens]&lt;br&gt;&lt;b&gt;Gene name:&lt;/b&gt; SLC25A17&lt;/html&gt;" type="string"/>
			<att name="NODE_NESTED_NETWORK_IMAGE_VISIBLE" value="true" type="string"/>
			<att name="NODE_BORDER_STROKE" value="SOLID" type="string"/>
			<att name="NODE_SELECTED" value="false" type="string"/>
			<att name="NODE_TRANSPARENCY" value="255" type="string"/>
			<att name="NODE_LABEL_WIDTH" value="200" type="string"/>
			<att name="NODE_LABEL" value="B0QYW5 B4DP73 B4DU97 F6RTR7 O43808" type="string"/>
			<att name="NODE_LABEL_FONT_SIZE" value="12" type="string"/>
			<att name="NODE_LABEL_TRANSPARENCY" value="255" type="string"/>
			<att name="NODE_LABEL_COLOR" value="#000000" type="string"/>
			<att name="NODE_VISIBLE" value="true" type="string"/>
			<att name="NODE_DEPTH" value="0.0" type="string"/>
			<att name="NODE_BORDER_TRANSPARENCY" value="255" type="string"/>
			<att name="NODE_LABEL_FONT_FACE" value="Dialog,plain,12" type="string"/>
			<att name="NODE_LABEL_TRANSPARENCY" value="255" type="string"/>
		</graphics>
	</node>
	<node id="H0YEN0" label="H0YEN0">
		<att name="ProteinDescription" value="Synembryn-A (Fragment)" type="string"/>
		<att name="ACC" value="H0YEN0" type="string"/>
		<att name="numPeptideSequencesInProteins" value="3" type="integer"/>
		<att name="conclusiveProtein" value="0" type="integer"/>
		<att name="numConnectedPeptideNodes" value="3" type="integer"/>
		<att name="UniprotKB" value="H0YEN0" type="string"/>
		<att name="numProteins" value="1" type="integer"/>
		<att name="Classification2Case" value="6" type="string"/>
		<att name="GeneName" value="RIC8A" type="string"/>
		<att name="containsPTMs" value="0" type="integer"/>
		<att name="conclusiveProteinNode" value="0" type="integer"/>
		<att name="isFiltered" value="0" type="integer"/>
		<att name="ID" value="H0YEN0_HUMAN" type="string"/>
		<att name="numPsmsInProtein" value="13" type="integer"/>
		<att name="Species" value="[Homo sapiens]" type="string"/>
		<att name="isProtein" value="1" type="integer"/>
		<graphics type="ELLIPSE" h="30" w="70" width="4" outline="#000000" fill="#ffffff">
			<att name="NODE_TOOLTIP" value="&lt;html&gt;&lt;b&gt;Protein ACC(s):&lt;/b&gt;&lt;br&gt;H0YEN0&lt;br&gt;&lt;b&gt;Protein name(s):&lt;/b&gt;&lt;br&gt; Synembryn-A (Fragment)&lt;br&gt;&lt;b&gt;Classification case(s):&lt;/b&gt;&lt;br&gt;&lt;b&gt;6&lt;/b&gt;: Not classified&lt;br&gt;&lt;b&gt;TAX:&lt;/b&gt; [Homo sapiens]&lt;br&gt;&lt;b&gt;Gene name:&lt;/b&gt; RIC8A&lt;/html&gt;" type="string"/>
			<att name="NODE_NESTED_NETWORK_IMAGE_VISIBLE" value="true" type="string"/>
			<att name="NODE_BORDER_STROKE" value="SOLID" type="string"/>
			<att name="NODE_SELECTED" value="false" type="string"/>
			<att name="NODE_TRANSPARENCY" value="255" type="string"/>
			<att name="NODE_LABEL_WIDTH" value="200" type="string"/>
			<att name="NODE_LABEL" value="H0YEN0" type="string"/>
			<att name="NODE_LABEL_FONT_SIZE" value="12" type="string"/>
			<att name="NODE_LABEL_TRANSPARENCY" value="255" type="string"/>
			<att name="NODE_LABEL_COLOR" value="#000000" type="string"/>
			<att name="NODE_VISIBLE" value="true" type="string"/>
			<att name="NODE_DEPTH" value="0.0" type="string"/>
			<att name="NODE_BORDER_TRANSPARENCY" value="255" type="string"/>
			<att name="NODE_LABEL_FONT_FACE" value="Dialog,plain,12" type="string"/>
			<att name="NODE_LABEL_TRANSPARENCY" value="255" type="string"/>
		</graphics>
	</node>
	<node id="LKESVAPVLSVLTECAR_LMTHLDTDVKR_TEEFHGHAVNLLGNLPLK" label="LKESVAPVLSVLTECAR_LMTHLDTDVKR_TEEFHGHAVNLLGNLPLK">
		<att name="numMSRuns" value="8" type="integer"/>
		<att name="numReplicates" value="3" type="integer"/>
		<att name="PCQ_ID" value="LKESVAPVLSVLTECAR_LMTHLDTDVKR_TEEFHGHAVNLLGNLPLK" type="string"/>
		<att name="numConnectedProteinNodes" value="2" type="integer"/>
		<att name="numPeptideSequences" value="3" type="integer"/>
		<att name="PeptideSequences" value="LKESVAPVLSVLTECAR_LMTHLDTDVKR_TEEFHGHAVNLLGNLPLK" type="string"/>
		<att name="significant" value="0" type="integer"/>
		<att name="Weight" value="122.486123981" type="real"/>
		<att name="Variance" value="0.008164190093525366" type="real"/>
		<att name="numProteins" value="2" type="integer"/>
		<att name="ionCount" value="0" type="integer"/>
		<att name="numPsms" value="13" type="integer"/>
		<att name="containsPTMs" value="0" type="integer"/>
		<att name="FDR" value="0.997809719969" type="real"/>
		<att name="lightIons" value="0" type="integer"/>
		<att name="uniquePeptide" value="0" type="integer"/>
		<att name="isFiltered" value="0" type="integer"/>
		<att name="finalRatio" value="0.06824667766870014" type="real"/>
		<att name="heavyIons" value="0" type="integer"/>
		<att name="uniquePeptideNode" value="0" type="integer"/>
		<att name="isProtein" value="0" type="integer"/>
		<graphics type="ROUNDRECT" h="30" w="70" width="4" outline="#000000" fill="#ffffff">
			<att name="NODE_TOOLTIP" value="&lt;html&gt;LKESVAPVLSVLTECAR_LMTHLDTDVKR_TEEFHGHAVNLLGNLPLK&lt;br&gt;3 Peptide sequences&lt;br&gt;13 PSMs&lt;br&gt;Shared by 2 protein Nodes&lt;br&gt;Shared by 2 proteins&lt;br&gt;Detected in 8 MS runs&lt;br&gt;Detected in 3 Replicates&lt;br&gt;Weight = 122.486&lt;br&gt;Variance = 0.008&lt;br&gt;Integrated peptide node ratio = 0.1&lt;br&gt;Ion count ratio Rc = N/A = log2( () / () )&lt;br&gt;FDR = 0.997809719969&lt;br&gt;Individual peptides in the node:&lt;br&gt;LKESVAPVLSVLTECAR, 6 PSMs, Shared by 2 proteins, Detected in 3 MS Runs, Detected in 2 replicates, Average of ratios = 0.09395049009073655&lt;br&gt;LMTHLDTDVKR, 1 PSMs, Shared by 2 proteins, Detected in 1 MS Runs, Detected in 1 replicates, Peptide with no PSM ratios = NaN&lt;br&gt;TEEFHGHAVNLLGNLPLK, 6 PSMs, Shared by 2 proteins, Detected in 4 MS Runs, Detected in 1 replicates, Average of ratios = -0.09548012014794709&lt;br&gt;&lt;/html&gt;" type="string"/>
			<att name="NODE_NESTED_NETWORK_IMAGE_VISIBLE" value="true" type="string"/>
			<att name="NODE_BORDER_STROKE" value="SOLID" type="string"/>
			<att name="NODE_SELECTED" value="false" type="string"/>
			<att name="NODE_TRANSPARENCY" value="255" type="string"/>
			<att name="NODE_LABEL_WIDTH" value="200" type="string"/>
			<att name="NODE_LABEL" value="0.1" type="string"/>
			<att name="NODE_LABEL_FONT_SIZE" value="12" type="string"/>
			<att name="NODE_LABEL_TRANSPARENCY" value="255" type="string"/>
			<att name="NODE_LABEL_COLOR" value="#000000" type="string"/>
			<att name="NODE_VISIBLE" value="true" type="string"/>
			<att name="NODE_DEPTH" value="0.0" type="string"/>
			<att name="NODE_BORDER_TRANSPARENCY" value="255" type="string"/>
			<att name="NODE_LABEL_FONT_FACE" value="Dialog,plain,12" type="string"/>
			<att name="NODE_LABEL_TRANSPARENCY" value="255" type="string"/>
		</graphics>
	</node>
	<node id="Q9NPQ8" label="Q9NPQ8">
		<att name="ProteinDescription" value="Synembryn-A" type="string"/>
		<att name="ACC" value="Q9NPQ8" type="string"/>
		<att name="numPeptideSequencesInProteins" value="4" type="integer"/>
		<att name="conclusiveProtein" value="0" type="integer"/>
		<att name="numConnectedPeptideNodes" value="4" type="integer"/>
		<att name="UniprotKB" value="Q9NPQ8" type="string"/>
		<att name="numProteins" value="1" type="integer"/>
		<att name="Classification2Case" value="6" type="string"/>
		<att name="GeneName" value="RIC8A" type="string"/>
		<att name="containsPTMs" value="0" type="integer"/>
		<att name="conclusiveProteinNode" value="0" type="integer"/>
		<att name="isFiltered" value="0" type="integer"/>
		<att name="ID" value="RIC8A_HUMAN" type="string"/>
		<att name="numPsmsInProtein" value="29" type="integer"/>
		<att name="Species" value="[Homo sapiens]" type="string"/>
		<att name="isProtein" value="1" type="integer"/>
		<graphics type="ELLIPSE" h="30" w="70" width="4" outline="#000000" fill="#ffffff">
			<att name="NODE_TOOLTIP" value="&lt;html&gt;&lt;b&gt;Protein ACC(s):&lt;/b&gt;&lt;br&gt;Q9NPQ8&lt;br&gt;&lt;b&gt;Protein name(s):&lt;/b&gt;&lt;br&gt; Synembryn-A&lt;br&gt;&lt;b&gt;Classification case(s):&lt;/b&gt;&lt;br&gt;&lt;b&gt;6&lt;/b&gt;: Not classified&lt;br&gt;&lt;b&gt;TAX:&lt;/b&gt; [Homo sapiens]&lt;br&gt;&lt;b&gt;Gene name:&lt;/b&gt; RIC8A&lt;/html&gt;" type="string"/>
			<att name="NODE_NESTED_NETWORK_IMAGE_VISIBLE" value="true" type="string"/>
			<att name="NODE_BORDER_STROKE" value="SOLID" type="string"/>
			<att name="NODE_SELECTED" value="false" type="string"/>
			<att name="NODE_TRANSPARENCY" value="255" type="string"/>
			<att name="NODE_LABEL_WIDTH" value="200" type="string"/>
			<att name="NODE_LABEL" value="Q9NPQ8" type="string"/>
			<att name="NODE_LABEL_FONT_SIZE" value="12" type="string"/>
			<att name="NODE_LABEL_TRANSPARENCY" value="255" type="string"/>
			<att name="NODE_LABEL_COLOR" value="#000000" type="string"/>
			<att name="NODE_VISIBLE" value="true" type="string"/>
			<att name="NODE_DEPTH" value="0.0" type="string"/>
			<att name="NODE_BORDER_TRANSPARENCY" value="255" type="string"/>
			<att name="NODE_LABEL_FONT_FACE" value="Dialog,plain,12" type="string"/>
			<att name="NODE_LABEL_TRANSPARENCY" value="255" type="string"/>
		</graphics>
	</node>
	<node id="LAELLVSVLEQGLPPSHR" label="LAELLVSVLEQGLPPSHR">
		<att name="numMSRuns" value="8" type="integer"/>
		<att name="numReplicates" value="2" type="integer"/>
		<att name="PCQ_ID" value="LAELLVSVLEQGLPPSHR" type="string"/>
		<att name="numConnectedProteinNodes" value="2" type="integer"/>
		<att name="numPeptideSequences" value="1" type="integer"/>
		<att name="PeptideSequences" value="LAELLVSVLEQGLPPSHR" type="string"/>
		<att name="significant" value="0" type="integer"/>
		<att name="Weight" value="99.7832577755" type="real"/>
		<att name="Variance" value="0.010021721301682456" type="real"/>
		<att name="numProteins" value="2" type="integer"/>
		<att name="ionCount" value="0" type="integer"/>
		<att name="numPsms" value="16" type="integer"/>
		<att name="containsPTMs" value="0" type="integer"/>
		<att name="FDR" value="1.00265259198" type="real"/>
		<att name="lightIons" value="0" type="integer"/>
		<att name="uniquePeptide" value="0" type="integer"/>
		<att name="isFiltered" value="0" type="integer"/>
		<att name="finalRatio" value="-0.03215001942729997" type="real"/>
		<att name="heavyIons" value="0" type="integer"/>
		<att name="uniquePeptideNode" value="0" type="integer"/>
		<att name="isProtein" value="0" type="integer"/>
		<graphics type="ROUNDRECT" h="30" w="70" width="4" outline="#000000" fill="#ffffff">
			<att name="NODE_TOOLTIP" value="&lt;html&gt;LAELLVSVLEQGLPPSHR&lt;br&gt;1 Peptide sequences&lt;br&gt;16 PSMs&lt;br&gt;Shared by 2 protein Nodes&lt;br&gt;Shared by 2 proteins&lt;br&gt;Detected in 8 MS runs&lt;br&gt;Detected in 2 Replicates&lt;br&gt;Weight = 99.783&lt;br&gt;Variance = 0.01&lt;br&gt;Integrated peptide node ratio = -0&lt;br&gt;Ion count ratio Rc = N/A = log2( () / () )&lt;br&gt;FDR = 1.00265259198&lt;br&gt;Individual peptides in the node:&lt;br&gt;LAELLVSVLEQGLPPSHR, 16 PSMs, Shared by 2 proteins, Detected in 8 MS Runs, Detected in 2 replicates, Average of ratios = 0.11084135547084185&lt;br&gt;&lt;/html&gt;" type="string"/>
			<att name="NODE_NESTED_NETWORK_IMAGE_VISIBLE" value="true" type="string"/>
			<att name="NODE_BORDER_STROKE" value="SOLID" type="string"/>
			<att name="NODE_SELECTED" value="false" type="string"/>
			<att name="NODE_TRANSPARENCY" value="255" type="string"/>
			<att name="NODE_LABEL_WIDTH" value="200" type="string"/>
			<att name="NODE_LABEL" value="-0" type="string"/>
			<att name="NODE_LABEL_FONT_SIZE" value="12" type="string"/>
			<att name="NODE_LABEL_TRANSPARENCY" value="255" type="string"/>
			<att name="NODE_LABEL_COLOR" value="#000000" type="string"/>
			<att name="NODE_VISIBLE" value="true" type="string"/>
			<att name="NODE_DEPTH" value="0.0" type="string"/>
			<att name="NODE_BORDER_TRANSPARENCY" value="255" type="string"/>
			<att name="NODE_LABEL_FONT_FACE" value="Dialog,plain,12" type="string"/>
			<att name="NODE_LABEL_TRANSPARENCY" value="255" type="string"/>
		</graphics>
	</node>
	<node id="E9PSI0" label="E9PSI0">
		<att name="ProteinDescription" value="Synembryn-A (Fragment) OS=Homo sapiens GN=RIC8A PE=1 SV=1 " type="string"/>
		<att name="ACC" value="E9PSI0" type="string"/>
		<att name="numPeptideSequencesInProteins" value="1" type="integer"/>
		<att name="conclusiveProtein" value="1" type="integer"/>
		<att name="numConnectedPeptideNodes" value="1" type="integer"/>
		<att name="UniprotKB" value="E9PSI0" type="string"/>
		<att name="numProteins" value="1" type="integer"/>
		<att name="Classification2Case" value="6" type="string"/>
		<att name="GeneName" value="RIC8A" type="string"/>
		<att name="containsPTMs" value="0" type="integer"/>
		<att name="conclusiveProteinNode" value="0" type="integer"/>
		<att name="isFiltered" value="0" type="integer"/>
		<att name="ID" value="E9PSI0_HUMAN" type="string"/>
		<att name="numPsmsInProtein" value="16" type="integer"/>
		<att name="Species" value="[Homo sapiens]" type="string"/>
		<att name="isProtein" value="1" type="integer"/>
		<graphics type="ELLIPSE" h="30" w="70" width="4" outline="#000000" fill="#ffffff">
			<att name="NODE_TOOLTIP" value="&lt;html&gt;&lt;b&gt;Protein ACC(s):&lt;/b&gt;&lt;br&gt;E9PSI0&lt;br&gt;&lt;b&gt;Protein name(s):&lt;/b&gt;&lt;br&gt; Synembryn-A (Fragment) OS=Homo sapiens GN=RIC8A PE=1 SV=1 &lt;br&gt;&lt;b&gt;Classification case(s):&lt;/b&gt;&lt;br&gt;&lt;b&gt;6&lt;/b&gt;: Not classified&lt;br&gt;&lt;b&gt;TAX:&lt;/b&gt; [Homo sapiens]&lt;br&gt;&lt;b&gt;Gene name:&lt;/b&gt; RIC8A&lt;/html&gt;" type="string"/>
			<att name="NODE_NESTED_NETWORK_IMAGE_VISIBLE" value="true" type="string"/>
			<att name="NODE_BORDER_STROKE" value="SOLID" type="string"/>
			<att name="NODE_SELECTED" value="false" type="string"/>
			<att name="NODE_TRANSPARENCY" value="255" type="string"/>
			<att name="NODE_LABEL_WIDTH" value="200" type="string"/>
			<att name="NODE_LABEL" value="E9PSI0" type="string"/>
			<att name="NODE_LABEL_FONT_SIZE" value="12" type="string"/>
			<att name="NODE_LABEL_TRANSPARENCY" value="255" type="string"/>
			<att name="NODE_LABEL_COLOR" value="#000000" type="string"/>
			<att name="NODE_VISIBLE" value="true" type="string"/>
			<att name="NODE_DEPTH" value="0.0" type="string"/>
			<att name="NODE_BORDER_TRANSPARENCY" value="255" type="string"/>
			<att name="NODE_LABEL_FONT_FACE" value="Dialog,plain,12" type="string"/>
			<att name="NODE_LABEL_TRANSPARENCY" value="255" type="string"/>
		</graphics>
	</node>
	<node id="EDSKLDYNNIPTVVFSHPPIGTVGLTEDEAIHK_LDYNNIPTVVFSHPPIGTVGLTEDEAIHK_LGIQTDDKGHIIVDEFQNTNVK" label="EDSKLDYNNIPTVVFSHPPIGTVGLTEDEAIHK_LDYNNIPTVVFSHPPIGTVGLTEDEAIHK_LGIQTDDKGHIIVDEFQNTNVK">
		<att name="numMSRuns" value="4" type="integer"/>
		<att name="numReplicates" value="2" type="integer"/>
		<att name="PCQ_ID" value="EDSKLDYNNIPTVVFSHPPIGTVGLTEDEAIHK_LDYNNIPTVVFSHPPIGTVGLTEDEAIHK_LGIQTDDKGHIIVDEFQNTNVK" type="string"/>
		<att name="numConnectedProteinNodes" value="1" type="integer"/>
		<att name="numPeptideSequences" value="3" type="integer"/>
		<att name="PeptideSequences" value="EDSKLDYNNIPTVVFSHPPIGTVGLTEDEAIHK_LDYNNIPTVVFSHPPIGTVGLTEDEAIHK_LGIQTDDKGHIIVDEFQNTNVK" type="string"/>
		<att name="significant" value="0" type="integer"/>
		<att name="Weight" value="165.407645899" type="real"/>
		<att name="Variance" value="0.006045669742562038" type="real"/>
		<att name="numProteins" value="2" type="integer"/>
		<att name="ionCount" value="0" type="integer"/>
		<att name="numPsms" value="12" type="integer"/>
		<att name="containsPTMs" value="0" type="integer"/>
		<att name="FDR" value="0.979260948758" type="real"/>
		<att name="lightIons" value="0" type="integer"/>
		<att name="uniquePeptide" value="0" type="integer"/>
		<att name="isFiltered" value="0" type="integer"/>
		<att name="finalRatio" value="-0.19680984412999997" type="real"/>
		<att name="heavyIons" value="0" type="integer"/>
		<att name="uniquePeptideNode" value="1" type="integer"/>
		<att name="isProtein" value="0" type="integer"/>
		<graphics type="ROUNDRECT" h="30" w="70" width="4" outline="#000000" fill="#ffffff">
			<att name="NODE_TOOLTIP" value="&lt;html&gt;EDSKLDYNNIPTVVFSHPPIGTVGLTEDEAIHK_LDYNNIPTVVFSHPPIGTVGLTEDEAIHK_LGIQTDDKGHIIVDEFQNTNVK&lt;br&gt;3 Peptide sequences&lt;br&gt;12 PSMs&lt;br&gt;Shared by 1 protein Nodes&lt;br&gt;Shared by 2 proteins&lt;br&gt;Detected in 4 MS runs&lt;br&gt;Detected in 2 Replicates&lt;br&gt;Weight = 165.408&lt;br&gt;Variance = 0.006&lt;br&gt;Integrated peptide node ratio = -0.2&lt;br&gt;Ion count ratio Rc = N/A = log2( () / () )&lt;br&gt;FDR = 0.979260948758&lt;br&gt;Individual peptides in the node:&lt;br&gt;EDSKLDYNNIPTVVFSHPPIGTVGLTEDEAIHK, 1 PSMs, Shared by 2 proteins, Detected in 1 MS Runs, Detected in 1 replicates, Average of ratios = -0.39000254745057195&lt;br&gt;LDYNNIPTVVFSHPPIGTVGLTEDEAIHK, 7 PSMs, Shared by 2 proteins, Detected in 4 MS Runs, Detected in 2 replicates, Average of ratios = -0.2607273780110022&lt;br&gt;LGIQTDDKGHIIVDEFQNTNVK, 4 PSMs, Shared by 2 proteins, Detected in 1 MS Runs, Detected in 1 replicates, Average of ratios = -0.21297545570143286&lt;br&gt;&lt;/html&gt;" type="string"/>
			<att name="NODE_NESTED_NETWORK_IMAGE_VISIBLE" value="true" type="string"/>
			<att name="NODE_BORDER_STROKE" value="SOLID" type="string"/>
			<att name="NODE_SELECTED" value="false" type="string"/>
			<att name="NODE_TRANSPARENCY" value="255" type="string"/>
			<att name="NODE_LABEL_WIDTH" value="200" type="string"/>
			<att name="NODE_LABEL" value="-0.2" type="string"/>
			<att name="NODE_LABEL_FONT_SIZE" value="12" type="string"/>
			<att name="NODE_LABEL_TRANSPARENCY" value="255" type="string"/>
			<att name="NODE_LABEL_COLOR" value="#000000" type="string"/>
			<att name="NODE_VISIBLE" value="true" type="string"/>
			<att name="NODE_DEPTH" value="0.0" type="string"/>
			<att name="NODE_BORDER_TRANSPARENCY" value="255" type="string"/>
			<att name="NODE_LABEL_FONT_FACE" value="Dialog,plain,12" type="string"/>
			<att name="NODE_LABEL_TRANSPARENCY" value="255" type="string"/>
		</graphics>
	</node>
	<node id="P00390 V9HW90" label="P00390 V9HW90">
		<att name="ProteinDescription" value="Glutathione reductase, mitochondrial OS=Homo sapiens GN=GSR PE=1 SV=2  #### Epididymis luminal protein 75 OS=Homo sapiens GN=HEL-75 PE=2 SV=1 " type="string"/>
		<att name="ACC" value="P00390 V9HW90" type="string"/>
		<att name="numPeptideSequencesInProteins" value="5" type="integer"/>
		<att name="conclusiveProtein" value="0" type="integer"/>
		<att name="numConnectedPeptideNodes" value="5" type="integer"/>
		<att name="UniprotKB" value="P00390 V9HW90" type="string"/>
		<att name="numProteins" value="2" type="integer"/>
		<att name="Classification2Case" value="6" type="string"/>
		<att name="GeneName" value="GSR,HEL-75" type="string"/>
		<att name="containsPTMs" value="0" type="integer"/>
		<att name="conclusiveProteinNode" value="1" type="integer"/>
		<att name="isFiltered" value="0" type="integer"/>
		<att name="ID" value="GSHR_HUMAN V9HW90_HUMAN" type="string"/>
		<att name="numPsmsInProtein" value="25" type="integer"/>
		<att name="Species" value="[Homo sapiens]" type="string"/>
		<att name="isProtein" value="1" type="integer"/>
		<graphics type="ELLIPSE" h="30" w="70" width="4" outline="#000000" fill="#ffffff">
			<att name="NODE_TOOLTIP" value="&lt;html&gt;&lt;b&gt;Protein ACC(s):&lt;/b&gt;&lt;br&gt;P00390 V9HW90&lt;br&gt;&lt;b&gt;Protein name(s):&lt;/b&gt;&lt;br&gt; Glutathione reductase, mitochondrial OS=Homo sapiens GN=GSR PE=1 SV=2 &lt;br&gt;Epididymis luminal protein 75 OS=Homo sapiens GN=HEL-75 PE=2 SV=1 &lt;br&gt;&lt;b&gt;Classification case(s):&lt;/b&gt;&lt;br&gt;&lt;b&gt;6&lt;/b&gt;: Not classified&lt;br&gt;&lt;b&gt;TAX:&lt;/b&gt; [Homo sapiens]&lt;br&gt;&lt;b&gt;Gene name:&lt;/b&gt; GSR,HEL-75&lt;/html&gt;" type="string"/>
			<att name="NODE_NESTED_NETWORK_IMAGE_VISIBLE" value="true" type="string"/>
			<att name="NODE_BORDER_STROKE" value="SOLID" type="string"/>
			<att name="NODE_SELECTED" value="false" type="string"/>
			<att name="NODE_TRANSPARENCY" value="255" type="string"/>
			<att name="NODE_LABEL_WIDTH" value="200" type="string"/>
			<att name="NODE_LABEL" value="P00390 V9HW90" type="string"/>
			<att name="NODE_LABEL_FONT_SIZE" value="12" type="string"/>
			<att name="NODE_LABEL_TRANSPARENCY" value="255" type="string"/>
			<att name="NODE_LABEL_COLOR" value="#000000" type="string"/>
			<att name="NODE_VISIBLE" value="true" type="string"/>
			<att name="NODE_DEPTH" value="0.0" type="string"/>
			<att name="NODE_BORDER_TRANSPARENCY" value="255" type="string"/>
			<att name="NODE_LABEL_FONT_FACE" value="Dialog,plain,12" type="string"/>
			<att name="NODE_LABEL_TRANSPARENCY" value="255" type="string"/>
		</graphics>
	</node>
	<node id="GHAAFTSDPKPTIEVSGK_GHAAFTSDPKPTIEVSGKK" label="GHAAFTSDPKPTIEVSGK_GHAAFTSDPKPTIEVSGKK">
		<att name="numMSRuns" value="7" type="integer"/>
		<att name="numReplicates" value="1" type="integer"/>
		<att name="PCQ_ID" value="GHAAFTSDPKPTIEVSGK_GHAAFTSDPKPTIEVSGKK" type="string"/>
		<att name="numConnectedProteinNodes" value="2" type="integer"/>
		<att name="numPeptideSequences" value="2" type="integer"/>
		<att name="PeptideSequences" value="GHAAFTSDPKPTIEVSGK_GHAAFTSDPKPTIEVSGKK" type="string"/>
		<att name="significant" value="0" type="integer"/>
		<att name="Weight" value="80.2581572484" type="real"/>
		<att name="Variance" value="0.012459792677584005" type="real"/>
		<att name="numProteins" value="3" type="integer"/>
		<att name="ionCount" value="0" type="integer"/>
		<att name="numPsms" value="12" type="integer"/>
		<att name="containsPTMs" value="0" type="integer"/>
		<att name="FDR" value="0.991667550267" type="real"/>
		<att name="lightIons" value="0" type="integer"/>
		<att name="uniquePeptide" value="0" type="integer"/>
		<att name="isFiltered" value="0" type="integer"/>
		<att name="finalRatio" value="0.06199221823310012" type="real"/>
		<att name="heavyIons" value="0" type="integer"/>
		<att name="uniquePeptideNode" value="0" type="integer"/>
		<att name="isProtein" value="0" type="integer"/>
		<graphics type="ROUNDRECT" h="30" w="70" width="4" outline="#000000" fill="#ffffff">
			<att name="NODE_TOOLTIP" value="&lt;html&gt;GHAAFTSDPKPTIEVSGK_GHAAFTSDPKPTIEVSGKK&lt;br&gt;2 Peptide sequences&lt;br&gt;12 PSMs&lt;br&gt;Shared by 2 protein Nodes&lt;br&gt;Shared by 3 proteins&lt;br&gt;Detected in 7 MS runs&lt;br&gt;Detected in 1 Replicates&lt;br&gt;Weight = 80.258&lt;br&gt;Variance = 0.012&lt;br&gt;Integrated peptide node ratio = 0.1&lt;br&gt;Ion count ratio Rc = N/A = log2( () / () )&lt;br&gt;FDR = 0.991667550267&lt;br&gt;Individual peptides in the node:&lt;br&gt;GHAAFTSDPKPTIEVSGK, 10 PSMs, Shared by 3 proteins, Detected in 6 MS Runs, Detected in 1 replicates, Average of ratios = 0.020876319699546286&lt;br&gt;GHAAFTSDPKPTIEVSGKK, 2 PSMs, Shared by 3 proteins, Detected in 1 MS Runs, Detected in 1 replicates, Average of ratios = 0.17376080045638026&lt;br&gt;&lt;/html&gt;" type="string"/>
			<att name="NODE_NESTED_NETWORK_IMAGE_VISIBLE" value="true" type="string"/>
			<att name="NODE_BORDER_STROKE" value="SOLID" type="string"/>
			<att name="NODE_SELECTED" value="false" type="string"/>
			<att name="NODE_TRANSPARENCY" value="255" type="string"/>
			<att name="NODE_LABEL_WIDTH" value="200" type="string"/>
			<att name="NODE_LABEL" value="0.1" type="string"/>
			<att name="NODE_LABEL_FONT_SIZE" value="12" type="string"/>
			<att name="NODE_LABEL_TRANSPARENCY" value="255" type="string"/>
			<att name="NODE_LABEL_COLOR" value="#000000" type="string"/>
			<att name="NODE_VISIBLE" value="true" type="string"/>
			<att name="NODE_DEPTH" value="0.0" type="string"/>
			<att name="NODE_BORDER_TRANSPARENCY" value="255" type="string"/>
			<att name="NODE_LABEL_FONT_FACE" value="Dialog,plain,12" type="string"/>
			<att name="NODE_LABEL_TRANSPARENCY" value="255" type="string"/>
		</graphics>
	</node>
	<node id="E5RI06" label="E5RI06">
		<att name="ProteinDescription" value="Glutathione reductase, mitochondrial (Fragment)" type="string"/>
		<att name="ACC" value="E5RI06" type="string"/>
		<att name="numPeptideSequencesInProteins" value="2" type="integer"/>
		<att name="conclusiveProtein" value="0" type="integer"/>
		<att name="numConnectedPeptideNodes" value="2" type="integer"/>
		<att name="UniprotKB" value="E5RI06" type="string"/>
		<att name="numProteins" value="1" type="integer"/>
		<att name="Classification2Case" value="6" type="string"/>
		<att name="GeneName" value="GSR" type="string"/>
		<att name="containsPTMs" value="0" type="integer"/>
		<att name="conclusiveProteinNode" value="0" type="integer"/>
		<att name="isFiltered" value="0" type="integer"/>
		<att name="ID" value="E5RI06_HUMAN" type="string"/>
		<att name="numPsmsInProtein" value="13" type="integer"/>
		<att name="Species" value="[Homo sapiens]" type="string"/>
		<att name="isProtein" value="1" type="integer"/>
		<graphics type="ELLIPSE" h="30" w="70" width="4" outline="#000000" fill="#ffffff">
			<att name="NODE_TOOLTIP" value="&lt;html&gt;&lt;b&gt;Protein ACC(s):&lt;/b&gt;&lt;br&gt;E5RI06&lt;br&gt;&lt;b&gt;Protein name(s):&lt;/b&gt;&lt;br&gt; Glutathione reductase, mitochondrial (Fragment)&lt;br&gt;&lt;b&gt;Classification case(s):&lt;/b&gt;&lt;br&gt;&lt;b&gt;6&lt;/b&gt;: Not classified&lt;br&gt;&lt;b&gt;TAX:&lt;/b&gt; [Homo sapiens]&lt;br&gt;&lt;b&gt;Gene name:&lt;/b&gt; GSR&lt;/html&gt;" type="string"/>
			<att name="NODE_NESTED_NETWORK_IMAGE_VISIBLE" value="true" type="string"/>
			<att name="NODE_BORDER_STROKE" value="SOLID" type="string"/>
			<att name="NODE_SELECTED" value="false" type="string"/>
			<att name="NODE_TRANSPARENCY" value="255" type="string"/>
			<att name="NODE_LABEL_WIDTH" value="200" type="string"/>
			<att name="NODE_LABEL" value="E5RI06" type="string"/>
			<att name="NODE_LABEL_FONT_SIZE" value="12" type="string"/>
			<att name="NODE_LABEL_TRANSPARENCY" value="255" type="string"/>
			<att name="NODE_LABEL_COLOR" value="#000000" type="string"/>
			<att name="NODE_VISIBLE" value="true" type="string"/>
			<att name="NODE_DEPTH" value="0.0" type="string"/>
			<att name="NODE_BORDER_TRANSPARENCY" value="255" type="string"/>
			<att name="NODE_LABEL_FONT_FACE" value="Dialog,plain,12" type="string"/>
			<att name="NODE_LABEL_TRANSPARENCY" value="255" type="string"/>
		</graphics>
	</node>
	<node id="HYWVPAK" label="HYWVPAK">
		<att name="numMSRuns" value="1" type="integer"/>
		<att name="numReplicates" value="1" type="integer"/>
		<att name="PCQ_ID" value="HYWVPAK" type="string"/>
		<att name="numConnectedProteinNodes" value="1" type="integer"/>
		<att name="numPeptideSequences" value="1" type="integer"/>
		<att name="PeptideSequences" value="HYWVPAK" type="string"/>
		<att name="significant" value="0" type="integer"/>
		<att name="numProteins" value="8" type="integer"/>
		<att name="ionCount" value="0" type="integer"/>
		<att name="numPsms" value="2" type="integer"/>
		<att name="containsPTMs" value="0" type="integer"/>
		<att name="lightIons" value="0" type="integer"/>
		<att name="uniquePeptide" value="0" type="integer"/>
		<att name="isFiltered" value="0" type="integer"/>
		<att name="finalRatio" value="NaN" type="real"/>
		<att name="heavyIons" value="0" type="integer"/>
		<att name="uniquePeptideNode" value="1" type="integer"/>
		<att name="isProtein" value="0" type="integer"/>
		<graphics type="ROUNDRECT" h="30" w="70" width="4" outline="#000000" fill="#ffffff">
			<att name="NODE_TOOLTIP" value="&lt;html&gt;HYWVPAK&lt;br&gt;1 Peptide sequences&lt;br&gt;2 PSMs&lt;br&gt;Shared by 1 protein Nodes&lt;br&gt;Shared by 8 proteins&lt;br&gt;Detected in 1 MS runs&lt;br&gt;Detected in 1 Replicates&lt;br&gt;Integrated peptide node ratio = N/A&lt;br&gt;Ion count ratio Rc = N/A = log2( () / () )&lt;br&gt;Individual peptides in the node:&lt;br&gt;HYWVPAK, 2 PSMs, Shared by 16 proteins, Detected in 1 MS Runs, Detected in 1 replicates, Peptide with no PSM ratios = NaN&lt;br&gt;&lt;/html&gt;" type="string"/>
			<att name="NODE_NESTED_NETWORK_IMAGE_VISIBLE" value="true" type="string"/>
			<att name="NODE_BORDER_STROKE" value="SOLID" type="string"/>
			<att name="NODE_SELECTED" value="false" type="string"/>
			<att name="NODE_TRANSPARENCY" value="255" type="string"/>
			<att name="NODE_LABEL_WIDTH" value="200" type="string"/>
			<att name="NODE_LABEL" value="N/A" type="string"/>
			<att name="NODE_LABEL_FONT_SIZE" value="12" type="string"/>
			<att name="NODE_LABEL_TRANSPARENCY" value="255" type="string"/>
			<att name="NODE_LABEL_COLOR" value="#000000" type="string"/>
			<att name="NODE_VISIBLE" value="true" type="string"/>
			<att name="NODE_DEPTH" value="0.0" type="string"/>
			<att name="NODE_BORDER_TRANSPARENCY" value="255" type="string"/>
			<att name="NODE_LABEL_FONT_FACE" value="Dialog,plain,12" type="string"/>
			<att name="NODE_LABEL_TRANSPARENCY" value="255" type="string"/>
		</graphics>
	</node>
	<node id="B4DLF4 E9PIS4 E9PJN0 E9PMC4 H0Y698 O14734 Q6FHI2 Q9BR14" label="B4DLF4 E9PIS4 E9PJN0 E9PMC4 H0Y698 O14734 Q6FHI2 Q9BR14">
		<att name="ProteinDescription" value="cDNA FLJ60669, highly similar to Acyl-coenzyme A thioesterase 8 (EC 3.1.2.2) OS=Homo sapiens PE=2 SV=1  #### Acyl-coenzyme A thioesterase 8 OS=Homo sapiens GN=ACOT8 PE=1 SV=1  #### Acyl-coenzyme A thioesterase 8 (Fragment) OS=Homo sapiens GN=ACOT8 PE=1 SV=1  #### PTE1 protein OS=Homo sapiens GN=PTE1 PE=2 SV=1 " type="string"/>
		<att name="ACC" value="B4DLF4 E9PIS4 E9PJN0 E9PMC4 H0Y698 O14734 Q6FHI2 Q9BR14" type="string"/>
		<att name="numPeptideSequencesInProteins" value="1" type="integer"/>
		<att name="conclusiveProtein" value="1" type="integer"/>
		<att name="numConnectedPeptideNodes" value="1" type="integer"/>
		<att name="UniprotKB" value="B4DLF4 E9PIS4 E9PJN0 E9PMC4 H0Y698 O14734 Q6FHI2 Q9BR14" type="string"/>
		<att name="numProteins" value="8" type="integer"/>
		<att name="containsPTMs" value="0" type="integer"/>
		<att name="conclusiveProteinNode" value="1" type="integer"/>
		<att name="isFiltered" value="0" type="integer"/>
		<att name="ID" value="B4DLF4 E9PIS4 E9PJN0 E9PMC4 H0Y698 O14734 Q6FHI2 Q9BR14" type="string"/>
		<att name="numPsmsInProtein" value="2" type="integer"/>
		<att name="Species" value="[Homo sapiens]" type="string"/>
		<att name="isProtein" value="1" type="integer"/>
		<graphics type="ELLIPSE" h="30" w="70" width="4" outline="#000000" fill="#ffffff">
			<att name="NODE_TOOLTIP" value="&lt;html&gt;&lt;b&gt;Protein ACC(s):&lt;/b&gt;&lt;br&gt;B4DLF4 E9PIS4 E9PJN0 E9PMC4 H0Y698 O14734 Q6FHI2 Q9BR14&lt;br&gt;&lt;b&gt;Protein name(s):&lt;/b&gt;&lt;br&gt; cDNA FLJ60669, highly similar to Acyl-coenzyme A thioesterase 8 (EC 3.1.2.2) OS=Homo sapiens PE=2 SV=1 &lt;br&gt;Acyl-coenzyme A thioesterase 8 OS=Homo sapiens GN=ACOT8 PE=1 SV=1 &lt;br&gt;Acyl-coenzyme A thioesterase 8 (Fragment) OS=Homo sapiens GN=ACOT8 PE=1 SV=1 &lt;br&gt;PTE1 protein OS=Homo sapiens GN=PTE1 PE=2 SV=1 &lt;br&gt;&lt;b&gt;TAX:&lt;/b&gt; [Homo sapiens]&lt;br&gt;&lt;b&gt;Gene name:&lt;/b&gt; &lt;/html&gt;" type="string"/>
			<att name="NODE_NESTED_NETWORK_IMAGE_VISIBLE" value="true" type="string"/>
			<att name="NODE_BORDER_STROKE" value="SOLID" type="string"/>
			<att name="NODE_SELECTED" value="false" type="string"/>
			<att name="NODE_TRANSPARENCY" value="255" type="string"/>
			<att name="NODE_LABEL_WIDTH" value="200" type="string"/>
			<att name="NODE_LABEL" value="B4DLF4 E9PIS4 E9PJN0 E9PMC4 H0Y698 O14734 Q6FHI2 Q9BR14" type="string"/>
			<att name="NODE_LABEL_FONT_SIZE" value="12" type="string"/>
			<att name="NODE_LABEL_TRANSPARENCY" value="255" type="string"/>
			<att name="NODE_LABEL_COLOR" value="#000000" type="string"/>
			<att name="NODE_VISIBLE" value="true" type="string"/>
			<att name="NODE_DEPTH" value="0.0" type="string"/>
			<att name="NODE_BORDER_TRANSPARENCY" value="255" type="string"/>
			<att name="NODE_LABEL_FONT_FACE" value="Dialog,plain,12" type="string"/>
			<att name="NODE_LABEL_TRANSPARENCY" value="255" type="string"/>
		</graphics>
	</node>
	<node id="ISPEQHWDFTAEDLKDLGEIGR" label="ISPEQHWDFTAEDLKDLGEIGR">
		<att name="numMSRuns" value="2" type="integer"/>
		<att name="numReplicates" value="1" type="integer"/>
		<att name="PCQ_ID" value="ISPEQHWDFTAEDLKDLGEIGR" type="string"/>
		<att name="numConnectedProteinNodes" value="1" type="integer"/>
		<att name="numPeptideSequences" value="1" type="integer"/>
		<att name="PeptideSequences" value="ISPEQHWDFTAEDLKDLGEIGR" type="string"/>
		<att name="significant" value="0" type="integer"/>
		<att name="numProteins" value="2" type="integer"/>
		<att name="ionCount" value="0" type="integer"/>
		<att name="numPsms" value="4" type="integer"/>
		<att name="containsPTMs" value="0" type="integer"/>
		<att name="lightIons" value="0" type="integer"/>
		<att name="uniquePeptide" value="0" type="integer"/>
		<att name="isFiltered" value="0" type="integer"/>
		<att name="finalRatio" value="NaN" type="real"/>
		<att name="heavyIons" value="0" type="integer"/>
		<att name="uniquePeptideNode" value="1" type="integer"/>
		<att name="isProtein" value="0" type="integer"/>
		<graphics type="ROUNDRECT" h="30" w="70" width="4" outline="#000000" fill="#ffffff">
			<att name="NODE_TOOLTIP" value="&lt;html&gt;ISPEQHWDFTAEDLKDLGEIGR&lt;br&gt;1 Peptide sequences&lt;br&gt;4 PSMs&lt;br&gt;Shared by 1 protein Nodes&lt;br&gt;Shared by 2 proteins&lt;br&gt;Detected in 2 MS runs&lt;br&gt;Detected in 1 Replicates&lt;br&gt;Integrated peptide node ratio = N/A&lt;br&gt;Ion count ratio Rc = N/A = log2( () / () )&lt;br&gt;Individual peptides in the node:&lt;br&gt;ISPEQHWDFTAEDLKDLGEIGR, 4 PSMs, Shared by 8 proteins, Detected in 2 MS Runs, Detected in 1 replicates, Peptide with no PSM ratios = NaN&lt;br&gt;&lt;/html&gt;" type="string"/>
			<att name="NODE_NESTED_NETWORK_IMAGE_VISIBLE" value="true" type="string"/>
			<att name="NODE_BORDER_STROKE" value="SOLID" type="string"/>
			<att name="NODE_SELECTED" value="false" type="string"/>
			<att name="NODE_TRANSPARENCY" value="255" type="string"/>
			<att name="NODE_LABEL_WIDTH" value="200" type="string"/>
			<att name="NODE_LABEL" value="N/A" type="string"/>
			<att name="NODE_LABEL_FONT_SIZE" value="12" type="string"/>
			<att name="NODE_LABEL_TRANSPARENCY" value="255" type="string"/>
			<att name="NODE_LABEL_COLOR" value="#000000" type="string"/>
			<att name="NODE_VISIBLE" value="true" type="string"/>
			<att name="NODE_DEPTH" value="0.0" type="string"/>
			<att name="NODE_BORDER_TRANSPARENCY" value="255" type="string"/>
			<att name="NODE_LABEL_FONT_FACE" value="Dialog,plain,12" type="string"/>
			<att name="NODE_LABEL_TRANSPARENCY" value="255" type="string"/>
		</graphics>
	</node>
	<node id="B4DH44 P45985" label="B4DH44 P45985">
		<att name="ProteinDescription" value="cDNA FLJ52538, highly similar to Dual specificity mitogen-activated proteinkinase kinase 4 (EC 2.7.12.2) OS=Homo sapiens PE=2 SV=1  #### Dual specificity mitogen-activated protein kinase kinase 4 OS=Homo sapiens GN=MAP2K4 PE=1 SV=1 " type="string"/>
		<att name="ACC" value="B4DH44 P45985" type="string"/>
		<att name="numPeptideSequencesInProteins" value="1" type="integer"/>
		<att name="conclusiveProtein" value="1" type="integer"/>
		<att name="numConnectedPeptideNodes" value="1" type="integer"/>
		<att name="UniprotKB" value="B4DH44 P45985" type="string"/>
		<att name="numProteins" value="2" type="integer"/>
		<att name="containsPTMs" value="0" type="integer"/>
		<att name="conclusiveProteinNode" value="1" type="integer"/>
		<att name="isFiltered" value="0" type="integer"/>
		<att name="ID" value="B4DH44 P45985" type="string"/>
		<att name="numPsmsInProtein" value="4" type="integer"/>
		<att name="Species" value="[Homo sapiens]" type="string"/>
		<att name="isProtein" value="1" type="integer"/>
		<graphics type="ELLIPSE" h="30" w="70" width="4" outline="#000000" fill="#ffffff">
			<att name="NODE_TOOLTIP" value="&lt;html&gt;&lt;b&gt;Protein ACC(s):&lt;/b&gt;&lt;br&gt;B4DH44 P45985&lt;br&gt;&lt;b&gt;Protein name(s):&lt;/b&gt;&lt;br&gt; cDNA FLJ52538, highly similar to Dual specificity mitogen-activated proteinkinase kinase 4 (EC 2.7.12.2) OS=Homo sapiens PE=2 SV=1 &lt;br&gt;Dual specificity mitogen-activated protein kinase kinase 4 OS=Homo sapiens GN=MAP2K4 PE=1 SV=1 &lt;br&gt;&lt;b&gt;TAX:&lt;/b&gt; [Homo sapiens]&lt;br&gt;&lt;b&gt;Gene name:&lt;/b&gt; &lt;/html&gt;" type="string"/>
			<att name="NODE_NESTED_NETWORK_IMAGE_VISIBLE" value="true" type="string"/>
			<att name="NODE_BORDER_STROKE" value="SOLID" type="string"/>
			<att name="NODE_SELECTED" value="false" type="string"/>
			<att name="NODE_TRANSPARENCY" value="255" type="string"/>
			<att name="NODE_LABEL_WIDTH" value="200" type="string"/>
			<att name="NODE_LABEL" value="B4DH44 P45985" type="string"/>
			<att name="NODE_LABEL_FONT_SIZE" value="12" type="string"/>
			<att name="NODE_LABEL_TRANSPARENCY" value="255" type="string"/>
			<att name="NODE_LABEL_COLOR" value="#000000" type="string"/>
			<att name="NODE_VISIBLE" value="true" type="string"/>
			<att name="NODE_DEPTH" value="0.0" type="string"/>
			<att name="NODE_BORDER_TRANSPARENCY" value="255" type="string"/>
			<att name="NODE_LABEL_FONT_FACE" value="Dialog,plain,12" type="string"/>
			<att name="NODE_LABEL_TRANSPARENCY" value="255" type="string"/>
		</graphics>
	</node>
	<node id="GFFSKPSLR" label="GFFSKPSLR">
		<att name="numMSRuns" value="1" type="integer"/>
		<att name="numReplicates" value="1" type="integer"/>
		<att name="PCQ_ID" value="GFFSKPSLR" type="string"/>
		<att name="numConnectedProteinNodes" value="1" type="integer"/>
		<att name="numPeptideSequences" value="1" type="integer"/>
		<att name="PeptideSequences" value="GFFSKPSLR" type="string"/>
		<att name="significant" value="0" type="integer"/>
		<att name="numProteins" value="4" type="integer"/>
		<att name="ionCount" value="0" type="integer"/>
		<att name="numPsms" value="1" type="integer"/>
		<att name="containsPTMs" value="0" type="integer"/>
		<att name="lightIons" value="0" type="integer"/>
		<att name="uniquePeptide" value="0" type="integer"/>
		<att name="isFiltered" value="0" type="integer"/>
		<att name="finalRatio" value="NaN" type="real"/>
		<att name="heavyIons" value="0" type="integer"/>
		<att name="uniquePeptideNode" value="1" type="integer"/>
		<att name="isProtein" value="0" type="integer"/>
		<graphics type="ROUNDRECT" h="30" w="70" width="4" outline="#000000" fill="#ffffff">
			<att name="NODE_TOOLTIP" value="&lt;html&gt;GFFSKPSLR&lt;br&gt;1 Peptide sequences&lt;br&gt;1 PSMs&lt;br&gt;Shared by 1 protein Nodes&lt;br&gt;Shared by 4 proteins&lt;br&gt;Detected in 1 MS runs&lt;br&gt;Detected in 1 Replicates&lt;br&gt;Integrated peptide node ratio = N/A&lt;br&gt;Ion count ratio Rc = N/A = log2( () / () )&lt;br&gt;Individual peptides in the node:&lt;br&gt;GFFSKPSLR, 1 PSMs, Shared by 4 proteins, Detected in 1 MS Runs, Detected in 1 replicates, Peptide with no PSM ratios = NaN&lt;br&gt;&lt;/html&gt;" type="string"/>
			<att name="NODE_NESTED_NETWORK_IMAGE_VISIBLE" value="true" type="string"/>
			<att name="NODE_BORDER_STROKE" value="SOLID" type="string"/>
			<att name="NODE_SELECTED" value="false" type="string"/>
			<att name="NODE_TRANSPARENCY" value="255" type="string"/>
			<att name="NODE_LABEL_WIDTH" value="200" type="string"/>
			<att name="NODE_LABEL" value="N/A" type="string"/>
			<att name="NODE_LABEL_FONT_SIZE" value="12" type="string"/>
			<att name="NODE_LABEL_TRANSPARENCY" value="255" type="string"/>
			<att name="NODE_LABEL_COLOR" value="#000000" type="string"/>
			<att name="NODE_VISIBLE" value="true" type="string"/>
			<att name="NODE_DEPTH" value="0.0" type="string"/>
			<att name="NODE_BORDER_TRANSPARENCY" value="255" type="string"/>
			<att name="NODE_LABEL_FONT_FACE" value="Dialog,plain,12" type="string"/>
			<att name="NODE_LABEL_TRANSPARENCY" value="255" type="string"/>
		</graphics>
	</node>
	<node id="B4DS44 B4DTZ4 B4E225 Q8N1B4" label="B4DS44 B4DTZ4 B4E225 Q8N1B4">
		<att name="ProteinDescription" value="cDNA FLJ55499, highly similar to Vacuolar protein sorting protein 52 OS=Homo sapiens PE=2 SV=1  #### cDNA FLJ60156, highly similar to Vacuolar protein sorting protein 52 OS=Homo sapiens PE=2 SV=1  #### cDNA FLJ58349, highly similar to Vacuolar protein sorting protein 52 OS=Homo sapiens PE=2 SV=1  #### Vacuolar protein sorting-associated protein 52 homolog OS=Homo sapiens GN=VPS52 PE=1 SV=1 " type="string"/>
		<att name="ACC" value="B4DS44 B4DTZ4 B4E225 Q8N1B4" type="string"/>
		<att name="numPeptideSequencesInProteins" value="1" type="integer"/>
		<att name="conclusiveProtein" value="1" type="integer"/>
		<att name="numConnectedPeptideNodes" value="1" type="integer"/>
		<att name="UniprotKB" value="B4DS44 B4DTZ4 B4E225 Q8N1B4" type="string"/>
		<att name="numProteins" value="4" type="integer"/>
		<att name="containsPTMs" value="0" type="integer"/>
		<att name="conclusiveProteinNode" value="1" type="integer"/>
		<att name="isFiltered" value="0" type="integer"/>
		<att name="ID" value="B4DS44 B4DTZ4 B4E225 Q8N1B4" type="string"/>
		<att name="numPsmsInProtein" value="1" type="integer"/>
		<att name="Species" value="[Homo sapiens]" type="string"/>
		<att name="isProtein" value="1" type="integer"/>
		<graphics type="ELLIPSE" h="30" w="70" width="4" outline="#000000" fill="#ffffff">
			<att name="NODE_TOOLTIP" value="&lt;html&gt;&lt;b&gt;Protein ACC(s):&lt;/b&gt;&lt;br&gt;B4DS44 B4DTZ4 B4E225 Q8N1B4&lt;br&gt;&lt;b&gt;Protein name(s):&lt;/b&gt;&lt;br&gt; cDNA FLJ55499, highly similar to Vacuolar protein sorting protein 52 OS=Homo sapiens PE=2 SV=1 &lt;br&gt;cDNA FLJ60156, highly similar to Vacuolar protein sorting protein 52 OS=Homo sapiens PE=2 SV=1 &lt;br&gt;cDNA FLJ58349, highly similar to Vacuolar protein sorting protein 52 OS=Homo sapiens PE=2 SV=1 &lt;br&gt;Vacuolar protein sorting-associated protein 52 homolog OS=Homo sapiens GN=VPS52 PE=1 SV=1 &lt;br&gt;&lt;b&gt;TAX:&lt;/b&gt; [Homo sapiens]&lt;br&gt;&lt;b&gt;Gene name:&lt;/b&gt; &lt;/html&gt;" type="string"/>
			<att name="NODE_NESTED_NETWORK_IMAGE_VISIBLE" value="true" type="string"/>
			<att name="NODE_BORDER_STROKE" value="SOLID" type="string"/>
			<att name="NODE_SELECTED" value="false" type="string"/>
			<att name="NODE_TRANSPARENCY" value="255" type="string"/>
			<att name="NODE_LABEL_WIDTH" value="200" type="string"/>
			<att name="NODE_LABEL" value="B4DS44 B4DTZ4 B4E225 Q8N1B4" type="string"/>
			<att name="NODE_LABEL_FONT_SIZE" value="12" type="string"/>
			<att name="NODE_LABEL_TRANSPARENCY" value="255" type="string"/>
			<att name="NODE_LABEL_COLOR" value="#000000" type="string"/>
			<att name="NODE_VISIBLE" value="true" type="string"/>
			<att name="NODE_DEPTH" value="0.0" type="string"/>
			<att name="NODE_BORDER_TRANSPARENCY" value="255" type="string"/>
			<att name="NODE_LABEL_FONT_FACE" value="Dialog,plain,12" type="string"/>
			<att name="NODE_LABEL_TRANSPARENCY" value="255" type="string"/>
		</graphics>
	</node>
	<node id="H3BPT8" label="H3BPT8">
		<att name="ProteinDescription" value="Protein spinster homolog 1 (Fragment) OS=Homo sapiens GN=SPNS1 PE=1 SV=1 " type="string"/>
		<att name="ACC" value="H3BPT8" type="string"/>
		<att name="numPeptideSequencesInProteins" value="2" type="integer"/>
		<att name="conclusiveProtein" value="0" type="integer"/>
		<att name="numConnectedPeptideNodes" value="2" type="integer"/>
		<att name="UniprotKB" value="H3BPT8" type="string"/>
		<att name="numProteins" value="1" type="integer"/>
		<att name="Classification2Case" value="6" type="string"/>
		<att name="GeneName" value="SPNS1" type="string"/>
		<att name="containsPTMs" value="0" type="integer"/>
		<att name="conclusiveProteinNode" value="0" type="integer"/>
		<att name="isFiltered" value="0" type="integer"/>
		<att name="ID" value="H3BPT8_HUMAN" type="string"/>
		<att name="numPsmsInProtein" value="14" type="integer"/>
		<att name="Species" value="[Homo sapiens]" type="string"/>
		<att name="isProtein" value="1" type="integer"/>
		<graphics type="ELLIPSE" h="30" w="70" width="4" outline="#000000" fill="#ffffff">
			<att name="NODE_TOOLTIP" value="&lt;html&gt;&lt;b&gt;Protein ACC(s):&lt;/b&gt;&lt;br&gt;H3BPT8&lt;br&gt;&lt;b&gt;Protein name(s):&lt;/b&gt;&lt;br&gt; Protein spinster homolog 1 (Fragment) OS=Homo sapiens GN=SPNS1 PE=1 SV=1 &lt;br&gt;&lt;b&gt;Classification case(s):&lt;/b&gt;&lt;br&gt;&lt;b&gt;6&lt;/b&gt;: Not classified&lt;br&gt;&lt;b&gt;TAX:&lt;/b&gt; [Homo sapiens]&lt;br&gt;&lt;b&gt;Gene name:&lt;/b&gt; SPNS1&lt;/html&gt;" type="string"/>
			<att name="NODE_NESTED_NETWORK_IMAGE_VISIBLE" value="true" type="string"/>
			<att name="NODE_BORDER_STROKE" value="SOLID" type="string"/>
			<att name="NODE_SELECTED" value="false" type="string"/>
			<att name="NODE_TRANSPARENCY" value="255" type="string"/>
			<att name="NODE_LABEL_WIDTH" value="200" type="string"/>
			<att name="NODE_LABEL" value="H3BPT8" type="string"/>
			<att name="NODE_LABEL_FONT_SIZE" value="12" type="string"/>
			<att name="NODE_LABEL_TRANSPARENCY" value="255" type="string"/>
			<att name="NODE_LABEL_COLOR" value="#000000" type="string"/>
			<att name="NODE_VISIBLE" value="true" type="string"/>
			<att name="NODE_DEPTH" value="0.0" type="string"/>
			<att name="NODE_BORDER_TRANSPARENCY" value="255" type="string"/>
			<att name="NODE_LABEL_FONT_FACE" value="Dialog,plain,12" type="string"/>
			<att name="NODE_LABEL_TRANSPARENCY" value="255" type="string"/>
		</graphics>
	</node>
	<node id="AQLHVQGLLHEAGSTDDR_STAEAFQIVLSHLLGDAGSPYLIGLISDR" label="AQLHVQGLLHEAGSTDDR_STAEAFQIVLSHLLGDAGSPYLIGLISDR">
		<att name="numMSRuns" value="8" type="integer"/>
		<att name="numReplicates" value="3" type="integer"/>
		<att name="PCQ_ID" value="AQLHVQGLLHEAGSTDDR_STAEAFQIVLSHLLGDAGSPYLIGLISDR" type="string"/>
		<att name="numConnectedProteinNodes" value="2" type="integer"/>
		<att name="numPeptideSequences" value="2" type="integer"/>
		<att name="PeptideSequences" value="AQLHVQGLLHEAGSTDDR_STAEAFQIVLSHLLGDAGSPYLIGLISDR" type="string"/>
		<att name="significant" value="0" type="integer"/>
		<att name="Weight" value="141.232497506" type="real"/>
		<att name="Variance" value="0.007080523375701948" type="real"/>
		<att name="numProteins" value="4" type="integer"/>
		<att name="ionCount" value="0" type="integer"/>
		<att name="numPsms" value="14" type="integer"/>
		<att name="containsPTMs" value="0" type="integer"/>
		<att name="FDR" value="0.769877628887" type="real"/>
		<att name="lightIons" value="0" type="integer"/>
		<att name="uniquePeptide" value="0" type="integer"/>
		<att name="isFiltered" value="0" type="integer"/>
		<att name="finalRatio" value="-0.36753472169500007" type="real"/>
		<att name="heavyIons" value="0" type="integer"/>
		<att name="uniquePeptideNode" value="0" type="integer"/>
		<att name="isProtein" value="0" type="integer"/>
		<graphics type="ROUNDRECT" h="30" w="70" width="4" outline="#000000" fill="#ffffff">
			<att name="NODE_TOOLTIP" value="&lt;html&gt;AQLHVQGLLHEAGSTDDR_STAEAFQIVLSHLLGDAGSPYLIGLISDR&lt;br&gt;2 Peptide sequences&lt;br&gt;14 PSMs&lt;br&gt;Shared by 2 protein Nodes&lt;br&gt;Shared by 4 proteins&lt;br&gt;Detected in 8 MS runs&lt;br&gt;Detected in 3 Replicates&lt;br&gt;Weight = 141.232&lt;br&gt;Variance = 0.007&lt;br&gt;Integrated peptide node ratio = -0.4&lt;br&gt;Ion count ratio Rc = N/A = log2( () / () )&lt;br&gt;FDR = 0.769877628887&lt;br&gt;Individual peptides in the node:&lt;br&gt;AQLHVQGLLHEAGSTDDR, 2 PSMs, Shared by 4 proteins, Detected in 1 MS Runs, Detected in 1 replicates, Average of ratios = -0.26634429210410815&lt;br&gt;STAEAFQIVLSHLLGDAGSPYLIGLISDR, 12 PSMs, Shared by 4 proteins, Detected in 8 MS Runs, Detected in 3 replicates, Average of ratios = -0.34131601736507533&lt;br&gt;&lt;/html&gt;" type="string"/>
			<att name="NODE_NESTED_NETWORK_IMAGE_VISIBLE" value="true" type="string"/>
			<att name="NODE_BORDER_STROKE" value="SOLID" type="string"/>
			<att name="NODE_SELECTED" value="false" type="string"/>
			<att name="NODE_TRANSPARENCY" value="255" type="string"/>
			<att name="NODE_LABEL_WIDTH" value="200" type="string"/>
			<att name="NODE_LABEL" value="-0.4" type="string"/>
			<att name="NODE_LABEL_FONT_SIZE" value="12" type="string"/>
			<att name="NODE_LABEL_TRANSPARENCY" value="255" type="string"/>
			<att name="NODE_LABEL_COLOR" value="#000000" type="string"/>
			<att name="NODE_VISIBLE" value="true" type="string"/>
			<att name="NODE_DEPTH" value="0.0" type="string"/>
			<att name="NODE_BORDER_TRANSPARENCY" value="255" type="string"/>
			<att name="NODE_LABEL_FONT_FACE" value="Dialog,plain,12" type="string"/>
			<att name="NODE_LABEL_TRANSPARENCY" value="255" type="string"/>
		</graphics>
	</node>
	<node id="A0A024QZ93 H3BMF4 Q9H2V7" label="A0A024QZ93 H3BMF4 Q9H2V7">
		<att name="ProteinDescription" value="Spinster, isoform CRA_f #### Protein spinster homolog 1" type="string"/>
		<att name="ACC" value="A0A024QZ93 H3BMF4 Q9H2V7" type="string"/>
		<att name="numPeptideSequencesInProteins" value="3" type="integer"/>
		<att name="conclusiveProtein" value="0" type="integer"/>
		<att name="numConnectedPeptideNodes" value="3" type="integer"/>
		<att name="UniprotKB" value="A0A024QZ93 H3BMF4 Q9H2V7" type="string"/>
		<att name="numProteins" value="3" type="integer"/>
		<att name="Classification2Case" value="6" type="string"/>
		<att name="GeneName" value="SPIN1,SPNS1" type="string"/>
		<att name="containsPTMs" value="0" type="integer"/>
		<att name="conclusiveProteinNode" value="0" type="integer"/>
		<att name="isFiltered" value="0" type="integer"/>
		<att name="ID" value="A0A024QZ93_HUMAN H3BMF4_HUMAN SPNS1_HUMAN" type="string"/>
		<att name="numPsmsInProtein" value="19" type="integer"/>
		<att name="Species" value="[Homo sapiens]" type="string"/>
		<att name="isProtein" value="1" type="integer"/>
		<graphics type="ELLIPSE" h="30" w="70" width="4" outline="#000000" fill="#ffffff">
			<att name="NODE_TOOLTIP" value="&lt;html&gt;&lt;b&gt;Protein ACC(s):&lt;/b&gt;&lt;br&gt;A0A024QZ93 H3BMF4 Q9H2V7&lt;br&gt;&lt;b&gt;Protein name(s):&lt;/b&gt;&lt;br&gt; Spinster, isoform CRA_f&lt;br&gt;Protein spinster homolog 1&lt;br&gt;&lt;b&gt;Classification case(s):&lt;/b&gt;&lt;br&gt;&lt;b&gt;6&lt;/b&gt;: Not classified&lt;br&gt;&lt;b&gt;TAX:&lt;/b&gt; [Homo sapiens]&lt;br&gt;&lt;b&gt;Gene name:&lt;/b&gt; SPIN1,SPNS1&lt;/html&gt;" type="string"/>
			<att name="NODE_NESTED_NETWORK_IMAGE_VISIBLE" value="true" type="string"/>
			<att name="NODE_BORDER_STROKE" value="SOLID" type="string"/>
			<att name="NODE_SELECTED" value="false" type="string"/>
			<att name="NODE_TRANSPARENCY" value="255" type="string"/>
			<att name="NODE_LABEL_WIDTH" value="200" type="string"/>
			<att name="NODE_LABEL" value="A0A024QZ93 H3BMF4 Q9H2V7" type="string"/>
			<att name="NODE_LABEL_FONT_SIZE" value="12" type="string"/>
			<att name="NODE_LABEL_TRANSPARENCY" value="255" type="string"/>
			<att name="NODE_LABEL_COLOR" value="#000000" type="string"/>
			<att name="NODE_VISIBLE" value="true" type="string"/>
			<att name="NODE_DEPTH" value="0.0" type="string"/>
			<att name="NODE_BORDER_TRANSPARENCY" value="255" type="string"/>
			<att name="NODE_LABEL_FONT_FACE" value="Dialog,plain,12" type="string"/>
			<att name="NODE_LABEL_TRANSPARENCY" value="255" type="string"/>
		</graphics>
	</node>
	<node id="H3BR82 Q59FQ8" label="H3BR82 Q59FQ8">
		<att name="ProteinDescription" value="Protein spinster homolog 1 (Fragment) #### Spinster variant (Fragment)" type="string"/>
		<att name="ACC" value="H3BR82 Q59FQ8" type="string"/>
		<att name="numPeptideSequencesInProteins" value="1" type="integer"/>
		<att name="conclusiveProtein" value="1" type="integer"/>
		<att name="numConnectedPeptideNodes" value="1" type="integer"/>
		<att name="UniprotKB" value="H3BR82 Q59FQ8" type="string"/>
		<att name="numProteins" value="2" type="integer"/>
		<att name="Classification2Case" value="6" type="string"/>
		<att name="GeneName" value="SPNS1" type="string"/>
		<att name="containsPTMs" value="0" type="integer"/>
		<att name="conclusiveProteinNode" value="0" type="integer"/>
		<att name="isFiltered" value="0" type="integer"/>
		<att name="ID" value="H3BR82_HUMAN Q59FQ8_HUMAN" type="string"/>
		<att name="numPsmsInProtein" value="5" type="integer"/>
		<att name="Species" value="[Homo sapiens]" type="string"/>
		<att name="isProtein" value="1" type="integer"/>
		<graphics type="ELLIPSE" h="30" w="70" width="4" outline="#000000" fill="#ffffff">
			<att name="NODE_TOOLTIP" value="&lt;html&gt;&lt;b&gt;Protein ACC(s):&lt;/b&gt;&lt;br&gt;H3BR82 Q59FQ8&lt;br&gt;&lt;b&gt;Protein name(s):&lt;/b&gt;&lt;br&gt; Protein spinster homolog 1 (Fragment)&lt;br&gt;Spinster variant (Fragment)&lt;br&gt;&lt;b&gt;Classification case(s):&lt;/b&gt;&lt;br&gt;&lt;b&gt;6&lt;/b&gt;: Not classified&lt;br&gt;&lt;b&gt;TAX:&lt;/b&gt; [Homo sapiens]&lt;br&gt;&lt;b&gt;Gene name:&lt;/b&gt; SPNS1&lt;/html&gt;" type="string"/>
			<att name="NODE_NESTED_NETWORK_IMAGE_VISIBLE" value="true" type="string"/>
			<att name="NODE_BORDER_STROKE" value="SOLID" type="string"/>
			<att name="NODE_SELECTED" value="false" type="string"/>
			<att name="NODE_TRANSPARENCY" value="255" type="string"/>
			<att name="NODE_LABEL_WIDTH" value="200" type="string"/>
			<att name="NODE_LABEL" value="H3BR82 Q59FQ8" type="string"/>
			<att name="NODE_LABEL_FONT_SIZE" value="12" type="string"/>
			<att name="NODE_LABEL_TRANSPARENCY" value="255" type="string"/>
			<att name="NODE_LABEL_COLOR" value="#000000" type="string"/>
			<att name="NODE_VISIBLE" value="true" type="string"/>
			<att name="NODE_DEPTH" value="0.0" type="string"/>
			<att name="NODE_BORDER_TRANSPARENCY" value="255" type="string"/>
			<att name="NODE_LABEL_FONT_FACE" value="Dialog,plain,12" type="string"/>
			<att name="NODE_LABEL_TRANSPARENCY" value="255" type="string"/>
		</graphics>
	</node>
	<node id="HSDLPPLNPTSWWADLR" label="HSDLPPLNPTSWWADLR">
		<att name="numMSRuns" value="3" type="integer"/>
		<att name="numReplicates" value="3" type="integer"/>
		<att name="PCQ_ID" value="HSDLPPLNPTSWWADLR" type="string"/>
		<att name="numConnectedProteinNodes" value="2" type="integer"/>
		<att name="numPeptideSequences" value="1" type="integer"/>
		<att name="PeptideSequences" value="HSDLPPLNPTSWWADLR" type="string"/>
		<att name="significant" value="0" type="integer"/>
		<att name="Weight" value="85.3457909925" type="real"/>
		<att name="Variance" value="0.01171703945057909" type="real"/>
		<att name="numProteins" value="5" type="integer"/>
		<att name="ionCount" value="0" type="integer"/>
		<att name="numPsms" value="5" type="integer"/>
		<att name="containsPTMs" value="0" type="integer"/>
		<att name="FDR" value="1.00001986739" type="real"/>
		<att name="lightIons" value="0" type="integer"/>
		<att name="uniquePeptide" value="0" type="integer"/>
		<att name="isFiltered" value="0" type="integer"/>
		<att name="finalRatio" value="-0.08134968104899995" type="real"/>
		<att name="heavyIons" value="0" type="integer"/>
		<att name="uniquePeptideNode" value="0" type="integer"/>
		<att name="isProtein" value="0" type="integer"/>
		<graphics type="ROUNDRECT" h="30" w="70" width="4" outline="#000000" fill="#ffffff">
			<att name="NODE_TOOLTIP" value="&lt;html&gt;HSDLPPLNPTSWWADLR&lt;br&gt;1 Peptide sequences&lt;br&gt;5 PSMs&lt;br&gt;Shared by 2 protein Nodes&lt;br&gt;Shared by 5 proteins&lt;br&gt;Detected in 3 MS runs&lt;br&gt;Detected in 3 Replicates&lt;br&gt;Weight = 85.346&lt;br&gt;Variance = 0.012&lt;br&gt;Integrated peptide node ratio = -0.1&lt;br&gt;Ion count ratio Rc = N/A = log2( () / () )&lt;br&gt;FDR = 1.00001986739&lt;br&gt;Individual peptides in the node:&lt;br&gt;HSDLPPLNPTSWWADLR, 5 PSMs, Shared by 5 proteins, Detected in 3 MS Runs, Detected in 3 replicates, Average of ratios = -0.40217244316827316&lt;br&gt;&lt;/html&gt;" type="string"/>
			<att name="NODE_NESTED_NETWORK_IMAGE_VISIBLE" value="true" type="string"/>
			<att name="NODE_BORDER_STROKE" value="SOLID" type="string"/>
			<att name="NODE_SELECTED" value="false" type="string"/>
			<att name="NODE_TRANSPARENCY" value="255" type="string"/>
			<att name="NODE_LABEL_WIDTH" value="200" type="string"/>
			<att name="NODE_LABEL" value="-0.1" type="string"/>
			<att name="NODE_LABEL_FONT_SIZE" value="12" type="string"/>
			<att name="NODE_LABEL_TRANSPARENCY" value="255" type="string"/>
			<att name="NODE_LABEL_COLOR" value="#000000" type="string"/>
			<att name="NODE_VISIBLE" value="true" type="string"/>
			<att name="NODE_DEPTH" value="0.0" type="string"/>
			<att name="NODE_BORDER_TRANSPARENCY" value="255" type="string"/>
			<att name="NODE_LABEL_FONT_FACE" value="Dialog,plain,12" type="string"/>
			<att name="NODE_LABEL_TRANSPARENCY" value="255" type="string"/>
		</graphics>
	</node>
	<node id="GHLSRPEAQSLSPYTTSANR_RPNLPLK_RPYAPINANAIK" label="GHLSRPEAQSLSPYTTSANR_RPNLPLK_RPYAPINANAIK">
		<att name="numMSRuns" value="5" type="integer"/>
		<att name="numReplicates" value="1" type="integer"/>
		<att name="PCQ_ID" value="GHLSRPEAQSLSPYTTSANR_RPNLPLK_RPYAPINANAIK" type="string"/>
		<att name="numConnectedProteinNodes" value="1" type="integer"/>
		<att name="numPeptideSequences" value="3" type="integer"/>
		<att name="PeptideSequences" value="GHLSRPEAQSLSPYTTSANR_RPNLPLK_RPYAPINANAIK" type="string"/>
		<att name="significant" value="0" type="integer"/>
		<att name="Weight" value="113.945061862" type="real"/>
		<att name="Variance" value="0.008776159174068552" type="real"/>
		<att name="numProteins" value="2" type="integer"/>
		<att name="ionCount" value="0" type="integer"/>
		<att name="numPsms" value="11" type="integer"/>
		<att name="containsPTMs" value="0" type="integer"/>
		<att name="FDR" value="0.972947391872" type="real"/>
		<att name="lightIons" value="0" type="integer"/>
		<att name="uniquePeptide" value="0" type="integer"/>
		<att name="isFiltered" value="0" type="integer"/>
		<att name="finalRatio" value="0.21113117907199994" type="real"/>
		<att name="heavyIons" value="0" type="integer"/>
		<att name="uniquePeptideNode" value="1" type="integer"/>
		<att name="isProtein" value="0" type="integer"/>
		<graphics type="ROUNDRECT" h="30" w="70" width="4" outline="#000000" fill="#ffffff">
			<att name="NODE_TOOLTIP" value="&lt;html&gt;GHLSRPEAQSLSPYTTSANR_RPNLPLK_RPYAPINANAIK&lt;br&gt;3 Peptide sequences&lt;br&gt;11 PSMs&lt;br&gt;Shared by 1 protein Nodes&lt;br&gt;Shared by 2 proteins&lt;br&gt;Detected in 5 MS runs&lt;br&gt;Detected in 1 Replicates&lt;br&gt;Weight = 113.945&lt;br&gt;Variance = 0.009&lt;br&gt;Integrated peptide node ratio = 0.2&lt;br&gt;Ion count ratio Rc = N/A = log2( () / () )&lt;br&gt;FDR = 0.972947391872&lt;br&gt;Individual peptides in the node:&lt;br&gt;GHLSRPEAQSLSPYTTSANR, 3 PSMs, Shared by 2 proteins, Detected in 1 MS Runs, Detected in 1 replicates, Average of ratios = 0.20275547499266428&lt;br&gt;RPNLPLK, 4 PSMs, Shared by 2 proteins, Detected in 4 MS Runs, Detected in 1 replicates, Average of ratios = 0.2406524248790028&lt;br&gt;RPYAPINANAIK, 4 PSMs, Shared by 2 proteins, Detected in 3 MS Runs, Detected in 1 replicates, Average of ratios = 0.2858506523176186&lt;br&gt;&lt;/html&gt;" type="string"/>
			<att name="NODE_NESTED_NETWORK_IMAGE_VISIBLE" value="true" type="string"/>
			<att name="NODE_BORDER_STROKE" value="SOLID" type="string"/>
			<att name="NODE_SELECTED" value="false" type="string"/>
			<att name="NODE_TRANSPARENCY" value="255" type="string"/>
			<att name="NODE_LABEL_WIDTH" value="200" type="string"/>
			<att name="NODE_LABEL" value="0.2" type="string"/>
			<att name="NODE_LABEL_FONT_SIZE" value="12" type="string"/>
			<att name="NODE_LABEL_TRANSPARENCY" value="255" type="string"/>
			<att name="NODE_LABEL_COLOR" value="#000000" type="string"/>
			<att name="NODE_VISIBLE" value="true" type="string"/>
			<att name="NODE_DEPTH" value="0.0" type="string"/>
			<att name="NODE_BORDER_TRANSPARENCY" value="255" type="string"/>
			<att name="NODE_LABEL_FONT_FACE" value="Dialog,plain,12" type="string"/>
			<att name="NODE_LABEL_TRANSPARENCY" value="255" type="string"/>
		</graphics>
	</node>
	<node id="A0A024R534 O94776" label="A0A024R534 O94776">
		<att name="ProteinDescription" value="Metastasis associated 1 family, member 2, isoform CRA_a OS=Homo sapiens GN=MTA2 PE=4 SV=1  #### Metastasis-associated protein MTA2 OS=Homo sapiens GN=MTA2 PE=1 SV=1 " type="string"/>
		<att name="ACC" value="A0A024R534 O94776" type="string"/>
		<att name="numPeptideSequencesInProteins" value="3" type="integer"/>
		<att name="conclusiveProtein" value="0" type="integer"/>
		<att name="numConnectedPeptideNodes" value="3" type="integer"/>
		<att name="UniprotKB" value="A0A024R534 O94776" type="string"/>
		<att name="numProteins" value="2" type="integer"/>
		<att name="GeneName" value="MTA2" type="string"/>
		<att name="containsPTMs" value="0" type="integer"/>
		<att name="conclusiveProteinNode" value="1" type="integer"/>
		<att name="isFiltered" value="0" type="integer"/>
		<att name="ID" value="A0A024R534_HUMAN MTA2_HUMAN" type="string"/>
		<att name="numPsmsInProtein" value="11" type="integer"/>
		<att name="Species" value="[Homo sapiens]" type="string"/>
		<att name="isProtein" value="1" type="integer"/>
		<graphics type="ELLIPSE" h="30" w="70" width="4" outline="#000000" fill="#ffffff">
			<att name="NODE_TOOLTIP" value="&lt;html&gt;&lt;b&gt;Protein ACC(s):&lt;/b&gt;&lt;br&gt;A0A024R534 O94776&lt;br&gt;&lt;b&gt;Protein name(s):&lt;/b&gt;&lt;br&gt; Metastasis associated 1 family, member 2, isoform CRA_a OS=Homo sapiens GN=MTA2 PE=4 SV=1 &lt;br&gt;Metastasis-associated protein MTA2 OS=Homo sapiens GN=MTA2 PE=1 SV=1 &lt;br&gt;&lt;b&gt;TAX:&lt;/b&gt; [Homo sapiens]&lt;br&gt;&lt;b&gt;Gene name:&lt;/b&gt; MTA2&lt;/html&gt;" type="string"/>
			<att name="NODE_NESTED_NETWORK_IMAGE_VISIBLE" value="true" type="string"/>
			<att name="NODE_BORDER_STROKE" value="SOLID" type="string"/>
			<att name="NODE_SELECTED" value="false" type="string"/>
			<att name="NODE_TRANSPARENCY" value="255" type="string"/>
			<att name="NODE_LABEL_WIDTH" value="200" type="string"/>
			<att name="NODE_LABEL" value="A0A024R534 O94776" type="string"/>
			<att name="NODE_LABEL_FONT_SIZE" value="12" type="string"/>
			<att name="NODE_LABEL_TRANSPARENCY" value="255" type="string"/>
			<att name="NODE_LABEL_COLOR" value="#000000" type="string"/>
			<att name="NODE_VISIBLE" value="true" type="string"/>
			<att name="NODE_DEPTH" value="0.0" type="string"/>
			<att name="NODE_BORDER_TRANSPARENCY" value="255" type="string"/>
			<att name="NODE_LABEL_FONT_FACE" value="Dialog,plain,12" type="string"/>
			<att name="NODE_LABEL_TRANSPARENCY" value="255" type="string"/>
		</graphics>
	</node>
	<node id="VGTTEKEHEEHVCSILASLLR" label="VGTTEKEHEEHVCSILASLLR">
		<att name="numMSRuns" value="2" type="integer"/>
		<att name="numReplicates" value="1" type="integer"/>
		<att name="PCQ_ID" value="VGTTEKEHEEHVCSILASLLR" type="string"/>
		<att name="numConnectedProteinNodes" value="1" type="integer"/>
		<att name="numPeptideSequences" value="1" type="integer"/>
		<att name="PeptideSequences" value="VGTTEKEHEEHVCSILASLLR" type="string"/>
		<att name="significant" value="0" type="integer"/>
		<att name="Weight" value="42.8316461993" type="real"/>
		<att name="Variance" value="0.023347223110381943" type="real"/>
		<att name="numProteins" value="2" type="integer"/>
		<att name="ionCount" value="0" type="integer"/>
		<att name="numPsms" value="3" type="integer"/>
		<att name="containsPTMs" value="0" type="integer"/>
		<att name="FDR" value="0.754728783125" type="real"/>
		<att name="lightIons" value="0" type="integer"/>
		<att name="uniquePeptide" value="0" type="integer"/>
		<att name="isFiltered" value="0" type="integer"/>
		<att name="finalRatio" value="-0.42485955424999994" type="real"/>
		<att name="heavyIons" value="0" type="integer"/>
		<att name="uniquePeptideNode" value="1" type="integer"/>
		<att name="isProtein" value="0" type="integer"/>
		<graphics type="ROUNDRECT" h="30" w="70" width="4" outline="#000000" fill="#ffffff">
			<att name="NODE_TOOLTIP" value="&lt;html&gt;VGTTEKEHEEHVCSILASLLR&lt;br&gt;1 Peptide sequences&lt;br&gt;3 PSMs&lt;br&gt;Shared by 1 protein Nodes&lt;br&gt;Shared by 2 proteins&lt;br&gt;Detected in 2 MS runs&lt;br&gt;Detected in 1 Replicates&lt;br&gt;Weight = 42.832&lt;br&gt;Variance = 0.023&lt;br&gt;Integrated peptide node ratio = -0.4&lt;br&gt;Ion count ratio Rc = N/A = log2( () / () )&lt;br&gt;FDR = 0.754728783125&lt;br&gt;Individual peptides in the node:&lt;br&gt;VGTTEKEHEEHVCSILASLLR, 3 PSMs, Shared by 2 proteins, Detected in 2 MS Runs, Detected in 1 replicates, Average of ratios = -0.23817892203385552&lt;br&gt;&lt;/html&gt;" type="string"/>
			<att name="NODE_NESTED_NETWORK_IMAGE_VISIBLE" value="true" type="string"/>
			<att name="NODE_BORDER_STROKE" value="SOLID" type="string"/>
			<att name="NODE_SELECTED" value="false" type="string"/>
			<att name="NODE_TRANSPARENCY" value="255" type="string"/>
			<att name="NODE_LABEL_WIDTH" value="200" type="string"/>
			<att name="NODE_LABEL" value="-0.4" type="string"/>
			<att name="NODE_LABEL_FONT_SIZE" value="12" type="string"/>
			<att name="NODE_LABEL_TRANSPARENCY" value="255" type="string"/>
			<att name="NODE_LABEL_COLOR" value="#000000" type="string"/>
			<att name="NODE_VISIBLE" value="true" type="string"/>
			<att name="NODE_DEPTH" value="0.0" type="string"/>
			<att name="NODE_BORDER_TRANSPARENCY" value="255" type="string"/>
			<att name="NODE_LABEL_FONT_FACE" value="Dialog,plain,12" type="string"/>
			<att name="NODE_LABEL_TRANSPARENCY" value="255" type="string"/>
		</graphics>
	</node>
	<node id="A0A087WUB9 Q8WYA6" label="A0A087WUB9 Q8WYA6">
		<att name="ProteinDescription" value="Beta-catenin-like protein 1 OS=Homo sapiens GN=CTNNBL1 PE=1 SV=1 " type="string"/>
		<att name="ACC" value="A0A087WUB9 Q8WYA6" type="string"/>
		<att name="numPeptideSequencesInProteins" value="1" type="integer"/>
		<att name="conclusiveProtein" value="1" type="integer"/>
		<att name="numConnectedPeptideNodes" value="1" type="integer"/>
		<att name="UniprotKB" value="A0A087WUB9 Q8WYA6" type="string"/>
		<att name="numProteins" value="2" type="integer"/>
		<att name="GeneName" value="CTNNBL1" type="string"/>
		<att name="containsPTMs" value="0" type="integer"/>
		<att name="conclusiveProteinNode" value="1" type="integer"/>
		<att name="isFiltered" value="0" type="integer"/>
		<att name="ID" value="A0A087WUB9_HUMAN CTBL1_HUMAN" type="string"/>
		<att name="numPsmsInProtein" value="3" type="integer"/>
		<att name="Species" value="[Homo sapiens]" type="string"/>
		<att name="isProtein" value="1" type="integer"/>
		<graphics type="ELLIPSE" h="30" w="70" width="4" outline="#000000" fill="#ffffff">
			<att name="NODE_TOOLTIP" value="&lt;html&gt;&lt;b&gt;Protein ACC(s):&lt;/b&gt;&lt;br&gt;A0A087WUB9 Q8WYA6&lt;br&gt;&lt;b&gt;Protein name(s):&lt;/b&gt;&lt;br&gt; Beta-catenin-like protein 1 OS=Homo sapiens GN=CTNNBL1 PE=1 SV=1 &lt;br&gt;&lt;b&gt;TAX:&lt;/b&gt; [Homo sapiens]&lt;br&gt;&lt;b&gt;Gene name:&lt;/b&gt; CTNNBL1&lt;/html&gt;" type="string"/>
			<att name="NODE_NESTED_NETWORK_IMAGE_VISIBLE" value="true" type="string"/>
			<att name="NODE_BORDER_STROKE" value="SOLID" type="string"/>
			<att name="NODE_SELECTED" value="false" type="string"/>
			<att name="NODE_TRANSPARENCY" value="255" type="string"/>
			<att name="NODE_LABEL_WIDTH" value="200" type="string"/>
			<att name="NODE_LABEL" value="A0A087WUB9 Q8WYA6" type="string"/>
			<att name="NODE_LABEL_FONT_SIZE" value="12" type="string"/>
			<att name="NODE_LABEL_TRANSPARENCY" value="255" type="string"/>
			<att name="NODE_LABEL_COLOR" value="#000000" type="string"/>
			<att name="NODE_VISIBLE" value="true" type="string"/>
			<att name="NODE_DEPTH" value="0.0" type="string"/>
			<att name="NODE_BORDER_TRANSPARENCY" value="255" type="string"/>
			<att name="NODE_LABEL_FONT_FACE" value="Dialog,plain,12" type="string"/>
			<att name="NODE_LABEL_TRANSPARENCY" value="255" type="string"/>
		</graphics>
	</node>
	<node id="B4DHG3 E7ETU9 O00469" label="B4DHG3 E7ETU9 O00469">
		<att name="ProteinDescription" value="cDNA FLJ55329, highly similar to Procollagen-lysine,2-oxoglutarate5-dioxygenase 2 (EC 1.14.11.4) #### Procollagen-lysine,2-oxoglutarate 5-dioxygenase 2" type="string"/>
		<att name="ACC" value="B4DHG3 E7ETU9 O00469" type="string"/>
		<att name="numPeptideSequencesInProteins" value="7" type="integer"/>
		<att name="conclusiveProtein" value="0" type="integer"/>
		<att name="numConnectedPeptideNodes" value="7" type="integer"/>
		<att name="UniprotKB" value="B4DHG3 E7ETU9 O00469" type="string"/>
		<att name="numProteins" value="3" type="integer"/>
		<att name="Classification2Case" value="6" type="string"/>
		<att name="GeneName" value="PLOD2" type="string"/>
		<att name="containsPTMs" value="0" type="integer"/>
		<att name="conclusiveProteinNode" value="0" type="integer"/>
		<att name="isFiltered" value="0" type="integer"/>
		<att name="ID" value="B4DHG3_HUMAN E7ETU9_HUMAN PLOD2_HUMAN" type="string"/>
		<att name="numPsmsInProtein" value="44" type="integer"/>
		<att name="Species" value="[Homo sapiens]" type="string"/>
		<att name="isProtein" value="1" type="integer"/>
		<graphics type="ELLIPSE" h="30" w="70" width="4" outline="#000000" fill="#ffffff">
			<att name="NODE_TOOLTIP" value="&lt;html&gt;&lt;b&gt;Protein ACC(s):&lt;/b&gt;&lt;br&gt;B4DHG3 E7ETU9 O00469&lt;br&gt;&lt;b&gt;Protein name(s):&lt;/b&gt;&lt;br&gt; cDNA FLJ55329, highly similar to Procollagen-lysine,2-oxoglutarate5-dioxygenase 2 (EC 1.14.11.4)&lt;br&gt;Procollagen-lysine,2-oxoglutarate 5-dioxygenase 2&lt;br&gt;&lt;b&gt;Classification case(s):&lt;/b&gt;&lt;br&gt;&lt;b&gt;6&lt;/b&gt;: Not classified&lt;br&gt;&lt;b&gt;TAX:&lt;/b&gt; [Homo sapiens]&lt;br&gt;&lt;b&gt;Gene name:&lt;/b&gt; PLOD2&lt;/html&gt;" type="string"/>
			<att name="NODE_NESTED_NETWORK_IMAGE_VISIBLE" value="true" type="string"/>
			<att name="NODE_BORDER_STROKE" value="SOLID" type="string"/>
			<att name="NODE_SELECTED" value="false" type="string"/>
			<att name="NODE_TRANSPARENCY" value="255" type="string"/>
			<att name="NODE_LABEL_WIDTH" value="200" type="string"/>
			<att name="NODE_LABEL" value="B4DHG3 E7ETU9 O00469" type="string"/>
			<att name="NODE_LABEL_FONT_SIZE" value="12" type="string"/>
			<att name="NODE_LABEL_TRANSPARENCY" value="255" type="string"/>
			<att name="NODE_LABEL_COLOR" value="#000000" type="string"/>
			<att name="NODE_VISIBLE" value="true" type="string"/>
			<att name="NODE_DEPTH" value="0.0" type="string"/>
			<att name="NODE_BORDER_TRANSPARENCY" value="255" type="string"/>
			<att name="NODE_LABEL_FONT_FACE" value="Dialog,plain,12" type="string"/>
			<att name="NODE_LABEL_TRANSPARENCY" value="255" type="string"/>
		</graphics>
	</node>
	<node id="GWSFMHPGR_LTHLHEGLPVK_QVDLENVWLHFIR" label="GWSFMHPGR_LTHLHEGLPVK_QVDLENVWLHFIR">
		<att name="numMSRuns" value="7" type="integer"/>
		<att name="numReplicates" value="4" type="integer"/>
		<att name="PCQ_ID" value="GWSFMHPGR_LTHLHEGLPVK_QVDLENVWLHFIR" type="string"/>
		<att name="numConnectedProteinNodes" value="2" type="integer"/>
		<att name="numPeptideSequences" value="3" type="integer"/>
		<att name="PeptideSequences" value="GWSFMHPGR_LTHLHEGLPVK_QVDLENVWLHFIR" type="string"/>
		<att name="significant" value="0" type="integer"/>
		<att name="Weight" value="172.792831537" type="real"/>
		<att name="Variance" value="0.005787277117372028" type="real"/>
		<att name="numProteins" value="4" type="integer"/>
		<att name="ionCount" value="0" type="integer"/>
		<att name="numPsms" value="13" type="integer"/>
		<att name="containsPTMs" value="0" type="integer"/>
		<att name="FDR" value="0.116422097121" type="real"/>
		<att name="lightIons" value="0" type="integer"/>
		<att name="uniquePeptide" value="0" type="integer"/>
		<att name="isFiltered" value="0" type="integer"/>
		<att name="finalRatio" value="0.6749006263" type="real"/>
		<att name="heavyIons" value="0" type="integer"/>
		<att name="uniquePeptideNode" value="0" type="integer"/>
		<att name="isProtein" value="0" type="integer"/>
		<graphics type="ROUNDRECT" h="30" w="70" width="4" outline="#000000" fill="#ffffff">
			<att name="NODE_TOOLTIP" value="&lt;html&gt;GWSFMHPGR_LTHLHEGLPVK_QVDLENVWLHFIR&lt;br&gt;3 Peptide sequences&lt;br&gt;13 PSMs&lt;br&gt;Shared by 2 protein Nodes&lt;br&gt;Shared by 4 proteins&lt;br&gt;Detected in 7 MS runs&lt;br&gt;Detected in 4 Replicates&lt;br&gt;Weight = 172.793&lt;br&gt;Variance = 0.006&lt;br&gt;Integrated peptide node ratio = 0.7&lt;br&gt;Ion count ratio Rc = N/A = log2( () / () )&lt;br&gt;FDR = 0.116422097121&lt;br&gt;Individual peptides in the node:&lt;br&gt;GWSFMHPGR, 1 PSMs, Shared by 4 proteins, Detected in 1 MS Runs, Detected in 1 replicates, Peptide with no PSM ratios = NaN&lt;br&gt;LTHLHEGLPVK, 3 PSMs, Shared by 4 proteins, Detected in 1 MS Runs, Detected in 1 replicates, Average of ratios = 0.8220282868912867&lt;br&gt;QVDLENVWLHFIR, 9 PSMs, Shared by 4 proteins, Detected in 5 MS Runs, Detected in 3 replicates, Average of ratios = 0.611856351235893&lt;br&gt;&lt;/html&gt;" type="string"/>
			<att name="NODE_NESTED_NETWORK_IMAGE_VISIBLE" value="true" type="string"/>
			<att name="NODE_BORDER_STROKE" value="SOLID" type="string"/>
			<att name="NODE_SELECTED" value="false" type="string"/>
			<att name="NODE_TRANSPARENCY" value="255" type="string"/>
			<att name="NODE_LABEL_WIDTH" value="200" type="string"/>
			<att name="NODE_LABEL" value="0.7" type="string"/>
			<att name="NODE_LABEL_FONT_SIZE" value="12" type="string"/>
			<att name="NODE_LABEL_TRANSPARENCY" value="255" type="string"/>
			<att name="NODE_LABEL_COLOR" value="#000000" type="string"/>
			<att name="NODE_VISIBLE" value="true" type="string"/>
			<att name="NODE_DEPTH" value="0.0" type="string"/>
			<att name="NODE_BORDER_TRANSPARENCY" value="255" type="string"/>
			<att name="NODE_LABEL_FONT_FACE" value="Dialog,plain,12" type="string"/>
			<att name="NODE_LABEL_TRANSPARENCY" value="255" type="string"/>
		</graphics>
	</node>
	<node id="Q96AR9" label="Q96AR9">
		<att name="ProteinDescription" value="PLOD2 protein (Fragment)" type="string"/>
		<att name="ACC" value="Q96AR9" type="string"/>
		<att name="numPeptideSequencesInProteins" value="3" type="integer"/>
		<att name="conclusiveProtein" value="0" type="integer"/>
		<att name="numConnectedPeptideNodes" value="3" type="integer"/>
		<att name="UniprotKB" value="Q96AR9" type="string"/>
		<att name="numProteins" value="1" type="integer"/>
		<att name="Classification2Case" value="6" type="string"/>
		<att name="GeneName" value="PLOD2" type="string"/>
		<att name="containsPTMs" value="0" type="integer"/>
		<att name="conclusiveProteinNode" value="0" type="integer"/>
		<att name="isFiltered" value="0" type="integer"/>
		<att name="ID" value="Q96AR9_HUMAN" type="string"/>
		<att name="numPsmsInProtein" value="13" type="integer"/>
		<att name="Species" value="[Homo sapiens]" type="string"/>
		<att name="isProtein" value="1" type="integer"/>
		<graphics type="ELLIPSE" h="30" w="70" width="4" outline="#000000" fill="#ffffff">
			<att name="NODE_TOOLTIP" value="&lt;html&gt;&lt;b&gt;Protein ACC(s):&lt;/b&gt;&lt;br&gt;Q96AR9&lt;br&gt;&lt;b&gt;Protein name(s):&lt;/b&gt;&lt;br&gt; PLOD2 protein (Fragment)&lt;br&gt;&lt;b&gt;Classification case(s):&lt;/b&gt;&lt;br&gt;&lt;b&gt;6&lt;/b&gt;: Not classified&lt;br&gt;&lt;b&gt;TAX:&lt;/b&gt; [Homo sapiens]&lt;br&gt;&lt;b&gt;Gene name:&lt;/b&gt; PLOD2&lt;/html&gt;" type="string"/>
			<att name="NODE_NESTED_NETWORK_IMAGE_VISIBLE" value="true" type="string"/>
			<att name="NODE_BORDER_STROKE" value="SOLID" type="string"/>
			<att name="NODE_SELECTED" value="false" type="string"/>
			<att name="NODE_TRANSPARENCY" value="255" type="string"/>
			<att name="NODE_LABEL_WIDTH" value="200" type="string"/>
			<att name="NODE_LABEL" value="Q96AR9" type="string"/>
			<att name="NODE_LABEL_FONT_SIZE" value="12" type="string"/>
			<att name="NODE_LABEL_TRANSPARENCY" value="255" type="string"/>
			<att name="NODE_LABEL_COLOR" value="#000000" type="string"/>
			<att name="NODE_VISIBLE" value="true" type="string"/>
			<att name="NODE_DEPTH" value="0.0" type="string"/>
			<att name="NODE_BORDER_TRANSPARENCY" value="255" type="string"/>
			<att name="NODE_LABEL_FONT_FACE" value="Dialog,plain,12" type="string"/>
			<att name="NODE_LABEL_TRANSPARENCY" value="255" type="string"/>
		</graphics>
	</node>
	<node id="IFQTLNGAVDEVVLK_IVQQWNLQDNDDDQLFYTK_LADKYPVVHIGK_VVFAADGILWPDKR" label="IFQTLNGAVDEVVLK_IVQQWNLQDNDDDQLFYTK_LADKYPVVHIGK_VVFAADGILWPDKR">
		<att name="numMSRuns" value="13" type="integer"/>
		<att name="numReplicates" value="4" type="integer"/>
		<att name="PCQ_ID" value="IFQTLNGAVDEVVLK_IVQQWNLQDNDDDQLFYTK_LADKYPVVHIGK_VVFAADGILWPDKR" type="string"/>
		<att name="numConnectedProteinNodes" value="2" type="integer"/>
		<att name="numPeptideSequences" value="4" type="integer"/>
		<att name="PeptideSequences" value="IFQTLNGAVDEVVLK_IVQQWNLQDNDDDQLFYTK_LADKYPVVHIGK_VVFAADGILWPDKR" type="string"/>
		<att name="significant" value="1" type="integer"/>
		<att name="Weight" value="223.030399084" type="real"/>
		<att name="Variance" value="0.0044836937211566825" type="real"/>
		<att name="numProteins" value="4" type="integer"/>
		<att name="ionCount" value="0" type="integer"/>
		<att name="numPsms" value="30" type="integer"/>
		<att name="containsPTMs" value="0" type="integer"/>
		<att name="FDR" value="0.0240744060779" type="real"/>
		<att name="lightIons" value="0" type="integer"/>
		<att name="uniquePeptide" value="0" type="integer"/>
		<att name="isFiltered" value="0" type="integer"/>
		<att name="finalRatio" value="0.794806219687" type="real"/>
		<att name="heavyIons" value="0" type="integer"/>
		<att name="uniquePeptideNode" value="0" type="integer"/>
		<att name="isProtein" value="0" type="integer"/>
		<graphics type="ROUNDRECT" h="30" w="70" width="4" outline="#000000" fill="#87ff00">
			<att name="NODE_TOOLTIP" value="&lt;html&gt;IFQTLNGAVDEVVLK_IVQQWNLQDNDDDQLFYTK_LADKYPVVHIGK_VVFAADGILWPDKR&lt;br&gt;4 Peptide sequences&lt;br&gt;30 PSMs&lt;br&gt;Shared by 2 protein Nodes&lt;br&gt;Shared by 4 proteins&lt;br&gt;Detected in 13 MS runs&lt;br&gt;Detected in 4 Replicates&lt;br&gt;Weight = 223.03&lt;br&gt;Variance = 0.004&lt;br&gt;Integrated peptide node ratio = 0.8&lt;br&gt;Ion count ratio Rc = N/A = log2( () / () )&lt;br&gt;FDR = 0.0240744060779&lt;br&gt;Individual peptides in the node:&lt;br&gt;IFQTLNGAVDEVVLK, 3 PSMs, Shared by 4 proteins, Detected in 2 MS Runs, Detected in 1 replicates, Peptide with no PSM ratios = NaN&lt;br&gt;IVQQWNLQDNDDDQLFYTK, 2 PSMs, Shared by 4 proteins, Detected in 1 MS Runs, Detected in 1 replicates, Peptide with no PSM ratios = NaN&lt;br&gt;LADKYPVVHIGK, 15 PSMs, Shared by 4 proteins, Detected in 7 MS Runs, Detected in 3 replicates, Average of ratios = 0.9000958880109076&lt;br&gt;VVFAADGILWPDKR, 10 PSMs, Shared by 4 proteins, Detected in 5 MS Runs, Detected in 2 replicates, Average of ratios = 0.7924046577121175&lt;br&gt;&lt;/html&gt;" type="string"/>
			<att name="NODE_NESTED_NETWORK_IMAGE_VISIBLE" value="true" type="string"/>
			<att name="NODE_BORDER_STROKE" value="SOLID" type="string"/>
			<att name="NODE_SELECTED" value="false" type="string"/>
			<att name="NODE_TRANSPARENCY" value="255" type="string"/>
			<att name="NODE_LABEL_WIDTH" value="200" type="string"/>
			<att name="NODE_LABEL" value="0.8*" type="string"/>
			<att name="NODE_LABEL_FONT_SIZE" value="12" type="string"/>
			<att name="NODE_LABEL_TRANSPARENCY" value="255" type="string"/>
			<att name="NODE_LABEL_COLOR" value="#000000" type="string"/>
			<att name="NODE_VISIBLE" value="true" type="string"/>
			<att name="NODE_DEPTH" value="0.0" type="string"/>
			<att name="NODE_BORDER_TRANSPARENCY" value="255" type="string"/>
			<att name="NODE_LABEL_FONT_FACE" value="Dialog,plain,12" type="string"/>
			<att name="NODE_LABEL_TRANSPARENCY" value="255" type="string"/>
		</graphics>
	</node>
	<node id="C9JXZ0" label="C9JXZ0">
		<att name="ProteinDescription" value="Procollagen-lysine,2-oxoglutarate 5-dioxygenase 2 (Fragment) OS=Homo sapiens GN=PLOD2 PE=1 SV=1 " type="string"/>
		<att name="ACC" value="C9JXZ0" type="string"/>
		<att name="numPeptideSequencesInProteins" value="4" type="integer"/>
		<att name="conclusiveProtein" value="0" type="integer"/>
		<att name="numConnectedPeptideNodes" value="4" type="integer"/>
		<att name="UniprotKB" value="C9JXZ0" type="string"/>
		<att name="numProteins" value="1" type="integer"/>
		<att name="Classification2Case" value="6" type="string"/>
		<att name="GeneName" value="PLOD2" type="string"/>
		<att name="containsPTMs" value="0" type="integer"/>
		<att name="conclusiveProteinNode" value="0" type="integer"/>
		<att name="isFiltered" value="0" type="integer"/>
		<att name="ID" value="C9JXZ0_HUMAN" type="string"/>
		<att name="numPsmsInProtein" value="30" type="integer"/>
		<att name="Species" value="[Homo sapiens]" type="string"/>
		<att name="isProtein" value="1" type="integer"/>
		<graphics type="ELLIPSE" h="30" w="70" width="4" outline="#000000" fill="#ffffff">
			<att name="NODE_TOOLTIP" value="&lt;html&gt;&lt;b&gt;Protein ACC(s):&lt;/b&gt;&lt;br&gt;C9JXZ0&lt;br&gt;&lt;b&gt;Protein name(s):&lt;/b&gt;&lt;br&gt; Procollagen-lysine,2-oxoglutarate 5-dioxygenase 2 (Fragment) OS=Homo sapiens GN=PLOD2 PE=1 SV=1 &lt;br&gt;&lt;b&gt;Classification case(s):&lt;/b&gt;&lt;br&gt;&lt;b&gt;6&lt;/b&gt;: Not classified&lt;br&gt;&lt;b&gt;TAX:&lt;/b&gt; [Homo sapiens]&lt;br&gt;&lt;b&gt;Gene name:&lt;/b&gt; PLOD2&lt;/html&gt;" type="string"/>
			<att name="NODE_NESTED_NETWORK_IMAGE_VISIBLE" value="true" type="string"/>
			<att name="NODE_BORDER_STROKE" value="SOLID" type="string"/>
			<att name="NODE_SELECTED" value="false" type="string"/>
			<att name="NODE_TRANSPARENCY" value="255" type="string"/>
			<att name="NODE_LABEL_WIDTH" value="200" type="string"/>
			<att name="NODE_LABEL" value="C9JXZ0" type="string"/>
			<att name="NODE_LABEL_FONT_SIZE" value="12" type="string"/>
			<att name="NODE_LABEL_TRANSPARENCY" value="255" type="string"/>
			<att name="NODE_LABEL_COLOR" value="#000000" type="string"/>
			<att name="NODE_VISIBLE" value="true" type="string"/>
			<att name="NODE_DEPTH" value="0.0" type="string"/>
			<att name="NODE_BORDER_TRANSPARENCY" value="255" type="string"/>
			<att name="NODE_LABEL_FONT_FACE" value="Dialog,plain,12" type="string"/>
			<att name="NODE_LABEL_TRANSPARENCY" value="255" type="string"/>
		</graphics>
	</node>
	<node id="AGVLLSEILHLLCK_EADLSWKDFLPEGEDVHNFLLEQK_SIIDEFLHINDFK" label="AGVLLSEILHLLCK_EADLSWKDFLPEGEDVHNFLLEQK_SIIDEFLHINDFK">
		<att name="numMSRuns" value="11" type="integer"/>
		<att name="numReplicates" value="4" type="integer"/>
		<att name="PCQ_ID" value="AGVLLSEILHLLCK_EADLSWKDFLPEGEDVHNFLLEQK_SIIDEFLHINDFK" type="string"/>
		<att name="numConnectedProteinNodes" value="1" type="integer"/>
		<att name="numPeptideSequences" value="3" type="integer"/>
		<att name="PeptideSequences" value="AGVLLSEILHLLCK_EADLSWKDFLPEGEDVHNFLLEQK_SIIDEFLHINDFK" type="string"/>
		<att name="significant" value="0" type="integer"/>
		<att name="Weight" value="216.705432345" type="real"/>
		<att name="Variance" value="0.004614558985341803" type="real"/>
		<att name="numProteins" value="6" type="integer"/>
		<att name="ionCount" value="0" type="integer"/>
		<att name="numPsms" value="27" type="integer"/>
		<att name="containsPTMs" value="0" type="integer"/>
		<att name="FDR" value="0.997079935923" type="real"/>
		<att name="lightIons" value="0" type="integer"/>
		<att name="uniquePeptide" value="0" type="integer"/>
		<att name="isFiltered" value="0" type="integer"/>
		<att name="finalRatio" value="0.07827323548609992" type="real"/>
		<att name="heavyIons" value="0" type="integer"/>
		<att name="uniquePeptideNode" value="1" type="integer"/>
		<att name="isProtein" value="0" type="integer"/>
		<graphics type="ROUNDRECT" h="30" w="70" width="4" outline="#000000" fill="#ffffff">
			<att name="NODE_TOOLTIP" value="&lt;html&gt;AGVLLSEILHLLCK_EADLSWKDFLPEGEDVHNFLLEQK_SIIDEFLHINDFK&lt;br&gt;3 Peptide sequences&lt;br&gt;27 PSMs&lt;br&gt;Shared by 1 protein Nodes&lt;br&gt;Shared by 6 proteins&lt;br&gt;Detected in 11 MS runs&lt;br&gt;Detected in 4 Replicates&lt;br&gt;Weight = 216.705&lt;br&gt;Variance = 0.005&lt;br&gt;Integrated peptide node ratio = 0.1&lt;br&gt;Ion count ratio Rc = N/A = log2( () / () )&lt;br&gt;FDR = 0.997079935923&lt;br&gt;Individual peptides in the node:&lt;br&gt;AGVLLSEILHLLCK, 21 PSMs, Shared by 6 proteins, Detected in 9 MS Runs, Detected in 3 replicates, Average of ratios = 0.08372942255951682&lt;br&gt;EADLSWKDFLPEGEDVHNFLLEQK, 2 PSMs, Shared by 6 proteins, Detected in 2 MS Runs, Detected in 1 replicates, Peptide with no PSM ratios = NaN&lt;br&gt;SIIDEFLHINDFK, 4 PSMs, Shared by 6 proteins, Detected in 2 MS Runs, Detected in 2 replicates, Average of ratios = 0.130322789482388&lt;br&gt;&lt;/html&gt;" type="string"/>
			<att name="NODE_NESTED_NETWORK_IMAGE_VISIBLE" value="true" type="string"/>
			<att name="NODE_BORDER_STROKE" value="SOLID" type="string"/>
			<att name="NODE_SELECTED" value="false" type="string"/>
			<att name="NODE_TRANSPARENCY" value="255" type="string"/>
			<att name="NODE_LABEL_WIDTH" value="200" type="string"/>
			<att name="NODE_LABEL" value="0.1" type="string"/>
			<att name="NODE_LABEL_FONT_SIZE" value="12" type="string"/>
			<att name="NODE_LABEL_TRANSPARENCY" value="255" type="string"/>
			<att name="NODE_LABEL_COLOR" value="#000000" type="string"/>
			<att name="NODE_VISIBLE" value="true" type="string"/>
			<att name="NODE_DEPTH" value="0.0" type="string"/>
			<att name="NODE_BORDER_TRANSPARENCY" value="255" type="string"/>
			<att name="NODE_LABEL_FONT_FACE" value="Dialog,plain,12" type="string"/>
			<att name="NODE_LABEL_TRANSPARENCY" value="255" type="string"/>
		</graphics>
	</node>
	<node id="A0A0A0MSA7 A0A0U1RQK7 B4DH17 B4DZE1 O43432 Q59GJ0" label="A0A0A0MSA7 A0A0U1RQK7 B4DH17 B4DZE1 O43432 Q59GJ0">
		<att name="ProteinDescription" value="Eukaryotic translation initiation factor 4 gamma 3 OS=Homo sapiens GN=EIF4G3 PE=1 SV=1  #### cDNA FLJ59298, highly similar to Eukaryotic translation initiation factor 4 gamma 3 OS=Homo sapiens PE=2 SV=1  #### cDNA FLJ53944, highly similar to Eukaryotic translation initiation factor 4 gamma 3 OS=Homo sapiens PE=2 SV=1  #### Eukaryotic translation initiation factor 4 gamma 3 OS=Homo sapiens GN=EIF4G3 PE=1 SV=2  #### Eukaryotic translation initiation factor 4 gamma, 3 variant (Fragment) OS=Homo sapiens PE=2 SV=1 " type="string"/>
		<att name="ACC" value="A0A0A0MSA7 A0A0U1RQK7 B4DH17 B4DZE1 O43432 Q59GJ0" type="string"/>
		<att name="numPeptideSequencesInProteins" value="4" type="integer"/>
		<att name="conclusiveProtein" value="0" type="integer"/>
		<att name="numConnectedPeptideNodes" value="4" type="integer"/>
		<att name="UniprotKB" value="A0A0A0MSA7 A0A0U1RQK7 B4DH17 B4DZE1 O43432 Q59GJ0" type="string"/>
		<att name="numProteins" value="6" type="integer"/>
		<att name="Classification2Case" value="6" type="string"/>
		<att name="GeneName" value="EIF4G3" type="string"/>
		<att name="containsPTMs" value="0" type="integer"/>
		<att name="conclusiveProteinNode" value="1" type="integer"/>
		<att name="isFiltered" value="0" type="integer"/>
		<att name="ID" value="A0A0A0MSA7_HUMAN A0A0U1RQK7_HUMAN B4DH17_HUMAN B4DZE1_HUMAN IF4G3_HUMAN Q59GJ0_HUMAN" type="string"/>
		<att name="numPsmsInProtein" value="28" type="integer"/>
		<att name="Species" value="[Homo sapiens]" type="string"/>
		<att name="isProtein" value="1" type="integer"/>
		<graphics type="ELLIPSE" h="30" w="70" width="4" outline="#000000" fill="#ffffff">
			<att name="NODE_TOOLTIP" value="&lt;html&gt;&lt;b&gt;Protein ACC(s):&lt;/b&gt;&lt;br&gt;A0A0A0MSA7 A0A0U1RQK7 B4DH17 B4DZE1 O43432 Q59GJ0&lt;br&gt;&lt;b&gt;Protein name(s):&lt;/b&gt;&lt;br&gt; Eukaryotic translation initiation factor 4 gamma 3 OS=Homo sapiens GN=EIF4G3 PE=1 SV=1 &lt;br&gt;cDNA FLJ59298, highly similar to Eukaryotic translation initiation factor 4 gamma 3 OS=Homo sapiens PE=2 SV=1 &lt;br&gt;cDNA FLJ53944, highly similar to Eukaryotic translation initiation factor 4 gamma 3 OS=Homo sapiens PE=2 SV=1 &lt;br&gt;Eukaryotic translation initiation factor 4 gamma 3 OS=Homo sapiens GN=EIF4G3 PE=1 SV=2 &lt;br&gt;Eukaryotic translation initiation factor 4 gamma, 3 variant (Fragment) OS=Homo sapiens PE=2 SV=1 &lt;br&gt;&lt;b&gt;Classification case(s):&lt;/b&gt;&lt;br&gt;&lt;b&gt;6&lt;/b&gt;: Not classified&lt;br&gt;&lt;b&gt;TAX:&lt;/b&gt; [Homo sapiens]&lt;br&gt;&lt;b&gt;Gene name:&lt;/b&gt; EIF4G3&lt;/html&gt;" type="string"/>
			<att name="NODE_NESTED_NETWORK_IMAGE_VISIBLE" value="true" type="string"/>
			<att name="NODE_BORDER_STROKE" value="SOLID" type="string"/>
			<att name="NODE_SELECTED" value="false" type="string"/>
			<att name="NODE_TRANSPARENCY" value="255" type="string"/>
			<att name="NODE_LABEL_WIDTH" value="200" type="string"/>
			<att name="NODE_LABEL" value="A0A0A0MSA7 A0A0U1RQK7 B4DH17 B4DZE1 O43432 Q59GJ0" type="string"/>
			<att name="NODE_LABEL_FONT_SIZE" value="12" type="string"/>
			<att name="NODE_LABEL_TRANSPARENCY" value="255" type="string"/>
			<att name="NODE_LABEL_COLOR" value="#000000" type="string"/>
			<att name="NODE_VISIBLE" value="true" type="string"/>
			<att name="NODE_DEPTH" value="0.0" type="string"/>
			<att name="NODE_BORDER_TRANSPARENCY" value="255" type="string"/>
			<att name="NODE_LABEL_FONT_FACE" value="Dialog,plain,12" type="string"/>
			<att name="NODE_LABEL_TRANSPARENCY" value="255" type="string"/>
		</graphics>
	</node>
	<node id="KTSSRIR" label="KTSSRIR">
		<att name="numMSRuns" value="1" type="integer"/>
		<att name="numReplicates" value="1" type="integer"/>
		<att name="PCQ_ID" value="KTSSRIR" type="string"/>
		<att name="numConnectedProteinNodes" value="5" type="integer"/>
		<att name="numPeptideSequences" value="1" type="integer"/>
		<att name="PeptideSequences" value="KTSSRIR" type="string"/>
		<att name="significant" value="0" type="integer"/>
		<att name="numProteins" value="18" type="integer"/>
		<att name="ionCount" value="0" type="integer"/>
		<att name="numPsms" value="1" type="integer"/>
		<att name="containsPTMs" value="0" type="integer"/>
		<att name="lightIons" value="0" type="integer"/>
		<att name="uniquePeptide" value="0" type="integer"/>
		<att name="isFiltered" value="0" type="integer"/>
		<att name="finalRatio" value="NaN" type="real"/>
		<att name="heavyIons" value="0" type="integer"/>
		<att name="uniquePeptideNode" value="0" type="integer"/>
		<att name="isProtein" value="0" type="integer"/>
		<graphics type="ROUNDRECT" h="30" w="70" width="4" outline="#000000" fill="#ffffff">
			<att name="NODE_TOOLTIP" value="&lt;html&gt;KTSSRIR&lt;br&gt;1 Peptide sequences&lt;br&gt;1 PSMs&lt;br&gt;Shared by 5 protein Nodes&lt;br&gt;Shared by 18 proteins&lt;br&gt;Detected in 1 MS runs&lt;br&gt;Detected in 1 Replicates&lt;br&gt;Integrated peptide node ratio = N/A&lt;br&gt;Ion count ratio Rc = N/A = log2( () / () )&lt;br&gt;Individual peptides in the node:&lt;br&gt;KTSSRIR, 1 PSMs, Shared by 18 proteins, Detected in 1 MS Runs, Detected in 1 replicates, Peptide with no PSM ratios = NaN&lt;br&gt;&lt;/html&gt;" type="string"/>
			<att name="NODE_NESTED_NETWORK_IMAGE_VISIBLE" value="true" type="string"/>
			<att name="NODE_BORDER_STROKE" value="SOLID" type="string"/>
			<att name="NODE_SELECTED" value="false" type="string"/>
			<att name="NODE_TRANSPARENCY" value="255" type="string"/>
			<att name="NODE_LABEL_WIDTH" value="200" type="string"/>
			<att name="NODE_LABEL" value="N/A" type="string"/>
			<att name="NODE_LABEL_FONT_SIZE" value="12" type="string"/>
			<att name="NODE_LABEL_TRANSPARENCY" value="255" type="string"/>
			<att name="NODE_LABEL_COLOR" value="#000000" type="string"/>
			<att name="NODE_VISIBLE" value="true" type="string"/>
			<att name="NODE_DEPTH" value="0.0" type="string"/>
			<att name="NODE_BORDER_TRANSPARENCY" value="255" type="string"/>
			<att name="NODE_LABEL_FONT_FACE" value="Dialog,plain,12" type="string"/>
			<att name="NODE_LABEL_TRANSPARENCY" value="255" type="string"/>
		</graphics>
	</node>
	<node id="B2RU06 B2RU10 B4DGF1 B4DSI9 E7EUU4 E7EX73 E9PGM1 Q04637 Q4LE58" label="B2RU06 B2RU10 B4DGF1 B4DSI9 E7EUU4 E7EX73 E9PGM1 Q04637 Q4LE58">
		<att name="ProteinDescription" value="EIF4G1 protein #### cDNA FLJ56479, highly similar to Eukaryotic translation initiation factor 4 gamma 1 #### cDNA FLJ56483, highly similar to Eukaryotic translation initiation factor 4 gamma 1 #### Eukaryotic translation initiation factor 4 gamma 1 #### EIF4G1 variant protein (Fragment)" type="string"/>
		<att name="ACC" value="B2RU06 B2RU10 B4DGF1 B4DSI9 E7EUU4 E7EX73 E9PGM1 Q04637 Q4LE58" type="string"/>
		<att name="numPeptideSequencesInProteins" value="14" type="integer"/>
		<att name="conclusiveProtein" value="0" type="integer"/>
		<att name="numConnectedPeptideNodes" value="14" type="integer"/>
		<att name="UniprotKB" value="B2RU06 B2RU10 B4DGF1 B4DSI9 E7EUU4 E7EX73 E9PGM1 Q04637 Q4LE58" type="string"/>
		<att name="numProteins" value="9" type="integer"/>
		<att name="Classification2Case" value="6" type="string"/>
		<att name="GeneName" value="EIF4G1,EIF4G1 variant protein" type="string"/>
		<att name="containsPTMs" value="0" type="integer"/>
		<att name="conclusiveProteinNode" value="0" type="integer"/>
		<att name="isFiltered" value="0" type="integer"/>
		<att name="ID" value="B2RU06_HUMAN B2RU10_HUMAN B4DGF1_HUMAN B4DSI9_HUMAN E7EUU4_HUMAN E7EX73_HUMAN E9PGM1_HUMAN IF4G1_HUMAN Q4LE58_HUMAN" type="string"/>
		<att name="numPsmsInProtein" value="60" type="integer"/>
		<att name="Species" value="[Homo sapiens]" type="string"/>
		<att name="isProtein" value="1" type="integer"/>
		<graphics type="ELLIPSE" h="30" w="70" width="4" outline="#000000" fill="#ffffff">
			<att name="NODE_TOOLTIP" value="&lt;html&gt;&lt;b&gt;Protein ACC(s):&lt;/b&gt;&lt;br&gt;B2RU06 B2RU10 B4DGF1 B4DSI9 E7EUU4 E7EX73 E9PGM1 Q04637 Q4LE58&lt;br&gt;&lt;b&gt;Protein name(s):&lt;/b&gt;&lt;br&gt; EIF4G1 protein&lt;br&gt;cDNA FLJ56479, highly similar to Eukaryotic translation initiation factor 4 gamma 1&lt;br&gt;cDNA FLJ56483, highly similar to Eukaryotic translation initiation factor 4 gamma 1&lt;br&gt;Eukaryotic translation initiation factor 4 gamma 1&lt;br&gt;EIF4G1 variant protein (Fragment)&lt;br&gt;&lt;b&gt;Classification case(s):&lt;/b&gt;&lt;br&gt;&lt;b&gt;6&lt;/b&gt;: Not classified&lt;br&gt;&lt;b&gt;TAX:&lt;/b&gt; [Homo sapiens]&lt;br&gt;&lt;b&gt;Gene name:&lt;/b&gt; EIF4G1,EIF4G1 variant protein&lt;/html&gt;" type="string"/>
			<att name="NODE_NESTED_NETWORK_IMAGE_VISIBLE" value="true" type="string"/>
			<att name="NODE_BORDER_STROKE" value="SOLID" type="string"/>
			<att name="NODE_SELECTED" value="false" type="string"/>
			<att name="NODE_TRANSPARENCY" value="255" type="string"/>
			<att name="NODE_LABEL_WIDTH" value="200" type="string"/>
			<att name="NODE_LABEL" value="B2RU06 B2RU10 B4DGF1 B4DSI9 E7EUU4 E7EX73 E9PGM1 Q04637 Q4LE58" type="string"/>
			<att name="NODE_LABEL_FONT_SIZE" value="12" type="string"/>
			<att name="NODE_LABEL_TRANSPARENCY" value="255" type="string"/>
			<att name="NODE_LABEL_COLOR" value="#000000" type="string"/>
			<att name="NODE_VISIBLE" value="true" type="string"/>
			<att name="NODE_DEPTH" value="0.0" type="string"/>
			<att name="NODE_BORDER_TRANSPARENCY" value="255" type="string"/>
			<att name="NODE_LABEL_FONT_FACE" value="Dialog,plain,12" type="string"/>
			<att name="NODE_LABEL_TRANSPARENCY" value="255" type="string"/>
		</graphics>
	</node>
	<node id="AIIEEYLHLNDMK_ERPSQPEGLRK_HGVESTLER_ITKPGSIDSNNQLFAPGGR" label="AIIEEYLHLNDMK_ERPSQPEGLRK_HGVESTLER_ITKPGSIDSNNQLFAPGGR">
		<att name="numMSRuns" value="12" type="integer"/>
		<att name="numReplicates" value="4" type="integer"/>
		<att name="PCQ_ID" value="AIIEEYLHLNDMK_ERPSQPEGLRK_HGVESTLER_ITKPGSIDSNNQLFAPGGR" type="string"/>
		<att name="numConnectedProteinNodes" value="3" type="integer"/>
		<att name="numPeptideSequences" value="4" type="integer"/>
		<att name="PeptideSequences" value="AIIEEYLHLNDMK_ERPSQPEGLRK_HGVESTLER_ITKPGSIDSNNQLFAPGGR" type="string"/>
		<att name="significant" value="0" type="integer"/>
		<att name="Weight" value="162.430492017" type="real"/>
		<att name="Variance" value="0.006156479535229998" type="real"/>
		<att name="numProteins" value="11" type="integer"/>
		<att name="ionCount" value="0" type="integer"/>
		<att name="numPsms" value="26" type="integer"/>
		<att name="containsPTMs" value="0" type="integer"/>
		<att name="FDR" value="0.856230860801" type="real"/>
		<att name="lightIons" value="0" type="integer"/>
		<att name="uniquePeptide" value="0" type="integer"/>
		<att name="isFiltered" value="0" type="integer"/>
		<att name="finalRatio" value="0.3074201111880001" type="real"/>
		<att name="heavyIons" value="0" type="integer"/>
		<att name="uniquePeptideNode" value="0" type="integer"/>
		<att name="isProtein" value="0" type="integer"/>
		<graphics type="ROUNDRECT" h="30" w="70" width="4" outline="#000000" fill="#ffffff">
			<att name="NODE_TOOLTIP" value="&lt;html&gt;AIIEEYLHLNDMK_ERPSQPEGLRK_HGVESTLER_ITKPGSIDSNNQLFAPGGR&lt;br&gt;4 Peptide sequences&lt;br&gt;26 PSMs&lt;br&gt;Shared by 3 protein Nodes&lt;br&gt;Shared by 11 proteins&lt;br&gt;Detected in 12 MS runs&lt;br&gt;Detected in 4 Replicates&lt;br&gt;Weight = 162.43&lt;br&gt;Variance = 0.006&lt;br&gt;Integrated peptide node ratio = 0.3&lt;br&gt;Ion count ratio Rc = N/A = log2( () / () )&lt;br&gt;FDR = 0.856230860801&lt;br&gt;Individual peptides in the node:&lt;br&gt;AIIEEYLHLNDMK, 2 PSMs, Shared by 11 proteins, Detected in 2 MS Runs, Detected in 1 replicates, Average of ratios = 0.23080658497789244&lt;br&gt;ERPSQPEGLRK, 1 PSMs, Shared by 11 proteins, Detected in 1 MS Runs, Detected in 1 replicates, Average of ratios = 0.43630223214703484&lt;br&gt;HGVESTLER, 1 PSMs, Shared by 11 proteins, Detected in 1 MS Runs, Detected in 1 replicates, Peptide with no PSM ratios = NaN&lt;br&gt;ITKPGSIDSNNQLFAPGGR, 22 PSMs, Shared by 11 proteins, Detected in 9 MS Runs, Detected in 2 replicates, Average of ratios = 0.31268555959404015&lt;br&gt;&lt;/html&gt;" type="string"/>
			<att name="NODE_NESTED_NETWORK_IMAGE_VISIBLE" value="true" type="string"/>
			<att name="NODE_BORDER_STROKE" value="SOLID" type="string"/>
			<att name="NODE_SELECTED" value="false" type="string"/>
			<att name="NODE_TRANSPARENCY" value="255" type="string"/>
			<att name="NODE_LABEL_WIDTH" value="200" type="string"/>
			<att name="NODE_LABEL" value="0.3" type="string"/>
			<att name="NODE_LABEL_FONT_SIZE" value="12" type="string"/>
			<att name="NODE_LABEL_TRANSPARENCY" value="255" type="string"/>
			<att name="NODE_LABEL_COLOR" value="#000000" type="string"/>
			<att name="NODE_VISIBLE" value="true" type="string"/>
			<att name="NODE_DEPTH" value="0.0" type="string"/>
			<att name="NODE_BORDER_TRANSPARENCY" value="255" type="string"/>
			<att name="NODE_LABEL_FONT_FACE" value="Dialog,plain,12" type="string"/>
			<att name="NODE_LABEL_TRANSPARENCY" value="255" type="string"/>
		</graphics>
	</node>
	<node id="AASLLLEILGLLCK_KVGTLWR_VEYTLGEESEAPGQR" label="AASLLLEILGLLCK_KVGTLWR_VEYTLGEESEAPGQR">
		<att name="numMSRuns" value="11" type="integer"/>
		<att name="numReplicates" value="4" type="integer"/>
		<att name="PCQ_ID" value="AASLLLEILGLLCK_KVGTLWR_VEYTLGEESEAPGQR" type="string"/>
		<att name="numConnectedProteinNodes" value="4" type="integer"/>
		<att name="numPeptideSequences" value="3" type="integer"/>
		<att name="PeptideSequences" value="AASLLLEILGLLCK_KVGTLWR_VEYTLGEESEAPGQR" type="string"/>
		<att name="significant" value="0" type="integer"/>
		<att name="Weight" value="164.973720762" type="real"/>
		<att name="Variance" value="0.006061571475633104" type="real"/>
		<att name="numProteins" value="12" type="integer"/>
		<att name="ionCount" value="0" type="integer"/>
		<att name="numPsms" value="12" type="integer"/>
		<att name="containsPTMs" value="0" type="integer"/>
		<att name="FDR" value="0.97605388704" type="real"/>
		<att name="lightIons" value="0" type="integer"/>
		<att name="uniquePeptide" value="0" type="integer"/>
		<att name="isFiltered" value="0" type="integer"/>
[truncated: 82,055,330 more chars]
