# Supplementary material for: Deducing the presence of proteins and proteoforms in quantitative proteomics
Source: Nat Commun. 2018 Jun 13;9:2320. doi: 10.1038/s41467-018-04411-5 (PMC5998138; doi:10.1038/s41467-018-04411-5)
Supplement: Supplementary file 13 — Supplementary Data 11 [file 41467_2018_4411_MOESM13_ESM.zip › NCOMMS-17-15642-T-s13.xml]

<?xml version="1.0" encoding="UTF-8" standalone="yes"?>
<graph id="1" label="Fibulin_WT_Mono_3psmsPerPeptideNode_IDs" directed="1" cy:documentVersion="3.0" xmlns:dc="http://purl.org/dc/elements/1.1/" xmlns:xlink="http://www.w3.org/1999/xlink" xmlns:rdf="http://www.w3.org/1999/02/22-rdf-syntax-ns#" xmlns:cy="http://www.cytoscape.org" xmlns="http://www.cs.rpi.edu/XGMML">
	<att name="PCQ_ID" value="Fibulin_WT_Mono_3psmsPerPeptideNode_IDs" type="string"/>
	<att name="selected" value="1" type="boolean"/>
	<att name="layoutAlgorithm" value="Prefuse Force Directed Layout" type="string"/>
	<graphics>
		<att name="NETWORK_NODE_SELECTION" value="true" type="string"/>
		<att name="NETWORK_HEIGHT" value="381.0" type="string"/>
		<att name="NETWORK_TITLE" value="Fibulin_WT_Mono_3psmsPerPeptideNode_IDs" type="string"/>
		<att name="NETWORK_EDGE_SELECTION" value="true" type="string"/>
		<att name="NETWORK_SCALE_FACTOR" value="0.23" type="string"/>
		<att name="NETWORK_WIDTH" value="946.0" type="string"/>
		<att name="NETWORK_DEPTH" value="0.0" type="string"/>
		<att name="NETWORK_BACKGROUND_PAINT" value="#FFFFFF" type="string"/>
	</graphics>
	<node id="ELTALLHHYYPIEIDPHR" label="ELTALLHHYYPIEIDPHR">
		<att name="numMSRuns" value="1" type="integer"/>
		<att name="numReplicates" value="1" type="integer"/>
		<att name="PCQ_ID" value="ELTALLHHYYPIEIDPHR" type="string"/>
		<att name="numConnectedProteinNodes" value="1" type="integer"/>
		<att name="numPeptideSequences" value="1" type="integer"/>
		<att name="PeptideSequences" value="ELTALLHHYYPIEIDPHR" type="string"/>
		<att name="significant" value="0" type="integer"/>
		<att name="numProteins" value="3" type="integer"/>
		<att name="ionCount" value="0" type="integer"/>
		<att name="numPsms" value="2" type="integer"/>
		<att name="containsPTMs" value="0" type="integer"/>
		<att name="lightIons" value="0" type="integer"/>
		<att name="uniquePeptide" value="0" type="integer"/>
		<att name="isFiltered" value="0" type="integer"/>
		<att name="finalRatio" value="NaN" type="real"/>
		<att name="heavyIons" value="0" type="integer"/>
		<att name="uniquePeptideNode" value="1" type="integer"/>
		<att name="isProtein" value="0" type="integer"/>
		<graphics type="ROUNDRECT" h="30" w="70" width="4" outline="#000000" fill="#ffffff">
			<att name="NODE_TOOLTIP" value="&lt;html&gt;ELTALLHHYYPIEIDPHR&lt;br&gt;1 Peptide sequences&lt;br&gt;2 PSMs&lt;br&gt;Shared by 1 protein Nodes&lt;br&gt;Shared by 3 proteins&lt;br&gt;Detected in 1 MS runs&lt;br&gt;Detected in 1 Replicates&lt;br&gt;Integrated peptide node ratio = N/A&lt;br&gt;Ion count ratio Rc = N/A = log2( () / () )&lt;br&gt;Individual peptides in the node:&lt;br&gt;ELTALLHHYYPIEIDPHR, 2 PSMs, Shared by 6 proteins, Detected in 1 MS Runs, Detected in 1 replicates, Peptide with no PSM ratios = NaN&lt;br&gt;&lt;/html&gt;" type="string"/>
			<att name="NODE_NESTED_NETWORK_IMAGE_VISIBLE" value="true" type="string"/>
			<att name="NODE_BORDER_STROKE" value="SOLID" type="string"/>
			<att name="NODE_SELECTED" value="false" type="string"/>
			<att name="NODE_TRANSPARENCY" value="255" type="string"/>
			<att name="NODE_LABEL_WIDTH" value="200" type="string"/>
			<att name="NODE_LABEL" value="N/A" type="string"/>
			<att name="NODE_LABEL_FONT_SIZE" value="12" type="string"/>
			<att name="NODE_LABEL_TRANSPARENCY" value="255" type="string"/>
			<att name="NODE_LABEL_COLOR" value="#000000" type="string"/>
			<att name="NODE_VISIBLE" value="true" type="string"/>
			<att name="NODE_DEPTH" value="0.0" type="string"/>
			<att name="NODE_BORDER_TRANSPARENCY" value="255" type="string"/>
			<att name="NODE_LABEL_FONT_FACE" value="Dialog,plain,12" type="string"/>
			<att name="NODE_LABEL_TRANSPARENCY" value="255" type="string"/>
		</graphics>
	</node>
	<node id="C9J758 E5RH64 Q969T7" label="C9J758 E5RH64 Q969T7">
		<att name="ProteinDescription" value="7-methylguanosine phosphate-specific 5'-nucleotidase (Fragment) OS=Homo sapiens GN=NT5C3B PE=1 SV=2  #### 7-methylguanosine phosphate-specific 5'-nucleotidase OS=Homo sapiens GN=NT5C3B PE=1 SV=1  #### 7-methylguanosine phosphate-specific 5'-nucleotidase OS=Homo sapiens GN=NT5C3B PE=1 SV=4 " type="string"/>
		<att name="ACC" value="C9J758 E5RH64 Q969T7" type="string"/>
		<att name="numPeptideSequencesInProteins" value="1" type="integer"/>
		<att name="conclusiveProtein" value="1" type="integer"/>
		<att name="numConnectedPeptideNodes" value="1" type="integer"/>
		<att name="UniprotKB" value="C9J758 E5RH64 Q969T7" type="string"/>
		<att name="numProteins" value="3" type="integer"/>
		<att name="containsPTMs" value="0" type="integer"/>
		<att name="conclusiveProteinNode" value="1" type="integer"/>
		<att name="isFiltered" value="0" type="integer"/>
		<att name="ID" value="C9J758 E5RH64 Q969T7" type="string"/>
		<att name="numPsmsInProtein" value="2" type="integer"/>
		<att name="Species" value="[Homo sapiens]" type="string"/>
		<att name="isProtein" value="1" type="integer"/>
		<graphics type="ELLIPSE" h="30" w="70" width="4" outline="#000000" fill="#ffffff">
			<att name="NODE_TOOLTIP" value="&lt;html&gt;&lt;b&gt;Protein ACC(s):&lt;/b&gt;&lt;br&gt;C9J758 E5RH64 Q969T7&lt;br&gt;&lt;b&gt;Protein name(s):&lt;/b&gt;&lt;br&gt; 7-methylguanosine phosphate-specific 5'-nucleotidase (Fragment) OS=Homo sapiens GN=NT5C3B PE=1 SV=2 &lt;br&gt;7-methylguanosine phosphate-specific 5'-nucleotidase OS=Homo sapiens GN=NT5C3B PE=1 SV=1 &lt;br&gt;7-methylguanosine phosphate-specific 5'-nucleotidase OS=Homo sapiens GN=NT5C3B PE=1 SV=4 &lt;br&gt;&lt;b&gt;TAX:&lt;/b&gt; [Homo sapiens]&lt;br&gt;&lt;b&gt;Gene name:&lt;/b&gt; &lt;/html&gt;" type="string"/>
			<att name="NODE_NESTED_NETWORK_IMAGE_VISIBLE" value="true" type="string"/>
			<att name="NODE_BORDER_STROKE" value="SOLID" type="string"/>
			<att name="NODE_SELECTED" value="false" type="string"/>
			<att name="NODE_TRANSPARENCY" value="255" type="string"/>
			<att name="NODE_LABEL_WIDTH" value="200" type="string"/>
			<att name="NODE_LABEL" value="C9J758 E5RH64 Q969T7" type="string"/>
			<att name="NODE_LABEL_FONT_SIZE" value="12" type="string"/>
			<att name="NODE_LABEL_TRANSPARENCY" value="255" type="string"/>
			<att name="NODE_LABEL_COLOR" value="#000000" type="string"/>
			<att name="NODE_VISIBLE" value="true" type="string"/>
			<att name="NODE_DEPTH" value="0.0" type="string"/>
			<att name="NODE_BORDER_TRANSPARENCY" value="255" type="string"/>
			<att name="NODE_LABEL_FONT_FACE" value="Dialog,plain,12" type="string"/>
			<att name="NODE_LABEL_TRANSPARENCY" value="255" type="string"/>
		</graphics>
	</node>
	<node id="EKLHAVNAEECNVLQGR_LHAVNAEECNVLQGR" label="EKLHAVNAEECNVLQGR_LHAVNAEECNVLQGR">
		<att name="numMSRuns" value="2" type="integer"/>
		<att name="numReplicates" value="2" type="integer"/>
		<att name="PCQ_ID" value="EKLHAVNAEECNVLQGR_LHAVNAEECNVLQGR" type="string"/>
		<att name="numConnectedProteinNodes" value="1" type="integer"/>
		<att name="numPeptideSequences" value="2" type="integer"/>
		<att name="PeptideSequences" value="EKLHAVNAEECNVLQGR_LHAVNAEECNVLQGR" type="string"/>
		<att name="significant" value="0" type="integer"/>
		<att name="Weight" value="48.747909172" type="real"/>
		<att name="Variance" value="0.02051370032039002" type="real"/>
		<att name="numProteins" value="6" type="integer"/>
		<att name="ionCount" value="0" type="integer"/>
		<att name="numPsms" value="3" type="integer"/>
		<att name="containsPTMs" value="0" type="integer"/>
		<att name="FDR" value="0.733357959508" type="real"/>
		<att name="lightIons" value="0" type="integer"/>
		<att name="uniquePeptide" value="0" type="integer"/>
		<att name="isFiltered" value="0" type="integer"/>
		<att name="finalRatio" value="0.440229340999" type="real"/>
		<att name="heavyIons" value="0" type="integer"/>
		<att name="uniquePeptideNode" value="1" type="integer"/>
		<att name="isProtein" value="0" type="integer"/>
		<graphics type="ROUNDRECT" h="30" w="70" width="4" outline="#000000" fill="#ffffff">
			<att name="NODE_TOOLTIP" value="&lt;html&gt;EKLHAVNAEECNVLQGR_LHAVNAEECNVLQGR&lt;br&gt;2 Peptide sequences&lt;br&gt;3 PSMs&lt;br&gt;Shared by 1 protein Nodes&lt;br&gt;Shared by 6 proteins&lt;br&gt;Detected in 2 MS runs&lt;br&gt;Detected in 2 Replicates&lt;br&gt;Weight = 48.748&lt;br&gt;Variance = 0.021&lt;br&gt;Integrated peptide node ratio = 0.4&lt;br&gt;Ion count ratio Rc = N/A = log2( () / () )&lt;br&gt;FDR = 0.733357959508&lt;br&gt;Individual peptides in the node:&lt;br&gt;EKLHAVNAEECNVLQGR, 1 PSMs, Shared by 6 proteins, Detected in 1 MS Runs, Detected in 1 replicates, Average of ratios = -0.14907994855186882&lt;br&gt;LHAVNAEECNVLQGR, 2 PSMs, Shared by 6 proteins, Detected in 1 MS Runs, Detected in 1 replicates, Average of ratios = 0.4133656512417279&lt;br&gt;&lt;/html&gt;" type="string"/>
			<att name="NODE_NESTED_NETWORK_IMAGE_VISIBLE" value="true" type="string"/>
			<att name="NODE_BORDER_STROKE" value="SOLID" type="string"/>
			<att name="NODE_SELECTED" value="false" type="string"/>
			<att name="NODE_TRANSPARENCY" value="255" type="string"/>
			<att name="NODE_LABEL_WIDTH" value="200" type="string"/>
			<att name="NODE_LABEL" value="0.4" type="string"/>
			<att name="NODE_LABEL_FONT_SIZE" value="12" type="string"/>
			<att name="NODE_LABEL_TRANSPARENCY" value="255" type="string"/>
			<att name="NODE_LABEL_COLOR" value="#000000" type="string"/>
			<att name="NODE_VISIBLE" value="true" type="string"/>
			<att name="NODE_DEPTH" value="0.0" type="string"/>
			<att name="NODE_BORDER_TRANSPARENCY" value="255" type="string"/>
			<att name="NODE_LABEL_FONT_FACE" value="Dialog,plain,12" type="string"/>
			<att name="NODE_LABEL_TRANSPARENCY" value="255" type="string"/>
		</graphics>
	</node>
	<node id="A0A024QZU5 A0A0C4DGA2 O75521 Q53GC8 Q53HG3 Q6IBN4" label="A0A024QZU5 A0A0C4DGA2 O75521 Q53GC8 Q53HG3 Q6IBN4">
		<att name="ProteinDescription" value="Peroxisomal D3,D2-enoyl-CoA isomerase, isoform CRA_a OS=Homo sapiens GN=PECI PE=4 SV=1  #### Enoyl-CoA delta isomerase 2, mitochondrial OS=Homo sapiens GN=ECI2 PE=1 SV=1  #### Enoyl-CoA delta isomerase 2, mitochondrial OS=Homo sapiens GN=ECI2 PE=1 SV=4  #### Peroxisomal D3,D2-enoyl-CoA isomerase isoform 1 variant (Fragment) OS=Homo sapiens PE=2 SV=1  #### PECI protein OS=Homo sapiens GN=PECI PE=2 SV=1 " type="string"/>
		<att name="ACC" value="A0A024QZU5 A0A0C4DGA2 O75521 Q53GC8 Q53HG3 Q6IBN4" type="string"/>
		<att name="numPeptideSequencesInProteins" value="2" type="integer"/>
		<att name="conclusiveProtein" value="0" type="integer"/>
		<att name="numConnectedPeptideNodes" value="2" type="integer"/>
		<att name="UniprotKB" value="A0A024QZU5 A0A0C4DGA2 O75521 Q53GC8 Q53HG3 Q6IBN4" type="string"/>
		<att name="numProteins" value="6" type="integer"/>
		<att name="GeneName" value="ECI2,PECI" type="string"/>
		<att name="containsPTMs" value="0" type="integer"/>
		<att name="conclusiveProteinNode" value="1" type="integer"/>
		<att name="isFiltered" value="0" type="integer"/>
		<att name="ID" value="A0A024QZU5_HUMAN A0A0C4DGA2_HUMAN ECI2_HUMAN Q53GC8_HUMAN Q53HG3_HUMAN Q6IBN4_HUMAN" type="string"/>
		<att name="numPsmsInProtein" value="4" type="integer"/>
		<att name="Species" value="[Homo sapiens]" type="string"/>
		<att name="isProtein" value="1" type="integer"/>
		<graphics type="ELLIPSE" h="30" w="70" width="4" outline="#000000" fill="#ffffff">
			<att name="NODE_TOOLTIP" value="&lt;html&gt;&lt;b&gt;Protein ACC(s):&lt;/b&gt;&lt;br&gt;A0A024QZU5 A0A0C4DGA2 O75521 Q53GC8 Q53HG3 Q6IBN4&lt;br&gt;&lt;b&gt;Protein name(s):&lt;/b&gt;&lt;br&gt; Peroxisomal D3,D2-enoyl-CoA isomerase, isoform CRA_a OS=Homo sapiens GN=PECI PE=4 SV=1 &lt;br&gt;Enoyl-CoA delta isomerase 2, mitochondrial OS=Homo sapiens GN=ECI2 PE=1 SV=1 &lt;br&gt;Enoyl-CoA delta isomerase 2, mitochondrial OS=Homo sapiens GN=ECI2 PE=1 SV=4 &lt;br&gt;Peroxisomal D3,D2-enoyl-CoA isomerase isoform 1 variant (Fragment) OS=Homo sapiens PE=2 SV=1 &lt;br&gt;PECI protein OS=Homo sapiens GN=PECI PE=2 SV=1 &lt;br&gt;&lt;b&gt;TAX:&lt;/b&gt; [Homo sapiens]&lt;br&gt;&lt;b&gt;Gene name:&lt;/b&gt; ECI2,PECI&lt;/html&gt;" type="string"/>
			<att name="NODE_NESTED_NETWORK_IMAGE_VISIBLE" value="true" type="string"/>
			<att name="NODE_BORDER_STROKE" value="SOLID" type="string"/>
			<att name="NODE_SELECTED" value="false" type="string"/>
			<att name="NODE_TRANSPARENCY" value="255" type="string"/>
			<att name="NODE_LABEL_WIDTH" value="200" type="string"/>
			<att name="NODE_LABEL" value="A0A024QZU5 A0A0C4DGA2 O75521 Q53GC8 Q53HG3 Q6IBN4" type="string"/>
			<att name="NODE_LABEL_FONT_SIZE" value="12" type="string"/>
			<att name="NODE_LABEL_TRANSPARENCY" value="255" type="string"/>
			<att name="NODE_LABEL_COLOR" value="#000000" type="string"/>
			<att name="NODE_VISIBLE" value="true" type="string"/>
			<att name="NODE_DEPTH" value="0.0" type="string"/>
			<att name="NODE_BORDER_TRANSPARENCY" value="255" type="string"/>
			<att name="NODE_LABEL_FONT_FACE" value="Dialog,plain,12" type="string"/>
			<att name="NODE_LABEL_TRANSPARENCY" value="255" type="string"/>
		</graphics>
	</node>
	<node id="VEESGEHVILGTGELYLDCVMHDLR_VEESGEHVILGTGELYLDCVMHDLRK" label="VEESGEHVILGTGELYLDCVMHDLR_VEESGEHVILGTGELYLDCVMHDLRK">
		<att name="numMSRuns" value="3" type="integer"/>
		<att name="numReplicates" value="2" type="integer"/>
		<att name="PCQ_ID" value="VEESGEHVILGTGELYLDCVMHDLR_VEESGEHVILGTGELYLDCVMHDLRK" type="string"/>
		<att name="numConnectedProteinNodes" value="1" type="integer"/>
		<att name="numPeptideSequences" value="2" type="integer"/>
		<att name="PeptideSequences" value="VEESGEHVILGTGELYLDCVMHDLR_VEESGEHVILGTGELYLDCVMHDLRK" type="string"/>
		<att name="significant" value="0" type="integer"/>
		<att name="Weight" value="87.1553855808" type="real"/>
		<att name="Variance" value="0.011473760265484915" type="real"/>
		<att name="numProteins" value="6" type="integer"/>
		<att name="ionCount" value="0" type="integer"/>
		<att name="numPsms" value="7" type="integer"/>
		<att name="containsPTMs" value="0" type="integer"/>
		<att name="FDR" value="0.999178039105" type="real"/>
		<att name="lightIons" value="0" type="integer"/>
		<att name="uniquePeptide" value="0" type="integer"/>
		<att name="isFiltered" value="0" type="integer"/>
		<att name="finalRatio" value="0.023075513464000025" type="real"/>
		<att name="heavyIons" value="0" type="integer"/>
		<att name="uniquePeptideNode" value="1" type="integer"/>
		<att name="isProtein" value="0" type="integer"/>
		<graphics type="ROUNDRECT" h="30" w="70" width="4" outline="#000000" fill="#ffffff">
			<att name="NODE_TOOLTIP" value="&lt;html&gt;VEESGEHVILGTGELYLDCVMHDLR_VEESGEHVILGTGELYLDCVMHDLRK&lt;br&gt;2 Peptide sequences&lt;br&gt;7 PSMs&lt;br&gt;Shared by 1 protein Nodes&lt;br&gt;Shared by 6 proteins&lt;br&gt;Detected in 3 MS runs&lt;br&gt;Detected in 2 Replicates&lt;br&gt;Weight = 87.155&lt;br&gt;Variance = 0.011&lt;br&gt;Integrated peptide node ratio = 0&lt;br&gt;Ion count ratio Rc = N/A = log2( () / () )&lt;br&gt;FDR = 0.999178039105&lt;br&gt;Individual peptides in the node:&lt;br&gt;VEESGEHVILGTGELYLDCVMHDLR, 6 PSMs, Shared by 6 proteins, Detected in 3 MS Runs, Detected in 1 replicates, Average of ratios = 0.015665661038392193&lt;br&gt;VEESGEHVILGTGELYLDCVMHDLRK, 1 PSMs, Shared by 6 proteins, Detected in 1 MS Runs, Detected in 1 replicates, Average of ratios = 0.0862890302041463&lt;br&gt;&lt;/html&gt;" type="string"/>
			<att name="NODE_NESTED_NETWORK_IMAGE_VISIBLE" value="true" type="string"/>
			<att name="NODE_BORDER_STROKE" value="SOLID" type="string"/>
			<att name="NODE_SELECTED" value="false" type="string"/>
			<att name="NODE_TRANSPARENCY" value="255" type="string"/>
			<att name="NODE_LABEL_WIDTH" value="200" type="string"/>
			<att name="NODE_LABEL" value="0" type="string"/>
			<att name="NODE_LABEL_FONT_SIZE" value="12" type="string"/>
			<att name="NODE_LABEL_TRANSPARENCY" value="255" type="string"/>
			<att name="NODE_LABEL_COLOR" value="#000000" type="string"/>
			<att name="NODE_VISIBLE" value="true" type="string"/>
			<att name="NODE_DEPTH" value="0.0" type="string"/>
			<att name="NODE_BORDER_TRANSPARENCY" value="255" type="string"/>
			<att name="NODE_LABEL_FONT_FACE" value="Dialog,plain,12" type="string"/>
			<att name="NODE_LABEL_TRANSPARENCY" value="255" type="string"/>
		</graphics>
	</node>
	<node id="A8KAP3 B3KWY2 B3KX19 Q15029 Q6IBM8 Q8IXJ3" label="A8KAP3 B3KWY2 B3KX19 Q15029 Q6IBM8 Q8IXJ3">
		<att name="ProteinDescription" value="cDNA FLJ78483, highly similar to Homo sapiens elongation factor Tu GTP binding domain containing 2 (EFTUD2), mRNA #### cDNA FLJ44205 fis, clone THYMU3001379, highly similar to 116 kDa U5 small nuclear ribonucleoprotein component #### cDNA FLJ44500 fis, clone UTERU3000828, highly similar to 116 kDa U5 small nuclear ribonucleoprotein component #### 116 kDa U5 small nuclear ribonucleoprotein component #### U5-116KD protein #### Small nuclear ribonucleoprotein component" type="string"/>
		<att name="ACC" value="A8KAP3 B3KWY2 B3KX19 Q15029 Q6IBM8 Q8IXJ3" type="string"/>
		<att name="numPeptideSequencesInProteins" value="5" type="integer"/>
		<att name="conclusiveProtein" value="0" type="integer"/>
		<att name="numConnectedPeptideNodes" value="5" type="integer"/>
		<att name="UniprotKB" value="A8KAP3 B3KWY2 B3KX19 Q15029 Q6IBM8 Q8IXJ3" type="string"/>
		<att name="numProteins" value="6" type="integer"/>
		<att name="Classification2Case" value="6" type="string"/>
		<att name="GeneName" value="EFTUD2,SNRP116,U5-116KD" type="string"/>
		<att name="containsPTMs" value="0" type="integer"/>
		<att name="conclusiveProteinNode" value="1" type="integer"/>
		<att name="isFiltered" value="0" type="integer"/>
		<att name="ID" value="A8KAP3_HUMAN B3KWY2_HUMAN B3KX19_HUMAN U5S1_HUMAN Q6IBM8_HUMAN Q8IXJ3_HUMAN" type="string"/>
		<att name="numPsmsInProtein" value="23" type="integer"/>
		<att name="Species" value="[Homo sapiens]" type="string"/>
		<att name="isProtein" value="1" type="integer"/>
		<graphics type="ELLIPSE" h="30" w="70" width="4" outline="#000000" fill="#ffffff">
			<att name="NODE_TOOLTIP" value="&lt;html&gt;&lt;b&gt;Protein ACC(s):&lt;/b&gt;&lt;br&gt;A8KAP3 B3KWY2 B3KX19 Q15029 Q6IBM8 Q8IXJ3&lt;br&gt;&lt;b&gt;Protein name(s):&lt;/b&gt;&lt;br&gt; cDNA FLJ78483, highly similar to Homo sapiens elongation factor Tu GTP binding domain containing 2 (EFTUD2), mRNA&lt;br&gt;cDNA FLJ44205 fis, clone THYMU3001379, highly similar to 116 kDa U5 small nuclear ribonucleoprotein component&lt;br&gt;cDNA FLJ44500 fis, clone UTERU3000828, highly similar to 116 kDa U5 small nuclear ribonucleoprotein component&lt;br&gt;116 kDa U5 small nuclear ribonucleoprotein component&lt;br&gt;U5-116KD protein&lt;br&gt;Small nuclear ribonucleoprotein component&lt;br&gt;&lt;b&gt;Classification case(s):&lt;/b&gt;&lt;br&gt;&lt;b&gt;6&lt;/b&gt;: Not classified&lt;br&gt;&lt;b&gt;TAX:&lt;/b&gt; [Homo sapiens]&lt;br&gt;&lt;b&gt;Gene name:&lt;/b&gt; EFTUD2,SNRP116,U5-116KD&lt;/html&gt;" type="string"/>
			<att name="NODE_NESTED_NETWORK_IMAGE_VISIBLE" value="true" type="string"/>
			<att name="NODE_BORDER_STROKE" value="SOLID" type="string"/>
			<att name="NODE_SELECTED" value="false" type="string"/>
			<att name="NODE_TRANSPARENCY" value="255" type="string"/>
			<att name="NODE_LABEL_WIDTH" value="200" type="string"/>
			<att name="NODE_LABEL" value="A8KAP3 B3KWY2 B3KX19 Q15029 Q6IBM8 Q8IXJ3" type="string"/>
			<att name="NODE_LABEL_FONT_SIZE" value="12" type="string"/>
			<att name="NODE_LABEL_TRANSPARENCY" value="255" type="string"/>
			<att name="NODE_LABEL_COLOR" value="#000000" type="string"/>
			<att name="NODE_VISIBLE" value="true" type="string"/>
			<att name="NODE_DEPTH" value="0.0" type="string"/>
			<att name="NODE_BORDER_TRANSPARENCY" value="255" type="string"/>
			<att name="NODE_LABEL_FONT_FACE" value="Dialog,plain,12" type="string"/>
			<att name="NODE_LABEL_TRANSPARENCY" value="255" type="string"/>
		</graphics>
	</node>
	<node id="GLAEDIENEVVQITWNR" label="GLAEDIENEVVQITWNR">
		<att name="numMSRuns" value="8" type="integer"/>
		<att name="numReplicates" value="3" type="integer"/>
		<att name="PCQ_ID" value="GLAEDIENEVVQITWNR" type="string"/>
		<att name="numConnectedProteinNodes" value="3" type="integer"/>
		<att name="numPeptideSequences" value="1" type="integer"/>
		<att name="PeptideSequences" value="GLAEDIENEVVQITWNR" type="string"/>
		<att name="significant" value="0" type="integer"/>
		<att name="Weight" value="139.246509657" type="real"/>
		<att name="Variance" value="0.007181508552446" type="real"/>
		<att name="numProteins" value="8" type="integer"/>
		<att name="ionCount" value="0" type="integer"/>
		<att name="numPsms" value="9" type="integer"/>
		<att name="containsPTMs" value="0" type="integer"/>
		<att name="FDR" value="0.993264054793" type="real"/>
		<att name="lightIons" value="0" type="integer"/>
		<att name="uniquePeptide" value="0" type="integer"/>
		<att name="isFiltered" value="0" type="integer"/>
		<att name="finalRatio" value="-0.032353727447900035" type="real"/>
		<att name="heavyIons" value="0" type="integer"/>
		<att name="uniquePeptideNode" value="0" type="integer"/>
		<att name="isProtein" value="0" type="integer"/>
		<graphics type="ROUNDRECT" h="30" w="70" width="4" outline="#000000" fill="#ffffff">
			<att name="NODE_TOOLTIP" value="&lt;html&gt;GLAEDIENEVVQITWNR&lt;br&gt;1 Peptide sequences&lt;br&gt;9 PSMs&lt;br&gt;Shared by 3 protein Nodes&lt;br&gt;Shared by 8 proteins&lt;br&gt;Detected in 8 MS runs&lt;br&gt;Detected in 3 Replicates&lt;br&gt;Weight = 139.247&lt;br&gt;Variance = 0.007&lt;br&gt;Integrated peptide node ratio = -0&lt;br&gt;Ion count ratio Rc = N/A = log2( () / () )&lt;br&gt;FDR = 0.993264054793&lt;br&gt;Individual peptides in the node:&lt;br&gt;GLAEDIENEVVQITWNR, 9 PSMs, Shared by 8 proteins, Detected in 8 MS Runs, Detected in 3 replicates, Average of ratios = -0.028748987365267285&lt;br&gt;&lt;/html&gt;" type="string"/>
			<att name="NODE_NESTED_NETWORK_IMAGE_VISIBLE" value="true" type="string"/>
			<att name="NODE_BORDER_STROKE" value="SOLID" type="string"/>
			<att name="NODE_SELECTED" value="false" type="string"/>
			<att name="NODE_TRANSPARENCY" value="255" type="string"/>
			<att name="NODE_LABEL_WIDTH" value="200" type="string"/>
			<att name="NODE_LABEL" value="-0" type="string"/>
			<att name="NODE_LABEL_FONT_SIZE" value="12" type="string"/>
			<att name="NODE_LABEL_TRANSPARENCY" value="255" type="string"/>
			<att name="NODE_LABEL_COLOR" value="#000000" type="string"/>
			<att name="NODE_VISIBLE" value="true" type="string"/>
			<att name="NODE_DEPTH" value="0.0" type="string"/>
			<att name="NODE_BORDER_TRANSPARENCY" value="255" type="string"/>
			<att name="NODE_LABEL_FONT_FACE" value="Dialog,plain,12" type="string"/>
			<att name="NODE_LABEL_TRANSPARENCY" value="255" type="string"/>
		</graphics>
	</node>
	<node id="K7EP67" label="K7EP67">
		<att name="ProteinDescription" value="116 kDa U5 small nuclear ribonucleoprotein component (Fragment) OS=Homo sapiens GN=EFTUD2 PE=1 SV=1 " type="string"/>
		<att name="ACC" value="K7EP67" type="string"/>
		<att name="numPeptideSequencesInProteins" value="1" type="integer"/>
		<att name="conclusiveProtein" value="1" type="integer"/>
		<att name="numConnectedPeptideNodes" value="1" type="integer"/>
		<att name="UniprotKB" value="K7EP67" type="string"/>
		<att name="numProteins" value="1" type="integer"/>
		<att name="Classification2Case" value="6" type="string"/>
		<att name="GeneName" value="EFTUD2" type="string"/>
		<att name="containsPTMs" value="0" type="integer"/>
		<att name="conclusiveProteinNode" value="0" type="integer"/>
		<att name="isFiltered" value="0" type="integer"/>
		<att name="ID" value="K7EP67_HUMAN" type="string"/>
		<att name="numPsmsInProtein" value="9" type="integer"/>
		<att name="Species" value="[Homo sapiens]" type="string"/>
		<att name="isProtein" value="1" type="integer"/>
		<graphics type="ELLIPSE" h="30" w="70" width="4" outline="#000000" fill="#ffffff">
			<att name="NODE_TOOLTIP" value="&lt;html&gt;&lt;b&gt;Protein ACC(s):&lt;/b&gt;&lt;br&gt;K7EP67&lt;br&gt;&lt;b&gt;Protein name(s):&lt;/b&gt;&lt;br&gt; 116 kDa U5 small nuclear ribonucleoprotein component (Fragment) OS=Homo sapiens GN=EFTUD2 PE=1 SV=1 &lt;br&gt;&lt;b&gt;Classification case(s):&lt;/b&gt;&lt;br&gt;&lt;b&gt;6&lt;/b&gt;: Not classified&lt;br&gt;&lt;b&gt;TAX:&lt;/b&gt; [Homo sapiens]&lt;br&gt;&lt;b&gt;Gene name:&lt;/b&gt; EFTUD2&lt;/html&gt;" type="string"/>
			<att name="NODE_NESTED_NETWORK_IMAGE_VISIBLE" value="true" type="string"/>
			<att name="NODE_BORDER_STROKE" value="SOLID" type="string"/>
			<att name="NODE_SELECTED" value="false" type="string"/>
			<att name="NODE_TRANSPARENCY" value="255" type="string"/>
			<att name="NODE_LABEL_WIDTH" value="200" type="string"/>
			<att name="NODE_LABEL" value="K7EP67" type="string"/>
			<att name="NODE_LABEL_FONT_SIZE" value="12" type="string"/>
			<att name="NODE_LABEL_TRANSPARENCY" value="255" type="string"/>
			<att name="NODE_LABEL_COLOR" value="#000000" type="string"/>
			<att name="NODE_VISIBLE" value="true" type="string"/>
			<att name="NODE_DEPTH" value="0.0" type="string"/>
			<att name="NODE_BORDER_TRANSPARENCY" value="255" type="string"/>
			<att name="NODE_LABEL_FONT_FACE" value="Dialog,plain,12" type="string"/>
			<att name="NODE_LABEL_TRANSPARENCY" value="255" type="string"/>
		</graphics>
	</node>
	<node id="B4DZB1" label="B4DZB1">
		<att name="ProteinDescription" value="cDNA FLJ59645, highly similar to 116 kDa U5 small nuclear ribonucleoprotein component" type="string"/>
		<att name="ACC" value="B4DZB1" type="string"/>
		<att name="numPeptideSequencesInProteins" value="3" type="integer"/>
		<att name="conclusiveProtein" value="0" type="integer"/>
		<att name="numConnectedPeptideNodes" value="3" type="integer"/>
		<att name="UniprotKB" value="B4DZB1" type="string"/>
		<att name="numProteins" value="1" type="integer"/>
		<att name="Classification2Case" value="6" type="string"/>
		<att name="containsPTMs" value="0" type="integer"/>
		<att name="conclusiveProteinNode" value="0" type="integer"/>
		<att name="isFiltered" value="0" type="integer"/>
		<att name="ID" value="B4DZB1_HUMAN" type="string"/>
		<att name="numPsmsInProtein" value="16" type="integer"/>
		<att name="Species" value="[Homo sapiens]" type="string"/>
		<att name="isProtein" value="1" type="integer"/>
		<graphics type="ELLIPSE" h="30" w="70" width="4" outline="#000000" fill="#ffffff">
			<att name="NODE_TOOLTIP" value="&lt;html&gt;&lt;b&gt;Protein ACC(s):&lt;/b&gt;&lt;br&gt;B4DZB1&lt;br&gt;&lt;b&gt;Protein name(s):&lt;/b&gt;&lt;br&gt; cDNA FLJ59645, highly similar to 116 kDa U5 small nuclear ribonucleoprotein component&lt;br&gt;&lt;b&gt;Classification case(s):&lt;/b&gt;&lt;br&gt;&lt;b&gt;6&lt;/b&gt;: Not classified&lt;br&gt;&lt;b&gt;TAX:&lt;/b&gt; [Homo sapiens]&lt;br&gt;&lt;b&gt;Gene name:&lt;/b&gt; &lt;/html&gt;" type="string"/>
			<att name="NODE_NESTED_NETWORK_IMAGE_VISIBLE" value="true" type="string"/>
			<att name="NODE_BORDER_STROKE" value="SOLID" type="string"/>
			<att name="NODE_SELECTED" value="false" type="string"/>
			<att name="NODE_TRANSPARENCY" value="255" type="string"/>
			<att name="NODE_LABEL_WIDTH" value="200" type="string"/>
			<att name="NODE_LABEL" value="B4DZB1" type="string"/>
			<att name="NODE_LABEL_FONT_SIZE" value="12" type="string"/>
			<att name="NODE_LABEL_TRANSPARENCY" value="255" type="string"/>
			<att name="NODE_LABEL_COLOR" value="#000000" type="string"/>
			<att name="NODE_VISIBLE" value="true" type="string"/>
			<att name="NODE_DEPTH" value="0.0" type="string"/>
			<att name="NODE_BORDER_TRANSPARENCY" value="255" type="string"/>
			<att name="NODE_LABEL_FONT_FACE" value="Dialog,plain,12" type="string"/>
			<att name="NODE_LABEL_TRANSPARENCY" value="255" type="string"/>
		</graphics>
	</node>
	<node id="IAVEPVNPSELPK_RLWGDIYFNPK" label="IAVEPVNPSELPK_RLWGDIYFNPK">
		<att name="numMSRuns" value="5" type="integer"/>
		<att name="numReplicates" value="4" type="integer"/>
		<att name="PCQ_ID" value="IAVEPVNPSELPK_RLWGDIYFNPK" type="string"/>
		<att name="numConnectedProteinNodes" value="2" type="integer"/>
		<att name="numPeptideSequences" value="2" type="integer"/>
		<att name="PeptideSequences" value="IAVEPVNPSELPK_RLWGDIYFNPK" type="string"/>
		<att name="significant" value="0" type="integer"/>
		<att name="Weight" value="141.445913" type="real"/>
		<att name="Variance" value="0.007069840186898861" type="real"/>
		<att name="numProteins" value="7" type="integer"/>
		<att name="ionCount" value="0" type="integer"/>
		<att name="numPsms" value="7" type="integer"/>
		<att name="containsPTMs" value="0" type="integer"/>
		<att name="FDR" value="0.989457751561" type="real"/>
		<att name="lightIons" value="0" type="integer"/>
		<att name="uniquePeptide" value="0" type="integer"/>
		<att name="isFiltered" value="0" type="integer"/>
		<att name="finalRatio" value="0.09884351440760007" type="real"/>
		<att name="heavyIons" value="0" type="integer"/>
		<att name="uniquePeptideNode" value="0" type="integer"/>
		<att name="isProtein" value="0" type="integer"/>
		<graphics type="ROUNDRECT" h="30" w="70" width="4" outline="#000000" fill="#ffffff">
			<att name="NODE_TOOLTIP" value="&lt;html&gt;IAVEPVNPSELPK_RLWGDIYFNPK&lt;br&gt;2 Peptide sequences&lt;br&gt;7 PSMs&lt;br&gt;Shared by 2 protein Nodes&lt;br&gt;Shared by 7 proteins&lt;br&gt;Detected in 5 MS runs&lt;br&gt;Detected in 4 Replicates&lt;br&gt;Weight = 141.446&lt;br&gt;Variance = 0.007&lt;br&gt;Integrated peptide node ratio = 0.1&lt;br&gt;Ion count ratio Rc = N/A = log2( () / () )&lt;br&gt;FDR = 0.989457751561&lt;br&gt;Individual peptides in the node:&lt;br&gt;IAVEPVNPSELPK, 1 PSMs, Shared by 7 proteins, Detected in 1 MS Runs, Detected in 1 replicates, Peptide with no PSM ratios = NaN&lt;br&gt;RLWGDIYFNPK, 6 PSMs, Shared by 7 proteins, Detected in 4 MS Runs, Detected in 3 replicates, Average of ratios = 0.13527011029692332&lt;br&gt;&lt;/html&gt;" type="string"/>
			<att name="NODE_NESTED_NETWORK_IMAGE_VISIBLE" value="true" type="string"/>
			<att name="NODE_BORDER_STROKE" value="SOLID" type="string"/>
			<att name="NODE_SELECTED" value="false" type="string"/>
			<att name="NODE_TRANSPARENCY" value="255" type="string"/>
			<att name="NODE_LABEL_WIDTH" value="200" type="string"/>
			<att name="NODE_LABEL" value="0.1" type="string"/>
			<att name="NODE_LABEL_FONT_SIZE" value="12" type="string"/>
			<att name="NODE_LABEL_TRANSPARENCY" value="255" type="string"/>
			<att name="NODE_LABEL_COLOR" value="#000000" type="string"/>
			<att name="NODE_VISIBLE" value="true" type="string"/>
			<att name="NODE_DEPTH" value="0.0" type="string"/>
			<att name="NODE_BORDER_TRANSPARENCY" value="255" type="string"/>
			<att name="NODE_LABEL_FONT_FACE" value="Dialog,plain,12" type="string"/>
			<att name="NODE_LABEL_TRANSPARENCY" value="255" type="string"/>
		</graphics>
	</node>
	<node id="IEVPSEIEVPR" label="IEVPSEIEVPR">
		<att name="numMSRuns" value="1" type="integer"/>
		<att name="numReplicates" value="1" type="integer"/>
		<att name="PCQ_ID" value="IEVPSEIEVPR" type="string"/>
		<att name="numConnectedProteinNodes" value="1" type="integer"/>
		<att name="numPeptideSequences" value="1" type="integer"/>
		<att name="PeptideSequences" value="IEVPSEIEVPR" type="string"/>
		<att name="significant" value="0" type="integer"/>
		<att name="numProteins" value="2" type="integer"/>
		<att name="ionCount" value="0" type="integer"/>
		<att name="numPsms" value="1" type="integer"/>
		<att name="containsPTMs" value="0" type="integer"/>
		<att name="lightIons" value="0" type="integer"/>
		<att name="uniquePeptide" value="0" type="integer"/>
		<att name="isFiltered" value="0" type="integer"/>
		<att name="finalRatio" value="NaN" type="real"/>
		<att name="heavyIons" value="0" type="integer"/>
		<att name="uniquePeptideNode" value="1" type="integer"/>
		<att name="isProtein" value="0" type="integer"/>
		<graphics type="ROUNDRECT" h="30" w="70" width="4" outline="#000000" fill="#ffffff">
			<att name="NODE_TOOLTIP" value="&lt;html&gt;IEVPSEIEVPR&lt;br&gt;1 Peptide sequences&lt;br&gt;1 PSMs&lt;br&gt;Shared by 1 protein Nodes&lt;br&gt;Shared by 2 proteins&lt;br&gt;Detected in 1 MS runs&lt;br&gt;Detected in 1 Replicates&lt;br&gt;Integrated peptide node ratio = N/A&lt;br&gt;Ion count ratio Rc = N/A = log2( () / () )&lt;br&gt;Individual peptides in the node:&lt;br&gt;IEVPSEIEVPR, 1 PSMs, Shared by 2 proteins, Detected in 1 MS Runs, Detected in 1 replicates, Peptide with no PSM ratios = NaN&lt;br&gt;&lt;/html&gt;" type="string"/>
			<att name="NODE_NESTED_NETWORK_IMAGE_VISIBLE" value="true" type="string"/>
			<att name="NODE_BORDER_STROKE" value="SOLID" type="string"/>
			<att name="NODE_SELECTED" value="false" type="string"/>
			<att name="NODE_TRANSPARENCY" value="255" type="string"/>
			<att name="NODE_LABEL_WIDTH" value="200" type="string"/>
			<att name="NODE_LABEL" value="N/A" type="string"/>
			<att name="NODE_LABEL_FONT_SIZE" value="12" type="string"/>
			<att name="NODE_LABEL_TRANSPARENCY" value="255" type="string"/>
			<att name="NODE_LABEL_COLOR" value="#000000" type="string"/>
			<att name="NODE_VISIBLE" value="true" type="string"/>
			<att name="NODE_DEPTH" value="0.0" type="string"/>
			<att name="NODE_BORDER_TRANSPARENCY" value="255" type="string"/>
			<att name="NODE_LABEL_FONT_FACE" value="Dialog,plain,12" type="string"/>
			<att name="NODE_LABEL_TRANSPARENCY" value="255" type="string"/>
		</graphics>
	</node>
	<node id="A0A075B715 O95072" label="A0A075B715 O95072">
		<att name="ProteinDescription" value="Meiotic recombination protein REC8 homolog (Fragment) OS=Homo sapiens GN=REC8 PE=1 SV=1  #### Meiotic recombination protein REC8 homolog OS=Homo sapiens GN=REC8 PE=1 SV=1 " type="string"/>
		<att name="ACC" value="A0A075B715 O95072" type="string"/>
		<att name="numPeptideSequencesInProteins" value="1" type="integer"/>
		<att name="conclusiveProtein" value="1" type="integer"/>
		<att name="numConnectedPeptideNodes" value="1" type="integer"/>
		<att name="UniprotKB" value="A0A075B715 O95072" type="string"/>
		<att name="numProteins" value="2" type="integer"/>
		<att name="containsPTMs" value="0" type="integer"/>
		<att name="conclusiveProteinNode" value="1" type="integer"/>
		<att name="isFiltered" value="0" type="integer"/>
		<att name="ID" value="A0A075B715 O95072" type="string"/>
		<att name="numPsmsInProtein" value="1" type="integer"/>
		<att name="Species" value="[Homo sapiens]" type="string"/>
		<att name="isProtein" value="1" type="integer"/>
		<graphics type="ELLIPSE" h="30" w="70" width="4" outline="#000000" fill="#ffffff">
			<att name="NODE_TOOLTIP" value="&lt;html&gt;&lt;b&gt;Protein ACC(s):&lt;/b&gt;&lt;br&gt;A0A075B715 O95072&lt;br&gt;&lt;b&gt;Protein name(s):&lt;/b&gt;&lt;br&gt; Meiotic recombination protein REC8 homolog (Fragment) OS=Homo sapiens GN=REC8 PE=1 SV=1 &lt;br&gt;Meiotic recombination protein REC8 homolog OS=Homo sapiens GN=REC8 PE=1 SV=1 &lt;br&gt;&lt;b&gt;TAX:&lt;/b&gt; [Homo sapiens]&lt;br&gt;&lt;b&gt;Gene name:&lt;/b&gt; &lt;/html&gt;" type="string"/>
			<att name="NODE_NESTED_NETWORK_IMAGE_VISIBLE" value="true" type="string"/>
			<att name="NODE_BORDER_STROKE" value="SOLID" type="string"/>
			<att name="NODE_SELECTED" value="false" type="string"/>
			<att name="NODE_TRANSPARENCY" value="255" type="string"/>
			<att name="NODE_LABEL_WIDTH" value="200" type="string"/>
			<att name="NODE_LABEL" value="A0A075B715 O95072" type="string"/>
			<att name="NODE_LABEL_FONT_SIZE" value="12" type="string"/>
			<att name="NODE_LABEL_TRANSPARENCY" value="255" type="string"/>
			<att name="NODE_LABEL_COLOR" value="#000000" type="string"/>
			<att name="NODE_VISIBLE" value="true" type="string"/>
			<att name="NODE_DEPTH" value="0.0" type="string"/>
			<att name="NODE_BORDER_TRANSPARENCY" value="255" type="string"/>
			<att name="NODE_LABEL_FONT_FACE" value="Dialog,plain,12" type="string"/>
			<att name="NODE_LABEL_TRANSPARENCY" value="255" type="string"/>
		</graphics>
	</node>
	<node id="A0A0S2Z3M6" label="A0A0S2Z3M6">
		<att name="ProteinDescription" value="Dystrophin isoform 6 (Fragment) OS=Homo sapiens GN=DMD PE=2 SV=1 " type="string"/>
		<att name="ACC" value="A0A0S2Z3M6" type="string"/>
		<att name="numPeptideSequencesInProteins" value="1" type="integer"/>
		<att name="conclusiveProtein" value="1" type="integer"/>
		<att name="numConnectedPeptideNodes" value="1" type="integer"/>
		<att name="UniprotKB" value="A0A0S2Z3M6" type="string"/>
		<att name="numProteins" value="1" type="integer"/>
		<att name="Classification2Case" value="6" type="string"/>
		<att name="GeneName" value="DMD" type="string"/>
		<att name="containsPTMs" value="0" type="integer"/>
		<att name="conclusiveProteinNode" value="0" type="integer"/>
		<att name="isFiltered" value="0" type="integer"/>
		<att name="ID" value="A0A0S2Z3M6_HUMAN" type="string"/>
		<att name="numPsmsInProtein" value="9" type="integer"/>
		<att name="Species" value="[Homo sapiens]" type="string"/>
		<att name="isProtein" value="1" type="integer"/>
		<graphics type="ELLIPSE" h="30" w="70" width="4" outline="#000000" fill="#ffffff">
			<att name="NODE_TOOLTIP" value="&lt;html&gt;&lt;b&gt;Protein ACC(s):&lt;/b&gt;&lt;br&gt;A0A0S2Z3M6&lt;br&gt;&lt;b&gt;Protein name(s):&lt;/b&gt;&lt;br&gt; Dystrophin isoform 6 (Fragment) OS=Homo sapiens GN=DMD PE=2 SV=1 &lt;br&gt;&lt;b&gt;Classification case(s):&lt;/b&gt;&lt;br&gt;&lt;b&gt;6&lt;/b&gt;: Not classified&lt;br&gt;&lt;b&gt;TAX:&lt;/b&gt; [Homo sapiens]&lt;br&gt;&lt;b&gt;Gene name:&lt;/b&gt; DMD&lt;/html&gt;" type="string"/>
			<att name="NODE_NESTED_NETWORK_IMAGE_VISIBLE" value="true" type="string"/>
			<att name="NODE_BORDER_STROKE" value="SOLID" type="string"/>
			<att name="NODE_SELECTED" value="false" type="string"/>
			<att name="NODE_TRANSPARENCY" value="255" type="string"/>
			<att name="NODE_LABEL_WIDTH" value="200" type="string"/>
			<att name="NODE_LABEL" value="A0A0S2Z3M6" type="string"/>
			<att name="NODE_LABEL_FONT_SIZE" value="12" type="string"/>
			<att name="NODE_LABEL_TRANSPARENCY" value="255" type="string"/>
			<att name="NODE_LABEL_COLOR" value="#000000" type="string"/>
			<att name="NODE_VISIBLE" value="true" type="string"/>
			<att name="NODE_DEPTH" value="0.0" type="string"/>
			<att name="NODE_BORDER_TRANSPARENCY" value="255" type="string"/>
			<att name="NODE_LABEL_FONT_FACE" value="Dialog,plain,12" type="string"/>
			<att name="NODE_LABEL_TRANSPARENCY" value="255" type="string"/>
		</graphics>
	</node>
	<node id="GHNVGSLFHMADDLGR" label="GHNVGSLFHMADDLGR">
		<att name="numMSRuns" value="3" type="integer"/>
		<att name="numReplicates" value="3" type="integer"/>
		<att name="PCQ_ID" value="GHNVGSLFHMADDLGR" type="string"/>
		<att name="numConnectedProteinNodes" value="2" type="integer"/>
		<att name="numPeptideSequences" value="1" type="integer"/>
		<att name="PeptideSequences" value="GHNVGSLFHMADDLGR" type="string"/>
		<att name="significant" value="0" type="integer"/>
		<att name="Weight" value="141.005877282" type="real"/>
		<att name="Variance" value="0.007091902970824991" type="real"/>
		<att name="numProteins" value="8" type="integer"/>
		<att name="ionCount" value="0" type="integer"/>
		<att name="numPsms" value="8" type="integer"/>
		<att name="containsPTMs" value="0" type="integer"/>
		<att name="FDR" value="0.993512694023" type="real"/>
		<att name="lightIons" value="0" type="integer"/>
		<att name="uniquePeptide" value="0" type="integer"/>
		<att name="isFiltered" value="0" type="integer"/>
		<att name="finalRatio" value="0.07139499833939995" type="real"/>
		<att name="heavyIons" value="0" type="integer"/>
		<att name="uniquePeptideNode" value="0" type="integer"/>
		<att name="isProtein" value="0" type="integer"/>
		<graphics type="ROUNDRECT" h="30" w="70" width="4" outline="#000000" fill="#ffffff">
			<att name="NODE_TOOLTIP" value="&lt;html&gt;GHNVGSLFHMADDLGR&lt;br&gt;1 Peptide sequences&lt;br&gt;8 PSMs&lt;br&gt;Shared by 2 protein Nodes&lt;br&gt;Shared by 8 proteins&lt;br&gt;Detected in 3 MS runs&lt;br&gt;Detected in 3 Replicates&lt;br&gt;Weight = 141.006&lt;br&gt;Variance = 0.007&lt;br&gt;Integrated peptide node ratio = 0.1&lt;br&gt;Ion count ratio Rc = N/A = log2( () / () )&lt;br&gt;FDR = 0.993512694023&lt;br&gt;Individual peptides in the node:&lt;br&gt;GHNVGSLFHMADDLGR, 8 PSMs, Shared by 8 proteins, Detected in 3 MS Runs, Detected in 3 replicates, Average of ratios = 0.14387289004217713&lt;br&gt;&lt;/html&gt;" type="string"/>
			<att name="NODE_NESTED_NETWORK_IMAGE_VISIBLE" value="true" type="string"/>
			<att name="NODE_BORDER_STROKE" value="SOLID" type="string"/>
			<att name="NODE_SELECTED" value="false" type="string"/>
			<att name="NODE_TRANSPARENCY" value="255" type="string"/>
			<att name="NODE_LABEL_WIDTH" value="200" type="string"/>
			<att name="NODE_LABEL" value="0.1" type="string"/>
			<att name="NODE_LABEL_FONT_SIZE" value="12" type="string"/>
			<att name="NODE_LABEL_TRANSPARENCY" value="255" type="string"/>
			<att name="NODE_LABEL_COLOR" value="#000000" type="string"/>
			<att name="NODE_VISIBLE" value="true" type="string"/>
			<att name="NODE_DEPTH" value="0.0" type="string"/>
			<att name="NODE_BORDER_TRANSPARENCY" value="255" type="string"/>
			<att name="NODE_LABEL_FONT_FACE" value="Dialog,plain,12" type="string"/>
			<att name="NODE_LABEL_TRANSPARENCY" value="255" type="string"/>
		</graphics>
	</node>
	<node id="A0A0S2Z3J7 A7E212 B4DSV7 E7ESB2 F8VX32 H0Y304 Q59HC3" label="A0A0S2Z3J7 A7E212 B4DSV7 E7ESB2 F8VX32 H0Y304 Q59HC3">
		<att name="ProteinDescription" value="Dystrophin isoform 1 (Fragment) OS=Homo sapiens GN=DMD PE=2 SV=1  #### Dystrophin OS=Homo sapiens GN=DMD PE=2 SV=1  #### Dystrophin isoform 4 OS=Homo sapiens GN=DMD PE=2 SV=1  #### Dystrophin OS=Homo sapiens GN=DMD PE=1 SV=1  #### Dystrophin (Fragment) OS=Homo sapiens GN=DMD PE=1 SV=1  #### Dystrophin Dp427c isoform variant (Fragment) OS=Homo sapiens PE=2 SV=1 " type="string"/>
		<att name="ACC" value="A0A0S2Z3J7 A7E212 B4DSV7 E7ESB2 F8VX32 H0Y304 Q59HC3" type="string"/>
		<att name="numPeptideSequencesInProteins" value="2" type="integer"/>
		<att name="conclusiveProtein" value="0" type="integer"/>
		<att name="numConnectedPeptideNodes" value="2" type="integer"/>
		<att name="UniprotKB" value="A0A0S2Z3J7 A7E212 B4DSV7 E7ESB2 F8VX32 H0Y304 Q59HC3" type="string"/>
		<att name="numProteins" value="7" type="integer"/>
		<att name="Classification2Case" value="6" type="string"/>
		<att name="GeneName" value="DMD" type="string"/>
		<att name="containsPTMs" value="0" type="integer"/>
		<att name="conclusiveProteinNode" value="0" type="integer"/>
		<att name="isFiltered" value="0" type="integer"/>
		<att name="ID" value="A0A0S2Z3J7_HUMAN A7E212_HUMAN B4DSV7_HUMAN E7ESB2_HUMAN F8VX32_HUMAN H0Y304_HUMAN Q59HC3_HUMAN" type="string"/>
		<att name="numPsmsInProtein" value="12" type="integer"/>
		<att name="Species" value="[Homo sapiens]" type="string"/>
		<att name="isProtein" value="1" type="integer"/>
		<graphics type="ELLIPSE" h="30" w="70" width="4" outline="#000000" fill="#ffffff">
			<att name="NODE_TOOLTIP" value="&lt;html&gt;&lt;b&gt;Protein ACC(s):&lt;/b&gt;&lt;br&gt;A0A0S2Z3J7 A7E212 B4DSV7 E7ESB2 F8VX32 H0Y304 Q59HC3&lt;br&gt;&lt;b&gt;Protein name(s):&lt;/b&gt;&lt;br&gt; Dystrophin isoform 1 (Fragment) OS=Homo sapiens GN=DMD PE=2 SV=1 &lt;br&gt;Dystrophin OS=Homo sapiens GN=DMD PE=2 SV=1 &lt;br&gt;Dystrophin isoform 4 OS=Homo sapiens GN=DMD PE=2 SV=1 &lt;br&gt;Dystrophin OS=Homo sapiens GN=DMD PE=1 SV=1 &lt;br&gt;Dystrophin (Fragment) OS=Homo sapiens GN=DMD PE=1 SV=1 &lt;br&gt;Dystrophin Dp427c isoform variant (Fragment) OS=Homo sapiens PE=2 SV=1 &lt;br&gt;&lt;b&gt;Classification case(s):&lt;/b&gt;&lt;br&gt;&lt;b&gt;6&lt;/b&gt;: Not classified&lt;br&gt;&lt;b&gt;TAX:&lt;/b&gt; [Homo sapiens]&lt;br&gt;&lt;b&gt;Gene name:&lt;/b&gt; DMD&lt;/html&gt;" type="string"/>
			<att name="NODE_NESTED_NETWORK_IMAGE_VISIBLE" value="true" type="string"/>
			<att name="NODE_BORDER_STROKE" value="SOLID" type="string"/>
			<att name="NODE_SELECTED" value="false" type="string"/>
			<att name="NODE_TRANSPARENCY" value="255" type="string"/>
			<att name="NODE_LABEL_WIDTH" value="200" type="string"/>
			<att name="NODE_LABEL" value="A0A0S2Z3J7 A7E212 B4DSV7 E7ESB2 F8VX32 H0Y304 Q59HC3" type="string"/>
			<att name="NODE_LABEL_FONT_SIZE" value="12" type="string"/>
			<att name="NODE_LABEL_TRANSPARENCY" value="255" type="string"/>
			<att name="NODE_LABEL_COLOR" value="#000000" type="string"/>
			<att name="NODE_VISIBLE" value="true" type="string"/>
			<att name="NODE_DEPTH" value="0.0" type="string"/>
			<att name="NODE_BORDER_TRANSPARENCY" value="255" type="string"/>
			<att name="NODE_LABEL_FONT_FACE" value="Dialog,plain,12" type="string"/>
			<att name="NODE_LABEL_TRANSPARENCY" value="255" type="string"/>
		</graphics>
	</node>
	<node id="A0A075B6G3 A0A087WTU7 A0A087WV90 A0A0S2Z3B2 A0A0S2Z3B5 A1L0U9 E7EQR9 E7EQS5 E9PDN5 F5GZY3 H0Y3E8 P11532 Q14205" label="Prot_9">
		<att name="ProteinDescription" value="Dystrophin #### Dystrophin isoform 5 #### Dystrophin isoform 2 #### DMD protein #### Dystrophin (Fragment) #### Dystrophin protein (Fragment)" type="string"/>
		<att name="ACC" value="A0A075B6G3 A0A087WTU7 A0A087WV90 A0A0S2Z3B2 A0A0S2Z3B5 A1L0U9 E7EQR9 E7EQS5 E9PDN5 F5GZY3 H0Y3E8 P11532 Q14205" type="string"/>
		<att name="numPeptideSequencesInProteins" value="1" type="integer"/>
		<att name="conclusiveProtein" value="1" type="integer"/>
		<att name="numConnectedPeptideNodes" value="1" type="integer"/>
		<att name="UniprotKB" value="A0A075B6G3 A0A087WTU7 A0A087WV90 A0A0S2Z3B2 A0A0S2Z3B5 A1L0U9 E7EQR9 E7EQS5 E9PDN5 F5GZY3 H0Y3E8 P11532 Q14205" type="string"/>
		<att name="numProteins" value="13" type="integer"/>
		<att name="Classification2Case" value="6" type="string"/>
		<att name="GeneName" value="DMD,dystrophin" type="string"/>
		<att name="containsPTMs" value="0" type="integer"/>
		<att name="conclusiveProteinNode" value="0" type="integer"/>
		<att name="isFiltered" value="0" type="integer"/>
		<att name="ID" value="A0A075B6G3_HUMAN A0A087WTU7_HUMAN A0A087WV90_HUMAN A0A0S2Z3B2_HUMAN A0A0S2Z3B5_HUMAN A1L0U9_HUMAN E7EQR9_HUMAN E7EQS5_HUMAN E9PDN5_HUMAN F5GZY3_HUMAN H0Y3E8_HUMAN DMD_HUMAN Q14205_HUMAN" type="string"/>
		<att name="numPsmsInProtein" value="4" type="integer"/>
		<att name="Species" value="[Homo sapiens]" type="string"/>
		<att name="isProtein" value="1" type="integer"/>
		<graphics type="ELLIPSE" h="30" w="70" width="4" outline="#000000" fill="#ffffff">
			<att name="NODE_TOOLTIP" value="&lt;html&gt;&lt;b&gt;Protein ACC(s):&lt;/b&gt;&lt;br&gt;A0A075B6G3 A0A087WTU7 A0A087WV90 A0A0S2Z3B2 A0A0S2Z3B5 A1L0U9 E7EQR9 E7EQS5 E9PDN5 F5GZY3 H0Y3E8 P11532 Q14205&lt;br&gt;&lt;b&gt;Protein name(s):&lt;/b&gt;&lt;br&gt; Dystrophin&lt;br&gt;Dystrophin isoform 5&lt;br&gt;Dystrophin isoform 2&lt;br&gt;DMD protein&lt;br&gt;Dystrophin (Fragment)&lt;br&gt;Dystrophin protein (Fragment)&lt;br&gt;&lt;b&gt;Classification case(s):&lt;/b&gt;&lt;br&gt;&lt;b&gt;6&lt;/b&gt;: Not classified&lt;br&gt;&lt;b&gt;TAX:&lt;/b&gt; [Homo sapiens]&lt;br&gt;&lt;b&gt;Gene name:&lt;/b&gt; DMD,dystrophin&lt;/html&gt;" type="string"/>
			<att name="NODE_NESTED_NETWORK_IMAGE_VISIBLE" value="true" type="string"/>
			<att name="NODE_BORDER_STROKE" value="SOLID" type="string"/>
			<att name="NODE_SELECTED" value="false" type="string"/>
			<att name="NODE_TRANSPARENCY" value="255" type="string"/>
			<att name="NODE_LABEL_WIDTH" value="200" type="string"/>
			<att name="NODE_LABEL" value="Prot_9" type="string"/>
			<att name="NODE_LABEL_FONT_SIZE" value="12" type="string"/>
			<att name="NODE_LABEL_TRANSPARENCY" value="255" type="string"/>
			<att name="NODE_LABEL_COLOR" value="#000000" type="string"/>
			<att name="NODE_VISIBLE" value="true" type="string"/>
			<att name="NODE_DEPTH" value="0.0" type="string"/>
			<att name="NODE_BORDER_TRANSPARENCY" value="255" type="string"/>
			<att name="NODE_LABEL_FONT_FACE" value="Dialog,plain,12" type="string"/>
			<att name="NODE_LABEL_TRANSPARENCY" value="255" type="string"/>
		</graphics>
	</node>
	<node id="LGLLLHDSIQIPR" label="LGLLLHDSIQIPR">
		<att name="numMSRuns" value="2" type="integer"/>
		<att name="numReplicates" value="2" type="integer"/>
		<att name="PCQ_ID" value="LGLLLHDSIQIPR" type="string"/>
		<att name="numConnectedProteinNodes" value="2" type="integer"/>
		<att name="numPeptideSequences" value="1" type="integer"/>
		<att name="PeptideSequences" value="LGLLLHDSIQIPR" type="string"/>
		<att name="significant" value="0" type="integer"/>
		<att name="Weight" value="82.97756718" type="real"/>
		<att name="Variance" value="0.01205144997600061" type="real"/>
		<att name="numProteins" value="20" type="integer"/>
		<att name="ionCount" value="0" type="integer"/>
		<att name="numPsms" value="3" type="integer"/>
		<att name="containsPTMs" value="0" type="integer"/>
		<att name="FDR" value="0.901729181873" type="real"/>
		<att name="lightIons" value="0" type="integer"/>
		<att name="uniquePeptide" value="0" type="integer"/>
		<att name="isFiltered" value="0" type="integer"/>
		<att name="finalRatio" value="0.321530794069" type="real"/>
		<att name="heavyIons" value="0" type="integer"/>
		<att name="uniquePeptideNode" value="0" type="integer"/>
		<att name="isProtein" value="0" type="integer"/>
		<graphics type="ROUNDRECT" h="30" w="70" width="4" outline="#000000" fill="#ffffff">
			<att name="NODE_TOOLTIP" value="&lt;html&gt;LGLLLHDSIQIPR&lt;br&gt;1 Peptide sequences&lt;br&gt;3 PSMs&lt;br&gt;Shared by 2 protein Nodes&lt;br&gt;Shared by 20 proteins&lt;br&gt;Detected in 2 MS runs&lt;br&gt;Detected in 2 Replicates&lt;br&gt;Weight = 82.978&lt;br&gt;Variance = 0.012&lt;br&gt;Integrated peptide node ratio = 0.3&lt;br&gt;Ion count ratio Rc = N/A = log2( () / () )&lt;br&gt;FDR = 0.901729181873&lt;br&gt;Individual peptides in the node:&lt;br&gt;LGLLLHDSIQIPR, 3 PSMs, Shared by 20 proteins, Detected in 2 MS Runs, Detected in 2 replicates, Average of ratios = 0.41954104608188114&lt;br&gt;&lt;/html&gt;" type="string"/>
			<att name="NODE_NESTED_NETWORK_IMAGE_VISIBLE" value="true" type="string"/>
			<att name="NODE_BORDER_STROKE" value="SOLID" type="string"/>
			<att name="NODE_SELECTED" value="false" type="string"/>
			<att name="NODE_TRANSPARENCY" value="255" type="string"/>
			<att name="NODE_LABEL_WIDTH" value="200" type="string"/>
			<att name="NODE_LABEL" value="0.3" type="string"/>
			<att name="NODE_LABEL_FONT_SIZE" value="12" type="string"/>
			<att name="NODE_LABEL_TRANSPARENCY" value="255" type="string"/>
			<att name="NODE_LABEL_COLOR" value="#000000" type="string"/>
			<att name="NODE_VISIBLE" value="true" type="string"/>
			<att name="NODE_DEPTH" value="0.0" type="string"/>
			<att name="NODE_BORDER_TRANSPARENCY" value="255" type="string"/>
			<att name="NODE_LABEL_FONT_FACE" value="Dialog,plain,12" type="string"/>
			<att name="NODE_LABEL_TRANSPARENCY" value="255" type="string"/>
		</graphics>
	</node>
	<node id="HDVDALLWQPHSSK_TTHVVNLGSNQYLFSVIVDPK" label="HDVDALLWQPHSSK_TTHVVNLGSNQYLFSVIVDPK">
		<att name="numMSRuns" value="6" type="integer"/>
		<att name="numReplicates" value="3" type="integer"/>
		<att name="PCQ_ID" value="HDVDALLWQPHSSK_TTHVVNLGSNQYLFSVIVDPK" type="string"/>
		<att name="numConnectedProteinNodes" value="1" type="integer"/>
		<att name="numPeptideSequences" value="2" type="integer"/>
		<att name="PeptideSequences" value="HDVDALLWQPHSSK_TTHVVNLGSNQYLFSVIVDPK" type="string"/>
		<att name="significant" value="0" type="integer"/>
		<att name="Weight" value="93.278250332" type="real"/>
		<att name="Variance" value="0.010720612752069819" type="real"/>
		<att name="numProteins" value="1" type="integer"/>
		<att name="ionCount" value="0" type="integer"/>
		<att name="numPsms" value="8" type="integer"/>
		<att name="containsPTMs" value="0" type="integer"/>
		<att name="FDR" value="0.990638678558" type="real"/>
		<att name="lightIons" value="0" type="integer"/>
		<att name="uniquePeptide" value="1" type="integer"/>
		<att name="isFiltered" value="0" type="integer"/>
		<att name="finalRatio" value="-0.06720168748160005" type="real"/>
		<att name="heavyIons" value="0" type="integer"/>
		<att name="uniquePeptideNode" value="1" type="integer"/>
		<att name="isProtein" value="0" type="integer"/>
		<graphics type="ROUNDRECT" h="30" w="70" width="4" outline="#000000" fill="#ffffff">
			<att name="NODE_TOOLTIP" value="&lt;html&gt;HDVDALLWQPHSSK_TTHVVNLGSNQYLFSVIVDPK&lt;br&gt;2 Peptide sequences&lt;br&gt;8 PSMs&lt;br&gt;Shared by 1 protein Nodes&lt;br&gt;Shared by 1 proteins&lt;br&gt;Detected in 6 MS runs&lt;br&gt;Detected in 3 Replicates&lt;br&gt;Weight = 93.278&lt;br&gt;Variance = 0.011&lt;br&gt;Integrated peptide node ratio = -0.1&lt;br&gt;Ion count ratio Rc = N/A = log2( () / () )&lt;br&gt;FDR = 0.990638678558&lt;br&gt;Individual peptides in the node:&lt;br&gt;HDVDALLWQPHSSK, 5 PSMs, Shared by 1 proteins, Detected in 4 MS Runs, Detected in 2 replicates, Average of ratios = -0.3884040178741031&lt;br&gt;TTHVVNLGSNQYLFSVIVDPK, 3 PSMs, Shared by 1 proteins, Detected in 2 MS Runs, Detected in 1 replicates, Average of ratios = -0.1504038649996113&lt;br&gt;&lt;/html&gt;" type="string"/>
			<att name="NODE_NESTED_NETWORK_IMAGE_VISIBLE" value="true" type="string"/>
			<att name="NODE_BORDER_STROKE" value="SOLID" type="string"/>
			<att name="NODE_SELECTED" value="false" type="string"/>
			<att name="NODE_TRANSPARENCY" value="255" type="string"/>
			<att name="NODE_LABEL_WIDTH" value="200" type="string"/>
			<att name="NODE_LABEL" value="-0.1" type="string"/>
			<att name="NODE_LABEL_FONT_SIZE" value="12" type="string"/>
			<att name="NODE_LABEL_TRANSPARENCY" value="255" type="string"/>
			<att name="NODE_LABEL_COLOR" value="#000000" type="string"/>
			<att name="NODE_VISIBLE" value="true" type="string"/>
			<att name="NODE_DEPTH" value="0.0" type="string"/>
			<att name="NODE_BORDER_TRANSPARENCY" value="255" type="string"/>
			<att name="NODE_LABEL_FONT_FACE" value="Dialog,plain,12" type="string"/>
			<att name="NODE_LABEL_TRANSPARENCY" value="255" type="string"/>
		</graphics>
	</node>
	<node id="Q96RS6" label="Q96RS6">
		<att name="ProteinDescription" value="NudC domain-containing protein 1 OS=Homo sapiens GN=NUDCD1 PE=1 SV=2 " type="string"/>
		<att name="ACC" value="Q96RS6" type="string"/>
		<att name="numPeptideSequencesInProteins" value="2" type="integer"/>
		<att name="conclusiveProtein" value="0" type="integer"/>
		<att name="numConnectedPeptideNodes" value="2" type="integer"/>
		<att name="UniprotKB" value="Q96RS6" type="string"/>
		<att name="numProteins" value="1" type="integer"/>
		<att name="GeneName" value="NUDCD1" type="string"/>
		<att name="containsPTMs" value="0" type="integer"/>
		<att name="conclusiveProteinNode" value="1" type="integer"/>
		<att name="isFiltered" value="0" type="integer"/>
		<att name="ID" value="NUDC1_HUMAN" type="string"/>
		<att name="numPsmsInProtein" value="8" type="integer"/>
		<att name="Species" value="[Homo sapiens]" type="string"/>
		<att name="isProtein" value="1" type="integer"/>
		<graphics type="ELLIPSE" h="30" w="70" width="4" outline="#000000" fill="#ffffff">
			<att name="NODE_TOOLTIP" value="&lt;html&gt;&lt;b&gt;Protein ACC(s):&lt;/b&gt;&lt;br&gt;Q96RS6&lt;br&gt;&lt;b&gt;Protein name(s):&lt;/b&gt;&lt;br&gt; NudC domain-containing protein 1 OS=Homo sapiens GN=NUDCD1 PE=1 SV=2 &lt;br&gt;&lt;b&gt;TAX:&lt;/b&gt; [Homo sapiens]&lt;br&gt;&lt;b&gt;Gene name:&lt;/b&gt; NUDCD1&lt;/html&gt;" type="string"/>
			<att name="NODE_NESTED_NETWORK_IMAGE_VISIBLE" value="true" type="string"/>
			<att name="NODE_BORDER_STROKE" value="SOLID" type="string"/>
			<att name="NODE_SELECTED" value="false" type="string"/>
			<att name="NODE_TRANSPARENCY" value="255" type="string"/>
			<att name="NODE_LABEL_WIDTH" value="200" type="string"/>
			<att name="NODE_LABEL" value="Q96RS6" type="string"/>
			<att name="NODE_LABEL_FONT_SIZE" value="12" type="string"/>
			<att name="NODE_LABEL_TRANSPARENCY" value="255" type="string"/>
			<att name="NODE_LABEL_COLOR" value="#000000" type="string"/>
			<att name="NODE_VISIBLE" value="true" type="string"/>
			<att name="NODE_DEPTH" value="0.0" type="string"/>
			<att name="NODE_BORDER_TRANSPARENCY" value="255" type="string"/>
			<att name="NODE_LABEL_FONT_FACE" value="Dialog,plain,12" type="string"/>
			<att name="NODE_LABEL_TRANSPARENCY" value="255" type="string"/>
		</graphics>
	</node>
	<node id="AGHYAASIIIR_EIIDTNGAGDAFVGGFLSQLVSDKPLTECIR_ENILFGMGNPLLDISAVVDKDFLDK_FKVEYHAGGSTQNSIK_HKELFDELVK_KAAEAHVDAHYYEQNEQPTGTCAACITGDNR_RTGCTFPEKPDFH_YSLKPNDQILAEDKHK" label="AGHYAASIIIR_EIIDTNGAGDAFVGGFLSQLVSDKPLTECIR_ENILFGMGNPLLDISAVVDKDFLDK_FKVEYHAGGSTQNSIK_HKELFDELVK_KAAEAHVDAHYYEQNEQPTGTCAACITGDNR_RTGCTFPEKPDFH_YSLKPNDQILAEDKHK">
		<att name="numMSRuns" value="13" type="integer"/>
		<att name="numReplicates" value="3" type="integer"/>
		<att name="PCQ_ID" value="AGHYAASIIIR_EIIDTNGAGDAFVGGFLSQLVSDKPLTECIR_ENILFGMGNPLLDISAVVDKDFLDK_FKVEYHAGGSTQNSIK_HKELFDELVK_KAAEAHVDAHYYEQNEQPTGTCAACITGDNR_RTGCTFPEKPDFH_YSLKPNDQILAEDKHK" type="string"/>
		<att name="numConnectedProteinNodes" value="1" type="integer"/>
		<att name="numPeptideSequences" value="8" type="integer"/>
		<att name="PeptideSequences" value="AGHYAASIIIR_EIIDTNGAGDAFVGGFLSQLVSDKPLTECIR_ENILFGMGNPLLDISAVVDKDFLDK_FKVEYHAGGSTQNSIK_HKELFDELVK_KAAEAHVDAHYYEQNEQPTGTCAACITGDNR_RTGCTFPEKPDFH_YSLKPNDQILAEDKHK" type="string"/>
		<att name="significant" value="0" type="integer"/>
		<att name="Weight" value="330.115526944" type="real"/>
		<att name="Variance" value="0.0030292425480781386" type="real"/>
		<att name="numProteins" value="2" type="integer"/>
		<att name="ionCount" value="0" type="integer"/>
		<att name="numPsms" value="16" type="integer"/>
		<att name="containsPTMs" value="0" type="integer"/>
		<att name="FDR" value="0.990119555287" type="real"/>
		<att name="lightIons" value="0" type="integer"/>
		<att name="uniquePeptide" value="0" type="integer"/>
		<att name="isFiltered" value="0" type="integer"/>
		<att name="finalRatio" value="-0.08079294037910001" type="real"/>
		<att name="heavyIons" value="0" type="integer"/>
		<att name="uniquePeptideNode" value="1" type="integer"/>
		<att name="isProtein" value="0" type="integer"/>
		<graphics type="ROUNDRECT" h="30" w="70" width="4" outline="#000000" fill="#ffffff">
			<att name="NODE_TOOLTIP" value="&lt;html&gt;AGHYAASIIIR_EIIDTNGAGDAFVGGFLSQLVSDKPLTECIR_ENILFGMGNPLLDISAVVDKDFLDK_FKVEYHAGGSTQNSIK_HKELFDELVK_KAAEAHVDAHYYEQNEQPTGTCAACITGDNR_RTGCTFPEKPDFH_YSLKPNDQILAEDKHK&lt;br&gt;8 Peptide sequences&lt;br&gt;16 PSMs&lt;br&gt;Shared by 1 protein Nodes&lt;br&gt;Shared by 2 proteins&lt;br&gt;Detected in 13 MS runs&lt;br&gt;Detected in 3 Replicates&lt;br&gt;Weight = 330.116&lt;br&gt;Variance = 0.003&lt;br&gt;Integrated peptide node ratio = -0.1&lt;br&gt;Ion count ratio Rc = N/A = log2( () / () )&lt;br&gt;FDR = 0.990119555287&lt;br&gt;Individual peptides in the node:&lt;br&gt;AGHYAASIIIR, 2 PSMs, Shared by 2 proteins, Detected in 1 MS Runs, Detected in 1 replicates, Average of ratios = -0.011357436677115784&lt;br&gt;EIIDTNGAGDAFVGGFLSQLVSDKPLTECIR, 3 PSMs, Shared by 2 proteins, Detected in 3 MS Runs, Detected in 3 replicates, Average of ratios = -0.07383189525252498&lt;br&gt;ENILFGMGNPLLDISAVVDKDFLDK, 1 PSMs, Shared by 2 proteins, Detected in 1 MS Runs, Detected in 1 replicates, Average of ratios = -0.18074449707632484&lt;br&gt;FKVEYHAGGSTQNSIK, 2 PSMs, Shared by 2 proteins, Detected in 2 MS Runs, Detected in 2 replicates, Average of ratios = -0.08005371310389132&lt;br&gt;HKELFDELVK, 1 PSMs, Shared by 2 proteins, Detected in 1 MS Runs, Detected in 1 replicates, Average of ratios = 0.4102463059154988&lt;br&gt;KAAEAHVDAHYYEQNEQPTGTCAACITGDNR, 1 PSMs, Shared by 2 proteins, Detected in 1 MS Runs, Detected in 1 replicates, Average of ratios = -0.2008872732829429&lt;br&gt;RTGCTFPEKPDFH, 1 PSMs, Shared by 2 proteins, Detected in 1 MS Runs, Detected in 1 replicates, Average of ratios = -0.6046492484029046&lt;br&gt;YSLKPNDQILAEDKHK, 5 PSMs, Shared by 2 proteins, Detected in 4 MS Runs, Detected in 2 replicates, Average of ratios = 0.25286426450047483&lt;br&gt;&lt;/html&gt;" type="string"/>
			<att name="NODE_NESTED_NETWORK_IMAGE_VISIBLE" value="true" type="string"/>
			<att name="NODE_BORDER_STROKE" value="SOLID" type="string"/>
			<att name="NODE_SELECTED" value="false" type="string"/>
			<att name="NODE_TRANSPARENCY" value="255" type="string"/>
			<att name="NODE_LABEL_WIDTH" value="200" type="string"/>
			<att name="NODE_LABEL" value="-0.1" type="string"/>
			<att name="NODE_LABEL_FONT_SIZE" value="12" type="string"/>
			<att name="NODE_LABEL_TRANSPARENCY" value="255" type="string"/>
			<att name="NODE_LABEL_COLOR" value="#000000" type="string"/>
			<att name="NODE_VISIBLE" value="true" type="string"/>
			<att name="NODE_DEPTH" value="0.0" type="string"/>
			<att name="NODE_BORDER_TRANSPARENCY" value="255" type="string"/>
			<att name="NODE_LABEL_FONT_FACE" value="Dialog,plain,12" type="string"/>
			<att name="NODE_LABEL_TRANSPARENCY" value="255" type="string"/>
		</graphics>
	</node>
	<node id="P55263 Q86U79" label="P55263 Q86U79">
		<att name="ProteinDescription" value="Adenosine kinase OS=Homo sapiens GN=ADK PE=1 SV=2  #### Adenosine kinase OS=Homo sapiens PE=2 SV=1 " type="string"/>
		<att name="ACC" value="P55263 Q86U79" type="string"/>
		<att name="numPeptideSequencesInProteins" value="8" type="integer"/>
		<att name="conclusiveProtein" value="0" type="integer"/>
		<att name="numConnectedPeptideNodes" value="8" type="integer"/>
		<att name="UniprotKB" value="P55263 Q86U79" type="string"/>
		<att name="numProteins" value="2" type="integer"/>
		<att name="GeneName" value="ADK" type="string"/>
		<att name="containsPTMs" value="0" type="integer"/>
		<att name="conclusiveProteinNode" value="1" type="integer"/>
		<att name="isFiltered" value="0" type="integer"/>
		<att name="ID" value="ADK_HUMAN Q86U79_HUMAN" type="string"/>
		<att name="numPsmsInProtein" value="16" type="integer"/>
		<att name="Species" value="[Homo sapiens]" type="string"/>
		<att name="isProtein" value="1" type="integer"/>
		<graphics type="ELLIPSE" h="30" w="70" width="4" outline="#000000" fill="#ffffff">
			<att name="NODE_TOOLTIP" value="&lt;html&gt;&lt;b&gt;Protein ACC(s):&lt;/b&gt;&lt;br&gt;P55263 Q86U79&lt;br&gt;&lt;b&gt;Protein name(s):&lt;/b&gt;&lt;br&gt; Adenosine kinase OS=Homo sapiens GN=ADK PE=1 SV=2 &lt;br&gt;Adenosine kinase OS=Homo sapiens PE=2 SV=1 &lt;br&gt;&lt;b&gt;TAX:&lt;/b&gt; [Homo sapiens]&lt;br&gt;&lt;b&gt;Gene name:&lt;/b&gt; ADK&lt;/html&gt;" type="string"/>
			<att name="NODE_NESTED_NETWORK_IMAGE_VISIBLE" value="true" type="string"/>
			<att name="NODE_BORDER_STROKE" value="SOLID" type="string"/>
			<att name="NODE_SELECTED" value="false" type="string"/>
			<att name="NODE_TRANSPARENCY" value="255" type="string"/>
			<att name="NODE_LABEL_WIDTH" value="200" type="string"/>
			<att name="NODE_LABEL" value="P55263 Q86U79" type="string"/>
			<att name="NODE_LABEL_FONT_SIZE" value="12" type="string"/>
			<att name="NODE_LABEL_TRANSPARENCY" value="255" type="string"/>
			<att name="NODE_LABEL_COLOR" value="#000000" type="string"/>
			<att name="NODE_VISIBLE" value="true" type="string"/>
			<att name="NODE_DEPTH" value="0.0" type="string"/>
			<att name="NODE_BORDER_TRANSPARENCY" value="255" type="string"/>
			<att name="NODE_LABEL_FONT_FACE" value="Dialog,plain,12" type="string"/>
			<att name="NODE_LABEL_TRANSPARENCY" value="255" type="string"/>
		</graphics>
	</node>
	<node id="ARPTDYPTQEQQLHFIR" label="ARPTDYPTQEQQLHFIR">
		<att name="numMSRuns" value="3" type="integer"/>
		<att name="numReplicates" value="2" type="integer"/>
		<att name="PCQ_ID" value="ARPTDYPTQEQQLHFIR" type="string"/>
		<att name="numConnectedProteinNodes" value="1" type="integer"/>
		<att name="numPeptideSequences" value="1" type="integer"/>
		<att name="PeptideSequences" value="ARPTDYPTQEQQLHFIR" type="string"/>
		<att name="significant" value="0" type="integer"/>
		<att name="Weight" value="94.5062809347" type="real"/>
		<att name="Variance" value="0.010581307296294511" type="real"/>
		<att name="numProteins" value="3" type="integer"/>
		<att name="ionCount" value="0" type="integer"/>
		<att name="numPsms" value="6" type="integer"/>
		<att name="containsPTMs" value="0" type="integer"/>
		<att name="FDR" value="0.703556391074" type="real"/>
		<att name="lightIons" value="0" type="integer"/>
		<att name="uniquePeptide" value="0" type="integer"/>
		<att name="isFiltered" value="0" type="integer"/>
		<att name="finalRatio" value="0.428004698041" type="real"/>
		<att name="heavyIons" value="0" type="integer"/>
		<att name="uniquePeptideNode" value="1" type="integer"/>
		<att name="isProtein" value="0" type="integer"/>
		<graphics type="ROUNDRECT" h="30" w="70" width="4" outline="#000000" fill="#ffffff">
			<att name="NODE_TOOLTIP" value="&lt;html&gt;ARPTDYPTQEQQLHFIR&lt;br&gt;1 Peptide sequences&lt;br&gt;6 PSMs&lt;br&gt;Shared by 1 protein Nodes&lt;br&gt;Shared by 3 proteins&lt;br&gt;Detected in 3 MS runs&lt;br&gt;Detected in 2 Replicates&lt;br&gt;Weight = 94.506&lt;br&gt;Variance = 0.011&lt;br&gt;Integrated peptide node ratio = 0.4&lt;br&gt;Ion count ratio Rc = N/A = log2( () / () )&lt;br&gt;FDR = 0.703556391074&lt;br&gt;Individual peptides in the node:&lt;br&gt;ARPTDYPTQEQQLHFIR, 6 PSMs, Shared by 3 proteins, Detected in 3 MS Runs, Detected in 2 replicates, Average of ratios = 0.5192980806398866&lt;br&gt;&lt;/html&gt;" type="string"/>
			<att name="NODE_NESTED_NETWORK_IMAGE_VISIBLE" value="true" type="string"/>
			<att name="NODE_BORDER_STROKE" value="SOLID" type="string"/>
			<att name="NODE_SELECTED" value="false" type="string"/>
			<att name="NODE_TRANSPARENCY" value="255" type="string"/>
			<att name="NODE_LABEL_WIDTH" value="200" type="string"/>
			<att name="NODE_LABEL" value="0.4" type="string"/>
			<att name="NODE_LABEL_FONT_SIZE" value="12" type="string"/>
			<att name="NODE_LABEL_TRANSPARENCY" value="255" type="string"/>
			<att name="NODE_LABEL_COLOR" value="#000000" type="string"/>
			<att name="NODE_VISIBLE" value="true" type="string"/>
			<att name="NODE_DEPTH" value="0.0" type="string"/>
			<att name="NODE_BORDER_TRANSPARENCY" value="255" type="string"/>
			<att name="NODE_LABEL_FONT_FACE" value="Dialog,plain,12" type="string"/>
			<att name="NODE_LABEL_TRANSPARENCY" value="255" type="string"/>
		</graphics>
	</node>
	<node id="A0A024R4X4 B7Z756 Q9Y259" label="A0A024R4X4 B7Z756 Q9Y259">
		<att name="ProteinDescription" value="HCG16873, isoform CRA_a OS=Homo sapiens GN=hCG_16873 PE=4 SV=1  #### cDNA FLJ56256, highly similar to Choline/ethanolamine kinase OS=Homo sapiens PE=2 SV=1  #### Choline/ethanolamine kinase OS=Homo sapiens GN=CHKB PE=1 SV=3 " type="string"/>
		<att name="ACC" value="A0A024R4X4 B7Z756 Q9Y259" type="string"/>
		<att name="numPeptideSequencesInProteins" value="1" type="integer"/>
		<att name="conclusiveProtein" value="1" type="integer"/>
		<att name="numConnectedPeptideNodes" value="1" type="integer"/>
		<att name="UniprotKB" value="A0A024R4X4 B7Z756 Q9Y259" type="string"/>
		<att name="numProteins" value="3" type="integer"/>
		<att name="GeneName" value="CHKB,hCG_16873" type="string"/>
		<att name="containsPTMs" value="0" type="integer"/>
		<att name="conclusiveProteinNode" value="1" type="integer"/>
		<att name="isFiltered" value="0" type="integer"/>
		<att name="ID" value="A0A024R4X4_HUMAN B7Z756_HUMAN CHKB_HUMAN" type="string"/>
		<att name="numPsmsInProtein" value="6" type="integer"/>
		<att name="Species" value="[Homo sapiens]" type="string"/>
		<att name="isProtein" value="1" type="integer"/>
		<graphics type="ELLIPSE" h="30" w="70" width="4" outline="#000000" fill="#ffffff">
			<att name="NODE_TOOLTIP" value="&lt;html&gt;&lt;b&gt;Protein ACC(s):&lt;/b&gt;&lt;br&gt;A0A024R4X4 B7Z756 Q9Y259&lt;br&gt;&lt;b&gt;Protein name(s):&lt;/b&gt;&lt;br&gt; HCG16873, isoform CRA_a OS=Homo sapiens GN=hCG_16873 PE=4 SV=1 &lt;br&gt;cDNA FLJ56256, highly similar to Choline/ethanolamine kinase OS=Homo sapiens PE=2 SV=1 &lt;br&gt;Choline/ethanolamine kinase OS=Homo sapiens GN=CHKB PE=1 SV=3 &lt;br&gt;&lt;b&gt;TAX:&lt;/b&gt; [Homo sapiens]&lt;br&gt;&lt;b&gt;Gene name:&lt;/b&gt; CHKB,hCG_16873&lt;/html&gt;" type="string"/>
			<att name="NODE_NESTED_NETWORK_IMAGE_VISIBLE" value="true" type="string"/>
			<att name="NODE_BORDER_STROKE" value="SOLID" type="string"/>
			<att name="NODE_SELECTED" value="false" type="string"/>
			<att name="NODE_TRANSPARENCY" value="255" type="string"/>
			<att name="NODE_LABEL_WIDTH" value="200" type="string"/>
			<att name="NODE_LABEL" value="A0A024R4X4 B7Z756 Q9Y259" type="string"/>
			<att name="NODE_LABEL_FONT_SIZE" value="12" type="string"/>
			<att name="NODE_LABEL_TRANSPARENCY" value="255" type="string"/>
			<att name="NODE_LABEL_COLOR" value="#000000" type="string"/>
			<att name="NODE_VISIBLE" value="true" type="string"/>
			<att name="NODE_DEPTH" value="0.0" type="string"/>
			<att name="NODE_BORDER_TRANSPARENCY" value="255" type="string"/>
			<att name="NODE_LABEL_FONT_FACE" value="Dialog,plain,12" type="string"/>
			<att name="NODE_LABEL_TRANSPARENCY" value="255" type="string"/>
		</graphics>
	</node>
	<node id="LRLEEEQKEEEER_VAWAEADENEEEAVILAQEEEGVEKPAETHLSGK" label="LRLEEEQKEEEER_VAWAEADENEEEAVILAQEEEGVEKPAETHLSGK">
		<att name="numMSRuns" value="5" type="integer"/>
		<att name="numReplicates" value="3" type="integer"/>
		<att name="PCQ_ID" value="LRLEEEQKEEEER_VAWAEADENEEEAVILAQEEEGVEKPAETHLSGK" type="string"/>
		<att name="numConnectedProteinNodes" value="1" type="integer"/>
		<att name="numPeptideSequences" value="2" type="integer"/>
		<att name="PeptideSequences" value="LRLEEEQKEEEER_VAWAEADENEEEAVILAQEEEGVEKPAETHLSGK" type="string"/>
		<att name="significant" value="0" type="integer"/>
		<att name="Weight" value="148.394660834" type="real"/>
		<att name="Variance" value="0.006738786923868094" type="real"/>
		<att name="numProteins" value="2" type="integer"/>
		<att name="ionCount" value="0" type="integer"/>
		<att name="numPsms" value="7" type="integer"/>
		<att name="containsPTMs" value="0" type="integer"/>
		<att name="FDR" value="0.997667128314" type="real"/>
		<att name="lightIons" value="0" type="integer"/>
		<att name="uniquePeptide" value="0" type="integer"/>
		<att name="isFiltered" value="0" type="integer"/>
		<att name="finalRatio" value="0.13762171951499988" type="real"/>
		<att name="heavyIons" value="0" type="integer"/>
		<att name="uniquePeptideNode" value="1" type="integer"/>
		<att name="isProtein" value="0" type="integer"/>
		<graphics type="ROUNDRECT" h="30" w="70" width="4" outline="#000000" fill="#ffffff">
			<att name="NODE_TOOLTIP" value="&lt;html&gt;LRLEEEQKEEEER_VAWAEADENEEEAVILAQEEEGVEKPAETHLSGK&lt;br&gt;2 Peptide sequences&lt;br&gt;7 PSMs&lt;br&gt;Shared by 1 protein Nodes&lt;br&gt;Shared by 2 proteins&lt;br&gt;Detected in 5 MS runs&lt;br&gt;Detected in 3 Replicates&lt;br&gt;Weight = 148.395&lt;br&gt;Variance = 0.007&lt;br&gt;Integrated peptide node ratio = 0.1&lt;br&gt;Ion count ratio Rc = N/A = log2( () / () )&lt;br&gt;FDR = 0.997667128314&lt;br&gt;Individual peptides in the node:&lt;br&gt;LRLEEEQKEEEER, 5 PSMs, Shared by 2 proteins, Detected in 4 MS Runs, Detected in 2 replicates, Average of ratios = 0.19448608463540124&lt;br&gt;VAWAEADENEEEAVILAQEEEGVEKPAETHLSGK, 2 PSMs, Shared by 2 proteins, Detected in 2 MS Runs, Detected in 2 replicates, Average of ratios = 0.020009350976910995&lt;br&gt;&lt;/html&gt;" type="string"/>
			<att name="NODE_NESTED_NETWORK_IMAGE_VISIBLE" value="true" type="string"/>
			<att name="NODE_BORDER_STROKE" value="SOLID" type="string"/>
			<att name="NODE_SELECTED" value="false" type="string"/>
			<att name="NODE_TRANSPARENCY" value="255" type="string"/>
			<att name="NODE_LABEL_WIDTH" value="200" type="string"/>
			<att name="NODE_LABEL" value="0.1" type="string"/>
			<att name="NODE_LABEL_FONT_SIZE" value="12" type="string"/>
			<att name="NODE_LABEL_TRANSPARENCY" value="255" type="string"/>
			<att name="NODE_LABEL_COLOR" value="#000000" type="string"/>
			<att name="NODE_VISIBLE" value="true" type="string"/>
			<att name="NODE_DEPTH" value="0.0" type="string"/>
			<att name="NODE_BORDER_TRANSPARENCY" value="255" type="string"/>
			<att name="NODE_LABEL_FONT_FACE" value="Dialog,plain,12" type="string"/>
			<att name="NODE_LABEL_TRANSPARENCY" value="255" type="string"/>
		</graphics>
	</node>
	<node id="A0A0A0MRX2 Q96HY6" label="A0A0A0MRX2 Q96HY6">
		<att name="ProteinDescription" value="DDRGK domain-containing protein 1 OS=Homo sapiens GN=DDRGK1 PE=1 SV=1  #### DDRGK domain-containing protein 1 OS=Homo sapiens GN=DDRGK1 PE=1 SV=2 " type="string"/>
		<att name="ACC" value="A0A0A0MRX2 Q96HY6" type="string"/>
		<att name="numPeptideSequencesInProteins" value="2" type="integer"/>
		<att name="conclusiveProtein" value="0" type="integer"/>
		<att name="numConnectedPeptideNodes" value="2" type="integer"/>
		<att name="UniprotKB" value="A0A0A0MRX2 Q96HY6" type="string"/>
		<att name="numProteins" value="2" type="integer"/>
		<att name="GeneName" value="DDRGK1" type="string"/>
		<att name="containsPTMs" value="0" type="integer"/>
		<att name="conclusiveProteinNode" value="1" type="integer"/>
		<att name="isFiltered" value="0" type="integer"/>
		<att name="ID" value="A0A0A0MRX2_HUMAN DDRGK_HUMAN" type="string"/>
		<att name="numPsmsInProtein" value="8" type="integer"/>
		<att name="Species" value="[Homo sapiens]" type="string"/>
		<att name="isProtein" value="1" type="integer"/>
		<graphics type="ELLIPSE" h="30" w="70" width="4" outline="#000000" fill="#ffffff">
			<att name="NODE_TOOLTIP" value="&lt;html&gt;&lt;b&gt;Protein ACC(s):&lt;/b&gt;&lt;br&gt;A0A0A0MRX2 Q96HY6&lt;br&gt;&lt;b&gt;Protein name(s):&lt;/b&gt;&lt;br&gt; DDRGK domain-containing protein 1 OS=Homo sapiens GN=DDRGK1 PE=1 SV=1 &lt;br&gt;DDRGK domain-containing protein 1 OS=Homo sapiens GN=DDRGK1 PE=1 SV=2 &lt;br&gt;&lt;b&gt;TAX:&lt;/b&gt; [Homo sapiens]&lt;br&gt;&lt;b&gt;Gene name:&lt;/b&gt; DDRGK1&lt;/html&gt;" type="string"/>
			<att name="NODE_NESTED_NETWORK_IMAGE_VISIBLE" value="true" type="string"/>
			<att name="NODE_BORDER_STROKE" value="SOLID" type="string"/>
			<att name="NODE_SELECTED" value="false" type="string"/>
			<att name="NODE_TRANSPARENCY" value="255" type="string"/>
			<att name="NODE_LABEL_WIDTH" value="200" type="string"/>
			<att name="NODE_LABEL" value="A0A0A0MRX2 Q96HY6" type="string"/>
			<att name="NODE_LABEL_FONT_SIZE" value="12" type="string"/>
			<att name="NODE_LABEL_TRANSPARENCY" value="255" type="string"/>
			<att name="NODE_LABEL_COLOR" value="#000000" type="string"/>
			<att name="NODE_VISIBLE" value="true" type="string"/>
			<att name="NODE_DEPTH" value="0.0" type="string"/>
			<att name="NODE_BORDER_TRANSPARENCY" value="255" type="string"/>
			<att name="NODE_LABEL_FONT_FACE" value="Dialog,plain,12" type="string"/>
			<att name="NODE_LABEL_TRANSPARENCY" value="255" type="string"/>
		</graphics>
	</node>
	<node id="HVVPAQVHVNGDAALK" label="HVVPAQVHVNGDAALK">
		<att name="numMSRuns" value="2" type="integer"/>
		<att name="numReplicates" value="1" type="integer"/>
		<att name="PCQ_ID" value="HVVPAQVHVNGDAALK" type="string"/>
		<att name="numConnectedProteinNodes" value="1" type="integer"/>
		<att name="numPeptideSequences" value="1" type="integer"/>
		<att name="PeptideSequences" value="HVVPAQVHVNGDAALK" type="string"/>
		<att name="significant" value="0" type="integer"/>
		<att name="Weight" value="43.094395601" type="real"/>
		<att name="Variance" value="0.02320487353526766" type="real"/>
		<att name="numProteins" value="3" type="integer"/>
		<att name="ionCount" value="0" type="integer"/>
		<att name="numPsms" value="3" type="integer"/>
		<att name="containsPTMs" value="0" type="integer"/>
		<att name="FDR" value="0.582021076116" type="real"/>
		<att name="lightIons" value="0" type="integer"/>
		<att name="uniquePeptide" value="0" type="integer"/>
		<att name="isFiltered" value="0" type="integer"/>
		<att name="finalRatio" value="-0.4914090850949999" type="real"/>
		<att name="heavyIons" value="0" type="integer"/>
		<att name="uniquePeptideNode" value="1" type="integer"/>
		<att name="isProtein" value="0" type="integer"/>
		<graphics type="ROUNDRECT" h="30" w="70" width="4" outline="#000000" fill="#ffffff">
			<att name="NODE_TOOLTIP" value="&lt;html&gt;HVVPAQVHVNGDAALK&lt;br&gt;1 Peptide sequences&lt;br&gt;3 PSMs&lt;br&gt;Shared by 1 protein Nodes&lt;br&gt;Shared by 3 proteins&lt;br&gt;Detected in 2 MS runs&lt;br&gt;Detected in 1 Replicates&lt;br&gt;Weight = 43.094&lt;br&gt;Variance = 0.023&lt;br&gt;Integrated peptide node ratio = -0.5&lt;br&gt;Ion count ratio Rc = N/A = log2( () / () )&lt;br&gt;FDR = 0.582021076116&lt;br&gt;Individual peptides in the node:&lt;br&gt;HVVPAQVHVNGDAALK, 3 PSMs, Shared by 3 proteins, Detected in 2 MS Runs, Detected in 1 replicates, Average of ratios = -0.3057105400005432&lt;br&gt;&lt;/html&gt;" type="string"/>
			<att name="NODE_NESTED_NETWORK_IMAGE_VISIBLE" value="true" type="string"/>
			<att name="NODE_BORDER_STROKE" value="SOLID" type="string"/>
			<att name="NODE_SELECTED" value="false" type="string"/>
			<att name="NODE_TRANSPARENCY" value="255" type="string"/>
			<att name="NODE_LABEL_WIDTH" value="200" type="string"/>
			<att name="NODE_LABEL" value="-0.5" type="string"/>
			<att name="NODE_LABEL_FONT_SIZE" value="12" type="string"/>
			<att name="NODE_LABEL_TRANSPARENCY" value="255" type="string"/>
			<att name="NODE_LABEL_COLOR" value="#000000" type="string"/>
			<att name="NODE_VISIBLE" value="true" type="string"/>
			<att name="NODE_DEPTH" value="0.0" type="string"/>
			<att name="NODE_BORDER_TRANSPARENCY" value="255" type="string"/>
			<att name="NODE_LABEL_FONT_FACE" value="Dialog,plain,12" type="string"/>
			<att name="NODE_LABEL_TRANSPARENCY" value="255" type="string"/>
		</graphics>
	</node>
	<node id="E9PCX8 Q59GW4 Q68CZ2" label="E9PCX8 Q59GW4 Q68CZ2">
		<att name="ProteinDescription" value="Tensin-3 (Fragment) #### Tensin 3 variant (Fragment) #### Tensin-3" type="string"/>
		<att name="ACC" value="E9PCX8 Q59GW4 Q68CZ2" type="string"/>
		<att name="numPeptideSequencesInProteins" value="6" type="integer"/>
		<att name="conclusiveProtein" value="0" type="integer"/>
		<att name="numConnectedPeptideNodes" value="6" type="integer"/>
		<att name="UniprotKB" value="E9PCX8 Q59GW4 Q68CZ2" type="string"/>
		<att name="numProteins" value="3" type="integer"/>
		<att name="Classification2Case" value="6" type="string"/>
		<att name="GeneName" value="TNS3" type="string"/>
		<att name="containsPTMs" value="0" type="integer"/>
		<att name="conclusiveProteinNode" value="1" type="integer"/>
		<att name="isFiltered" value="0" type="integer"/>
		<att name="ID" value="E9PCX8_HUMAN Q59GW4_HUMAN TENS3_HUMAN" type="string"/>
		<att name="numPsmsInProtein" value="16" type="integer"/>
		<att name="Species" value="[Homo sapiens]" type="string"/>
		<att name="isProtein" value="1" type="integer"/>
		<graphics type="ELLIPSE" h="30" w="70" width="4" outline="#000000" fill="#ffffff">
			<att name="NODE_TOOLTIP" value="&lt;html&gt;&lt;b&gt;Protein ACC(s):&lt;/b&gt;&lt;br&gt;E9PCX8 Q59GW4 Q68CZ2&lt;br&gt;&lt;b&gt;Protein name(s):&lt;/b&gt;&lt;br&gt; Tensin-3 (Fragment)&lt;br&gt;Tensin 3 variant (Fragment)&lt;br&gt;Tensin-3&lt;br&gt;&lt;b&gt;Classification case(s):&lt;/b&gt;&lt;br&gt;&lt;b&gt;6&lt;/b&gt;: Not classified&lt;br&gt;&lt;b&gt;TAX:&lt;/b&gt; [Homo sapiens]&lt;br&gt;&lt;b&gt;Gene name:&lt;/b&gt; TNS3&lt;/html&gt;" type="string"/>
			<att name="NODE_NESTED_NETWORK_IMAGE_VISIBLE" value="true" type="string"/>
			<att name="NODE_BORDER_STROKE" value="SOLID" type="string"/>
			<att name="NODE_SELECTED" value="false" type="string"/>
			<att name="NODE_TRANSPARENCY" value="255" type="string"/>
			<att name="NODE_LABEL_WIDTH" value="200" type="string"/>
			<att name="NODE_LABEL" value="E9PCX8 Q59GW4 Q68CZ2" type="string"/>
			<att name="NODE_LABEL_FONT_SIZE" value="12" type="string"/>
			<att name="NODE_LABEL_TRANSPARENCY" value="255" type="string"/>
			<att name="NODE_LABEL_COLOR" value="#000000" type="string"/>
			<att name="NODE_VISIBLE" value="true" type="string"/>
			<att name="NODE_DEPTH" value="0.0" type="string"/>
			<att name="NODE_BORDER_TRANSPARENCY" value="255" type="string"/>
			<att name="NODE_LABEL_FONT_FACE" value="Dialog,plain,12" type="string"/>
			<att name="NODE_LABEL_TRANSPARENCY" value="255" type="string"/>
		</graphics>
	</node>
	<node id="AQESWLNSNLQHVVVIHCR_HGDNYLVLNLSEK_SKHGDNYLVLNLSEK" label="AQESWLNSNLQHVVVIHCR_HGDNYLVLNLSEK_SKHGDNYLVLNLSEK">
		<att name="numMSRuns" value="4" type="integer"/>
		<att name="numReplicates" value="4" type="integer"/>
		<att name="PCQ_ID" value="AQESWLNSNLQHVVVIHCR_HGDNYLVLNLSEK_SKHGDNYLVLNLSEK" type="string"/>
		<att name="numConnectedProteinNodes" value="3" type="integer"/>
		<att name="numPeptideSequences" value="3" type="integer"/>
		<att name="PeptideSequences" value="AQESWLNSNLQHVVVIHCR_HGDNYLVLNLSEK_SKHGDNYLVLNLSEK" type="string"/>
		<att name="significant" value="0" type="integer"/>
		<att name="Weight" value="72.0116439421" type="real"/>
		<att name="Variance" value="0.013886643121271287" type="real"/>
		<att name="numProteins" value="6" type="integer"/>
		<att name="ionCount" value="0" type="integer"/>
		<att name="numPsms" value="5" type="integer"/>
		<att name="containsPTMs" value="0" type="integer"/>
		<att name="FDR" value="0.352435109324" type="real"/>
		<att name="lightIons" value="0" type="integer"/>
		<att name="uniquePeptide" value="0" type="integer"/>
		<att name="isFiltered" value="0" type="integer"/>
		<att name="finalRatio" value="-0.548215909176" type="real"/>
		<att name="heavyIons" value="0" type="integer"/>
		<att name="uniquePeptideNode" value="0" type="integer"/>
		<att name="isProtein" value="0" type="integer"/>
		<graphics type="ROUNDRECT" h="30" w="70" width="4" outline="#000000" fill="#ffffff">
			<att name="NODE_TOOLTIP" value="&lt;html&gt;AQESWLNSNLQHVVVIHCR_HGDNYLVLNLSEK_SKHGDNYLVLNLSEK&lt;br&gt;3 Peptide sequences&lt;br&gt;5 PSMs&lt;br&gt;Shared by 3 protein Nodes&lt;br&gt;Shared by 6 proteins&lt;br&gt;Detected in 4 MS runs&lt;br&gt;Detected in 4 Replicates&lt;br&gt;Weight = 72.012&lt;br&gt;Variance = 0.014&lt;br&gt;Integrated peptide node ratio = -0.5&lt;br&gt;Ion count ratio Rc = N/A = log2( () / () )&lt;br&gt;FDR = 0.352435109324&lt;br&gt;Individual peptides in the node:&lt;br&gt;AQESWLNSNLQHVVVIHCR, 3 PSMs, Shared by 6 proteins, Detected in 2 MS Runs, Detected in 2 replicates, Average of ratios = -0.48463689508964575&lt;br&gt;HGDNYLVLNLSEK, 1 PSMs, Shared by 6 proteins, Detected in 1 MS Runs, Detected in 1 replicates, Peptide with no PSM ratios = NaN&lt;br&gt;SKHGDNYLVLNLSEK, 1 PSMs, Shared by 6 proteins, Detected in 1 MS Runs, Detected in 1 replicates, Peptide with no PSM ratios = NaN&lt;br&gt;&lt;/html&gt;" type="string"/>
			<att name="NODE_NESTED_NETWORK_IMAGE_VISIBLE" value="true" type="string"/>
			<att name="NODE_BORDER_STROKE" value="SOLID" type="string"/>
			<att name="NODE_SELECTED" value="false" type="string"/>
			<att name="NODE_TRANSPARENCY" value="255" type="string"/>
			<att name="NODE_LABEL_WIDTH" value="200" type="string"/>
			<att name="NODE_LABEL" value="-0.5" type="string"/>
			<att name="NODE_LABEL_FONT_SIZE" value="12" type="string"/>
			<att name="NODE_LABEL_TRANSPARENCY" value="255" type="string"/>
			<att name="NODE_LABEL_COLOR" value="#000000" type="string"/>
			<att name="NODE_VISIBLE" value="true" type="string"/>
			<att name="NODE_DEPTH" value="0.0" type="string"/>
			<att name="NODE_BORDER_TRANSPARENCY" value="255" type="string"/>
			<att name="NODE_LABEL_FONT_FACE" value="Dialog,plain,12" type="string"/>
			<att name="NODE_LABEL_TRANSPARENCY" value="255" type="string"/>
		</graphics>
	</node>
	<node id="C9JTD0 C9JWN9" label="C9JTD0 C9JWN9">
		<att name="ProteinDescription" value="Tensin-3 (Fragment) OS=Homo sapiens GN=TNS3 PE=1 SV=1 " type="string"/>
		<att name="ACC" value="C9JTD0 C9JWN9" type="string"/>
		<att name="numPeptideSequencesInProteins" value="3" type="integer"/>
		<att name="conclusiveProtein" value="0" type="integer"/>
		<att name="numConnectedPeptideNodes" value="3" type="integer"/>
		<att name="UniprotKB" value="C9JTD0 C9JWN9" type="string"/>
		<att name="numProteins" value="2" type="integer"/>
		<att name="Classification2Case" value="6" type="string"/>
		<att name="GeneName" value="TNS3" type="string"/>
		<att name="containsPTMs" value="0" type="integer"/>
		<att name="conclusiveProteinNode" value="0" type="integer"/>
		<att name="isFiltered" value="0" type="integer"/>
		<att name="ID" value="C9JTD0_HUMAN C9JWN9_HUMAN" type="string"/>
		<att name="numPsmsInProtein" value="5" type="integer"/>
		<att name="Species" value="[Homo sapiens]" type="string"/>
		<att name="isProtein" value="1" type="integer"/>
		<graphics type="ELLIPSE" h="30" w="70" width="4" outline="#000000" fill="#ffffff">
			<att name="NODE_TOOLTIP" value="&lt;html&gt;&lt;b&gt;Protein ACC(s):&lt;/b&gt;&lt;br&gt;C9JTD0 C9JWN9&lt;br&gt;&lt;b&gt;Protein name(s):&lt;/b&gt;&lt;br&gt; Tensin-3 (Fragment) OS=Homo sapiens GN=TNS3 PE=1 SV=1 &lt;br&gt;&lt;b&gt;Classification case(s):&lt;/b&gt;&lt;br&gt;&lt;b&gt;6&lt;/b&gt;: Not classified&lt;br&gt;&lt;b&gt;TAX:&lt;/b&gt; [Homo sapiens]&lt;br&gt;&lt;b&gt;Gene name:&lt;/b&gt; TNS3&lt;/html&gt;" type="string"/>
			<att name="NODE_NESTED_NETWORK_IMAGE_VISIBLE" value="true" type="string"/>
			<att name="NODE_BORDER_STROKE" value="SOLID" type="string"/>
			<att name="NODE_SELECTED" value="false" type="string"/>
			<att name="NODE_TRANSPARENCY" value="255" type="string"/>
			<att name="NODE_LABEL_WIDTH" value="200" type="string"/>
			<att name="NODE_LABEL" value="C9JTD0 C9JWN9" type="string"/>
			<att name="NODE_LABEL_FONT_SIZE" value="12" type="string"/>
			<att name="NODE_LABEL_TRANSPARENCY" value="255" type="string"/>
			<att name="NODE_LABEL_COLOR" value="#000000" type="string"/>
			<att name="NODE_VISIBLE" value="true" type="string"/>
			<att name="NODE_DEPTH" value="0.0" type="string"/>
			<att name="NODE_BORDER_TRANSPARENCY" value="255" type="string"/>
			<att name="NODE_LABEL_FONT_FACE" value="Dialog,plain,12" type="string"/>
			<att name="NODE_LABEL_TRANSPARENCY" value="255" type="string"/>
		</graphics>
	</node>
	<node id="VPLTPTRGTSSR" label="VPLTPTRGTSSR">
		<att name="numMSRuns" value="1" type="integer"/>
		<att name="numReplicates" value="1" type="integer"/>
		<att name="PCQ_ID" value="VPLTPTRGTSSR" type="string"/>
		<att name="numConnectedProteinNodes" value="2" type="integer"/>
		<att name="numPeptideSequences" value="1" type="integer"/>
		<att name="PeptideSequences" value="VPLTPTRGTSSR" type="string"/>
		<att name="significant" value="0" type="integer"/>
		<att name="numProteins" value="4" type="integer"/>
		<att name="ionCount" value="0" type="integer"/>
		<att name="numPsms" value="1" type="integer"/>
		<att name="containsPTMs" value="0" type="integer"/>
		<att name="lightIons" value="0" type="integer"/>
		<att name="uniquePeptide" value="0" type="integer"/>
		<att name="isFiltered" value="0" type="integer"/>
		<att name="finalRatio" value="NaN" type="real"/>
		<att name="heavyIons" value="0" type="integer"/>
		<att name="uniquePeptideNode" value="0" type="integer"/>
		<att name="isProtein" value="0" type="integer"/>
		<graphics type="ROUNDRECT" h="30" w="70" width="4" outline="#000000" fill="#ffffff">
			<att name="NODE_TOOLTIP" value="&lt;html&gt;VPLTPTRGTSSR&lt;br&gt;1 Peptide sequences&lt;br&gt;1 PSMs&lt;br&gt;Shared by 2 protein Nodes&lt;br&gt;Shared by 4 proteins&lt;br&gt;Detected in 1 MS runs&lt;br&gt;Detected in 1 Replicates&lt;br&gt;Integrated peptide node ratio = N/A&lt;br&gt;Ion count ratio Rc = N/A = log2( () / () )&lt;br&gt;Individual peptides in the node:&lt;br&gt;VPLTPTRGTSSR, 1 PSMs, Shared by 4 proteins, Detected in 1 MS Runs, Detected in 1 replicates, Peptide with no PSM ratios = NaN&lt;br&gt;&lt;/html&gt;" type="string"/>
			<att name="NODE_NESTED_NETWORK_IMAGE_VISIBLE" value="true" type="string"/>
			<att name="NODE_BORDER_STROKE" value="SOLID" type="string"/>
			<att name="NODE_SELECTED" value="false" type="string"/>
			<att name="NODE_TRANSPARENCY" value="255" type="string"/>
			<att name="NODE_LABEL_WIDTH" value="200" type="string"/>
			<att name="NODE_LABEL" value="N/A" type="string"/>
			<att name="NODE_LABEL_FONT_SIZE" value="12" type="string"/>
			<att name="NODE_LABEL_TRANSPARENCY" value="255" type="string"/>
			<att name="NODE_LABEL_COLOR" value="#000000" type="string"/>
			<att name="NODE_VISIBLE" value="true" type="string"/>
			<att name="NODE_DEPTH" value="0.0" type="string"/>
			<att name="NODE_BORDER_TRANSPARENCY" value="255" type="string"/>
			<att name="NODE_LABEL_FONT_FACE" value="Dialog,plain,12" type="string"/>
			<att name="NODE_LABEL_TRANSPARENCY" value="255" type="string"/>
		</graphics>
	</node>
	<node id="Q8NDL6" label="Q8NDL6">
		<att name="ProteinDescription" value="tr|Q8NDL6|Q8NDL6_HUMAN Putative uncharacterized protein DKFZp434I2435 (Fragment) OS=Homo sapiens GN=DKFZp434I2435 PE=2 SV=1" type="string"/>
		<att name="ACC" value="Q8NDL6" type="string"/>
		<att name="numPeptideSequencesInProteins" value="1" type="integer"/>
		<att name="conclusiveProtein" value="1" type="integer"/>
		<att name="numConnectedPeptideNodes" value="1" type="integer"/>
		<att name="UniprotKB" value="Q8NDL6" type="string"/>
		<att name="numProteins" value="1" type="integer"/>
		<att name="Classification2Case" value="6" type="string"/>
		<att name="containsPTMs" value="0" type="integer"/>
		<att name="conclusiveProteinNode" value="0" type="integer"/>
		<att name="isFiltered" value="0" type="integer"/>
		<att name="ID" value="Q8NDL6" type="string"/>
		<att name="numPsmsInProtein" value="1" type="integer"/>
		<att name="Species" value="[Homo sapiens]" type="string"/>
		<att name="isProtein" value="1" type="integer"/>
		<graphics type="ELLIPSE" h="30" w="70" width="4" outline="#000000" fill="#ffffff">
			<att name="NODE_TOOLTIP" value="&lt;html&gt;&lt;b&gt;Protein ACC(s):&lt;/b&gt;&lt;br&gt;Q8NDL6&lt;br&gt;&lt;b&gt;Protein name(s):&lt;/b&gt;&lt;br&gt; tr|Q8NDL6|Q8NDL6_HUMAN Putative uncharacterized protein DKFZp434I2435 (Fragment) OS=Homo sapiens GN=DKFZp434I2435 PE=2 SV=1&lt;br&gt;&lt;b&gt;Classification case(s):&lt;/b&gt;&lt;br&gt;&lt;b&gt;6&lt;/b&gt;: Not classified&lt;br&gt;&lt;b&gt;TAX:&lt;/b&gt; [Homo sapiens]&lt;br&gt;&lt;b&gt;Gene name:&lt;/b&gt; &lt;/html&gt;" type="string"/>
			<att name="NODE_NESTED_NETWORK_IMAGE_VISIBLE" value="true" type="string"/>
			<att name="NODE_BORDER_STROKE" value="SOLID" type="string"/>
			<att name="NODE_SELECTED" value="false" type="string"/>
			<att name="NODE_TRANSPARENCY" value="255" type="string"/>
			<att name="NODE_LABEL_WIDTH" value="200" type="string"/>
			<att name="NODE_LABEL" value="Q8NDL6" type="string"/>
			<att name="NODE_LABEL_FONT_SIZE" value="12" type="string"/>
			<att name="NODE_LABEL_TRANSPARENCY" value="255" type="string"/>
			<att name="NODE_LABEL_COLOR" value="#000000" type="string"/>
			<att name="NODE_VISIBLE" value="true" type="string"/>
			<att name="NODE_DEPTH" value="0.0" type="string"/>
			<att name="NODE_BORDER_TRANSPARENCY" value="255" type="string"/>
			<att name="NODE_LABEL_FONT_FACE" value="Dialog,plain,12" type="string"/>
			<att name="NODE_LABEL_TRANSPARENCY" value="255" type="string"/>
		</graphics>
	</node>
	<node id="C9JHU5" label="C9JHU5">
		<att name="ProteinDescription" value="Tensin-3 (Fragment)" type="string"/>
		<att name="ACC" value="C9JHU5" type="string"/>
		<att name="numPeptideSequencesInProteins" value="4" type="integer"/>
		<att name="conclusiveProtein" value="0" type="integer"/>
		<att name="numConnectedPeptideNodes" value="4" type="integer"/>
		<att name="UniprotKB" value="C9JHU5" type="string"/>
		<att name="numProteins" value="1" type="integer"/>
		<att name="Classification2Case" value="6" type="string"/>
		<att name="GeneName" value="TNS3" type="string"/>
		<att name="containsPTMs" value="0" type="integer"/>
		<att name="conclusiveProteinNode" value="0" type="integer"/>
		<att name="isFiltered" value="0" type="integer"/>
		<att name="ID" value="C9JHU5_HUMAN" type="string"/>
		<att name="numPsmsInProtein" value="11" type="integer"/>
		<att name="Species" value="[Homo sapiens]" type="string"/>
		<att name="isProtein" value="1" type="integer"/>
		<graphics type="ELLIPSE" h="30" w="70" width="4" outline="#000000" fill="#ffffff">
			<att name="NODE_TOOLTIP" value="&lt;html&gt;&lt;b&gt;Protein ACC(s):&lt;/b&gt;&lt;br&gt;C9JHU5&lt;br&gt;&lt;b&gt;Protein name(s):&lt;/b&gt;&lt;br&gt; Tensin-3 (Fragment)&lt;br&gt;&lt;b&gt;Classification case(s):&lt;/b&gt;&lt;br&gt;&lt;b&gt;6&lt;/b&gt;: Not classified&lt;br&gt;&lt;b&gt;TAX:&lt;/b&gt; [Homo sapiens]&lt;br&gt;&lt;b&gt;Gene name:&lt;/b&gt; TNS3&lt;/html&gt;" type="string"/>
			<att name="NODE_NESTED_NETWORK_IMAGE_VISIBLE" value="true" type="string"/>
			<att name="NODE_BORDER_STROKE" value="SOLID" type="string"/>
			<att name="NODE_SELECTED" value="false" type="string"/>
			<att name="NODE_TRANSPARENCY" value="255" type="string"/>
			<att name="NODE_LABEL_WIDTH" value="200" type="string"/>
			<att name="NODE_LABEL" value="C9JHU5" type="string"/>
			<att name="NODE_LABEL_FONT_SIZE" value="12" type="string"/>
			<att name="NODE_LABEL_TRANSPARENCY" value="255" type="string"/>
			<att name="NODE_LABEL_COLOR" value="#000000" type="string"/>
			<att name="NODE_VISIBLE" value="true" type="string"/>
			<att name="NODE_DEPTH" value="0.0" type="string"/>
			<att name="NODE_BORDER_TRANSPARENCY" value="255" type="string"/>
			<att name="NODE_LABEL_FONT_FACE" value="Dialog,plain,12" type="string"/>
			<att name="NODE_LABEL_TRANSPARENCY" value="255" type="string"/>
		</graphics>
	</node>
	<node id="IQGSEHLYNDHGVIVDYNTTDPLIR" label="IQGSEHLYNDHGVIVDYNTTDPLIR">
		<att name="numMSRuns" value="3" type="integer"/>
		<att name="numReplicates" value="3" type="integer"/>
		<att name="PCQ_ID" value="IQGSEHLYNDHGVIVDYNTTDPLIR" type="string"/>
		<att name="numConnectedProteinNodes" value="2" type="integer"/>
		<att name="numPeptideSequences" value="1" type="integer"/>
		<att name="PeptideSequences" value="IQGSEHLYNDHGVIVDYNTTDPLIR" type="string"/>
		<att name="significant" value="0" type="integer"/>
		<att name="Weight" value="143.942499738" type="real"/>
		<att name="Variance" value="0.006947218520035231" type="real"/>
		<att name="numProteins" value="4" type="integer"/>
		<att name="ionCount" value="0" type="integer"/>
		<att name="numPsms" value="6" type="integer"/>
		<att name="containsPTMs" value="0" type="integer"/>
		<att name="FDR" value="0.268616197508" type="real"/>
		<att name="lightIons" value="0" type="integer"/>
		<att name="uniquePeptide" value="0" type="integer"/>
		<att name="isFiltered" value="0" type="integer"/>
		<att name="finalRatio" value="-0.5553081688120001" type="real"/>
		<att name="heavyIons" value="0" type="integer"/>
		<att name="uniquePeptideNode" value="0" type="integer"/>
		<att name="isProtein" value="0" type="integer"/>
		<graphics type="ROUNDRECT" h="30" w="70" width="4" outline="#000000" fill="#ffffff">
			<att name="NODE_TOOLTIP" value="&lt;html&gt;IQGSEHLYNDHGVIVDYNTTDPLIR&lt;br&gt;1 Peptide sequences&lt;br&gt;6 PSMs&lt;br&gt;Shared by 2 protein Nodes&lt;br&gt;Shared by 4 proteins&lt;br&gt;Detected in 3 MS runs&lt;br&gt;Detected in 3 Replicates&lt;br&gt;Weight = 143.942&lt;br&gt;Variance = 0.007&lt;br&gt;Integrated peptide node ratio = -0.6&lt;br&gt;Ion count ratio Rc = N/A = log2( () / () )&lt;br&gt;FDR = 0.268616197508&lt;br&gt;Individual peptides in the node:&lt;br&gt;IQGSEHLYNDHGVIVDYNTTDPLIR, 6 PSMs, Shared by 4 proteins, Detected in 3 MS Runs, Detected in 3 replicates, Average of ratios = -0.5000624821981922&lt;br&gt;&lt;/html&gt;" type="string"/>
			<att name="NODE_NESTED_NETWORK_IMAGE_VISIBLE" value="true" type="string"/>
			<att name="NODE_BORDER_STROKE" value="SOLID" type="string"/>
			<att name="NODE_SELECTED" value="false" type="string"/>
			<att name="NODE_TRANSPARENCY" value="255" type="string"/>
			<att name="NODE_LABEL_WIDTH" value="200" type="string"/>
			<att name="NODE_LABEL" value="-0.6" type="string"/>
			<att name="NODE_LABEL_FONT_SIZE" value="12" type="string"/>
			<att name="NODE_LABEL_TRANSPARENCY" value="255" type="string"/>
			<att name="NODE_LABEL_COLOR" value="#000000" type="string"/>
			<att name="NODE_VISIBLE" value="true" type="string"/>
			<att name="NODE_DEPTH" value="0.0" type="string"/>
			<att name="NODE_BORDER_TRANSPARENCY" value="255" type="string"/>
			<att name="NODE_LABEL_FONT_FACE" value="Dialog,plain,12" type="string"/>
			<att name="NODE_LABEL_TRANSPARENCY" value="255" type="string"/>
		</graphics>
	</node>
	<node id="A8K401 P35232" label="A8K401 P35232">
		<att name="ProteinDescription" value="Prohibitin, isoform CRA_a #### Prohibitin" type="string"/>
		<att name="ACC" value="A8K401 P35232" type="string"/>
		<att name="numPeptideSequencesInProteins" value="6" type="integer"/>
		<att name="conclusiveProtein" value="0" type="integer"/>
		<att name="numConnectedPeptideNodes" value="6" type="integer"/>
		<att name="UniprotKB" value="A8K401 P35232" type="string"/>
		<att name="numProteins" value="2" type="integer"/>
		<att name="Classification2Case" value="6" type="string"/>
		<att name="GeneName" value="PHB" type="string"/>
		<att name="containsPTMs" value="0" type="integer"/>
		<att name="conclusiveProteinNode" value="0" type="integer"/>
		<att name="isFiltered" value="0" type="integer"/>
		<att name="ID" value="A8K401_HUMAN PHB_HUMAN" type="string"/>
		<att name="numPsmsInProtein" value="102" type="integer"/>
		<att name="Species" value="[Homo sapiens]" type="string"/>
		<att name="isProtein" value="1" type="integer"/>
		<graphics type="ELLIPSE" h="30" w="70" width="4" outline="#000000" fill="#ffffff">
			<att name="NODE_TOOLTIP" value="&lt;html&gt;&lt;b&gt;Protein ACC(s):&lt;/b&gt;&lt;br&gt;A8K401 P35232&lt;br&gt;&lt;b&gt;Protein name(s):&lt;/b&gt;&lt;br&gt; Prohibitin, isoform CRA_a&lt;br&gt;Prohibitin&lt;br&gt;&lt;b&gt;Classification case(s):&lt;/b&gt;&lt;br&gt;&lt;b&gt;6&lt;/b&gt;: Not classified&lt;br&gt;&lt;b&gt;TAX:&lt;/b&gt; [Homo sapiens]&lt;br&gt;&lt;b&gt;Gene name:&lt;/b&gt; PHB&lt;/html&gt;" type="string"/>
			<att name="NODE_NESTED_NETWORK_IMAGE_VISIBLE" value="true" type="string"/>
			<att name="NODE_BORDER_STROKE" value="SOLID" type="string"/>
			<att name="NODE_SELECTED" value="false" type="string"/>
			<att name="NODE_TRANSPARENCY" value="255" type="string"/>
			<att name="NODE_LABEL_WIDTH" value="200" type="string"/>
			<att name="NODE_LABEL" value="A8K401 P35232" type="string"/>
			<att name="NODE_LABEL_FONT_SIZE" value="12" type="string"/>
			<att name="NODE_LABEL_TRANSPARENCY" value="255" type="string"/>
			<att name="NODE_LABEL_COLOR" value="#000000" type="string"/>
			<att name="NODE_VISIBLE" value="true" type="string"/>
			<att name="NODE_DEPTH" value="0.0" type="string"/>
			<att name="NODE_BORDER_TRANSPARENCY" value="255" type="string"/>
			<att name="NODE_LABEL_FONT_FACE" value="Dialog,plain,12" type="string"/>
			<att name="NODE_LABEL_TRANSPARENCY" value="255" type="string"/>
		</graphics>
	</node>
	<node id="FGLALAVAGGVVNSALYNVDAGHR_ILFRPVASQLPR" label="FGLALAVAGGVVNSALYNVDAGHR_ILFRPVASQLPR">
		<att name="numMSRuns" value="10" type="integer"/>
		<att name="numReplicates" value="2" type="integer"/>
		<att name="PCQ_ID" value="FGLALAVAGGVVNSALYNVDAGHR_ILFRPVASQLPR" type="string"/>
		<att name="numConnectedProteinNodes" value="7" type="integer"/>
		<att name="numPeptideSequences" value="2" type="integer"/>
		<att name="PeptideSequences" value="FGLALAVAGGVVNSALYNVDAGHR_ILFRPVASQLPR" type="string"/>
		<att name="significant" value="0" type="integer"/>
		<att name="Weight" value="176.762135891" type="real"/>
		<att name="Variance" value="0.005657320188847729" type="real"/>
		<att name="numProteins" value="10" type="integer"/>
		<att name="ionCount" value="0" type="integer"/>
		<att name="numPsms" value="43" type="integer"/>
		<att name="containsPTMs" value="0" type="integer"/>
		<att name="FDR" value="0.921539025787" type="real"/>
		<att name="lightIons" value="0" type="integer"/>
		<att name="uniquePeptide" value="0" type="integer"/>
		<att name="isFiltered" value="0" type="integer"/>
		<att name="finalRatio" value="-0.25499366308399996" type="real"/>
		<att name="heavyIons" value="0" type="integer"/>
		<att name="uniquePeptideNode" value="0" type="integer"/>
		<att name="isProtein" value="0" type="integer"/>
		<graphics type="ROUNDRECT" h="30" w="70" width="4" outline="#000000" fill="#ffffff">
			<att name="NODE_TOOLTIP" value="&lt;html&gt;FGLALAVAGGVVNSALYNVDAGHR_ILFRPVASQLPR&lt;br&gt;2 Peptide sequences&lt;br&gt;43 PSMs&lt;br&gt;Shared by 7 protein Nodes&lt;br&gt;Shared by 10 proteins&lt;br&gt;Detected in 10 MS runs&lt;br&gt;Detected in 2 Replicates&lt;br&gt;Weight = 176.762&lt;br&gt;Variance = 0.006&lt;br&gt;Integrated peptide node ratio = -0.3&lt;br&gt;Ion count ratio Rc = N/A = log2( () / () )&lt;br&gt;FDR = 0.921539025787&lt;br&gt;Individual peptides in the node:&lt;br&gt;FGLALAVAGGVVNSALYNVDAGHR, 17 PSMs, Shared by 10 proteins, Detected in 8 MS Runs, Detected in 2 replicates, Average of ratios = -0.1685035686462505&lt;br&gt;ILFRPVASQLPR, 26 PSMs, Shared by 10 proteins, Detected in 9 MS Runs, Detected in 2 replicates, Average of ratios = -0.2182795439076025&lt;br&gt;&lt;/html&gt;" type="string"/>
			<att name="NODE_NESTED_NETWORK_IMAGE_VISIBLE" value="true" type="string"/>
			<att name="NODE_BORDER_STROKE" value="SOLID" type="string"/>
			<att name="NODE_SELECTED" value="false" type="string"/>
			<att name="NODE_TRANSPARENCY" value="255" type="string"/>
			<att name="NODE_LABEL_WIDTH" value="200" type="string"/>
			<att name="NODE_LABEL" value="-0.3" type="string"/>
			<att name="NODE_LABEL_FONT_SIZE" value="12" type="string"/>
			<att name="NODE_LABEL_TRANSPARENCY" value="255" type="string"/>
			<att name="NODE_LABEL_COLOR" value="#000000" type="string"/>
			<att name="NODE_VISIBLE" value="true" type="string"/>
			<att name="NODE_DEPTH" value="0.0" type="string"/>
			<att name="NODE_BORDER_TRANSPARENCY" value="255" type="string"/>
			<att name="NODE_LABEL_FONT_FACE" value="Dialog,plain,12" type="string"/>
			<att name="NODE_LABEL_TRANSPARENCY" value="255" type="string"/>
		</graphics>
	</node>
	<node id="GVQDIVVGEGTHFLIPWVQKPIIFDCR" label="GVQDIVVGEGTHFLIPWVQKPIIFDCR">
		<att name="numMSRuns" value="6" type="integer"/>
		<att name="numReplicates" value="1" type="integer"/>
		<att name="PCQ_ID" value="GVQDIVVGEGTHFLIPWVQKPIIFDCR" type="string"/>
		<att name="numConnectedProteinNodes" value="6" type="integer"/>
		<att name="numPeptideSequences" value="1" type="integer"/>
		<att name="PeptideSequences" value="GVQDIVVGEGTHFLIPWVQKPIIFDCR" type="string"/>
		<att name="significant" value="0" type="integer"/>
		<att name="Weight" value="57.3077840223" type="real"/>
		<att name="Variance" value="0.017449636503321663" type="real"/>
		<att name="numProteins" value="9" type="integer"/>
		<att name="ionCount" value="0" type="integer"/>
		<att name="numPsms" value="25" type="integer"/>
		<att name="containsPTMs" value="0" type="integer"/>
		<att name="FDR" value="0.901009076793" type="real"/>
		<att name="lightIons" value="0" type="integer"/>
		<att name="uniquePeptide" value="0" type="integer"/>
		<att name="isFiltered" value="0" type="integer"/>
		<att name="finalRatio" value="-0.314467709742" type="real"/>
		<att name="heavyIons" value="0" type="integer"/>
		<att name="uniquePeptideNode" value="0" type="integer"/>
		<att name="isProtein" value="0" type="integer"/>
		<graphics type="ROUNDRECT" h="30" w="70" width="4" outline="#000000" fill="#ffffff">
			<att name="NODE_TOOLTIP" value="&lt;html&gt;GVQDIVVGEGTHFLIPWVQKPIIFDCR&lt;br&gt;1 Peptide sequences&lt;br&gt;25 PSMs&lt;br&gt;Shared by 6 protein Nodes&lt;br&gt;Shared by 9 proteins&lt;br&gt;Detected in 6 MS runs&lt;br&gt;Detected in 1 Replicates&lt;br&gt;Weight = 57.308&lt;br&gt;Variance = 0.017&lt;br&gt;Integrated peptide node ratio = -0.3&lt;br&gt;Ion count ratio Rc = N/A = log2( () / () )&lt;br&gt;FDR = 0.901009076793&lt;br&gt;Individual peptides in the node:&lt;br&gt;GVQDIVVGEGTHFLIPWVQKPIIFDCR, 25 PSMs, Shared by 9 proteins, Detected in 6 MS Runs, Detected in 1 replicates, Average of ratios = -0.313729212474504&lt;br&gt;&lt;/html&gt;" type="string"/>
			<att name="NODE_NESTED_NETWORK_IMAGE_VISIBLE" value="true" type="string"/>
			<att name="NODE_BORDER_STROKE" value="SOLID" type="string"/>
			<att name="NODE_SELECTED" value="false" type="string"/>
			<att name="NODE_TRANSPARENCY" value="255" type="string"/>
			<att name="NODE_LABEL_WIDTH" value="200" type="string"/>
			<att name="NODE_LABEL" value="-0.3" type="string"/>
			<att name="NODE_LABEL_FONT_SIZE" value="12" type="string"/>
			<att name="NODE_LABEL_TRANSPARENCY" value="255" type="string"/>
			<att name="NODE_LABEL_COLOR" value="#000000" type="string"/>
			<att name="NODE_VISIBLE" value="true" type="string"/>
			<att name="NODE_DEPTH" value="0.0" type="string"/>
			<att name="NODE_BORDER_TRANSPARENCY" value="255" type="string"/>
			<att name="NODE_LABEL_FONT_FACE" value="Dialog,plain,12" type="string"/>
			<att name="NODE_LABEL_TRANSPARENCY" value="255" type="string"/>
		</graphics>
	</node>
	<node id="AATFGLILDDVSLTHLTFGK" label="AATFGLILDDVSLTHLTFGK">
		<att name="numMSRuns" value="9" type="integer"/>
		<att name="numReplicates" value="2" type="integer"/>
		<att name="PCQ_ID" value="AATFGLILDDVSLTHLTFGK" type="string"/>
		<att name="numConnectedProteinNodes" value="5" type="integer"/>
		<att name="numPeptideSequences" value="1" type="integer"/>
		<att name="PeptideSequences" value="AATFGLILDDVSLTHLTFGK" type="string"/>
		<att name="significant" value="0" type="integer"/>
		<att name="Weight" value="89.6696981912" type="real"/>
		<att name="Variance" value="0.01115203931954505" type="real"/>
		<att name="numProteins" value="8" type="integer"/>
		<att name="ionCount" value="0" type="integer"/>
		<att name="numPsms" value="11" type="integer"/>
		<att name="containsPTMs" value="0" type="integer"/>
		<att name="FDR" value="0.968737081999" type="real"/>
		<att name="lightIons" value="0" type="integer"/>
		<att name="uniquePeptide" value="0" type="integer"/>
		<att name="isFiltered" value="0" type="integer"/>
		<att name="finalRatio" value="-0.2227208171370001" type="real"/>
		<att name="heavyIons" value="0" type="integer"/>
		<att name="uniquePeptideNode" value="0" type="integer"/>
		<att name="isProtein" value="0" type="integer"/>
		<graphics type="ROUNDRECT" h="30" w="70" width="4" outline="#000000" fill="#ffffff">
			<att name="NODE_TOOLTIP" value="&lt;html&gt;AATFGLILDDVSLTHLTFGK&lt;br&gt;1 Peptide sequences&lt;br&gt;11 PSMs&lt;br&gt;Shared by 5 protein Nodes&lt;br&gt;Shared by 8 proteins&lt;br&gt;Detected in 9 MS runs&lt;br&gt;Detected in 2 Replicates&lt;br&gt;Weight = 89.67&lt;br&gt;Variance = 0.011&lt;br&gt;Integrated peptide node ratio = -0.2&lt;br&gt;Ion count ratio Rc = N/A = log2( () / () )&lt;br&gt;FDR = 0.968737081999&lt;br&gt;Individual peptides in the node:&lt;br&gt;AATFGLILDDVSLTHLTFGK, 11 PSMs, Shared by 8 proteins, Detected in 9 MS Runs, Detected in 2 replicates, Average of ratios = -0.31468234871271616&lt;br&gt;&lt;/html&gt;" type="string"/>
			<att name="NODE_NESTED_NETWORK_IMAGE_VISIBLE" value="true" type="string"/>
			<att name="NODE_BORDER_STROKE" value="SOLID" type="string"/>
			<att name="NODE_SELECTED" value="false" type="string"/>
			<att name="NODE_TRANSPARENCY" value="255" type="string"/>
			<att name="NODE_LABEL_WIDTH" value="200" type="string"/>
			<att name="NODE_LABEL" value="-0.2" type="string"/>
			<att name="NODE_LABEL_FONT_SIZE" value="12" type="string"/>
			<att name="NODE_LABEL_TRANSPARENCY" value="255" type="string"/>
			<att name="NODE_LABEL_COLOR" value="#000000" type="string"/>
			<att name="NODE_VISIBLE" value="true" type="string"/>
			<att name="NODE_DEPTH" value="0.0" type="string"/>
			<att name="NODE_BORDER_TRANSPARENCY" value="255" type="string"/>
			<att name="NODE_LABEL_FONT_FACE" value="Dialog,plain,12" type="string"/>
			<att name="NODE_LABEL_TRANSPARENCY" value="255" type="string"/>
		</graphics>
	</node>
	<node id="C9JZ20 E7ESE2 E9PCW0" label="C9JZ20 E7ESE2 E9PCW0">
		<att name="ProteinDescription" value="Prohibitin (Fragment)" type="string"/>
		<att name="ACC" value="C9JZ20 E7ESE2 E9PCW0" type="string"/>
		<att name="numPeptideSequencesInProteins" value="4" type="integer"/>
		<att name="conclusiveProtein" value="0" type="integer"/>
		<att name="numConnectedPeptideNodes" value="4" type="integer"/>
		<att name="UniprotKB" value="C9JZ20 E7ESE2 E9PCW0" type="string"/>
		<att name="numProteins" value="3" type="integer"/>
		<att name="Classification2Case" value="6" type="string"/>
		<att name="GeneName" value="PHB" type="string"/>
		<att name="containsPTMs" value="0" type="integer"/>
		<att name="conclusiveProteinNode" value="0" type="integer"/>
		<att name="isFiltered" value="0" type="integer"/>
		<att name="ID" value="C9JZ20_HUMAN E7ESE2_HUMAN E9PCW0_HUMAN" type="string"/>
		<att name="numPsmsInProtein" value="81" type="integer"/>
		<att name="Species" value="[Homo sapiens]" type="string"/>
		<att name="isProtein" value="1" type="integer"/>
		<graphics type="ELLIPSE" h="30" w="70" width="4" outline="#000000" fill="#ffffff">
			<att name="NODE_TOOLTIP" value="&lt;html&gt;&lt;b&gt;Protein ACC(s):&lt;/b&gt;&lt;br&gt;C9JZ20 E7ESE2 E9PCW0&lt;br&gt;&lt;b&gt;Protein name(s):&lt;/b&gt;&lt;br&gt; Prohibitin (Fragment)&lt;br&gt;&lt;b&gt;Classification case(s):&lt;/b&gt;&lt;br&gt;&lt;b&gt;6&lt;/b&gt;: Not classified&lt;br&gt;&lt;b&gt;TAX:&lt;/b&gt; [Homo sapiens]&lt;br&gt;&lt;b&gt;Gene name:&lt;/b&gt; PHB&lt;/html&gt;" type="string"/>
			<att name="NODE_NESTED_NETWORK_IMAGE_VISIBLE" value="true" type="string"/>
			<att name="NODE_BORDER_STROKE" value="SOLID" type="string"/>
			<att name="NODE_SELECTED" value="false" type="string"/>
			<att name="NODE_TRANSPARENCY" value="255" type="string"/>
			<att name="NODE_LABEL_WIDTH" value="200" type="string"/>
			<att name="NODE_LABEL" value="C9JZ20 E7ESE2 E9PCW0" type="string"/>
			<att name="NODE_LABEL_FONT_SIZE" value="12" type="string"/>
			<att name="NODE_LABEL_TRANSPARENCY" value="255" type="string"/>
			<att name="NODE_LABEL_COLOR" value="#000000" type="string"/>
			<att name="NODE_VISIBLE" value="true" type="string"/>
			<att name="NODE_DEPTH" value="0.0" type="string"/>
			<att name="NODE_BORDER_TRANSPARENCY" value="255" type="string"/>
			<att name="NODE_LABEL_FONT_FACE" value="Dialog,plain,12" type="string"/>
			<att name="NODE_LABEL_TRANSPARENCY" value="255" type="string"/>
		</graphics>
	</node>
	<node id="Q6FHP5" label="Q6FHP5">
		<att name="ProteinDescription" value="PHB protein (Fragment)" type="string"/>
		<att name="ACC" value="Q6FHP5" type="string"/>
		<att name="numPeptideSequencesInProteins" value="5" type="integer"/>
		<att name="conclusiveProtein" value="0" type="integer"/>
		<att name="numConnectedPeptideNodes" value="5" type="integer"/>
		<att name="UniprotKB" value="Q6FHP5" type="string"/>
		<att name="numProteins" value="1" type="integer"/>
		<att name="Classification2Case" value="6" type="string"/>
		<att name="GeneName" value="PHB" type="string"/>
		<att name="containsPTMs" value="0" type="integer"/>
		<att name="conclusiveProteinNode" value="0" type="integer"/>
		<att name="isFiltered" value="0" type="integer"/>
		<att name="ID" value="Q6FHP5_HUMAN" type="string"/>
		<att name="numPsmsInProtein" value="91" type="integer"/>
		<att name="Species" value="[Homo sapiens]" type="string"/>
		<att name="isProtein" value="1" type="integer"/>
		<graphics type="ELLIPSE" h="30" w="70" width="4" outline="#000000" fill="#ffffff">
			<att name="NODE_TOOLTIP" value="&lt;html&gt;&lt;b&gt;Protein ACC(s):&lt;/b&gt;&lt;br&gt;Q6FHP5&lt;br&gt;&lt;b&gt;Protein name(s):&lt;/b&gt;&lt;br&gt; PHB protein (Fragment)&lt;br&gt;&lt;b&gt;Classification case(s):&lt;/b&gt;&lt;br&gt;&lt;b&gt;6&lt;/b&gt;: Not classified&lt;br&gt;&lt;b&gt;TAX:&lt;/b&gt; [Homo sapiens]&lt;br&gt;&lt;b&gt;Gene name:&lt;/b&gt; PHB&lt;/html&gt;" type="string"/>
			<att name="NODE_NESTED_NETWORK_IMAGE_VISIBLE" value="true" type="string"/>
			<att name="NODE_BORDER_STROKE" value="SOLID" type="string"/>
			<att name="NODE_SELECTED" value="false" type="string"/>
			<att name="NODE_TRANSPARENCY" value="255" type="string"/>
			<att name="NODE_LABEL_WIDTH" value="200" type="string"/>
			<att name="NODE_LABEL" value="Q6FHP5" type="string"/>
			<att name="NODE_LABEL_FONT_SIZE" value="12" type="string"/>
			<att name="NODE_LABEL_TRANSPARENCY" value="255" type="string"/>
			<att name="NODE_LABEL_COLOR" value="#000000" type="string"/>
			<att name="NODE_VISIBLE" value="true" type="string"/>
			<att name="NODE_DEPTH" value="0.0" type="string"/>
			<att name="NODE_BORDER_TRANSPARENCY" value="255" type="string"/>
			<att name="NODE_LABEL_FONT_FACE" value="Dialog,plain,12" type="string"/>
			<att name="NODE_LABEL_TRANSPARENCY" value="255" type="string"/>
		</graphics>
	</node>
	<node id="D6RBK0" label="D6RBK0">
		<att name="ProteinDescription" value="Prohibitin (Fragment) OS=Homo sapiens GN=PHB PE=1 SV=1 " type="string"/>
		<att name="ACC" value="D6RBK0" type="string"/>
		<att name="numPeptideSequencesInProteins" value="3" type="integer"/>
		<att name="conclusiveProtein" value="0" type="integer"/>
		<att name="numConnectedPeptideNodes" value="3" type="integer"/>
		<att name="UniprotKB" value="D6RBK0" type="string"/>
		<att name="numProteins" value="1" type="integer"/>
		<att name="Classification2Case" value="6" type="string"/>
		<att name="GeneName" value="PHB" type="string"/>
		<att name="containsPTMs" value="0" type="integer"/>
		<att name="conclusiveProteinNode" value="0" type="integer"/>
		<att name="isFiltered" value="0" type="integer"/>
		<att name="ID" value="D6RBK0_HUMAN" type="string"/>
		<att name="numPsmsInProtein" value="68" type="integer"/>
		<att name="Species" value="[Homo sapiens]" type="string"/>
		<att name="isProtein" value="1" type="integer"/>
		<graphics type="ELLIPSE" h="30" w="70" width="4" outline="#000000" fill="#ffffff">
			<att name="NODE_TOOLTIP" value="&lt;html&gt;&lt;b&gt;Protein ACC(s):&lt;/b&gt;&lt;br&gt;D6RBK0&lt;br&gt;&lt;b&gt;Protein name(s):&lt;/b&gt;&lt;br&gt; Prohibitin (Fragment) OS=Homo sapiens GN=PHB PE=1 SV=1 &lt;br&gt;&lt;b&gt;Classification case(s):&lt;/b&gt;&lt;br&gt;&lt;b&gt;6&lt;/b&gt;: Not classified&lt;br&gt;&lt;b&gt;TAX:&lt;/b&gt; [Homo sapiens]&lt;br&gt;&lt;b&gt;Gene name:&lt;/b&gt; PHB&lt;/html&gt;" type="string"/>
			<att name="NODE_NESTED_NETWORK_IMAGE_VISIBLE" value="true" type="string"/>
			<att name="NODE_BORDER_STROKE" value="SOLID" type="string"/>
			<att name="NODE_SELECTED" value="false" type="string"/>
			<att name="NODE_TRANSPARENCY" value="255" type="string"/>
			<att name="NODE_LABEL_WIDTH" value="200" type="string"/>
			<att name="NODE_LABEL" value="D6RBK0" type="string"/>
			<att name="NODE_LABEL_FONT_SIZE" value="12" type="string"/>
			<att name="NODE_LABEL_TRANSPARENCY" value="255" type="string"/>
			<att name="NODE_LABEL_COLOR" value="#000000" type="string"/>
			<att name="NODE_VISIBLE" value="true" type="string"/>
			<att name="NODE_DEPTH" value="0.0" type="string"/>
			<att name="NODE_BORDER_TRANSPARENCY" value="255" type="string"/>
			<att name="NODE_LABEL_FONT_FACE" value="Dialog,plain,12" type="string"/>
			<att name="NODE_LABEL_TRANSPARENCY" value="255" type="string"/>
		</graphics>
	</node>
	<node id="C9JW96" label="C9JW96">
		<att name="ProteinDescription" value="Prohibitin (Fragment)" type="string"/>
		<att name="ACC" value="C9JW96" type="string"/>
		<att name="numPeptideSequencesInProteins" value="5" type="integer"/>
		<att name="conclusiveProtein" value="0" type="integer"/>
		<att name="numConnectedPeptideNodes" value="5" type="integer"/>
		<att name="UniprotKB" value="C9JW96" type="string"/>
		<att name="numProteins" value="1" type="integer"/>
		<att name="Classification2Case" value="6" type="string"/>
		<att name="GeneName" value="PHB" type="string"/>
		<att name="containsPTMs" value="0" type="integer"/>
		<att name="conclusiveProteinNode" value="0" type="integer"/>
		<att name="isFiltered" value="0" type="integer"/>
		<att name="ID" value="C9JW96_HUMAN" type="string"/>
		<att name="numPsmsInProtein" value="86" type="integer"/>
		<att name="Species" value="[Homo sapiens]" type="string"/>
		<att name="isProtein" value="1" type="integer"/>
		<graphics type="ELLIPSE" h="30" w="70" width="4" outline="#000000" fill="#ffffff">
			<att name="NODE_TOOLTIP" value="&lt;html&gt;&lt;b&gt;Protein ACC(s):&lt;/b&gt;&lt;br&gt;C9JW96&lt;br&gt;&lt;b&gt;Protein name(s):&lt;/b&gt;&lt;br&gt; Prohibitin (Fragment)&lt;br&gt;&lt;b&gt;Classification case(s):&lt;/b&gt;&lt;br&gt;&lt;b&gt;6&lt;/b&gt;: Not classified&lt;br&gt;&lt;b&gt;TAX:&lt;/b&gt; [Homo sapiens]&lt;br&gt;&lt;b&gt;Gene name:&lt;/b&gt; PHB&lt;/html&gt;" type="string"/>
			<att name="NODE_NESTED_NETWORK_IMAGE_VISIBLE" value="true" type="string"/>
			<att name="NODE_BORDER_STROKE" value="SOLID" type="string"/>
			<att name="NODE_SELECTED" value="false" type="string"/>
			<att name="NODE_TRANSPARENCY" value="255" type="string"/>
			<att name="NODE_LABEL_WIDTH" value="200" type="string"/>
			<att name="NODE_LABEL" value="C9JW96" type="string"/>
			<att name="NODE_LABEL_FONT_SIZE" value="12" type="string"/>
			<att name="NODE_LABEL_TRANSPARENCY" value="255" type="string"/>
			<att name="NODE_LABEL_COLOR" value="#000000" type="string"/>
			<att name="NODE_VISIBLE" value="true" type="string"/>
			<att name="NODE_DEPTH" value="0.0" type="string"/>
			<att name="NODE_BORDER_TRANSPARENCY" value="255" type="string"/>
			<att name="NODE_LABEL_FONT_FACE" value="Dialog,plain,12" type="string"/>
			<att name="NODE_LABEL_TRANSPARENCY" value="255" type="string"/>
		</graphics>
	</node>
	<node id="AAELIANSLATAGDGLIELR" label="AAELIANSLATAGDGLIELR">
		<att name="numMSRuns" value="4" type="integer"/>
		<att name="numReplicates" value="3" type="integer"/>
		<att name="PCQ_ID" value="AAELIANSLATAGDGLIELR" type="string"/>
		<att name="numConnectedProteinNodes" value="4" type="integer"/>
		<att name="numPeptideSequences" value="1" type="integer"/>
		<att name="PeptideSequences" value="AAELIANSLATAGDGLIELR" type="string"/>
		<att name="significant" value="0" type="integer"/>
		<att name="Weight" value="133.124601974" type="real"/>
		<att name="Variance" value="0.00751175954836136" type="real"/>
		<att name="numProteins" value="5" type="integer"/>
		<att name="ionCount" value="0" type="integer"/>
		<att name="numPsms" value="5" type="integer"/>
		<att name="containsPTMs" value="0" type="integer"/>
		<att name="FDR" value="0.985095870209" type="real"/>
		<att name="lightIons" value="0" type="integer"/>
		<att name="uniquePeptide" value="0" type="integer"/>
		<att name="isFiltered" value="0" type="integer"/>
		<att name="finalRatio" value="-0.19915796070900008" type="real"/>
		<att name="heavyIons" value="0" type="integer"/>
		<att name="uniquePeptideNode" value="0" type="integer"/>
		<att name="isProtein" value="0" type="integer"/>
		<graphics type="ROUNDRECT" h="30" w="70" width="4" outline="#000000" fill="#ffffff">
			<att name="NODE_TOOLTIP" value="&lt;html&gt;AAELIANSLATAGDGLIELR&lt;br&gt;1 Peptide sequences&lt;br&gt;5 PSMs&lt;br&gt;Shared by 4 protein Nodes&lt;br&gt;Shared by 5 proteins&lt;br&gt;Detected in 4 MS runs&lt;br&gt;Detected in 3 Replicates&lt;br&gt;Weight = 133.125&lt;br&gt;Variance = 0.008&lt;br&gt;Integrated peptide node ratio = -0.2&lt;br&gt;Ion count ratio Rc = N/A = log2( () / () )&lt;br&gt;FDR = 0.985095870209&lt;br&gt;Individual peptides in the node:&lt;br&gt;AAELIANSLATAGDGLIELR, 5 PSMs, Shared by 5 proteins, Detected in 4 MS Runs, Detected in 3 replicates, Average of ratios = -0.17769020817937042&lt;br&gt;&lt;/html&gt;" type="string"/>
			<att name="NODE_NESTED_NETWORK_IMAGE_VISIBLE" value="true" type="string"/>
			<att name="NODE_BORDER_STROKE" value="SOLID" type="string"/>
			<att name="NODE_SELECTED" value="false" type="string"/>
			<att name="NODE_TRANSPARENCY" value="255" type="string"/>
			<att name="NODE_LABEL_WIDTH" value="200" type="string"/>
			<att name="NODE_LABEL" value="-0.2" type="string"/>
			<att name="NODE_LABEL_FONT_SIZE" value="12" type="string"/>
			<att name="NODE_LABEL_TRANSPARENCY" value="255" type="string"/>
			<att name="NODE_LABEL_COLOR" value="#000000" type="string"/>
			<att name="NODE_VISIBLE" value="true" type="string"/>
			<att name="NODE_DEPTH" value="0.0" type="string"/>
			<att name="NODE_BORDER_TRANSPARENCY" value="255" type="string"/>
			<att name="NODE_LABEL_FONT_FACE" value="Dialog,plain,12" type="string"/>
			<att name="NODE_LABEL_TRANSPARENCY" value="255" type="string"/>
		</graphics>
	</node>
	<node id="Q6PUJ7" label="Q6PUJ7">
		<att name="ProteinDescription" value="Epididymis luminal protein 215" type="string"/>
		<att name="ACC" value="Q6PUJ7" type="string"/>
		<att name="numPeptideSequencesInProteins" value="6" type="integer"/>
		<att name="conclusiveProtein" value="0" type="integer"/>
		<att name="numConnectedPeptideNodes" value="6" type="integer"/>
		<att name="UniprotKB" value="Q6PUJ7" type="string"/>
		<att name="numProteins" value="1" type="integer"/>
		<att name="Classification2Case" value="6" type="string"/>
		<att name="GeneName" value="HEL-215" type="string"/>
		<att name="containsPTMs" value="0" type="integer"/>
		<att name="conclusiveProteinNode" value="1" type="integer"/>
		<att name="isFiltered" value="0" type="integer"/>
		<att name="ID" value="Q6PUJ7_HUMAN" type="string"/>
		<att name="numPsmsInProtein" value="84" type="integer"/>
		<att name="Species" value="[Homo sapiens]" type="string"/>
		<att name="isProtein" value="1" type="integer"/>
		<graphics type="ELLIPSE" h="30" w="70" width="4" outline="#000000" fill="#ffffff">
			<att name="NODE_TOOLTIP" value="&lt;html&gt;&lt;b&gt;Protein ACC(s):&lt;/b&gt;&lt;br&gt;Q6PUJ7&lt;br&gt;&lt;b&gt;Protein name(s):&lt;/b&gt;&lt;br&gt; Epididymis luminal protein 215&lt;br&gt;&lt;b&gt;Classification case(s):&lt;/b&gt;&lt;br&gt;&lt;b&gt;6&lt;/b&gt;: Not classified&lt;br&gt;&lt;b&gt;TAX:&lt;/b&gt; [Homo sapiens]&lt;br&gt;&lt;b&gt;Gene name:&lt;/b&gt; HEL-215&lt;/html&gt;" type="string"/>
			<att name="NODE_NESTED_NETWORK_IMAGE_VISIBLE" value="true" type="string"/>
			<att name="NODE_BORDER_STROKE" value="SOLID" type="string"/>
			<att name="NODE_SELECTED" value="false" type="string"/>
			<att name="NODE_TRANSPARENCY" value="255" type="string"/>
			<att name="NODE_LABEL_WIDTH" value="200" type="string"/>
			<att name="NODE_LABEL" value="Q6PUJ7" type="string"/>
			<att name="NODE_LABEL_FONT_SIZE" value="12" type="string"/>
			<att name="NODE_LABEL_TRANSPARENCY" value="255" type="string"/>
			<att name="NODE_LABEL_COLOR" value="#000000" type="string"/>
			<att name="NODE_VISIBLE" value="true" type="string"/>
			<att name="NODE_DEPTH" value="0.0" type="string"/>
			<att name="NODE_BORDER_TRANSPARENCY" value="255" type="string"/>
			<att name="NODE_LABEL_FONT_FACE" value="Dialog,plain,12" type="string"/>
			<att name="NODE_LABEL_TRANSPARENCY" value="255" type="string"/>
		</graphics>
	</node>
	<node id="GVQDIVVGEGTHFLIPWVQKLIIFDCR" label="GVQDIVVGEGTHFLIPWVQKLIIFDCR">
		<att name="numMSRuns" value="4" type="integer"/>
		<att name="numReplicates" value="1" type="integer"/>
		<att name="PCQ_ID" value="GVQDIVVGEGTHFLIPWVQKLIIFDCR" type="string"/>
		<att name="numConnectedProteinNodes" value="1" type="integer"/>
		<att name="numPeptideSequences" value="1" type="integer"/>
		<att name="PeptideSequences" value="GVQDIVVGEGTHFLIPWVQKLIIFDCR" type="string"/>
		<att name="significant" value="1" type="integer"/>
		<att name="Weight" value="51.5019641" type="real"/>
		<att name="Variance" value="0.019416735215346863" type="real"/>
		<att name="numProteins" value="1" type="integer"/>
		<att name="ionCount" value="0" type="integer"/>
		<att name="numPsms" value="7" type="integer"/>
		<att name="containsPTMs" value="0" type="integer"/>
		<att name="FDR" value="0.0" type="real"/>
		<att name="lightIons" value="0" type="integer"/>
		<att name="uniquePeptide" value="1" type="integer"/>
		<att name="isFiltered" value="0" type="integer"/>
		<att name="finalRatio" value="6.35185288986" type="real"/>
		<att name="heavyIons" value="0" type="integer"/>
		<att name="uniquePeptideNode" value="1" type="integer"/>
		<att name="isProtein" value="0" type="integer"/>
		<graphics type="ROUNDRECT" h="30" w="70" width="4" outline="#000000" fill="#ff0000">
			<att name="NODE_TOOLTIP" value="&lt;html&gt;GVQDIVVGEGTHFLIPWVQKLIIFDCR&lt;br&gt;1 Peptide sequences&lt;br&gt;7 PSMs&lt;br&gt;Shared by 1 protein Nodes&lt;br&gt;Shared by 1 proteins&lt;br&gt;Detected in 4 MS runs&lt;br&gt;Detected in 1 Replicates&lt;br&gt;Weight = 51.502&lt;br&gt;Variance = 0.019&lt;br&gt;Integrated peptide node ratio = 6.4&lt;br&gt;Ion count ratio Rc = N/A = log2( () / () )&lt;br&gt;FDR = 0.0&lt;br&gt;Individual peptides in the node:&lt;br&gt;GVQDIVVGEGTHFLIPWVQKLIIFDCR, 7 PSMs, Shared by 1 proteins, Detected in 4 MS Runs, Detected in 1 replicates, Average of ratios = 5.109762410779356&lt;br&gt;&lt;/html&gt;" type="string"/>
			<att name="NODE_NESTED_NETWORK_IMAGE_VISIBLE" value="true" type="string"/>
			<att name="NODE_BORDER_STROKE" value="SOLID" type="string"/>
			<att name="NODE_SELECTED" value="false" type="string"/>
			<att name="NODE_TRANSPARENCY" value="255" type="string"/>
			<att name="NODE_LABEL_WIDTH" value="200" type="string"/>
			<att name="NODE_LABEL" value="6.4*" type="string"/>
			<att name="NODE_LABEL_FONT_SIZE" value="12" type="string"/>
			<att name="NODE_LABEL_TRANSPARENCY" value="255" type="string"/>
			<att name="NODE_LABEL_COLOR" value="#000000" type="string"/>
			<att name="NODE_VISIBLE" value="true" type="string"/>
			<att name="NODE_DEPTH" value="0.0" type="string"/>
			<att name="NODE_BORDER_TRANSPARENCY" value="255" type="string"/>
			<att name="NODE_LABEL_FONT_FACE" value="Dialog,plain,12" type="string"/>
			<att name="NODE_LABEL_TRANSPARENCY" value="255" type="string"/>
		</graphics>
	</node>
	<node id="KLEAAEDIAYQLSR" label="KLEAAEDIAYQLSR">
		<att name="numMSRuns" value="9" type="integer"/>
		<att name="numReplicates" value="3" type="integer"/>
		<att name="PCQ_ID" value="KLEAAEDIAYQLSR" type="string"/>
		<att name="numConnectedProteinNodes" value="4" type="integer"/>
		<att name="numPeptideSequences" value="1" type="integer"/>
		<att name="PeptideSequences" value="KLEAAEDIAYQLSR" type="string"/>
		<att name="significant" value="0" type="integer"/>
		<att name="Weight" value="158.363258273" type="real"/>
		<att name="Variance" value="0.006314596017443106" type="real"/>
		<att name="numProteins" value="5" type="integer"/>
		<att name="ionCount" value="0" type="integer"/>
		<att name="numPsms" value="16" type="integer"/>
		<att name="containsPTMs" value="0" type="integer"/>
		<att name="FDR" value="0.991115459375" type="real"/>
		<att name="lightIons" value="0" type="integer"/>
		<att name="uniquePeptide" value="0" type="integer"/>
		<att name="isFiltered" value="0" type="integer"/>
		<att name="finalRatio" value="-0.09286643479869996" type="real"/>
		<att name="heavyIons" value="0" type="integer"/>
		<att name="uniquePeptideNode" value="0" type="integer"/>
		<att name="isProtein" value="0" type="integer"/>
		<graphics type="ROUNDRECT" h="30" w="70" width="4" outline="#000000" fill="#ffffff">
			<att name="NODE_TOOLTIP" value="&lt;html&gt;KLEAAEDIAYQLSR&lt;br&gt;1 Peptide sequences&lt;br&gt;16 PSMs&lt;br&gt;Shared by 4 protein Nodes&lt;br&gt;Shared by 5 proteins&lt;br&gt;Detected in 9 MS runs&lt;br&gt;Detected in 3 Replicates&lt;br&gt;Weight = 158.363&lt;br&gt;Variance = 0.006&lt;br&gt;Integrated peptide node ratio = -0.1&lt;br&gt;Ion count ratio Rc = N/A = log2( () / () )&lt;br&gt;FDR = 0.991115459375&lt;br&gt;Individual peptides in the node:&lt;br&gt;KLEAAEDIAYQLSR, 16 PSMs, Shared by 5 proteins, Detected in 9 MS Runs, Detected in 3 replicates, Average of ratios = -0.11308660525357829&lt;br&gt;&lt;/html&gt;" type="string"/>
			<att name="NODE_NESTED_NETWORK_IMAGE_VISIBLE" value="true" type="string"/>
			<att name="NODE_BORDER_STROKE" value="SOLID" type="string"/>
			<att name="NODE_SELECTED" value="false" type="string"/>
			<att name="NODE_TRANSPARENCY" value="255" type="string"/>
			<att name="NODE_LABEL_WIDTH" value="200" type="string"/>
			<att name="NODE_LABEL" value="-0.1" type="string"/>
			<att name="NODE_LABEL_FONT_SIZE" value="12" type="string"/>
			<att name="NODE_LABEL_TRANSPARENCY" value="255" type="string"/>
			<att name="NODE_LABEL_COLOR" value="#000000" type="string"/>
			<att name="NODE_VISIBLE" value="true" type="string"/>
			<att name="NODE_DEPTH" value="0.0" type="string"/>
			<att name="NODE_BORDER_TRANSPARENCY" value="255" type="string"/>
			<att name="NODE_LABEL_FONT_FACE" value="Dialog,plain,12" type="string"/>
			<att name="NODE_LABEL_TRANSPARENCY" value="255" type="string"/>
		</graphics>
	</node>
	<node id="Q53FV0" label="Q53FV0">
		<att name="ProteinDescription" value="Prohibitin variant (Fragment)" type="string"/>
		<att name="ACC" value="Q53FV0" type="string"/>
		<att name="numPeptideSequencesInProteins" value="5" type="integer"/>
		<att name="conclusiveProtein" value="0" type="integer"/>
		<att name="numConnectedPeptideNodes" value="5" type="integer"/>
		<att name="UniprotKB" value="Q53FV0" type="string"/>
		<att name="numProteins" value="1" type="integer"/>
		<att name="Classification2Case" value="6" type="string"/>
		<att name="containsPTMs" value="0" type="integer"/>
		<att name="conclusiveProteinNode" value="0" type="integer"/>
		<att name="isFiltered" value="0" type="integer"/>
		<att name="ID" value="Q53FV0_HUMAN" type="string"/>
		<att name="numPsmsInProtein" value="97" type="integer"/>
		<att name="Species" value="[Homo sapiens]" type="string"/>
		<att name="isProtein" value="1" type="integer"/>
		<graphics type="ELLIPSE" h="30" w="70" width="4" outline="#000000" fill="#ffffff">
			<att name="NODE_TOOLTIP" value="&lt;html&gt;&lt;b&gt;Protein ACC(s):&lt;/b&gt;&lt;br&gt;Q53FV0&lt;br&gt;&lt;b&gt;Protein name(s):&lt;/b&gt;&lt;br&gt; Prohibitin variant (Fragment)&lt;br&gt;&lt;b&gt;Classification case(s):&lt;/b&gt;&lt;br&gt;&lt;b&gt;6&lt;/b&gt;: Not classified&lt;br&gt;&lt;b&gt;TAX:&lt;/b&gt; [Homo sapiens]&lt;br&gt;&lt;b&gt;Gene name:&lt;/b&gt; &lt;/html&gt;" type="string"/>
			<att name="NODE_NESTED_NETWORK_IMAGE_VISIBLE" value="true" type="string"/>
			<att name="NODE_BORDER_STROKE" value="SOLID" type="string"/>
			<att name="NODE_SELECTED" value="false" type="string"/>
			<att name="NODE_TRANSPARENCY" value="255" type="string"/>
			<att name="NODE_LABEL_WIDTH" value="200" type="string"/>
			<att name="NODE_LABEL" value="Q53FV0" type="string"/>
			<att name="NODE_LABEL_FONT_SIZE" value="12" type="string"/>
			<att name="NODE_LABEL_TRANSPARENCY" value="255" type="string"/>
			<att name="NODE_LABEL_COLOR" value="#000000" type="string"/>
			<att name="NODE_VISIBLE" value="true" type="string"/>
			<att name="NODE_DEPTH" value="0.0" type="string"/>
			<att name="NODE_BORDER_TRANSPARENCY" value="255" type="string"/>
			<att name="NODE_LABEL_FONT_FACE" value="Dialog,plain,12" type="string"/>
			<att name="NODE_LABEL_TRANSPARENCY" value="255" type="string"/>
		</graphics>
	</node>
	<node id="AFHITNDEPIPFWTFLSR_NLVDFTFVENVVHGHILAAEQLSR" label="AFHITNDEPIPFWTFLSR_NLVDFTFVENVVHGHILAAEQLSR">
		<att name="numMSRuns" value="12" type="integer"/>
		<att name="numReplicates" value="3" type="integer"/>
		<att name="PCQ_ID" value="AFHITNDEPIPFWTFLSR_NLVDFTFVENVVHGHILAAEQLSR" type="string"/>
		<att name="numConnectedProteinNodes" value="1" type="integer"/>
		<att name="numPeptideSequences" value="2" type="integer"/>
		<att name="PeptideSequences" value="AFHITNDEPIPFWTFLSR_NLVDFTFVENVVHGHILAAEQLSR" type="string"/>
		<att name="significant" value="0" type="integer"/>
		<att name="Weight" value="240.841415287" type="real"/>
		<att name="Variance" value="0.004152109797263667" type="real"/>
		<att name="numProteins" value="1" type="integer"/>
		<att name="ionCount" value="0" type="integer"/>
		<att name="numPsms" value="37" type="integer"/>
		<att name="containsPTMs" value="0" type="integer"/>
		<att name="FDR" value="0.971036790728" type="real"/>
		<att name="lightIons" value="0" type="integer"/>
		<att name="uniquePeptide" value="1" type="integer"/>
		<att name="isFiltered" value="0" type="integer"/>
		<att name="finalRatio" value="0.2423548454289999" type="real"/>
		<att name="heavyIons" value="0" type="integer"/>
		<att name="uniquePeptideNode" value="1" type="integer"/>
		<att name="isProtein" value="0" type="integer"/>
		<graphics type="ROUNDRECT" h="30" w="70" width="4" outline="#000000" fill="#ffffff">
			<att name="NODE_TOOLTIP" value="&lt;html&gt;AFHITNDEPIPFWTFLSR_NLVDFTFVENVVHGHILAAEQLSR&lt;br&gt;2 Peptide sequences&lt;br&gt;37 PSMs&lt;br&gt;Shared by 1 protein Nodes&lt;br&gt;Shared by 1 proteins&lt;br&gt;Detected in 12 MS runs&lt;br&gt;Detected in 3 Replicates&lt;br&gt;Weight = 240.841&lt;br&gt;Variance = 0.004&lt;br&gt;Integrated peptide node ratio = 0.2&lt;br&gt;Ion count ratio Rc = N/A = log2( () / () )&lt;br&gt;FDR = 0.971036790728&lt;br&gt;Individual peptides in the node:&lt;br&gt;AFHITNDEPIPFWTFLSR, 17 PSMs, Shared by 1 proteins, Detected in 5 MS Runs, Detected in 2 replicates, Average of ratios = 0.40872428386574267&lt;br&gt;NLVDFTFVENVVHGHILAAEQLSR, 20 PSMs, Shared by 1 proteins, Detected in 7 MS Runs, Detected in 3 replicates, Average of ratios = 0.21296343663405984&lt;br&gt;&lt;/html&gt;" type="string"/>
			<att name="NODE_NESTED_NETWORK_IMAGE_VISIBLE" value="true" type="string"/>
			<att name="NODE_BORDER_STROKE" value="SOLID" type="string"/>
			<att name="NODE_SELECTED" value="false" type="string"/>
			<att name="NODE_TRANSPARENCY" value="255" type="string"/>
			<att name="NODE_LABEL_WIDTH" value="200" type="string"/>
			<att name="NODE_LABEL" value="0.2" type="string"/>
			<att name="NODE_LABEL_FONT_SIZE" value="12" type="string"/>
			<att name="NODE_LABEL_TRANSPARENCY" value="255" type="string"/>
			<att name="NODE_LABEL_COLOR" value="#000000" type="string"/>
			<att name="NODE_VISIBLE" value="true" type="string"/>
			<att name="NODE_DEPTH" value="0.0" type="string"/>
			<att name="NODE_BORDER_TRANSPARENCY" value="255" type="string"/>
			<att name="NODE_LABEL_FONT_FACE" value="Dialog,plain,12" type="string"/>
			<att name="NODE_LABEL_TRANSPARENCY" value="255" type="string"/>
		</graphics>
	</node>
	<node id="Q15738" label="Q15738">
		<att name="ProteinDescription" value="Sterol-4-alpha-carboxylate 3-dehydrogenase, decarboxylating OS=Homo sapiens GN=NSDHL PE=1 SV=2 " type="string"/>
		<att name="ACC" value="Q15738" type="string"/>
		<att name="numPeptideSequencesInProteins" value="2" type="integer"/>
		<att name="conclusiveProtein" value="0" type="integer"/>
		<att name="numConnectedPeptideNodes" value="2" type="integer"/>
		<att name="UniprotKB" value="Q15738" type="string"/>
		<att name="numProteins" value="1" type="integer"/>
		<att name="GeneName" value="NSDHL" type="string"/>
		<att name="containsPTMs" value="0" type="integer"/>
		<att name="conclusiveProteinNode" value="1" type="integer"/>
		<att name="isFiltered" value="0" type="integer"/>
		<att name="ID" value="NSDHL_HUMAN" type="string"/>
		<att name="numPsmsInProtein" value="38" type="integer"/>
		<att name="Species" value="[Homo sapiens]" type="string"/>
		<att name="isProtein" value="1" type="integer"/>
		<graphics type="ELLIPSE" h="30" w="70" width="4" outline="#000000" fill="#ffffff">
			<att name="NODE_TOOLTIP" value="&lt;html&gt;&lt;b&gt;Protein ACC(s):&lt;/b&gt;&lt;br&gt;Q15738&lt;br&gt;&lt;b&gt;Protein name(s):&lt;/b&gt;&lt;br&gt; Sterol-4-alpha-carboxylate 3-dehydrogenase, decarboxylating OS=Homo sapiens GN=NSDHL PE=1 SV=2 &lt;br&gt;&lt;b&gt;TAX:&lt;/b&gt; [Homo sapiens]&lt;br&gt;&lt;b&gt;Gene name:&lt;/b&gt; NSDHL&lt;/html&gt;" type="string"/>
			<att name="NODE_NESTED_NETWORK_IMAGE_VISIBLE" value="true" type="string"/>
			<att name="NODE_BORDER_STROKE" value="SOLID" type="string"/>
			<att name="NODE_SELECTED" value="false" type="string"/>
			<att name="NODE_TRANSPARENCY" value="255" type="string"/>
			<att name="NODE_LABEL_WIDTH" value="200" type="string"/>
			<att name="NODE_LABEL" value="Q15738" type="string"/>
			<att name="NODE_LABEL_FONT_SIZE" value="12" type="string"/>
			<att name="NODE_LABEL_TRANSPARENCY" value="255" type="string"/>
			<att name="NODE_LABEL_COLOR" value="#000000" type="string"/>
			<att name="NODE_VISIBLE" value="true" type="string"/>
			<att name="NODE_DEPTH" value="0.0" type="string"/>
			<att name="NODE_BORDER_TRANSPARENCY" value="255" type="string"/>
			<att name="NODE_LABEL_FONT_FACE" value="Dialog,plain,12" type="string"/>
			<att name="NODE_LABEL_TRANSPARENCY" value="255" type="string"/>
		</graphics>
	</node>
	<node id="LEHAYKPVQFEGSLGK" label="LEHAYKPVQFEGSLGK">
		<att name="numMSRuns" value="3" type="integer"/>
		<att name="numReplicates" value="2" type="integer"/>
		<att name="PCQ_ID" value="LEHAYKPVQFEGSLGK" type="string"/>
		<att name="numConnectedProteinNodes" value="1" type="integer"/>
		<att name="numPeptideSequences" value="1" type="integer"/>
		<att name="PeptideSequences" value="LEHAYKPVQFEGSLGK" type="string"/>
		<att name="significant" value="0" type="integer"/>
		<att name="Weight" value="97.6190902862" type="real"/>
		<att name="Variance" value="0.010243897961640457" type="real"/>
		<att name="numProteins" value="2" type="integer"/>
		<att name="ionCount" value="0" type="integer"/>
		<att name="numPsms" value="7" type="integer"/>
		<att name="containsPTMs" value="0" type="integer"/>
		<att name="FDR" value="0.887560907057" type="real"/>
		<att name="lightIons" value="0" type="integer"/>
		<att name="uniquePeptide" value="0" type="integer"/>
		<att name="isFiltered" value="0" type="integer"/>
		<att name="finalRatio" value="0.3398214589240001" type="real"/>
		<att name="heavyIons" value="0" type="integer"/>
		<att name="uniquePeptideNode" value="1" type="integer"/>
		<att name="isProtein" value="0" type="integer"/>
		<graphics type="ROUNDRECT" h="30" w="70" width="4" outline="#000000" fill="#ffffff">
			<att name="NODE_TOOLTIP" value="&lt;html&gt;LEHAYKPVQFEGSLGK&lt;br&gt;1 Peptide sequences&lt;br&gt;7 PSMs&lt;br&gt;Shared by 1 protein Nodes&lt;br&gt;Shared by 2 proteins&lt;br&gt;Detected in 3 MS runs&lt;br&gt;Detected in 2 Replicates&lt;br&gt;Weight = 97.619&lt;br&gt;Variance = 0.01&lt;br&gt;Integrated peptide node ratio = 0.3&lt;br&gt;Ion count ratio Rc = N/A = log2( () / () )&lt;br&gt;FDR = 0.887560907057&lt;br&gt;Individual peptides in the node:&lt;br&gt;LEHAYKPVQFEGSLGK, 7 PSMs, Shared by 2 proteins, Detected in 3 MS Runs, Detected in 2 replicates, Average of ratios = 0.32573113089765243&lt;br&gt;&lt;/html&gt;" type="string"/>
			<att name="NODE_NESTED_NETWORK_IMAGE_VISIBLE" value="true" type="string"/>
			<att name="NODE_BORDER_STROKE" value="SOLID" type="string"/>
			<att name="NODE_SELECTED" value="false" type="string"/>
			<att name="NODE_TRANSPARENCY" value="255" type="string"/>
			<att name="NODE_LABEL_WIDTH" value="200" type="string"/>
			<att name="NODE_LABEL" value="0.3" type="string"/>
			<att name="NODE_LABEL_FONT_SIZE" value="12" type="string"/>
			<att name="NODE_LABEL_TRANSPARENCY" value="255" type="string"/>
			<att name="NODE_LABEL_COLOR" value="#000000" type="string"/>
			<att name="NODE_VISIBLE" value="true" type="string"/>
			<att name="NODE_DEPTH" value="0.0" type="string"/>
			<att name="NODE_BORDER_TRANSPARENCY" value="255" type="string"/>
			<att name="NODE_LABEL_FONT_FACE" value="Dialog,plain,12" type="string"/>
			<att name="NODE_LABEL_TRANSPARENCY" value="255" type="string"/>
		</graphics>
	</node>
	<node id="B7Z1D3 Q86TB9" label="B7Z1D3 Q86TB9">
		<att name="ProteinDescription" value="cDNA FLJ54585 OS=Homo sapiens PE=2 SV=1  #### Protein PAT1 homolog 1 OS=Homo sapiens GN=PATL1 PE=1 SV=2 " type="string"/>
		<att name="ACC" value="B7Z1D3 Q86TB9" type="string"/>
		<att name="numPeptideSequencesInProteins" value="1" type="integer"/>
		<att name="conclusiveProtein" value="1" type="integer"/>
		<att name="numConnectedPeptideNodes" value="1" type="integer"/>
		<att name="UniprotKB" value="B7Z1D3 Q86TB9" type="string"/>
		<att name="numProteins" value="2" type="integer"/>
		<att name="GeneName" value="PATL1" type="string"/>
		<att name="containsPTMs" value="0" type="integer"/>
		<att name="conclusiveProteinNode" value="1" type="integer"/>
		<att name="isFiltered" value="0" type="integer"/>
		<att name="ID" value="B7Z1D3_HUMAN PATL1_HUMAN" type="string"/>
		<att name="numPsmsInProtein" value="7" type="integer"/>
		<att name="Species" value="[Homo sapiens]" type="string"/>
		<att name="isProtein" value="1" type="integer"/>
		<graphics type="ELLIPSE" h="30" w="70" width="4" outline="#000000" fill="#ffffff">
			<att name="NODE_TOOLTIP" value="&lt;html&gt;&lt;b&gt;Protein ACC(s):&lt;/b&gt;&lt;br&gt;B7Z1D3 Q86TB9&lt;br&gt;&lt;b&gt;Protein name(s):&lt;/b&gt;&lt;br&gt; cDNA FLJ54585 OS=Homo sapiens PE=2 SV=1 &lt;br&gt;Protein PAT1 homolog 1 OS=Homo sapiens GN=PATL1 PE=1 SV=2 &lt;br&gt;&lt;b&gt;TAX:&lt;/b&gt; [Homo sapiens]&lt;br&gt;&lt;b&gt;Gene name:&lt;/b&gt; PATL1&lt;/html&gt;" type="string"/>
			<att name="NODE_NESTED_NETWORK_IMAGE_VISIBLE" value="true" type="string"/>
			<att name="NODE_BORDER_STROKE" value="SOLID" type="string"/>
			<att name="NODE_SELECTED" value="false" type="string"/>
			<att name="NODE_TRANSPARENCY" value="255" type="string"/>
			<att name="NODE_LABEL_WIDTH" value="200" type="string"/>
			<att name="NODE_LABEL" value="B7Z1D3 Q86TB9" type="string"/>
			<att name="NODE_LABEL_FONT_SIZE" value="12" type="string"/>
			<att name="NODE_LABEL_TRANSPARENCY" value="255" type="string"/>
			<att name="NODE_LABEL_COLOR" value="#000000" type="string"/>
			<att name="NODE_VISIBLE" value="true" type="string"/>
			<att name="NODE_DEPTH" value="0.0" type="string"/>
			<att name="NODE_BORDER_TRANSPARENCY" value="255" type="string"/>
			<att name="NODE_LABEL_FONT_FACE" value="Dialog,plain,12" type="string"/>
			<att name="NODE_LABEL_TRANSPARENCY" value="255" type="string"/>
		</graphics>
	</node>
	<node id="YTCHVQHEGLSEPVTLR" label="YTCHVQHEGLSEPVTLR">
		<att name="numMSRuns" value="2" type="integer"/>
		<att name="numReplicates" value="1" type="integer"/>
		<att name="PCQ_ID" value="YTCHVQHEGLSEPVTLR" type="string"/>
		<att name="numConnectedProteinNodes" value="1" type="integer"/>
		<att name="numPeptideSequences" value="1" type="integer"/>
		<att name="PeptideSequences" value="YTCHVQHEGLSEPVTLR" type="string"/>
		<att name="significant" value="0" type="integer"/>
		<att name="numProteins" value="1" type="integer"/>
		<att name="ionCount" value="0" type="integer"/>
		<att name="numPsms" value="2" type="integer"/>
		<att name="containsPTMs" value="0" type="integer"/>
		<att name="lightIons" value="0" type="integer"/>
		<att name="uniquePeptide" value="1" type="integer"/>
		<att name="isFiltered" value="0" type="integer"/>
		<att name="finalRatio" value="NaN" type="real"/>
		<att name="heavyIons" value="0" type="integer"/>
		<att name="uniquePeptideNode" value="1" type="integer"/>
		<att name="isProtein" value="0" type="integer"/>
		<graphics type="ROUNDRECT" h="30" w="70" width="4" outline="#000000" fill="#ffffff">
			<att name="NODE_TOOLTIP" value="&lt;html&gt;YTCHVQHEGLSEPVTLR&lt;br&gt;1 Peptide sequences&lt;br&gt;2 PSMs&lt;br&gt;Shared by 1 protein Nodes&lt;br&gt;Shared by 1 proteins&lt;br&gt;Detected in 2 MS runs&lt;br&gt;Detected in 1 Replicates&lt;br&gt;Integrated peptide node ratio = N/A&lt;br&gt;Ion count ratio Rc = N/A = log2( () / () )&lt;br&gt;Individual peptides in the node:&lt;br&gt;YTCHVQHEGLSEPVTLR, 2 PSMs, Shared by 2 proteins, Detected in 2 MS Runs, Detected in 1 replicates, Peptide with no PSM ratios = NaN&lt;br&gt;&lt;/html&gt;" type="string"/>
			<att name="NODE_NESTED_NETWORK_IMAGE_VISIBLE" value="true" type="string"/>
			<att name="NODE_BORDER_STROKE" value="SOLID" type="string"/>
			<att name="NODE_SELECTED" value="false" type="string"/>
			<att name="NODE_TRANSPARENCY" value="255" type="string"/>
			<att name="NODE_LABEL_WIDTH" value="200" type="string"/>
			<att name="NODE_LABEL" value="N/A" type="string"/>
			<att name="NODE_LABEL_FONT_SIZE" value="12" type="string"/>
			<att name="NODE_LABEL_TRANSPARENCY" value="255" type="string"/>
			<att name="NODE_LABEL_COLOR" value="#000000" type="string"/>
			<att name="NODE_VISIBLE" value="true" type="string"/>
			<att name="NODE_DEPTH" value="0.0" type="string"/>
			<att name="NODE_BORDER_TRANSPARENCY" value="255" type="string"/>
			<att name="NODE_LABEL_FONT_FACE" value="Dialog,plain,12" type="string"/>
			<att name="NODE_LABEL_TRANSPARENCY" value="255" type="string"/>
		</graphics>
	</node>
	<node id="S5RFZ0" label="S5RFZ0">
		<att name="ProteinDescription" value="MHC class I antigen OS=Homo sapiens GN=HLA-E PE=3 SV=1 " type="string"/>
		<att name="ACC" value="S5RFZ0" type="string"/>
		<att name="numPeptideSequencesInProteins" value="1" type="integer"/>
		<att name="conclusiveProtein" value="1" type="integer"/>
		<att name="numConnectedPeptideNodes" value="1" type="integer"/>
		<att name="UniprotKB" value="S5RFZ0" type="string"/>
		<att name="numProteins" value="1" type="integer"/>
		<att name="containsPTMs" value="0" type="integer"/>
		<att name="conclusiveProteinNode" value="1" type="integer"/>
		<att name="isFiltered" value="0" type="integer"/>
		<att name="ID" value="S5RFZ0" type="string"/>
		<att name="numPsmsInProtein" value="2" type="integer"/>
		<att name="Species" value="[Homo sapiens]" type="string"/>
		<att name="isProtein" value="1" type="integer"/>
		<graphics type="ELLIPSE" h="30" w="70" width="4" outline="#000000" fill="#ffffff">
			<att name="NODE_TOOLTIP" value="&lt;html&gt;&lt;b&gt;Protein ACC(s):&lt;/b&gt;&lt;br&gt;S5RFZ0&lt;br&gt;&lt;b&gt;Protein name(s):&lt;/b&gt;&lt;br&gt; MHC class I antigen OS=Homo sapiens GN=HLA-E PE=3 SV=1 &lt;br&gt;&lt;b&gt;TAX:&lt;/b&gt; [Homo sapiens]&lt;br&gt;&lt;b&gt;Gene name:&lt;/b&gt; &lt;/html&gt;" type="string"/>
			<att name="NODE_NESTED_NETWORK_IMAGE_VISIBLE" value="true" type="string"/>
			<att name="NODE_BORDER_STROKE" value="SOLID" type="string"/>
			<att name="NODE_SELECTED" value="false" type="string"/>
			<att name="NODE_TRANSPARENCY" value="255" type="string"/>
			<att name="NODE_LABEL_WIDTH" value="200" type="string"/>
			<att name="NODE_LABEL" value="S5RFZ0" type="string"/>
			<att name="NODE_LABEL_FONT_SIZE" value="12" type="string"/>
			<att name="NODE_LABEL_TRANSPARENCY" value="255" type="string"/>
			<att name="NODE_LABEL_COLOR" value="#000000" type="string"/>
			<att name="NODE_VISIBLE" value="true" type="string"/>
			<att name="NODE_DEPTH" value="0.0" type="string"/>
			<att name="NODE_BORDER_TRANSPARENCY" value="255" type="string"/>
			<att name="NODE_LABEL_FONT_FACE" value="Dialog,plain,12" type="string"/>
			<att name="NODE_LABEL_TRANSPARENCY" value="255" type="string"/>
		</graphics>
	</node>
	<node id="F8VZ51 F8VZZ0 Q6LC83" label="F8VZ51 F8VZZ0 Q6LC83">
		<att name="ProteinDescription" value="Cyclin-dependent kinase 4 (Fragment) OS=Homo sapiens GN=CDK4 PE=1 SV=1  #### Cyclin dependent protein kinase OS=Homo sapiens GN=CDK4 PE=2 SV=1 " type="string"/>
		<att name="ACC" value="F8VZ51 F8VZZ0 Q6LC83" type="string"/>
		<att name="numPeptideSequencesInProteins" value="2" type="integer"/>
		<att name="conclusiveProtein" value="0" type="integer"/>
		<att name="numConnectedPeptideNodes" value="2" type="integer"/>
		<att name="UniprotKB" value="F8VZ51 F8VZZ0 Q6LC83" type="string"/>
		<att name="numProteins" value="3" type="integer"/>
		<att name="Classification2Case" value="6" type="string"/>
		<att name="GeneName" value="CDK4" type="string"/>
		<att name="containsPTMs" value="0" type="integer"/>
		<att name="conclusiveProteinNode" value="0" type="integer"/>
		<att name="isFiltered" value="0" type="integer"/>
		<att name="ID" value="F8VZ51_HUMAN F8VZZ0_HUMAN Q6LC83_HUMAN" type="string"/>
		<att name="numPsmsInProtein" value="16" type="integer"/>
		<att name="Species" value="[Homo sapiens]" type="string"/>
		<att name="isProtein" value="1" type="integer"/>
		<graphics type="ELLIPSE" h="30" w="70" width="4" outline="#000000" fill="#ffffff">
			<att name="NODE_TOOLTIP" value="&lt;html&gt;&lt;b&gt;Protein ACC(s):&lt;/b&gt;&lt;br&gt;F8VZ51 F8VZZ0 Q6LC83&lt;br&gt;&lt;b&gt;Protein name(s):&lt;/b&gt;&lt;br&gt; Cyclin-dependent kinase 4 (Fragment) OS=Homo sapiens GN=CDK4 PE=1 SV=1 &lt;br&gt;Cyclin dependent protein kinase OS=Homo sapiens GN=CDK4 PE=2 SV=1 &lt;br&gt;&lt;b&gt;Classification case(s):&lt;/b&gt;&lt;br&gt;&lt;b&gt;6&lt;/b&gt;: Not classified&lt;br&gt;&lt;b&gt;TAX:&lt;/b&gt; [Homo sapiens]&lt;br&gt;&lt;b&gt;Gene name:&lt;/b&gt; CDK4&lt;/html&gt;" type="string"/>
			<att name="NODE_NESTED_NETWORK_IMAGE_VISIBLE" value="true" type="string"/>
			<att name="NODE_BORDER_STROKE" value="SOLID" type="string"/>
			<att name="NODE_SELECTED" value="false" type="string"/>
			<att name="NODE_TRANSPARENCY" value="255" type="string"/>
			<att name="NODE_LABEL_WIDTH" value="200" type="string"/>
			<att name="NODE_LABEL" value="F8VZ51 F8VZZ0 Q6LC83" type="string"/>
			<att name="NODE_LABEL_FONT_SIZE" value="12" type="string"/>
			<att name="NODE_LABEL_TRANSPARENCY" value="255" type="string"/>
			<att name="NODE_LABEL_COLOR" value="#000000" type="string"/>
			<att name="NODE_VISIBLE" value="true" type="string"/>
			<att name="NODE_DEPTH" value="0.0" type="string"/>
			<att name="NODE_BORDER_TRANSPARENCY" value="255" type="string"/>
			<att name="NODE_LABEL_FONT_FACE" value="Dialog,plain,12" type="string"/>
			<att name="NODE_LABEL_TRANSPARENCY" value="255" type="string"/>
		</graphics>
	</node>
	<node id="GLDFLHANCIVHR" label="GLDFLHANCIVHR">
		<att name="numMSRuns" value="3" type="integer"/>
		<att name="numReplicates" value="2" type="integer"/>
		<att name="PCQ_ID" value="GLDFLHANCIVHR" type="string"/>
		<att name="numConnectedProteinNodes" value="4" type="integer"/>
		<att name="numPeptideSequences" value="1" type="integer"/>
		<att name="PeptideSequences" value="GLDFLHANCIVHR" type="string"/>
		<att name="significant" value="0" type="integer"/>
		<att name="Weight" value="85.2998658812" type="real"/>
		<att name="Variance" value="0.011723347858397968" type="real"/>
		<att name="numProteins" value="9" type="integer"/>
		<att name="ionCount" value="0" type="integer"/>
		<att name="numPsms" value="4" type="integer"/>
		<att name="containsPTMs" value="0" type="integer"/>
		<att name="FDR" value="0.989060311171" type="real"/>
		<att name="lightIons" value="0" type="integer"/>
		<att name="uniquePeptide" value="0" type="integer"/>
		<att name="isFiltered" value="0" type="integer"/>
		<att name="finalRatio" value="-0.062169226146200074" type="real"/>
		<att name="heavyIons" value="0" type="integer"/>
		<att name="uniquePeptideNode" value="0" type="integer"/>
		<att name="isProtein" value="0" type="integer"/>
		<graphics type="ROUNDRECT" h="30" w="70" width="4" outline="#000000" fill="#ffffff">
			<att name="NODE_TOOLTIP" value="&lt;html&gt;GLDFLHANCIVHR&lt;br&gt;1 Peptide sequences&lt;br&gt;4 PSMs&lt;br&gt;Shared by 4 protein Nodes&lt;br&gt;Shared by 9 proteins&lt;br&gt;Detected in 3 MS runs&lt;br&gt;Detected in 2 Replicates&lt;br&gt;Weight = 85.3&lt;br&gt;Variance = 0.012&lt;br&gt;Integrated peptide node ratio = -0.1&lt;br&gt;Ion count ratio Rc = N/A = log2( () / () )&lt;br&gt;FDR = 0.989060311171&lt;br&gt;Individual peptides in the node:&lt;br&gt;GLDFLHANCIVHR, 4 PSMs, Shared by 9 proteins, Detected in 3 MS Runs, Detected in 2 replicates, Average of ratios = 0.0026033038980124794&lt;br&gt;&lt;/html&gt;" type="string"/>
			<att name="NODE_NESTED_NETWORK_IMAGE_VISIBLE" value="true" type="string"/>
			<att name="NODE_BORDER_STROKE" value="SOLID" type="string"/>
			<att name="NODE_SELECTED" value="false" type="string"/>
			<att name="NODE_TRANSPARENCY" value="255" type="string"/>
			<att name="NODE_LABEL_WIDTH" value="200" type="string"/>
			<att name="NODE_LABEL" value="-0.1" type="string"/>
			<att name="NODE_LABEL_FONT_SIZE" value="12" type="string"/>
			<att name="NODE_LABEL_TRANSPARENCY" value="255" type="string"/>
			<att name="NODE_LABEL_COLOR" value="#000000" type="string"/>
			<att name="NODE_VISIBLE" value="true" type="string"/>
			<att name="NODE_DEPTH" value="0.0" type="string"/>
			<att name="NODE_BORDER_TRANSPARENCY" value="255" type="string"/>
			<att name="NODE_LABEL_FONT_FACE" value="Dialog,plain,12" type="string"/>
			<att name="NODE_LABEL_TRANSPARENCY" value="255" type="string"/>
		</graphics>
	</node>
	<node id="RKPLFCGNSEADQLGK" label="RKPLFCGNSEADQLGK">
		<att name="numMSRuns" value="5" type="integer"/>
		<att name="numReplicates" value="1" type="integer"/>
		<att name="PCQ_ID" value="RKPLFCGNSEADQLGK" type="string"/>
		<att name="numConnectedProteinNodes" value="2" type="integer"/>
		<att name="numPeptideSequences" value="1" type="integer"/>
		<att name="PeptideSequences" value="RKPLFCGNSEADQLGK" type="string"/>
		<att name="significant" value="0" type="integer"/>
		<att name="Weight" value="51.1062581162" type="real"/>
		<att name="Variance" value="0.01956707528315428" type="real"/>
		<att name="numProteins" value="5" type="integer"/>
		<att name="ionCount" value="0" type="integer"/>
		<att name="numPsms" value="10" type="integer"/>
		<att name="containsPTMs" value="0" type="integer"/>
		<att name="FDR" value="1.00019805229" type="real"/>
		<att name="lightIons" value="0" type="integer"/>
		<att name="uniquePeptide" value="0" type="integer"/>
		<att name="isFiltered" value="0" type="integer"/>
		<att name="finalRatio" value="0.17040947393699993" type="real"/>
		<att name="heavyIons" value="0" type="integer"/>
		<att name="uniquePeptideNode" value="0" type="integer"/>
		<att name="isProtein" value="0" type="integer"/>
		<graphics type="ROUNDRECT" h="30" w="70" width="4" outline="#000000" fill="#ffffff">
			<att name="NODE_TOOLTIP" value="&lt;html&gt;RKPLFCGNSEADQLGK&lt;br&gt;1 Peptide sequences&lt;br&gt;10 PSMs&lt;br&gt;Shared by 2 protein Nodes&lt;br&gt;Shared by 5 proteins&lt;br&gt;Detected in 5 MS runs&lt;br&gt;Detected in 1 Replicates&lt;br&gt;Weight = 51.106&lt;br&gt;Variance = 0.02&lt;br&gt;Integrated peptide node ratio = 0.2&lt;br&gt;Ion count ratio Rc = N/A = log2( () / () )&lt;br&gt;FDR = 1.00019805229&lt;br&gt;Individual peptides in the node:&lt;br&gt;RKPLFCGNSEADQLGK, 10 PSMs, Shared by 5 proteins, Detected in 5 MS Runs, Detected in 1 replicates, Average of ratios = 0.09333017168134371&lt;br&gt;&lt;/html&gt;" type="string"/>
			<att name="NODE_NESTED_NETWORK_IMAGE_VISIBLE" value="true" type="string"/>
			<att name="NODE_BORDER_STROKE" value="SOLID" type="string"/>
			<att name="NODE_SELECTED" value="false" type="string"/>
			<att name="NODE_TRANSPARENCY" value="255" type="string"/>
			<att name="NODE_LABEL_WIDTH" value="200" type="string"/>
			<att name="NODE_LABEL" value="0.2" type="string"/>
			<att name="NODE_LABEL_FONT_SIZE" value="12" type="string"/>
			<att name="NODE_LABEL_TRANSPARENCY" value="255" type="string"/>
			<att name="NODE_LABEL_COLOR" value="#000000" type="string"/>
			<att name="NODE_VISIBLE" value="true" type="string"/>
			<att name="NODE_DEPTH" value="0.0" type="string"/>
			<att name="NODE_BORDER_TRANSPARENCY" value="255" type="string"/>
			<att name="NODE_LABEL_FONT_FACE" value="Dialog,plain,12" type="string"/>
			<att name="NODE_LABEL_TRANSPARENCY" value="255" type="string"/>
		</graphics>
	</node>
	<node id="A0A024RBB6 P11802" label="A0A024RBB6 P11802">
		<att name="ProteinDescription" value="Cyclin-dependent kinase 4, isoform CRA_a #### Cyclin-dependent kinase 4" type="string"/>
		<att name="ACC" value="A0A024RBB6 P11802" type="string"/>
		<att name="numPeptideSequencesInProteins" value="3" type="integer"/>
		<att name="conclusiveProtein" value="0" type="integer"/>
		<att name="numConnectedPeptideNodes" value="3" type="integer"/>
		<att name="UniprotKB" value="A0A024RBB6 P11802" type="string"/>
		<att name="numProteins" value="2" type="integer"/>
		<att name="Classification2Case" value="6" type="string"/>
		<att name="GeneName" value="CDK4" type="string"/>
		<att name="containsPTMs" value="0" type="integer"/>
		<att name="conclusiveProteinNode" value="0" type="integer"/>
		<att name="isFiltered" value="0" type="integer"/>
		<att name="ID" value="A0A024RBB6_HUMAN CDK4_HUMAN" type="string"/>
		<att name="numPsmsInProtein" value="21" type="integer"/>
		<att name="Species" value="[Homo sapiens]" type="string"/>
		<att name="isProtein" value="1" type="integer"/>
		<graphics type="ELLIPSE" h="30" w="70" width="4" outline="#000000" fill="#ffffff">
			<att name="NODE_TOOLTIP" value="&lt;html&gt;&lt;b&gt;Protein ACC(s):&lt;/b&gt;&lt;br&gt;A0A024RBB6 P11802&lt;br&gt;&lt;b&gt;Protein name(s):&lt;/b&gt;&lt;br&gt; Cyclin-dependent kinase 4, isoform CRA_a&lt;br&gt;Cyclin-dependent kinase 4&lt;br&gt;&lt;b&gt;Classification case(s):&lt;/b&gt;&lt;br&gt;&lt;b&gt;6&lt;/b&gt;: Not classified&lt;br&gt;&lt;b&gt;TAX:&lt;/b&gt; [Homo sapiens]&lt;br&gt;&lt;b&gt;Gene name:&lt;/b&gt; CDK4&lt;/html&gt;" type="string"/>
			<att name="NODE_NESTED_NETWORK_IMAGE_VISIBLE" value="true" type="string"/>
			<att name="NODE_BORDER_STROKE" value="SOLID" type="string"/>
			<att name="NODE_SELECTED" value="false" type="string"/>
			<att name="NODE_TRANSPARENCY" value="255" type="string"/>
			<att name="NODE_LABEL_WIDTH" value="200" type="string"/>
			<att name="NODE_LABEL" value="A0A024RBB6 P11802" type="string"/>
			<att name="NODE_LABEL_FONT_SIZE" value="12" type="string"/>
			<att name="NODE_LABEL_TRANSPARENCY" value="255" type="string"/>
			<att name="NODE_LABEL_COLOR" value="#000000" type="string"/>
			<att name="NODE_VISIBLE" value="true" type="string"/>
			<att name="NODE_DEPTH" value="0.0" type="string"/>
			<att name="NODE_BORDER_TRANSPARENCY" value="255" type="string"/>
			<att name="NODE_LABEL_FONT_FACE" value="Dialog,plain,12" type="string"/>
			<att name="NODE_LABEL_TRANSPARENCY" value="255" type="string"/>
		</graphics>
	</node>
	<node id="F8VYY1 F8W1L8 Q96BE9" label="F8VYY1 F8W1L8 Q96BE9">
		<att name="ProteinDescription" value="Cyclin-dependent kinase 4 OS=Homo sapiens GN=CDK4 PE=1 SV=1  #### Cyclin-dependent kinase 4 (Fragment) OS=Homo sapiens GN=CDK4 PE=1 SV=1  #### CDK4 protein OS=Homo sapiens GN=CDK4 PE=1 SV=1 " type="string"/>
		<att name="ACC" value="F8VYY1 F8W1L8 Q96BE9" type="string"/>
		<att name="numPeptideSequencesInProteins" value="1" type="integer"/>
		<att name="conclusiveProtein" value="1" type="integer"/>
		<att name="numConnectedPeptideNodes" value="1" type="integer"/>
		<att name="UniprotKB" value="F8VYY1 F8W1L8 Q96BE9" type="string"/>
		<att name="numProteins" value="3" type="integer"/>
		<att name="Classification2Case" value="6" type="string"/>
		<att name="GeneName" value="CDK4" type="string"/>
		<att name="containsPTMs" value="0" type="integer"/>
		<att name="conclusiveProteinNode" value="0" type="integer"/>
		<att name="isFiltered" value="0" type="integer"/>
		<att name="ID" value="F8VYY1_HUMAN F8W1L8_HUMAN Q96BE9_HUMAN" type="string"/>
		<att name="numPsmsInProtein" value="5" type="integer"/>
		<att name="Species" value="[Homo sapiens]" type="string"/>
		<att name="isProtein" value="1" type="integer"/>
		<graphics type="ELLIPSE" h="30" w="70" width="4" outline="#000000" fill="#ffffff">
			<att name="NODE_TOOLTIP" value="&lt;html&gt;&lt;b&gt;Protein ACC(s):&lt;/b&gt;&lt;br&gt;F8VYY1 F8W1L8 Q96BE9&lt;br&gt;&lt;b&gt;Protein name(s):&lt;/b&gt;&lt;br&gt; Cyclin-dependent kinase 4 OS=Homo sapiens GN=CDK4 PE=1 SV=1 &lt;br&gt;Cyclin-dependent kinase 4 (Fragment) OS=Homo sapiens GN=CDK4 PE=1 SV=1 &lt;br&gt;CDK4 protein OS=Homo sapiens GN=CDK4 PE=1 SV=1 &lt;br&gt;&lt;b&gt;Classification case(s):&lt;/b&gt;&lt;br&gt;&lt;b&gt;6&lt;/b&gt;: Not classified&lt;br&gt;&lt;b&gt;TAX:&lt;/b&gt; [Homo sapiens]&lt;br&gt;&lt;b&gt;Gene name:&lt;/b&gt; CDK4&lt;/html&gt;" type="string"/>
			<att name="NODE_NESTED_NETWORK_IMAGE_VISIBLE" value="true" type="string"/>
			<att name="NODE_BORDER_STROKE" value="SOLID" type="string"/>
			<att name="NODE_SELECTED" value="false" type="string"/>
			<att name="NODE_TRANSPARENCY" value="255" type="string"/>
			<att name="NODE_LABEL_WIDTH" value="200" type="string"/>
			<att name="NODE_LABEL" value="F8VYY1 F8W1L8 Q96BE9" type="string"/>
			<att name="NODE_LABEL_FONT_SIZE" value="12" type="string"/>
			<att name="NODE_LABEL_TRANSPARENCY" value="255" type="string"/>
			<att name="NODE_LABEL_COLOR" value="#000000" type="string"/>
			<att name="NODE_VISIBLE" value="true" type="string"/>
			<att name="NODE_DEPTH" value="0.0" type="string"/>
			<att name="NODE_BORDER_TRANSPARENCY" value="255" type="string"/>
			<att name="NODE_LABEL_FONT_FACE" value="Dialog,plain,12" type="string"/>
			<att name="NODE_LABEL_TRANSPARENCY" value="255" type="string"/>
		</graphics>
	</node>
	<node id="RLEAFEHPNVVR" label="RLEAFEHPNVVR">
		<att name="numMSRuns" value="4" type="integer"/>
		<att name="numReplicates" value="3" type="integer"/>
		<att name="PCQ_ID" value="RLEAFEHPNVVR" type="string"/>
		<att name="numConnectedProteinNodes" value="3" type="integer"/>
		<att name="numPeptideSequences" value="1" type="integer"/>
		<att name="PeptideSequences" value="RLEAFEHPNVVR" type="string"/>
		<att name="significant" value="0" type="integer"/>
		<att name="Weight" value="127.028765243" type="real"/>
		<att name="Variance" value="0.007872232703254633" type="real"/>
		<att name="numProteins" value="8" type="integer"/>
		<att name="ionCount" value="0" type="integer"/>
		<att name="numPsms" value="5" type="integer"/>
		<att name="containsPTMs" value="0" type="integer"/>
		<att name="FDR" value="1.00015148738" type="real"/>
		<att name="lightIons" value="0" type="integer"/>
		<att name="uniquePeptide" value="0" type="integer"/>
		<att name="isFiltered" value="0" type="integer"/>
		<att name="finalRatio" value="0.019932664671800073" type="real"/>
		<att name="heavyIons" value="0" type="integer"/>
		<att name="uniquePeptideNode" value="0" type="integer"/>
		<att name="isProtein" value="0" type="integer"/>
		<graphics type="ROUNDRECT" h="30" w="70" width="4" outline="#000000" fill="#ffffff">
			<att name="NODE_TOOLTIP" value="&lt;html&gt;RLEAFEHPNVVR&lt;br&gt;1 Peptide sequences&lt;br&gt;5 PSMs&lt;br&gt;Shared by 3 protein Nodes&lt;br&gt;Shared by 8 proteins&lt;br&gt;Detected in 4 MS runs&lt;br&gt;Detected in 3 Replicates&lt;br&gt;Weight = 127.029&lt;br&gt;Variance = 0.008&lt;br&gt;Integrated peptide node ratio = 0&lt;br&gt;Ion count ratio Rc = N/A = log2( () / () )&lt;br&gt;FDR = 1.00015148738&lt;br&gt;Individual peptides in the node:&lt;br&gt;RLEAFEHPNVVR, 5 PSMs, Shared by 8 proteins, Detected in 4 MS Runs, Detected in 3 replicates, Average of ratios = -0.051243994422929436&lt;br&gt;&lt;/html&gt;" type="string"/>
			<att name="NODE_NESTED_NETWORK_IMAGE_VISIBLE" value="true" type="string"/>
			<att name="NODE_BORDER_STROKE" value="SOLID" type="string"/>
			<att name="NODE_SELECTED" value="false" type="string"/>
			<att name="NODE_TRANSPARENCY" value="255" type="string"/>
			<att name="NODE_LABEL_WIDTH" value="200" type="string"/>
			<att name="NODE_LABEL" value="0" type="string"/>
			<att name="NODE_LABEL_FONT_SIZE" value="12" type="string"/>
			<att name="NODE_LABEL_TRANSPARENCY" value="255" type="string"/>
			<att name="NODE_LABEL_COLOR" value="#000000" type="string"/>
			<att name="NODE_VISIBLE" value="true" type="string"/>
			<att name="NODE_DEPTH" value="0.0" type="string"/>
			<att name="NODE_BORDER_TRANSPARENCY" value="255" type="string"/>
			<att name="NODE_LABEL_FONT_FACE" value="Dialog,plain,12" type="string"/>
			<att name="NODE_LABEL_TRANSPARENCY" value="255" type="string"/>
		</graphics>
	</node>
	<node id="F8VXD2" label="F8VXD2">
		<att name="ProteinDescription" value="Cyclin-dependent kinase 4 (Fragment)" type="string"/>
		<att name="ACC" value="F8VXD2" type="string"/>
		<att name="numPeptideSequencesInProteins" value="1" type="integer"/>
		<att name="conclusiveProtein" value="1" type="integer"/>
		<att name="numConnectedPeptideNodes" value="1" type="integer"/>
		<att name="UniprotKB" value="F8VXD2" type="string"/>
		<att name="numProteins" value="1" type="integer"/>
		<att name="Classification2Case" value="6" type="string"/>
		<att name="GeneName" value="CDK4" type="string"/>
		<att name="containsPTMs" value="0" type="integer"/>
		<att name="conclusiveProteinNode" value="0" type="integer"/>
		<att name="isFiltered" value="0" type="integer"/>
		<att name="ID" value="F8VXD2_HUMAN" type="string"/>
		<att name="numPsmsInProtein" value="4" type="integer"/>
		<att name="Species" value="[Homo sapiens]" type="string"/>
		<att name="isProtein" value="1" type="integer"/>
		<graphics type="ELLIPSE" h="30" w="70" width="4" outline="#000000" fill="#ffffff">
			<att name="NODE_TOOLTIP" value="&lt;html&gt;&lt;b&gt;Protein ACC(s):&lt;/b&gt;&lt;br&gt;F8VXD2&lt;br&gt;&lt;b&gt;Protein name(s):&lt;/b&gt;&lt;br&gt; Cyclin-dependent kinase 4 (Fragment)&lt;br&gt;&lt;b&gt;Classification case(s):&lt;/b&gt;&lt;br&gt;&lt;b&gt;6&lt;/b&gt;: Not classified&lt;br&gt;&lt;b&gt;TAX:&lt;/b&gt; [Homo sapiens]&lt;br&gt;&lt;b&gt;Gene name:&lt;/b&gt; CDK4&lt;/html&gt;" type="string"/>
			<att name="NODE_NESTED_NETWORK_IMAGE_VISIBLE" value="true" type="string"/>
			<att name="NODE_BORDER_STROKE" value="SOLID" type="string"/>
			<att name="NODE_SELECTED" value="false" type="string"/>
			<att name="NODE_TRANSPARENCY" value="255" type="string"/>
			<att name="NODE_LABEL_WIDTH" value="200" type="string"/>
			<att name="NODE_LABEL" value="F8VXD2" type="string"/>
			<att name="NODE_LABEL_FONT_SIZE" value="12" type="string"/>
			<att name="NODE_LABEL_TRANSPARENCY" value="255" type="string"/>
			<att name="NODE_LABEL_COLOR" value="#000000" type="string"/>
			<att name="NODE_VISIBLE" value="true" type="string"/>
			<att name="NODE_DEPTH" value="0.0" type="string"/>
			<att name="NODE_BORDER_TRANSPARENCY" value="255" type="string"/>
			<att name="NODE_LABEL_FONT_FACE" value="Dialog,plain,12" type="string"/>
			<att name="NODE_LABEL_TRANSPARENCY" value="255" type="string"/>
		</graphics>
	</node>
	<node id="F8VTV8 F8VWX7 F8VYH9" label="F8VTV8 F8VWX7 F8VYH9">
		<att name="ProteinDescription" value="Cyclin-dependent kinase 4 #### Cyclin-dependent kinase 4 (Fragment)" type="string"/>
		<att name="ACC" value="F8VTV8 F8VWX7 F8VYH9" type="string"/>
		<att name="numPeptideSequencesInProteins" value="2" type="integer"/>
		<att name="conclusiveProtein" value="0" type="integer"/>
		<att name="numConnectedPeptideNodes" value="2" type="integer"/>
		<att name="UniprotKB" value="F8VTV8 F8VWX7 F8VYH9" type="string"/>
		<att name="numProteins" value="3" type="integer"/>
		<att name="Classification2Case" value="6" type="string"/>
		<att name="GeneName" value="CDK4" type="string"/>
		<att name="containsPTMs" value="0" type="integer"/>
		<att name="conclusiveProteinNode" value="0" type="integer"/>
		<att name="isFiltered" value="0" type="integer"/>
		<att name="ID" value="F8VTV8_HUMAN F8VWX7_HUMAN F8VYH9_HUMAN" type="string"/>
		<att name="numPsmsInProtein" value="9" type="integer"/>
		<att name="Species" value="[Homo sapiens]" type="string"/>
		<att name="isProtein" value="1" type="integer"/>
		<graphics type="ELLIPSE" h="30" w="70" width="4" outline="#000000" fill="#ffffff">
			<att name="NODE_TOOLTIP" value="&lt;html&gt;&lt;b&gt;Protein ACC(s):&lt;/b&gt;&lt;br&gt;F8VTV8 F8VWX7 F8VYH9&lt;br&gt;&lt;b&gt;Protein name(s):&lt;/b&gt;&lt;br&gt; Cyclin-dependent kinase 4&lt;br&gt;Cyclin-dependent kinase 4 (Fragment)&lt;br&gt;&lt;b&gt;Classification case(s):&lt;/b&gt;&lt;br&gt;&lt;b&gt;6&lt;/b&gt;: Not classified&lt;br&gt;&lt;b&gt;TAX:&lt;/b&gt; [Homo sapiens]&lt;br&gt;&lt;b&gt;Gene name:&lt;/b&gt; CDK4&lt;/html&gt;" type="string"/>
			<att name="NODE_NESTED_NETWORK_IMAGE_VISIBLE" value="true" type="string"/>
			<att name="NODE_BORDER_STROKE" value="SOLID" type="string"/>
			<att name="NODE_SELECTED" value="false" type="string"/>
			<att name="NODE_TRANSPARENCY" value="255" type="string"/>
			<att name="NODE_LABEL_WIDTH" value="200" type="string"/>
			<att name="NODE_LABEL" value="F8VTV8 F8VWX7 F8VYH9" type="string"/>
			<att name="NODE_LABEL_FONT_SIZE" value="12" type="string"/>
			<att name="NODE_LABEL_TRANSPARENCY" value="255" type="string"/>
			<att name="NODE_LABEL_COLOR" value="#000000" type="string"/>
			<att name="NODE_VISIBLE" value="true" type="string"/>
			<att name="NODE_DEPTH" value="0.0" type="string"/>
			<att name="NODE_BORDER_TRANSPARENCY" value="255" type="string"/>
			<att name="NODE_LABEL_FONT_FACE" value="Dialog,plain,12" type="string"/>
			<att name="NODE_LABEL_TRANSPARENCY" value="255" type="string"/>
		</graphics>
	</node>
	<node id="HLNYTEFTQFLQELQLEHAR" label="HLNYTEFTQFLQELQLEHAR">
		<att name="numMSRuns" value="6" type="integer"/>
		<att name="numReplicates" value="3" type="integer"/>
		<att name="PCQ_ID" value="HLNYTEFTQFLQELQLEHAR" type="string"/>
		<att name="numConnectedProteinNodes" value="1" type="integer"/>
		<att name="numPeptideSequences" value="1" type="integer"/>
		<att name="PeptideSequences" value="HLNYTEFTQFLQELQLEHAR" type="string"/>
		<att name="significant" value="0" type="integer"/>
		<att name="Weight" value="155.080687263" type="real"/>
		<att name="Variance" value="0.006448256179727323" type="real"/>
		<att name="numProteins" value="2" type="integer"/>
		<att name="ionCount" value="0" type="integer"/>
		<att name="numPsms" value="20" type="integer"/>
		<att name="containsPTMs" value="0" type="integer"/>
		<att name="FDR" value="0.78203842946" type="real"/>
		<att name="lightIons" value="0" type="integer"/>
		<att name="uniquePeptide" value="0" type="integer"/>
		<att name="isFiltered" value="0" type="integer"/>
		<att name="finalRatio" value="-0.3366007937" type="real"/>
		<att name="heavyIons" value="0" type="integer"/>
		<att name="uniquePeptideNode" value="1" type="integer"/>
		<att name="isProtein" value="0" type="integer"/>
		<graphics type="ROUNDRECT" h="30" w="70" width="4" outline="#000000" fill="#ffffff">
			<att name="NODE_TOOLTIP" value="&lt;html&gt;HLNYTEFTQFLQELQLEHAR&lt;br&gt;1 Peptide sequences&lt;br&gt;20 PSMs&lt;br&gt;Shared by 1 protein Nodes&lt;br&gt;Shared by 2 proteins&lt;br&gt;Detected in 6 MS runs&lt;br&gt;Detected in 3 Replicates&lt;br&gt;Weight = 155.081&lt;br&gt;Variance = 0.006&lt;br&gt;Integrated peptide node ratio = -0.3&lt;br&gt;Ion count ratio Rc = N/A = log2( () / () )&lt;br&gt;FDR = 0.78203842946&lt;br&gt;Individual peptides in the node:&lt;br&gt;HLNYTEFTQFLQELQLEHAR, 20 PSMs, Shared by 2 proteins, Detected in 6 MS Runs, Detected in 3 replicates, Average of ratios = -0.3430699265122835&lt;br&gt;&lt;/html&gt;" type="string"/>
			<att name="NODE_NESTED_NETWORK_IMAGE_VISIBLE" value="true" type="string"/>
			<att name="NODE_BORDER_STROKE" value="SOLID" type="string"/>
			<att name="NODE_SELECTED" value="false" type="string"/>
			<att name="NODE_TRANSPARENCY" value="255" type="string"/>
			<att name="NODE_LABEL_WIDTH" value="200" type="string"/>
			<att name="NODE_LABEL" value="-0.3" type="string"/>
			<att name="NODE_LABEL_FONT_SIZE" value="12" type="string"/>
			<att name="NODE_LABEL_TRANSPARENCY" value="255" type="string"/>
			<att name="NODE_LABEL_COLOR" value="#000000" type="string"/>
			<att name="NODE_VISIBLE" value="true" type="string"/>
			<att name="NODE_DEPTH" value="0.0" type="string"/>
			<att name="NODE_BORDER_TRANSPARENCY" value="255" type="string"/>
			<att name="NODE_LABEL_FONT_FACE" value="Dialog,plain,12" type="string"/>
			<att name="NODE_LABEL_TRANSPARENCY" value="255" type="string"/>
		</graphics>
	</node>
	<node id="B3KMV8 O75746" label="B3KMV8 O75746">
		<att name="ProteinDescription" value="cDNA FLJ12766 fis, clone NT2RP2001520, highly similar to Calcium-binding mitochondrial carrier protein Aralar1 OS=Homo sapiens PE=2 SV=1  #### Calcium-binding mitochondrial carrier protein Aralar1 OS=Homo sapiens GN=SLC25A12 PE=1 SV=2 " type="string"/>
		<att name="ACC" value="B3KMV8 O75746" type="string"/>
		<att name="numPeptideSequencesInProteins" value="1" type="integer"/>
		<att name="conclusiveProtein" value="1" type="integer"/>
		<att name="numConnectedPeptideNodes" value="1" type="integer"/>
		<att name="UniprotKB" value="B3KMV8 O75746" type="string"/>
		<att name="numProteins" value="2" type="integer"/>
		<att name="GeneName" value="SLC25A12" type="string"/>
		<att name="containsPTMs" value="0" type="integer"/>
		<att name="conclusiveProteinNode" value="1" type="integer"/>
		<att name="isFiltered" value="0" type="integer"/>
		<att name="ID" value="B3KMV8_HUMAN CMC1_HUMAN" type="string"/>
		<att name="numPsmsInProtein" value="20" type="integer"/>
		<att name="Species" value="[Homo sapiens]" type="string"/>
		<att name="isProtein" value="1" type="integer"/>
		<graphics type="ELLIPSE" h="30" w="70" width="4" outline="#000000" fill="#ffffff">
			<att name="NODE_TOOLTIP" value="&lt;html&gt;&lt;b&gt;Protein ACC(s):&lt;/b&gt;&lt;br&gt;B3KMV8 O75746&lt;br&gt;&lt;b&gt;Protein name(s):&lt;/b&gt;&lt;br&gt; cDNA FLJ12766 fis, clone NT2RP2001520, highly similar to Calcium-binding mitochondrial carrier protein Aralar1 OS=Homo sapiens PE=2 SV=1 &lt;br&gt;Calcium-binding mitochondrial carrier protein Aralar1 OS=Homo sapiens GN=SLC25A12 PE=1 SV=2 &lt;br&gt;&lt;b&gt;TAX:&lt;/b&gt; [Homo sapiens]&lt;br&gt;&lt;b&gt;Gene name:&lt;/b&gt; SLC25A12&lt;/html&gt;" type="string"/>
			<att name="NODE_NESTED_NETWORK_IMAGE_VISIBLE" value="true" type="string"/>
			<att name="NODE_BORDER_STROKE" value="SOLID" type="string"/>
			<att name="NODE_SELECTED" value="false" type="string"/>
			<att name="NODE_TRANSPARENCY" value="255" type="string"/>
			<att name="NODE_LABEL_WIDTH" value="200" type="string"/>
			<att name="NODE_LABEL" value="B3KMV8 O75746" type="string"/>
			<att name="NODE_LABEL_FONT_SIZE" value="12" type="string"/>
			<att name="NODE_LABEL_TRANSPARENCY" value="255" type="string"/>
			<att name="NODE_LABEL_COLOR" value="#000000" type="string"/>
			<att name="NODE_VISIBLE" value="true" type="string"/>
			<att name="NODE_DEPTH" value="0.0" type="string"/>
			<att name="NODE_BORDER_TRANSPARENCY" value="255" type="string"/>
			<att name="NODE_LABEL_FONT_FACE" value="Dialog,plain,12" type="string"/>
			<att name="NODE_LABEL_TRANSPARENCY" value="255" type="string"/>
		</graphics>
	</node>
	<node id="H3BSW3 Q12898" label="H3BSW3 Q12898">
		<att name="ProteinDescription" value="tr|H3BSW3|H3BSW3_HUMAN Adenine phosphoribosyltransferase OS=Homo sapiens GN=APRT PE=1 SV=1 #### tr|Q12898|Q12898_HUMAN Adenine phosphoribosyltransferase (Fragment) OS=Homo sapiens GN=APRT PE=4 SV=1" type="string"/>
		<att name="ACC" value="H3BSW3 Q12898" type="string"/>
		<att name="numPeptideSequencesInProteins" value="1" type="integer"/>
		<att name="conclusiveProtein" value="1" type="integer"/>
		<att name="numConnectedPeptideNodes" value="1" type="integer"/>
		<att name="UniprotKB" value="H3BSW3 Q12898" type="string"/>
		<att name="numProteins" value="2" type="integer"/>
		<att name="Classification2Case" value="6" type="string"/>
		<att name="containsPTMs" value="0" type="integer"/>
		<att name="conclusiveProteinNode" value="0" type="integer"/>
		<att name="isFiltered" value="0" type="integer"/>
		<att name="ID" value="H3BSW3 Q12898" type="string"/>
		<att name="numPsmsInProtein" value="1" type="integer"/>
		<att name="Species" value="[Homo sapiens]" type="string"/>
		<att name="isProtein" value="1" type="integer"/>
		<graphics type="ELLIPSE" h="30" w="70" width="4" outline="#000000" fill="#ffffff">
			<att name="NODE_TOOLTIP" value="&lt;html&gt;&lt;b&gt;Protein ACC(s):&lt;/b&gt;&lt;br&gt;H3BSW3 Q12898&lt;br&gt;&lt;b&gt;Protein name(s):&lt;/b&gt;&lt;br&gt; tr|H3BSW3|H3BSW3_HUMAN Adenine phosphoribosyltransferase OS=Homo sapiens GN=APRT PE=1 SV=1&lt;br&gt;tr|Q12898|Q12898_HUMAN Adenine phosphoribosyltransferase (Fragment) OS=Homo sapiens GN=APRT PE=4 SV=1&lt;br&gt;&lt;b&gt;Classification case(s):&lt;/b&gt;&lt;br&gt;&lt;b&gt;6&lt;/b&gt;: Not classified&lt;br&gt;&lt;b&gt;TAX:&lt;/b&gt; [Homo sapiens]&lt;br&gt;&lt;b&gt;Gene name:&lt;/b&gt; &lt;/html&gt;" type="string"/>
			<att name="NODE_NESTED_NETWORK_IMAGE_VISIBLE" value="true" type="string"/>
			<att name="NODE_BORDER_STROKE" value="SOLID" type="string"/>
			<att name="NODE_SELECTED" value="false" type="string"/>
			<att name="NODE_TRANSPARENCY" value="255" type="string"/>
			<att name="NODE_LABEL_WIDTH" value="200" type="string"/>
			<att name="NODE_LABEL" value="H3BSW3 Q12898" type="string"/>
			<att name="NODE_LABEL_FONT_SIZE" value="12" type="string"/>
			<att name="NODE_LABEL_TRANSPARENCY" value="255" type="string"/>
			<att name="NODE_LABEL_COLOR" value="#000000" type="string"/>
			<att name="NODE_VISIBLE" value="true" type="string"/>
			<att name="NODE_DEPTH" value="0.0" type="string"/>
			<att name="NODE_BORDER_TRANSPARENCY" value="255" type="string"/>
			<att name="NODE_LABEL_FONT_FACE" value="Dialog,plain,12" type="string"/>
			<att name="NODE_LABEL_TRANSPARENCY" value="255" type="string"/>
		</graphics>
	</node>
	<node id="SFPDFPTPGVVFR" label="SFPDFPTPGVVFR">
		<att name="numMSRuns" value="1" type="integer"/>
		<att name="numReplicates" value="1" type="integer"/>
		<att name="PCQ_ID" value="SFPDFPTPGVVFR" type="string"/>
		<att name="numConnectedProteinNodes" value="4" type="integer"/>
		<att name="numPeptideSequences" value="1" type="integer"/>
		<att name="PeptideSequences" value="SFPDFPTPGVVFR" type="string"/>
		<att name="significant" value="0" type="integer"/>
		<att name="numProteins" value="6" type="integer"/>
		<att name="ionCount" value="0" type="integer"/>
		<att name="numPsms" value="1" type="integer"/>
		<att name="containsPTMs" value="0" type="integer"/>
		<att name="lightIons" value="0" type="integer"/>
		<att name="uniquePeptide" value="0" type="integer"/>
		<att name="isFiltered" value="0" type="integer"/>
		<att name="finalRatio" value="NaN" type="real"/>
		<att name="heavyIons" value="0" type="integer"/>
		<att name="uniquePeptideNode" value="0" type="integer"/>
		<att name="isProtein" value="0" type="integer"/>
		<graphics type="ROUNDRECT" h="30" w="70" width="4" outline="#000000" fill="#ffffff">
			<att name="NODE_TOOLTIP" value="&lt;html&gt;SFPDFPTPGVVFR&lt;br&gt;1 Peptide sequences&lt;br&gt;1 PSMs&lt;br&gt;Shared by 4 protein Nodes&lt;br&gt;Shared by 6 proteins&lt;br&gt;Detected in 1 MS runs&lt;br&gt;Detected in 1 Replicates&lt;br&gt;Integrated peptide node ratio = N/A&lt;br&gt;Ion count ratio Rc = N/A = log2( () / () )&lt;br&gt;Individual peptides in the node:&lt;br&gt;SFPDFPTPGVVFR, 1 PSMs, Shared by 6 proteins, Detected in 1 MS Runs, Detected in 1 replicates, Peptide with no PSM ratios = NaN&lt;br&gt;&lt;/html&gt;" type="string"/>
			<att name="NODE_NESTED_NETWORK_IMAGE_VISIBLE" value="true" type="string"/>
			<att name="NODE_BORDER_STROKE" value="SOLID" type="string"/>
			<att name="NODE_SELECTED" value="false" type="string"/>
			<att name="NODE_TRANSPARENCY" value="255" type="string"/>
			<att name="NODE_LABEL_WIDTH" value="200" type="string"/>
			<att name="NODE_LABEL" value="N/A" type="string"/>
			<att name="NODE_LABEL_FONT_SIZE" value="12" type="string"/>
			<att name="NODE_LABEL_TRANSPARENCY" value="255" type="string"/>
			<att name="NODE_LABEL_COLOR" value="#000000" type="string"/>
			<att name="NODE_VISIBLE" value="true" type="string"/>
			<att name="NODE_DEPTH" value="0.0" type="string"/>
			<att name="NODE_BORDER_TRANSPARENCY" value="255" type="string"/>
			<att name="NODE_LABEL_FONT_FACE" value="Dialog,plain,12" type="string"/>
			<att name="NODE_LABEL_TRANSPARENCY" value="255" type="string"/>
		</graphics>
	</node>
	<node id="H3BQB1 H3BQF1" label="H3BQB1 H3BQF1">
		<att name="ProteinDescription" value="Adenine phosphoribosyltransferase (Fragment) OS=Homo sapiens GN=APRT PE=1 SV=1  #### Adenine phosphoribosyltransferase (Fragment) OS=Homo sapiens GN=APRT PE=1 SV=7 " type="string"/>
		<att name="ACC" value="H3BQB1 H3BQF1" type="string"/>
		<att name="numPeptideSequencesInProteins" value="3" type="integer"/>
		<att name="conclusiveProtein" value="0" type="integer"/>
		<att name="numConnectedPeptideNodes" value="3" type="integer"/>
		<att name="UniprotKB" value="H3BQB1 H3BQF1" type="string"/>
		<att name="numProteins" value="2" type="integer"/>
		<att name="Classification2Case" value="6" type="string"/>
		<att name="GeneName" value="APRT" type="string"/>
		<att name="containsPTMs" value="0" type="integer"/>
		<att name="conclusiveProteinNode" value="0" type="integer"/>
		<att name="isFiltered" value="0" type="integer"/>
		<att name="ID" value="H3BQB1_HUMAN H3BQF1_HUMAN" type="string"/>
		<att name="numPsmsInProtein" value="36" type="integer"/>
		<att name="Species" value="[Homo sapiens]" type="string"/>
		<att name="isProtein" value="1" type="integer"/>
		<graphics type="ELLIPSE" h="30" w="70" width="4" outline="#000000" fill="#ffffff">
			<att name="NODE_TOOLTIP" value="&lt;html&gt;&lt;b&gt;Protein ACC(s):&lt;/b&gt;&lt;br&gt;H3BQB1 H3BQF1&lt;br&gt;&lt;b&gt;Protein name(s):&lt;/b&gt;&lt;br&gt; Adenine phosphoribosyltransferase (Fragment) OS=Homo sapiens GN=APRT PE=1 SV=1 &lt;br&gt;Adenine phosphoribosyltransferase (Fragment) OS=Homo sapiens GN=APRT PE=1 SV=7 &lt;br&gt;&lt;b&gt;Classification case(s):&lt;/b&gt;&lt;br&gt;&lt;b&gt;6&lt;/b&gt;: Not classified&lt;br&gt;&lt;b&gt;TAX:&lt;/b&gt; [Homo sapiens]&lt;br&gt;&lt;b&gt;Gene name:&lt;/b&gt; APRT&lt;/html&gt;" type="string"/>
			<att name="NODE_NESTED_NETWORK_IMAGE_VISIBLE" value="true" type="string"/>
			<att name="NODE_BORDER_STROKE" value="SOLID" type="string"/>
			<att name="NODE_SELECTED" value="false" type="string"/>
			<att name="NODE_TRANSPARENCY" value="255" type="string"/>
			<att name="NODE_LABEL_WIDTH" value="200" type="string"/>
			<att name="NODE_LABEL" value="H3BQB1 H3BQF1" type="string"/>
			<att name="NODE_LABEL_FONT_SIZE" value="12" type="string"/>
			<att name="NODE_LABEL_TRANSPARENCY" value="255" type="string"/>
			<att name="NODE_LABEL_COLOR" value="#000000" type="string"/>
			<att name="NODE_VISIBLE" value="true" type="string"/>
			<att name="NODE_DEPTH" value="0.0" type="string"/>
			<att name="NODE_BORDER_TRANSPARENCY" value="255" type="string"/>
			<att name="NODE_LABEL_FONT_FACE" value="Dialog,plain,12" type="string"/>
			<att name="NODE_LABEL_TRANSPARENCY" value="255" type="string"/>
		</graphics>
	</node>
	<node id="GFLFGPSLAQELGLGCVLIR_GKLPGPTLWASYSLEYGK" label="GFLFGPSLAQELGLGCVLIR_GKLPGPTLWASYSLEYGK">
		<att name="numMSRuns" value="17" type="integer"/>
		<att name="numReplicates" value="3" type="integer"/>
		<att name="PCQ_ID" value="GFLFGPSLAQELGLGCVLIR_GKLPGPTLWASYSLEYGK" type="string"/>
		<att name="numConnectedProteinNodes" value="2" type="integer"/>
		<att name="numPeptideSequences" value="2" type="integer"/>
		<att name="PeptideSequences" value="GFLFGPSLAQELGLGCVLIR_GKLPGPTLWASYSLEYGK" type="string"/>
		<att name="significant" value="0" type="integer"/>
		<att name="Weight" value="224.253566425" type="real"/>
		<att name="Variance" value="0.004459237888350119" type="real"/>
		<att name="numProteins" value="3" type="integer"/>
		<att name="ionCount" value="0" type="integer"/>
		<att name="numPsms" value="35" type="integer"/>
		<att name="containsPTMs" value="0" type="integer"/>
		<att name="FDR" value="0.991162082324" type="real"/>
		<att name="lightIons" value="0" type="integer"/>
		<att name="uniquePeptide" value="0" type="integer"/>
		<att name="isFiltered" value="0" type="integer"/>
		<att name="finalRatio" value="-0.07146991584140007" type="real"/>
		<att name="heavyIons" value="0" type="integer"/>
		<att name="uniquePeptideNode" value="0" type="integer"/>
		<att name="isProtein" value="0" type="integer"/>
		<graphics type="ROUNDRECT" h="30" w="70" width="4" outline="#000000" fill="#ffffff">
			<att name="NODE_TOOLTIP" value="&lt;html&gt;GFLFGPSLAQELGLGCVLIR_GKLPGPTLWASYSLEYGK&lt;br&gt;2 Peptide sequences&lt;br&gt;35 PSMs&lt;br&gt;Shared by 2 protein Nodes&lt;br&gt;Shared by 3 proteins&lt;br&gt;Detected in 17 MS runs&lt;br&gt;Detected in 3 Replicates&lt;br&gt;Weight = 224.254&lt;br&gt;Variance = 0.004&lt;br&gt;Integrated peptide node ratio = -0.1&lt;br&gt;Ion count ratio Rc = N/A = log2( () / () )&lt;br&gt;FDR = 0.991162082324&lt;br&gt;Individual peptides in the node:&lt;br&gt;GFLFGPSLAQELGLGCVLIR, 14 PSMs, Shared by 3 proteins, Detected in 11 MS Runs, Detected in 3 replicates, Average of ratios = -0.0538665840849569&lt;br&gt;GKLPGPTLWASYSLEYGK, 21 PSMs, Shared by 3 proteins, Detected in 9 MS Runs, Detected in 2 replicates, Average of ratios = 0.06885628553775007&lt;br&gt;&lt;/html&gt;" type="string"/>
			<att name="NODE_NESTED_NETWORK_IMAGE_VISIBLE" value="true" type="string"/>
			<att name="NODE_BORDER_STROKE" value="SOLID" type="string"/>
			<att name="NODE_SELECTED" value="false" type="string"/>
			<att name="NODE_TRANSPARENCY" value="255" type="string"/>
			<att name="NODE_LABEL_WIDTH" value="200" type="string"/>
			<att name="NODE_LABEL" value="-0.1" type="string"/>
			<att name="NODE_LABEL_FONT_SIZE" value="12" type="string"/>
			<att name="NODE_LABEL_TRANSPARENCY" value="255" type="string"/>
			<att name="NODE_LABEL_COLOR" value="#000000" type="string"/>
			<att name="NODE_VISIBLE" value="true" type="string"/>
			<att name="NODE_DEPTH" value="0.0" type="string"/>
			<att name="NODE_BORDER_TRANSPARENCY" value="255" type="string"/>
			<att name="NODE_LABEL_FONT_FACE" value="Dialog,plain,12" type="string"/>
			<att name="NODE_LABEL_TRANSPARENCY" value="255" type="string"/>
		</graphics>
	</node>
	<node id="P07741" label="P07741">
		<att name="ProteinDescription" value="Adenine phosphoribosyltransferase OS=Homo sapiens GN=APRT PE=1 SV=2 " type="string"/>
		<att name="ACC" value="P07741" type="string"/>
		<att name="numPeptideSequencesInProteins" value="4" type="integer"/>
		<att name="conclusiveProtein" value="0" type="integer"/>
		<att name="numConnectedPeptideNodes" value="4" type="integer"/>
		<att name="UniprotKB" value="P07741" type="string"/>
		<att name="numProteins" value="1" type="integer"/>
		<att name="Classification2Case" value="6" type="string"/>
		<att name="GeneName" value="APRT" type="string"/>
		<att name="containsPTMs" value="0" type="integer"/>
		<att name="conclusiveProteinNode" value="0" type="integer"/>
		<att name="isFiltered" value="0" type="integer"/>
		<att name="ID" value="APT_HUMAN" type="string"/>
		<att name="numPsmsInProtein" value="37" type="integer"/>
		<att name="Species" value="[Homo sapiens]" type="string"/>
		<att name="isProtein" value="1" type="integer"/>
		<graphics type="ELLIPSE" h="30" w="70" width="4" outline="#000000" fill="#ffffff">
			<att name="NODE_TOOLTIP" value="&lt;html&gt;&lt;b&gt;Protein ACC(s):&lt;/b&gt;&lt;br&gt;P07741&lt;br&gt;&lt;b&gt;Protein name(s):&lt;/b&gt;&lt;br&gt; Adenine phosphoribosyltransferase OS=Homo sapiens GN=APRT PE=1 SV=2 &lt;br&gt;&lt;b&gt;Classification case(s):&lt;/b&gt;&lt;br&gt;&lt;b&gt;6&lt;/b&gt;: Not classified&lt;br&gt;&lt;b&gt;TAX:&lt;/b&gt; [Homo sapiens]&lt;br&gt;&lt;b&gt;Gene name:&lt;/b&gt; APRT&lt;/html&gt;" type="string"/>
			<att name="NODE_NESTED_NETWORK_IMAGE_VISIBLE" value="true" type="string"/>
			<att name="NODE_BORDER_STROKE" value="SOLID" type="string"/>
			<att name="NODE_SELECTED" value="false" type="string"/>
			<att name="NODE_TRANSPARENCY" value="255" type="string"/>
			<att name="NODE_LABEL_WIDTH" value="200" type="string"/>
			<att name="NODE_LABEL" value="P07741" type="string"/>
			<att name="NODE_LABEL_FONT_SIZE" value="12" type="string"/>
			<att name="NODE_LABEL_TRANSPARENCY" value="255" type="string"/>
			<att name="NODE_LABEL_COLOR" value="#000000" type="string"/>
			<att name="NODE_VISIBLE" value="true" type="string"/>
			<att name="NODE_DEPTH" value="0.0" type="string"/>
			<att name="NODE_BORDER_TRANSPARENCY" value="255" type="string"/>
			<att name="NODE_LABEL_FONT_FACE" value="Dialog,plain,12" type="string"/>
			<att name="NODE_LABEL_TRANSPARENCY" value="255" type="string"/>
		</graphics>
	</node>
	<node id="H3BQZ9" label="H3BQZ9">
		<att name="ProteinDescription" value="tr|H3BQZ9|H3BQZ9_HUMAN Adenine phosphoribosyltransferase OS=Homo sapiens GN=APRT PE=1 SV=1" type="string"/>
		<att name="ACC" value="H3BQZ9" type="string"/>
		<att name="numPeptideSequencesInProteins" value="2" type="integer"/>
		<att name="conclusiveProtein" value="0" type="integer"/>
		<att name="numConnectedPeptideNodes" value="2" type="integer"/>
		<att name="UniprotKB" value="H3BQZ9" type="string"/>
		<att name="numProteins" value="1" type="integer"/>
		<att name="Classification2Case" value="6" type="string"/>
		<att name="containsPTMs" value="0" type="integer"/>
		<att name="conclusiveProteinNode" value="0" type="integer"/>
		<att name="isFiltered" value="0" type="integer"/>
		<att name="ID" value="H3BQZ9" type="string"/>
		<att name="numPsmsInProtein" value="2" type="integer"/>
		<att name="Species" value="[Homo sapiens]" type="string"/>
		<att name="isProtein" value="1" type="integer"/>
		<graphics type="ELLIPSE" h="30" w="70" width="4" outline="#000000" fill="#ffffff">
			<att name="NODE_TOOLTIP" value="&lt;html&gt;&lt;b&gt;Protein ACC(s):&lt;/b&gt;&lt;br&gt;H3BQZ9&lt;br&gt;&lt;b&gt;Protein name(s):&lt;/b&gt;&lt;br&gt; tr|H3BQZ9|H3BQZ9_HUMAN Adenine phosphoribosyltransferase OS=Homo sapiens GN=APRT PE=1 SV=1&lt;br&gt;&lt;b&gt;Classification case(s):&lt;/b&gt;&lt;br&gt;&lt;b&gt;6&lt;/b&gt;: Not classified&lt;br&gt;&lt;b&gt;TAX:&lt;/b&gt; [Homo sapiens]&lt;br&gt;&lt;b&gt;Gene name:&lt;/b&gt; &lt;/html&gt;" type="string"/>
			<att name="NODE_NESTED_NETWORK_IMAGE_VISIBLE" value="true" type="string"/>
			<att name="NODE_BORDER_STROKE" value="SOLID" type="string"/>
			<att name="NODE_SELECTED" value="false" type="string"/>
			<att name="NODE_TRANSPARENCY" value="255" type="string"/>
			<att name="NODE_LABEL_WIDTH" value="200" type="string"/>
			<att name="NODE_LABEL" value="H3BQZ9" type="string"/>
			<att name="NODE_LABEL_FONT_SIZE" value="12" type="string"/>
			<att name="NODE_LABEL_TRANSPARENCY" value="255" type="string"/>
			<att name="NODE_LABEL_COLOR" value="#000000" type="string"/>
			<att name="NODE_VISIBLE" value="true" type="string"/>
			<att name="NODE_DEPTH" value="0.0" type="string"/>
			<att name="NODE_BORDER_TRANSPARENCY" value="255" type="string"/>
			<att name="NODE_LABEL_FONT_FACE" value="Dialog,plain,12" type="string"/>
			<att name="NODE_LABEL_TRANSPARENCY" value="255" type="string"/>
		</graphics>
	</node>
	<node id="LAPVPFFSLLQYE" label="LAPVPFFSLLQYE">
		<att name="numMSRuns" value="1" type="integer"/>
		<att name="numReplicates" value="1" type="integer"/>
		<att name="PCQ_ID" value="LAPVPFFSLLQYE" type="string"/>
		<att name="numConnectedProteinNodes" value="2" type="integer"/>
		<att name="numPeptideSequences" value="1" type="integer"/>
		<att name="PeptideSequences" value="LAPVPFFSLLQYE" type="string"/>
		<att name="significant" value="0" type="integer"/>
		<att name="numProteins" value="2" type="integer"/>
		<att name="ionCount" value="0" type="integer"/>
		<att name="numPsms" value="1" type="integer"/>
		<att name="containsPTMs" value="0" type="integer"/>
		<att name="lightIons" value="0" type="integer"/>
		<att name="uniquePeptide" value="0" type="integer"/>
		<att name="isFiltered" value="0" type="integer"/>
		<att name="finalRatio" value="NaN" type="real"/>
		<att name="heavyIons" value="0" type="integer"/>
		<att name="uniquePeptideNode" value="0" type="integer"/>
		<att name="isProtein" value="0" type="integer"/>
		<graphics type="ROUNDRECT" h="30" w="70" width="4" outline="#000000" fill="#ffffff">
			<att name="NODE_TOOLTIP" value="&lt;html&gt;LAPVPFFSLLQYE&lt;br&gt;1 Peptide sequences&lt;br&gt;1 PSMs&lt;br&gt;Shared by 2 protein Nodes&lt;br&gt;Shared by 2 proteins&lt;br&gt;Detected in 1 MS runs&lt;br&gt;Detected in 1 Replicates&lt;br&gt;Integrated peptide node ratio = N/A&lt;br&gt;Ion count ratio Rc = N/A = log2( () / () )&lt;br&gt;Individual peptides in the node:&lt;br&gt;LAPVPFFSLLQYE, 1 PSMs, Shared by 3 proteins, Detected in 1 MS Runs, Detected in 1 replicates, Peptide with no PSM ratios = NaN&lt;br&gt;&lt;/html&gt;" type="string"/>
			<att name="NODE_NESTED_NETWORK_IMAGE_VISIBLE" value="true" type="string"/>
			<att name="NODE_BORDER_STROKE" value="SOLID" type="string"/>
			<att name="NODE_SELECTED" value="false" type="string"/>
			<att name="NODE_TRANSPARENCY" value="255" type="string"/>
			<att name="NODE_LABEL_WIDTH" value="200" type="string"/>
			<att name="NODE_LABEL" value="N/A" type="string"/>
			<att name="NODE_LABEL_FONT_SIZE" value="12" type="string"/>
			<att name="NODE_LABEL_TRANSPARENCY" value="255" type="string"/>
			<att name="NODE_LABEL_COLOR" value="#000000" type="string"/>
			<att name="NODE_VISIBLE" value="true" type="string"/>
			<att name="NODE_DEPTH" value="0.0" type="string"/>
			<att name="NODE_BORDER_TRANSPARENCY" value="255" type="string"/>
			<att name="NODE_LABEL_FONT_FACE" value="Dialog,plain,12" type="string"/>
			<att name="NODE_LABEL_TRANSPARENCY" value="255" type="string"/>
		</graphics>
	</node>
	<node id="J3KT19" label="J3KT19">
		<att name="ProteinDescription" value="Ubiquitin carboxyl-terminal hydrolase 10 (Fragment) OS=Homo sapiens GN=USP10 PE=1 SV=1 " type="string"/>
		<att name="ACC" value="J3KT19" type="string"/>
		<att name="numPeptideSequencesInProteins" value="1" type="integer"/>
		<att name="conclusiveProtein" value="1" type="integer"/>
		<att name="numConnectedPeptideNodes" value="1" type="integer"/>
		<att name="UniprotKB" value="J3KT19" type="string"/>
		<att name="numProteins" value="1" type="integer"/>
		<att name="Classification2Case" value="6" type="string"/>
		<att name="GeneName" value="USP10" type="string"/>
		<att name="containsPTMs" value="0" type="integer"/>
		<att name="conclusiveProteinNode" value="0" type="integer"/>
		<att name="isFiltered" value="0" type="integer"/>
		<att name="ID" value="J3KT19_HUMAN" type="string"/>
		<att name="numPsmsInProtein" value="9" type="integer"/>
		<att name="Species" value="[Homo sapiens]" type="string"/>
		<att name="isProtein" value="1" type="integer"/>
		<graphics type="ELLIPSE" h="30" w="70" width="4" outline="#000000" fill="#ffffff">
			<att name="NODE_TOOLTIP" value="&lt;html&gt;&lt;b&gt;Protein ACC(s):&lt;/b&gt;&lt;br&gt;J3KT19&lt;br&gt;&lt;b&gt;Protein name(s):&lt;/b&gt;&lt;br&gt; Ubiquitin carboxyl-terminal hydrolase 10 (Fragment) OS=Homo sapiens GN=USP10 PE=1 SV=1 &lt;br&gt;&lt;b&gt;Classification case(s):&lt;/b&gt;&lt;br&gt;&lt;b&gt;6&lt;/b&gt;: Not classified&lt;br&gt;&lt;b&gt;TAX:&lt;/b&gt; [Homo sapiens]&lt;br&gt;&lt;b&gt;Gene name:&lt;/b&gt; USP10&lt;/html&gt;" type="string"/>
			<att name="NODE_NESTED_NETWORK_IMAGE_VISIBLE" value="true" type="string"/>
			<att name="NODE_BORDER_STROKE" value="SOLID" type="string"/>
			<att name="NODE_SELECTED" value="false" type="string"/>
			<att name="NODE_TRANSPARENCY" value="255" type="string"/>
			<att name="NODE_LABEL_WIDTH" value="200" type="string"/>
			<att name="NODE_LABEL" value="J3KT19" type="string"/>
			<att name="NODE_LABEL_FONT_SIZE" value="12" type="string"/>
			<att name="NODE_LABEL_TRANSPARENCY" value="255" type="string"/>
			<att name="NODE_LABEL_COLOR" value="#000000" type="string"/>
			<att name="NODE_VISIBLE" value="true" type="string"/>
			<att name="NODE_DEPTH" value="0.0" type="string"/>
			<att name="NODE_BORDER_TRANSPARENCY" value="255" type="string"/>
			<att name="NODE_LABEL_FONT_FACE" value="Dialog,plain,12" type="string"/>
			<att name="NODE_LABEL_TRANSPARENCY" value="255" type="string"/>
		</graphics>
	</node>
	<node id="IAELLENVTLIHKPVSLQPR" label="IAELLENVTLIHKPVSLQPR">
		<att name="numMSRuns" value="3" type="integer"/>
		<att name="numReplicates" value="1" type="integer"/>
		<att name="PCQ_ID" value="IAELLENVTLIHKPVSLQPR" type="string"/>
		<att name="numConnectedProteinNodes" value="2" type="integer"/>
		<att name="numPeptideSequences" value="1" type="integer"/>
		<att name="PeptideSequences" value="IAELLENVTLIHKPVSLQPR" type="string"/>
		<att name="significant" value="0" type="integer"/>
		<att name="Weight" value="53.1821028931" type="real"/>
		<att name="Variance" value="0.018803318139000158" type="real"/>
		<att name="numProteins" value="2" type="integer"/>
		<att name="ionCount" value="0" type="integer"/>
		<att name="numPsms" value="9" type="integer"/>
		<att name="containsPTMs" value="0" type="integer"/>
		<att name="FDR" value="0.990139553738" type="real"/>
		<att name="lightIons" value="0" type="integer"/>
		<att name="uniquePeptide" value="0" type="integer"/>
		<att name="isFiltered" value="0" type="integer"/>
		<att name="finalRatio" value="0.11259247473800003" type="real"/>
		<att name="heavyIons" value="0" type="integer"/>
		<att name="uniquePeptideNode" value="0" type="integer"/>
		<att name="isProtein" value="0" type="integer"/>
		<graphics type="ROUNDRECT" h="30" w="70" width="4" outline="#000000" fill="#ffffff">
			<att name="NODE_TOOLTIP" value="&lt;html&gt;IAELLENVTLIHKPVSLQPR&lt;br&gt;1 Peptide sequences&lt;br&gt;9 PSMs&lt;br&gt;Shared by 2 protein Nodes&lt;br&gt;Shared by 2 proteins&lt;br&gt;Detected in 3 MS runs&lt;br&gt;Detected in 1 Replicates&lt;br&gt;Weight = 53.182&lt;br&gt;Variance = 0.019&lt;br&gt;Integrated peptide node ratio = 0.1&lt;br&gt;Ion count ratio Rc = N/A = log2( () / () )&lt;br&gt;FDR = 0.990139553738&lt;br&gt;Individual peptides in the node:&lt;br&gt;IAELLENVTLIHKPVSLQPR, 9 PSMs, Shared by 2 proteins, Detected in 3 MS Runs, Detected in 1 replicates, Average of ratios = 0.16338088466719333&lt;br&gt;&lt;/html&gt;" type="string"/>
			<att name="NODE_NESTED_NETWORK_IMAGE_VISIBLE" value="true" type="string"/>
			<att name="NODE_BORDER_STROKE" value="SOLID" type="string"/>
			<att name="NODE_SELECTED" value="false" type="string"/>
			<att name="NODE_TRANSPARENCY" value="255" type="string"/>
			<att name="NODE_LABEL_WIDTH" value="200" type="string"/>
			<att name="NODE_LABEL" value="0.1" type="string"/>
			<att name="NODE_LABEL_FONT_SIZE" value="12" type="string"/>
			<att name="NODE_LABEL_TRANSPARENCY" value="255" type="string"/>
			<att name="NODE_LABEL_COLOR" value="#000000" type="string"/>
			<att name="NODE_VISIBLE" value="true" type="string"/>
			<att name="NODE_DEPTH" value="0.0" type="string"/>
			<att name="NODE_BORDER_TRANSPARENCY" value="255" type="string"/>
			<att name="NODE_LABEL_FONT_FACE" value="Dialog,plain,12" type="string"/>
			<att name="NODE_LABEL_TRANSPARENCY" value="255" type="string"/>
		</graphics>
	</node>
	<node id="Q14694" label="Q14694">
		<att name="ProteinDescription" value="Ubiquitin carboxyl-terminal hydrolase 10 OS=Homo sapiens GN=USP10 PE=1 SV=2 " type="string"/>
		<att name="ACC" value="Q14694" type="string"/>
		<att name="numPeptideSequencesInProteins" value="2" type="integer"/>
		<att name="conclusiveProtein" value="0" type="integer"/>
		<att name="numConnectedPeptideNodes" value="2" type="integer"/>
		<att name="UniprotKB" value="Q14694" type="string"/>
		<att name="numProteins" value="1" type="integer"/>
		<att name="Classification2Case" value="6" type="string"/>
		<att name="GeneName" value="USP10" type="string"/>
		<att name="containsPTMs" value="0" type="integer"/>
		<att name="conclusiveProteinNode" value="1" type="integer"/>
		<att name="isFiltered" value="0" type="integer"/>
		<att name="ID" value="UBP10_HUMAN" type="string"/>
		<att name="numPsmsInProtein" value="17" type="integer"/>
		<att name="Species" value="[Homo sapiens]" type="string"/>
		<att name="isProtein" value="1" type="integer"/>
		<graphics type="ELLIPSE" h="30" w="70" width="4" outline="#000000" fill="#ffffff">
			<att name="NODE_TOOLTIP" value="&lt;html&gt;&lt;b&gt;Protein ACC(s):&lt;/b&gt;&lt;br&gt;Q14694&lt;br&gt;&lt;b&gt;Protein name(s):&lt;/b&gt;&lt;br&gt; Ubiquitin carboxyl-terminal hydrolase 10 OS=Homo sapiens GN=USP10 PE=1 SV=2 &lt;br&gt;&lt;b&gt;Classification case(s):&lt;/b&gt;&lt;br&gt;&lt;b&gt;6&lt;/b&gt;: Not classified&lt;br&gt;&lt;b&gt;TAX:&lt;/b&gt; [Homo sapiens]&lt;br&gt;&lt;b&gt;Gene name:&lt;/b&gt; USP10&lt;/html&gt;" type="string"/>
			<att name="NODE_NESTED_NETWORK_IMAGE_VISIBLE" value="true" type="string"/>
			<att name="NODE_BORDER_STROKE" value="SOLID" type="string"/>
			<att name="NODE_SELECTED" value="false" type="string"/>
			<att name="NODE_TRANSPARENCY" value="255" type="string"/>
			<att name="NODE_LABEL_WIDTH" value="200" type="string"/>
			<att name="NODE_LABEL" value="Q14694" type="string"/>
			<att name="NODE_LABEL_FONT_SIZE" value="12" type="string"/>
			<att name="NODE_LABEL_TRANSPARENCY" value="255" type="string"/>
			<att name="NODE_LABEL_COLOR" value="#000000" type="string"/>
			<att name="NODE_VISIBLE" value="true" type="string"/>
			<att name="NODE_DEPTH" value="0.0" type="string"/>
			<att name="NODE_BORDER_TRANSPARENCY" value="255" type="string"/>
			<att name="NODE_LABEL_FONT_FACE" value="Dialog,plain,12" type="string"/>
			<att name="NODE_LABEL_TRANSPARENCY" value="255" type="string"/>
		</graphics>
	</node>
	<node id="SWASLFHDSKPSSSSPVAYVETK" label="SWASLFHDSKPSSSSPVAYVETK">
		<att name="numMSRuns" value="4" type="integer"/>
		<att name="numReplicates" value="2" type="integer"/>
		<att name="PCQ_ID" value="SWASLFHDSKPSSSSPVAYVETK" type="string"/>
		<att name="numConnectedProteinNodes" value="1" type="integer"/>
		<att name="numPeptideSequences" value="1" type="integer"/>
		<att name="PeptideSequences" value="SWASLFHDSKPSSSSPVAYVETK" type="string"/>
		<att name="significant" value="0" type="integer"/>
		<att name="Weight" value="91.8033609276" type="real"/>
		<att name="Variance" value="0.010892847384842938" type="real"/>
		<att name="numProteins" value="1" type="integer"/>
		<att name="ionCount" value="0" type="integer"/>
		<att name="numPsms" value="8" type="integer"/>
		<att name="containsPTMs" value="0" type="integer"/>
		<att name="FDR" value="0.866450370592" type="real"/>
		<att name="lightIons" value="0" type="integer"/>
		<att name="uniquePeptide" value="1" type="integer"/>
		<att name="isFiltered" value="0" type="integer"/>
		<att name="finalRatio" value="0.3511784205229999" type="real"/>
		<att name="heavyIons" value="0" type="integer"/>
		<att name="uniquePeptideNode" value="1" type="integer"/>
		<att name="isProtein" value="0" type="integer"/>
		<graphics type="ROUNDRECT" h="30" w="70" width="4" outline="#000000" fill="#ffffff">
			<att name="NODE_TOOLTIP" value="&lt;html&gt;SWASLFHDSKPSSSSPVAYVETK&lt;br&gt;1 Peptide sequences&lt;br&gt;8 PSMs&lt;br&gt;Shared by 1 protein Nodes&lt;br&gt;Shared by 1 proteins&lt;br&gt;Detected in 4 MS runs&lt;br&gt;Detected in 2 Replicates&lt;br&gt;Weight = 91.803&lt;br&gt;Variance = 0.011&lt;br&gt;Integrated peptide node ratio = 0.4&lt;br&gt;Ion count ratio Rc = N/A = log2( () / () )&lt;br&gt;FDR = 0.866450370592&lt;br&gt;Individual peptides in the node:&lt;br&gt;SWASLFHDSKPSSSSPVAYVETK, 8 PSMs, Shared by 1 proteins, Detected in 4 MS Runs, Detected in 2 replicates, Average of ratios = -0.030713918378895394&lt;br&gt;&lt;/html&gt;" type="string"/>
			<att name="NODE_NESTED_NETWORK_IMAGE_VISIBLE" value="true" type="string"/>
			<att name="NODE_BORDER_STROKE" value="SOLID" type="string"/>
			<att name="NODE_SELECTED" value="false" type="string"/>
			<att name="NODE_TRANSPARENCY" value="255" type="string"/>
			<att name="NODE_LABEL_WIDTH" value="200" type="string"/>
			<att name="NODE_LABEL" value="0.4" type="string"/>
			<att name="NODE_LABEL_FONT_SIZE" value="12" type="string"/>
			<att name="NODE_LABEL_TRANSPARENCY" value="255" type="string"/>
			<att name="NODE_LABEL_COLOR" value="#000000" type="string"/>
			<att name="NODE_VISIBLE" value="true" type="string"/>
			<att name="NODE_DEPTH" value="0.0" type="string"/>
			<att name="NODE_BORDER_TRANSPARENCY" value="255" type="string"/>
			<att name="NODE_LABEL_FONT_FACE" value="Dialog,plain,12" type="string"/>
			<att name="NODE_LABEL_TRANSPARENCY" value="255" type="string"/>
		</graphics>
	</node>
	<node id="K7EN45" label="K7EN45">
		<att name="ProteinDescription" value="Peptidylprolyl isomerase (Fragment)" type="string"/>
		<att name="ACC" value="K7EN45" type="string"/>
		<att name="numPeptideSequencesInProteins" value="1" type="integer"/>
		<att name="conclusiveProtein" value="1" type="integer"/>
		<att name="numConnectedPeptideNodes" value="1" type="integer"/>
		<att name="UniprotKB" value="K7EN45" type="string"/>
		<att name="numProteins" value="1" type="integer"/>
		<att name="Classification2Case" value="6" type="string"/>
		<att name="GeneName" value="PIN1" type="string"/>
		<att name="containsPTMs" value="0" type="integer"/>
		<att name="conclusiveProteinNode" value="0" type="integer"/>
		<att name="isFiltered" value="0" type="integer"/>
		<att name="ID" value="K7EN45_HUMAN" type="string"/>
		<att name="numPsmsInProtein" value="7" type="integer"/>
		<att name="Species" value="[Homo sapiens]" type="string"/>
		<att name="isProtein" value="1" type="integer"/>
		<graphics type="ELLIPSE" h="30" w="70" width="4" outline="#000000" fill="#ffffff">
			<att name="NODE_TOOLTIP" value="&lt;html&gt;&lt;b&gt;Protein ACC(s):&lt;/b&gt;&lt;br&gt;K7EN45&lt;br&gt;&lt;b&gt;Protein name(s):&lt;/b&gt;&lt;br&gt; Peptidylprolyl isomerase (Fragment)&lt;br&gt;&lt;b&gt;Classification case(s):&lt;/b&gt;&lt;br&gt;&lt;b&gt;6&lt;/b&gt;: Not classified&lt;br&gt;&lt;b&gt;TAX:&lt;/b&gt; [Homo sapiens]&lt;br&gt;&lt;b&gt;Gene name:&lt;/b&gt; PIN1&lt;/html&gt;" type="string"/>
			<att name="NODE_NESTED_NETWORK_IMAGE_VISIBLE" value="true" type="string"/>
			<att name="NODE_BORDER_STROKE" value="SOLID" type="string"/>
			<att name="NODE_SELECTED" value="false" type="string"/>
			<att name="NODE_TRANSPARENCY" value="255" type="string"/>
			<att name="NODE_LABEL_WIDTH" value="200" type="string"/>
			<att name="NODE_LABEL" value="K7EN45" type="string"/>
			<att name="NODE_LABEL_FONT_SIZE" value="12" type="string"/>
			<att name="NODE_LABEL_TRANSPARENCY" value="255" type="string"/>
			<att name="NODE_LABEL_COLOR" value="#000000" type="string"/>
			<att name="NODE_VISIBLE" value="true" type="string"/>
			<att name="NODE_DEPTH" value="0.0" type="string"/>
			<att name="NODE_BORDER_TRANSPARENCY" value="255" type="string"/>
			<att name="NODE_LABEL_FONT_FACE" value="Dialog,plain,12" type="string"/>
			<att name="NODE_LABEL_TRANSPARENCY" value="255" type="string"/>
		</graphics>
	</node>
	<node id="TKEEALELINGYIQK" label="TKEEALELINGYIQK">
		<att name="numMSRuns" value="4" type="integer"/>
		<att name="numReplicates" value="3" type="integer"/>
		<att name="PCQ_ID" value="TKEEALELINGYIQK" type="string"/>
		<att name="numConnectedProteinNodes" value="2" type="integer"/>
		<att name="numPeptideSequences" value="1" type="integer"/>
		<att name="PeptideSequences" value="TKEEALELINGYIQK" type="string"/>
		<att name="significant" value="0" type="integer"/>
		<att name="Weight" value="143.315470107" type="real"/>
		<att name="Variance" value="0.006977613786239512" type="real"/>
		<att name="numProteins" value="4" type="integer"/>
		<att name="ionCount" value="0" type="integer"/>
		<att name="numPsms" value="7" type="integer"/>
		<att name="containsPTMs" value="0" type="integer"/>
		<att name="FDR" value="0.991701241381" type="real"/>
		<att name="lightIons" value="0" type="integer"/>
		<att name="uniquePeptide" value="0" type="integer"/>
		<att name="isFiltered" value="0" type="integer"/>
		<att name="finalRatio" value="0.10512869105100005" type="real"/>
		<att name="heavyIons" value="0" type="integer"/>
		<att name="uniquePeptideNode" value="0" type="integer"/>
		<att name="isProtein" value="0" type="integer"/>
		<graphics type="ROUNDRECT" h="30" w="70" width="4" outline="#000000" fill="#ffffff">
			<att name="NODE_TOOLTIP" value="&lt;html&gt;TKEEALELINGYIQK&lt;br&gt;1 Peptide sequences&lt;br&gt;7 PSMs&lt;br&gt;Shared by 2 protein Nodes&lt;br&gt;Shared by 4 proteins&lt;br&gt;Detected in 4 MS runs&lt;br&gt;Detected in 3 Replicates&lt;br&gt;Weight = 143.315&lt;br&gt;Variance = 0.007&lt;br&gt;Integrated peptide node ratio = 0.1&lt;br&gt;Ion count ratio Rc = N/A = log2( () / () )&lt;br&gt;FDR = 0.991701241381&lt;br&gt;Individual peptides in the node:&lt;br&gt;TKEEALELINGYIQK, 7 PSMs, Shared by 4 proteins, Detected in 4 MS Runs, Detected in 3 replicates, Average of ratios = 0.2608052074325849&lt;br&gt;&lt;/html&gt;" type="string"/>
			<att name="NODE_NESTED_NETWORK_IMAGE_VISIBLE" value="true" type="string"/>
			<att name="NODE_BORDER_STROKE" value="SOLID" type="string"/>
			<att name="NODE_SELECTED" value="false" type="string"/>
			<att name="NODE_TRANSPARENCY" value="255" type="string"/>
			<att name="NODE_LABEL_WIDTH" value="200" type="string"/>
			<att name="NODE_LABEL" value="0.1" type="string"/>
			<att name="NODE_LABEL_FONT_SIZE" value="12" type="string"/>
			<att name="NODE_LABEL_TRANSPARENCY" value="255" type="string"/>
			<att name="NODE_LABEL_COLOR" value="#000000" type="string"/>
			<att name="NODE_VISIBLE" value="true" type="string"/>
			<att name="NODE_DEPTH" value="0.0" type="string"/>
			<att name="NODE_BORDER_TRANSPARENCY" value="255" type="string"/>
			<att name="NODE_LABEL_FONT_FACE" value="Dialog,plain,12" type="string"/>
			<att name="NODE_LABEL_TRANSPARENCY" value="255" type="string"/>
		</graphics>
	</node>
	<node id="B3KUM4 K7EMU7 Q13526" label="B3KUM4 K7EMU7 Q13526">
		<att name="ProteinDescription" value="Peptidylprolyl isomerase OS=Homo sapiens PE=2 SV=1  #### Peptidylprolyl isomerase OS=Homo sapiens GN=PIN1 PE=1 SV=1  #### Peptidyl-prolyl cis-trans isomerase NIMA-interacting 1 OS=Homo sapiens GN=PIN1 PE=1 SV=1 " type="string"/>
		<att name="ACC" value="B3KUM4 K7EMU7 Q13526" type="string"/>
		<att name="numPeptideSequencesInProteins" value="3" type="integer"/>
		<att name="conclusiveProtein" value="0" type="integer"/>
		<att name="numConnectedPeptideNodes" value="3" type="integer"/>
		<att name="UniprotKB" value="B3KUM4 K7EMU7 Q13526" type="string"/>
		<att name="numProteins" value="3" type="integer"/>
		<att name="Classification2Case" value="6" type="string"/>
		<att name="GeneName" value="PIN1" type="string"/>
		<att name="containsPTMs" value="0" type="integer"/>
		<att name="conclusiveProteinNode" value="1" type="integer"/>
		<att name="isFiltered" value="0" type="integer"/>
		<att name="ID" value="B3KUM4_HUMAN K7EMU7_HUMAN PIN1_HUMAN" type="string"/>
		<att name="numPsmsInProtein" value="26" type="integer"/>
		<att name="Species" value="[Homo sapiens]" type="string"/>
		<att name="isProtein" value="1" type="integer"/>
		<graphics type="ELLIPSE" h="30" w="70" width="4" outline="#000000" fill="#ffffff">
			<att name="NODE_TOOLTIP" value="&lt;html&gt;&lt;b&gt;Protein ACC(s):&lt;/b&gt;&lt;br&gt;B3KUM4 K7EMU7 Q13526&lt;br&gt;&lt;b&gt;Protein name(s):&lt;/b&gt;&lt;br&gt; Peptidylprolyl isomerase OS=Homo sapiens PE=2 SV=1 &lt;br&gt;Peptidylprolyl isomerase OS=Homo sapiens GN=PIN1 PE=1 SV=1 &lt;br&gt;Peptidyl-prolyl cis-trans isomerase NIMA-interacting 1 OS=Homo sapiens GN=PIN1 PE=1 SV=1 &lt;br&gt;&lt;b&gt;Classification case(s):&lt;/b&gt;&lt;br&gt;&lt;b&gt;6&lt;/b&gt;: Not classified&lt;br&gt;&lt;b&gt;TAX:&lt;/b&gt; [Homo sapiens]&lt;br&gt;&lt;b&gt;Gene name:&lt;/b&gt; PIN1&lt;/html&gt;" type="string"/>
			<att name="NODE_NESTED_NETWORK_IMAGE_VISIBLE" value="true" type="string"/>
			<att name="NODE_BORDER_STROKE" value="SOLID" type="string"/>
			<att name="NODE_SELECTED" value="false" type="string"/>
			<att name="NODE_TRANSPARENCY" value="255" type="string"/>
			<att name="NODE_LABEL_WIDTH" value="200" type="string"/>
			<att name="NODE_LABEL" value="B3KUM4 K7EMU7 Q13526" type="string"/>
			<att name="NODE_LABEL_FONT_SIZE" value="12" type="string"/>
			<att name="NODE_LABEL_TRANSPARENCY" value="255" type="string"/>
			<att name="NODE_LABEL_COLOR" value="#000000" type="string"/>
			<att name="NODE_VISIBLE" value="true" type="string"/>
			<att name="NODE_DEPTH" value="0.0" type="string"/>
			<att name="NODE_BORDER_TRANSPARENCY" value="255" type="string"/>
			<att name="NODE_LABEL_FONT_FACE" value="Dialog,plain,12" type="string"/>
			<att name="NODE_LABEL_TRANSPARENCY" value="255" type="string"/>
		</graphics>
	</node>
	<node id="VYYFNHITNASQWER_VYYFNHITNASQWERPSGNSSSGGK" label="VYYFNHITNASQWER_VYYFNHITNASQWERPSGNSSSGGK">
		<att name="numMSRuns" value="9" type="integer"/>
		<att name="numReplicates" value="3" type="integer"/>
		<att name="PCQ_ID" value="VYYFNHITNASQWER_VYYFNHITNASQWERPSGNSSSGGK" type="string"/>
		<att name="numConnectedProteinNodes" value="1" type="integer"/>
		<att name="numPeptideSequences" value="2" type="integer"/>
		<att name="PeptideSequences" value="VYYFNHITNASQWER_VYYFNHITNASQWERPSGNSSSGGK" type="string"/>
		<att name="significant" value="0" type="integer"/>
		<att name="Weight" value="155.490481311" type="real"/>
		<att name="Variance" value="0.006431261846825707" type="real"/>
		<att name="numProteins" value="3" type="integer"/>
		<att name="ionCount" value="0" type="integer"/>
		<att name="numPsms" value="19" type="integer"/>
		<att name="containsPTMs" value="0" type="integer"/>
		<att name="FDR" value="0.990382510389" type="real"/>
		<att name="lightIons" value="0" type="integer"/>
		<att name="uniquePeptide" value="0" type="integer"/>
		<att name="isFiltered" value="0" type="integer"/>
		<att name="finalRatio" value="0.10218109412599999" type="real"/>
		<att name="heavyIons" value="0" type="integer"/>
		<att name="uniquePeptideNode" value="1" type="integer"/>
		<att name="isProtein" value="0" type="integer"/>
		<graphics type="ROUNDRECT" h="30" w="70" width="4" outline="#000000" fill="#ffffff">
			<att name="NODE_TOOLTIP" value="&lt;html&gt;VYYFNHITNASQWER_VYYFNHITNASQWERPSGNSSSGGK&lt;br&gt;2 Peptide sequences&lt;br&gt;19 PSMs&lt;br&gt;Shared by 1 protein Nodes&lt;br&gt;Shared by 3 proteins&lt;br&gt;Detected in 9 MS runs&lt;br&gt;Detected in 3 Replicates&lt;br&gt;Weight = 155.49&lt;br&gt;Variance = 0.006&lt;br&gt;Integrated peptide node ratio = 0.1&lt;br&gt;Ion count ratio Rc = N/A = log2( () / () )&lt;br&gt;FDR = 0.990382510389&lt;br&gt;Individual peptides in the node:&lt;br&gt;VYYFNHITNASQWER, 3 PSMs, Shared by 3 proteins, Detected in 2 MS Runs, Detected in 1 replicates, Average of ratios = -0.08818814534853345&lt;br&gt;VYYFNHITNASQWERPSGNSSSGGK, 16 PSMs, Shared by 3 proteins, Detected in 7 MS Runs, Detected in 2 replicates, Average of ratios = 0.09169188512102694&lt;br&gt;&lt;/html&gt;" type="string"/>
			<att name="NODE_NESTED_NETWORK_IMAGE_VISIBLE" value="true" type="string"/>
			<att name="NODE_BORDER_STROKE" value="SOLID" type="string"/>
			<att name="NODE_SELECTED" value="false" type="string"/>
			<att name="NODE_TRANSPARENCY" value="255" type="string"/>
			<att name="NODE_LABEL_WIDTH" value="200" type="string"/>
			<att name="NODE_LABEL" value="0.1" type="string"/>
			<att name="NODE_LABEL_FONT_SIZE" value="12" type="string"/>
			<att name="NODE_LABEL_TRANSPARENCY" value="255" type="string"/>
			<att name="NODE_LABEL_COLOR" value="#000000" type="string"/>
			<att name="NODE_VISIBLE" value="true" type="string"/>
			<att name="NODE_DEPTH" value="0.0" type="string"/>
			<att name="NODE_BORDER_TRANSPARENCY" value="255" type="string"/>
			<att name="NODE_LABEL_FONT_FACE" value="Dialog,plain,12" type="string"/>
			<att name="NODE_LABEL_TRANSPARENCY" value="255" type="string"/>
		</graphics>
	</node>
	<node id="E9PI56 E9PKP6 E9PLJ8" label="E9PI56 E9PKP6 E9PLJ8">
		<att name="ProteinDescription" value="Phosphatidylinositol-binding clathrin assembly protein (Fragment) OS=Homo sapiens GN=PICALM PE=1 SV=7  #### Phosphatidylinositol-binding clathrin assembly protein (Fragment) OS=Homo sapiens GN=PICALM PE=1 SV=1 " type="string"/>
		<att name="ACC" value="E9PI56 E9PKP6 E9PLJ8" type="string"/>
		<att name="numPeptideSequencesInProteins" value="1" type="integer"/>
		<att name="conclusiveProtein" value="1" type="integer"/>
		<att name="numConnectedPeptideNodes" value="1" type="integer"/>
		<att name="UniprotKB" value="E9PI56 E9PKP6 E9PLJ8" type="string"/>
		<att name="numProteins" value="3" type="integer"/>
		<att name="Classification2Case" value="6" type="string"/>
		<att name="GeneName" value="PICALM" type="string"/>
		<att name="containsPTMs" value="0" type="integer"/>
		<att name="conclusiveProteinNode" value="0" type="integer"/>
		<att name="isFiltered" value="0" type="integer"/>
		<att name="ID" value="E9PI56_HUMAN E9PKP6_HUMAN E9PLJ8_HUMAN" type="string"/>
		<att name="numPsmsInProtein" value="4" type="integer"/>
		<att name="Species" value="[Homo sapiens]" type="string"/>
		<att name="isProtein" value="1" type="integer"/>
		<graphics type="ELLIPSE" h="30" w="70" width="4" outline="#000000" fill="#ffffff">
			<att name="NODE_TOOLTIP" value="&lt;html&gt;&lt;b&gt;Protein ACC(s):&lt;/b&gt;&lt;br&gt;E9PI56 E9PKP6 E9PLJ8&lt;br&gt;&lt;b&gt;Protein name(s):&lt;/b&gt;&lt;br&gt; Phosphatidylinositol-binding clathrin assembly protein (Fragment) OS=Homo sapiens GN=PICALM PE=1 SV=7 &lt;br&gt;Phosphatidylinositol-binding clathrin assembly protein (Fragment) OS=Homo sapiens GN=PICALM PE=1 SV=1 &lt;br&gt;&lt;b&gt;Classification case(s):&lt;/b&gt;&lt;br&gt;&lt;b&gt;6&lt;/b&gt;: Not classified&lt;br&gt;&lt;b&gt;TAX:&lt;/b&gt; [Homo sapiens]&lt;br&gt;&lt;b&gt;Gene name:&lt;/b&gt; PICALM&lt;/html&gt;" type="string"/>
			<att name="NODE_NESTED_NETWORK_IMAGE_VISIBLE" value="true" type="string"/>
			<att name="NODE_BORDER_STROKE" value="SOLID" type="string"/>
			<att name="NODE_SELECTED" value="false" type="string"/>
			<att name="NODE_TRANSPARENCY" value="255" type="string"/>
			<att name="NODE_LABEL_WIDTH" value="200" type="string"/>
			<att name="NODE_LABEL" value="E9PI56 E9PKP6 E9PLJ8" type="string"/>
			<att name="NODE_LABEL_FONT_SIZE" value="12" type="string"/>
			<att name="NODE_LABEL_TRANSPARENCY" value="255" type="string"/>
			<att name="NODE_LABEL_COLOR" value="#000000" type="string"/>
			<att name="NODE_VISIBLE" value="true" type="string"/>
			<att name="NODE_DEPTH" value="0.0" type="string"/>
			<att name="NODE_BORDER_TRANSPARENCY" value="255" type="string"/>
			<att name="NODE_LABEL_FONT_FACE" value="Dialog,plain,12" type="string"/>
			<att name="NODE_LABEL_TRANSPARENCY" value="255" type="string"/>
		</graphics>
	</node>
	<node id="SLITTHHLMVYGNER" label="SLITTHHLMVYGNER">
		<att name="numMSRuns" value="2" type="integer"/>
		<att name="numReplicates" value="1" type="integer"/>
		<att name="PCQ_ID" value="SLITTHHLMVYGNER" type="string"/>
		<att name="numConnectedProteinNodes" value="2" type="integer"/>
		<att name="numPeptideSequences" value="1" type="integer"/>
		<att name="PeptideSequences" value="SLITTHHLMVYGNER" type="string"/>
		<att name="significant" value="0" type="integer"/>
		<att name="Weight" value="50.3013533083" type="real"/>
		<att name="Variance" value="0.019880180834717116" type="real"/>
		<att name="numProteins" value="8" type="integer"/>
		<att name="ionCount" value="0" type="integer"/>
		<att name="numPsms" value="4" type="integer"/>
		<att name="containsPTMs" value="0" type="integer"/>
		<att name="FDR" value="0.990952358636" type="real"/>
		<att name="lightIons" value="0" type="integer"/>
		<att name="uniquePeptide" value="0" type="integer"/>
		<att name="isFiltered" value="0" type="integer"/>
		<att name="finalRatio" value="0.05447939957810007" type="real"/>
		<att name="heavyIons" value="0" type="integer"/>
		<att name="uniquePeptideNode" value="0" type="integer"/>
		<att name="isProtein" value="0" type="integer"/>
		<graphics type="ROUNDRECT" h="30" w="70" width="4" outline="#000000" fill="#ffffff">
			<att name="NODE_TOOLTIP" value="&lt;html&gt;SLITTHHLMVYGNER&lt;br&gt;1 Peptide sequences&lt;br&gt;4 PSMs&lt;br&gt;Shared by 2 protein Nodes&lt;br&gt;Shared by 8 proteins&lt;br&gt;Detected in 2 MS runs&lt;br&gt;Detected in 1 Replicates&lt;br&gt;Weight = 50.301&lt;br&gt;Variance = 0.02&lt;br&gt;Integrated peptide node ratio = 0.1&lt;br&gt;Ion count ratio Rc = N/A = log2( () / () )&lt;br&gt;FDR = 0.990952358636&lt;br&gt;Individual peptides in the node:&lt;br&gt;SLITTHHLMVYGNER, 4 PSMs, Shared by 8 proteins, Detected in 2 MS Runs, Detected in 1 replicates, Average of ratios = -2.3850803102324792E-4&lt;br&gt;&lt;/html&gt;" type="string"/>
			<att name="NODE_NESTED_NETWORK_IMAGE_VISIBLE" value="true" type="string"/>
			<att name="NODE_BORDER_STROKE" value="SOLID" type="string"/>
			<att name="NODE_SELECTED" value="false" type="string"/>
			<att name="NODE_TRANSPARENCY" value="255" type="string"/>
			<att name="NODE_LABEL_WIDTH" value="200" type="string"/>
			<att name="NODE_LABEL" value="0.1" type="string"/>
			<att name="NODE_LABEL_FONT_SIZE" value="12" type="string"/>
			<att name="NODE_LABEL_TRANSPARENCY" value="255" type="string"/>
			<att name="NODE_LABEL_COLOR" value="#000000" type="string"/>
			<att name="NODE_VISIBLE" value="true" type="string"/>
			<att name="NODE_DEPTH" value="0.0" type="string"/>
			<att name="NODE_BORDER_TRANSPARENCY" value="255" type="string"/>
			<att name="NODE_LABEL_FONT_FACE" value="Dialog,plain,12" type="string"/>
			<att name="NODE_LABEL_TRANSPARENCY" value="255" type="string"/>
		</graphics>
	</node>
	<node id="A0A024R5L7 A0A024R5P1 A8K5U9 B5BU72 Q13492" label="A0A024R5L7 A0A024R5P1 A8K5U9 B5BU72 Q13492">
		<att name="ProteinDescription" value="Phosphatidylinositol binding clathrin assembly protein, isoform CRA_c #### Phosphatidylinositol binding clathrin assembly protein, isoform CRA_i #### cDNA FLJ75056, highly similar to Homo sapiens phosphatidylinositol binding clathrin assembly protein (PICALM), mRNA #### Phosphatidylinositol-binding clathrin assembly protein isoform 2 #### Phosphatidylinositol-binding clathrin assembly protein" type="string"/>
		<att name="ACC" value="A0A024R5L7 A0A024R5P1 A8K5U9 B5BU72 Q13492" type="string"/>
		<att name="numPeptideSequencesInProteins" value="4" type="integer"/>
		<att name="conclusiveProtein" value="0" type="integer"/>
		<att name="numConnectedPeptideNodes" value="4" type="integer"/>
		<att name="UniprotKB" value="A0A024R5L7 A0A024R5P1 A8K5U9 B5BU72 Q13492" type="string"/>
		<att name="numProteins" value="5" type="integer"/>
		<att name="Classification2Case" value="6" type="string"/>
		<att name="GeneName" value="PICALM" type="string"/>
		<att name="containsPTMs" value="0" type="integer"/>
		<att name="conclusiveProteinNode" value="1" type="integer"/>
		<att name="isFiltered" value="0" type="integer"/>
		<att name="ID" value="A0A024R5L7_HUMAN A0A024R5P1_HUMAN A8K5U9_HUMAN B5BU72_HUMAN PICAL_HUMAN" type="string"/>
		<att name="numPsmsInProtein" value="18" type="integer"/>
		<att name="Species" value="[Homo sapiens]" type="string"/>
		<att name="isProtein" value="1" type="integer"/>
		<graphics type="ELLIPSE" h="30" w="70" width="4" outline="#000000" fill="#ffffff">
			<att name="NODE_TOOLTIP" value="&lt;html&gt;&lt;b&gt;Protein ACC(s):&lt;/b&gt;&lt;br&gt;A0A024R5L7 A0A024R5P1 A8K5U9 B5BU72 Q13492&lt;br&gt;&lt;b&gt;Protein name(s):&lt;/b&gt;&lt;br&gt; Phosphatidylinositol binding clathrin assembly protein, isoform CRA_c&lt;br&gt;Phosphatidylinositol binding clathrin assembly protein, isoform CRA_i&lt;br&gt;cDNA FLJ75056, highly similar to Homo sapiens phosphatidylinositol binding clathrin assembly protein (PICALM), mRNA&lt;br&gt;Phosphatidylinositol-binding clathrin assembly protein isoform 2&lt;br&gt;Phosphatidylinositol-binding clathrin assembly protein&lt;br&gt;&lt;b&gt;Classification case(s):&lt;/b&gt;&lt;br&gt;&lt;b&gt;6&lt;/b&gt;: Not classified&lt;br&gt;&lt;b&gt;TAX:&lt;/b&gt; [Homo sapiens]&lt;br&gt;&lt;b&gt;Gene name:&lt;/b&gt; PICALM&lt;/html&gt;" type="string"/>
			<att name="NODE_NESTED_NETWORK_IMAGE_VISIBLE" value="true" type="string"/>
			<att name="NODE_BORDER_STROKE" value="SOLID" type="string"/>
			<att name="NODE_SELECTED" value="false" type="string"/>
			<att name="NODE_TRANSPARENCY" value="255" type="string"/>
			<att name="NODE_LABEL_WIDTH" value="200" type="string"/>
			<att name="NODE_LABEL" value="A0A024R5L7 A0A024R5P1 A8K5U9 B5BU72 Q13492" type="string"/>
			<att name="NODE_LABEL_FONT_SIZE" value="12" type="string"/>
			<att name="NODE_LABEL_TRANSPARENCY" value="255" type="string"/>
			<att name="NODE_LABEL_COLOR" value="#000000" type="string"/>
			<att name="NODE_VISIBLE" value="true" type="string"/>
			<att name="NODE_DEPTH" value="0.0" type="string"/>
			<att name="NODE_BORDER_TRANSPARENCY" value="255" type="string"/>
			<att name="NODE_LABEL_FONT_FACE" value="Dialog,plain,12" type="string"/>
			<att name="NODE_LABEL_TRANSPARENCY" value="255" type="string"/>
		</graphics>
	</node>
	<node id="VAEQVGIDRGDIPDLSQAPSSLLDALEQHLASLEGK_VAEQVGIDRGDIPDLSQAPSSLLDALEQHLASLEGKK" label="VAEQVGIDRGDIPDLSQAPSSLLDALEQHLASLEGK_VAEQVGIDRGDIPDLSQAPSSLLDALEQHLASLEGKK">
		<att name="numMSRuns" value="4" type="integer"/>
		<att name="numReplicates" value="2" type="integer"/>
		<att name="PCQ_ID" value="VAEQVGIDRGDIPDLSQAPSSLLDALEQHLASLEGK_VAEQVGIDRGDIPDLSQAPSSLLDALEQHLASLEGKK" type="string"/>
		<att name="numConnectedProteinNodes" value="1" type="integer"/>
		<att name="numPeptideSequences" value="2" type="integer"/>
		<att name="PeptideSequences" value="VAEQVGIDRGDIPDLSQAPSSLLDALEQHLASLEGK_VAEQVGIDRGDIPDLSQAPSSLLDALEQHLASLEGKK" type="string"/>
		<att name="significant" value="0" type="integer"/>
		<att name="Weight" value="165.050088553" type="real"/>
		<att name="Variance" value="0.006058766819012553" type="real"/>
		<att name="numProteins" value="5" type="integer"/>
		<att name="ionCount" value="0" type="integer"/>
		<att name="numPsms" value="9" type="integer"/>
		<att name="containsPTMs" value="0" type="integer"/>
		<att name="FDR" value="0.996666347829" type="real"/>
		<att name="lightIons" value="0" type="integer"/>
		<att name="uniquePeptide" value="0" type="integer"/>
		<att name="isFiltered" value="0" type="integer"/>
		<att name="finalRatio" value="0.02698871370859991" type="real"/>
		<att name="heavyIons" value="0" type="integer"/>
		<att name="uniquePeptideNode" value="1" type="integer"/>
		<att name="isProtein" value="0" type="integer"/>
		<graphics type="ROUNDRECT" h="30" w="70" width="4" outline="#000000" fill="#ffffff">
			<att name="NODE_TOOLTIP" value="&lt;html&gt;VAEQVGIDRGDIPDLSQAPSSLLDALEQHLASLEGK_VAEQVGIDRGDIPDLSQAPSSLLDALEQHLASLEGKK&lt;br&gt;2 Peptide sequences&lt;br&gt;9 PSMs&lt;br&gt;Shared by 1 protein Nodes&lt;br&gt;Shared by 5 proteins&lt;br&gt;Detected in 4 MS runs&lt;br&gt;Detected in 2 Replicates&lt;br&gt;Weight = 165.05&lt;br&gt;Variance = 0.006&lt;br&gt;Integrated peptide node ratio = 0&lt;br&gt;Ion count ratio Rc = N/A = log2( () / () )&lt;br&gt;FDR = 0.996666347829&lt;br&gt;Individual peptides in the node:&lt;br&gt;VAEQVGIDRGDIPDLSQAPSSLLDALEQHLASLEGK, 5 PSMs, Shared by 5 proteins, Detected in 3 MS Runs, Detected in 2 replicates, Average of ratios = 0.07003453418288151&lt;br&gt;VAEQVGIDRGDIPDLSQAPSSLLDALEQHLASLEGKK, 4 PSMs, Shared by 5 proteins, Detected in 2 MS Runs, Detected in 2 replicates, Average of ratios = 0.09737866376962438&lt;br&gt;&lt;/html&gt;" type="string"/>
			<att name="NODE_NESTED_NETWORK_IMAGE_VISIBLE" value="true" type="string"/>
			<att name="NODE_BORDER_STROKE" value="SOLID" type="string"/>
			<att name="NODE_SELECTED" value="false" type="string"/>
			<att name="NODE_TRANSPARENCY" value="255" type="string"/>
			<att name="NODE_LABEL_WIDTH" value="200" type="string"/>
			<att name="NODE_LABEL" value="0" type="string"/>
			<att name="NODE_LABEL_FONT_SIZE" value="12" type="string"/>
			<att name="NODE_LABEL_TRANSPARENCY" value="255" type="string"/>
			<att name="NODE_LABEL_COLOR" value="#000000" type="string"/>
			<att name="NODE_VISIBLE" value="true" type="string"/>
			<att name="NODE_DEPTH" value="0.0" type="string"/>
			<att name="NODE_BORDER_TRANSPARENCY" value="255" type="string"/>
			<att name="NODE_LABEL_FONT_FACE" value="Dialog,plain,12" type="string"/>
			<att name="NODE_LABEL_TRANSPARENCY" value="255" type="string"/>
		</graphics>
	</node>
	<node id="ATTLSNAVSSLASTGLSLTK" label="ATTLSNAVSSLASTGLSLTK">
		<att name="numMSRuns" value="3" type="integer"/>
		<att name="numReplicates" value="2" type="integer"/>
		<att name="PCQ_ID" value="ATTLSNAVSSLASTGLSLTK" type="string"/>
		<att name="numConnectedProteinNodes" value="2" type="integer"/>
		<att name="numPeptideSequences" value="1" type="integer"/>
		<att name="PeptideSequences" value="ATTLSNAVSSLASTGLSLTK" type="string"/>
		<att name="significant" value="0" type="integer"/>
		<att name="Weight" value="84.5048491721" type="real"/>
		<att name="Variance" value="0.011833640433620922" type="real"/>
		<att name="numProteins" value="6" type="integer"/>
		<att name="ionCount" value="0" type="integer"/>
		<att name="numPsms" value="4" type="integer"/>
		<att name="containsPTMs" value="0" type="integer"/>
		<att name="FDR" value="0.914739734695" type="real"/>
		<att name="lightIons" value="0" type="integer"/>
		<att name="uniquePeptide" value="0" type="integer"/>
		<att name="isFiltered" value="0" type="integer"/>
		<att name="finalRatio" value="-0.27482579825399994" type="real"/>
		<att name="heavyIons" value="0" type="integer"/>
		<att name="uniquePeptideNode" value="0" type="integer"/>
		<att name="isProtein" value="0" type="integer"/>
		<graphics type="ROUNDRECT" h="30" w="70" width="4" outline="#000000" fill="#ffffff">
			<att name="NODE_TOOLTIP" value="&lt;html&gt;ATTLSNAVSSLASTGLSLTK&lt;br&gt;1 Peptide sequences&lt;br&gt;4 PSMs&lt;br&gt;Shared by 2 protein Nodes&lt;br&gt;Shared by 6 proteins&lt;br&gt;Detected in 3 MS runs&lt;br&gt;Detected in 2 Replicates&lt;br&gt;Weight = 84.505&lt;br&gt;Variance = 0.012&lt;br&gt;Integrated peptide node ratio = -0.3&lt;br&gt;Ion count ratio Rc = N/A = log2( () / () )&lt;br&gt;FDR = 0.914739734695&lt;br&gt;Individual peptides in the node:&lt;br&gt;ATTLSNAVSSLASTGLSLTK, 4 PSMs, Shared by 6 proteins, Detected in 3 MS Runs, Detected in 2 replicates, Average of ratios = -0.20918387484273251&lt;br&gt;&lt;/html&gt;" type="string"/>
			<att name="NODE_NESTED_NETWORK_IMAGE_VISIBLE" value="true" type="string"/>
			<att name="NODE_BORDER_STROKE" value="SOLID" type="string"/>
			<att name="NODE_SELECTED" value="false" type="string"/>
			<att name="NODE_TRANSPARENCY" value="255" type="string"/>
			<att name="NODE_LABEL_WIDTH" value="200" type="string"/>
			<att name="NODE_LABEL" value="-0.3" type="string"/>
			<att name="NODE_LABEL_FONT_SIZE" value="12" type="string"/>
			<att name="NODE_LABEL_TRANSPARENCY" value="255" type="string"/>
			<att name="NODE_LABEL_COLOR" value="#000000" type="string"/>
			<att name="NODE_VISIBLE" value="true" type="string"/>
			<att name="NODE_DEPTH" value="0.0" type="string"/>
			<att name="NODE_BORDER_TRANSPARENCY" value="255" type="string"/>
			<att name="NODE_LABEL_FONT_FACE" value="Dialog,plain,12" type="string"/>
			<att name="NODE_LABEL_TRANSPARENCY" value="255" type="string"/>
		</graphics>
	</node>
	<node id="Q8N6B4" label="Q8N6B4">
		<att name="ProteinDescription" value="Myeloid/lymphoid or mixed-lineage leukemia/clathrin assembly protein fusion protein (Fragment)" type="string"/>
		<att name="ACC" value="Q8N6B4" type="string"/>
		<att name="numPeptideSequencesInProteins" value="1" type="integer"/>
		<att name="conclusiveProtein" value="1" type="integer"/>
		<att name="numConnectedPeptideNodes" value="1" type="integer"/>
		<att name="UniprotKB" value="Q8N6B4" type="string"/>
		<att name="numProteins" value="1" type="integer"/>
		<att name="Classification2Case" value="6" type="string"/>
		<att name="GeneName" value="MLL/CALM fusion" type="string"/>
		<att name="containsPTMs" value="0" type="integer"/>
		<att name="conclusiveProteinNode" value="0" type="integer"/>
		<att name="isFiltered" value="0" type="integer"/>
		<att name="ID" value="Q8N6B4_HUMAN" type="string"/>
		<att name="numPsmsInProtein" value="4" type="integer"/>
		<att name="Species" value="[Homo sapiens]" type="string"/>
		<att name="isProtein" value="1" type="integer"/>
		<graphics type="ELLIPSE" h="30" w="70" width="4" outline="#000000" fill="#ffffff">
			<att name="NODE_TOOLTIP" value="&lt;html&gt;&lt;b&gt;Protein ACC(s):&lt;/b&gt;&lt;br&gt;Q8N6B4&lt;br&gt;&lt;b&gt;Protein name(s):&lt;/b&gt;&lt;br&gt; Myeloid/lymphoid or mixed-lineage leukemia/clathrin assembly protein fusion protein (Fragment)&lt;br&gt;&lt;b&gt;Classification case(s):&lt;/b&gt;&lt;br&gt;&lt;b&gt;6&lt;/b&gt;: Not classified&lt;br&gt;&lt;b&gt;TAX:&lt;/b&gt; [Homo sapiens]&lt;br&gt;&lt;b&gt;Gene name:&lt;/b&gt; MLL/CALM fusion&lt;/html&gt;" type="string"/>
			<att name="NODE_NESTED_NETWORK_IMAGE_VISIBLE" value="true" type="string"/>
			<att name="NODE_BORDER_STROKE" value="SOLID" type="string"/>
			<att name="NODE_SELECTED" value="false" type="string"/>
			<att name="NODE_TRANSPARENCY" value="255" type="string"/>
			<att name="NODE_LABEL_WIDTH" value="200" type="string"/>
			<att name="NODE_LABEL" value="Q8N6B4" type="string"/>
			<att name="NODE_LABEL_FONT_SIZE" value="12" type="string"/>
			<att name="NODE_LABEL_TRANSPARENCY" value="255" type="string"/>
			<att name="NODE_LABEL_COLOR" value="#000000" type="string"/>
			<att name="NODE_VISIBLE" value="true" type="string"/>
			<att name="NODE_DEPTH" value="0.0" type="string"/>
			<att name="NODE_BORDER_TRANSPARENCY" value="255" type="string"/>
			<att name="NODE_LABEL_FONT_FACE" value="Dialog,plain,12" type="string"/>
			<att name="NODE_LABEL_TRANSPARENCY" value="255" type="string"/>
		</graphics>
	</node>
	<node id="C9JE02" label="C9JE02">
		<att name="ProteinDescription" value="tr|C9JE02|C9JE02_HUMAN Isoamyl acetate-hydrolyzing esterase 1 homolog OS=Homo sapiens GN=IAH1 PE=1 SV=1" type="string"/>
		<att name="ACC" value="C9JE02" type="string"/>
		<att name="numPeptideSequencesInProteins" value="1" type="integer"/>
		<att name="conclusiveProtein" value="1" type="integer"/>
		<att name="numConnectedPeptideNodes" value="1" type="integer"/>
		<att name="UniprotKB" value="C9JE02" type="string"/>
		<att name="numProteins" value="1" type="integer"/>
		<att name="Classification2Case" value="6" type="string"/>
		<att name="containsPTMs" value="0" type="integer"/>
		<att name="conclusiveProteinNode" value="0" type="integer"/>
		<att name="isFiltered" value="0" type="integer"/>
		<att name="ID" value="C9JE02" type="string"/>
		<att name="numPsmsInProtein" value="1" type="integer"/>
		<att name="Species" value="[Homo sapiens]" type="string"/>
		<att name="isProtein" value="1" type="integer"/>
		<graphics type="ELLIPSE" h="30" w="70" width="4" outline="#000000" fill="#ffffff">
			<att name="NODE_TOOLTIP" value="&lt;html&gt;&lt;b&gt;Protein ACC(s):&lt;/b&gt;&lt;br&gt;C9JE02&lt;br&gt;&lt;b&gt;Protein name(s):&lt;/b&gt;&lt;br&gt; tr|C9JE02|C9JE02_HUMAN Isoamyl acetate-hydrolyzing esterase 1 homolog OS=Homo sapiens GN=IAH1 PE=1 SV=1&lt;br&gt;&lt;b&gt;Classification case(s):&lt;/b&gt;&lt;br&gt;&lt;b&gt;6&lt;/b&gt;: Not classified&lt;br&gt;&lt;b&gt;TAX:&lt;/b&gt; [Homo sapiens]&lt;br&gt;&lt;b&gt;Gene name:&lt;/b&gt; &lt;/html&gt;" type="string"/>
			<att name="NODE_NESTED_NETWORK_IMAGE_VISIBLE" value="true" type="string"/>
			<att name="NODE_BORDER_STROKE" value="SOLID" type="string"/>
			<att name="NODE_SELECTED" value="false" type="string"/>
			<att name="NODE_TRANSPARENCY" value="255" type="string"/>
			<att name="NODE_LABEL_WIDTH" value="200" type="string"/>
			<att name="NODE_LABEL" value="C9JE02" type="string"/>
			<att name="NODE_LABEL_FONT_SIZE" value="12" type="string"/>
			<att name="NODE_LABEL_TRANSPARENCY" value="255" type="string"/>
			<att name="NODE_LABEL_COLOR" value="#000000" type="string"/>
			<att name="NODE_VISIBLE" value="true" type="string"/>
			<att name="NODE_DEPTH" value="0.0" type="string"/>
			<att name="NODE_BORDER_TRANSPARENCY" value="255" type="string"/>
			<att name="NODE_LABEL_FONT_FACE" value="Dialog,plain,12" type="string"/>
			<att name="NODE_LABEL_TRANSPARENCY" value="255" type="string"/>
		</graphics>
	</node>
	<node id="QHIPLEEYAANLK" label="QHIPLEEYAANLK">
		<att name="numMSRuns" value="1" type="integer"/>
		<att name="numReplicates" value="1" type="integer"/>
		<att name="PCQ_ID" value="QHIPLEEYAANLK" type="string"/>
		<att name="numConnectedProteinNodes" value="2" type="integer"/>
		<att name="numPeptideSequences" value="1" type="integer"/>
		<att name="PeptideSequences" value="QHIPLEEYAANLK" type="string"/>
		<att name="significant" value="0" type="integer"/>
		<att name="numProteins" value="6" type="integer"/>
		<att name="ionCount" value="0" type="integer"/>
		<att name="numPsms" value="1" type="integer"/>
		<att name="containsPTMs" value="0" type="integer"/>
		<att name="lightIons" value="0" type="integer"/>
		<att name="uniquePeptide" value="0" type="integer"/>
		<att name="isFiltered" value="0" type="integer"/>
		<att name="finalRatio" value="NaN" type="real"/>
		<att name="heavyIons" value="0" type="integer"/>
		<att name="uniquePeptideNode" value="0" type="integer"/>
		<att name="isProtein" value="0" type="integer"/>
		<graphics type="ROUNDRECT" h="30" w="70" width="4" outline="#000000" fill="#ffffff">
			<att name="NODE_TOOLTIP" value="&lt;html&gt;QHIPLEEYAANLK&lt;br&gt;1 Peptide sequences&lt;br&gt;1 PSMs&lt;br&gt;Shared by 2 protein Nodes&lt;br&gt;Shared by 6 proteins&lt;br&gt;Detected in 1 MS runs&lt;br&gt;Detected in 1 Replicates&lt;br&gt;Integrated peptide node ratio = N/A&lt;br&gt;Ion count ratio Rc = N/A = log2( () / () )&lt;br&gt;Individual peptides in the node:&lt;br&gt;QHIPLEEYAANLK, 1 PSMs, Shared by 6 proteins, Detected in 1 MS Runs, Detected in 1 replicates, Peptide with no PSM ratios = NaN&lt;br&gt;&lt;/html&gt;" type="string"/>
			<att name="NODE_NESTED_NETWORK_IMAGE_VISIBLE" value="true" type="string"/>
			<att name="NODE_BORDER_STROKE" value="SOLID" type="string"/>
			<att name="NODE_SELECTED" value="false" type="string"/>
			<att name="NODE_TRANSPARENCY" value="255" type="string"/>
			<att name="NODE_LABEL_WIDTH" value="200" type="string"/>
			<att name="NODE_LABEL" value="N/A" type="string"/>
			<att name="NODE_LABEL_FONT_SIZE" value="12" type="string"/>
			<att name="NODE_LABEL_TRANSPARENCY" value="255" type="string"/>
			<att name="NODE_LABEL_COLOR" value="#000000" type="string"/>
			<att name="NODE_VISIBLE" value="true" type="string"/>
			<att name="NODE_DEPTH" value="0.0" type="string"/>
			<att name="NODE_BORDER_TRANSPARENCY" value="255" type="string"/>
			<att name="NODE_LABEL_FONT_FACE" value="Dialog,plain,12" type="string"/>
			<att name="NODE_LABEL_TRANSPARENCY" value="255" type="string"/>
		</graphics>
	</node>
	<node id="H7C5G1 Q05D21 Q2TAA2 Q6NVV8 Q6PCA9" label="H7C5G1 Q05D21 Q2TAA2 Q6NVV8 Q6PCA9">
		<att name="ProteinDescription" value="Isoamyl acetate-hydrolyzing esterase 1 homolog (Fragment) OS=Homo sapiens GN=IAH1 PE=1 SV=1  #### IAH1 protein (Fragment) OS=Homo sapiens GN=IAH1 PE=2 SV=1  #### Isoamyl acetate-hydrolyzing esterase 1 homolog OS=Homo sapiens GN=IAH1 PE=1 SV=1 " type="string"/>
		<att name="ACC" value="H7C5G1 Q05D21 Q2TAA2 Q6NVV8 Q6PCA9" type="string"/>
		<att name="numPeptideSequencesInProteins" value="2" type="integer"/>
		<att name="conclusiveProtein" value="0" type="integer"/>
		<att name="numConnectedPeptideNodes" value="2" type="integer"/>
		<att name="UniprotKB" value="H7C5G1 Q05D21 Q2TAA2 Q6NVV8 Q6PCA9" type="string"/>
		<att name="numProteins" value="5" type="integer"/>
		<att name="Classification2Case" value="6" type="string"/>
		<att name="GeneName" value="IAH1" type="string"/>
		<att name="containsPTMs" value="0" type="integer"/>
		<att name="conclusiveProteinNode" value="1" type="integer"/>
		<att name="isFiltered" value="0" type="integer"/>
		<att name="ID" value="H7C5G1_HUMAN Q05D21_HUMAN IAH1_HUMAN Q6NVV8_HUMAN Q6PCA9_HUMAN" type="string"/>
		<att name="numPsmsInProtein" value="10" type="integer"/>
		<att name="Species" value="[Homo sapiens]" type="string"/>
		<att name="isProtein" value="1" type="integer"/>
		<graphics type="ELLIPSE" h="30" w="70" width="4" outline="#000000" fill="#ffffff">
			<att name="NODE_TOOLTIP" value="&lt;html&gt;&lt;b&gt;Protein ACC(s):&lt;/b&gt;&lt;br&gt;H7C5G1 Q05D21 Q2TAA2 Q6NVV8 Q6PCA9&lt;br&gt;&lt;b&gt;Protein name(s):&lt;/b&gt;&lt;br&gt; Isoamyl acetate-hydrolyzing esterase 1 homolog (Fragment) OS=Homo sapiens GN=IAH1 PE=1 SV=1 &lt;br&gt;IAH1 protein (Fragment) OS=Homo sapiens GN=IAH1 PE=2 SV=1 &lt;br&gt;Isoamyl acetate-hydrolyzing esterase 1 homolog OS=Homo sapiens GN=IAH1 PE=1 SV=1 &lt;br&gt;&lt;b&gt;Classification case(s):&lt;/b&gt;&lt;br&gt;&lt;b&gt;6&lt;/b&gt;: Not classified&lt;br&gt;&lt;b&gt;TAX:&lt;/b&gt; [Homo sapiens]&lt;br&gt;&lt;b&gt;Gene name:&lt;/b&gt; IAH1&lt;/html&gt;" type="string"/>
			<att name="NODE_NESTED_NETWORK_IMAGE_VISIBLE" value="true" type="string"/>
			<att name="NODE_BORDER_STROKE" value="SOLID" type="string"/>
			<att name="NODE_SELECTED" value="false" type="string"/>
			<att name="NODE_TRANSPARENCY" value="255" type="string"/>
			<att name="NODE_LABEL_WIDTH" value="200" type="string"/>
			<att name="NODE_LABEL" value="H7C5G1 Q05D21 Q2TAA2 Q6NVV8 Q6PCA9" type="string"/>
			<att name="NODE_LABEL_FONT_SIZE" value="12" type="string"/>
			<att name="NODE_LABEL_TRANSPARENCY" value="255" type="string"/>
			<att name="NODE_LABEL_COLOR" value="#000000" type="string"/>
			<att name="NODE_VISIBLE" value="true" type="string"/>
			<att name="NODE_DEPTH" value="0.0" type="string"/>
			<att name="NODE_BORDER_TRANSPARENCY" value="255" type="string"/>
			<att name="NODE_LABEL_FONT_FACE" value="Dialog,plain,12" type="string"/>
			<att name="NODE_LABEL_TRANSPARENCY" value="255" type="string"/>
		</graphics>
	</node>
	<node id="GNEFLFSHLWPLIEK" label="GNEFLFSHLWPLIEK">
		<att name="numMSRuns" value="4" type="integer"/>
		<att name="numReplicates" value="3" type="integer"/>
		<att name="PCQ_ID" value="GNEFLFSHLWPLIEK" type="string"/>
		<att name="numConnectedProteinNodes" value="1" type="integer"/>
		<att name="numPeptideSequences" value="1" type="integer"/>
		<att name="PeptideSequences" value="GNEFLFSHLWPLIEK" type="string"/>
		<att name="significant" value="1" type="integer"/>
		<att name="Weight" value="85.6227396258" type="real"/>
		<att name="Variance" value="0.011679140428936688" type="real"/>
		<att name="numProteins" value="5" type="integer"/>
		<att name="ionCount" value="0" type="integer"/>
		<att name="numPsms" value="9" type="integer"/>
		<att name="containsPTMs" value="0" type="integer"/>
		<att name="FDR" value="3.76391557143E-5" type="real"/>
		<att name="lightIons" value="0" type="integer"/>
		<att name="uniquePeptide" value="0" type="integer"/>
		<att name="isFiltered" value="0" type="integer"/>
		<att name="finalRatio" value="-1.23951559911" type="real"/>
		<att name="heavyIons" value="0" type="integer"/>
		<att name="uniquePeptideNode" value="1" type="integer"/>
		<att name="isProtein" value="0" type="integer"/>
		<graphics type="ROUNDRECT" h="30" w="70" width="4" outline="#000000" fill="#00ffd3">
			<att name="NODE_TOOLTIP" value="&lt;html&gt;GNEFLFSHLWPLIEK&lt;br&gt;1 Peptide sequences&lt;br&gt;9 PSMs&lt;br&gt;Shared by 1 protein Nodes&lt;br&gt;Shared by 5 proteins&lt;br&gt;Detected in 4 MS runs&lt;br&gt;Detected in 3 Replicates&lt;br&gt;Weight = 85.623&lt;br&gt;Variance = 0.012&lt;br&gt;Integrated peptide node ratio = -1.2&lt;br&gt;Ion count ratio Rc = N/A = log2( () / () )&lt;br&gt;FDR = 3.76391557143E-5&lt;br&gt;Individual peptides in the node:&lt;br&gt;GNEFLFSHLWPLIEK, 9 PSMs, Shared by 5 proteins, Detected in 4 MS Runs, Detected in 3 replicates, Average of ratios = -0.8137058298904457&lt;br&gt;&lt;/html&gt;" type="string"/>
			<att name="NODE_NESTED_NETWORK_IMAGE_VISIBLE" value="true" type="string"/>
			<att name="NODE_BORDER_STROKE" value="SOLID" type="string"/>
			<att name="NODE_SELECTED" value="false" type="string"/>
			<att name="NODE_TRANSPARENCY" value="255" type="string"/>
			<att name="NODE_LABEL_WIDTH" value="200" type="string"/>
			<att name="NODE_LABEL" value="-1.2*" type="string"/>
			<att name="NODE_LABEL_FONT_SIZE" value="12" type="string"/>
			<att name="NODE_LABEL_TRANSPARENCY" value="255" type="string"/>
			<att name="NODE_LABEL_COLOR" value="#000000" type="string"/>
			<att name="NODE_VISIBLE" value="true" type="string"/>
			<att name="NODE_DEPTH" value="0.0" type="string"/>
			<att name="NODE_BORDER_TRANSPARENCY" value="255" type="string"/>
			<att name="NODE_LABEL_FONT_FACE" value="Dialog,plain,12" type="string"/>
			<att name="NODE_LABEL_TRANSPARENCY" value="255" type="string"/>
		</graphics>
	</node>
	<node id="REPYGHLGPAELLEASPAAR" label="REPYGHLGPAELLEASPAAR">
		<att name="numMSRuns" value="3" type="integer"/>
		<att name="numReplicates" value="3" type="integer"/>
		<att name="PCQ_ID" value="REPYGHLGPAELLEASPAAR" type="string"/>
		<att name="numConnectedProteinNodes" value="1" type="integer"/>
		<att name="numPeptideSequences" value="1" type="integer"/>
		<att name="PeptideSequences" value="REPYGHLGPAELLEASPAAR" type="string"/>
		<att name="significant" value="0" type="integer"/>
		<att name="Weight" value="137.482487443" type="real"/>
		<att name="Variance" value="0.0072736536747241955" type="real"/>
		<att name="numProteins" value="2" type="integer"/>
		<att name="ionCount" value="0" type="integer"/>
		<att name="numPsms" value="9" type="integer"/>
		<att name="containsPTMs" value="0" type="integer"/>
		<att name="FDR" value="0.998480670577" type="real"/>
		<att name="lightIons" value="0" type="integer"/>
		<att name="uniquePeptide" value="0" type="integer"/>
		<att name="isFiltered" value="0" type="integer"/>
		<att name="finalRatio" value="-0.126880726061" type="real"/>
		<att name="heavyIons" value="0" type="integer"/>
		<att name="uniquePeptideNode" value="1" type="integer"/>
		<att name="isProtein" value="0" type="integer"/>
		<graphics type="ROUNDRECT" h="30" w="70" width="4" outline="#000000" fill="#ffffff">
			<att name="NODE_TOOLTIP" value="&lt;html&gt;REPYGHLGPAELLEASPAAR&lt;br&gt;1 Peptide sequences&lt;br&gt;9 PSMs&lt;br&gt;Shared by 1 protein Nodes&lt;br&gt;Shared by 2 proteins&lt;br&gt;Detected in 3 MS runs&lt;br&gt;Detected in 3 Replicates&lt;br&gt;Weight = 137.482&lt;br&gt;Variance = 0.007&lt;br&gt;Integrated peptide node ratio = -0.1&lt;br&gt;Ion count ratio Rc = N/A = log2( () / () )&lt;br&gt;FDR = 0.998480670577&lt;br&gt;Individual peptides in the node:&lt;br&gt;REPYGHLGPAELLEASPAAR, 9 PSMs, Shared by 2 proteins, Detected in 3 MS Runs, Detected in 3 replicates, Average of ratios = 0.004775069484226659&lt;br&gt;&lt;/html&gt;" type="string"/>
			<att name="NODE_NESTED_NETWORK_IMAGE_VISIBLE" value="true" type="string"/>
			<att name="NODE_BORDER_STROKE" value="SOLID" type="string"/>
			<att name="NODE_SELECTED" value="false" type="string"/>
			<att name="NODE_TRANSPARENCY" value="255" type="string"/>
			<att name="NODE_LABEL_WIDTH" value="200" type="string"/>
			<att name="NODE_LABEL" value="-0.1" type="string"/>
			<att name="NODE_LABEL_FONT_SIZE" value="12" type="string"/>
			<att name="NODE_LABEL_TRANSPARENCY" value="255" type="string"/>
			<att name="NODE_LABEL_COLOR" value="#000000" type="string"/>
			<att name="NODE_VISIBLE" value="true" type="string"/>
			<att name="NODE_DEPTH" value="0.0" type="string"/>
			<att name="NODE_BORDER_TRANSPARENCY" value="255" type="string"/>
			<att name="NODE_LABEL_FONT_FACE" value="Dialog,plain,12" type="string"/>
			<att name="NODE_LABEL_TRANSPARENCY" value="255" type="string"/>
		</graphics>
	</node>
	<node id="A0A0A8K8C0 Q9H6W3" label="A0A0A8K8C0 Q9H6W3">
		<att name="ProteinDescription" value="Up-regulated in lung cancer 2 OS=Homo sapiens GN=URLC2 PE=2 SV=1  #### Bifunctional lysine-specific demethylase and histidyl-hydroxylase NO66 OS=Homo sapiens GN=NO66 PE=1 SV=2 " type="string"/>
		<att name="ACC" value="A0A0A8K8C0 Q9H6W3" type="string"/>
		<att name="numPeptideSequencesInProteins" value="1" type="integer"/>
		<att name="conclusiveProtein" value="1" type="integer"/>
		<att name="numConnectedPeptideNodes" value="1" type="integer"/>
		<att name="UniprotKB" value="A0A0A8K8C0 Q9H6W3" type="string"/>
		<att name="numProteins" value="2" type="integer"/>
		<att name="GeneName" value="NO66,URLC2" type="string"/>
		<att name="containsPTMs" value="0" type="integer"/>
		<att name="conclusiveProteinNode" value="1" type="integer"/>
		<att name="isFiltered" value="0" type="integer"/>
		<att name="ID" value="A0A0A8K8C0_HUMAN NO66_HUMAN" type="string"/>
		<att name="numPsmsInProtein" value="9" type="integer"/>
		<att name="Species" value="[Homo sapiens]" type="string"/>
		<att name="isProtein" value="1" type="integer"/>
		<graphics type="ELLIPSE" h="30" w="70" width="4" outline="#000000" fill="#ffffff">
			<att name="NODE_TOOLTIP" value="&lt;html&gt;&lt;b&gt;Protein ACC(s):&lt;/b&gt;&lt;br&gt;A0A0A8K8C0 Q9H6W3&lt;br&gt;&lt;b&gt;Protein name(s):&lt;/b&gt;&lt;br&gt; Up-regulated in lung cancer 2 OS=Homo sapiens GN=URLC2 PE=2 SV=1 &lt;br&gt;Bifunctional lysine-specific demethylase and histidyl-hydroxylase NO66 OS=Homo sapiens GN=NO66 PE=1 SV=2 &lt;br&gt;&lt;b&gt;TAX:&lt;/b&gt; [Homo sapiens]&lt;br&gt;&lt;b&gt;Gene name:&lt;/b&gt; NO66,URLC2&lt;/html&gt;" type="string"/>
			<att name="NODE_NESTED_NETWORK_IMAGE_VISIBLE" value="true" type="string"/>
			<att name="NODE_BORDER_STROKE" value="SOLID" type="string"/>
			<att name="NODE_SELECTED" value="false" type="string"/>
			<att name="NODE_TRANSPARENCY" value="255" type="string"/>
			<att name="NODE_LABEL_WIDTH" value="200" type="string"/>
			<att name="NODE_LABEL" value="A0A0A8K8C0 Q9H6W3" type="string"/>
			<att name="NODE_LABEL_FONT_SIZE" value="12" type="string"/>
			<att name="NODE_LABEL_TRANSPARENCY" value="255" type="string"/>
			<att name="NODE_LABEL_COLOR" value="#000000" type="string"/>
			<att name="NODE_VISIBLE" value="true" type="string"/>
			<att name="NODE_DEPTH" value="0.0" type="string"/>
			<att name="NODE_BORDER_TRANSPARENCY" value="255" type="string"/>
			<att name="NODE_LABEL_FONT_FACE" value="Dialog,plain,12" type="string"/>
			<att name="NODE_LABEL_TRANSPARENCY" value="255" type="string"/>
		</graphics>
	</node>
	<node id="IHNLGLNCSSQLADLYK" label="IHNLGLNCSSQLADLYK">
		<att name="numMSRuns" value="4" type="integer"/>
		<att name="numReplicates" value="1" type="integer"/>
		<att name="PCQ_ID" value="IHNLGLNCSSQLADLYK" type="string"/>
		<att name="numConnectedProteinNodes" value="1" type="integer"/>
		<att name="numPeptideSequences" value="1" type="integer"/>
		<att name="PeptideSequences" value="IHNLGLNCSSQLADLYK" type="string"/>
		<att name="significant" value="0" type="integer"/>
		<att name="Weight" value="51.3467536603" type="real"/>
		<att name="Variance" value="0.019475427923171206" type="real"/>
		<att name="numProteins" value="6" type="integer"/>
		<att name="ionCount" value="0" type="integer"/>
		<att name="numPsms" value="5" type="integer"/>
		<att name="containsPTMs" value="0" type="integer"/>
		<att name="FDR" value="1.00002478962" type="real"/>
		<att name="lightIons" value="0" type="integer"/>
		<att name="uniquePeptide" value="0" type="integer"/>
		<att name="isFiltered" value="0" type="integer"/>
		<att name="finalRatio" value="0.15272151175000015" type="real"/>
		<att name="heavyIons" value="0" type="integer"/>
		<att name="uniquePeptideNode" value="1" type="integer"/>
		<att name="isProtein" value="0" type="integer"/>
		<graphics type="ROUNDRECT" h="30" w="70" width="4" outline="#000000" fill="#ffffff">
			<att name="NODE_TOOLTIP" value="&lt;html&gt;IHNLGLNCSSQLADLYK&lt;br&gt;1 Peptide sequences&lt;br&gt;5 PSMs&lt;br&gt;Shared by 1 protein Nodes&lt;br&gt;Shared by 6 proteins&lt;br&gt;Detected in 4 MS runs&lt;br&gt;Detected in 1 Replicates&lt;br&gt;Weight = 51.347&lt;br&gt;Variance = 0.019&lt;br&gt;Integrated peptide node ratio = 0.2&lt;br&gt;Ion count ratio Rc = N/A = log2( () / () )&lt;br&gt;FDR = 1.00002478962&lt;br&gt;Individual peptides in the node:&lt;br&gt;IHNLGLNCSSQLADLYK, 5 PSMs, Shared by 6 proteins, Detected in 4 MS Runs, Detected in 1 replicates, Average of ratios = 0.28325210136907003&lt;br&gt;&lt;/html&gt;" type="string"/>
			<att name="NODE_NESTED_NETWORK_IMAGE_VISIBLE" value="true" type="string"/>
			<att name="NODE_BORDER_STROKE" value="SOLID" type="string"/>
			<att name="NODE_SELECTED" value="false" type="string"/>
			<att name="NODE_TRANSPARENCY" value="255" type="string"/>
			<att name="NODE_LABEL_WIDTH" value="200" type="string"/>
			<att name="NODE_LABEL" value="0.2" type="string"/>
			<att name="NODE_LABEL_FONT_SIZE" value="12" type="string"/>
			<att name="NODE_LABEL_TRANSPARENCY" value="255" type="string"/>
			<att name="NODE_LABEL_COLOR" value="#000000" type="string"/>
			<att name="NODE_VISIBLE" value="true" type="string"/>
			<att name="NODE_DEPTH" value="0.0" type="string"/>
			<att name="NODE_BORDER_TRANSPARENCY" value="255" type="string"/>
			<att name="NODE_LABEL_FONT_FACE" value="Dialog,plain,12" type="string"/>
			<att name="NODE_LABEL_TRANSPARENCY" value="255" type="string"/>
		</graphics>
	</node>
	<node id="A8K6V0 B3KM89 E9PC44 E9PDM8 O94855 Q49AI3" label="A8K6V0 B3KM89 E9PC44 E9PDM8 O94855 Q49AI3">
		<att name="ProteinDescription" value="cDNA FLJ78676, highly similar to Homo sapiens SEC24 related gene family, member D (SEC24D), mRNA OS=Homo sapiens PE=2 SV=1  #### cDNA FLJ10528 fis, clone NT2RP2000943, highly similar to Protein transport protein Sec24D OS=Homo sapiens PE=2 SV=1  #### Protein transport protein Sec24D OS=Homo sapiens GN=SEC24D PE=1 SV=2  #### Protein transport protein Sec24D OS=Homo sapiens GN=SEC24D PE=1 SV=1  #### SEC24D protein OS=Homo sapiens GN=SEC24D PE=2 SV=1 " type="string"/>
		<att name="ACC" value="A8K6V0 B3KM89 E9PC44 E9PDM8 O94855 Q49AI3" type="string"/>
		<att name="numPeptideSequencesInProteins" value="1" type="integer"/>
		<att name="conclusiveProtein" value="1" type="integer"/>
		<att name="numConnectedPeptideNodes" value="1" type="integer"/>
		<att name="UniprotKB" value="A8K6V0 B3KM89 E9PC44 E9PDM8 O94855 Q49AI3" type="string"/>
		<att name="numProteins" value="6" type="integer"/>
		<att name="GeneName" value="SEC24D" type="string"/>
		<att name="containsPTMs" value="0" type="integer"/>
		<att name="conclusiveProteinNode" value="1" type="integer"/>
		<att name="isFiltered" value="0" type="integer"/>
		<att name="ID" value="A8K6V0_HUMAN B3KM89_HUMAN E9PC44_HUMAN E9PDM8_HUMAN SC24D_HUMAN Q49AI3_HUMAN" type="string"/>
		<att name="numPsmsInProtein" value="7" type="integer"/>
		<att name="Species" value="[Homo sapiens]" type="string"/>
		<att name="isProtein" value="1" type="integer"/>
		<graphics type="ELLIPSE" h="30" w="70" width="4" outline="#000000" fill="#ffffff">
			<att name="NODE_TOOLTIP" value="&lt;html&gt;&lt;b&gt;Protein ACC(s):&lt;/b&gt;&lt;br&gt;A8K6V0 B3KM89 E9PC44 E9PDM8 O94855 Q49AI3&lt;br&gt;&lt;b&gt;Protein name(s):&lt;/b&gt;&lt;br&gt; cDNA FLJ78676, highly similar to Homo sapiens SEC24 related gene family, member D (SEC24D), mRNA OS=Homo sapiens PE=2 SV=1 &lt;br&gt;cDNA FLJ10528 fis, clone NT2RP2000943, highly similar to Protein transport protein Sec24D OS=Homo sapiens PE=2 SV=1 &lt;br&gt;Protein transport protein Sec24D OS=Homo sapiens GN=SEC24D PE=1 SV=2 &lt;br&gt;Protein transport protein Sec24D OS=Homo sapiens GN=SEC24D PE=1 SV=1 &lt;br&gt;SEC24D protein OS=Homo sapiens GN=SEC24D PE=2 SV=1 &lt;br&gt;&lt;b&gt;TAX:&lt;/b&gt; [Homo sapiens]&lt;br&gt;&lt;b&gt;Gene name:&lt;/b&gt; SEC24D&lt;/html&gt;" type="string"/>
			<att name="NODE_NESTED_NETWORK_IMAGE_VISIBLE" value="true" type="string"/>
			<att name="NODE_BORDER_STROKE" value="SOLID" type="string"/>
			<att name="NODE_SELECTED" value="false" type="string"/>
			<att name="NODE_TRANSPARENCY" value="255" type="string"/>
			<att name="NODE_LABEL_WIDTH" value="200" type="string"/>
			<att name="NODE_LABEL" value="A8K6V0 B3KM89 E9PC44 E9PDM8 O94855 Q49AI3" type="string"/>
			<att name="NODE_LABEL_FONT_SIZE" value="12" type="string"/>
			<att name="NODE_LABEL_TRANSPARENCY" value="255" type="string"/>
			<att name="NODE_LABEL_COLOR" value="#000000" type="string"/>
			<att name="NODE_VISIBLE" value="true" type="string"/>
			<att name="NODE_DEPTH" value="0.0" type="string"/>
			<att name="NODE_BORDER_TRANSPARENCY" value="255" type="string"/>
			<att name="NODE_LABEL_FONT_FACE" value="Dialog,plain,12" type="string"/>
			<att name="NODE_LABEL_TRANSPARENCY" value="255" type="string"/>
		</graphics>
	</node>
	<node id="LRDEELAELEDALR_SLAAALAQHSVPLQLELR" label="LRDEELAELEDALR_SLAAALAQHSVPLQLELR">
		<att name="numMSRuns" value="3" type="integer"/>
		<att name="numReplicates" value="3" type="integer"/>
		<att name="PCQ_ID" value="LRDEELAELEDALR_SLAAALAQHSVPLQLELR" type="string"/>
		<att name="numConnectedProteinNodes" value="1" type="integer"/>
		<att name="numPeptideSequences" value="2" type="integer"/>
		<att name="PeptideSequences" value="LRDEELAELEDALR_SLAAALAQHSVPLQLELR" type="string"/>
		<att name="significant" value="0" type="integer"/>
		<att name="Weight" value="218.593754919" type="real"/>
		<att name="Variance" value="0.0045746961086356305" type="real"/>
		<att name="numProteins" value="1" type="integer"/>
		<att name="ionCount" value="0" type="integer"/>
		<att name="numPsms" value="10" type="integer"/>
		<att name="containsPTMs" value="0" type="integer"/>
		<att name="FDR" value="0.991445334189" type="real"/>
		<att name="lightIons" value="0" type="integer"/>
		<att name="uniquePeptide" value="1" type="integer"/>
		<att name="isFiltered" value="0" type="integer"/>
		<att name="finalRatio" value="0.06776493754020008" type="real"/>
		<att name="heavyIons" value="0" type="integer"/>
		<att name="uniquePeptideNode" value="1" type="integer"/>
		<att name="isProtein" value="0" type="integer"/>
		<graphics type="ROUNDRECT" h="30" w="70" width="4" outline="#000000" fill="#ffffff">
			<att name="NODE_TOOLTIP" value="&lt;html&gt;LRDEELAELEDALR_SLAAALAQHSVPLQLELR&lt;br&gt;2 Peptide sequences&lt;br&gt;10 PSMs&lt;br&gt;Shared by 1 protein Nodes&lt;br&gt;Shared by 1 proteins&lt;br&gt;Detected in 3 MS runs&lt;br&gt;Detected in 3 Replicates&lt;br&gt;Weight = 218.594&lt;br&gt;Variance = 0.005&lt;br&gt;Integrated peptide node ratio = 0.1&lt;br&gt;Ion count ratio Rc = N/A = log2( () / () )&lt;br&gt;FDR = 0.991445334189&lt;br&gt;Individual peptides in the node:&lt;br&gt;LRDEELAELEDALR, 6 PSMs, Shared by 1 proteins, Detected in 3 MS Runs, Detected in 3 replicates, Average of ratios = 0.04937904917902518&lt;br&gt;SLAAALAQHSVPLQLELR, 4 PSMs, Shared by 1 proteins, Detected in 2 MS Runs, Detected in 2 replicates, Average of ratios = 0.09061361552010537&lt;br&gt;&lt;/html&gt;" type="string"/>
			<att name="NODE_NESTED_NETWORK_IMAGE_VISIBLE" value="true" type="string"/>
			<att name="NODE_BORDER_STROKE" value="SOLID" type="string"/>
			<att name="NODE_SELECTED" value="false" type="string"/>
			<att name="NODE_TRANSPARENCY" value="255" type="string"/>
			<att name="NODE_LABEL_WIDTH" value="200" type="string"/>
			<att name="NODE_LABEL" value="0.1" type="string"/>
			<att name="NODE_LABEL_FONT_SIZE" value="12" type="string"/>
			<att name="NODE_LABEL_TRANSPARENCY" value="255" type="string"/>
			<att name="NODE_LABEL_COLOR" value="#000000" type="string"/>
			<att name="NODE_VISIBLE" value="true" type="string"/>
			<att name="NODE_DEPTH" value="0.0" type="string"/>
			<att name="NODE_BORDER_TRANSPARENCY" value="255" type="string"/>
			<att name="NODE_LABEL_FONT_FACE" value="Dialog,plain,12" type="string"/>
			<att name="NODE_LABEL_TRANSPARENCY" value="255" type="string"/>
		</graphics>
	</node>
	<node id="Q15628" label="Q15628">
		<att name="ProteinDescription" value="Tumor necrosis factor receptor type 1-associated DEATH domain protein OS=Homo sapiens GN=TRADD PE=1 SV=2 " type="string"/>
		<att name="ACC" value="Q15628" type="string"/>
		<att name="numPeptideSequencesInProteins" value="2" type="integer"/>
		<att name="conclusiveProtein" value="0" type="integer"/>
		<att name="numConnectedPeptideNodes" value="2" type="integer"/>
		<att name="UniprotKB" value="Q15628" type="string"/>
		<att name="numProteins" value="1" type="integer"/>
		<att name="GeneName" value="TRADD" type="string"/>
		<att name="containsPTMs" value="0" type="integer"/>
		<att name="conclusiveProteinNode" value="1" type="integer"/>
		<att name="isFiltered" value="0" type="integer"/>
		<att name="ID" value="TRADD_HUMAN" type="string"/>
		<att name="numPsmsInProtein" value="10" type="integer"/>
		<att name="Species" value="[Homo sapiens]" type="string"/>
		<att name="isProtein" value="1" type="integer"/>
		<graphics type="ELLIPSE" h="30" w="70" width="4" outline="#000000" fill="#ffffff">
			<att name="NODE_TOOLTIP" value="&lt;html&gt;&lt;b&gt;Protein ACC(s):&lt;/b&gt;&lt;br&gt;Q15628&lt;br&gt;&lt;b&gt;Protein name(s):&lt;/b&gt;&lt;br&gt; Tumor necrosis factor receptor type 1-associated DEATH domain protein OS=Homo sapiens GN=TRADD PE=1 SV=2 &lt;br&gt;&lt;b&gt;TAX:&lt;/b&gt; [Homo sapiens]&lt;br&gt;&lt;b&gt;Gene name:&lt;/b&gt; TRADD&lt;/html&gt;" type="string"/>
			<att name="NODE_NESTED_NETWORK_IMAGE_VISIBLE" value="true" type="string"/>
			<att name="NODE_BORDER_STROKE" value="SOLID" type="string"/>
			<att name="NODE_SELECTED" value="false" type="string"/>
			<att name="NODE_TRANSPARENCY" value="255" type="string"/>
			<att name="NODE_LABEL_WIDTH" value="200" type="string"/>
			<att name="NODE_LABEL" value="Q15628" type="string"/>
			<att name="NODE_LABEL_FONT_SIZE" value="12" type="string"/>
			<att name="NODE_LABEL_TRANSPARENCY" value="255" type="string"/>
			<att name="NODE_LABEL_COLOR" value="#000000" type="string"/>
			<att name="NODE_VISIBLE" value="true" type="string"/>
			<att name="NODE_DEPTH" value="0.0" type="string"/>
			<att name="NODE_BORDER_TRANSPARENCY" value="255" type="string"/>
			<att name="NODE_LABEL_FONT_FACE" value="Dialog,plain,12" type="string"/>
			<att name="NODE_LABEL_TRANSPARENCY" value="255" type="string"/>
		</graphics>
	</node>
	<node id="CDAIVDLIHDIQIVSTTR" label="CDAIVDLIHDIQIVSTTR">
		<att name="numMSRuns" value="3" type="integer"/>
		<att name="numReplicates" value="2" type="integer"/>
		<att name="PCQ_ID" value="CDAIVDLIHDIQIVSTTR" type="string"/>
		<att name="numConnectedProteinNodes" value="1" type="integer"/>
		<att name="numPeptideSequences" value="1" type="integer"/>
		<att name="PeptideSequences" value="CDAIVDLIHDIQIVSTTR" type="string"/>
		<att name="significant" value="0" type="integer"/>
		<att name="Weight" value="97.0041899557" type="real"/>
		<att name="Variance" value="0.010308833056146145" type="real"/>
		<att name="numProteins" value="1" type="integer"/>
		<att name="ionCount" value="0" type="integer"/>
		<att name="numPsms" value="10" type="integer"/>
		<att name="containsPTMs" value="0" type="integer"/>
		<att name="FDR" value="0.555017965815" type="real"/>
		<att name="lightIons" value="0" type="integer"/>
		<att name="uniquePeptide" value="1" type="integer"/>
		<att name="isFiltered" value="0" type="integer"/>
		<att name="finalRatio" value="-0.4542834997030001" type="real"/>
		<att name="heavyIons" value="0" type="integer"/>
		<att name="uniquePeptideNode" value="1" type="integer"/>
		<att name="isProtein" value="0" type="integer"/>
		<graphics type="ROUNDRECT" h="30" w="70" width="4" outline="#000000" fill="#ffffff">
			<att name="NODE_TOOLTIP" value="&lt;html&gt;CDAIVDLIHDIQIVSTTR&lt;br&gt;1 Peptide sequences&lt;br&gt;10 PSMs&lt;br&gt;Shared by 1 protein Nodes&lt;br&gt;Shared by 1 proteins&lt;br&gt;Detected in 3 MS runs&lt;br&gt;Detected in 2 Replicates&lt;br&gt;Weight = 97.004&lt;br&gt;Variance = 0.01&lt;br&gt;Integrated peptide node ratio = -0.5&lt;br&gt;Ion count ratio Rc = N/A = log2( () / () )&lt;br&gt;FDR = 0.555017965815&lt;br&gt;Individual peptides in the node:&lt;br&gt;CDAIVDLIHDIQIVSTTR, 10 PSMs, Shared by 1 proteins, Detected in 3 MS Runs, Detected in 2 replicates, Average of ratios = -0.2963497735307944&lt;br&gt;&lt;/html&gt;" type="string"/>
			<att name="NODE_NESTED_NETWORK_IMAGE_VISIBLE" value="true" type="string"/>
			<att name="NODE_BORDER_STROKE" value="SOLID" type="string"/>
			<att name="NODE_SELECTED" value="false" type="string"/>
			<att name="NODE_TRANSPARENCY" value="255" type="string"/>
			<att name="NODE_LABEL_WIDTH" value="200" type="string"/>
			<att name="NODE_LABEL" value="-0.5" type="string"/>
			<att name="NODE_LABEL_FONT_SIZE" value="12" type="string"/>
			<att name="NODE_LABEL_TRANSPARENCY" value="255" type="string"/>
			<att name="NODE_LABEL_COLOR" value="#000000" type="string"/>
			<att name="NODE_VISIBLE" value="true" type="string"/>
			<att name="NODE_DEPTH" value="0.0" type="string"/>
			<att name="NODE_BORDER_TRANSPARENCY" value="255" type="string"/>
			<att name="NODE_LABEL_FONT_FACE" value="Dialog,plain,12" type="string"/>
			<att name="NODE_LABEL_TRANSPARENCY" value="255" type="string"/>
		</graphics>
	</node>
	<node id="Q8TEM1" label="Q8TEM1">
		<att name="ProteinDescription" value="Nuclear pore membrane glycoprotein 210 OS=Homo sapiens GN=NUP210 PE=1 SV=3 " type="string"/>
		<att name="ACC" value="Q8TEM1" type="string"/>
		<att name="numPeptideSequencesInProteins" value="1" type="integer"/>
		<att name="conclusiveProtein" value="1" type="integer"/>
		<att name="numConnectedPeptideNodes" value="1" type="integer"/>
		<att name="UniprotKB" value="Q8TEM1" type="string"/>
		<att name="numProteins" value="1" type="integer"/>
		<att name="GeneName" value="NUP210" type="string"/>
		<att name="containsPTMs" value="0" type="integer"/>
		<att name="conclusiveProteinNode" value="1" type="integer"/>
		<att name="isFiltered" value="0" type="integer"/>
		<att name="ID" value="PO210_HUMAN" type="string"/>
		<att name="numPsmsInProtein" value="10" type="integer"/>
		<att name="Species" value="[Homo sapiens]" type="string"/>
		<att name="isProtein" value="1" type="integer"/>
		<graphics type="ELLIPSE" h="30" w="70" width="4" outline="#000000" fill="#ffffff">
			<att name="NODE_TOOLTIP" value="&lt;html&gt;&lt;b&gt;Protein ACC(s):&lt;/b&gt;&lt;br&gt;Q8TEM1&lt;br&gt;&lt;b&gt;Protein name(s):&lt;/b&gt;&lt;br&gt; Nuclear pore membrane glycoprotein 210 OS=Homo sapiens GN=NUP210 PE=1 SV=3 &lt;br&gt;&lt;b&gt;TAX:&lt;/b&gt; [Homo sapiens]&lt;br&gt;&lt;b&gt;Gene name:&lt;/b&gt; NUP210&lt;/html&gt;" type="string"/>
			<att name="NODE_NESTED_NETWORK_IMAGE_VISIBLE" value="true" type="string"/>
			<att name="NODE_BORDER_STROKE" value="SOLID" type="string"/>
			<att name="NODE_SELECTED" value="false" type="string"/>
			<att name="NODE_TRANSPARENCY" value="255" type="string"/>
			<att name="NODE_LABEL_WIDTH" value="200" type="string"/>
			<att name="NODE_LABEL" value="Q8TEM1" type="string"/>
			<att name="NODE_LABEL_FONT_SIZE" value="12" type="string"/>
			<att name="NODE_LABEL_TRANSPARENCY" value="255" type="string"/>
			<att name="NODE_LABEL_COLOR" value="#000000" type="string"/>
			<att name="NODE_VISIBLE" value="true" type="string"/>
			<att name="NODE_DEPTH" value="0.0" type="string"/>
			<att name="NODE_BORDER_TRANSPARENCY" value="255" type="string"/>
			<att name="NODE_LABEL_FONT_FACE" value="Dialog,plain,12" type="string"/>
			<att name="NODE_LABEL_TRANSPARENCY" value="255" type="string"/>
		</graphics>
	</node>
	<node id="VKEYFVFRPGSIEQAVEEIR" label="VKEYFVFRPGSIEQAVEEIR">
		<att name="numMSRuns" value="2" type="integer"/>
		<att name="numReplicates" value="2" type="integer"/>
		<att name="PCQ_ID" value="VKEYFVFRPGSIEQAVEEIR" type="string"/>
		<att name="numConnectedProteinNodes" value="1" type="integer"/>
		<att name="numPeptideSequences" value="1" type="integer"/>
		<att name="PeptideSequences" value="VKEYFVFRPGSIEQAVEEIR" type="string"/>
		<att name="significant" value="0" type="integer"/>
		<att name="Weight" value="99.6165296717" type="real"/>
		<att name="Variance" value="0.010038494648384539" type="real"/>
		<att name="numProteins" value="1" type="integer"/>
		<att name="ionCount" value="0" type="integer"/>
		<att name="numPsms" value="8" type="integer"/>
		<att name="containsPTMs" value="0" type="integer"/>
		<att name="FDR" value="0.989709671604" type="real"/>
		<att name="lightIons" value="0" type="integer"/>
		<att name="uniquePeptide" value="1" type="integer"/>
		<att name="isFiltered" value="0" type="integer"/>
		<att name="finalRatio" value="-0.011160950723999965" type="real"/>
		<att name="heavyIons" value="0" type="integer"/>
		<att name="uniquePeptideNode" value="1" type="integer"/>
		<att name="isProtein" value="0" type="integer"/>
		<graphics type="ROUNDRECT" h="30" w="70" width="4" outline="#000000" fill="#ffffff">
			<att name="NODE_TOOLTIP" value="&lt;html&gt;VKEYFVFRPGSIEQAVEEIR&lt;br&gt;1 Peptide sequences&lt;br&gt;8 PSMs&lt;br&gt;Shared by 1 protein Nodes&lt;br&gt;Shared by 1 proteins&lt;br&gt;Detected in 2 MS runs&lt;br&gt;Detected in 2 Replicates&lt;br&gt;Weight = 99.617&lt;br&gt;Variance = 0.01&lt;br&gt;Integrated peptide node ratio = -0&lt;br&gt;Ion count ratio Rc = N/A = log2( () / () )&lt;br&gt;FDR = 0.989709671604&lt;br&gt;Individual peptides in the node:&lt;br&gt;VKEYFVFRPGSIEQAVEEIR, 8 PSMs, Shared by 1 proteins, Detected in 2 MS Runs, Detected in 2 replicates, Average of ratios = 0.04525155702475935&lt;br&gt;&lt;/html&gt;" type="string"/>
			<att name="NODE_NESTED_NETWORK_IMAGE_VISIBLE" value="true" type="string"/>
			<att name="NODE_BORDER_STROKE" value="SOLID" type="string"/>
			<att name="NODE_SELECTED" value="false" type="string"/>
			<att name="NODE_TRANSPARENCY" value="255" type="string"/>
			<att name="NODE_LABEL_WIDTH" value="200" type="string"/>
			<att name="NODE_LABEL" value="-0" type="string"/>
			<att name="NODE_LABEL_FONT_SIZE" value="12" type="string"/>
			<att name="NODE_LABEL_TRANSPARENCY" value="255" type="string"/>
			<att name="NODE_LABEL_COLOR" value="#000000" type="string"/>
			<att name="NODE_VISIBLE" value="true" type="string"/>
			<att name="NODE_DEPTH" value="0.0" type="string"/>
			<att name="NODE_BORDER_TRANSPARENCY" value="255" type="string"/>
			<att name="NODE_LABEL_FONT_FACE" value="Dialog,plain,12" type="string"/>
			<att name="NODE_LABEL_TRANSPARENCY" value="255" type="string"/>
		</graphics>
	</node>
	<node id="Q5T0D9" label="Q5T0D9">
		<att name="ProteinDescription" value="Tumor protein p63-regulated gene 1-like protein OS=Homo sapiens GN=TPRG1L PE=1 SV=1 " type="string"/>
		<att name="ACC" value="Q5T0D9" type="string"/>
		<att name="numPeptideSequencesInProteins" value="1" type="integer"/>
		<att name="conclusiveProtein" value="1" type="integer"/>
		<att name="numConnectedPeptideNodes" value="1" type="integer"/>
		<att name="UniprotKB" value="Q5T0D9" type="string"/>
		<att name="numProteins" value="1" type="integer"/>
		<att name="GeneName" value="TPRG1L" type="string"/>
		<att name="containsPTMs" value="0" type="integer"/>
		<att name="conclusiveProteinNode" value="1" type="integer"/>
		<att name="isFiltered" value="0" type="integer"/>
		<att name="ID" value="TPRGL_HUMAN" type="string"/>
		<att name="numPsmsInProtein" value="8" type="integer"/>
		<att name="Species" value="[Homo sapiens]" type="string"/>
		<att name="isProtein" value="1" type="integer"/>
		<graphics type="ELLIPSE" h="30" w="70" width="4" outline="#000000" fill="#ffffff">
			<att name="NODE_TOOLTIP" value="&lt;html&gt;&lt;b&gt;Protein ACC(s):&lt;/b&gt;&lt;br&gt;Q5T0D9&lt;br&gt;&lt;b&gt;Protein name(s):&lt;/b&gt;&lt;br&gt; Tumor protein p63-regulated gene 1-like protein OS=Homo sapiens GN=TPRG1L PE=1 SV=1 &lt;br&gt;&lt;b&gt;TAX:&lt;/b&gt; [Homo sapiens]&lt;br&gt;&lt;b&gt;Gene name:&lt;/b&gt; TPRG1L&lt;/html&gt;" type="string"/>
			<att name="NODE_NESTED_NETWORK_IMAGE_VISIBLE" value="true" type="string"/>
			<att name="NODE_BORDER_STROKE" value="SOLID" type="string"/>
			<att name="NODE_SELECTED" value="false" type="string"/>
			<att name="NODE_TRANSPARENCY" value="255" type="string"/>
			<att name="NODE_LABEL_WIDTH" value="200" type="string"/>
			<att name="NODE_LABEL" value="Q5T0D9" type="string"/>
			<att name="NODE_LABEL_FONT_SIZE" value="12" type="string"/>
			<att name="NODE_LABEL_TRANSPARENCY" value="255" type="string"/>
			<att name="NODE_LABEL_COLOR" value="#000000" type="string"/>
			<att name="NODE_VISIBLE" value="true" type="string"/>
			<att name="NODE_DEPTH" value="0.0" type="string"/>
			<att name="NODE_BORDER_TRANSPARENCY" value="255" type="string"/>
			<att name="NODE_LABEL_FONT_FACE" value="Dialog,plain,12" type="string"/>
			<att name="NODE_LABEL_TRANSPARENCY" value="255" type="string"/>
		</graphics>
	</node>
	<node id="LAQLEAALQQAK_WSFLQGQDSAIFDLGHLYEEYQGR" label="LAQLEAALQQAK_WSFLQGQDSAIFDLGHLYEEYQGR">
		<att name="numMSRuns" value="4" type="integer"/>
		<att name="numReplicates" value="3" type="integer"/>
		<att name="PCQ_ID" value="LAQLEAALQQAK_WSFLQGQDSAIFDLGHLYEEYQGR" type="string"/>
		<att name="numConnectedProteinNodes" value="1" type="integer"/>
		<att name="numPeptideSequences" value="2" type="integer"/>
		<att name="PeptideSequences" value="LAQLEAALQQAK_WSFLQGQDSAIFDLGHLYEEYQGR" type="string"/>
		<att name="significant" value="0" type="integer"/>
		<att name="Weight" value="175.58121466" type="real"/>
		<att name="Variance" value="0.005695370099451845" type="real"/>
		<att name="numProteins" value="1" type="integer"/>
		<att name="ionCount" value="0" type="integer"/>
		<att name="numPsms" value="6" type="integer"/>
		<att name="containsPTMs" value="0" type="integer"/>
		<att name="FDR" value="0.992822114224" type="real"/>
		<att name="lightIons" value="0" type="integer"/>
		<att name="uniquePeptide" value="1" type="integer"/>
		<att name="isFiltered" value="0" type="integer"/>
		<att name="finalRatio" value="0.036001691502800075" type="real"/>
		<att name="heavyIons" value="0" type="integer"/>
		<att name="uniquePeptideNode" value="1" type="integer"/>
		<att name="isProtein" value="0" type="integer"/>
		<graphics type="ROUNDRECT" h="30" w="70" width="4" outline="#000000" fill="#ffffff">
			<att name="NODE_TOOLTIP" value="&lt;html&gt;LAQLEAALQQAK_WSFLQGQDSAIFDLGHLYEEYQGR&lt;br&gt;2 Peptide sequences&lt;br&gt;6 PSMs&lt;br&gt;Shared by 1 protein Nodes&lt;br&gt;Shared by 1 proteins&lt;br&gt;Detected in 4 MS runs&lt;br&gt;Detected in 3 Replicates&lt;br&gt;Weight = 175.581&lt;br&gt;Variance = 0.006&lt;br&gt;Integrated peptide node ratio = 0&lt;br&gt;Ion count ratio Rc = N/A = log2( () / () )&lt;br&gt;FDR = 0.992822114224&lt;br&gt;Individual peptides in the node:&lt;br&gt;LAQLEAALQQAK, 1 PSMs, Shared by 1 proteins, Detected in 1 MS Runs, Detected in 1 replicates, Average of ratios = 0.43270530214744674&lt;br&gt;WSFLQGQDSAIFDLGHLYEEYQGR, 5 PSMs, Shared by 1 proteins, Detected in 3 MS Runs, Detected in 3 replicates, Average of ratios = -0.04792849062335654&lt;br&gt;&lt;/html&gt;" type="string"/>
			<att name="NODE_NESTED_NETWORK_IMAGE_VISIBLE" value="true" type="string"/>
			<att name="NODE_BORDER_STROKE" value="SOLID" type="string"/>
			<att name="NODE_SELECTED" value="false" type="string"/>
			<att name="NODE_TRANSPARENCY" value="255" type="string"/>
			<att name="NODE_LABEL_WIDTH" value="200" type="string"/>
			<att name="NODE_LABEL" value="0" type="string"/>
			<att name="NODE_LABEL_FONT_SIZE" value="12" type="string"/>
			<att name="NODE_LABEL_TRANSPARENCY" value="255" type="string"/>
			<att name="NODE_LABEL_COLOR" value="#000000" type="string"/>
			<att name="NODE_VISIBLE" value="true" type="string"/>
			<att name="NODE_DEPTH" value="0.0" type="string"/>
			<att name="NODE_BORDER_TRANSPARENCY" value="255" type="string"/>
			<att name="NODE_LABEL_FONT_FACE" value="Dialog,plain,12" type="string"/>
			<att name="NODE_LABEL_TRANSPARENCY" value="255" type="string"/>
		</graphics>
	</node>
	<node id="Q6KB66" label="Q6KB66">
		<att name="ProteinDescription" value="Keratin, type II cytoskeletal 80 OS=Homo sapiens GN=KRT80 PE=1 SV=2 " type="string"/>
		<att name="ACC" value="Q6KB66" type="string"/>
		<att name="numPeptideSequencesInProteins" value="2" type="integer"/>
		<att name="conclusiveProtein" value="0" type="integer"/>
		<att name="numConnectedPeptideNodes" value="2" type="integer"/>
		<att name="UniprotKB" value="Q6KB66" type="string"/>
		<att name="numProteins" value="1" type="integer"/>
		<att name="GeneName" value="KRT80" type="string"/>
		<att name="containsPTMs" value="0" type="integer"/>
		<att name="conclusiveProteinNode" value="1" type="integer"/>
		<att name="isFiltered" value="0" type="integer"/>
		<att name="ID" value="K2C80_HUMAN" type="string"/>
		<att name="numPsmsInProtein" value="7" type="integer"/>
		<att name="Species" value="[Homo sapiens]" type="string"/>
		<att name="isProtein" value="1" type="integer"/>
		<graphics type="ELLIPSE" h="30" w="70" width="4" outline="#000000" fill="#ffffff">
			<att name="NODE_TOOLTIP" value="&lt;html&gt;&lt;b&gt;Protein ACC(s):&lt;/b&gt;&lt;br&gt;Q6KB66&lt;br&gt;&lt;b&gt;Protein name(s):&lt;/b&gt;&lt;br&gt; Keratin, type II cytoskeletal 80 OS=Homo sapiens GN=KRT80 PE=1 SV=2 &lt;br&gt;&lt;b&gt;TAX:&lt;/b&gt; [Homo sapiens]&lt;br&gt;&lt;b&gt;Gene name:&lt;/b&gt; KRT80&lt;/html&gt;" type="string"/>
			<att name="NODE_NESTED_NETWORK_IMAGE_VISIBLE" value="true" type="string"/>
			<att name="NODE_BORDER_STROKE" value="SOLID" type="string"/>
			<att name="NODE_SELECTED" value="false" type="string"/>
			<att name="NODE_TRANSPARENCY" value="255" type="string"/>
			<att name="NODE_LABEL_WIDTH" value="200" type="string"/>
			<att name="NODE_LABEL" value="Q6KB66" type="string"/>
			<att name="NODE_LABEL_FONT_SIZE" value="12" type="string"/>
			<att name="NODE_LABEL_TRANSPARENCY" value="255" type="string"/>
			<att name="NODE_LABEL_COLOR" value="#000000" type="string"/>
			<att name="NODE_VISIBLE" value="true" type="string"/>
			<att name="NODE_DEPTH" value="0.0" type="string"/>
			<att name="NODE_BORDER_TRANSPARENCY" value="255" type="string"/>
			<att name="NODE_LABEL_FONT_FACE" value="Dialog,plain,12" type="string"/>
			<att name="NODE_LABEL_TRANSPARENCY" value="255" type="string"/>
		</graphics>
	</node>
	<node id="Q53G91" label="Q53G91">
		<att name="ProteinDescription" value="Solute carrier family 16, member 3 variant (Fragment)" type="string"/>
		<att name="ACC" value="Q53G91" type="string"/>
		<att name="numPeptideSequencesInProteins" value="4" type="integer"/>
		<att name="conclusiveProtein" value="0" type="integer"/>
		<att name="numConnectedPeptideNodes" value="4" type="integer"/>
		<att name="UniprotKB" value="Q53G91" type="string"/>
		<att name="numProteins" value="1" type="integer"/>
		<att name="Classification2Case" value="6" type="string"/>
		<att name="containsPTMs" value="0" type="integer"/>
		<att name="conclusiveProteinNode" value="0" type="integer"/>
		<att name="isFiltered" value="0" type="integer"/>
		<att name="ID" value="Q53G91_HUMAN" type="string"/>
		<att name="numPsmsInProtein" value="15" type="integer"/>
		<att name="Species" value="[Homo sapiens]" type="string"/>
		<att name="isProtein" value="1" type="integer"/>
		<graphics type="ELLIPSE" h="30" w="70" width="4" outline="#000000" fill="#ffffff">
			<att name="NODE_TOOLTIP" value="&lt;html&gt;&lt;b&gt;Protein ACC(s):&lt;/b&gt;&lt;br&gt;Q53G91&lt;br&gt;&lt;b&gt;Protein name(s):&lt;/b&gt;&lt;br&gt; Solute carrier family 16, member 3 variant (Fragment)&lt;br&gt;&lt;b&gt;Classification case(s):&lt;/b&gt;&lt;br&gt;&lt;b&gt;6&lt;/b&gt;: Not classified&lt;br&gt;&lt;b&gt;TAX:&lt;/b&gt; [Homo sapiens]&lt;br&gt;&lt;b&gt;Gene name:&lt;/b&gt; &lt;/html&gt;" type="string"/>
			<att name="NODE_NESTED_NETWORK_IMAGE_VISIBLE" value="true" type="string"/>
			<att name="NODE_BORDER_STROKE" value="SOLID" type="string"/>
			<att name="NODE_SELECTED" value="false" type="string"/>
			<att name="NODE_TRANSPARENCY" value="255" type="string"/>
			<att name="NODE_LABEL_WIDTH" value="200" type="string"/>
			<att name="NODE_LABEL" value="Q53G91" type="string"/>
			<att name="NODE_LABEL_FONT_SIZE" value="12" type="string"/>
			<att name="NODE_LABEL_TRANSPARENCY" value="255" type="string"/>
			<att name="NODE_LABEL_COLOR" value="#000000" type="string"/>
			<att name="NODE_VISIBLE" value="true" type="string"/>
			<att name="NODE_DEPTH" value="0.0" type="string"/>
			<att name="NODE_BORDER_TRANSPARENCY" value="255" type="string"/>
			<att name="NODE_LABEL_FONT_FACE" value="Dialog,plain,12" type="string"/>
			<att name="NODE_LABEL_TRANSPARENCY" value="255" type="string"/>
		</graphics>
	</node>
	<node id="RLLDLSVFR" label="RLLDLSVFR">
		<att name="numMSRuns" value="5" type="integer"/>
		<att name="numReplicates" value="3" type="integer"/>
		<att name="PCQ_ID" value="RLLDLSVFR" type="string"/>
		<att name="numConnectedProteinNodes" value="3" type="integer"/>
		<att name="numPeptideSequences" value="1" type="integer"/>
		<att name="PeptideSequences" value="RLLDLSVFR" type="string"/>
		<att name="significant" value="0" type="integer"/>
		<att name="Weight" value="136.246679681" type="real"/>
		<att name="Variance" value="0.007339628402991849" type="real"/>
		<att name="numProteins" value="7" type="integer"/>
		<att name="ionCount" value="0" type="integer"/>
		<att name="numPsms" value="8" type="integer"/>
		<att name="containsPTMs" value="0" type="integer"/>
		<att name="FDR" value="0.372085535209" type="real"/>
		<att name="lightIons" value="0" type="integer"/>
		<att name="uniquePeptide" value="0" type="integer"/>
		<att name="isFiltered" value="0" type="integer"/>
		<att name="finalRatio" value="0.5446759894989999" type="real"/>
		<att name="heavyIons" value="0" type="integer"/>
		<att name="uniquePeptideNode" value="0" type="integer"/>
		<att name="isProtein" value="0" type="integer"/>
		<graphics type="ROUNDRECT" h="30" w="70" width="4" outline="#000000" fill="#ffffff">
			<att name="NODE_TOOLTIP" value="&lt;html&gt;RLLDLSVFR&lt;br&gt;1 Peptide sequences&lt;br&gt;8 PSMs&lt;br&gt;Shared by 3 protein Nodes&lt;br&gt;Shared by 7 proteins&lt;br&gt;Detected in 5 MS runs&lt;br&gt;Detected in 3 Replicates&lt;br&gt;Weight = 136.247&lt;br&gt;Variance = 0.007&lt;br&gt;Integrated peptide node ratio = 0.5&lt;br&gt;Ion count ratio Rc = N/A = log2( () / () )&lt;br&gt;FDR = 0.372085535209&lt;br&gt;Individual peptides in the node:&lt;br&gt;RLLDLSVFR, 8 PSMs, Shared by 7 proteins, Detected in 5 MS Runs, Detected in 3 replicates, Average of ratios = 0.578572517051563&lt;br&gt;&lt;/html&gt;" type="string"/>
			<att name="NODE_NESTED_NETWORK_IMAGE_VISIBLE" value="true" type="string"/>
			<att name="NODE_BORDER_STROKE" value="SOLID" type="string"/>
			<att name="NODE_SELECTED" value="false" type="string"/>
			<att name="NODE_TRANSPARENCY" value="255" type="string"/>
			<att name="NODE_LABEL_WIDTH" value="200" type="string"/>
			<att name="NODE_LABEL" value="0.5" type="string"/>
			<att name="NODE_LABEL_FONT_SIZE" value="12" type="string"/>
			<att name="NODE_LABEL_TRANSPARENCY" value="255" type="string"/>
			<att name="NODE_LABEL_COLOR" value="#000000" type="string"/>
			<att name="NODE_VISIBLE" value="true" type="string"/>
			<att name="NODE_DEPTH" value="0.0" type="string"/>
			<att name="NODE_BORDER_TRANSPARENCY" value="255" type="string"/>
			<att name="NODE_LABEL_FONT_FACE" value="Dialog,plain,12" type="string"/>
			<att name="NODE_LABEL_TRANSPARENCY" value="255" type="string"/>
		</graphics>
	</node>
	<node id="J3KTI8 J3QQS9 J3QQV2 J3QSC3" label="J3KTI8 J3QQS9 J3QQV2 J3QSC3">
		<att name="ProteinDescription" value="Monocarboxylate transporter 4 (Fragment) OS=Homo sapiens GN=SLC16A3 PE=1 SV=1  #### Monocarboxylate transporter 4 (Fragment) OS=Homo sapiens GN=SLC16A3 PE=1 SV=7 " type="string"/>
		<att name="ACC" value="J3KTI8 J3QQS9 J3QQV2 J3QSC3" type="string"/>
		<att name="numPeptideSequencesInProteins" value="1" type="integer"/>
		<att name="conclusiveProtein" value="1" type="integer"/>
		<att name="numConnectedPeptideNodes" value="1" type="integer"/>
		<att name="UniprotKB" value="J3KTI8 J3QQS9 J3QQV2 J3QSC3" type="string"/>
		<att name="numProteins" value="4" type="integer"/>
		<att name="Classification2Case" value="6" type="string"/>
		<att name="GeneName" value="SLC16A3" type="string"/>
		<att name="containsPTMs" value="0" type="integer"/>
		<att name="conclusiveProteinNode" value="0" type="integer"/>
		<att name="isFiltered" value="0" type="integer"/>
		<att name="ID" value="J3KTI8_HUMAN J3QQS9_HUMAN J3QQV2_HUMAN J3QSC3_HUMAN" type="string"/>
		<att name="numPsmsInProtein" value="9" type="integer"/>
		<att name="Species" value="[Homo sapiens]" type="string"/>
		<att name="isProtein" value="1" type="integer"/>
		<graphics type="ELLIPSE" h="30" w="70" width="4" outline="#000000" fill="#ffffff">
			<att name="NODE_TOOLTIP" value="&lt;html&gt;&lt;b&gt;Protein ACC(s):&lt;/b&gt;&lt;br&gt;J3KTI8 J3QQS9 J3QQV2 J3QSC3&lt;br&gt;&lt;b&gt;Protein name(s):&lt;/b&gt;&lt;br&gt; Monocarboxylate transporter 4 (Fragment) OS=Homo sapiens GN=SLC16A3 PE=1 SV=1 &lt;br&gt;Monocarboxylate transporter 4 (Fragment) OS=Homo sapiens GN=SLC16A3 PE=1 SV=7 &lt;br&gt;&lt;b&gt;Classification case(s):&lt;/b&gt;&lt;br&gt;&lt;b&gt;6&lt;/b&gt;: Not classified&lt;br&gt;&lt;b&gt;TAX:&lt;/b&gt; [Homo sapiens]&lt;br&gt;&lt;b&gt;Gene name:&lt;/b&gt; SLC16A3&lt;/html&gt;" type="string"/>
			<att name="NODE_NESTED_NETWORK_IMAGE_VISIBLE" value="true" type="string"/>
			<att name="NODE_BORDER_STROKE" value="SOLID" type="string"/>
			<att name="NODE_SELECTED" value="false" type="string"/>
			<att name="NODE_TRANSPARENCY" value="255" type="string"/>
			<att name="NODE_LABEL_WIDTH" value="200" type="string"/>
			<att name="NODE_LABEL" value="J3KTI8 J3QQS9 J3QQV2 J3QSC3" type="string"/>
			<att name="NODE_LABEL_FONT_SIZE" value="12" type="string"/>
			<att name="NODE_LABEL_TRANSPARENCY" value="255" type="string"/>
			<att name="NODE_LABEL_COLOR" value="#000000" type="string"/>
			<att name="NODE_VISIBLE" value="true" type="string"/>
			<att name="NODE_DEPTH" value="0.0" type="string"/>
			<att name="NODE_BORDER_TRANSPARENCY" value="255" type="string"/>
			<att name="NODE_LABEL_FONT_FACE" value="Dialog,plain,12" type="string"/>
			<att name="NODE_LABEL_TRANSPARENCY" value="255" type="string"/>
		</graphics>
	</node>
	<node id="A0A024R8U1 O15427" label="A0A024R8U1 O15427">
		<att name="ProteinDescription" value="Solute carrier family 16 (Monocarboxylic acid transporters), member 3, isoform CRA_a OS=Homo sapiens GN=SLC16A3 PE=4 SV=1  #### Monocarboxylate transporter 4 OS=Homo sapiens GN=SLC16A3 PE=1 SV=1 " type="string"/>
		<att name="ACC" value="A0A024R8U1 O15427" type="string"/>
		<att name="numPeptideSequencesInProteins" value="6" type="integer"/>
		<att name="conclusiveProtein" value="0" type="integer"/>
		<att name="numConnectedPeptideNodes" value="6" type="integer"/>
		<att name="UniprotKB" value="A0A024R8U1 O15427" type="string"/>
		<att name="numProteins" value="2" type="integer"/>
		<att name="Classification2Case" value="6" type="string"/>
		<att name="GeneName" value="SLC16A3" type="string"/>
		<att name="containsPTMs" value="0" type="integer"/>
		<att name="conclusiveProteinNode" value="1" type="integer"/>
		<att name="isFiltered" value="0" type="integer"/>
		<att name="ID" value="A0A024R8U1_HUMAN MOT4_HUMAN" type="string"/>
		<att name="numPsmsInProtein" value="40" type="integer"/>
		<att name="Species" value="[Homo sapiens]" type="string"/>
		<att name="isProtein" value="1" type="integer"/>
		<graphics type="ELLIPSE" h="30" w="70" width="4" outline="#000000" fill="#ffffff">
			<att name="NODE_TOOLTIP" value="&lt;html&gt;&lt;b&gt;Protein ACC(s):&lt;/b&gt;&lt;br&gt;A0A024R8U1 O15427&lt;br&gt;&lt;b&gt;Protein name(s):&lt;/b&gt;&lt;br&gt; Solute carrier family 16 (Monocarboxylic acid transporters), member 3, isoform CRA_a OS=Homo sapiens GN=SLC16A3 PE=4 SV=1 &lt;br&gt;Monocarboxylate transporter 4 OS=Homo sapiens GN=SLC16A3 PE=1 SV=1 &lt;br&gt;&lt;b&gt;Classification case(s):&lt;/b&gt;&lt;br&gt;&lt;b&gt;6&lt;/b&gt;: Not classified&lt;br&gt;&lt;b&gt;TAX:&lt;/b&gt; [Homo sapiens]&lt;br&gt;&lt;b&gt;Gene name:&lt;/b&gt; SLC16A3&lt;/html&gt;" type="string"/>
			<att name="NODE_NESTED_NETWORK_IMAGE_VISIBLE" value="true" type="string"/>
			<att name="NODE_BORDER_STROKE" value="SOLID" type="string"/>
			<att name="NODE_SELECTED" value="false" type="string"/>
			<att name="NODE_TRANSPARENCY" value="255" type="string"/>
			<att name="NODE_LABEL_WIDTH" value="200" type="string"/>
			<att name="NODE_LABEL" value="A0A024R8U1 O15427" type="string"/>
			<att name="NODE_LABEL_FONT_SIZE" value="12" type="string"/>
			<att name="NODE_LABEL_TRANSPARENCY" value="255" type="string"/>
			<att name="NODE_LABEL_COLOR" value="#000000" type="string"/>
			<att name="NODE_VISIBLE" value="true" type="string"/>
			<att name="NODE_DEPTH" value="0.0" type="string"/>
			<att name="NODE_BORDER_TRANSPARENCY" value="255" type="string"/>
			<att name="NODE_LABEL_FONT_FACE" value="Dialog,plain,12" type="string"/>
			<att name="NODE_LABEL_TRANSPARENCY" value="255" type="string"/>
		</graphics>
	</node>
	<node id="EPQPEVAAAEEEKLHKPPADSGVDLR_LHKPPADSGVDLR" label="EPQPEVAAAEEEKLHKPPADSGVDLR_LHKPPADSGVDLR">
		<att name="numMSRuns" value="10" type="integer"/>
		<att name="numReplicates" value="3" type="integer"/>
		<att name="PCQ_ID" value="EPQPEVAAAEEEKLHKPPADSGVDLR_LHKPPADSGVDLR" type="string"/>
		<att name="numConnectedProteinNodes" value="1" type="integer"/>
		<att name="numPeptideSequences" value="2" type="integer"/>
		<att name="PeptideSequences" value="EPQPEVAAAEEEKLHKPPADSGVDLR_LHKPPADSGVDLR" type="string"/>
		<att name="significant" value="0" type="integer"/>
		<att name="Weight" value="270.93782108" type="real"/>
		<att name="Variance" value="0.0036908837459969433" type="real"/>
		<att name="numProteins" value="2" type="integer"/>
		<att name="ionCount" value="0" type="integer"/>
		<att name="numPsms" value="25" type="integer"/>
		<att name="containsPTMs" value="0" type="integer"/>
		<att name="FDR" value="0.174009490123" type="real"/>
		<att name="lightIons" value="0" type="integer"/>
		<att name="uniquePeptide" value="0" type="integer"/>
		<att name="isFiltered" value="0" type="integer"/>
		<att name="finalRatio" value="0.631641017764" type="real"/>
		<att name="heavyIons" value="0" type="integer"/>
		<att name="uniquePeptideNode" value="1" type="integer"/>
		<att name="isProtein" value="0" type="integer"/>
		<graphics type="ROUNDRECT" h="30" w="70" width="4" outline="#000000" fill="#ffffff">
			<att name="NODE_TOOLTIP" value="&lt;html&gt;EPQPEVAAAEEEKLHKPPADSGVDLR_LHKPPADSGVDLR&lt;br&gt;2 Peptide sequences&lt;br&gt;25 PSMs&lt;br&gt;Shared by 1 protein Nodes&lt;br&gt;Shared by 2 proteins&lt;br&gt;Detected in 10 MS runs&lt;br&gt;Detected in 3 Replicates&lt;br&gt;Weight = 270.938&lt;br&gt;Variance = 0.004&lt;br&gt;Integrated peptide node ratio = 0.6&lt;br&gt;Ion count ratio Rc = N/A = log2( () / () )&lt;br&gt;FDR = 0.174009490123&lt;br&gt;Individual peptides in the node:&lt;br&gt;EPQPEVAAAEEEKLHKPPADSGVDLR, 8 PSMs, Shared by 2 proteins, Detected in 3 MS Runs, Detected in 3 replicates, Average of ratios = 0.7538059073542709&lt;br&gt;LHKPPADSGVDLR, 17 PSMs, Shared by 2 proteins, Detected in 7 MS Runs, Detected in 3 replicates, Average of ratios = 0.5607465994215285&lt;br&gt;&lt;/html&gt;" type="string"/>
			<att name="NODE_NESTED_NETWORK_IMAGE_VISIBLE" value="true" type="string"/>
			<att name="NODE_BORDER_STROKE" value="SOLID" type="string"/>
			<att name="NODE_SELECTED" value="false" type="string"/>
			<att name="NODE_TRANSPARENCY" value="255" type="string"/>
			<att name="NODE_LABEL_WIDTH" value="200" type="string"/>
			<att name="NODE_LABEL" value="0.6" type="string"/>
			<att name="NODE_LABEL_FONT_SIZE" value="12" type="string"/>
			<att name="NODE_LABEL_TRANSPARENCY" value="255" type="string"/>
			<att name="NODE_LABEL_COLOR" value="#000000" type="string"/>
			<att name="NODE_VISIBLE" value="true" type="string"/>
			<att name="NODE_DEPTH" value="0.0" type="string"/>
			<att name="NODE_BORDER_TRANSPARENCY" value="255" type="string"/>
			<att name="NODE_LABEL_FONT_FACE" value="Dialog,plain,12" type="string"/>
			<att name="NODE_LABEL_TRANSPARENCY" value="255" type="string"/>
		</graphics>
	</node>
	<node id="EPQPEVAAAEEEK_KPKEPQPEVAAAEEEK_PPADSGVDLR" label="EPQPEVAAAEEEK_KPKEPQPEVAAAEEEK_PPADSGVDLR">
		<att name="numMSRuns" value="5" type="integer"/>
		<att name="numReplicates" value="3" type="integer"/>
		<att name="PCQ_ID" value="EPQPEVAAAEEEK_KPKEPQPEVAAAEEEK_PPADSGVDLR" type="string"/>
		<att name="numConnectedProteinNodes" value="2" type="integer"/>
		<att name="numPeptideSequences" value="3" type="integer"/>
		<att name="PeptideSequences" value="EPQPEVAAAEEEK_KPKEPQPEVAAAEEEK_PPADSGVDLR" type="string"/>
		<att name="significant" value="0" type="integer"/>
		<att name="Weight" value="39.1768585883" type="real"/>
		<att name="Variance" value="0.02552527272563517" type="real"/>
		<att name="numProteins" value="3" type="integer"/>
		<att name="ionCount" value="0" type="integer"/>
		<att name="numPsms" value="6" type="integer"/>
		<att name="containsPTMs" value="0" type="integer"/>
		<att name="FDR" value="0.650872806617" type="real"/>
		<att name="lightIons" value="0" type="integer"/>
		<att name="uniquePeptide" value="0" type="integer"/>
		<att name="isFiltered" value="0" type="integer"/>
		<att name="finalRatio" value="0.5070994425000002" type="real"/>
		<att name="heavyIons" value="0" type="integer"/>
		<att name="uniquePeptideNode" value="0" type="integer"/>
		<att name="isProtein" value="0" type="integer"/>
		<graphics type="ROUNDRECT" h="30" w="70" width="4" outline="#000000" fill="#ffffff">
			<att name="NODE_TOOLTIP" value="&lt;html&gt;EPQPEVAAAEEEK_KPKEPQPEVAAAEEEK_PPADSGVDLR&lt;br&gt;3 Peptide sequences&lt;br&gt;6 PSMs&lt;br&gt;Shared by 2 protein Nodes&lt;br&gt;Shared by 3 proteins&lt;br&gt;Detected in 5 MS runs&lt;br&gt;Detected in 3 Replicates&lt;br&gt;Weight = 39.177&lt;br&gt;Variance = 0.026&lt;br&gt;Integrated peptide node ratio = 0.5&lt;br&gt;Ion count ratio Rc = N/A = log2( () / () )&lt;br&gt;FDR = 0.650872806617&lt;br&gt;Individual peptides in the node:&lt;br&gt;EPQPEVAAAEEEK, 3 PSMs, Shared by 3 proteins, Detected in 2 MS Runs, Detected in 1 replicates, Average of ratios = 0.5046182588031276&lt;br&gt;KPKEPQPEVAAAEEEK, 1 PSMs, Shared by 3 proteins, Detected in 1 MS Runs, Detected in 1 replicates, Peptide with no PSM ratios = NaN&lt;br&gt;PPADSGVDLR, 2 PSMs, Shared by 3 proteins, Detected in 2 MS Runs, Detected in 1 replicates, Peptide with no PSM ratios = NaN&lt;br&gt;&lt;/html&gt;" type="string"/>
			<att name="NODE_NESTED_NETWORK_IMAGE_VISIBLE" value="true" type="string"/>
			<att name="NODE_BORDER_STROKE" value="SOLID" type="string"/>
			<att name="NODE_SELECTED" value="false" type="string"/>
			<att name="NODE_TRANSPARENCY" value="255" type="string"/>
			<att name="NODE_LABEL_WIDTH" value="200" type="string"/>
			<att name="NODE_LABEL" value="0.5" type="string"/>
			<att name="NODE_LABEL_FONT_SIZE" value="12" type="string"/>
			<att name="NODE_LABEL_TRANSPARENCY" value="255" type="string"/>
			<att name="NODE_LABEL_COLOR" value="#000000" type="string"/>
			<att name="NODE_VISIBLE" value="true" type="string"/>
			<att name="NODE_DEPTH" value="0.0" type="string"/>
			<att name="NODE_BORDER_TRANSPARENCY" value="255" type="string"/>
			<att name="NODE_LABEL_FONT_FACE" value="Dialog,plain,12" type="string"/>
			<att name="NODE_LABEL_TRANSPARENCY" value="255" type="string"/>
		</graphics>
	</node>
	<node id="KLPGIIGR" label="KLPGIIGR">
		<att name="numMSRuns" value="4" type="integer"/>
		<att name="numReplicates" value="2" type="integer"/>
		<att name="PCQ_ID" value="KLPGIIGR" type="string"/>
		<att name="numConnectedProteinNodes" value="1" type="integer"/>
		<att name="numPeptideSequences" value="1" type="integer"/>
		<att name="PeptideSequences" value="KLPGIIGR" type="string"/>
		<att name="significant" value="0" type="integer"/>
		<att name="Weight" value="90.1439996621" type="real"/>
		<att name="Variance" value="0.011093361773922245" type="real"/>
		<att name="numProteins" value="2" type="integer"/>
		<att name="ionCount" value="0" type="integer"/>
		<att name="numPsms" value="4" type="integer"/>
		<att name="containsPTMs" value="0" type="integer"/>
		<att name="FDR" value="0.924718172177" type="real"/>
		<att name="lightIons" value="0" type="integer"/>
		<att name="uniquePeptide" value="0" type="integer"/>
		<att name="isFiltered" value="0" type="integer"/>
		<att name="finalRatio" value="-0.263037080595" type="real"/>
		<att name="heavyIons" value="0" type="integer"/>
		<att name="uniquePeptideNode" value="1" type="integer"/>
		<att name="isProtein" value="0" type="integer"/>
		<graphics type="ROUNDRECT" h="30" w="70" width="4" outline="#000000" fill="#ffffff">
			<att name="NODE_TOOLTIP" value="&lt;html&gt;KLPGIIGR&lt;br&gt;1 Peptide sequences&lt;br&gt;4 PSMs&lt;br&gt;Shared by 1 protein Nodes&lt;br&gt;Shared by 2 proteins&lt;br&gt;Detected in 4 MS runs&lt;br&gt;Detected in 2 Replicates&lt;br&gt;Weight = 90.144&lt;br&gt;Variance = 0.011&lt;br&gt;Integrated peptide node ratio = -0.3&lt;br&gt;Ion count ratio Rc = N/A = log2( () / () )&lt;br&gt;FDR = 0.924718172177&lt;br&gt;Individual peptides in the node:&lt;br&gt;KLPGIIGR, 4 PSMs, Shared by 2 proteins, Detected in 4 MS Runs, Detected in 2 replicates, Average of ratios = -0.2254941010353972&lt;br&gt;&lt;/html&gt;" type="string"/>
			<att name="NODE_NESTED_NETWORK_IMAGE_VISIBLE" value="true" type="string"/>
			<att name="NODE_BORDER_STROKE" value="SOLID" type="string"/>
			<att name="NODE_SELECTED" value="false" type="string"/>
			<att name="NODE_TRANSPARENCY" value="255" type="string"/>
			<att name="NODE_LABEL_WIDTH" value="200" type="string"/>
			<att name="NODE_LABEL" value="-0.3" type="string"/>
			<att name="NODE_LABEL_FONT_SIZE" value="12" type="string"/>
			<att name="NODE_LABEL_TRANSPARENCY" value="255" type="string"/>
			<att name="NODE_LABEL_COLOR" value="#000000" type="string"/>
			<att name="NODE_VISIBLE" value="true" type="string"/>
			<att name="NODE_DEPTH" value="0.0" type="string"/>
			<att name="NODE_BORDER_TRANSPARENCY" value="255" type="string"/>
			<att name="NODE_LABEL_FONT_FACE" value="Dialog,plain,12" type="string"/>
			<att name="NODE_LABEL_TRANSPARENCY" value="255" type="string"/>
		</graphics>
	</node>
	<node id="B4DWC1 P50135" label="B4DWC1 P50135">
		<att name="ProteinDescription" value="cDNA FLJ51345, highly similar to Histamine N-methyltransferase (EC 2.1.1.8) OS=Homo sapiens PE=2 SV=1  #### Histamine N-methyltransferase OS=Homo sapiens GN=HNMT PE=1 SV=1 " type="string"/>
		<att name="ACC" value="B4DWC1 P50135" type="string"/>
		<att name="numPeptideSequencesInProteins" value="1" type="integer"/>
		<att name="conclusiveProtein" value="1" type="integer"/>
		<att name="numConnectedPeptideNodes" value="1" type="integer"/>
		<att name="UniprotKB" value="B4DWC1 P50135" type="string"/>
		<att name="numProteins" value="2" type="integer"/>
		<att name="GeneName" value="HNMT" type="string"/>
		<att name="containsPTMs" value="0" type="integer"/>
		<att name="conclusiveProteinNode" value="1" type="integer"/>
		<att name="isFiltered" value="0" type="integer"/>
		<att name="ID" value="B4DWC1_HUMAN HNMT_HUMAN" type="string"/>
		<att name="numPsmsInProtein" value="4" type="integer"/>
		<att name="Species" value="[Homo sapiens]" type="string"/>
		<att name="isProtein" value="1" type="integer"/>
		<graphics type="ELLIPSE" h="30" w="70" width="4" outline="#000000" fill="#ffffff">
			<att name="NODE_TOOLTIP" value="&lt;html&gt;&lt;b&gt;Protein ACC(s):&lt;/b&gt;&lt;br&gt;B4DWC1 P50135&lt;br&gt;&lt;b&gt;Protein name(s):&lt;/b&gt;&lt;br&gt; cDNA FLJ51345, highly similar to Histamine N-methyltransferase (EC 2.1.1.8) OS=Homo sapiens PE=2 SV=1 &lt;br&gt;Histamine N-methyltransferase OS=Homo sapiens GN=HNMT PE=1 SV=1 &lt;br&gt;&lt;b&gt;TAX:&lt;/b&gt; [Homo sapiens]&lt;br&gt;&lt;b&gt;Gene name:&lt;/b&gt; HNMT&lt;/html&gt;" type="string"/>
			<att name="NODE_NESTED_NETWORK_IMAGE_VISIBLE" value="true" type="string"/>
			<att name="NODE_BORDER_STROKE" value="SOLID" type="string"/>
			<att name="NODE_SELECTED" value="false" type="string"/>
			<att name="NODE_TRANSPARENCY" value="255" type="string"/>
			<att name="NODE_LABEL_WIDTH" value="200" type="string"/>
			<att name="NODE_LABEL" value="B4DWC1 P50135" type="string"/>
			<att name="NODE_LABEL_FONT_SIZE" value="12" type="string"/>
			<att name="NODE_LABEL_TRANSPARENCY" value="255" type="string"/>
			<att name="NODE_LABEL_COLOR" value="#000000" type="string"/>
			<att name="NODE_VISIBLE" value="true" type="string"/>
			<att name="NODE_DEPTH" value="0.0" type="string"/>
			<att name="NODE_BORDER_TRANSPARENCY" value="255" type="string"/>
			<att name="NODE_LABEL_FONT_FACE" value="Dialog,plain,12" type="string"/>
			<att name="NODE_LABEL_TRANSPARENCY" value="255" type="string"/>
		</graphics>
	</node>
	<node id="IKVDNHLFNK" label="IKVDNHLFNK">
		<att name="numMSRuns" value="2" type="integer"/>
		<att name="numReplicates" value="2" type="integer"/>
		<att name="PCQ_ID" value="IKVDNHLFNK" type="string"/>
		<att name="numConnectedProteinNodes" value="1" type="integer"/>
		<att name="numPeptideSequences" value="1" type="integer"/>
		<att name="PeptideSequences" value="IKVDNHLFNK" type="string"/>
		<att name="significant" value="0" type="integer"/>
		<att name="Weight" value="76.6356756396" type="real"/>
		<att name="Variance" value="0.013048752968562196" type="real"/>
		<att name="numProteins" value="3" type="integer"/>
		<att name="ionCount" value="0" type="integer"/>
		<att name="numPsms" value="3" type="integer"/>
		<att name="containsPTMs" value="0" type="integer"/>
		<att name="FDR" value="0.987646195759" type="real"/>
		<att name="lightIons" value="0" type="integer"/>
		<att name="uniquePeptide" value="0" type="integer"/>
		<att name="isFiltered" value="0" type="integer"/>
		<att name="finalRatio" value="0.22782593486699992" type="real"/>
		<att name="heavyIons" value="0" type="integer"/>
		<att name="uniquePeptideNode" value="1" type="integer"/>
		<att name="isProtein" value="0" type="integer"/>
		<graphics type="ROUNDRECT" h="30" w="70" width="4" outline="#000000" fill="#ffffff">
			<att name="NODE_TOOLTIP" value="&lt;html&gt;IKVDNHLFNK&lt;br&gt;1 Peptide sequences&lt;br&gt;3 PSMs&lt;br&gt;Shared by 1 protein Nodes&lt;br&gt;Shared by 3 proteins&lt;br&gt;Detected in 2 MS runs&lt;br&gt;Detected in 2 Replicates&lt;br&gt;Weight = 76.636&lt;br&gt;Variance = 0.013&lt;br&gt;Integrated peptide node ratio = 0.2&lt;br&gt;Ion count ratio Rc = N/A = log2( () / () )&lt;br&gt;FDR = 0.987646195759&lt;br&gt;Individual peptides in the node:&lt;br&gt;IKVDNHLFNK, 3 PSMs, Shared by 3 proteins, Detected in 2 MS Runs, Detected in 2 replicates, Average of ratios = 0.14483153542636024&lt;br&gt;&lt;/html&gt;" type="string"/>
			<att name="NODE_NESTED_NETWORK_IMAGE_VISIBLE" value="true" type="string"/>
			<att name="NODE_BORDER_STROKE" value="SOLID" type="string"/>
			<att name="NODE_SELECTED" value="false" type="string"/>
			<att name="NODE_TRANSPARENCY" value="255" type="string"/>
			<att name="NODE_LABEL_WIDTH" value="200" type="string"/>
			<att name="NODE_LABEL" value="0.2" type="string"/>
			<att name="NODE_LABEL_FONT_SIZE" value="12" type="string"/>
			<att name="NODE_LABEL_TRANSPARENCY" value="255" type="string"/>
			<att name="NODE_LABEL_COLOR" value="#000000" type="string"/>
			<att name="NODE_VISIBLE" value="true" type="string"/>
			<att name="NODE_DEPTH" value="0.0" type="string"/>
			<att name="NODE_BORDER_TRANSPARENCY" value="255" type="string"/>
			<att name="NODE_LABEL_FONT_FACE" value="Dialog,plain,12" type="string"/>
			<att name="NODE_LABEL_TRANSPARENCY" value="255" type="string"/>
		</graphics>
	</node>
	<node id="A0A087WT35 P48426 P78356" label="A0A087WT35 P48426 P78356">
		<att name="ProteinDescription" value="Phosphatidylinositol 5-phosphate 4-kinase type-2 beta (Fragment) OS=Homo sapiens GN=PIP4K2B PE=1 SV=1  #### Phosphatidylinositol 5-phosphate 4-kinase type-2 alpha OS=Homo sapiens GN=PIP4K2A PE=1 SV=2  #### Phosphatidylinositol 5-phosphate 4-kinase type-2 beta OS=Homo sapiens GN=PIP4K2B PE=1 SV=1 " type="string"/>
		<att name="ACC" value="A0A087WT35 P48426 P78356" type="string"/>
		<att name="numPeptideSequencesInProteins" value="1" type="integer"/>
		<att name="conclusiveProtein" value="1" type="integer"/>
		<att name="numConnectedPeptideNodes" value="1" type="integer"/>
		<att name="UniprotKB" value="A0A087WT35 P48426 P78356" type="string"/>
		<att name="numProteins" value="3" type="integer"/>
		<att name="GeneName" value="PIP4K2A,PIP4K2B" type="string"/>
		<att name="containsPTMs" value="0" type="integer"/>
		<att name="conclusiveProteinNode" value="1" type="integer"/>
		<att name="isFiltered" value="0" type="integer"/>
		<att name="ID" value="A0A087WT35_HUMAN PI42A_HUMAN PI42B_HUMAN" type="string"/>
		<att name="numPsmsInProtein" value="4" type="integer"/>
		<att name="Species" value="[Homo sapiens]" type="string"/>
		<att name="isProtein" value="1" type="integer"/>
		<graphics type="ELLIPSE" h="30" w="70" width="4" outline="#000000" fill="#ffffff">
			<att name="NODE_TOOLTIP" value="&lt;html&gt;&lt;b&gt;Protein ACC(s):&lt;/b&gt;&lt;br&gt;A0A087WT35 P48426 P78356&lt;br&gt;&lt;b&gt;Protein name(s):&lt;/b&gt;&lt;br&gt; Phosphatidylinositol 5-phosphate 4-kinase type-2 beta (Fragment) OS=Homo sapiens GN=PIP4K2B PE=1 SV=1 &lt;br&gt;Phosphatidylinositol 5-phosphate 4-kinase type-2 alpha OS=Homo sapiens GN=PIP4K2A PE=1 SV=2 &lt;br&gt;Phosphatidylinositol 5-phosphate 4-kinase type-2 beta OS=Homo sapiens GN=PIP4K2B PE=1 SV=1 &lt;br&gt;&lt;b&gt;TAX:&lt;/b&gt; [Homo sapiens]&lt;br&gt;&lt;b&gt;Gene name:&lt;/b&gt; PIP4K2A,PIP4K2B&lt;/html&gt;" type="string"/>
			<att name="NODE_NESTED_NETWORK_IMAGE_VISIBLE" value="true" type="string"/>
			<att name="NODE_BORDER_STROKE" value="SOLID" type="string"/>
			<att name="NODE_SELECTED" value="false" type="string"/>
			<att name="NODE_TRANSPARENCY" value="255" type="string"/>
			<att name="NODE_LABEL_WIDTH" value="200" type="string"/>
			<att name="NODE_LABEL" value="A0A087WT35 P48426 P78356" type="string"/>
			<att name="NODE_LABEL_FONT_SIZE" value="12" type="string"/>
			<att name="NODE_LABEL_TRANSPARENCY" value="255" type="string"/>
			<att name="NODE_LABEL_COLOR" value="#000000" type="string"/>
			<att name="NODE_VISIBLE" value="true" type="string"/>
			<att name="NODE_DEPTH" value="0.0" type="string"/>
			<att name="NODE_BORDER_TRANSPARENCY" value="255" type="string"/>
			<att name="NODE_LABEL_FONT_FACE" value="Dialog,plain,12" type="string"/>
			<att name="NODE_LABEL_TRANSPARENCY" value="255" type="string"/>
		</graphics>
	</node>
	<node id="LSNGLLVHGPQCHSENEAK" label="LSNGLLVHGPQCHSENEAK">
		<att name="numMSRuns" value="2" type="integer"/>
		<att name="numReplicates" value="2" type="integer"/>
		<att name="PCQ_ID" value="LSNGLLVHGPQCHSENEAK" type="string"/>
		<att name="numConnectedProteinNodes" value="1" type="integer"/>
		<att name="numPeptideSequences" value="1" type="integer"/>
		<att name="PeptideSequences" value="LSNGLLVHGPQCHSENEAK" type="string"/>
		<att name="significant" value="0" type="integer"/>
		<att name="Weight" value="85.1728990696" type="real"/>
		<att name="Variance" value="0.01174082379399624" type="real"/>
		<att name="numProteins" value="2" type="integer"/>
		<att name="ionCount" value="0" type="integer"/>
		<att name="numPsms" value="3" type="integer"/>
		<att name="containsPTMs" value="0" type="integer"/>
		<att name="FDR" value="1.00019013685" type="real"/>
		<att name="lightIons" value="0" type="integer"/>
		<att name="uniquePeptide" value="0" type="integer"/>
		<att name="isFiltered" value="0" type="integer"/>
		<att name="finalRatio" value="0.1508057493" type="real"/>
		<att name="heavyIons" value="0" type="integer"/>
		<att name="uniquePeptideNode" value="1" type="integer"/>
		<att name="isProtein" value="0" type="integer"/>
		<graphics type="ROUNDRECT" h="30" w="70" width="4" outline="#000000" fill="#ffffff">
			<att name="NODE_TOOLTIP" value="&lt;html&gt;LSNGLLVHGPQCHSENEAK&lt;br&gt;1 Peptide sequences&lt;br&gt;3 PSMs&lt;br&gt;Shared by 1 protein Nodes&lt;br&gt;Shared by 2 proteins&lt;br&gt;Detected in 2 MS runs&lt;br&gt;Detected in 2 Replicates&lt;br&gt;Weight = 85.173&lt;br&gt;Variance = 0.012&lt;br&gt;Integrated peptide node ratio = 0.2&lt;br&gt;Ion count ratio Rc = N/A = log2( () / () )&lt;br&gt;FDR = 1.00019013685&lt;br&gt;Individual peptides in the node:&lt;br&gt;LSNGLLVHGPQCHSENEAK, 3 PSMs, Shared by 2 proteins, Detected in 2 MS Runs, Detected in 2 replicates, Average of ratios = 0.3870707689232978&lt;br&gt;&lt;/html&gt;" type="string"/>
			<att name="NODE_NESTED_NETWORK_IMAGE_VISIBLE" value="true" type="string"/>
			<att name="NODE_BORDER_STROKE" value="SOLID" type="string"/>
			<att name="NODE_SELECTED" value="false" type="string"/>
			<att name="NODE_TRANSPARENCY" value="255" type="string"/>
			<att name="NODE_LABEL_WIDTH" value="200" type="string"/>
			<att name="NODE_LABEL" value="0.2" type="string"/>
			<att name="NODE_LABEL_FONT_SIZE" value="12" type="string"/>
			<att name="NODE_LABEL_TRANSPARENCY" value="255" type="string"/>
			<att name="NODE_LABEL_COLOR" value="#000000" type="string"/>
			<att name="NODE_VISIBLE" value="true" type="string"/>
			<att name="NODE_DEPTH" value="0.0" type="string"/>
			<att name="NODE_BORDER_TRANSPARENCY" value="255" type="string"/>
			<att name="NODE_LABEL_FONT_FACE" value="Dialog,plain,12" type="string"/>
			<att name="NODE_LABEL_TRANSPARENCY" value="255" type="string"/>
		</graphics>
	</node>
	<node id="H7C5E4 Q8IZH2" label="H7C5E4 Q8IZH2">
		<att name="ProteinDescription" value="5'-3' exoribonuclease 1 (Fragment) OS=Homo sapiens GN=XRN1 PE=1 SV=1  #### 5'-3' exoribonuclease 1 OS=Homo sapiens GN=XRN1 PE=1 SV=1 " type="string"/>
		<att name="ACC" value="H7C5E4 Q8IZH2" type="string"/>
		<att name="numPeptideSequencesInProteins" value="1" type="integer"/>
		<att name="conclusiveProtein" value="1" type="integer"/>
		<att name="numConnectedPeptideNodes" value="1" type="integer"/>
		<att name="UniprotKB" value="H7C5E4 Q8IZH2" type="string"/>
		<att name="numProteins" value="2" type="integer"/>
		<att name="GeneName" value="XRN1" type="string"/>
		<att name="containsPTMs" value="0" type="integer"/>
		<att name="conclusiveProteinNode" value="1" type="integer"/>
		<att name="isFiltered" value="0" type="integer"/>
		<att name="ID" value="H7C5E4_HUMAN XRN1_HUMAN" type="string"/>
		<att name="numPsmsInProtein" value="3" type="integer"/>
		<att name="Species" value="[Homo sapiens]" type="string"/>
		<att name="isProtein" value="1" type="integer"/>
		<graphics type="ELLIPSE" h="30" w="70" width="4" outline="#000000" fill="#ffffff">
			<att name="NODE_TOOLTIP" value="&lt;html&gt;&lt;b&gt;Protein ACC(s):&lt;/b&gt;&lt;br&gt;H7C5E4 Q8IZH2&lt;br&gt;&lt;b&gt;Protein name(s):&lt;/b&gt;&lt;br&gt; 5'-3' exoribonuclease 1 (Fragment) OS=Homo sapiens GN=XRN1 PE=1 SV=1 &lt;br&gt;5'-3' exoribonuclease 1 OS=Homo sapiens GN=XRN1 PE=1 SV=1 &lt;br&gt;&lt;b&gt;TAX:&lt;/b&gt; [Homo sapiens]&lt;br&gt;&lt;b&gt;Gene name:&lt;/b&gt; XRN1&lt;/html&gt;" type="string"/>
			<att name="NODE_NESTED_NETWORK_IMAGE_VISIBLE" value="true" type="string"/>
			<att name="NODE_BORDER_STROKE" value="SOLID" type="string"/>
			<att name="NODE_SELECTED" value="false" type="string"/>
			<att name="NODE_TRANSPARENCY" value="255" type="string"/>
			<att name="NODE_LABEL_WIDTH" value="200" type="string"/>
			<att name="NODE_LABEL" value="H7C5E4 Q8IZH2" type="string"/>
			<att name="NODE_LABEL_FONT_SIZE" value="12" type="string"/>
			<att name="NODE_LABEL_TRANSPARENCY" value="255" type="string"/>
			<att name="NODE_LABEL_COLOR" value="#000000" type="string"/>
			<att name="NODE_VISIBLE" value="true" type="string"/>
			<att name="NODE_DEPTH" value="0.0" type="string"/>
			<att name="NODE_BORDER_TRANSPARENCY" value="255" type="string"/>
			<att name="NODE_LABEL_FONT_FACE" value="Dialog,plain,12" type="string"/>
			<att name="NODE_LABEL_TRANSPARENCY" value="255" type="string"/>
		</graphics>
	</node>
	<node id="A1X4Q1" label="A1X4Q1">
		<att name="ProteinDescription" value="PMCA4b (Fragment)" type="string"/>
		<att name="ACC" value="A1X4Q1" type="string"/>
		<att name="numPeptideSequencesInProteins" value="1" type="integer"/>
		<att name="conclusiveProtein" value="1" type="integer"/>
		<att name="numConnectedPeptideNodes" value="1" type="integer"/>
		<att name="UniprotKB" value="A1X4Q1" type="string"/>
		<att name="numProteins" value="1" type="integer"/>
		<att name="Classification2Case" value="6" type="string"/>
		<att name="GeneName" value="ATP2B4" type="string"/>
		<att name="containsPTMs" value="0" type="integer"/>
		<att name="conclusiveProteinNode" value="0" type="integer"/>
		<att name="isFiltered" value="0" type="integer"/>
		<att name="ID" value="A1X4Q1_HUMAN" type="string"/>
		<att name="numPsmsInProtein" value="10" type="integer"/>
		<att name="Species" value="[Homo sapiens]" type="string"/>
		<att name="isProtein" value="1" type="integer"/>
		<graphics type="ELLIPSE" h="30" w="70" width="4" outline="#000000" fill="#ffffff">
			<att name="NODE_TOOLTIP" value="&lt;html&gt;&lt;b&gt;Protein ACC(s):&lt;/b&gt;&lt;br&gt;A1X4Q1&lt;br&gt;&lt;b&gt;Protein name(s):&lt;/b&gt;&lt;br&gt; PMCA4b (Fragment)&lt;br&gt;&lt;b&gt;Classification case(s):&lt;/b&gt;&lt;br&gt;&lt;b&gt;6&lt;/b&gt;: Not classified&lt;br&gt;&lt;b&gt;TAX:&lt;/b&gt; [Homo sapiens]&lt;br&gt;&lt;b&gt;Gene name:&lt;/b&gt; ATP2B4&lt;/html&gt;" type="string"/>
			<att name="NODE_NESTED_NETWORK_IMAGE_VISIBLE" value="true" type="string"/>
			<att name="NODE_BORDER_STROKE" value="SOLID" type="string"/>
			<att name="NODE_SELECTED" value="false" type="string"/>
			<att name="NODE_TRANSPARENCY" value="255" type="string"/>
			<att name="NODE_LABEL_WIDTH" value="200" type="string"/>
			<att name="NODE_LABEL" value="A1X4Q1" type="string"/>
			<att name="NODE_LABEL_FONT_SIZE" value="12" type="string"/>
			<att name="NODE_LABEL_TRANSPARENCY" value="255" type="string"/>
			<att name="NODE_LABEL_COLOR" value="#000000" type="string"/>
			<att name="NODE_VISIBLE" value="true" type="string"/>
			<att name="NODE_DEPTH" value="0.0" type="string"/>
			<att name="NODE_BORDER_TRANSPARENCY" value="255" type="string"/>
			<att name="NODE_LABEL_FONT_FACE" value="Dialog,plain,12" type="string"/>
			<att name="NODE_LABEL_TRANSPARENCY" value="255" type="string"/>
		</graphics>
	</node>
	<node id="SIHSFMTHPEFAIEEELPR" label="SIHSFMTHPEFAIEEELPR">
		<att name="numMSRuns" value="3" type="integer"/>
		<att name="numReplicates" value="2" type="integer"/>
		<att name="PCQ_ID" value="SIHSFMTHPEFAIEEELPR" type="string"/>
		<att name="numConnectedProteinNodes" value="2" type="integer"/>
		<att name="numPeptideSequences" value="1" type="integer"/>
		<att name="PeptideSequences" value="SIHSFMTHPEFAIEEELPR" type="string"/>
		<att name="significant" value="0" type="integer"/>
		<att name="Weight" value="100.537209285" type="real"/>
		<att name="Variance" value="0.009946566123247251" type="real"/>
		<att name="numProteins" value="4" type="integer"/>
		<att name="ionCount" value="0" type="integer"/>
		<att name="numPsms" value="10" type="integer"/>
		<att name="containsPTMs" value="0" type="integer"/>
		<att name="FDR" value="0.87835281736" type="real"/>
		<att name="lightIons" value="0" type="integer"/>
		<att name="uniquePeptide" value="0" type="integer"/>
		<att name="isFiltered" value="0" type="integer"/>
		<att name="finalRatio" value="0.341917754701" type="real"/>
		<att name="heavyIons" value="0" type="integer"/>
		<att name="uniquePeptideNode" value="0" type="integer"/>
		<att name="isProtein" value="0" type="integer"/>
		<graphics type="ROUNDRECT" h="30" w="70" width="4" outline="#000000" fill="#ffffff">
			<att name="NODE_TOOLTIP" value="&lt;html&gt;SIHSFMTHPEFAIEEELPR&lt;br&gt;1 Peptide sequences&lt;br&gt;10 PSMs&lt;br&gt;Shared by 2 protein Nodes&lt;br&gt;Shared by 4 proteins&lt;br&gt;Detected in 3 MS runs&lt;br&gt;Detected in 2 Replicates&lt;br&gt;Weight = 100.537&lt;br&gt;Variance = 0.01&lt;br&gt;Integrated peptide node ratio = 0.3&lt;br&gt;Ion count ratio Rc = N/A = log2( () / () )&lt;br&gt;FDR = 0.87835281736&lt;br&gt;Individual peptides in the node:&lt;br&gt;SIHSFMTHPEFAIEEELPR, 10 PSMs, Shared by 4 proteins, Detected in 3 MS Runs, Detected in 2 replicates, Average of ratios = 0.30728829440187005&lt;br&gt;&lt;/html&gt;" type="string"/>
			<att name="NODE_NESTED_NETWORK_IMAGE_VISIBLE" value="true" type="string"/>
			<att name="NODE_BORDER_STROKE" value="SOLID" type="string"/>
			<att name="NODE_SELECTED" value="false" type="string"/>
			<att name="NODE_TRANSPARENCY" value="255" type="string"/>
			<att name="NODE_LABEL_WIDTH" value="200" type="string"/>
			<att name="NODE_LABEL" value="0.3" type="string"/>
			<att name="NODE_LABEL_FONT_SIZE" value="12" type="string"/>
			<att name="NODE_LABEL_TRANSPARENCY" value="255" type="string"/>
			<att name="NODE_LABEL_COLOR" value="#000000" type="string"/>
			<att name="NODE_VISIBLE" value="true" type="string"/>
			<att name="NODE_DEPTH" value="0.0" type="string"/>
			<att name="NODE_BORDER_TRANSPARENCY" value="255" type="string"/>
			<att name="NODE_LABEL_FONT_FACE" value="Dialog,plain,12" type="string"/>
			<att name="NODE_LABEL_TRANSPARENCY" value="255" type="string"/>
		</graphics>
	</node>
	<node id="A0A024R968 P23634 Q68DH9" label="A0A024R968 P23634 Q68DH9">
		<att name="ProteinDescription" value="Calcium-transporting ATPase OS=Homo sapiens GN=ATP2B4 PE=3 SV=1  #### Plasma membrane calcium-transporting ATPase 4 OS=Homo sapiens GN=ATP2B4 PE=1 SV=2  #### Calcium-transporting ATPase OS=Homo sapiens GN=DKFZp686M088 PE=2 SV=1 " type="string"/>
		<att name="ACC" value="A0A024R968 P23634 Q68DH9" type="string"/>
		<att name="numPeptideSequencesInProteins" value="8" type="integer"/>
		<att name="conclusiveProtein" value="0" type="integer"/>
		<att name="numConnectedPeptideNodes" value="8" type="integer"/>
		<att name="UniprotKB" value="A0A024R968 P23634 Q68DH9" type="string"/>
		<att name="numProteins" value="3" type="integer"/>
		<att name="Classification2Case" value="6" type="string"/>
		<att name="GeneName" value="ATP2B4,DKFZp686M088" type="string"/>
		<att name="containsPTMs" value="0" type="integer"/>
		<att name="conclusiveProteinNode" value="0" type="integer"/>
		<att name="isFiltered" value="0" type="integer"/>
		<att name="ID" value="A0A024R968_HUMAN AT2B4_HUMAN Q68DH9_HUMAN" type="string"/>
		<att name="numPsmsInProtein" value="44" type="integer"/>
		<att name="Species" value="[Homo sapiens]" type="string"/>
		<att name="isProtein" value="1" type="integer"/>
		<graphics type="ELLIPSE" h="30" w="70" width="4" outline="#000000" fill="#ffffff">
			<att name="NODE_TOOLTIP" value="&lt;html&gt;&lt;b&gt;Protein ACC(s):&lt;/b&gt;&lt;br&gt;A0A024R968 P23634 Q68DH9&lt;br&gt;&lt;b&gt;Protein name(s):&lt;/b&gt;&lt;br&gt; Calcium-transporting ATPase OS=Homo sapiens GN=ATP2B4 PE=3 SV=1 &lt;br&gt;Plasma membrane calcium-transporting ATPase 4 OS=Homo sapiens GN=ATP2B4 PE=1 SV=2 &lt;br&gt;Calcium-transporting ATPase OS=Homo sapiens GN=DKFZp686M088 PE=2 SV=1 &lt;br&gt;&lt;b&gt;Classification case(s):&lt;/b&gt;&lt;br&gt;&lt;b&gt;6&lt;/b&gt;: Not classified&lt;br&gt;&lt;b&gt;TAX:&lt;/b&gt; [Homo sapiens]&lt;br&gt;&lt;b&gt;Gene name:&lt;/b&gt; ATP2B4,DKFZp686M088&lt;/html&gt;" type="string"/>
			<att name="NODE_NESTED_NETWORK_IMAGE_VISIBLE" value="true" type="string"/>
			<att name="NODE_BORDER_STROKE" value="SOLID" type="string"/>
			<att name="NODE_SELECTED" value="false" type="string"/>
			<att name="NODE_TRANSPARENCY" value="255" type="string"/>
			<att name="NODE_LABEL_WIDTH" value="200" type="string"/>
			<att name="NODE_LABEL" value="A0A024R968 P23634 Q68DH9" type="string"/>
			<att name="NODE_LABEL_FONT_SIZE" value="12" type="string"/>
			<att name="NODE_LABEL_TRANSPARENCY" value="255" type="string"/>
			<att name="NODE_LABEL_COLOR" value="#000000" type="string"/>
			<att name="NODE_VISIBLE" value="true" type="string"/>
			<att name="NODE_DEPTH" value="0.0" type="string"/>
			<att name="NODE_BORDER_TRANSPARENCY" value="255" type="string"/>
			<att name="NODE_LABEL_FONT_FACE" value="Dialog,plain,12" type="string"/>
			<att name="NODE_LABEL_TRANSPARENCY" value="255" type="string"/>
		</graphics>
	</node>
	<node id="A7E2D8 A8K8U3" label="A7E2D8 A8K8U3">
		<att name="ProteinDescription" value="Calcium-transporting ATPase OS=Homo sapiens GN=ATP2B4 PE=2 SV=1  #### Calcium-transporting ATPase OS=Homo sapiens PE=2 SV=1 " type="string"/>
		<att name="ACC" value="A7E2D8 A8K8U3" type="string"/>
		<att name="numPeptideSequencesInProteins" value="7" type="integer"/>
		<att name="conclusiveProtein" value="0" type="integer"/>
		<att name="numConnectedPeptideNodes" value="7" type="integer"/>
		<att name="UniprotKB" value="A7E2D8 A8K8U3" type="string"/>
		<att name="numProteins" value="2" type="integer"/>
		<att name="Classification2Case" value="6" type="string"/>
		<att name="GeneName" value="ATP2B4" type="string"/>
		<att name="containsPTMs" value="0" type="integer"/>
		<att name="conclusiveProteinNode" value="0" type="integer"/>
		<att name="isFiltered" value="0" type="integer"/>
		<att name="ID" value="A7E2D8_HUMAN A8K8U3_HUMAN" type="string"/>
		<att name="numPsmsInProtein" value="34" type="integer"/>
		<att name="Species" value="[Homo sapiens]" type="string"/>
		<att name="isProtein" value="1" type="integer"/>
		<graphics type="ELLIPSE" h="30" w="70" width="4" outline="#000000" fill="#ffffff">
			<att name="NODE_TOOLTIP" value="&lt;html&gt;&lt;b&gt;Protein ACC(s):&lt;/b&gt;&lt;br&gt;A7E2D8 A8K8U3&lt;br&gt;&lt;b&gt;Protein name(s):&lt;/b&gt;&lt;br&gt; Calcium-transporting ATPase OS=Homo sapiens GN=ATP2B4 PE=2 SV=1 &lt;br&gt;Calcium-transporting ATPase OS=Homo sapiens PE=2 SV=1 &lt;br&gt;&lt;b&gt;Classification case(s):&lt;/b&gt;&lt;br&gt;&lt;b&gt;6&lt;/b&gt;: Not classified&lt;br&gt;&lt;b&gt;TAX:&lt;/b&gt; [Homo sapiens]&lt;br&gt;&lt;b&gt;Gene name:&lt;/b&gt; ATP2B4&lt;/html&gt;" type="string"/>
			<att name="NODE_NESTED_NETWORK_IMAGE_VISIBLE" value="true" type="string"/>
			<att name="NODE_BORDER_STROKE" value="SOLID" type="string"/>
			<att name="NODE_SELECTED" value="false" type="string"/>
			<att name="NODE_TRANSPARENCY" value="255" type="string"/>
			<att name="NODE_LABEL_WIDTH" value="200" type="string"/>
			<att name="NODE_LABEL" value="A7E2D8 A8K8U3" type="string"/>
			<att name="NODE_LABEL_FONT_SIZE" value="12" type="string"/>
			<att name="NODE_LABEL_TRANSPARENCY" value="255" type="string"/>
			<att name="NODE_LABEL_COLOR" value="#000000" type="string"/>
			<att name="NODE_VISIBLE" value="true" type="string"/>
			<att name="NODE_DEPTH" value="0.0" type="string"/>
			<att name="NODE_BORDER_TRANSPARENCY" value="255" type="string"/>
			<att name="NODE_LABEL_FONT_FACE" value="Dialog,plain,12" type="string"/>
			<att name="NODE_LABEL_TRANSPARENCY" value="255" type="string"/>
		</graphics>
	</node>
	<node id="DALTQINVHYGGVQNLCSR_DFDDTEPSWDNENEILTELTCIAVVGIEDPVRPEVPDAIAK_MTVVQAYIGGIHYR_NGQLIQLPVAEIVVGDIAQVK_SRDALTQINVHYGGVQNLCSR_TECALLGFVTDLKQDYQAVR_TSPVEGLSGNPADLEK" label="DALTQINVHYGGVQNLCSR_DFDDTEPSWDNENEILTELTCIAVVGIEDPVRPEVPDAIAK_MTVVQAYIGGIHYR_NGQLIQLPVAEIVVGDIAQVK_SRDALTQINVHYGGVQNLCSR_TECALLGFVTDLKQDYQAVR_TSPVEGLSGNPADLEK">
		<att name="numMSRuns" value="18" type="integer"/>
		<att name="numReplicates" value="5" type="integer"/>
		<att name="PCQ_ID" value="DALTQINVHYGGVQNLCSR_DFDDTEPSWDNENEILTELTCIAVVGIEDPVRPEVPDAIAK_MTVVQAYIGGIHYR_NGQLIQLPVAEIVVGDIAQVK_SRDALTQINVHYGGVQNLCSR_TECALLGFVTDLKQDYQAVR_TSPVEGLSGNPADLEK" type="string"/>
		<att name="numConnectedProteinNodes" value="2" type="integer"/>
		<att name="numPeptideSequences" value="7" type="integer"/>
		<att name="PeptideSequences" value="DALTQINVHYGGVQNLCSR_DFDDTEPSWDNENEILTELTCIAVVGIEDPVRPEVPDAIAK_MTVVQAYIGGIHYR_NGQLIQLPVAEIVVGDIAQVK_SRDALTQINVHYGGVQNLCSR_TECALLGFVTDLKQDYQAVR_TSPVEGLSGNPADLEK" type="string"/>
		<att name="significant" value="0" type="integer"/>
		<att name="Weight" value="403.89008385" type="real"/>
		<att name="Variance" value="0.002475921147822456" type="real"/>
		<att name="numProteins" value="5" type="integer"/>
		<att name="ionCount" value="0" type="integer"/>
		<att name="numPsms" value="34" type="integer"/>
		<att name="containsPTMs" value="0" type="integer"/>
		<att name="FDR" value="0.992984900017" type="real"/>
		<att name="lightIons" value="0" type="integer"/>
		<att name="uniquePeptide" value="0" type="integer"/>
		<att name="isFiltered" value="0" type="integer"/>
		<att name="finalRatio" value="0.057032017877900076" type="real"/>
		<att name="heavyIons" value="0" type="integer"/>
		<att name="uniquePeptideNode" value="0" type="integer"/>
		<att name="isProtein" value="0" type="integer"/>
		<graphics type="ROUNDRECT" h="30" w="70" width="4" outline="#000000" fill="#ffffff">
			<att name="NODE_TOOLTIP" value="&lt;html&gt;DALTQINVHYGGVQNLCSR_DFDDTEPSWDNENEILTELTCIAVVGIEDPVRPEVPDAIAK_MTVVQAYIGGIHYR_NGQLIQLPVAEIVVGDIAQVK_SRDALTQINVHYGGVQNLCSR_TECALLGFVTDLKQDYQAVR_TSPVEGLSGNPADLEK&lt;br&gt;7 Peptide sequences&lt;br&gt;34 PSMs&lt;br&gt;Shared by 2 protein Nodes&lt;br&gt;Shared by 5 proteins&lt;br&gt;Detected in 18 MS runs&lt;br&gt;Detected in 5 Replicates&lt;br&gt;Weight = 403.89&lt;br&gt;Variance = 0.002&lt;br&gt;Integrated peptide node ratio = 0.1&lt;br&gt;Ion count ratio Rc = N/A = log2( () / () )&lt;br&gt;FDR = 0.992984900017&lt;br&gt;Individual peptides in the node:&lt;br&gt;DALTQINVHYGGVQNLCSR, 1 PSMs, Shared by 5 proteins, Detected in 1 MS Runs, Detected in 1 replicates, Peptide with no PSM ratios = NaN&lt;br&gt;DFDDTEPSWDNENEILTELTCIAVVGIEDPVRPEVPDAIAK, 4 PSMs, Shared by 5 proteins, Detected in 3 MS Runs, Detected in 1 replicates, Average of ratios = -0.017532712614575986&lt;br&gt;MTVVQAYIGGIHYR, 7 PSMs, Shared by 5 proteins, Detected in 7 MS Runs, Detected in 3 replicates, Average of ratios = 0.16193564736267738&lt;br&gt;NGQLIQLPVAEIVVGDIAQVK, 5 PSMs, Shared by 5 proteins, Detected in 3 MS Runs, Detected in 3 replicates, Average of ratios = 0.21660947211275727&lt;br&gt;SRDALTQINVHYGGVQNLCSR, 10 PSMs, Shared by 5 proteins, Detected in 3 MS Runs, Detected in 2 replicates, Average of ratios = 0.2166741239051417&lt;br&gt;TECALLGFVTDLKQDYQAVR, 6 PSMs, Shared by 5 proteins, Detected in 3 MS Runs, Detected in 2 replicates, Average of ratios = 0.05805869872188373&lt;br&gt;TSPVEGLSGNPADLEK, 1 PSMs, Shared by 5 proteins, Detected in 1 MS Runs, Detected in 1 replicates, Peptide with no PSM ratios = NaN&lt;br&gt;&lt;/html&gt;" type="string"/>
			<att name="NODE_NESTED_NETWORK_IMAGE_VISIBLE" value="true" type="string"/>
			<att name="NODE_BORDER_STROKE" value="SOLID" type="string"/>
			<att name="NODE_SELECTED" value="false" type="string"/>
			<att name="NODE_TRANSPARENCY" value="255" type="string"/>
			<att name="NODE_LABEL_WIDTH" value="200" type="string"/>
			<att name="NODE_LABEL" value="0.1" type="string"/>
			<att name="NODE_LABEL_FONT_SIZE" value="12" type="string"/>
			<att name="NODE_LABEL_TRANSPARENCY" value="255" type="string"/>
			<att name="NODE_LABEL_COLOR" value="#000000" type="string"/>
			<att name="NODE_VISIBLE" value="true" type="string"/>
			<att name="NODE_DEPTH" value="0.0" type="string"/>
			<att name="NODE_BORDER_TRANSPARENCY" value="255" type="string"/>
			<att name="NODE_LABEL_FONT_FACE" value="Dialog,plain,12" type="string"/>
			<att name="NODE_LABEL_TRANSPARENCY" value="255" type="string"/>
		</graphics>
	</node>
	<node id="Q49AN3" label="Q49AN3">
		<att name="ProteinDescription" value="ARHGEF1 protein OS=Homo sapiens GN=ARHGEF1 PE=2 SV=1 " type="string"/>
		<att name="ACC" value="Q49AN3" type="string"/>
		<att name="numPeptideSequencesInProteins" value="1" type="integer"/>
		<att name="conclusiveProtein" value="1" type="integer"/>
		<att name="numConnectedPeptideNodes" value="1" type="integer"/>
		<att name="UniprotKB" value="Q49AN3" type="string"/>
		<att name="numProteins" value="1" type="integer"/>
		<att name="Classification2Case" value="6" type="string"/>
		<att name="GeneName" value="ARHGEF1" type="string"/>
		<att name="containsPTMs" value="0" type="integer"/>
		<att name="conclusiveProteinNode" value="0" type="integer"/>
		<att name="isFiltered" value="0" type="integer"/>
		<att name="ID" value="Q49AN3_HUMAN" type="string"/>
		<att name="numPsmsInProtein" value="11" type="integer"/>
		<att name="Species" value="[Homo sapiens]" type="string"/>
		<att name="isProtein" value="1" type="integer"/>
		<graphics type="ELLIPSE" h="30" w="70" width="4" outline="#000000" fill="#ffffff">
			<att name="NODE_TOOLTIP" value="&lt;html&gt;&lt;b&gt;Protein ACC(s):&lt;/b&gt;&lt;br&gt;Q49AN3&lt;br&gt;&lt;b&gt;Protein name(s):&lt;/b&gt;&lt;br&gt; ARHGEF1 protein OS=Homo sapiens GN=ARHGEF1 PE=2 SV=1 &lt;br&gt;&lt;b&gt;Classification case(s):&lt;/b&gt;&lt;br&gt;&lt;b&gt;6&lt;/b&gt;: Not classified&lt;br&gt;&lt;b&gt;TAX:&lt;/b&gt; [Homo sapiens]&lt;br&gt;&lt;b&gt;Gene name:&lt;/b&gt; ARHGEF1&lt;/html&gt;" type="string"/>
			<att name="NODE_NESTED_NETWORK_IMAGE_VISIBLE" value="true" type="string"/>
			<att name="NODE_BORDER_STROKE" value="SOLID" type="string"/>
			<att name="NODE_SELECTED" value="false" type="string"/>
			<att name="NODE_TRANSPARENCY" value="255" type="string"/>
			<att name="NODE_LABEL_WIDTH" value="200" type="string"/>
			<att name="NODE_LABEL" value="Q49AN3" type="string"/>
			<att name="NODE_LABEL_FONT_SIZE" value="12" type="string"/>
			<att name="NODE_LABEL_TRANSPARENCY" value="255" type="string"/>
			<att name="NODE_LABEL_COLOR" value="#000000" type="string"/>
			<att name="NODE_VISIBLE" value="true" type="string"/>
			<att name="NODE_DEPTH" value="0.0" type="string"/>
			<att name="NODE_BORDER_TRANSPARENCY" value="255" type="string"/>
			<att name="NODE_LABEL_FONT_FACE" value="Dialog,plain,12" type="string"/>
			<att name="NODE_LABEL_TRANSPARENCY" value="255" type="string"/>
		</graphics>
	</node>
	<node id="EILHHVNQAVR" label="EILHHVNQAVR">
		<att name="numMSRuns" value="6" type="integer"/>
		<att name="numReplicates" value="3" type="integer"/>
		<att name="PCQ_ID" value="EILHHVNQAVR" type="string"/>
		<att name="numConnectedProteinNodes" value="3" type="integer"/>
		<att name="numPeptideSequences" value="1" type="integer"/>
		<att name="PeptideSequences" value="EILHHVNQAVR" type="string"/>
		<att name="significant" value="0" type="integer"/>
		<att name="Weight" value="146.491944361" type="real"/>
		<att name="Variance" value="0.006826313927103736" type="real"/>
		<att name="numProteins" value="6" type="integer"/>
		<att name="ionCount" value="0" type="integer"/>
		<att name="numPsms" value="10" type="integer"/>
		<att name="containsPTMs" value="0" type="integer"/>
		<att name="FDR" value="0.991361803086" type="real"/>
		<att name="lightIons" value="0" type="integer"/>
		<att name="uniquePeptide" value="0" type="integer"/>
		<att name="isFiltered" value="0" type="integer"/>
		<att name="finalRatio" value="-0.07327147782370005" type="real"/>
		<att name="heavyIons" value="0" type="integer"/>
		<att name="uniquePeptideNode" value="0" type="integer"/>
		<att name="isProtein" value="0" type="integer"/>
		<graphics type="ROUNDRECT" h="30" w="70" width="4" outline="#000000" fill="#ffffff">
			<att name="NODE_TOOLTIP" value="&lt;html&gt;EILHHVNQAVR&lt;br&gt;1 Peptide sequences&lt;br&gt;10 PSMs&lt;br&gt;Shared by 3 protein Nodes&lt;br&gt;Shared by 6 proteins&lt;br&gt;Detected in 6 MS runs&lt;br&gt;Detected in 3 Replicates&lt;br&gt;Weight = 146.492&lt;br&gt;Variance = 0.007&lt;br&gt;Integrated peptide node ratio = -0.1&lt;br&gt;Ion count ratio Rc = N/A = log2( () / () )&lt;br&gt;FDR = 0.991361803086&lt;br&gt;Individual peptides in the node:&lt;br&gt;EILHHVNQAVR, 10 PSMs, Shared by 6 proteins, Detected in 6 MS Runs, Detected in 3 replicates, Average of ratios = -0.05094106758945886&lt;br&gt;&lt;/html&gt;" type="string"/>
			<att name="NODE_NESTED_NETWORK_IMAGE_VISIBLE" value="true" type="string"/>
			<att name="NODE_BORDER_STROKE" value="SOLID" type="string"/>
			<att name="NODE_SELECTED" value="false" type="string"/>
			<att name="NODE_TRANSPARENCY" value="255" type="string"/>
			<att name="NODE_LABEL_WIDTH" value="200" type="string"/>
			<att name="NODE_LABEL" value="-0.1" type="string"/>
			<att name="NODE_LABEL_FONT_SIZE" value="12" type="string"/>
			<att name="NODE_LABEL_TRANSPARENCY" value="255" type="string"/>
			<att name="NODE_LABEL_COLOR" value="#000000" type="string"/>
			<att name="NODE_VISIBLE" value="true" type="string"/>
			<att name="NODE_DEPTH" value="0.0" type="string"/>
			<att name="NODE_BORDER_TRANSPARENCY" value="255" type="string"/>
			<att name="NODE_LABEL_FONT_FACE" value="Dialog,plain,12" type="string"/>
			<att name="NODE_LABEL_TRANSPARENCY" value="255" type="string"/>
		</graphics>
	</node>
	<node id="M0QYC1 M0R2C7" label="M0QYC1 M0R2C7">
		<att name="ProteinDescription" value="Rho guanine nucleotide exchange factor 1 (Fragment)" type="string"/>
		<att name="ACC" value="M0QYC1 M0R2C7" type="string"/>
		<att name="numPeptideSequencesInProteins" value="4" type="integer"/>
		<att name="conclusiveProtein" value="0" type="integer"/>
		<att name="numConnectedPeptideNodes" value="4" type="integer"/>
		<att name="UniprotKB" value="M0QYC1 M0R2C7" type="string"/>
		<att name="numProteins" value="2" type="integer"/>
		<att name="Classification2Case" value="6" type="string"/>
		<att name="GeneName" value="ARHGEF1" type="string"/>
		<att name="containsPTMs" value="0" type="integer"/>
		<att name="conclusiveProteinNode" value="0" type="integer"/>
		<att name="isFiltered" value="0" type="integer"/>
		<att name="ID" value="M0QYC1_HUMAN M0R2C7_HUMAN" type="string"/>
		<att name="numPsmsInProtein" value="28" type="integer"/>
		<att name="Species" value="[Homo sapiens]" type="string"/>
		<att name="isProtein" value="1" type="integer"/>
		<graphics type="ELLIPSE" h="30" w="70" width="4" outline="#000000" fill="#ffffff">
			<att name="NODE_TOOLTIP" value="&lt;html&gt;&lt;b&gt;Protein ACC(s):&lt;/b&gt;&lt;br&gt;M0QYC1 M0R2C7&lt;br&gt;&lt;b&gt;Protein name(s):&lt;/b&gt;&lt;br&gt; Rho guanine nucleotide exchange factor 1 (Fragment)&lt;br&gt;&lt;b&gt;Classification case(s):&lt;/b&gt;&lt;br&gt;&lt;b&gt;6&lt;/b&gt;: Not classified&lt;br&gt;&lt;b&gt;TAX:&lt;/b&gt; [Homo sapiens]&lt;br&gt;&lt;b&gt;Gene name:&lt;/b&gt; ARHGEF1&lt;/html&gt;" type="string"/>
			<att name="NODE_NESTED_NETWORK_IMAGE_VISIBLE" value="true" type="string"/>
			<att name="NODE_BORDER_STROKE" value="SOLID" type="string"/>
			<att name="NODE_SELECTED" value="false" type="string"/>
			<att name="NODE_TRANSPARENCY" value="255" type="string"/>
			<att name="NODE_LABEL_WIDTH" value="200" type="string"/>
			<att name="NODE_LABEL" value="M0QYC1 M0R2C7" type="string"/>
			<att name="NODE_LABEL_FONT_SIZE" value="12" type="string"/>
			<att name="NODE_LABEL_TRANSPARENCY" value="255" type="string"/>
			<att name="NODE_LABEL_COLOR" value="#000000" type="string"/>
			<att name="NODE_VISIBLE" value="true" type="string"/>
			<att name="NODE_DEPTH" value="0.0" type="string"/>
			<att name="NODE_BORDER_TRANSPARENCY" value="255" type="string"/>
			<att name="NODE_LABEL_FONT_FACE" value="Dialog,plain,12" type="string"/>
			<att name="NODE_LABEL_TRANSPARENCY" value="255" type="string"/>
		</graphics>
	</node>
	<node id="ILSDLLPFCRPGPEGQLAATALR_LVHEGPLTWR_RLDLSHLR" label="ILSDLLPFCRPGPEGQLAATALR_LVHEGPLTWR_RLDLSHLR">
		<att name="numMSRuns" value="7" type="integer"/>
		<att name="numReplicates" value="4" type="integer"/>
		<att name="PCQ_ID" value="ILSDLLPFCRPGPEGQLAATALR_LVHEGPLTWR_RLDLSHLR" type="string"/>
		<att name="numConnectedProteinNodes" value="2" type="integer"/>
		<att name="numPeptideSequences" value="3" type="integer"/>
		<att name="PeptideSequences" value="ILSDLLPFCRPGPEGQLAATALR_LVHEGPLTWR_RLDLSHLR" type="string"/>
		<att name="significant" value="0" type="integer"/>
		<att name="Weight" value="145.230048894" type="real"/>
		<att name="Variance" value="0.006885627372678753" type="real"/>
		<att name="numProteins" value="5" type="integer"/>
		<att name="ionCount" value="0" type="integer"/>
		<att name="numPsms" value="16" type="integer"/>
		<att name="containsPTMs" value="0" type="integer"/>
		<att name="FDR" value="0.995217318007" type="real"/>
		<att name="lightIons" value="0" type="integer"/>
		<att name="uniquePeptide" value="0" type="integer"/>
		<att name="isFiltered" value="0" type="integer"/>
		<att name="finalRatio" value="0.007046577269340108" type="real"/>
		<att name="heavyIons" value="0" type="integer"/>
		<att name="uniquePeptideNode" value="0" type="integer"/>
		<att name="isProtein" value="0" type="integer"/>
		<graphics type="ROUNDRECT" h="30" w="70" width="4" outline="#000000" fill="#ffffff">
			<att name="NODE_TOOLTIP" value="&lt;html&gt;ILSDLLPFCRPGPEGQLAATALR_LVHEGPLTWR_RLDLSHLR&lt;br&gt;3 Peptide sequences&lt;br&gt;16 PSMs&lt;br&gt;Shared by 2 protein Nodes&lt;br&gt;Shared by 5 proteins&lt;br&gt;Detected in 7 MS runs&lt;br&gt;Detected in 4 Replicates&lt;br&gt;Weight = 145.23&lt;br&gt;Variance = 0.007&lt;br&gt;Integrated peptide node ratio = 0&lt;br&gt;Ion count ratio Rc = N/A = log2( () / () )&lt;br&gt;FDR = 0.995217318007&lt;br&gt;Individual peptides in the node:&lt;br&gt;ILSDLLPFCRPGPEGQLAATALR, 2 PSMs, Shared by 5 proteins, Detected in 1 MS Runs, Detected in 1 replicates, Average of ratios = 0.08989537847328986&lt;br&gt;LVHEGPLTWR, 2 PSMs, Shared by 5 proteins, Detected in 1 MS Runs, Detected in 1 replicates, Peptide with no PSM ratios = NaN&lt;br&gt;RLDLSHLR, 12 PSMs, Shared by 5 proteins, Detected in 5 MS Runs, Detected in 2 replicates, Average of ratios = 0.0194762095800674&lt;br&gt;&lt;/html&gt;" type="string"/>
			<att name="NODE_NESTED_NETWORK_IMAGE_VISIBLE" value="true" type="string"/>
			<att name="NODE_BORDER_STROKE" value="SOLID" type="string"/>
			<att name="NODE_SELECTED" value="false" type="string"/>
			<att name="NODE_TRANSPARENCY" value="255" type="string"/>
			<att name="NODE_LABEL_WIDTH" value="200" type="string"/>
			<att name="NODE_LABEL" value="0" type="string"/>
			<att name="NODE_LABEL_FONT_SIZE" value="12" type="string"/>
			<att name="NODE_LABEL_TRANSPARENCY" value="255" type="string"/>
			<att name="NODE_LABEL_COLOR" value="#000000" type="string"/>
			<att name="NODE_VISIBLE" value="true" type="string"/>
			<att name="NODE_DEPTH" value="0.0" type="string"/>
			<att name="NODE_BORDER_TRANSPARENCY" value="255" type="string"/>
			<att name="NODE_LABEL_FONT_FACE" value="Dialog,plain,12" type="string"/>
			<att name="NODE_LABEL_TRANSPARENCY" value="255" type="string"/>
		</graphics>
	</node>
	<node id="A0A024R0R1 M0QZR4 Q92888" label="A0A024R0R1 M0QZR4 Q92888">
		<att name="ProteinDescription" value="Rho guanine nucleotide exchange factor (GEF) 1, isoform CRA_e #### Rho guanine nucleotide exchange factor 1" type="string"/>
		<att name="ACC" value="A0A024R0R1 M0QZR4 Q92888" type="string"/>
		<att name="numPeptideSequencesInProteins" value="6" type="integer"/>
		<att name="conclusiveProtein" value="0" type="integer"/>
		<att name="numConnectedPeptideNodes" value="6" type="integer"/>
		<att name="UniprotKB" value="A0A024R0R1 M0QZR4 Q92888" type="string"/>
		<att name="numProteins" value="3" type="integer"/>
		<att name="Classification2Case" value="6" type="string"/>
		<att name="GeneName" value="ARHGEF1" type="string"/>
		<att name="containsPTMs" value="0" type="integer"/>
		<att name="conclusiveProteinNode" value="0" type="integer"/>
		<att name="isFiltered" value="0" type="integer"/>
		<att name="ID" value="A0A024R0R1_HUMAN M0QZR4_HUMAN ARHG1_HUMAN" type="string"/>
		<att name="numPsmsInProtein" value="32" type="integer"/>
		<att name="Species" value="[Homo sapiens]" type="string"/>
		<att name="isProtein" value="1" type="integer"/>
		<graphics type="ELLIPSE" h="30" w="70" width="4" outline="#000000" fill="#ffffff">
			<att name="NODE_TOOLTIP" value="&lt;html&gt;&lt;b&gt;Protein ACC(s):&lt;/b&gt;&lt;br&gt;A0A024R0R1 M0QZR4 Q92888&lt;br&gt;&lt;b&gt;Protein name(s):&lt;/b&gt;&lt;br&gt; Rho guanine nucleotide exchange factor (GEF) 1, isoform CRA_e&lt;br&gt;Rho guanine nucleotide exchange factor 1&lt;br&gt;&lt;b&gt;Classification case(s):&lt;/b&gt;&lt;br&gt;&lt;b&gt;6&lt;/b&gt;: Not classified&lt;br&gt;&lt;b&gt;TAX:&lt;/b&gt; [Homo sapiens]&lt;br&gt;&lt;b&gt;Gene name:&lt;/b&gt; ARHGEF1&lt;/html&gt;" type="string"/>
			<att name="NODE_NESTED_NETWORK_IMAGE_VISIBLE" value="true" type="string"/>
			<att name="NODE_BORDER_STROKE" value="SOLID" type="string"/>
			<att name="NODE_SELECTED" value="false" type="string"/>
			<att name="NODE_TRANSPARENCY" value="255" type="string"/>
			<att name="NODE_LABEL_WIDTH" value="200" type="string"/>
			<att name="NODE_LABEL" value="A0A024R0R1 M0QZR4 Q92888" type="string"/>
			<att name="NODE_LABEL_FONT_SIZE" value="12" type="string"/>
			<att name="NODE_LABEL_TRANSPARENCY" value="255" type="string"/>
			<att name="NODE_LABEL_COLOR" value="#000000" type="string"/>
			<att name="NODE_VISIBLE" value="true" type="string"/>
			<att name="NODE_DEPTH" value="0.0" type="string"/>
			<att name="NODE_BORDER_TRANSPARENCY" value="255" type="string"/>
			<att name="NODE_LABEL_FONT_FACE" value="Dialog,plain,12" type="string"/>
			<att name="NODE_LABEL_TRANSPARENCY" value="255" type="string"/>
		</graphics>
	</node>
	<node id="HLKAEVDAEKPGATDR_KAFLDFYHSFLEK" label="HLKAEVDAEKPGATDR_KAFLDFYHSFLEK">
		<att name="numMSRuns" value="4" type="integer"/>
		<att name="numReplicates" value="3" type="integer"/>
		<att name="PCQ_ID" value="HLKAEVDAEKPGATDR_KAFLDFYHSFLEK" type="string"/>
		<att name="numConnectedProteinNodes" value="2" type="integer"/>
		<att name="numPeptideSequences" value="2" type="integer"/>
		<att name="PeptideSequences" value="HLKAEVDAEKPGATDR_KAFLDFYHSFLEK" type="string"/>
		<att name="significant" value="0" type="integer"/>
		<att name="Weight" value="81.5755490372" type="real"/>
		<att name="Variance" value="0.012258575171145718" type="real"/>
		<att name="numProteins" value="4" type="integer"/>
		<att name="ionCount" value="0" type="integer"/>
		<att name="numPsms" value="4" type="integer"/>
		<att name="containsPTMs" value="0" type="integer"/>
		<att name="FDR" value="0.996690706957" type="real"/>
		<att name="lightIons" value="0" type="integer"/>
		<att name="uniquePeptide" value="0" type="integer"/>
		<att name="isFiltered" value="0" type="integer"/>
		<att name="finalRatio" value="-0.10511163212099994" type="real"/>
		<att name="heavyIons" value="0" type="integer"/>
		<att name="uniquePeptideNode" value="0" type="integer"/>
		<att name="isProtein" value="0" type="integer"/>
		<graphics type="ROUNDRECT" h="30" w="70" width="4" outline="#000000" fill="#ffffff">
			<att name="NODE_TOOLTIP" value="&lt;html&gt;HLKAEVDAEKPGATDR_KAFLDFYHSFLEK&lt;br&gt;2 Peptide sequences&lt;br&gt;4 PSMs&lt;br&gt;Shared by 2 protein Nodes&lt;br&gt;Shared by 4 proteins&lt;br&gt;Detected in 4 MS runs&lt;br&gt;Detected in 3 Replicates&lt;br&gt;Weight = 81.576&lt;br&gt;Variance = 0.012&lt;br&gt;Integrated peptide node ratio = -0.1&lt;br&gt;Ion count ratio Rc = N/A = log2( () / () )&lt;br&gt;FDR = 0.996690706957&lt;br&gt;Individual peptides in the node:&lt;br&gt;HLKAEVDAEKPGATDR, 1 PSMs, Shared by 4 proteins, Detected in 1 MS Runs, Detected in 1 replicates, Average of ratios = 0.04570668271273575&lt;br&gt;KAFLDFYHSFLEK, 3 PSMs, Shared by 4 proteins, Detected in 3 MS Runs, Detected in 2 replicates, Average of ratios = -0.06856609133813327&lt;br&gt;&lt;/html&gt;" type="string"/>
			<att name="NODE_NESTED_NETWORK_IMAGE_VISIBLE" value="true" type="string"/>
			<att name="NODE_BORDER_STROKE" value="SOLID" type="string"/>
			<att name="NODE_SELECTED" value="false" type="string"/>
			<att name="NODE_TRANSPARENCY" value="255" type="string"/>
			<att name="NODE_LABEL_WIDTH" value="200" type="string"/>
			<att name="NODE_LABEL" value="-0.1" type="string"/>
			<att name="NODE_LABEL_FONT_SIZE" value="12" type="string"/>
			<att name="NODE_LABEL_TRANSPARENCY" value="255" type="string"/>
			<att name="NODE_LABEL_COLOR" value="#000000" type="string"/>
			<att name="NODE_VISIBLE" value="true" type="string"/>
			<att name="NODE_DEPTH" value="0.0" type="string"/>
			<att name="NODE_BORDER_TRANSPARENCY" value="255" type="string"/>
			<att name="NODE_LABEL_FONT_FACE" value="Dialog,plain,12" type="string"/>
			<att name="NODE_LABEL_TRANSPARENCY" value="255" type="string"/>
		</graphics>
	</node>
	<node id="Q8NF33" label="Q8NF33">
		<att name="ProteinDescription" value="FLJ00369 protein (Fragment)" type="string"/>
		<att name="ACC" value="Q8NF33" type="string"/>
		<att name="numPeptideSequencesInProteins" value="2" type="integer"/>
		<att name="conclusiveProtein" value="0" type="integer"/>
		<att name="numConnectedPeptideNodes" value="2" type="integer"/>
		<att name="UniprotKB" value="Q8NF33" type="string"/>
		<att name="numProteins" value="1" type="integer"/>
		<att name="Classification2Case" value="6" type="string"/>
		<att name="GeneName" value="FLJ00369" type="string"/>
		<att name="containsPTMs" value="0" type="integer"/>
		<att name="conclusiveProteinNode" value="0" type="integer"/>
		<att name="isFiltered" value="0" type="integer"/>
		<att name="ID" value="Q8NF33_HUMAN" type="string"/>
		<att name="numPsmsInProtein" value="4" type="integer"/>
		<att name="Species" value="[Homo sapiens]" type="string"/>
		<att name="isProtein" value="1" type="integer"/>
		<graphics type="ELLIPSE" h="30" w="70" width="4" outline="#000000" fill="#ffffff">
			<att name="NODE_TOOLTIP" value="&lt;html&gt;&lt;b&gt;Protein ACC(s):&lt;/b&gt;&lt;br&gt;Q8NF33&lt;br&gt;&lt;b&gt;Protein name(s):&lt;/b&gt;&lt;br&gt; FLJ00369 protein (Fragment)&lt;br&gt;&lt;b&gt;Classification case(s):&lt;/b&gt;&lt;br&gt;&lt;b&gt;6&lt;/b&gt;: Not classified&lt;br&gt;&lt;b&gt;TAX:&lt;/b&gt; [Homo sapiens]&lt;br&gt;&lt;b&gt;Gene name:&lt;/b&gt; FLJ00369&lt;/html&gt;" type="string"/>
			<att name="NODE_NESTED_NETWORK_IMAGE_VISIBLE" value="true" type="string"/>
			<att name="NODE_BORDER_STROKE" value="SOLID" type="string"/>
			<att name="NODE_SELECTED" value="false" type="string"/>
			<att name="NODE_TRANSPARENCY" value="255" type="string"/>
			<att name="NODE_LABEL_WIDTH" value="200" type="string"/>
			<att name="NODE_LABEL" value="Q8NF33" type="string"/>
			<att name="NODE_LABEL_FONT_SIZE" value="12" type="string"/>
			<att name="NODE_LABEL_TRANSPARENCY" value="255" type="string"/>
			<att name="NODE_LABEL_COLOR" value="#000000" type="string"/>
			<att name="NODE_VISIBLE" value="true" type="string"/>
			<att name="NODE_DEPTH" value="0.0" type="string"/>
			<att name="NODE_BORDER_TRANSPARENCY" value="255" type="string"/>
			<att name="NODE_LABEL_FONT_FACE" value="Dialog,plain,12" type="string"/>
			<att name="NODE_LABEL_TRANSPARENCY" value="255" type="string"/>
		</graphics>
	</node>
	<node id="I3L3P5" label="I3L3P5">
		<att name="ProteinDescription" value="Protein disulfide-isomerase (Fragment)" type="string"/>
		<att name="ACC" value="I3L3P5" type="string"/>
		<att name="numPeptideSequencesInProteins" value="5" type="integer"/>
		<att name="conclusiveProtein" value="0" type="integer"/>
		<att name="numConnectedPeptideNodes" value="5" type="integer"/>
		<att name="UniprotKB" value="I3L3P5" type="string"/>
		<att name="numProteins" value="1" type="integer"/>
		<att name="Classification2Case" value="6" type="string"/>
		<att name="GeneName" value="P4HB" type="string"/>
		<att name="containsPTMs" value="0" type="integer"/>
		<att name="conclusiveProteinNode" value="0" type="integer"/>
		<att name="isFiltered" value="0" type="integer"/>
		<att name="ID" value="I3L3P5_HUMAN" type="string"/>
		<att name="numPsmsInProtein" value="106" type="integer"/>
		<att name="Species" value="[Homo sapiens]" type="string"/>
		<att name="isProtein" value="1" type="integer"/>
		<graphics type="ELLIPSE" h="30" w="70" width="4" outline="#000000" fill="#ffffff">
			<att name="NODE_TOOLTIP" value="&lt;html&gt;&lt;b&gt;Protein ACC(s):&lt;/b&gt;&lt;br&gt;I3L3P5&lt;br&gt;&lt;b&gt;Protein name(s):&lt;/b&gt;&lt;br&gt; Protein disulfide-isomerase (Fragment)&lt;br&gt;&lt;b&gt;Classification case(s):&lt;/b&gt;&lt;br&gt;&lt;b&gt;6&lt;/b&gt;: Not classified&lt;br&gt;&lt;b&gt;TAX:&lt;/b&gt; [Homo sapiens]&lt;br&gt;&lt;b&gt;Gene name:&lt;/b&gt; P4HB&lt;/html&gt;" type="string"/>
			<att name="NODE_NESTED_NETWORK_IMAGE_VISIBLE" value="true" type="string"/>
			<att name="NODE_BORDER_STROKE" value="SOLID" type="string"/>
			<att name="NODE_SELECTED" value="false" type="string"/>
			<att name="NODE_TRANSPARENCY" value="255" type="string"/>
			<att name="NODE_LABEL_WIDTH" value="200" type="string"/>
			<att name="NODE_LABEL" value="I3L3P5" type="string"/>
			<att name="NODE_LABEL_FONT_SIZE" value="12" type="string"/>
			<att name="NODE_LABEL_TRANSPARENCY" value="255" type="string"/>
			<att name="NODE_LABEL_COLOR" value="#000000" type="string"/>
			<att name="NODE_VISIBLE" value="true" type="string"/>
			<att name="NODE_DEPTH" value="0.0" type="string"/>
			<att name="NODE_BORDER_TRANSPARENCY" value="255" type="string"/>
			<att name="NODE_LABEL_FONT_FACE" value="Dialog,plain,12" type="string"/>
			<att name="NODE_LABEL_TRANSPARENCY" value="255" type="string"/>
		</graphics>
	</node>
	<node id="KSNFAEALAAHK_SNFAEALAAHK" label="KSNFAEALAAHK_SNFAEALAAHK">
		<att name="numMSRuns" value="14" type="integer"/>
		<att name="numReplicates" value="3" type="integer"/>
		<att name="PCQ_ID" value="KSNFAEALAAHK_SNFAEALAAHK" type="string"/>
		<att name="numConnectedProteinNodes" value="11" type="integer"/>
		<att name="numPeptideSequences" value="2" type="integer"/>
		<att name="PeptideSequences" value="KSNFAEALAAHK_SNFAEALAAHK" type="string"/>
		<att name="significant" value="0" type="integer"/>
		<att name="Weight" value="199.966345145" type="real"/>
		<att name="Variance" value="0.005000841512979986" type="real"/>
		<att name="numProteins" value="14" type="integer"/>
		<att name="ionCount" value="0" type="integer"/>
		<att name="numPsms" value="34" type="integer"/>
		<att name="containsPTMs" value="0" type="integer"/>
		<att name="FDR" value="0.90837740297" type="real"/>
		<att name="lightIons" value="0" type="integer"/>
		<att name="uniquePeptide" value="0" type="integer"/>
		<att name="isFiltered" value="0" type="integer"/>
		<att name="finalRatio" value="0.29629195165900013" type="real"/>
		<att name="heavyIons" value="0" type="integer"/>
		<att name="uniquePeptideNode" value="0" type="integer"/>
		<att name="isProtein" value="0" type="integer"/>
		<graphics type="ROUNDRECT" h="30" w="70" width="4" outline="#000000" fill="#ffffff">
			<att name="NODE_TOOLTIP" value="&lt;html&gt;KSNFAEALAAHK_SNFAEALAAHK&lt;br&gt;2 Peptide sequences&lt;br&gt;34 PSMs&lt;br&gt;Shared by 11 protein Nodes&lt;br&gt;Shared by 14 proteins&lt;br&gt;Detected in 14 MS runs&lt;br&gt;Detected in 3 Replicates&lt;br&gt;Weight = 199.966&lt;br&gt;Variance = 0.005&lt;br&gt;Integrated peptide node ratio = 0.3&lt;br&gt;Ion count ratio Rc = N/A = log2( () / () )&lt;br&gt;FDR = 0.90837740297&lt;br&gt;Individual peptides in the node:&lt;br&gt;KSNFAEALAAHK, 31 PSMs, Shared by 14 proteins, Detected in 13 MS Runs, Detected in 3 replicates, Average of ratios = 0.45237451054229766&lt;br&gt;SNFAEALAAHK, 3 PSMs, Shared by 14 proteins, Detected in 2 MS Runs, Detected in 1 replicates, Average of ratios = 0.1787607382369617&lt;br&gt;&lt;/html&gt;" type="string"/>
			<att name="NODE_NESTED_NETWORK_IMAGE_VISIBLE" value="true" type="string"/>
			<att name="NODE_BORDER_STROKE" value="SOLID" type="string"/>
			<att name="NODE_SELECTED" value="false" type="string"/>
			<att name="NODE_TRANSPARENCY" value="255" type="string"/>
			<att name="NODE_LABEL_WIDTH" value="200" type="string"/>
			<att name="NODE_LABEL" value="0.3" type="string"/>
			<att name="NODE_LABEL_FONT_SIZE" value="12" type="string"/>
			<att name="NODE_LABEL_TRANSPARENCY" value="255" type="string"/>
			<att name="NODE_LABEL_COLOR" value="#000000" type="string"/>
			<att name="NODE_VISIBLE" value="true" type="string"/>
			<att name="NODE_DEPTH" value="0.0" type="string"/>
			<att name="NODE_BORDER_TRANSPARENCY" value="255" type="string"/>
			<att name="NODE_LABEL_FONT_FACE" value="Dialog,plain,12" type="string"/>
			<att name="NODE_LABEL_TRANSPARENCY" value="255" type="string"/>
		</graphics>
	</node>
	<node id="I3L1Y5 I3L514" label="I3L1Y5 I3L514">
		<att name="ProteinDescription" value="Protein disulfide-isomerase" type="string"/>
		<att name="ACC" value="I3L1Y5 I3L514" type="string"/>
		<att name="numPeptideSequencesInProteins" value="2" type="integer"/>
		<att name="conclusiveProtein" value="0" type="integer"/>
		<att name="numConnectedPeptideNodes" value="2" type="integer"/>
		<att name="UniprotKB" value="I3L1Y5 I3L514" type="string"/>
		<att name="numProteins" value="2" type="integer"/>
		<att name="Classification2Case" value="6" type="string"/>
		<att name="GeneName" value="P4HB" type="string"/>
		<att name="containsPTMs" value="0" type="integer"/>
		<att name="conclusiveProteinNode" value="0" type="integer"/>
		<att name="isFiltered" value="0" type="integer"/>
		<att name="ID" value="I3L1Y5_HUMAN I3L514_HUMAN" type="string"/>
		<att name="numPsmsInProtein" value="34" type="integer"/>
		<att name="Species" value="[Homo sapiens]" type="string"/>
		<att name="isProtein" value="1" type="integer"/>
		<graphics type="ELLIPSE" h="30" w="70" width="4" outline="#000000" fill="#ffffff">
			<att name="NODE_TOOLTIP" value="&lt;html&gt;&lt;b&gt;Protein ACC(s):&lt;/b&gt;&lt;br&gt;I3L1Y5 I3L514&lt;br&gt;&lt;b&gt;Protein name(s):&lt;/b&gt;&lt;br&gt; Protein disulfide-isomerase&lt;br&gt;&lt;b&gt;Classification case(s):&lt;/b&gt;&lt;br&gt;&lt;b&gt;6&lt;/b&gt;: Not classified&lt;br&gt;&lt;b&gt;TAX:&lt;/b&gt; [Homo sapiens]&lt;br&gt;&lt;b&gt;Gene name:&lt;/b&gt; P4HB&lt;/html&gt;" type="string"/>
			<att name="NODE_NESTED_NETWORK_IMAGE_VISIBLE" value="true" type="string"/>
			<att name="NODE_BORDER_STROKE" value="SOLID" type="string"/>
			<att name="NODE_SELECTED" value="false" type="string"/>
			<att name="NODE_TRANSPARENCY" value="255" type="string"/>
			<att name="NODE_LABEL_WIDTH" value="200" type="string"/>
			<att name="NODE_LABEL" value="I3L1Y5 I3L514" type="string"/>
			<att name="NODE_LABEL_FONT_SIZE" value="12" type="string"/>
			<att name="NODE_LABEL_TRANSPARENCY" value="255" type="string"/>
			<att name="NODE_LABEL_COLOR" value="#000000" type="string"/>
			<att name="NODE_VISIBLE" value="true" type="string"/>
			<att name="NODE_DEPTH" value="0.0" type="string"/>
			<att name="NODE_BORDER_TRANSPARENCY" value="255" type="string"/>
			<att name="NODE_LABEL_FONT_FACE" value="Dialog,plain,12" type="string"/>
			<att name="NODE_LABEL_TRANSPARENCY" value="255" type="string"/>
		</graphics>
	</node>
	<node id="B4DNP9" label="B4DNP9">
		<att name="ProteinDescription" value="cDNA FLJ59939, highly similar to Protein disulfide-isomerase (EC 5.3.4.1)" type="string"/>
		<att name="ACC" value="B4DNP9" type="string"/>
		<att name="numPeptideSequencesInProteins" value="3" type="integer"/>
		<att name="conclusiveProtein" value="0" type="integer"/>
		<att name="numConnectedPeptideNodes" value="3" type="integer"/>
		<att name="UniprotKB" value="B4DNP9" type="string"/>
		<att name="numProteins" value="1" type="integer"/>
		<att name="Classification2Case" value="6" type="string"/>
		<att name="containsPTMs" value="0" type="integer"/>
		<att name="conclusiveProteinNode" value="0" type="integer"/>
		<att name="isFiltered" value="0" type="integer"/>
		<att name="ID" value="B4DNP9_HUMAN" type="string"/>
		<att name="numPsmsInProtein" value="37" type="integer"/>
		<att name="Species" value="[Homo sapiens]" type="string"/>
		<att name="isProtein" value="1" type="integer"/>
		<graphics type="ELLIPSE" h="30" w="70" width="4" outline="#000000" fill="#ffffff">
			<att name="NODE_TOOLTIP" value="&lt;html&gt;&lt;b&gt;Protein ACC(s):&lt;/b&gt;&lt;br&gt;B4DNP9&lt;br&gt;&lt;b&gt;Protein name(s):&lt;/b&gt;&lt;br&gt; cDNA FLJ59939, highly similar to Protein disulfide-isomerase (EC 5.3.4.1)&lt;br&gt;&lt;b&gt;Classification case(s):&lt;/b&gt;&lt;br&gt;&lt;b&gt;6&lt;/b&gt;: Not classified&lt;br&gt;&lt;b&gt;TAX:&lt;/b&gt; [Homo sapiens]&lt;br&gt;&lt;b&gt;Gene name:&lt;/b&gt; &lt;/html&gt;" type="string"/>
			<att name="NODE_NESTED_NETWORK_IMAGE_VISIBLE" value="true" type="string"/>
			<att name="NODE_BORDER_STROKE" value="SOLID" type="string"/>
			<att name="NODE_SELECTED" value="false" type="string"/>
			<att name="NODE_TRANSPARENCY" value="255" type="string"/>
			<att name="NODE_LABEL_WIDTH" value="200" type="string"/>
			<att name="NODE_LABEL" value="B4DNP9" type="string"/>
			<att name="NODE_LABEL_FONT_SIZE" value="12" type="string"/>
			<att name="NODE_LABEL_TRANSPARENCY" value="255" type="string"/>
			<att name="NODE_LABEL_COLOR" value="#000000" type="string"/>
			<att name="NODE_VISIBLE" value="true" type="string"/>
			<att name="NODE_DEPTH" value="0.0" type="string"/>
			<att name="NODE_BORDER_TRANSPARENCY" value="255" type="string"/>
			<att name="NODE_LABEL_FONT_FACE" value="Dialog,plain,12" type="string"/>
			<att name="NODE_LABEL_TRANSPARENCY" value="255" type="string"/>
		</graphics>
	</node>
	<node id="I3L4M2" label="I3L4M2">
		<att name="ProteinDescription" value="Protein disulfide-isomerase (Fragment)" type="string"/>
		<att name="ACC" value="I3L4M2" type="string"/>
		<att name="numPeptideSequencesInProteins" value="5" type="integer"/>
		<att name="conclusiveProtein" value="0" type="integer"/>
		<att name="numConnectedPeptideNodes" value="5" type="integer"/>
		<att name="UniprotKB" value="I3L4M2" type="string"/>
		<att name="numProteins" value="1" type="integer"/>
		<att name="Classification2Case" value="6" type="string"/>
		<att name="GeneName" value="P4HB" type="string"/>
		<att name="containsPTMs" value="0" type="integer"/>
		<att name="conclusiveProteinNode" value="0" type="integer"/>
		<att name="isFiltered" value="0" type="integer"/>
		<att name="ID" value="I3L4M2_HUMAN" type="string"/>
		<att name="numPsmsInProtein" value="74" type="integer"/>
		<att name="Species" value="[Homo sapiens]" type="string"/>
		<att name="isProtein" value="1" type="integer"/>
		<graphics type="ELLIPSE" h="30" w="70" width="4" outline="#000000" fill="#ffffff">
			<att name="NODE_TOOLTIP" value="&lt;html&gt;&lt;b&gt;Protein ACC(s):&lt;/b&gt;&lt;br&gt;I3L4M2&lt;br&gt;&lt;b&gt;Protein name(s):&lt;/b&gt;&lt;br&gt; Protein disulfide-isomerase (Fragment)&lt;br&gt;&lt;b&gt;Classification case(s):&lt;/b&gt;&lt;br&gt;&lt;b&gt;6&lt;/b&gt;: Not classified&lt;br&gt;&lt;b&gt;TAX:&lt;/b&gt; [Homo sapiens]&lt;br&gt;&lt;b&gt;Gene name:&lt;/b&gt; P4HB&lt;/html&gt;" type="string"/>
			<att name="NODE_NESTED_NETWORK_IMAGE_VISIBLE" value="true" type="string"/>
			<att name="NODE_BORDER_STROKE" value="SOLID" type="string"/>
			<att name="NODE_SELECTED" value="false" type="string"/>
			<att name="NODE_TRANSPARENCY" value="255" type="string"/>
			<att name="NODE_LABEL_WIDTH" value="200" type="string"/>
			<att name="NODE_LABEL" value="I3L4M2" type="string"/>
			<att name="NODE_LABEL_FONT_SIZE" value="12" type="string"/>
			<att name="NODE_LABEL_TRANSPARENCY" value="255" type="string"/>
			<att name="NODE_LABEL_COLOR" value="#000000" type="string"/>
			<att name="NODE_VISIBLE" value="true" type="string"/>
			<att name="NODE_DEPTH" value="0.0" type="string"/>
			<att name="NODE_BORDER_TRANSPARENCY" value="255" type="string"/>
			<att name="NODE_LABEL_FONT_FACE" value="Dialog,plain,12" type="string"/>
			<att name="NODE_LABEL_TRANSPARENCY" value="255" type="string"/>
		</graphics>
	</node>
	<node id="THILLFLPK" label="THILLFLPK">
		<att name="numMSRuns" value="10" type="integer"/>
		<att name="numReplicates" value="3" type="integer"/>
		<att name="PCQ_ID" value="THILLFLPK" type="string"/>
		<att name="numConnectedProteinNodes" value="6" type="integer"/>
		<att name="numPeptideSequences" value="1" type="integer"/>
		<att name="PeptideSequences" value="THILLFLPK" type="string"/>
		<att name="significant" value="0" type="integer"/>
		<att name="Weight" value="146.986834567" type="real"/>
		<att name="Variance" value="0.006803330399935764" type="real"/>
		<att name="numProteins" value="8" type="integer"/>
		<att name="ionCount" value="0" type="integer"/>
		<att name="numPsms" value="20" type="integer"/>
		<att name="containsPTMs" value="0" type="integer"/>
		<att name="FDR" value="0.769003789843" type="real"/>
		<att name="lightIons" value="0" type="integer"/>
		<att name="uniquePeptide" value="0" type="integer"/>
		<att name="isFiltered" value="0" type="integer"/>
		<att name="finalRatio" value="0.3833060150670001" type="real"/>
		<att name="heavyIons" value="0" type="integer"/>
		<att name="uniquePeptideNode" value="0" type="integer"/>
		<att name="isProtein" value="0" type="integer"/>
		<graphics type="ROUNDRECT" h="30" w="70" width="4" outline="#000000" fill="#ffffff">
			<att name="NODE_TOOLTIP" value="&lt;html&gt;THILLFLPK&lt;br&gt;1 Peptide sequences&lt;br&gt;20 PSMs&lt;br&gt;Shared by 6 protein Nodes&lt;br&gt;Shared by 8 proteins&lt;br&gt;Detected in 10 MS runs&lt;br&gt;Detected in 3 Replicates&lt;br&gt;Weight = 146.987&lt;br&gt;Variance = 0.007&lt;br&gt;Integrated peptide node ratio = 0.4&lt;br&gt;Ion count ratio Rc = N/A = log2( () / () )&lt;br&gt;FDR = 0.769003789843&lt;br&gt;Individual peptides in the node:&lt;br&gt;THILLFLPK, 20 PSMs, Shared by 8 proteins, Detected in 10 MS Runs, Detected in 3 replicates, Average of ratios = 0.34458438187711854&lt;br&gt;&lt;/html&gt;" type="string"/>
			<att name="NODE_NESTED_NETWORK_IMAGE_VISIBLE" value="true" type="string"/>
			<att name="NODE_BORDER_STROKE" value="SOLID" type="string"/>
			<att name="NODE_SELECTED" value="false" type="string"/>
			<att name="NODE_TRANSPARENCY" value="255" type="string"/>
			<att name="NODE_LABEL_WIDTH" value="200" type="string"/>
			<att name="NODE_LABEL" value="0.4" type="string"/>
			<att name="NODE_LABEL_FONT_SIZE" value="12" type="string"/>
			<att name="NODE_LABEL_TRANSPARENCY" value="255" type="string"/>
			<att name="NODE_LABEL_COLOR" value="#000000" type="string"/>
			<att name="NODE_VISIBLE" value="true" type="string"/>
			<att name="NODE_DEPTH" value="0.0" type="string"/>
			<att name="NODE_BORDER_TRANSPARENCY" value="255" type="string"/>
			<att name="NODE_LABEL_FONT_FACE" value="Dialog,plain,12" type="string"/>
			<att name="NODE_LABEL_TRANSPARENCY" value="255" type="string"/>
		</graphics>
	</node>
	<node id="ILEFFGLKK_ILFIFIDSDHTDNQR" label="ILEFFGLKK_ILFIFIDSDHTDNQR">
		<att name="numMSRuns" value="15" type="integer"/>
		<att name="numReplicates" value="3" type="integer"/>
		<att name="PCQ_ID" value="ILEFFGLKK_ILFIFIDSDHTDNQR" type="string"/>
		<att name="numConnectedProteinNodes" value="7" type="integer"/>
		<att name="numPeptideSequences" value="2" type="integer"/>
		<att name="PeptideSequences" value="ILEFFGLKK_ILFIFIDSDHTDNQR" type="string"/>
		<att name="significant" value="0" type="integer"/>
		<att name="Weight" value="146.207234445" type="real"/>
		<att name="Variance" value="0.006839606834750563" type="real"/>
		<att name="numProteins" value="10" type="integer"/>
		<att name="ionCount" value="0" type="integer"/>
		<att name="numPsms" value="27" type="integer"/>
		<att name="containsPTMs" value="0" type="integer"/>
		<att name="FDR" value="0.685234862264" type="real"/>
		<att name="lightIons" value="0" type="integer"/>
		<att name="uniquePeptide" value="0" type="integer"/>
		<att name="isFiltered" value="0" type="integer"/>
		<att name="finalRatio" value="0.4267454271260001" type="real"/>
		<att name="heavyIons" value="0" type="integer"/>
		<att name="uniquePeptideNode" value="0" type="integer"/>
		<att name="isProtein" value="0" type="integer"/>
		<graphics type="ROUNDRECT" h="30" w="70" width="4" outline="#000000" fill="#ffffff">
			<att name="NODE_TOOLTIP" value="&lt;html&gt;ILEFFGLKK_ILFIFIDSDHTDNQR&lt;br&gt;2 Peptide sequences&lt;br&gt;27 PSMs&lt;br&gt;Shared by 7 protein Nodes&lt;br&gt;Shared by 10 proteins&lt;br&gt;Detected in 15 MS runs&lt;br&gt;Detected in 3 Replicates&lt;br&gt;Weight = 146.207&lt;br&gt;Variance = 0.007&lt;br&gt;Integrated peptide node ratio = 0.4&lt;br&gt;Ion count ratio Rc = N/A = log2( () / () )&lt;br&gt;FDR = 0.685234862264&lt;br&gt;Individual peptides in the node:&lt;br&gt;ILEFFGLKK, 1 PSMs, Shared by 10 proteins, Detected in 1 MS Runs, Detected in 1 replicates, Average of ratios = 0.5258055861822594&lt;br&gt;ILFIFIDSDHTDNQR, 26 PSMs, Shared by 10 proteins, Detected in 14 MS Runs, Detected in 3 replicates, Average of ratios = 0.2831244680755067&lt;br&gt;&lt;/html&gt;" type="string"/>
			<att name="NODE_NESTED_NETWORK_IMAGE_VISIBLE" value="true" type="string"/>
			<att name="NODE_BORDER_STROKE" value="SOLID" type="string"/>
			<att name="NODE_SELECTED" value="false" type="string"/>
			<att name="NODE_TRANSPARENCY" value="255" type="string"/>
			<att name="NODE_LABEL_WIDTH" value="200" type="string"/>
			<att name="NODE_LABEL" value="0.4" type="string"/>
			<att name="NODE_LABEL_FONT_SIZE" value="12" type="string"/>
			<att name="NODE_LABEL_TRANSPARENCY" value="255" type="string"/>
			<att name="NODE_LABEL_COLOR" value="#000000" type="string"/>
			<att name="NODE_VISIBLE" value="true" type="string"/>
			<att name="NODE_DEPTH" value="0.0" type="string"/>
			<att name="NODE_BORDER_TRANSPARENCY" value="255" type="string"/>
			<att name="NODE_LABEL_FONT_FACE" value="Dialog,plain,12" type="string"/>
			<att name="NODE_LABEL_TRANSPARENCY" value="255" type="string"/>
		</graphics>
	</node>
	<node id="HNQLPLVIEFTEQTAPK" label="HNQLPLVIEFTEQTAPK">
		<att name="numMSRuns" value="8" type="integer"/>
		<att name="numReplicates" value="3" type="integer"/>
		<att name="PCQ_ID" value="HNQLPLVIEFTEQTAPK" type="string"/>
		<att name="numConnectedProteinNodes" value="8" type="integer"/>
		<att name="numPeptideSequences" value="1" type="integer"/>
		<att name="PeptideSequences" value="HNQLPLVIEFTEQTAPK" type="string"/>
		<att name="significant" value="0" type="integer"/>
		<att name="Weight" value="160.707972967" type="real"/>
		<att name="Variance" value="0.006222466636458301" type="real"/>
		<att name="numProteins" value="10" type="integer"/>
		<att name="ionCount" value="0" type="integer"/>
		<att name="numPsms" value="26" type="integer"/>
		<att name="containsPTMs" value="0" type="integer"/>
		<att name="FDR" value="0.820277803144" type="real"/>
		<att name="lightIons" value="0" type="integer"/>
		<att name="uniquePeptide" value="0" type="integer"/>
		<att name="isFiltered" value="0" type="integer"/>
		<att name="finalRatio" value="0.35719551212300005" type="real"/>
		<att name="heavyIons" value="0" type="integer"/>
		<att name="uniquePeptideNode" value="0" type="integer"/>
		<att name="isProtein" value="0" type="integer"/>
		<graphics type="ROUNDRECT" h="30" w="70" width="4" outline="#000000" fill="#ffffff">
			<att name="NODE_TOOLTIP" value="&lt;html&gt;HNQLPLVIEFTEQTAPK&lt;br&gt;1 Peptide sequences&lt;br&gt;26 PSMs&lt;br&gt;Shared by 8 protein Nodes&lt;br&gt;Shared by 10 proteins&lt;br&gt;Detected in 8 MS runs&lt;br&gt;Detected in 3 Replicates&lt;br&gt;Weight = 160.708&lt;br&gt;Variance = 0.006&lt;br&gt;Integrated peptide node ratio = 0.4&lt;br&gt;Ion count ratio Rc = N/A = log2( () / () )&lt;br&gt;FDR = 0.820277803144&lt;br&gt;Individual peptides in the node:&lt;br&gt;HNQLPLVIEFTEQTAPK, 26 PSMs, Shared by 10 proteins, Detected in 8 MS Runs, Detected in 3 replicates, Average of ratios = 0.3873587741022585&lt;br&gt;&lt;/html&gt;" type="string"/>
			<att name="NODE_NESTED_NETWORK_IMAGE_VISIBLE" value="true" type="string"/>
			<att name="NODE_BORDER_STROKE" value="SOLID" type="string"/>
			<att name="NODE_SELECTED" value="false" type="string"/>
			<att name="NODE_TRANSPARENCY" value="255" type="string"/>
			<att name="NODE_LABEL_WIDTH" value="200" type="string"/>
			<att name="NODE_LABEL" value="0.4" type="string"/>
			<att name="NODE_LABEL_FONT_SIZE" value="12" type="string"/>
			<att name="NODE_LABEL_TRANSPARENCY" value="255" type="string"/>
			<att name="NODE_LABEL_COLOR" value="#000000" type="string"/>
			<att name="NODE_VISIBLE" value="true" type="string"/>
			<att name="NODE_DEPTH" value="0.0" type="string"/>
			<att name="NODE_BORDER_TRANSPARENCY" value="255" type="string"/>
			<att name="NODE_LABEL_FONT_FACE" value="Dialog,plain,12" type="string"/>
			<att name="NODE_LABEL_TRANSPARENCY" value="255" type="string"/>
		</graphics>
	</node>
	<node id="NNFEGEVTKENLLDFIK" label="NNFEGEVTKENLLDFIK">
		<att name="numMSRuns" value="1" type="integer"/>
		<att name="numReplicates" value="1" type="integer"/>
		<att name="PCQ_ID" value="NNFEGEVTKENLLDFIK" type="string"/>
		<att name="numConnectedProteinNodes" value="9" type="integer"/>
		<att name="numPeptideSequences" value="1" type="integer"/>
		<att name="PeptideSequences" value="NNFEGEVTKENLLDFIK" type="string"/>
		<att name="significant" value="0" type="integer"/>
		<att name="numProteins" value="11" type="integer"/>
		<att name="ionCount" value="0" type="integer"/>
		<att name="numPsms" value="1" type="integer"/>
		<att name="containsPTMs" value="0" type="integer"/>
		<att name="lightIons" value="0" type="integer"/>
		<att name="uniquePeptide" value="0" type="integer"/>
		<att name="isFiltered" value="0" type="integer"/>
		<att name="finalRatio" value="NaN" type="real"/>
		<att name="heavyIons" value="0" type="integer"/>
		<att name="uniquePeptideNode" value="0" type="integer"/>
		<att name="isProtein" value="0" type="integer"/>
		<graphics type="ROUNDRECT" h="30" w="70" width="4" outline="#000000" fill="#ffffff">
			<att name="NODE_TOOLTIP" value="&lt;html&gt;NNFEGEVTKENLLDFIK&lt;br&gt;1 Peptide sequences&lt;br&gt;1 PSMs&lt;br&gt;Shared by 9 protein Nodes&lt;br&gt;Shared by 11 proteins&lt;br&gt;Detected in 1 MS runs&lt;br&gt;Detected in 1 Replicates&lt;br&gt;Integrated peptide node ratio = N/A&lt;br&gt;Ion count ratio Rc = N/A = log2( () / () )&lt;br&gt;Individual peptides in the node:&lt;br&gt;NNFEGEVTKENLLDFIK, 1 PSMs, Shared by 11 proteins, Detected in 1 MS Runs, Detected in 1 replicates, Peptide with no PSM ratios = NaN&lt;br&gt;&lt;/html&gt;" type="string"/>
			<att name="NODE_NESTED_NETWORK_IMAGE_VISIBLE" value="true" type="string"/>
			<att name="NODE_BORDER_STROKE" value="SOLID" type="string"/>
			<att name="NODE_SELECTED" value="false" type="string"/>
			<att name="NODE_TRANSPARENCY" value="255" type="string"/>
			<att name="NODE_LABEL_WIDTH" value="200" type="string"/>
			<att name="NODE_LABEL" value="N/A" type="string"/>
			<att name="NODE_LABEL_FONT_SIZE" value="12" type="string"/>
			<att name="NODE_LABEL_TRANSPARENCY" value="255" type="string"/>
			<att name="NODE_LABEL_COLOR" value="#000000" type="string"/>
			<att name="NODE_VISIBLE" value="true" type="string"/>
			<att name="NODE_DEPTH" value="0.0" type="string"/>
			<att name="NODE_BORDER_TRANSPARENCY" value="255" type="string"/>
			<att name="NODE_LABEL_FONT_FACE" value="Dialog,plain,12" type="string"/>
			<att name="NODE_LABEL_TRANSPARENCY" value="255" type="string"/>
		</graphics>
	</node>
	<node id="I3L398" label="I3L398">
		<att name="ProteinDescription" value="Protein disulfide-isomerase (Fragment)" type="string"/>
		<att name="ACC" value="I3L398" type="string"/>
		<att name="numPeptideSequencesInProteins" value="9" type="integer"/>
		<att name="conclusiveProtein" value="0" type="integer"/>
		<att name="numConnectedPeptideNodes" value="9" type="integer"/>
		<att name="UniprotKB" value="I3L398" type="string"/>
		<att name="numProteins" value="1" type="integer"/>
		<att name="Classification2Case" value="6" type="string"/>
		<att name="GeneName" value="P4HB" type="string"/>
		<att name="containsPTMs" value="0" type="integer"/>
		<att name="conclusiveProteinNode" value="0" type="integer"/>
		<att name="isFiltered" value="0" type="integer"/>
		<att name="ID" value="I3L398_HUMAN" type="string"/>
		<att name="numPsmsInProtein" value="95" type="integer"/>
		<att name="Species" value="[Homo sapiens]" type="string"/>
		<att name="isProtein" value="1" type="integer"/>
		<graphics type="ELLIPSE" h="30" w="70" width="4" outline="#000000" fill="#ffffff">
			<att name="NODE_TOOLTIP" value="&lt;html&gt;&lt;b&gt;Protein ACC(s):&lt;/b&gt;&lt;br&gt;I3L398&lt;br&gt;&lt;b&gt;Protein name(s):&lt;/b&gt;&lt;br&gt; Protein disulfide-isomerase (Fragment)&lt;br&gt;&lt;b&gt;Classification case(s):&lt;/b&gt;&lt;br&gt;&lt;b&gt;6&lt;/b&gt;: Not classified&lt;br&gt;&lt;b&gt;TAX:&lt;/b&gt; [Homo sapiens]&lt;br&gt;&lt;b&gt;Gene name:&lt;/b&gt; P4HB&lt;/html&gt;" type="string"/>
			<att name="NODE_NESTED_NETWORK_IMAGE_VISIBLE" value="true" type="string"/>
			<att name="NODE_BORDER_STROKE" value="SOLID" type="string"/>
			<att name="NODE_SELECTED" value="false" type="string"/>
			<att name="NODE_TRANSPARENCY" value="255" type="string"/>
			<att name="NODE_LABEL_WIDTH" value="200" type="string"/>
			<att name="NODE_LABEL" value="I3L398" type="string"/>
			<att name="NODE_LABEL_FONT_SIZE" value="12" type="string"/>
			<att name="NODE_LABEL_TRANSPARENCY" value="255" type="string"/>
			<att name="NODE_LABEL_COLOR" value="#000000" type="string"/>
			<att name="NODE_VISIBLE" value="true" type="string"/>
			<att name="NODE_DEPTH" value="0.0" type="string"/>
			<att name="NODE_BORDER_TRANSPARENCY" value="255" type="string"/>
			<att name="NODE_LABEL_FONT_FACE" value="Dialog,plain,12" type="string"/>
			<att name="NODE_LABEL_TRANSPARENCY" value="255" type="string"/>
		</graphics>
	</node>
	<node id="I3L0S0" label="I3L0S0">
		<att name="ProteinDescription" value="Protein disulfide-isomerase (Fragment)" type="string"/>
		<att name="ACC" value="I3L0S0" type="string"/>
		<att name="numPeptideSequencesInProteins" value="4" type="integer"/>
		<att name="conclusiveProtein" value="0" type="integer"/>
		<att name="numConnectedPeptideNodes" value="4" type="integer"/>
		<att name="UniprotKB" value="I3L0S0" type="string"/>
		<att name="numProteins" value="1" type="integer"/>
		<att name="Classification2Case" value="6" type="string"/>
		<att name="GeneName" value="P4HB" type="string"/>
		<att name="containsPTMs" value="0" type="integer"/>
		<att name="conclusiveProteinNode" value="0" type="integer"/>
		<att name="isFiltered" value="0" type="integer"/>
		<att name="ID" value="I3L0S0_HUMAN" type="string"/>
		<att name="numPsmsInProtein" value="38" type="integer"/>
		<att name="Species" value="[Homo sapiens]" type="string"/>
		<att name="isProtein" value="1" type="integer"/>
		<graphics type="ELLIPSE" h="30" w="70" width="4" outline="#000000" fill="#ffffff">
			<att name="NODE_TOOLTIP" value="&lt;html&gt;&lt;b&gt;Protein ACC(s):&lt;/b&gt;&lt;br&gt;I3L0S0&lt;br&gt;&lt;b&gt;Protein name(s):&lt;/b&gt;&lt;br&gt; Protein disulfide-isomerase (Fragment)&lt;br&gt;&lt;b&gt;Classification case(s):&lt;/b&gt;&lt;br&gt;&lt;b&gt;6&lt;/b&gt;: Not classified&lt;br&gt;&lt;b&gt;TAX:&lt;/b&gt; [Homo sapiens]&lt;br&gt;&lt;b&gt;Gene name:&lt;/b&gt; P4HB&lt;/html&gt;" type="string"/>
			<att name="NODE_NESTED_NETWORK_IMAGE_VISIBLE" value="true" type="string"/>
			<att name="NODE_BORDER_STROKE" value="SOLID" type="string"/>
			<att name="NODE_SELECTED" value="false" type="string"/>
			<att name="NODE_TRANSPARENCY" value="255" type="string"/>
			<att name="NODE_LABEL_WIDTH" value="200" type="string"/>
			<att name="NODE_LABEL" value="I3L0S0" type="string"/>
			<att name="NODE_LABEL_FONT_SIZE" value="12" type="string"/>
			<att name="NODE_LABEL_TRANSPARENCY" value="255" type="string"/>
			<att name="NODE_LABEL_COLOR" value="#000000" type="string"/>
			<att name="NODE_VISIBLE" value="true" type="string"/>
			<att name="NODE_DEPTH" value="0.0" type="string"/>
			<att name="NODE_BORDER_TRANSPARENCY" value="255" type="string"/>
			<att name="NODE_LABEL_FONT_FACE" value="Dialog,plain,12" type="string"/>
			<att name="NODE_LABEL_TRANSPARENCY" value="255" type="string"/>
		</graphics>
	</node>
	<node id="I3L3U6" label="I3L3U6">
		<att name="ProteinDescription" value="Protein disulfide-isomerase (Fragment)" type="string"/>
		<att name="ACC" value="I3L3U6" type="string"/>
		<att name="numPeptideSequencesInProteins" value="6" type="integer"/>
		<att name="conclusiveProtein" value="0" type="integer"/>
		<att name="numConnectedPeptideNodes" value="6" type="integer"/>
		<att name="UniprotKB" value="I3L3U6" type="string"/>
		<att name="numProteins" value="1" type="integer"/>
		<att name="Classification2Case" value="6" type="string"/>
		<att name="GeneName" value="P4HB" type="string"/>
		<att name="containsPTMs" value="0" type="integer"/>
		<att name="conclusiveProteinNode" value="0" type="integer"/>
		<att name="isFiltered" value="0" type="integer"/>
		<att name="ID" value="I3L3U6_HUMAN" type="string"/>
		<att name="numPsmsInProtein" value="55" type="integer"/>
		<att name="Species" value="[Homo sapiens]" type="string"/>
		<att name="isProtein" value="1" type="integer"/>
		<graphics type="ELLIPSE" h="30" w="70" width="4" outline="#000000" fill="#ffffff">
			<att name="NODE_TOOLTIP" value="&lt;html&gt;&lt;b&gt;Protein ACC(s):&lt;/b&gt;&lt;br&gt;I3L3U6&lt;br&gt;&lt;b&gt;Protein name(s):&lt;/b&gt;&lt;br&gt; Protein disulfide-isomerase (Fragment)&lt;br&gt;&lt;b&gt;Classification case(s):&lt;/b&gt;&lt;br&gt;&lt;b&gt;6&lt;/b&gt;: Not classified&lt;br&gt;&lt;b&gt;TAX:&lt;/b&gt; [Homo sapiens]&lt;br&gt;&lt;b&gt;Gene name:&lt;/b&gt; P4HB&lt;/html&gt;" type="string"/>
			<att name="NODE_NESTED_NETWORK_IMAGE_VISIBLE" value="true" type="string"/>
			<att name="NODE_BORDER_STROKE" value="SOLID" type="string"/>
			<att name="NODE_SELECTED" value="false" type="string"/>
			<att name="NODE_TRANSPARENCY" value="255" type="string"/>
			<att name="NODE_LABEL_WIDTH" value="200" type="string"/>
			<att name="NODE_LABEL" value="I3L3U6" type="string"/>
			<att name="NODE_LABEL_FONT_SIZE" value="12" type="string"/>
			<att name="NODE_LABEL_TRANSPARENCY" value="255" type="string"/>
			<att name="NODE_LABEL_COLOR" value="#000000" type="string"/>
			<att name="NODE_VISIBLE" value="true" type="string"/>
			<att name="NODE_DEPTH" value="0.0" type="string"/>
			<att name="NODE_BORDER_TRANSPARENCY" value="255" type="string"/>
			<att name="NODE_LABEL_FONT_FACE" value="Dialog,plain,12" type="string"/>
			<att name="NODE_LABEL_TRANSPARENCY" value="255" type="string"/>
		</graphics>
	</node>
	<node id="I3NI03" label="I3NI03">
		<att name="ProteinDescription" value="Protein disulfide-isomerase (Fragment)" type="string"/>
		<att name="ACC" value="I3NI03" type="string"/>
		<att name="numPeptideSequencesInProteins" value="5" type="integer"/>
		<att name="conclusiveProtein" value="0" type="integer"/>
		<att name="numConnectedPeptideNodes" value="5" type="integer"/>
		<att name="UniprotKB" value="I3NI03" type="string"/>
		<att name="numProteins" value="1" type="integer"/>
		<att name="Classification2Case" value="6" type="string"/>
		<att name="GeneName" value="P4HB" type="string"/>
		<att name="containsPTMs" value="0" type="integer"/>
		<att name="conclusiveProteinNode" value="0" type="integer"/>
		<att name="isFiltered" value="0" type="integer"/>
		<att name="ID" value="I3NI03_HUMAN" type="string"/>
		<att name="numPsmsInProtein" value="64" type="integer"/>
		<att name="Species" value="[Homo sapiens]" type="string"/>
		<att name="isProtein" value="1" type="integer"/>
		<graphics type="ELLIPSE" h="30" w="70" width="4" outline="#000000" fill="#ffffff">
			<att name="NODE_TOOLTIP" value="&lt;html&gt;&lt;b&gt;Protein ACC(s):&lt;/b&gt;&lt;br&gt;I3NI03&lt;br&gt;&lt;b&gt;Protein name(s):&lt;/b&gt;&lt;br&gt; Protein disulfide-isomerase (Fragment)&lt;br&gt;&lt;b&gt;Classification case(s):&lt;/b&gt;&lt;br&gt;&lt;b&gt;6&lt;/b&gt;: Not classified&lt;br&gt;&lt;b&gt;TAX:&lt;/b&gt; [Homo sapiens]&lt;br&gt;&lt;b&gt;Gene name:&lt;/b&gt; P4HB&lt;/html&gt;" type="string"/>
			<att name="NODE_NESTED_NETWORK_IMAGE_VISIBLE" value="true" type="string"/>
			<att name="NODE_BORDER_STROKE" value="SOLID" type="string"/>
			<att name="NODE_SELECTED" value="false" type="string"/>
			<att name="NODE_TRANSPARENCY" value="255" type="string"/>
			<att name="NODE_LABEL_WIDTH" value="200" type="string"/>
			<att name="NODE_LABEL" value="I3NI03" type="string"/>
			<att name="NODE_LABEL_FONT_SIZE" value="12" type="string"/>
			<att name="NODE_LABEL_TRANSPARENCY" value="255" type="string"/>
			<att name="NODE_LABEL_COLOR" value="#000000" type="string"/>
			<att name="NODE_VISIBLE" value="true" type="string"/>
			<att name="NODE_DEPTH" value="0.0" type="string"/>
			<att name="NODE_BORDER_TRANSPARENCY" value="255" type="string"/>
			<att name="NODE_LABEL_FONT_FACE" value="Dialog,plain,12" type="string"/>
			<att name="NODE_LABEL_TRANSPARENCY" value="255" type="string"/>
		</graphics>
	</node>
	<node id="A0A024R8S5 P07237" label="A0A024R8S5 P07237">
		<att name="ProteinDescription" value="Protein disulfide-isomerase" type="string"/>
		<att name="ACC" value="A0A024R8S5 P07237" type="string"/>
		<att name="numPeptideSequencesInProteins" value="23" type="integer"/>
		<att name="conclusiveProtein" value="0" type="integer"/>
		<att name="numConnectedPeptideNodes" value="23" type="integer"/>
		<att name="UniprotKB" value="A0A024R8S5 P07237" type="string"/>
		<att name="numProteins" value="2" type="integer"/>
		<att name="Classification2Case" value="6" type="string"/>
		<att name="GeneName" value="P4HB" type="string"/>
		<att name="containsPTMs" value="0" type="integer"/>
		<att name="conclusiveProteinNode" value="0" type="integer"/>
		<att name="isFiltered" value="0" type="integer"/>
		<att name="ID" value="A0A024R8S5_HUMAN PDIA1_HUMAN" type="string"/>
		<att name="numPsmsInProtein" value="282" type="integer"/>
		<att name="Species" value="[Homo sapiens]" type="string"/>
		<att name="isProtein" value="1" type="integer"/>
		<graphics type="ELLIPSE" h="30" w="70" width="4" outline="#000000" fill="#ffffff">
			<att name="NODE_TOOLTIP" value="&lt;html&gt;&lt;b&gt;Protein ACC(s):&lt;/b&gt;&lt;br&gt;A0A024R8S5 P07237&lt;br&gt;&lt;b&gt;Protein name(s):&lt;/b&gt;&lt;br&gt; Protein disulfide-isomerase&lt;br&gt;&lt;b&gt;Classification case(s):&lt;/b&gt;&lt;br&gt;&lt;b&gt;6&lt;/b&gt;: Not classified&lt;br&gt;&lt;b&gt;TAX:&lt;/b&gt; [Homo sapiens]&lt;br&gt;&lt;b&gt;Gene name:&lt;/b&gt; P4HB&lt;/html&gt;" type="string"/>
			<att name="NODE_NESTED_NETWORK_IMAGE_VISIBLE" value="true" type="string"/>
			<att name="NODE_BORDER_STROKE" value="SOLID" type="string"/>
			<att name="NODE_SELECTED" value="false" type="string"/>
			<att name="NODE_TRANSPARENCY" value="255" type="string"/>
			<att name="NODE_LABEL_WIDTH" value="200" type="string"/>
			<att name="NODE_LABEL" value="A0A024R8S5 P07237" type="string"/>
			<att name="NODE_LABEL_FONT_SIZE" value="12" type="string"/>
			<att name="NODE_LABEL_TRANSPARENCY" value="255" type="string"/>
			<att name="NODE_LABEL_COLOR" value="#000000" type="string"/>
			<att name="NODE_VISIBLE" value="true" type="string"/>
			<att name="NODE_DEPTH" value="0.0" type="string"/>
			<att name="NODE_BORDER_TRANSPARENCY" value="255" type="string"/>
			<att name="NODE_LABEL_FONT_FACE" value="Dialog,plain,12" type="string"/>
			<att name="NODE_LABEL_TRANSPARENCY" value="255" type="string"/>
		</graphics>
	</node>
	<node id="QFLQAAEAIDDIPFGITSNSDVFSK" label="QFLQAAEAIDDIPFGITSNSDVFSK">
		<att name="numMSRuns" value="5" type="integer"/>
		<att name="numReplicates" value="3" type="integer"/>
		<att name="PCQ_ID" value="QFLQAAEAIDDIPFGITSNSDVFSK" type="string"/>
		<att name="numConnectedProteinNodes" value="7" type="integer"/>
		<att name="numPeptideSequences" value="1" type="integer"/>
		<att name="PeptideSequences" value="QFLQAAEAIDDIPFGITSNSDVFSK" type="string"/>
		<att name="significant" value="0" type="integer"/>
		<att name="Weight" value="138.400718556" type="real"/>
		<att name="Variance" value="0.007225396012632535" type="real"/>
		<att name="numProteins" value="9" type="integer"/>
		<att name="ionCount" value="0" type="integer"/>
		<att name="numPsms" value="7" type="integer"/>
		<att name="containsPTMs" value="0" type="integer"/>
		<att name="FDR" value="0.811956580701" type="real"/>
		<att name="lightIons" value="0" type="integer"/>
		<att name="uniquePeptide" value="0" type="integer"/>
		<att name="isFiltered" value="0" type="integer"/>
		<att name="finalRatio" value="0.36289239268900003" type="real"/>
		<att name="heavyIons" value="0" type="integer"/>
		<att name="uniquePeptideNode" value="0" type="integer"/>
		<att name="isProtein" value="0" type="integer"/>
		<graphics type="ROUNDRECT" h="30" w="70" width="4" outline="#000000" fill="#ffffff">
			<att name="NODE_TOOLTIP" value="&lt;html&gt;QFLQAAEAIDDIPFGITSNSDVFSK&lt;br&gt;1 Peptide sequences&lt;br&gt;7 PSMs&lt;br&gt;Shared by 7 protein Nodes&lt;br&gt;Shared by 9 proteins&lt;br&gt;Detected in 5 MS runs&lt;br&gt;Detected in 3 Replicates&lt;br&gt;Weight = 138.401&lt;br&gt;Variance = 0.007&lt;br&gt;Integrated peptide node ratio = 0.4&lt;br&gt;Ion count ratio Rc = N/A = log2( () / () )&lt;br&gt;FDR = 0.811956580701&lt;br&gt;Individual peptides in the node:&lt;br&gt;QFLQAAEAIDDIPFGITSNSDVFSK, 7 PSMs, Shared by 9 proteins, Detected in 5 MS Runs, Detected in 3 replicates, Average of ratios = 0.32622669951477995&lt;br&gt;&lt;/html&gt;" type="string"/>
			<att name="NODE_NESTED_NETWORK_IMAGE_VISIBLE" value="true" type="string"/>
			<att name="NODE_BORDER_STROKE" value="SOLID" type="string"/>
			<att name="NODE_SELECTED" value="false" type="string"/>
			<att name="NODE_TRANSPARENCY" value="255" type="string"/>
			<att name="NODE_LABEL_WIDTH" value="200" type="string"/>
			<att name="NODE_LABEL" value="0.4" type="string"/>
			<att name="NODE_LABEL_FONT_SIZE" value="12" type="string"/>
			<att name="NODE_LABEL_TRANSPARENCY" value="255" type="string"/>
			<att name="NODE_LABEL_COLOR" value="#000000" type="string"/>
			<att name="NODE_VISIBLE" value="true" type="string"/>
			<att name="NODE_DEPTH" value="0.0" type="string"/>
			<att name="NODE_BORDER_TRANSPARENCY" value="255" type="string"/>
			<att name="NODE_LABEL_FONT_FACE" value="Dialog,plain,12" type="string"/>
			<att name="NODE_LABEL_TRANSPARENCY" value="255" type="string"/>
		</graphics>
	</node>
	<node id="YQLDKDGVVLFK_YQLDKDGVVLFKK" label="YQLDKDGVVLFK_YQLDKDGVVLFKK">
		<att name="numMSRuns" value="5" type="integer"/>
		<att name="numReplicates" value="3" type="integer"/>
		<att name="PCQ_ID" value="YQLDKDGVVLFK_YQLDKDGVVLFKK" type="string"/>
		<att name="numConnectedProteinNodes" value="8" type="integer"/>
		<att name="numPeptideSequences" value="2" type="integer"/>
		<att name="PeptideSequences" value="YQLDKDGVVLFK_YQLDKDGVVLFKK" type="string"/>
		<att name="significant" value="0" type="integer"/>
		<att name="Weight" value="97.0793654645" type="real"/>
		<att name="Variance" value="0.010300850188042074" type="real"/>
		<att name="numProteins" value="10" type="integer"/>
		<att name="ionCount" value="0" type="integer"/>
		<att name="numPsms" value="11" type="integer"/>
		<att name="containsPTMs" value="0" type="integer"/>
		<att name="FDR" value="0.631995661262" type="real"/>
		<att name="lightIons" value="0" type="integer"/>
		<att name="uniquePeptide" value="0" type="integer"/>
		<att name="isFiltered" value="0" type="integer"/>
		<att name="finalRatio" value="0.46120701200500014" type="real"/>
		<att name="heavyIons" value="0" type="integer"/>
		<att name="uniquePeptideNode" value="0" type="integer"/>
		<att name="isProtein" value="0" type="integer"/>
		<graphics type="ROUNDRECT" h="30" w="70" width="4" outline="#000000" fill="#ffffff">
			<att name="NODE_TOOLTIP" value="&lt;html&gt;YQLDKDGVVLFK_YQLDKDGVVLFKK&lt;br&gt;2 Peptide sequences&lt;br&gt;11 PSMs&lt;br&gt;Shared by 8 protein Nodes&lt;br&gt;Shared by 10 proteins&lt;br&gt;Detected in 5 MS runs&lt;br&gt;Detected in 3 Replicates&lt;br&gt;Weight = 97.079&lt;br&gt;Variance = 0.01&lt;br&gt;Integrated peptide node ratio = 0.5&lt;br&gt;Ion count ratio Rc = N/A = log2( () / () )&lt;br&gt;FDR = 0.631995661262&lt;br&gt;Individual peptides in the node:&lt;br&gt;YQLDKDGVVLFK, 1 PSMs, Shared by 10 proteins, Detected in 1 MS Runs, Detected in 1 replicates, Peptide with no PSM ratios = NaN&lt;br&gt;YQLDKDGVVLFKK, 10 PSMs, Shared by 10 proteins, Detected in 4 MS Runs, Detected in 2 replicates, Average of ratios = 0.35537862911593837&lt;br&gt;&lt;/html&gt;" type="string"/>
			<att name="NODE_NESTED_NETWORK_IMAGE_VISIBLE" value="true" type="string"/>
			<att name="NODE_BORDER_STROKE" value="SOLID" type="string"/>
			<att name="NODE_SELECTED" value="false" type="string"/>
			<att name="NODE_TRANSPARENCY" value="255" type="string"/>
			<att name="NODE_LABEL_WIDTH" value="200" type="string"/>
			<att name="NODE_LABEL" value="0.5" type="string"/>
			<att name="NODE_LABEL_FONT_SIZE" value="12" type="string"/>
			<att name="NODE_LABEL_TRANSPARENCY" value="255" type="string"/>
			<att name="NODE_LABEL_COLOR" value="#000000" type="string"/>
			<att name="NODE_VISIBLE" value="true" type="string"/>
			<att name="NODE_DEPTH" value="0.0" type="string"/>
			<att name="NODE_BORDER_TRANSPARENCY" value="255" type="string"/>
			<att name="NODE_LABEL_FONT_FACE" value="Dialog,plain,12" type="string"/>
			<att name="NODE_LABEL_TRANSPARENCY" value="255" type="string"/>
		</graphics>
	</node>
	<node id="FDEGRNNFEGEVTKENLLDFIK" label="FDEGRNNFEGEVTKENLLDFIK">
		<att name="numMSRuns" value="1" type="integer"/>
		<att name="numReplicates" value="1" type="integer"/>
		<att name="PCQ_ID" value="FDEGRNNFEGEVTKENLLDFIK" type="string"/>
		<att name="numConnectedProteinNodes" value="6" type="integer"/>
		<att name="numPeptideSequences" value="1" type="integer"/>
		<att name="PeptideSequences" value="FDEGRNNFEGEVTKENLLDFIK" type="string"/>
		<att name="significant" value="0" type="integer"/>
		<att name="numProteins" value="8" type="integer"/>
		<att name="ionCount" value="0" type="integer"/>
		<att name="numPsms" value="1" type="integer"/>
		<att name="containsPTMs" value="0" type="integer"/>
		<att name="lightIons" value="0" type="integer"/>
		<att name="uniquePeptide" value="0" type="integer"/>
		<att name="isFiltered" value="0" type="integer"/>
		<att name="finalRatio" value="NaN" type="real"/>
		<att name="heavyIons" value="0" type="integer"/>
		<att name="uniquePeptideNode" value="0" type="integer"/>
		<att name="isProtein" value="0" type="integer"/>
		<graphics type="ROUNDRECT" h="30" w="70" width="4" outline="#000000" fill="#ffffff">
			<att name="NODE_TOOLTIP" value="&lt;html&gt;FDEGRNNFEGEVTKENLLDFIK&lt;br&gt;1 Peptide sequences&lt;br&gt;1 PSMs&lt;br&gt;Shared by 6 protein Nodes&lt;br&gt;Shared by 8 proteins&lt;br&gt;Detected in 1 MS runs&lt;br&gt;Detected in 1 Replicates&lt;br&gt;Integrated peptide node ratio = N/A&lt;br&gt;Ion count ratio Rc = N/A = log2( () / () )&lt;br&gt;Individual peptides in the node:&lt;br&gt;FDEGRNNFEGEVTKENLLDFIK, 1 PSMs, Shared by 8 proteins, Detected in 1 MS Runs, Detected in 1 replicates, Peptide with no PSM ratios = NaN&lt;br&gt;&lt;/html&gt;" type="string"/>
			<att name="NODE_NESTED_NETWORK_IMAGE_VISIBLE" value="true" type="string"/>
			<att name="NODE_BORDER_STROKE" value="SOLID" type="string"/>
			<att name="NODE_SELECTED" value="false" type="string"/>
			<att name="NODE_TRANSPARENCY" value="255" type="string"/>
			<att name="NODE_LABEL_WIDTH" value="200" type="string"/>
			<att name="NODE_LABEL" value="N/A" type="string"/>
			<att name="NODE_LABEL_FONT_SIZE" value="12" type="string"/>
			<att name="NODE_LABEL_TRANSPARENCY" value="255" type="string"/>
			<att name="NODE_LABEL_COLOR" value="#000000" type="string"/>
			<att name="NODE_VISIBLE" value="true" type="string"/>
			<att name="NODE_DEPTH" value="0.0" type="string"/>
			<att name="NODE_BORDER_TRANSPARENCY" value="255" type="string"/>
			<att name="NODE_LABEL_FONT_FACE" value="Dialog,plain,12" type="string"/>
			<att name="NODE_LABEL_TRANSPARENCY" value="255" type="string"/>
		</graphics>
	</node>
	<node id="I3L312" label="I3L312">
		<att name="ProteinDescription" value="Protein disulfide-isomerase (Fragment) OS=Homo sapiens GN=P4HB PE=1 SV=2 " type="string"/>
		<att name="ACC" value="I3L312" type="string"/>
		<att name="numPeptideSequencesInProteins" value="12" type="integer"/>
		<att name="conclusiveProtein" value="0" type="integer"/>
		<att name="numConnectedPeptideNodes" value="12" type="integer"/>
		<att name="UniprotKB" value="I3L312" type="string"/>
		<att name="numProteins" value="1" type="integer"/>
		<att name="Classification2Case" value="6" type="string"/>
		<att name="GeneName" value="P4HB" type="string"/>
		<att name="containsPTMs" value="0" type="integer"/>
		<att name="conclusiveProteinNode" value="0" type="integer"/>
		<att name="isFiltered" value="0" type="integer"/>
		<att name="ID" value="I3L312_HUMAN" type="string"/>
		<att name="numPsmsInProtein" value="172" type="integer"/>
		<att name="Species" value="[Homo sapiens]" type="string"/>
		<att name="isProtein" value="1" type="integer"/>
		<graphics type="ELLIPSE" h="30" w="70" width="4" outline="#000000" fill="#ffffff">
			<att name="NODE_TOOLTIP" value="&lt;html&gt;&lt;b&gt;Protein ACC(s):&lt;/b&gt;&lt;br&gt;I3L312&lt;br&gt;&lt;b&gt;Protein name(s):&lt;/b&gt;&lt;br&gt; Protein disulfide-isomerase (Fragment) OS=Homo sapiens GN=P4HB PE=1 SV=2 &lt;br&gt;&lt;b&gt;Classification case(s):&lt;/b&gt;&lt;br&gt;&lt;b&gt;6&lt;/b&gt;: Not classified&lt;br&gt;&lt;b&gt;TAX:&lt;/b&gt; [Homo sapiens]&lt;br&gt;&lt;b&gt;Gene name:&lt;/b&gt; P4HB&lt;/html&gt;" type="string"/>
			<att name="NODE_NESTED_NETWORK_IMAGE_VISIBLE" value="true" type="string"/>
			<att name="NODE_BORDER_STROKE" value="SOLID" type="string"/>
			<att name="NODE_SELECTED" value="false" type="string"/>
			<att name="NODE_TRANSPARENCY" value="255" type="string"/>
			<att name="NODE_LABEL_WIDTH" value="200" type="string"/>
			<att name="NODE_LABEL" value="I3L312" type="string"/>
			<att name="NODE_LABEL_FONT_SIZE" value="12" type="string"/>
			<att name="NODE_LABEL_TRANSPARENCY" value="255" type="string"/>
			<att name="NODE_LABEL_COLOR" value="#000000" type="string"/>
			<att name="NODE_VISIBLE" value="true" type="string"/>
			<att name="NODE_DEPTH" value="0.0" type="string"/>
			<att name="NODE_BORDER_TRANSPARENCY" value="255" type="string"/>
			<att name="NODE_LABEL_FONT_FACE" value="Dialog,plain,12" type="string"/>
			<att name="NODE_LABEL_TRANSPARENCY" value="255" type="string"/>
		</graphics>
	</node>
	<node id="MDSTANEVEAVK_TLDGFKK" label="MDSTANEVEAVK_TLDGFKK">
		<att name="numMSRuns" value="2" type="integer"/>
		<att name="numReplicates" value="2" type="integer"/>
		<att name="PCQ_ID" value="MDSTANEVEAVK_TLDGFKK" type="string"/>
		<att name="numConnectedProteinNodes" value="7" type="integer"/>
		<att name="numPeptideSequences" value="2" type="integer"/>
		<att name="PeptideSequences" value="MDSTANEVEAVK_TLDGFKK" type="string"/>
		<att name="significant" value="0" type="integer"/>
		<att name="Weight" value="117.584366181" type="real"/>
		<att name="Variance" value="0.008504531958446583" type="real"/>
		<att name="numProteins" value="10" type="integer"/>
		<att name="ionCount" value="0" type="integer"/>
		<att name="numPsms" value="3" type="integer"/>
		<att name="containsPTMs" value="0" type="integer"/>
		<att name="FDR" value="0.979622714304" type="real"/>
		<att name="lightIons" value="0" type="integer"/>
		<att name="uniquePeptide" value="0" type="integer"/>
		<att name="isFiltered" value="0" type="integer"/>
		<att name="finalRatio" value="0.24584046966800002" type="real"/>
		<att name="heavyIons" value="0" type="integer"/>
		<att name="uniquePeptideNode" value="0" type="integer"/>
		<att name="isProtein" value="0" type="integer"/>
		<graphics type="ROUNDRECT" h="30" w="70" width="4" outline="#000000" fill="#ffffff">
			<att name="NODE_TOOLTIP" value="&lt;html&gt;MDSTANEVEAVK_TLDGFKK&lt;br&gt;2 Peptide sequences&lt;br&gt;3 PSMs&lt;br&gt;Shared by 7 protein Nodes&lt;br&gt;Shared by 10 proteins&lt;br&gt;Detected in 2 MS runs&lt;br&gt;Detected in 2 Replicates&lt;br&gt;Weight = 117.584&lt;br&gt;Variance = 0.009&lt;br&gt;Integrated peptide node ratio = 0.2&lt;br&gt;Ion count ratio Rc = N/A = log2( () / () )&lt;br&gt;FDR = 0.979622714304&lt;br&gt;Individual peptides in the node:&lt;br&gt;MDSTANEVEAVK, 2 PSMs, Shared by 10 proteins, Detected in 2 MS Runs, Detected in 2 replicates, Average of ratios = 0.14710079328366057&lt;br&gt;TLDGFKK, 1 PSMs, Shared by 10 proteins, Detected in 1 MS Runs, Detected in 1 replicates, Average of ratios = 0.48896996461959596&lt;br&gt;&lt;/html&gt;" type="string"/>
			<att name="NODE_NESTED_NETWORK_IMAGE_VISIBLE" value="true" type="string"/>
			<att name="NODE_BORDER_STROKE" value="SOLID" type="string"/>
			<att name="NODE_SELECTED" value="false" type="string"/>
			<att name="NODE_TRANSPARENCY" value="255" type="string"/>
			<att name="NODE_LABEL_WIDTH" value="200" type="string"/>
			<att name="NODE_LABEL" value="0.2" type="string"/>
			<att name="NODE_LABEL_FONT_SIZE" value="12" type="string"/>
			<att name="NODE_LABEL_TRANSPARENCY" value="255" type="string"/>
			<att name="NODE_LABEL_COLOR" value="#000000" type="string"/>
			<att name="NODE_VISIBLE" value="true" type="string"/>
			<att name="NODE_DEPTH" value="0.0" type="string"/>
			<att name="NODE_BORDER_TRANSPARENCY" value="255" type="string"/>
			<att name="NODE_LABEL_FONT_FACE" value="Dialog,plain,12" type="string"/>
			<att name="NODE_LABEL_TRANSPARENCY" value="255" type="string"/>
		</graphics>
	</node>
	<node id="B4DLN6" label="B4DLN6">
		<att name="ProteinDescription" value="cDNA FLJ59033, highly similar to Protein disulfide-isomerase (EC 5.3.4.1)" type="string"/>
		<att name="ACC" value="B4DLN6" type="string"/>
		<att name="numPeptideSequencesInProteins" value="19" type="integer"/>
		<att name="conclusiveProtein" value="0" type="integer"/>
		<att name="numConnectedPeptideNodes" value="19" type="integer"/>
		<att name="UniprotKB" value="B4DLN6" type="string"/>
		<att name="numProteins" value="1" type="integer"/>
		<att name="Classification2Case" value="6" type="string"/>
		<att name="containsPTMs" value="0" type="integer"/>
		<att name="conclusiveProteinNode" value="0" type="integer"/>
		<att name="isFiltered" value="0" type="integer"/>
		<att name="ID" value="B4DLN6_HUMAN" type="string"/>
		<att name="numPsmsInProtein" value="202" type="integer"/>
		<att name="Species" value="[Homo sapiens]" type="string"/>
		<att name="isProtein" value="1" type="integer"/>
		<graphics type="ELLIPSE" h="30" w="70" width="4" outline="#000000" fill="#ffffff">
			<att name="NODE_TOOLTIP" value="&lt;html&gt;&lt;b&gt;Protein ACC(s):&lt;/b&gt;&lt;br&gt;B4DLN6&lt;br&gt;&lt;b&gt;Protein name(s):&lt;/b&gt;&lt;br&gt; cDNA FLJ59033, highly similar to Protein disulfide-isomerase (EC 5.3.4.1)&lt;br&gt;&lt;b&gt;Classification case(s):&lt;/b&gt;&lt;br&gt;&lt;b&gt;6&lt;/b&gt;: Not classified&lt;br&gt;&lt;b&gt;TAX:&lt;/b&gt; [Homo sapiens]&lt;br&gt;&lt;b&gt;Gene name:&lt;/b&gt; &lt;/html&gt;" type="string"/>
			<att name="NODE_NESTED_NETWORK_IMAGE_VISIBLE" value="true" type="string"/>
			<att name="NODE_BORDER_STROKE" value="SOLID" type="string"/>
			<att name="NODE_SELECTED" value="false" type="string"/>
			<att name="NODE_TRANSPARENCY" value="255" type="string"/>
			<att name="NODE_LABEL_WIDTH" value="200" type="string"/>
			<att name="NODE_LABEL" value="B4DLN6" type="string"/>
			<att name="NODE_LABEL_FONT_SIZE" value="12" type="string"/>
			<att name="NODE_LABEL_TRANSPARENCY" value="255" type="string"/>
			<att name="NODE_LABEL_COLOR" value="#000000" type="string"/>
			<att name="NODE_VISIBLE" value="true" type="string"/>
			<att name="NODE_DEPTH" value="0.0" type="string"/>
			<att name="NODE_BORDER_TRANSPARENCY" value="255" type="string"/>
			<att name="NODE_LABEL_FONT_FACE" value="Dialog,plain,12" type="string"/>
			<att name="NODE_LABEL_TRANSPARENCY" value="255" type="string"/>
		</graphics>
	</node>
	<node id="VDATEESDLAQQYGVR" label="VDATEESDLAQQYGVR">
		<att name="numMSRuns" value="3" type="integer"/>
		<att name="numReplicates" value="2" type="integer"/>
		<att name="PCQ_ID" value="VDATEESDLAQQYGVR" type="string"/>
		<att name="numConnectedProteinNodes" value="8" type="integer"/>
		<att name="numPeptideSequences" value="1" type="integer"/>
		<att name="PeptideSequences" value="VDATEESDLAQQYGVR" type="string"/>
		<att name="significant" value="0" type="integer"/>
		<att name="Weight" value="86.3768161132" type="real"/>
		<att name="Variance" value="0.01157718060236746" type="real"/>
		<att name="numProteins" value="10" type="integer"/>
		<att name="ionCount" value="0" type="integer"/>
		<att name="numPsms" value="3" type="integer"/>
		<att name="containsPTMs" value="0" type="integer"/>
		<att name="FDR" value="1.0000799852" type="real"/>
		<att name="lightIons" value="0" type="integer"/>
		<att name="uniquePeptide" value="0" type="integer"/>
		<att name="isFiltered" value="0" type="integer"/>
		<att name="finalRatio" value="0.16660354263799995" type="real"/>
		<att name="heavyIons" value="0" type="integer"/>
		<att name="uniquePeptideNode" value="0" type="integer"/>
[truncated: 67,450,775 more chars]
