# Supplementary material for: Deducing the presence of proteins and proteoforms in quantitative proteomics
Source: Nat Commun. 2018 Jun 13;9:2320. doi: 10.1038/s41467-018-04411-5 (PMC5998138; doi:10.1038/s41467-018-04411-5)
Supplement: Supplementary file 14 — Supplementary Data 12 [file 41467_2018_4411_MOESM14_ESM.zip › NCOMMS-17-15642-T-s14.xml]

<?xml version="1.0" encoding="UTF-8" standalone="yes"?>
<graph id="1" label="Fibulin_lacZ_Mono_3psmsPerPeptideNode_IDs" directed="1" cy:documentVersion="3.0" xmlns:dc="http://purl.org/dc/elements/1.1/" xmlns:xlink="http://www.w3.org/1999/xlink" xmlns:rdf="http://www.w3.org/1999/02/22-rdf-syntax-ns#" xmlns:cy="http://www.cytoscape.org" xmlns="http://www.cs.rpi.edu/XGMML">
	<att name="PCQ_ID" value="Fibulin_lacZ_Mono_3psmsPerPeptideNode_IDs" type="string"/>
	<att name="selected" value="1" type="boolean"/>
	<att name="layoutAlgorithm" value="Prefuse Force Directed Layout" type="string"/>
	<graphics>
		<att name="NETWORK_NODE_SELECTION" value="true" type="string"/>
		<att name="NETWORK_HEIGHT" value="381.0" type="string"/>
		<att name="NETWORK_TITLE" value="Fibulin_lacZ_Mono_3psmsPerPeptideNode_IDs" type="string"/>
		<att name="NETWORK_EDGE_SELECTION" value="true" type="string"/>
		<att name="NETWORK_SCALE_FACTOR" value="0.23" type="string"/>
		<att name="NETWORK_WIDTH" value="946.0" type="string"/>
		<att name="NETWORK_DEPTH" value="0.0" type="string"/>
		<att name="NETWORK_BACKGROUND_PAINT" value="#FFFFFF" type="string"/>
	</graphics>
	<node id="Q9NQ81" label="Q9NQ81">
		<att name="ProteinDescription" value="Uridine diphospho-glucose dehydrogenase (Fragment) OS=Homo sapiens GN=GDH PE=4 SV=1 " type="string"/>
		<att name="ACC" value="Q9NQ81" type="string"/>
		<att name="numPeptideSequencesInProteins" value="2" type="integer"/>
		<att name="conclusiveProtein" value="0" type="integer"/>
		<att name="numConnectedPeptideNodes" value="2" type="integer"/>
		<att name="UniprotKB" value="Q9NQ81" type="string"/>
		<att name="numProteins" value="1" type="integer"/>
		<att name="Classification2Case" value="6" type="string"/>
		<att name="GeneName" value="GDH" type="string"/>
		<att name="containsPTMs" value="0" type="integer"/>
		<att name="conclusiveProteinNode" value="0" type="integer"/>
		<att name="isFiltered" value="0" type="integer"/>
		<att name="ID" value="Q9NQ81_HUMAN" type="string"/>
		<att name="numPsmsInProtein" value="4" type="integer"/>
		<att name="Species" value="[Homo sapiens]" type="string"/>
		<att name="isProtein" value="1" type="integer"/>
		<graphics type="ELLIPSE" h="30" w="70" width="4" outline="#000000" fill="#ffffff">
			<att name="NODE_TOOLTIP" value="&lt;html&gt;&lt;b&gt;Protein ACC(s):&lt;/b&gt;&lt;br&gt;Q9NQ81&lt;br&gt;&lt;b&gt;Protein name(s):&lt;/b&gt;&lt;br&gt; Uridine diphospho-glucose dehydrogenase (Fragment) OS=Homo sapiens GN=GDH PE=4 SV=1 &lt;br&gt;&lt;b&gt;Classification case(s):&lt;/b&gt;&lt;br&gt;&lt;b&gt;6&lt;/b&gt;: Not classified&lt;br&gt;&lt;b&gt;TAX:&lt;/b&gt; [Homo sapiens]&lt;br&gt;&lt;b&gt;Gene name:&lt;/b&gt; GDH&lt;/html&gt;" type="string"/>
			<att name="NODE_NESTED_NETWORK_IMAGE_VISIBLE" value="true" type="string"/>
			<att name="NODE_BORDER_STROKE" value="SOLID" type="string"/>
			<att name="NODE_SELECTED" value="false" type="string"/>
			<att name="NODE_TRANSPARENCY" value="255" type="string"/>
			<att name="NODE_LABEL_WIDTH" value="200" type="string"/>
			<att name="NODE_LABEL" value="Q9NQ81" type="string"/>
			<att name="NODE_LABEL_FONT_SIZE" value="12" type="string"/>
			<att name="NODE_LABEL_TRANSPARENCY" value="255" type="string"/>
			<att name="NODE_LABEL_COLOR" value="#000000" type="string"/>
			<att name="NODE_VISIBLE" value="true" type="string"/>
			<att name="NODE_DEPTH" value="0.0" type="string"/>
			<att name="NODE_BORDER_TRANSPARENCY" value="255" type="string"/>
			<att name="NODE_LABEL_FONT_FACE" value="Dialog,plain,12" type="string"/>
			<att name="NODE_LABEL_TRANSPARENCY" value="255" type="string"/>
		</graphics>
	</node>
	<node id="AVQALCAVYEHWVPR_IFDANTKPNLNLQVLSNPEFLAEGTAIK" label="AVQALCAVYEHWVPR_IFDANTKPNLNLQVLSNPEFLAEGTAIK">
		<att name="numMSRuns" value="3" type="integer"/>
		<att name="numReplicates" value="2" type="integer"/>
		<att name="PCQ_ID" value="AVQALCAVYEHWVPR_IFDANTKPNLNLQVLSNPEFLAEGTAIK" type="string"/>
		<att name="numConnectedProteinNodes" value="2" type="integer"/>
		<att name="numPeptideSequences" value="2" type="integer"/>
		<att name="PeptideSequences" value="AVQALCAVYEHWVPR_IFDANTKPNLNLQVLSNPEFLAEGTAIK" type="string"/>
		<att name="significant" value="0" type="integer"/>
		<att name="Weight" value="20.8565592678" type="real"/>
		<att name="Variance" value="0.0479465470387476" type="real"/>
		<att name="numProteins" value="2" type="integer"/>
		<att name="ionCount" value="0" type="integer"/>
		<att name="numPsms" value="4" type="integer"/>
		<att name="containsPTMs" value="0" type="integer"/>
		<att name="FDR" value="1.01209944193" type="real"/>
		<att name="lightIons" value="0" type="integer"/>
		<att name="uniquePeptide" value="0" type="integer"/>
		<att name="isFiltered" value="0" type="integer"/>
		<att name="finalRatio" value="0.20408100481100006" type="real"/>
		<att name="heavyIons" value="0" type="integer"/>
		<att name="uniquePeptideNode" value="0" type="integer"/>
		<att name="isProtein" value="0" type="integer"/>
		<graphics type="ROUNDRECT" h="30" w="70" width="4" outline="#000000" fill="#ffffff">
			<att name="NODE_TOOLTIP" value="&lt;html&gt;AVQALCAVYEHWVPR_IFDANTKPNLNLQVLSNPEFLAEGTAIK&lt;br&gt;2 Peptide sequences&lt;br&gt;4 PSMs&lt;br&gt;Shared by 2 protein Nodes&lt;br&gt;Shared by 2 proteins&lt;br&gt;Detected in 3 MS runs&lt;br&gt;Detected in 2 Replicates&lt;br&gt;Weight = 20.857&lt;br&gt;Variance = 0.048&lt;br&gt;Integrated peptide node ratio = 0.2&lt;br&gt;Ion count ratio Rc = N/A = log2( () / () )&lt;br&gt;FDR = 1.01209944193&lt;br&gt;Individual peptides in the node:&lt;br&gt;AVQALCAVYEHWVPR, 2 PSMs, Shared by 2 proteins, Detected in 1 MS Runs, Detected in 1 replicates, Average of ratios = 0.679354492269826&lt;br&gt;IFDANTKPNLNLQVLSNPEFLAEGTAIK, 2 PSMs, Shared by 2 proteins, Detected in 2 MS Runs, Detected in 1 replicates, Average of ratios = 0.22990428786515457&lt;br&gt;&lt;/html&gt;" type="string"/>
			<att name="NODE_NESTED_NETWORK_IMAGE_VISIBLE" value="true" type="string"/>
			<att name="NODE_BORDER_STROKE" value="SOLID" type="string"/>
			<att name="NODE_SELECTED" value="false" type="string"/>
			<att name="NODE_TRANSPARENCY" value="255" type="string"/>
			<att name="NODE_LABEL_WIDTH" value="200" type="string"/>
			<att name="NODE_LABEL" value="0.2" type="string"/>
			<att name="NODE_LABEL_FONT_SIZE" value="12" type="string"/>
			<att name="NODE_LABEL_TRANSPARENCY" value="255" type="string"/>
			<att name="NODE_LABEL_COLOR" value="#000000" type="string"/>
			<att name="NODE_VISIBLE" value="true" type="string"/>
			<att name="NODE_DEPTH" value="0.0" type="string"/>
			<att name="NODE_BORDER_TRANSPARENCY" value="255" type="string"/>
			<att name="NODE_LABEL_FONT_FACE" value="Dialog,plain,12" type="string"/>
			<att name="NODE_LABEL_TRANSPARENCY" value="255" type="string"/>
		</graphics>
	</node>
	<node id="O60701" label="O60701">
		<att name="ProteinDescription" value="UDP-glucose 6-dehydrogenase" type="string"/>
		<att name="ACC" value="O60701" type="string"/>
		<att name="numPeptideSequencesInProteins" value="7" type="integer"/>
		<att name="conclusiveProtein" value="0" type="integer"/>
		<att name="numConnectedPeptideNodes" value="7" type="integer"/>
		<att name="UniprotKB" value="O60701" type="string"/>
		<att name="numProteins" value="1" type="integer"/>
		<att name="Classification2Case" value="6" type="string"/>
		<att name="GeneName" value="UGDH" type="string"/>
		<att name="containsPTMs" value="0" type="integer"/>
		<att name="conclusiveProteinNode" value="1" type="integer"/>
		<att name="isFiltered" value="0" type="integer"/>
		<att name="ID" value="UGDH_HUMAN" type="string"/>
		<att name="numPsmsInProtein" value="42" type="integer"/>
		<att name="Species" value="[Homo sapiens]" type="string"/>
		<att name="isProtein" value="1" type="integer"/>
		<graphics type="ELLIPSE" h="30" w="70" width="4" outline="#000000" fill="#ffffff">
			<att name="NODE_TOOLTIP" value="&lt;html&gt;&lt;b&gt;Protein ACC(s):&lt;/b&gt;&lt;br&gt;O60701&lt;br&gt;&lt;b&gt;Protein name(s):&lt;/b&gt;&lt;br&gt; UDP-glucose 6-dehydrogenase&lt;br&gt;&lt;b&gt;Classification case(s):&lt;/b&gt;&lt;br&gt;&lt;b&gt;6&lt;/b&gt;: Not classified&lt;br&gt;&lt;b&gt;TAX:&lt;/b&gt; [Homo sapiens]&lt;br&gt;&lt;b&gt;Gene name:&lt;/b&gt; UGDH&lt;/html&gt;" type="string"/>
			<att name="NODE_NESTED_NETWORK_IMAGE_VISIBLE" value="true" type="string"/>
			<att name="NODE_BORDER_STROKE" value="SOLID" type="string"/>
			<att name="NODE_SELECTED" value="false" type="string"/>
			<att name="NODE_TRANSPARENCY" value="255" type="string"/>
			<att name="NODE_LABEL_WIDTH" value="200" type="string"/>
			<att name="NODE_LABEL" value="O60701" type="string"/>
			<att name="NODE_LABEL_FONT_SIZE" value="12" type="string"/>
			<att name="NODE_LABEL_TRANSPARENCY" value="255" type="string"/>
			<att name="NODE_LABEL_COLOR" value="#000000" type="string"/>
			<att name="NODE_VISIBLE" value="true" type="string"/>
			<att name="NODE_DEPTH" value="0.0" type="string"/>
			<att name="NODE_BORDER_TRANSPARENCY" value="255" type="string"/>
			<att name="NODE_LABEL_FONT_FACE" value="Dialog,plain,12" type="string"/>
			<att name="NODE_LABEL_TRANSPARENCY" value="255" type="string"/>
		</graphics>
	</node>
	<node id="RIPYAPSGEIPK_RVLDGLHNELQTIGFQIETIGK_VLDGLHNELQTIGFQIETIGK_VLDGLHNELQTIGFQIETIGKK" label="RIPYAPSGEIPK_RVLDGLHNELQTIGFQIETIGK_VLDGLHNELQTIGFQIETIGK_VLDGLHNELQTIGFQIETIGKK">
		<att name="numMSRuns" value="10" type="integer"/>
		<att name="numReplicates" value="3" type="integer"/>
		<att name="PCQ_ID" value="RIPYAPSGEIPK_RVLDGLHNELQTIGFQIETIGK_VLDGLHNELQTIGFQIETIGK_VLDGLHNELQTIGFQIETIGKK" type="string"/>
		<att name="numConnectedProteinNodes" value="1" type="integer"/>
		<att name="numPeptideSequences" value="4" type="integer"/>
		<att name="PeptideSequences" value="RIPYAPSGEIPK_RVLDGLHNELQTIGFQIETIGK_VLDGLHNELQTIGFQIETIGK_VLDGLHNELQTIGFQIETIGKK" type="string"/>
		<att name="significant" value="0" type="integer"/>
		<att name="Weight" value="37.2614838773" type="real"/>
		<att name="Variance" value="0.026837363839103793" type="real"/>
		<att name="numProteins" value="1" type="integer"/>
		<att name="ionCount" value="0" type="integer"/>
		<att name="numPsms" value="24" type="integer"/>
		<att name="containsPTMs" value="0" type="integer"/>
		<att name="FDR" value="1.00787382975" type="real"/>
		<att name="lightIons" value="0" type="integer"/>
		<att name="uniquePeptide" value="1" type="integer"/>
		<att name="isFiltered" value="0" type="integer"/>
		<att name="finalRatio" value="0.07371565416260008" type="real"/>
		<att name="heavyIons" value="0" type="integer"/>
		<att name="uniquePeptideNode" value="1" type="integer"/>
		<att name="isProtein" value="0" type="integer"/>
		<graphics type="ROUNDRECT" h="30" w="70" width="4" outline="#000000" fill="#ffffff">
			<att name="NODE_TOOLTIP" value="&lt;html&gt;RIPYAPSGEIPK_RVLDGLHNELQTIGFQIETIGK_VLDGLHNELQTIGFQIETIGK_VLDGLHNELQTIGFQIETIGKK&lt;br&gt;4 Peptide sequences&lt;br&gt;24 PSMs&lt;br&gt;Shared by 1 protein Nodes&lt;br&gt;Shared by 1 proteins&lt;br&gt;Detected in 10 MS runs&lt;br&gt;Detected in 3 Replicates&lt;br&gt;Weight = 37.261&lt;br&gt;Variance = 0.027&lt;br&gt;Integrated peptide node ratio = 0.1&lt;br&gt;Ion count ratio Rc = N/A = log2( () / () )&lt;br&gt;FDR = 1.00787382975&lt;br&gt;Individual peptides in the node:&lt;br&gt;RIPYAPSGEIPK, 2 PSMs, Shared by 1 proteins, Detected in 1 MS Runs, Detected in 1 replicates, Average of ratios = 0.016652040428311927&lt;br&gt;RVLDGLHNELQTIGFQIETIGK, 2 PSMs, Shared by 1 proteins, Detected in 1 MS Runs, Detected in 1 replicates, Average of ratios = 0.1390473813656482&lt;br&gt;VLDGLHNELQTIGFQIETIGK, 10 PSMs, Shared by 1 proteins, Detected in 4 MS Runs, Detected in 3 replicates, Average of ratios = 0.06259672497836272&lt;br&gt;VLDGLHNELQTIGFQIETIGKK, 10 PSMs, Shared by 1 proteins, Detected in 4 MS Runs, Detected in 2 replicates, Average of ratios = 0.16032420100800887&lt;br&gt;&lt;/html&gt;" type="string"/>
			<att name="NODE_NESTED_NETWORK_IMAGE_VISIBLE" value="true" type="string"/>
			<att name="NODE_BORDER_STROKE" value="SOLID" type="string"/>
			<att name="NODE_SELECTED" value="false" type="string"/>
			<att name="NODE_TRANSPARENCY" value="255" type="string"/>
			<att name="NODE_LABEL_WIDTH" value="200" type="string"/>
			<att name="NODE_LABEL" value="0.1" type="string"/>
			<att name="NODE_LABEL_FONT_SIZE" value="12" type="string"/>
			<att name="NODE_LABEL_TRANSPARENCY" value="255" type="string"/>
			<att name="NODE_LABEL_COLOR" value="#000000" type="string"/>
			<att name="NODE_VISIBLE" value="true" type="string"/>
			<att name="NODE_DEPTH" value="0.0" type="string"/>
			<att name="NODE_BORDER_TRANSPARENCY" value="255" type="string"/>
			<att name="NODE_LABEL_FONT_FACE" value="Dialog,plain,12" type="string"/>
			<att name="NODE_LABEL_TRANSPARENCY" value="255" type="string"/>
		</graphics>
	</node>
	<node id="MLKPAFIFDGR" label="MLKPAFIFDGR">
		<att name="numMSRuns" value="7" type="integer"/>
		<att name="numReplicates" value="3" type="integer"/>
		<att name="PCQ_ID" value="MLKPAFIFDGR" type="string"/>
		<att name="numConnectedProteinNodes" value="2" type="integer"/>
		<att name="numPeptideSequences" value="1" type="integer"/>
		<att name="PeptideSequences" value="MLKPAFIFDGR" type="string"/>
		<att name="significant" value="0" type="integer"/>
		<att name="Weight" value="32.284646777" type="real"/>
		<att name="Variance" value="0.03097447548078528" type="real"/>
		<att name="numProteins" value="2" type="integer"/>
		<att name="ionCount" value="0" type="integer"/>
		<att name="numPsms" value="14" type="integer"/>
		<att name="containsPTMs" value="0" type="integer"/>
		<att name="FDR" value="1.01271352989" type="real"/>
		<att name="lightIons" value="0" type="integer"/>
		<att name="uniquePeptide" value="0" type="integer"/>
		<att name="isFiltered" value="0" type="integer"/>
		<att name="finalRatio" value="0.036641788789299946" type="real"/>
		<att name="heavyIons" value="0" type="integer"/>
		<att name="uniquePeptideNode" value="0" type="integer"/>
		<att name="isProtein" value="0" type="integer"/>
		<graphics type="ROUNDRECT" h="30" w="70" width="4" outline="#000000" fill="#ffffff">
			<att name="NODE_TOOLTIP" value="&lt;html&gt;MLKPAFIFDGR&lt;br&gt;1 Peptide sequences&lt;br&gt;14 PSMs&lt;br&gt;Shared by 2 protein Nodes&lt;br&gt;Shared by 2 proteins&lt;br&gt;Detected in 7 MS runs&lt;br&gt;Detected in 3 Replicates&lt;br&gt;Weight = 32.285&lt;br&gt;Variance = 0.031&lt;br&gt;Integrated peptide node ratio = 0&lt;br&gt;Ion count ratio Rc = N/A = log2( () / () )&lt;br&gt;FDR = 1.01271352989&lt;br&gt;Individual peptides in the node:&lt;br&gt;MLKPAFIFDGR, 14 PSMs, Shared by 2 proteins, Detected in 7 MS Runs, Detected in 3 replicates, Average of ratios = 0.062334415806892855&lt;br&gt;&lt;/html&gt;" type="string"/>
			<att name="NODE_NESTED_NETWORK_IMAGE_VISIBLE" value="true" type="string"/>
			<att name="NODE_BORDER_STROKE" value="SOLID" type="string"/>
			<att name="NODE_SELECTED" value="false" type="string"/>
			<att name="NODE_TRANSPARENCY" value="255" type="string"/>
			<att name="NODE_LABEL_WIDTH" value="200" type="string"/>
			<att name="NODE_LABEL" value="0" type="string"/>
			<att name="NODE_LABEL_FONT_SIZE" value="12" type="string"/>
			<att name="NODE_LABEL_TRANSPARENCY" value="255" type="string"/>
			<att name="NODE_LABEL_COLOR" value="#000000" type="string"/>
			<att name="NODE_VISIBLE" value="true" type="string"/>
			<att name="NODE_DEPTH" value="0.0" type="string"/>
			<att name="NODE_BORDER_TRANSPARENCY" value="255" type="string"/>
			<att name="NODE_LABEL_FONT_FACE" value="Dialog,plain,12" type="string"/>
			<att name="NODE_LABEL_TRANSPARENCY" value="255" type="string"/>
		</graphics>
	</node>
	<node id="Q9NQ82" label="Q9NQ82">
		<att name="ProteinDescription" value="Uridine diphospho-glucose dehydrogenase (Fragment)" type="string"/>
		<att name="ACC" value="Q9NQ82" type="string"/>
		<att name="numPeptideSequencesInProteins" value="1" type="integer"/>
		<att name="conclusiveProtein" value="1" type="integer"/>
		<att name="numConnectedPeptideNodes" value="1" type="integer"/>
		<att name="UniprotKB" value="Q9NQ82" type="string"/>
		<att name="numProteins" value="1" type="integer"/>
		<att name="Classification2Case" value="6" type="string"/>
		<att name="GeneName" value="GDH" type="string"/>
		<att name="containsPTMs" value="0" type="integer"/>
		<att name="conclusiveProteinNode" value="0" type="integer"/>
		<att name="isFiltered" value="0" type="integer"/>
		<att name="ID" value="Q9NQ82_HUMAN" type="string"/>
		<att name="numPsmsInProtein" value="14" type="integer"/>
		<att name="Species" value="[Homo sapiens]" type="string"/>
		<att name="isProtein" value="1" type="integer"/>
		<graphics type="ELLIPSE" h="30" w="70" width="4" outline="#000000" fill="#ffffff">
			<att name="NODE_TOOLTIP" value="&lt;html&gt;&lt;b&gt;Protein ACC(s):&lt;/b&gt;&lt;br&gt;Q9NQ82&lt;br&gt;&lt;b&gt;Protein name(s):&lt;/b&gt;&lt;br&gt; Uridine diphospho-glucose dehydrogenase (Fragment)&lt;br&gt;&lt;b&gt;Classification case(s):&lt;/b&gt;&lt;br&gt;&lt;b&gt;6&lt;/b&gt;: Not classified&lt;br&gt;&lt;b&gt;TAX:&lt;/b&gt; [Homo sapiens]&lt;br&gt;&lt;b&gt;Gene name:&lt;/b&gt; GDH&lt;/html&gt;" type="string"/>
			<att name="NODE_NESTED_NETWORK_IMAGE_VISIBLE" value="true" type="string"/>
			<att name="NODE_BORDER_STROKE" value="SOLID" type="string"/>
			<att name="NODE_SELECTED" value="false" type="string"/>
			<att name="NODE_TRANSPARENCY" value="255" type="string"/>
			<att name="NODE_LABEL_WIDTH" value="200" type="string"/>
			<att name="NODE_LABEL" value="Q9NQ82" type="string"/>
			<att name="NODE_LABEL_FONT_SIZE" value="12" type="string"/>
			<att name="NODE_LABEL_TRANSPARENCY" value="255" type="string"/>
			<att name="NODE_LABEL_COLOR" value="#000000" type="string"/>
			<att name="NODE_VISIBLE" value="true" type="string"/>
			<att name="NODE_DEPTH" value="0.0" type="string"/>
			<att name="NODE_BORDER_TRANSPARENCY" value="255" type="string"/>
			<att name="NODE_LABEL_FONT_FACE" value="Dialog,plain,12" type="string"/>
			<att name="NODE_LABEL_TRANSPARENCY" value="255" type="string"/>
		</graphics>
	</node>
	<node id="RVPNSNPPEYEFLWGLR" label="RVPNSNPPEYEFLWGLR">
		<att name="numMSRuns" value="2" type="integer"/>
		<att name="numReplicates" value="1" type="integer"/>
		<att name="PCQ_ID" value="RVPNSNPPEYEFLWGLR" type="string"/>
		<att name="numConnectedProteinNodes" value="1" type="integer"/>
		<att name="numPeptideSequences" value="1" type="integer"/>
		<att name="PeptideSequences" value="RVPNSNPPEYEFLWGLR" type="string"/>
		<att name="significant" value="0" type="integer"/>
		<att name="numProteins" value="2" type="integer"/>
		<att name="ionCount" value="0" type="integer"/>
		<att name="numPsms" value="2" type="integer"/>
		<att name="containsPTMs" value="0" type="integer"/>
		<att name="lightIons" value="0" type="integer"/>
		<att name="uniquePeptide" value="0" type="integer"/>
		<att name="isFiltered" value="0" type="integer"/>
		<att name="finalRatio" value="NaN" type="real"/>
		<att name="heavyIons" value="0" type="integer"/>
		<att name="uniquePeptideNode" value="1" type="integer"/>
		<att name="isProtein" value="0" type="integer"/>
		<graphics type="ROUNDRECT" h="30" w="70" width="4" outline="#000000" fill="#ffffff">
			<att name="NODE_TOOLTIP" value="&lt;html&gt;RVPNSNPPEYEFLWGLR&lt;br&gt;1 Peptide sequences&lt;br&gt;2 PSMs&lt;br&gt;Shared by 1 protein Nodes&lt;br&gt;Shared by 2 proteins&lt;br&gt;Detected in 2 MS runs&lt;br&gt;Detected in 1 Replicates&lt;br&gt;Integrated peptide node ratio = N/A&lt;br&gt;Ion count ratio Rc = N/A = log2( () / () )&lt;br&gt;Individual peptides in the node:&lt;br&gt;RVPNSNPPEYEFLWGLR, 2 PSMs, Shared by 2 proteins, Detected in 2 MS Runs, Detected in 1 replicates, Peptide with no PSM ratios = NaN&lt;br&gt;&lt;/html&gt;" type="string"/>
			<att name="NODE_NESTED_NETWORK_IMAGE_VISIBLE" value="true" type="string"/>
			<att name="NODE_BORDER_STROKE" value="SOLID" type="string"/>
			<att name="NODE_SELECTED" value="false" type="string"/>
			<att name="NODE_TRANSPARENCY" value="255" type="string"/>
			<att name="NODE_LABEL_WIDTH" value="200" type="string"/>
			<att name="NODE_LABEL" value="N/A" type="string"/>
			<att name="NODE_LABEL_FONT_SIZE" value="12" type="string"/>
			<att name="NODE_LABEL_TRANSPARENCY" value="255" type="string"/>
			<att name="NODE_LABEL_COLOR" value="#000000" type="string"/>
			<att name="NODE_VISIBLE" value="true" type="string"/>
			<att name="NODE_DEPTH" value="0.0" type="string"/>
			<att name="NODE_BORDER_TRANSPARENCY" value="255" type="string"/>
			<att name="NODE_LABEL_FONT_FACE" value="Dialog,plain,12" type="string"/>
			<att name="NODE_LABEL_TRANSPARENCY" value="255" type="string"/>
		</graphics>
	</node>
	<node id="A0A024R254 Q9Y5V3" label="A0A024R254 Q9Y5V3">
		<att name="ProteinDescription" value="Melanoma antigen family D, 1, isoform CRA_a OS=Homo sapiens GN=MAGED1 PE=4 SV=1  #### Melanoma-associated antigen D1 OS=Homo sapiens GN=MAGED1 PE=1 SV=3 " type="string"/>
		<att name="ACC" value="A0A024R254 Q9Y5V3" type="string"/>
		<att name="numPeptideSequencesInProteins" value="1" type="integer"/>
		<att name="conclusiveProtein" value="1" type="integer"/>
		<att name="numConnectedPeptideNodes" value="1" type="integer"/>
		<att name="UniprotKB" value="A0A024R254 Q9Y5V3" type="string"/>
		<att name="numProteins" value="2" type="integer"/>
		<att name="GeneName" value="MAGED1" type="string"/>
		<att name="containsPTMs" value="0" type="integer"/>
		<att name="conclusiveProteinNode" value="1" type="integer"/>
		<att name="isFiltered" value="0" type="integer"/>
		<att name="ID" value="A0A024R254_HUMAN MAGD1_HUMAN" type="string"/>
		<att name="numPsmsInProtein" value="4" type="integer"/>
		<att name="Species" value="[Homo sapiens]" type="string"/>
		<att name="isProtein" value="1" type="integer"/>
		<graphics type="ELLIPSE" h="30" w="70" width="4" outline="#000000" fill="#ffffff">
			<att name="NODE_TOOLTIP" value="&lt;html&gt;&lt;b&gt;Protein ACC(s):&lt;/b&gt;&lt;br&gt;A0A024R254 Q9Y5V3&lt;br&gt;&lt;b&gt;Protein name(s):&lt;/b&gt;&lt;br&gt; Melanoma antigen family D, 1, isoform CRA_a OS=Homo sapiens GN=MAGED1 PE=4 SV=1 &lt;br&gt;Melanoma-associated antigen D1 OS=Homo sapiens GN=MAGED1 PE=1 SV=3 &lt;br&gt;&lt;b&gt;TAX:&lt;/b&gt; [Homo sapiens]&lt;br&gt;&lt;b&gt;Gene name:&lt;/b&gt; MAGED1&lt;/html&gt;" type="string"/>
			<att name="NODE_NESTED_NETWORK_IMAGE_VISIBLE" value="true" type="string"/>
			<att name="NODE_BORDER_STROKE" value="SOLID" type="string"/>
			<att name="NODE_SELECTED" value="false" type="string"/>
			<att name="NODE_TRANSPARENCY" value="255" type="string"/>
			<att name="NODE_LABEL_WIDTH" value="200" type="string"/>
			<att name="NODE_LABEL" value="A0A024R254 Q9Y5V3" type="string"/>
			<att name="NODE_LABEL_FONT_SIZE" value="12" type="string"/>
			<att name="NODE_LABEL_TRANSPARENCY" value="255" type="string"/>
			<att name="NODE_LABEL_COLOR" value="#000000" type="string"/>
			<att name="NODE_VISIBLE" value="true" type="string"/>
			<att name="NODE_DEPTH" value="0.0" type="string"/>
			<att name="NODE_BORDER_TRANSPARENCY" value="255" type="string"/>
			<att name="NODE_LABEL_FONT_FACE" value="Dialog,plain,12" type="string"/>
			<att name="NODE_LABEL_TRANSPARENCY" value="255" type="string"/>
		</graphics>
	</node>
	<node id="DLEVALTHKDDNINALTNCITQLNLLECESESEGQNK_LHTLSVEHQR" label="DLEVALTHKDDNINALTNCITQLNLLECESESEGQNK_LHTLSVEHQR">
		<att name="numMSRuns" value="4" type="integer"/>
		<att name="numReplicates" value="3" type="integer"/>
		<att name="PCQ_ID" value="DLEVALTHKDDNINALTNCITQLNLLECESESEGQNK_LHTLSVEHQR" type="string"/>
		<att name="numConnectedProteinNodes" value="1" type="integer"/>
		<att name="numPeptideSequences" value="2" type="integer"/>
		<att name="PeptideSequences" value="DLEVALTHKDDNINALTNCITQLNLLECESESEGQNK_LHTLSVEHQR" type="string"/>
		<att name="significant" value="0" type="integer"/>
		<att name="Weight" value="31.387078425" type="real"/>
		<att name="Variance" value="0.03186024473063074" type="real"/>
		<att name="numProteins" value="2" type="integer"/>
		<att name="ionCount" value="0" type="integer"/>
		<att name="numPsms" value="5" type="integer"/>
		<att name="containsPTMs" value="0" type="integer"/>
		<att name="FDR" value="0.986871969967" type="real"/>
		<att name="lightIons" value="0" type="integer"/>
		<att name="uniquePeptide" value="0" type="integer"/>
		<att name="isFiltered" value="0" type="integer"/>
		<att name="finalRatio" value="0.27396256493099996" type="real"/>
		<att name="heavyIons" value="0" type="integer"/>
		<att name="uniquePeptideNode" value="1" type="integer"/>
		<att name="isProtein" value="0" type="integer"/>
		<graphics type="ROUNDRECT" h="30" w="70" width="4" outline="#000000" fill="#ffffff">
			<att name="NODE_TOOLTIP" value="&lt;html&gt;DLEVALTHKDDNINALTNCITQLNLLECESESEGQNK_LHTLSVEHQR&lt;br&gt;2 Peptide sequences&lt;br&gt;5 PSMs&lt;br&gt;Shared by 1 protein Nodes&lt;br&gt;Shared by 2 proteins&lt;br&gt;Detected in 4 MS runs&lt;br&gt;Detected in 3 Replicates&lt;br&gt;Weight = 31.387&lt;br&gt;Variance = 0.032&lt;br&gt;Integrated peptide node ratio = 0.3&lt;br&gt;Ion count ratio Rc = N/A = log2( () / () )&lt;br&gt;FDR = 0.986871969967&lt;br&gt;Individual peptides in the node:&lt;br&gt;DLEVALTHKDDNINALTNCITQLNLLECESESEGQNK, 1 PSMs, Shared by 2 proteins, Detected in 1 MS Runs, Detected in 1 replicates, Average of ratios = 0.24260277538077293&lt;br&gt;LHTLSVEHQR, 4 PSMs, Shared by 2 proteins, Detected in 3 MS Runs, Detected in 2 replicates, Average of ratios = 0.24114500050855942&lt;br&gt;&lt;/html&gt;" type="string"/>
			<att name="NODE_NESTED_NETWORK_IMAGE_VISIBLE" value="true" type="string"/>
			<att name="NODE_BORDER_STROKE" value="SOLID" type="string"/>
			<att name="NODE_SELECTED" value="false" type="string"/>
			<att name="NODE_TRANSPARENCY" value="255" type="string"/>
			<att name="NODE_LABEL_WIDTH" value="200" type="string"/>
			<att name="NODE_LABEL" value="0.3" type="string"/>
			<att name="NODE_LABEL_FONT_SIZE" value="12" type="string"/>
			<att name="NODE_LABEL_TRANSPARENCY" value="255" type="string"/>
			<att name="NODE_LABEL_COLOR" value="#000000" type="string"/>
			<att name="NODE_VISIBLE" value="true" type="string"/>
			<att name="NODE_DEPTH" value="0.0" type="string"/>
			<att name="NODE_BORDER_TRANSPARENCY" value="255" type="string"/>
			<att name="NODE_LABEL_FONT_FACE" value="Dialog,plain,12" type="string"/>
			<att name="NODE_LABEL_TRANSPARENCY" value="255" type="string"/>
		</graphics>
	</node>
	<node id="A0A0A0MRH6 Q5JRA6" label="A0A0A0MRH6 Q5JRA6">
		<att name="ProteinDescription" value="Melanoma inhibitory activity protein 3 (Fragment) OS=Homo sapiens GN=MIA3 PE=1 SV=5  #### Melanoma inhibitory activity protein 3 OS=Homo sapiens GN=MIA3 PE=1 SV=1 " type="string"/>
		<att name="ACC" value="A0A0A0MRH6 Q5JRA6" type="string"/>
		<att name="numPeptideSequencesInProteins" value="2" type="integer"/>
		<att name="conclusiveProtein" value="0" type="integer"/>
		<att name="numConnectedPeptideNodes" value="2" type="integer"/>
		<att name="UniprotKB" value="A0A0A0MRH6 Q5JRA6" type="string"/>
		<att name="numProteins" value="2" type="integer"/>
		<att name="GeneName" value="MIA3" type="string"/>
		<att name="containsPTMs" value="0" type="integer"/>
		<att name="conclusiveProteinNode" value="1" type="integer"/>
		<att name="isFiltered" value="0" type="integer"/>
		<att name="ID" value="A0A0A0MRH6_HUMAN MIA3_HUMAN" type="string"/>
		<att name="numPsmsInProtein" value="6" type="integer"/>
		<att name="Species" value="[Homo sapiens]" type="string"/>
		<att name="isProtein" value="1" type="integer"/>
		<graphics type="ELLIPSE" h="30" w="70" width="4" outline="#000000" fill="#ffffff">
			<att name="NODE_TOOLTIP" value="&lt;html&gt;&lt;b&gt;Protein ACC(s):&lt;/b&gt;&lt;br&gt;A0A0A0MRH6 Q5JRA6&lt;br&gt;&lt;b&gt;Protein name(s):&lt;/b&gt;&lt;br&gt; Melanoma inhibitory activity protein 3 (Fragment) OS=Homo sapiens GN=MIA3 PE=1 SV=5 &lt;br&gt;Melanoma inhibitory activity protein 3 OS=Homo sapiens GN=MIA3 PE=1 SV=1 &lt;br&gt;&lt;b&gt;TAX:&lt;/b&gt; [Homo sapiens]&lt;br&gt;&lt;b&gt;Gene name:&lt;/b&gt; MIA3&lt;/html&gt;" type="string"/>
			<att name="NODE_NESTED_NETWORK_IMAGE_VISIBLE" value="true" type="string"/>
			<att name="NODE_BORDER_STROKE" value="SOLID" type="string"/>
			<att name="NODE_SELECTED" value="false" type="string"/>
			<att name="NODE_TRANSPARENCY" value="255" type="string"/>
			<att name="NODE_LABEL_WIDTH" value="200" type="string"/>
			<att name="NODE_LABEL" value="A0A0A0MRH6 Q5JRA6" type="string"/>
			<att name="NODE_LABEL_FONT_SIZE" value="12" type="string"/>
			<att name="NODE_LABEL_TRANSPARENCY" value="255" type="string"/>
			<att name="NODE_LABEL_COLOR" value="#000000" type="string"/>
			<att name="NODE_VISIBLE" value="true" type="string"/>
			<att name="NODE_DEPTH" value="0.0" type="string"/>
			<att name="NODE_BORDER_TRANSPARENCY" value="255" type="string"/>
			<att name="NODE_LABEL_FONT_FACE" value="Dialog,plain,12" type="string"/>
			<att name="NODE_LABEL_TRANSPARENCY" value="255" type="string"/>
		</graphics>
	</node>
	<node id="KYLLGVQPAWGSAEAVDIDR_MVLAGVGVEHEHLVDCAR" label="KYLLGVQPAWGSAEAVDIDR_MVLAGVGVEHEHLVDCAR">
		<att name="numMSRuns" value="4" type="integer"/>
		<att name="numReplicates" value="3" type="integer"/>
		<att name="PCQ_ID" value="KYLLGVQPAWGSAEAVDIDR_MVLAGVGVEHEHLVDCAR" type="string"/>
		<att name="numConnectedProteinNodes" value="1" type="integer"/>
		<att name="numPeptideSequences" value="2" type="integer"/>
		<att name="PeptideSequences" value="KYLLGVQPAWGSAEAVDIDR_MVLAGVGVEHEHLVDCAR" type="string"/>
		<att name="significant" value="0" type="integer"/>
		<att name="Weight" value="10.8524002007" type="real"/>
		<att name="Variance" value="0.09214551449507899" type="real"/>
		<att name="numProteins" value="1" type="integer"/>
		<att name="ionCount" value="0" type="integer"/>
		<att name="numPsms" value="5" type="integer"/>
		<att name="containsPTMs" value="0" type="integer"/>
		<att name="FDR" value="1.00824333066" type="real"/>
		<att name="lightIons" value="0" type="integer"/>
		<att name="uniquePeptide" value="1" type="integer"/>
		<att name="isFiltered" value="0" type="integer"/>
		<att name="finalRatio" value="0.16318955021800005" type="real"/>
		<att name="heavyIons" value="0" type="integer"/>
		<att name="uniquePeptideNode" value="1" type="integer"/>
		<att name="isProtein" value="0" type="integer"/>
		<graphics type="ROUNDRECT" h="30" w="70" width="4" outline="#000000" fill="#ffffff">
			<att name="NODE_TOOLTIP" value="&lt;html&gt;KYLLGVQPAWGSAEAVDIDR_MVLAGVGVEHEHLVDCAR&lt;br&gt;2 Peptide sequences&lt;br&gt;5 PSMs&lt;br&gt;Shared by 1 protein Nodes&lt;br&gt;Shared by 1 proteins&lt;br&gt;Detected in 4 MS runs&lt;br&gt;Detected in 3 Replicates&lt;br&gt;Weight = 10.852&lt;br&gt;Variance = 0.092&lt;br&gt;Integrated peptide node ratio = 0.2&lt;br&gt;Ion count ratio Rc = N/A = log2( () / () )&lt;br&gt;FDR = 1.00824333066&lt;br&gt;Individual peptides in the node:&lt;br&gt;KYLLGVQPAWGSAEAVDIDR, 3 PSMs, Shared by 1 proteins, Detected in 2 MS Runs, Detected in 2 replicates, Average of ratios = 0.9819774336165457&lt;br&gt;MVLAGVGVEHEHLVDCAR, 2 PSMs, Shared by 1 proteins, Detected in 2 MS Runs, Detected in 1 replicates, Peptide with no PSM ratios = NaN&lt;br&gt;&lt;/html&gt;" type="string"/>
			<att name="NODE_NESTED_NETWORK_IMAGE_VISIBLE" value="true" type="string"/>
			<att name="NODE_BORDER_STROKE" value="SOLID" type="string"/>
			<att name="NODE_SELECTED" value="false" type="string"/>
			<att name="NODE_TRANSPARENCY" value="255" type="string"/>
			<att name="NODE_LABEL_WIDTH" value="200" type="string"/>
			<att name="NODE_LABEL" value="0.2" type="string"/>
			<att name="NODE_LABEL_FONT_SIZE" value="12" type="string"/>
			<att name="NODE_LABEL_TRANSPARENCY" value="255" type="string"/>
			<att name="NODE_LABEL_COLOR" value="#000000" type="string"/>
			<att name="NODE_VISIBLE" value="true" type="string"/>
			<att name="NODE_DEPTH" value="0.0" type="string"/>
			<att name="NODE_BORDER_TRANSPARENCY" value="255" type="string"/>
			<att name="NODE_LABEL_FONT_FACE" value="Dialog,plain,12" type="string"/>
			<att name="NODE_LABEL_TRANSPARENCY" value="255" type="string"/>
		</graphics>
	</node>
	<node id="Q10713" label="Q10713">
		<att name="ProteinDescription" value="Mitochondrial-processing peptidase subunit alpha OS=Homo sapiens GN=PMPCA PE=1 SV=2 " type="string"/>
		<att name="ACC" value="Q10713" type="string"/>
		<att name="numPeptideSequencesInProteins" value="3" type="integer"/>
		<att name="conclusiveProtein" value="0" type="integer"/>
		<att name="numConnectedPeptideNodes" value="3" type="integer"/>
		<att name="UniprotKB" value="Q10713" type="string"/>
		<att name="numProteins" value="1" type="integer"/>
		<att name="Classification2Case" value="6" type="string"/>
		<att name="GeneName" value="PMPCA" type="string"/>
		<att name="containsPTMs" value="0" type="integer"/>
		<att name="conclusiveProteinNode" value="1" type="integer"/>
		<att name="isFiltered" value="0" type="integer"/>
		<att name="ID" value="MPPA_HUMAN" type="string"/>
		<att name="numPsmsInProtein" value="14" type="integer"/>
		<att name="Species" value="[Homo sapiens]" type="string"/>
		<att name="isProtein" value="1" type="integer"/>
		<graphics type="ELLIPSE" h="30" w="70" width="4" outline="#000000" fill="#ffffff">
			<att name="NODE_TOOLTIP" value="&lt;html&gt;&lt;b&gt;Protein ACC(s):&lt;/b&gt;&lt;br&gt;Q10713&lt;br&gt;&lt;b&gt;Protein name(s):&lt;/b&gt;&lt;br&gt; Mitochondrial-processing peptidase subunit alpha OS=Homo sapiens GN=PMPCA PE=1 SV=2 &lt;br&gt;&lt;b&gt;Classification case(s):&lt;/b&gt;&lt;br&gt;&lt;b&gt;6&lt;/b&gt;: Not classified&lt;br&gt;&lt;b&gt;TAX:&lt;/b&gt; [Homo sapiens]&lt;br&gt;&lt;b&gt;Gene name:&lt;/b&gt; PMPCA&lt;/html&gt;" type="string"/>
			<att name="NODE_NESTED_NETWORK_IMAGE_VISIBLE" value="true" type="string"/>
			<att name="NODE_BORDER_STROKE" value="SOLID" type="string"/>
			<att name="NODE_SELECTED" value="false" type="string"/>
			<att name="NODE_TRANSPARENCY" value="255" type="string"/>
			<att name="NODE_LABEL_WIDTH" value="200" type="string"/>
			<att name="NODE_LABEL" value="Q10713" type="string"/>
			<att name="NODE_LABEL_FONT_SIZE" value="12" type="string"/>
			<att name="NODE_LABEL_TRANSPARENCY" value="255" type="string"/>
			<att name="NODE_LABEL_COLOR" value="#000000" type="string"/>
			<att name="NODE_VISIBLE" value="true" type="string"/>
			<att name="NODE_DEPTH" value="0.0" type="string"/>
			<att name="NODE_BORDER_TRANSPARENCY" value="255" type="string"/>
			<att name="NODE_LABEL_FONT_FACE" value="Dialog,plain,12" type="string"/>
			<att name="NODE_LABEL_TRANSPARENCY" value="255" type="string"/>
		</graphics>
	</node>
	<node id="GKPAVAALGDLTDLPTYEHIQTALSSK" label="GKPAVAALGDLTDLPTYEHIQTALSSK">
		<att name="numMSRuns" value="3" type="integer"/>
		<att name="numReplicates" value="2" type="integer"/>
		<att name="PCQ_ID" value="GKPAVAALGDLTDLPTYEHIQTALSSK" type="string"/>
		<att name="numConnectedProteinNodes" value="2" type="integer"/>
		<att name="numPeptideSequences" value="1" type="integer"/>
		<att name="PeptideSequences" value="GKPAVAALGDLTDLPTYEHIQTALSSK" type="string"/>
		<att name="significant" value="0" type="integer"/>
		<att name="Weight" value="21.947769134" type="real"/>
		<att name="Variance" value="0.04556271728094987" type="real"/>
		<att name="numProteins" value="3" type="integer"/>
		<att name="ionCount" value="0" type="integer"/>
		<att name="numPsms" value="7" type="integer"/>
		<att name="containsPTMs" value="0" type="integer"/>
		<att name="FDR" value="0.977448904339" type="real"/>
		<att name="lightIons" value="0" type="integer"/>
		<att name="uniquePeptide" value="0" type="integer"/>
		<att name="isFiltered" value="0" type="integer"/>
		<att name="finalRatio" value="-0.07611781342120007" type="real"/>
		<att name="heavyIons" value="0" type="integer"/>
		<att name="uniquePeptideNode" value="0" type="integer"/>
		<att name="isProtein" value="0" type="integer"/>
		<graphics type="ROUNDRECT" h="30" w="70" width="4" outline="#000000" fill="#ffffff">
			<att name="NODE_TOOLTIP" value="&lt;html&gt;GKPAVAALGDLTDLPTYEHIQTALSSK&lt;br&gt;1 Peptide sequences&lt;br&gt;7 PSMs&lt;br&gt;Shared by 2 protein Nodes&lt;br&gt;Shared by 3 proteins&lt;br&gt;Detected in 3 MS runs&lt;br&gt;Detected in 2 Replicates&lt;br&gt;Weight = 21.948&lt;br&gt;Variance = 0.046&lt;br&gt;Integrated peptide node ratio = -0.1&lt;br&gt;Ion count ratio Rc = N/A = log2( () / () )&lt;br&gt;FDR = 0.977448904339&lt;br&gt;Individual peptides in the node:&lt;br&gt;GKPAVAALGDLTDLPTYEHIQTALSSK, 7 PSMs, Shared by 3 proteins, Detected in 3 MS Runs, Detected in 2 replicates, Average of ratios = -0.04764512926758812&lt;br&gt;&lt;/html&gt;" type="string"/>
			<att name="NODE_NESTED_NETWORK_IMAGE_VISIBLE" value="true" type="string"/>
			<att name="NODE_BORDER_STROKE" value="SOLID" type="string"/>
			<att name="NODE_SELECTED" value="false" type="string"/>
			<att name="NODE_TRANSPARENCY" value="255" type="string"/>
			<att name="NODE_LABEL_WIDTH" value="200" type="string"/>
			<att name="NODE_LABEL" value="-0.1" type="string"/>
			<att name="NODE_LABEL_FONT_SIZE" value="12" type="string"/>
			<att name="NODE_LABEL_TRANSPARENCY" value="255" type="string"/>
			<att name="NODE_LABEL_COLOR" value="#000000" type="string"/>
			<att name="NODE_VISIBLE" value="true" type="string"/>
			<att name="NODE_DEPTH" value="0.0" type="string"/>
			<att name="NODE_BORDER_TRANSPARENCY" value="255" type="string"/>
			<att name="NODE_LABEL_FONT_FACE" value="Dialog,plain,12" type="string"/>
			<att name="NODE_LABEL_TRANSPARENCY" value="255" type="string"/>
		</graphics>
	</node>
	<node id="Q24JU5 Q9BT52" label="Q24JU5 Q9BT52">
		<att name="ProteinDescription" value="PMPCA protein (Fragment) OS=Homo sapiens GN=PMPCA PE=2 SV=1 " type="string"/>
		<att name="ACC" value="Q24JU5 Q9BT52" type="string"/>
		<att name="numPeptideSequencesInProteins" value="1" type="integer"/>
		<att name="conclusiveProtein" value="1" type="integer"/>
		<att name="numConnectedPeptideNodes" value="1" type="integer"/>
		<att name="UniprotKB" value="Q24JU5 Q9BT52" type="string"/>
		<att name="numProteins" value="2" type="integer"/>
		<att name="Classification2Case" value="6" type="string"/>
		<att name="GeneName" value="PMPCA" type="string"/>
		<att name="containsPTMs" value="0" type="integer"/>
		<att name="conclusiveProteinNode" value="0" type="integer"/>
		<att name="isFiltered" value="0" type="integer"/>
		<att name="ID" value="Q24JU5_HUMAN Q9BT52_HUMAN" type="string"/>
		<att name="numPsmsInProtein" value="7" type="integer"/>
		<att name="Species" value="[Homo sapiens]" type="string"/>
		<att name="isProtein" value="1" type="integer"/>
		<graphics type="ELLIPSE" h="30" w="70" width="4" outline="#000000" fill="#ffffff">
			<att name="NODE_TOOLTIP" value="&lt;html&gt;&lt;b&gt;Protein ACC(s):&lt;/b&gt;&lt;br&gt;Q24JU5 Q9BT52&lt;br&gt;&lt;b&gt;Protein name(s):&lt;/b&gt;&lt;br&gt; PMPCA protein (Fragment) OS=Homo sapiens GN=PMPCA PE=2 SV=1 &lt;br&gt;&lt;b&gt;Classification case(s):&lt;/b&gt;&lt;br&gt;&lt;b&gt;6&lt;/b&gt;: Not classified&lt;br&gt;&lt;b&gt;TAX:&lt;/b&gt; [Homo sapiens]&lt;br&gt;&lt;b&gt;Gene name:&lt;/b&gt; PMPCA&lt;/html&gt;" type="string"/>
			<att name="NODE_NESTED_NETWORK_IMAGE_VISIBLE" value="true" type="string"/>
			<att name="NODE_BORDER_STROKE" value="SOLID" type="string"/>
			<att name="NODE_SELECTED" value="false" type="string"/>
			<att name="NODE_TRANSPARENCY" value="255" type="string"/>
			<att name="NODE_LABEL_WIDTH" value="200" type="string"/>
			<att name="NODE_LABEL" value="Q24JU5 Q9BT52" type="string"/>
			<att name="NODE_LABEL_FONT_SIZE" value="12" type="string"/>
			<att name="NODE_LABEL_TRANSPARENCY" value="255" type="string"/>
			<att name="NODE_LABEL_COLOR" value="#000000" type="string"/>
			<att name="NODE_VISIBLE" value="true" type="string"/>
			<att name="NODE_DEPTH" value="0.0" type="string"/>
			<att name="NODE_BORDER_TRANSPARENCY" value="255" type="string"/>
			<att name="NODE_LABEL_FONT_FACE" value="Dialog,plain,12" type="string"/>
			<att name="NODE_LABEL_TRANSPARENCY" value="255" type="string"/>
		</graphics>
	</node>
	<node id="TFYKPDWFDIVESEVK" label="TFYKPDWFDIVESEVK">
		<att name="numMSRuns" value="1" type="integer"/>
		<att name="numReplicates" value="1" type="integer"/>
		<att name="PCQ_ID" value="TFYKPDWFDIVESEVK" type="string"/>
		<att name="numConnectedProteinNodes" value="1" type="integer"/>
		<att name="numPeptideSequences" value="1" type="integer"/>
		<att name="PeptideSequences" value="TFYKPDWFDIVESEVK" type="string"/>
		<att name="significant" value="0" type="integer"/>
		<att name="numProteins" value="4" type="integer"/>
		<att name="ionCount" value="0" type="integer"/>
		<att name="numPsms" value="1" type="integer"/>
		<att name="containsPTMs" value="0" type="integer"/>
		<att name="lightIons" value="0" type="integer"/>
		<att name="uniquePeptide" value="0" type="integer"/>
		<att name="isFiltered" value="0" type="integer"/>
		<att name="finalRatio" value="NaN" type="real"/>
		<att name="heavyIons" value="0" type="integer"/>
		<att name="uniquePeptideNode" value="1" type="integer"/>
		<att name="isProtein" value="0" type="integer"/>
		<graphics type="ROUNDRECT" h="30" w="70" width="4" outline="#000000" fill="#ffffff">
			<att name="NODE_TOOLTIP" value="&lt;html&gt;TFYKPDWFDIVESEVK&lt;br&gt;1 Peptide sequences&lt;br&gt;1 PSMs&lt;br&gt;Shared by 1 protein Nodes&lt;br&gt;Shared by 4 proteins&lt;br&gt;Detected in 1 MS runs&lt;br&gt;Detected in 1 Replicates&lt;br&gt;Integrated peptide node ratio = N/A&lt;br&gt;Ion count ratio Rc = N/A = log2( () / () )&lt;br&gt;Individual peptides in the node:&lt;br&gt;TFYKPDWFDIVESEVK, 1 PSMs, Shared by 4 proteins, Detected in 1 MS Runs, Detected in 1 replicates, Peptide with no PSM ratios = NaN&lt;br&gt;&lt;/html&gt;" type="string"/>
			<att name="NODE_NESTED_NETWORK_IMAGE_VISIBLE" value="true" type="string"/>
			<att name="NODE_BORDER_STROKE" value="SOLID" type="string"/>
			<att name="NODE_SELECTED" value="false" type="string"/>
			<att name="NODE_TRANSPARENCY" value="255" type="string"/>
			<att name="NODE_LABEL_WIDTH" value="200" type="string"/>
			<att name="NODE_LABEL" value="N/A" type="string"/>
			<att name="NODE_LABEL_FONT_SIZE" value="12" type="string"/>
			<att name="NODE_LABEL_TRANSPARENCY" value="255" type="string"/>
			<att name="NODE_LABEL_COLOR" value="#000000" type="string"/>
			<att name="NODE_VISIBLE" value="true" type="string"/>
			<att name="NODE_DEPTH" value="0.0" type="string"/>
			<att name="NODE_BORDER_TRANSPARENCY" value="255" type="string"/>
			<att name="NODE_LABEL_FONT_FACE" value="Dialog,plain,12" type="string"/>
			<att name="NODE_LABEL_TRANSPARENCY" value="255" type="string"/>
		</graphics>
	</node>
	<node id="A8MT40 B4DZL5 Q8NCN5 Q9NWE6" label="A8MT40 B4DZL5 Q8NCN5 Q9NWE6">
		<att name="ProteinDescription" value="Pyruvate dehydrogenase phosphatase regulatory subunit, mitochondrial #### cDNA FLJ50312, highly similar to Homo sapiens pyruvate dehydrogenase phosphatase regulatory subunit (PDPR), mRNA #### cDNA FLJ10079 fis, clone HEMBA1001896, weakly similar to DIMETHYLGLYCINE DEHYDROGENASE" type="string"/>
		<att name="ACC" value="A8MT40 B4DZL5 Q8NCN5 Q9NWE6" type="string"/>
		<att name="numPeptideSequencesInProteins" value="3" type="integer"/>
		<att name="conclusiveProtein" value="0" type="integer"/>
		<att name="numConnectedPeptideNodes" value="3" type="integer"/>
		<att name="UniprotKB" value="A8MT40 B4DZL5 Q8NCN5 Q9NWE6" type="string"/>
		<att name="numProteins" value="4" type="integer"/>
		<att name="Classification2Case" value="6" type="string"/>
		<att name="GeneName" value="PDPR" type="string"/>
		<att name="containsPTMs" value="0" type="integer"/>
		<att name="conclusiveProteinNode" value="1" type="integer"/>
		<att name="isFiltered" value="0" type="integer"/>
		<att name="ID" value="A8MT40_HUMAN B4DZL5_HUMAN PDPR_HUMAN Q9NWE6_HUMAN" type="string"/>
		<att name="numPsmsInProtein" value="8" type="integer"/>
		<att name="Species" value="[Homo sapiens]" type="string"/>
		<att name="isProtein" value="1" type="integer"/>
		<graphics type="ELLIPSE" h="30" w="70" width="4" outline="#000000" fill="#ffffff">
			<att name="NODE_TOOLTIP" value="&lt;html&gt;&lt;b&gt;Protein ACC(s):&lt;/b&gt;&lt;br&gt;A8MT40 B4DZL5 Q8NCN5 Q9NWE6&lt;br&gt;&lt;b&gt;Protein name(s):&lt;/b&gt;&lt;br&gt; Pyruvate dehydrogenase phosphatase regulatory subunit, mitochondrial&lt;br&gt;cDNA FLJ50312, highly similar to Homo sapiens pyruvate dehydrogenase phosphatase regulatory subunit (PDPR), mRNA&lt;br&gt;cDNA FLJ10079 fis, clone HEMBA1001896, weakly similar to DIMETHYLGLYCINE DEHYDROGENASE&lt;br&gt;&lt;b&gt;Classification case(s):&lt;/b&gt;&lt;br&gt;&lt;b&gt;6&lt;/b&gt;: Not classified&lt;br&gt;&lt;b&gt;TAX:&lt;/b&gt; [Homo sapiens]&lt;br&gt;&lt;b&gt;Gene name:&lt;/b&gt; PDPR&lt;/html&gt;" type="string"/>
			<att name="NODE_NESTED_NETWORK_IMAGE_VISIBLE" value="true" type="string"/>
			<att name="NODE_BORDER_STROKE" value="SOLID" type="string"/>
			<att name="NODE_SELECTED" value="false" type="string"/>
			<att name="NODE_TRANSPARENCY" value="255" type="string"/>
			<att name="NODE_LABEL_WIDTH" value="200" type="string"/>
			<att name="NODE_LABEL" value="A8MT40 B4DZL5 Q8NCN5 Q9NWE6" type="string"/>
			<att name="NODE_LABEL_FONT_SIZE" value="12" type="string"/>
			<att name="NODE_LABEL_TRANSPARENCY" value="255" type="string"/>
			<att name="NODE_LABEL_COLOR" value="#000000" type="string"/>
			<att name="NODE_VISIBLE" value="true" type="string"/>
			<att name="NODE_DEPTH" value="0.0" type="string"/>
			<att name="NODE_BORDER_TRANSPARENCY" value="255" type="string"/>
			<att name="NODE_LABEL_FONT_FACE" value="Dialog,plain,12" type="string"/>
			<att name="NODE_LABEL_TRANSPARENCY" value="255" type="string"/>
		</graphics>
	</node>
	<node id="HGFERPK_NQLEIQNLQEDWDHFEPLLSSLLR" label="HGFERPK_NQLEIQNLQEDWDHFEPLLSSLLR">
		<att name="numMSRuns" value="4" type="integer"/>
		<att name="numReplicates" value="4" type="integer"/>
		<att name="PCQ_ID" value="HGFERPK_NQLEIQNLQEDWDHFEPLLSSLLR" type="string"/>
		<att name="numConnectedProteinNodes" value="2" type="integer"/>
		<att name="numPeptideSequences" value="2" type="integer"/>
		<att name="PeptideSequences" value="HGFERPK_NQLEIQNLQEDWDHFEPLLSSLLR" type="string"/>
		<att name="significant" value="0" type="integer"/>
		<att name="Weight" value="31.7971176491" type="real"/>
		<att name="Variance" value="0.0314493914522565" type="real"/>
		<att name="numProteins" value="5" type="integer"/>
		<att name="ionCount" value="0" type="integer"/>
		<att name="numPsms" value="7" type="integer"/>
		<att name="containsPTMs" value="0" type="integer"/>
		<att name="FDR" value="0.863448545329" type="real"/>
		<att name="lightIons" value="0" type="integer"/>
		<att name="uniquePeptide" value="0" type="integer"/>
		<att name="isFiltered" value="0" type="integer"/>
		<att name="finalRatio" value="-0.16990570338600008" type="real"/>
		<att name="heavyIons" value="0" type="integer"/>
		<att name="uniquePeptideNode" value="0" type="integer"/>
		<att name="isProtein" value="0" type="integer"/>
		<graphics type="ROUNDRECT" h="30" w="70" width="4" outline="#000000" fill="#ffffff">
			<att name="NODE_TOOLTIP" value="&lt;html&gt;HGFERPK_NQLEIQNLQEDWDHFEPLLSSLLR&lt;br&gt;2 Peptide sequences&lt;br&gt;7 PSMs&lt;br&gt;Shared by 2 protein Nodes&lt;br&gt;Shared by 5 proteins&lt;br&gt;Detected in 4 MS runs&lt;br&gt;Detected in 4 Replicates&lt;br&gt;Weight = 31.797&lt;br&gt;Variance = 0.031&lt;br&gt;Integrated peptide node ratio = -0.2&lt;br&gt;Ion count ratio Rc = N/A = log2( () / () )&lt;br&gt;FDR = 0.863448545329&lt;br&gt;Individual peptides in the node:&lt;br&gt;HGFERPK, 2 PSMs, Shared by 5 proteins, Detected in 1 MS Runs, Detected in 1 replicates, Peptide with no PSM ratios = NaN&lt;br&gt;NQLEIQNLQEDWDHFEPLLSSLLR, 5 PSMs, Shared by 5 proteins, Detected in 3 MS Runs, Detected in 3 replicates, Average of ratios = -0.23377910730287102&lt;br&gt;&lt;/html&gt;" type="string"/>
			<att name="NODE_NESTED_NETWORK_IMAGE_VISIBLE" value="true" type="string"/>
			<att name="NODE_BORDER_STROKE" value="SOLID" type="string"/>
			<att name="NODE_SELECTED" value="false" type="string"/>
			<att name="NODE_TRANSPARENCY" value="255" type="string"/>
			<att name="NODE_LABEL_WIDTH" value="200" type="string"/>
			<att name="NODE_LABEL" value="-0.2" type="string"/>
			<att name="NODE_LABEL_FONT_SIZE" value="12" type="string"/>
			<att name="NODE_LABEL_TRANSPARENCY" value="255" type="string"/>
			<att name="NODE_LABEL_COLOR" value="#000000" type="string"/>
			<att name="NODE_VISIBLE" value="true" type="string"/>
			<att name="NODE_DEPTH" value="0.0" type="string"/>
			<att name="NODE_BORDER_TRANSPARENCY" value="255" type="string"/>
			<att name="NODE_LABEL_FONT_FACE" value="Dialog,plain,12" type="string"/>
			<att name="NODE_LABEL_TRANSPARENCY" value="255" type="string"/>
		</graphics>
	</node>
	<node id="H3BQG3" label="H3BQG3">
		<att name="ProteinDescription" value="Pyruvate dehydrogenase phosphatase regulatory subunit, mitochondrial OS=Homo sapiens GN=PDPR PE=1 SV=1 " type="string"/>
		<att name="ACC" value="H3BQG3" type="string"/>
		<att name="numPeptideSequencesInProteins" value="2" type="integer"/>
		<att name="conclusiveProtein" value="0" type="integer"/>
		<att name="numConnectedPeptideNodes" value="2" type="integer"/>
		<att name="UniprotKB" value="H3BQG3" type="string"/>
		<att name="numProteins" value="1" type="integer"/>
		<att name="Classification2Case" value="6" type="string"/>
		<att name="GeneName" value="PDPR" type="string"/>
		<att name="containsPTMs" value="0" type="integer"/>
		<att name="conclusiveProteinNode" value="0" type="integer"/>
		<att name="isFiltered" value="0" type="integer"/>
		<att name="ID" value="H3BQG3_HUMAN" type="string"/>
		<att name="numPsmsInProtein" value="7" type="integer"/>
		<att name="Species" value="[Homo sapiens]" type="string"/>
		<att name="isProtein" value="1" type="integer"/>
		<graphics type="ELLIPSE" h="30" w="70" width="4" outline="#000000" fill="#ffffff">
			<att name="NODE_TOOLTIP" value="&lt;html&gt;&lt;b&gt;Protein ACC(s):&lt;/b&gt;&lt;br&gt;H3BQG3&lt;br&gt;&lt;b&gt;Protein name(s):&lt;/b&gt;&lt;br&gt; Pyruvate dehydrogenase phosphatase regulatory subunit, mitochondrial OS=Homo sapiens GN=PDPR PE=1 SV=1 &lt;br&gt;&lt;b&gt;Classification case(s):&lt;/b&gt;&lt;br&gt;&lt;b&gt;6&lt;/b&gt;: Not classified&lt;br&gt;&lt;b&gt;TAX:&lt;/b&gt; [Homo sapiens]&lt;br&gt;&lt;b&gt;Gene name:&lt;/b&gt; PDPR&lt;/html&gt;" type="string"/>
			<att name="NODE_NESTED_NETWORK_IMAGE_VISIBLE" value="true" type="string"/>
			<att name="NODE_BORDER_STROKE" value="SOLID" type="string"/>
			<att name="NODE_SELECTED" value="false" type="string"/>
			<att name="NODE_TRANSPARENCY" value="255" type="string"/>
			<att name="NODE_LABEL_WIDTH" value="200" type="string"/>
			<att name="NODE_LABEL" value="H3BQG3" type="string"/>
			<att name="NODE_LABEL_FONT_SIZE" value="12" type="string"/>
			<att name="NODE_LABEL_TRANSPARENCY" value="255" type="string"/>
			<att name="NODE_LABEL_COLOR" value="#000000" type="string"/>
			<att name="NODE_VISIBLE" value="true" type="string"/>
			<att name="NODE_DEPTH" value="0.0" type="string"/>
			<att name="NODE_BORDER_TRANSPARENCY" value="255" type="string"/>
			<att name="NODE_LABEL_FONT_FACE" value="Dialog,plain,12" type="string"/>
			<att name="NODE_LABEL_TRANSPARENCY" value="255" type="string"/>
		</graphics>
	</node>
	<node id="ELFPIAAQVDKEHLFPAAQVK_LVIAGHLLR" label="ELFPIAAQVDKEHLFPAAQVK_LVIAGHLLR">
		<att name="numMSRuns" value="5" type="integer"/>
		<att name="numReplicates" value="3" type="integer"/>
		<att name="PCQ_ID" value="ELFPIAAQVDKEHLFPAAQVK_LVIAGHLLR" type="string"/>
		<att name="numConnectedProteinNodes" value="1" type="integer"/>
		<att name="numPeptideSequences" value="2" type="integer"/>
		<att name="PeptideSequences" value="ELFPIAAQVDKEHLFPAAQVK_LVIAGHLLR" type="string"/>
		<att name="significant" value="0" type="integer"/>
		<att name="Weight" value="33.5075695833" type="real"/>
		<att name="Variance" value="0.029844002786116573" type="real"/>
		<att name="numProteins" value="6" type="integer"/>
		<att name="ionCount" value="0" type="integer"/>
		<att name="numPsms" value="9" type="integer"/>
		<att name="containsPTMs" value="0" type="integer"/>
		<att name="FDR" value="0.465246575218" type="real"/>
		<att name="lightIons" value="0" type="integer"/>
		<att name="uniquePeptide" value="0" type="integer"/>
		<att name="isFiltered" value="0" type="integer"/>
		<att name="finalRatio" value="-0.29734874764299996" type="real"/>
		<att name="heavyIons" value="0" type="integer"/>
		<att name="uniquePeptideNode" value="1" type="integer"/>
		<att name="isProtein" value="0" type="integer"/>
		<graphics type="ROUNDRECT" h="30" w="70" width="4" outline="#000000" fill="#ffffff">
			<att name="NODE_TOOLTIP" value="&lt;html&gt;ELFPIAAQVDKEHLFPAAQVK_LVIAGHLLR&lt;br&gt;2 Peptide sequences&lt;br&gt;9 PSMs&lt;br&gt;Shared by 1 protein Nodes&lt;br&gt;Shared by 6 proteins&lt;br&gt;Detected in 5 MS runs&lt;br&gt;Detected in 3 Replicates&lt;br&gt;Weight = 33.508&lt;br&gt;Variance = 0.03&lt;br&gt;Integrated peptide node ratio = -0.3&lt;br&gt;Ion count ratio Rc = N/A = log2( () / () )&lt;br&gt;FDR = 0.465246575218&lt;br&gt;Individual peptides in the node:&lt;br&gt;ELFPIAAQVDKEHLFPAAQVK, 4 PSMs, Shared by 6 proteins, Detected in 2 MS Runs, Detected in 2 replicates, Average of ratios = -0.15641360313461064&lt;br&gt;LVIAGHLLR, 5 PSMs, Shared by 6 proteins, Detected in 3 MS Runs, Detected in 2 replicates, Average of ratios = -0.2558005046895406&lt;br&gt;&lt;/html&gt;" type="string"/>
			<att name="NODE_NESTED_NETWORK_IMAGE_VISIBLE" value="true" type="string"/>
			<att name="NODE_BORDER_STROKE" value="SOLID" type="string"/>
			<att name="NODE_SELECTED" value="false" type="string"/>
			<att name="NODE_TRANSPARENCY" value="255" type="string"/>
			<att name="NODE_LABEL_WIDTH" value="200" type="string"/>
			<att name="NODE_LABEL" value="-0.3" type="string"/>
			<att name="NODE_LABEL_FONT_SIZE" value="12" type="string"/>
			<att name="NODE_LABEL_TRANSPARENCY" value="255" type="string"/>
			<att name="NODE_LABEL_COLOR" value="#000000" type="string"/>
			<att name="NODE_VISIBLE" value="true" type="string"/>
			<att name="NODE_DEPTH" value="0.0" type="string"/>
			<att name="NODE_BORDER_TRANSPARENCY" value="255" type="string"/>
			<att name="NODE_LABEL_FONT_FACE" value="Dialog,plain,12" type="string"/>
			<att name="NODE_LABEL_TRANSPARENCY" value="255" type="string"/>
		</graphics>
	</node>
	<node id="B4DUH1 D4QEZ8 E5KSD5 E5KSE7 E9PE82 P16219" label="B4DUH1 D4QEZ8 E5KSD5 E5KSE7 E9PE82 P16219">
		<att name="ProteinDescription" value="cDNA FLJ51323, highly similar to Short-chain specific acyl-CoA dehydrogenase, mitochondrial (EC 1.3.99.2) OS=Homo sapiens PE=2 SV=1  #### Short-chain acyl-CoA dehydrogenase OS=Homo sapiens GN=ACADS PE=2 SV=1  #### Acyl-Coenzyme A dehydrogenase, C-2 to C-3 short chain OS=Homo sapiens GN=ACADS PE=3 SV=1  #### Mitochondrial short-chain specific acyl-CoA dehydrogenase OS=Homo sapiens PE=3 SV=1  #### Short-chain-specific acyl-CoA dehydrogenase, mitochondrial OS=Homo sapiens GN=ACADS PE=1 SV=1  #### Short-chain specific acyl-CoA dehydrogenase, mitochondrial OS=Homo sapiens GN=ACADS PE=1 SV=1 " type="string"/>
		<att name="ACC" value="B4DUH1 D4QEZ8 E5KSD5 E5KSE7 E9PE82 P16219" type="string"/>
		<att name="numPeptideSequencesInProteins" value="2" type="integer"/>
		<att name="conclusiveProtein" value="0" type="integer"/>
		<att name="numConnectedPeptideNodes" value="2" type="integer"/>
		<att name="UniprotKB" value="B4DUH1 D4QEZ8 E5KSD5 E5KSE7 E9PE82 P16219" type="string"/>
		<att name="numProteins" value="6" type="integer"/>
		<att name="GeneName" value="ACADS" type="string"/>
		<att name="containsPTMs" value="0" type="integer"/>
		<att name="conclusiveProteinNode" value="1" type="integer"/>
		<att name="isFiltered" value="0" type="integer"/>
		<att name="ID" value="B4DUH1_HUMAN D4QEZ8_HUMAN E5KSD5_HUMAN E5KSE7_HUMAN E9PE82_HUMAN ACADS_HUMAN" type="string"/>
		<att name="numPsmsInProtein" value="9" type="integer"/>
		<att name="Species" value="[Homo sapiens]" type="string"/>
		<att name="isProtein" value="1" type="integer"/>
		<graphics type="ELLIPSE" h="30" w="70" width="4" outline="#000000" fill="#ffffff">
			<att name="NODE_TOOLTIP" value="&lt;html&gt;&lt;b&gt;Protein ACC(s):&lt;/b&gt;&lt;br&gt;B4DUH1 D4QEZ8 E5KSD5 E5KSE7 E9PE82 P16219&lt;br&gt;&lt;b&gt;Protein name(s):&lt;/b&gt;&lt;br&gt; cDNA FLJ51323, highly similar to Short-chain specific acyl-CoA dehydrogenase, mitochondrial (EC 1.3.99.2) OS=Homo sapiens PE=2 SV=1 &lt;br&gt;Short-chain acyl-CoA dehydrogenase OS=Homo sapiens GN=ACADS PE=2 SV=1 &lt;br&gt;Acyl-Coenzyme A dehydrogenase, C-2 to C-3 short chain OS=Homo sapiens GN=ACADS PE=3 SV=1 &lt;br&gt;Mitochondrial short-chain specific acyl-CoA dehydrogenase OS=Homo sapiens PE=3 SV=1 &lt;br&gt;Short-chain-specific acyl-CoA dehydrogenase, mitochondrial OS=Homo sapiens GN=ACADS PE=1 SV=1 &lt;br&gt;Short-chain specific acyl-CoA dehydrogenase, mitochondrial OS=Homo sapiens GN=ACADS PE=1 SV=1 &lt;br&gt;&lt;b&gt;TAX:&lt;/b&gt; [Homo sapiens]&lt;br&gt;&lt;b&gt;Gene name:&lt;/b&gt; ACADS&lt;/html&gt;" type="string"/>
			<att name="NODE_NESTED_NETWORK_IMAGE_VISIBLE" value="true" type="string"/>
			<att name="NODE_BORDER_STROKE" value="SOLID" type="string"/>
			<att name="NODE_SELECTED" value="false" type="string"/>
			<att name="NODE_TRANSPARENCY" value="255" type="string"/>
			<att name="NODE_LABEL_WIDTH" value="200" type="string"/>
			<att name="NODE_LABEL" value="B4DUH1 D4QEZ8 E5KSD5 E5KSE7 E9PE82 P16219" type="string"/>
			<att name="NODE_LABEL_FONT_SIZE" value="12" type="string"/>
			<att name="NODE_LABEL_TRANSPARENCY" value="255" type="string"/>
			<att name="NODE_LABEL_COLOR" value="#000000" type="string"/>
			<att name="NODE_VISIBLE" value="true" type="string"/>
			<att name="NODE_DEPTH" value="0.0" type="string"/>
			<att name="NODE_BORDER_TRANSPARENCY" value="255" type="string"/>
			<att name="NODE_LABEL_FONT_FACE" value="Dialog,plain,12" type="string"/>
			<att name="NODE_LABEL_TRANSPARENCY" value="255" type="string"/>
		</graphics>
	</node>
	<node id="H3BQJ1" label="H3BQJ1">
		<att name="ProteinDescription" value="V-type proton ATPase subunit d 1 (Fragment) OS=Homo sapiens GN=ATP6V0D1 PE=1 SV=2 " type="string"/>
		<att name="ACC" value="H3BQJ1" type="string"/>
		<att name="numPeptideSequencesInProteins" value="1" type="integer"/>
		<att name="conclusiveProtein" value="1" type="integer"/>
		<att name="numConnectedPeptideNodes" value="1" type="integer"/>
		<att name="UniprotKB" value="H3BQJ1" type="string"/>
		<att name="numProteins" value="1" type="integer"/>
		<att name="Classification2Case" value="6" type="string"/>
		<att name="GeneName" value="ATP6V0D1" type="string"/>
		<att name="containsPTMs" value="0" type="integer"/>
		<att name="conclusiveProteinNode" value="0" type="integer"/>
		<att name="isFiltered" value="0" type="integer"/>
		<att name="ID" value="H3BQJ1_HUMAN" type="string"/>
		<att name="numPsmsInProtein" value="14" type="integer"/>
		<att name="Species" value="[Homo sapiens]" type="string"/>
		<att name="isProtein" value="1" type="integer"/>
		<graphics type="ELLIPSE" h="30" w="70" width="4" outline="#000000" fill="#ffffff">
			<att name="NODE_TOOLTIP" value="&lt;html&gt;&lt;b&gt;Protein ACC(s):&lt;/b&gt;&lt;br&gt;H3BQJ1&lt;br&gt;&lt;b&gt;Protein name(s):&lt;/b&gt;&lt;br&gt; V-type proton ATPase subunit d 1 (Fragment) OS=Homo sapiens GN=ATP6V0D1 PE=1 SV=2 &lt;br&gt;&lt;b&gt;Classification case(s):&lt;/b&gt;&lt;br&gt;&lt;b&gt;6&lt;/b&gt;: Not classified&lt;br&gt;&lt;b&gt;TAX:&lt;/b&gt; [Homo sapiens]&lt;br&gt;&lt;b&gt;Gene name:&lt;/b&gt; ATP6V0D1&lt;/html&gt;" type="string"/>
			<att name="NODE_NESTED_NETWORK_IMAGE_VISIBLE" value="true" type="string"/>
			<att name="NODE_BORDER_STROKE" value="SOLID" type="string"/>
			<att name="NODE_SELECTED" value="false" type="string"/>
			<att name="NODE_TRANSPARENCY" value="255" type="string"/>
			<att name="NODE_LABEL_WIDTH" value="200" type="string"/>
			<att name="NODE_LABEL" value="H3BQJ1" type="string"/>
			<att name="NODE_LABEL_FONT_SIZE" value="12" type="string"/>
			<att name="NODE_LABEL_TRANSPARENCY" value="255" type="string"/>
			<att name="NODE_LABEL_COLOR" value="#000000" type="string"/>
			<att name="NODE_VISIBLE" value="true" type="string"/>
			<att name="NODE_DEPTH" value="0.0" type="string"/>
			<att name="NODE_BORDER_TRANSPARENCY" value="255" type="string"/>
			<att name="NODE_LABEL_FONT_FACE" value="Dialog,plain,12" type="string"/>
			<att name="NODE_LABEL_TRANSPARENCY" value="255" type="string"/>
		</graphics>
	</node>
	<node id="LHLQSTDYGNFLANEASPLTVSVIDDR" label="LHLQSTDYGNFLANEASPLTVSVIDDR">
		<att name="numMSRuns" value="5" type="integer"/>
		<att name="numReplicates" value="3" type="integer"/>
		<att name="PCQ_ID" value="LHLQSTDYGNFLANEASPLTVSVIDDR" type="string"/>
		<att name="numConnectedProteinNodes" value="3" type="integer"/>
		<att name="numPeptideSequences" value="1" type="integer"/>
		<att name="PeptideSequences" value="LHLQSTDYGNFLANEASPLTVSVIDDR" type="string"/>
		<att name="significant" value="0" type="integer"/>
		<att name="Weight" value="32.5084660379" type="real"/>
		<att name="Variance" value="0.03076121767277945" type="real"/>
		<att name="numProteins" value="6" type="integer"/>
		<att name="ionCount" value="0" type="integer"/>
		<att name="numPsms" value="14" type="integer"/>
		<att name="containsPTMs" value="0" type="integer"/>
		<att name="FDR" value="1.01060296542" type="real"/>
		<att name="lightIons" value="0" type="integer"/>
		<att name="uniquePeptide" value="0" type="integer"/>
		<att name="isFiltered" value="0" type="integer"/>
		<att name="finalRatio" value="0.19024302122899997" type="real"/>
		<att name="heavyIons" value="0" type="integer"/>
		<att name="uniquePeptideNode" value="0" type="integer"/>
		<att name="isProtein" value="0" type="integer"/>
		<graphics type="ROUNDRECT" h="30" w="70" width="4" outline="#000000" fill="#ffffff">
			<att name="NODE_TOOLTIP" value="&lt;html&gt;LHLQSTDYGNFLANEASPLTVSVIDDR&lt;br&gt;1 Peptide sequences&lt;br&gt;14 PSMs&lt;br&gt;Shared by 3 protein Nodes&lt;br&gt;Shared by 6 proteins&lt;br&gt;Detected in 5 MS runs&lt;br&gt;Detected in 3 Replicates&lt;br&gt;Weight = 32.508&lt;br&gt;Variance = 0.031&lt;br&gt;Integrated peptide node ratio = 0.2&lt;br&gt;Ion count ratio Rc = N/A = log2( () / () )&lt;br&gt;FDR = 1.01060296542&lt;br&gt;Individual peptides in the node:&lt;br&gt;LHLQSTDYGNFLANEASPLTVSVIDDR, 14 PSMs, Shared by 6 proteins, Detected in 5 MS Runs, Detected in 3 replicates, Average of ratios = 0.11770029437870282&lt;br&gt;&lt;/html&gt;" type="string"/>
			<att name="NODE_NESTED_NETWORK_IMAGE_VISIBLE" value="true" type="string"/>
			<att name="NODE_BORDER_STROKE" value="SOLID" type="string"/>
			<att name="NODE_SELECTED" value="false" type="string"/>
			<att name="NODE_TRANSPARENCY" value="255" type="string"/>
			<att name="NODE_LABEL_WIDTH" value="200" type="string"/>
			<att name="NODE_LABEL" value="0.2" type="string"/>
			<att name="NODE_LABEL_FONT_SIZE" value="12" type="string"/>
			<att name="NODE_LABEL_TRANSPARENCY" value="255" type="string"/>
			<att name="NODE_LABEL_COLOR" value="#000000" type="string"/>
			<att name="NODE_VISIBLE" value="true" type="string"/>
			<att name="NODE_DEPTH" value="0.0" type="string"/>
			<att name="NODE_BORDER_TRANSPARENCY" value="255" type="string"/>
			<att name="NODE_LABEL_FONT_FACE" value="Dialog,plain,12" type="string"/>
			<att name="NODE_LABEL_TRANSPARENCY" value="255" type="string"/>
		</graphics>
	</node>
	<node id="H3BQB4 H3BSG7" label="H3BQB4 H3BSG7">
		<att name="ProteinDescription" value="V-type proton ATPase subunit d 1 OS=Homo sapiens GN=ATP6V0D1 PE=1 SV=1 " type="string"/>
		<att name="ACC" value="H3BQB4 H3BSG7" type="string"/>
		<att name="numPeptideSequencesInProteins" value="2" type="integer"/>
		<att name="conclusiveProtein" value="0" type="integer"/>
		<att name="numConnectedPeptideNodes" value="2" type="integer"/>
		<att name="UniprotKB" value="H3BQB4 H3BSG7" type="string"/>
		<att name="numProteins" value="2" type="integer"/>
		<att name="Classification2Case" value="6" type="string"/>
		<att name="GeneName" value="ATP6V0D1" type="string"/>
		<att name="containsPTMs" value="0" type="integer"/>
		<att name="conclusiveProteinNode" value="0" type="integer"/>
		<att name="isFiltered" value="0" type="integer"/>
		<att name="ID" value="H3BQB4_HUMAN H3BSG7_HUMAN" type="string"/>
		<att name="numPsmsInProtein" value="17" type="integer"/>
		<att name="Species" value="[Homo sapiens]" type="string"/>
		<att name="isProtein" value="1" type="integer"/>
		<graphics type="ELLIPSE" h="30" w="70" width="4" outline="#000000" fill="#ffffff">
			<att name="NODE_TOOLTIP" value="&lt;html&gt;&lt;b&gt;Protein ACC(s):&lt;/b&gt;&lt;br&gt;H3BQB4 H3BSG7&lt;br&gt;&lt;b&gt;Protein name(s):&lt;/b&gt;&lt;br&gt; V-type proton ATPase subunit d 1 OS=Homo sapiens GN=ATP6V0D1 PE=1 SV=1 &lt;br&gt;&lt;b&gt;Classification case(s):&lt;/b&gt;&lt;br&gt;&lt;b&gt;6&lt;/b&gt;: Not classified&lt;br&gt;&lt;b&gt;TAX:&lt;/b&gt; [Homo sapiens]&lt;br&gt;&lt;b&gt;Gene name:&lt;/b&gt; ATP6V0D1&lt;/html&gt;" type="string"/>
			<att name="NODE_NESTED_NETWORK_IMAGE_VISIBLE" value="true" type="string"/>
			<att name="NODE_BORDER_STROKE" value="SOLID" type="string"/>
			<att name="NODE_SELECTED" value="false" type="string"/>
			<att name="NODE_TRANSPARENCY" value="255" type="string"/>
			<att name="NODE_LABEL_WIDTH" value="200" type="string"/>
			<att name="NODE_LABEL" value="H3BQB4 H3BSG7" type="string"/>
			<att name="NODE_LABEL_FONT_SIZE" value="12" type="string"/>
			<att name="NODE_LABEL_TRANSPARENCY" value="255" type="string"/>
			<att name="NODE_LABEL_COLOR" value="#000000" type="string"/>
			<att name="NODE_VISIBLE" value="true" type="string"/>
			<att name="NODE_DEPTH" value="0.0" type="string"/>
			<att name="NODE_BORDER_TRANSPARENCY" value="255" type="string"/>
			<att name="NODE_LABEL_FONT_FACE" value="Dialog,plain,12" type="string"/>
			<att name="NODE_LABEL_TRANSPARENCY" value="255" type="string"/>
		</graphics>
	</node>
	<node id="B2R7M1 F5GYQ1 P61421" label="B2R7M1 F5GYQ1 P61421">
		<att name="ProteinDescription" value="cDNA, FLJ93507, highly similar to Homo sapiens ATPase, H+ transporting, lysosomal 38kDa, V0 subunit d isoform 1 (ATP6V0D1), mRNA #### V-type proton ATPase subunit d 1" type="string"/>
		<att name="ACC" value="B2R7M1 F5GYQ1 P61421" type="string"/>
		<att name="numPeptideSequencesInProteins" value="3" type="integer"/>
		<att name="conclusiveProtein" value="0" type="integer"/>
		<att name="numConnectedPeptideNodes" value="3" type="integer"/>
		<att name="UniprotKB" value="B2R7M1 F5GYQ1 P61421" type="string"/>
		<att name="numProteins" value="3" type="integer"/>
		<att name="Classification2Case" value="6" type="string"/>
		<att name="GeneName" value="ATP6V0D1" type="string"/>
		<att name="containsPTMs" value="0" type="integer"/>
		<att name="conclusiveProteinNode" value="0" type="integer"/>
		<att name="isFiltered" value="0" type="integer"/>
		<att name="ID" value="B2R7M1_HUMAN F5GYQ1_HUMAN VA0D1_HUMAN" type="string"/>
		<att name="numPsmsInProtein" value="18" type="integer"/>
		<att name="Species" value="[Homo sapiens]" type="string"/>
		<att name="isProtein" value="1" type="integer"/>
		<graphics type="ELLIPSE" h="30" w="70" width="4" outline="#000000" fill="#ffffff">
			<att name="NODE_TOOLTIP" value="&lt;html&gt;&lt;b&gt;Protein ACC(s):&lt;/b&gt;&lt;br&gt;B2R7M1 F5GYQ1 P61421&lt;br&gt;&lt;b&gt;Protein name(s):&lt;/b&gt;&lt;br&gt; cDNA, FLJ93507, highly similar to Homo sapiens ATPase, H+ transporting, lysosomal 38kDa, V0 subunit d isoform 1 (ATP6V0D1), mRNA&lt;br&gt;V-type proton ATPase subunit d 1&lt;br&gt;&lt;b&gt;Classification case(s):&lt;/b&gt;&lt;br&gt;&lt;b&gt;6&lt;/b&gt;: Not classified&lt;br&gt;&lt;b&gt;TAX:&lt;/b&gt; [Homo sapiens]&lt;br&gt;&lt;b&gt;Gene name:&lt;/b&gt; ATP6V0D1&lt;/html&gt;" type="string"/>
			<att name="NODE_NESTED_NETWORK_IMAGE_VISIBLE" value="true" type="string"/>
			<att name="NODE_BORDER_STROKE" value="SOLID" type="string"/>
			<att name="NODE_SELECTED" value="false" type="string"/>
			<att name="NODE_TRANSPARENCY" value="255" type="string"/>
			<att name="NODE_LABEL_WIDTH" value="200" type="string"/>
			<att name="NODE_LABEL" value="B2R7M1 F5GYQ1 P61421" type="string"/>
			<att name="NODE_LABEL_FONT_SIZE" value="12" type="string"/>
			<att name="NODE_LABEL_TRANSPARENCY" value="255" type="string"/>
			<att name="NODE_LABEL_COLOR" value="#000000" type="string"/>
			<att name="NODE_VISIBLE" value="true" type="string"/>
			<att name="NODE_DEPTH" value="0.0" type="string"/>
			<att name="NODE_BORDER_TRANSPARENCY" value="255" type="string"/>
			<att name="NODE_LABEL_FONT_FACE" value="Dialog,plain,12" type="string"/>
			<att name="NODE_LABEL_TRANSPARENCY" value="255" type="string"/>
		</graphics>
	</node>
	<node id="FFEHEVK" label="FFEHEVK">
		<att name="numMSRuns" value="1" type="integer"/>
		<att name="numReplicates" value="1" type="integer"/>
		<att name="PCQ_ID" value="FFEHEVK" type="string"/>
		<att name="numConnectedProteinNodes" value="2" type="integer"/>
		<att name="numPeptideSequences" value="1" type="integer"/>
		<att name="PeptideSequences" value="FFEHEVK" type="string"/>
		<att name="significant" value="0" type="integer"/>
		<att name="numProteins" value="7" type="integer"/>
		<att name="ionCount" value="0" type="integer"/>
		<att name="numPsms" value="1" type="integer"/>
		<att name="containsPTMs" value="0" type="integer"/>
		<att name="lightIons" value="0" type="integer"/>
		<att name="uniquePeptide" value="0" type="integer"/>
		<att name="isFiltered" value="0" type="integer"/>
		<att name="finalRatio" value="NaN" type="real"/>
		<att name="heavyIons" value="0" type="integer"/>
		<att name="uniquePeptideNode" value="0" type="integer"/>
		<att name="isProtein" value="0" type="integer"/>
		<graphics type="ROUNDRECT" h="30" w="70" width="4" outline="#000000" fill="#ffffff">
			<att name="NODE_TOOLTIP" value="&lt;html&gt;FFEHEVK&lt;br&gt;1 Peptide sequences&lt;br&gt;1 PSMs&lt;br&gt;Shared by 2 protein Nodes&lt;br&gt;Shared by 7 proteins&lt;br&gt;Detected in 1 MS runs&lt;br&gt;Detected in 1 Replicates&lt;br&gt;Integrated peptide node ratio = N/A&lt;br&gt;Ion count ratio Rc = N/A = log2( () / () )&lt;br&gt;Individual peptides in the node:&lt;br&gt;FFEHEVK, 1 PSMs, Shared by 7 proteins, Detected in 1 MS Runs, Detected in 1 replicates, Peptide with no PSM ratios = NaN&lt;br&gt;&lt;/html&gt;" type="string"/>
			<att name="NODE_NESTED_NETWORK_IMAGE_VISIBLE" value="true" type="string"/>
			<att name="NODE_BORDER_STROKE" value="SOLID" type="string"/>
			<att name="NODE_SELECTED" value="false" type="string"/>
			<att name="NODE_TRANSPARENCY" value="255" type="string"/>
			<att name="NODE_LABEL_WIDTH" value="200" type="string"/>
			<att name="NODE_LABEL" value="N/A" type="string"/>
			<att name="NODE_LABEL_FONT_SIZE" value="12" type="string"/>
			<att name="NODE_LABEL_TRANSPARENCY" value="255" type="string"/>
			<att name="NODE_LABEL_COLOR" value="#000000" type="string"/>
			<att name="NODE_VISIBLE" value="true" type="string"/>
			<att name="NODE_DEPTH" value="0.0" type="string"/>
			<att name="NODE_BORDER_TRANSPARENCY" value="255" type="string"/>
			<att name="NODE_LABEL_FONT_FACE" value="Dialog,plain,12" type="string"/>
			<att name="NODE_LABEL_TRANSPARENCY" value="255" type="string"/>
		</graphics>
	</node>
	<node id="B7Z6L9 B7Z788 J3QL14 R4GN72" label="B7Z6L9 B7Z788 J3QL14 R4GN72">
		<att name="ProteinDescription" value="tr|B7Z6L9|B7Z6L9_HUMAN cDNA FLJ54755, highly similar to Vacuolar ATP synthase subunit d (EC 3.6.3.14) OS=Homo sapiens PE=2 SV=1 #### tr|B7Z788|B7Z788_HUMAN cDNA FLJ59090, highly similar to Vacuolar ATP synthase subunit d (EC 3.6.3.14) OS=Homo sapiens PE=2 SV=1 #### tr|J3QL14|J3QL14_HUMAN V-type proton ATPase subunit d 1 (Fragment) OS=Homo sapiens GN=ATP6V0D1 PE=1 SV=1 #### tr|R4GN72|R4GN72_HUMAN V-type proton ATPase subunit d 1 OS=Homo sapiens GN=ATP6V0D1 PE=1 SV=1" type="string"/>
		<att name="ACC" value="B7Z6L9 B7Z788 J3QL14 R4GN72" type="string"/>
		<att name="numPeptideSequencesInProteins" value="1" type="integer"/>
		<att name="conclusiveProtein" value="1" type="integer"/>
		<att name="numConnectedPeptideNodes" value="1" type="integer"/>
		<att name="UniprotKB" value="B7Z6L9 B7Z788 J3QL14 R4GN72" type="string"/>
		<att name="numProteins" value="4" type="integer"/>
		<att name="Classification2Case" value="6" type="string"/>
		<att name="containsPTMs" value="0" type="integer"/>
		<att name="conclusiveProteinNode" value="0" type="integer"/>
		<att name="isFiltered" value="0" type="integer"/>
		<att name="ID" value="B7Z6L9 B7Z788 J3QL14 R4GN72" type="string"/>
		<att name="numPsmsInProtein" value="1" type="integer"/>
		<att name="Species" value="[Homo sapiens]" type="string"/>
		<att name="isProtein" value="1" type="integer"/>
		<graphics type="ELLIPSE" h="30" w="70" width="4" outline="#000000" fill="#ffffff">
			<att name="NODE_TOOLTIP" value="&lt;html&gt;&lt;b&gt;Protein ACC(s):&lt;/b&gt;&lt;br&gt;B7Z6L9 B7Z788 J3QL14 R4GN72&lt;br&gt;&lt;b&gt;Protein name(s):&lt;/b&gt;&lt;br&gt; tr|B7Z6L9|B7Z6L9_HUMAN cDNA FLJ54755, highly similar to Vacuolar ATP synthase subunit d (EC 3.6.3.14) OS=Homo sapiens PE=2 SV=1&lt;br&gt;tr|B7Z788|B7Z788_HUMAN cDNA FLJ59090, highly similar to Vacuolar ATP synthase subunit d (EC 3.6.3.14) OS=Homo sapiens PE=2 SV=1&lt;br&gt;tr|J3QL14|J3QL14_HUMAN V-type proton ATPase subunit d 1 (Fragment) OS=Homo sapiens GN=ATP6V0D1 PE=1 SV=1&lt;br&gt;tr|R4GN72|R4GN72_HUMAN V-type proton ATPase subunit d 1 OS=Homo sapiens GN=ATP6V0D1 PE=1 SV=1&lt;br&gt;&lt;b&gt;Classification case(s):&lt;/b&gt;&lt;br&gt;&lt;b&gt;6&lt;/b&gt;: Not classified&lt;br&gt;&lt;b&gt;TAX:&lt;/b&gt; [Homo sapiens]&lt;br&gt;&lt;b&gt;Gene name:&lt;/b&gt; &lt;/html&gt;" type="string"/>
			<att name="NODE_NESTED_NETWORK_IMAGE_VISIBLE" value="true" type="string"/>
			<att name="NODE_BORDER_STROKE" value="SOLID" type="string"/>
			<att name="NODE_SELECTED" value="false" type="string"/>
			<att name="NODE_TRANSPARENCY" value="255" type="string"/>
			<att name="NODE_LABEL_WIDTH" value="200" type="string"/>
			<att name="NODE_LABEL" value="B7Z6L9 B7Z788 J3QL14 R4GN72" type="string"/>
			<att name="NODE_LABEL_FONT_SIZE" value="12" type="string"/>
			<att name="NODE_LABEL_TRANSPARENCY" value="255" type="string"/>
			<att name="NODE_LABEL_COLOR" value="#000000" type="string"/>
			<att name="NODE_VISIBLE" value="true" type="string"/>
			<att name="NODE_DEPTH" value="0.0" type="string"/>
			<att name="NODE_BORDER_TRANSPARENCY" value="255" type="string"/>
			<att name="NODE_LABEL_FONT_FACE" value="Dialog,plain,12" type="string"/>
			<att name="NODE_LABEL_TRANSPARENCY" value="255" type="string"/>
		</graphics>
	</node>
	<node id="AGVLSQADYLNLVQCETLEDLK" label="AGVLSQADYLNLVQCETLEDLK">
		<att name="numMSRuns" value="2" type="integer"/>
		<att name="numReplicates" value="2" type="integer"/>
		<att name="PCQ_ID" value="AGVLSQADYLNLVQCETLEDLK" type="string"/>
		<att name="numConnectedProteinNodes" value="2" type="integer"/>
		<att name="numPeptideSequences" value="1" type="integer"/>
		<att name="PeptideSequences" value="AGVLSQADYLNLVQCETLEDLK" type="string"/>
		<att name="significant" value="0" type="integer"/>
		<att name="Weight" value="21.1802076738" type="real"/>
		<att name="Variance" value="0.047213890222474256" type="real"/>
		<att name="numProteins" value="5" type="integer"/>
		<att name="ionCount" value="0" type="integer"/>
		<att name="numPsms" value="3" type="integer"/>
		<att name="containsPTMs" value="0" type="integer"/>
		<att name="FDR" value="1.0073075364" type="real"/>
		<att name="lightIons" value="0" type="integer"/>
		<att name="uniquePeptide" value="0" type="integer"/>
		<att name="isFiltered" value="0" type="integer"/>
		<att name="finalRatio" value="0.07930285260739997" type="real"/>
		<att name="heavyIons" value="0" type="integer"/>
		<att name="uniquePeptideNode" value="0" type="integer"/>
		<att name="isProtein" value="0" type="integer"/>
		<graphics type="ROUNDRECT" h="30" w="70" width="4" outline="#000000" fill="#ffffff">
			<att name="NODE_TOOLTIP" value="&lt;html&gt;AGVLSQADYLNLVQCETLEDLK&lt;br&gt;1 Peptide sequences&lt;br&gt;3 PSMs&lt;br&gt;Shared by 2 protein Nodes&lt;br&gt;Shared by 5 proteins&lt;br&gt;Detected in 2 MS runs&lt;br&gt;Detected in 2 Replicates&lt;br&gt;Weight = 21.18&lt;br&gt;Variance = 0.047&lt;br&gt;Integrated peptide node ratio = 0.1&lt;br&gt;Ion count ratio Rc = N/A = log2( () / () )&lt;br&gt;FDR = 1.0073075364&lt;br&gt;Individual peptides in the node:&lt;br&gt;AGVLSQADYLNLVQCETLEDLK, 3 PSMs, Shared by 5 proteins, Detected in 2 MS Runs, Detected in 2 replicates, Average of ratios = -0.039855029988962995&lt;br&gt;&lt;/html&gt;" type="string"/>
			<att name="NODE_NESTED_NETWORK_IMAGE_VISIBLE" value="true" type="string"/>
			<att name="NODE_BORDER_STROKE" value="SOLID" type="string"/>
			<att name="NODE_SELECTED" value="false" type="string"/>
			<att name="NODE_TRANSPARENCY" value="255" type="string"/>
			<att name="NODE_LABEL_WIDTH" value="200" type="string"/>
			<att name="NODE_LABEL" value="0.1" type="string"/>
			<att name="NODE_LABEL_FONT_SIZE" value="12" type="string"/>
			<att name="NODE_LABEL_TRANSPARENCY" value="255" type="string"/>
			<att name="NODE_LABEL_COLOR" value="#000000" type="string"/>
			<att name="NODE_VISIBLE" value="true" type="string"/>
			<att name="NODE_DEPTH" value="0.0" type="string"/>
			<att name="NODE_BORDER_TRANSPARENCY" value="255" type="string"/>
			<att name="NODE_LABEL_FONT_FACE" value="Dialog,plain,12" type="string"/>
			<att name="NODE_LABEL_TRANSPARENCY" value="255" type="string"/>
		</graphics>
	</node>
	<node id="G8JLD3 Q8IUD2 X6RLX0" label="G8JLD3 Q8IUD2 X6RLX0">
		<att name="ProteinDescription" value="ELKS/Rab6-interacting/CAST family member 1" type="string"/>
		<att name="ACC" value="G8JLD3 Q8IUD2 X6RLX0" type="string"/>
		<att name="numPeptideSequencesInProteins" value="2" type="integer"/>
		<att name="conclusiveProtein" value="0" type="integer"/>
		<att name="numConnectedPeptideNodes" value="2" type="integer"/>
		<att name="UniprotKB" value="G8JLD3 Q8IUD2 X6RLX0" type="string"/>
		<att name="numProteins" value="3" type="integer"/>
		<att name="Classification2Case" value="6" type="string"/>
		<att name="GeneName" value="ERC1" type="string"/>
		<att name="containsPTMs" value="0" type="integer"/>
		<att name="conclusiveProteinNode" value="0" type="integer"/>
		<att name="isFiltered" value="0" type="integer"/>
		<att name="ID" value="G8JLD3_HUMAN RB6I2_HUMAN X6RLX0_HUMAN" type="string"/>
		<att name="numPsmsInProtein" value="11" type="integer"/>
		<att name="Species" value="[Homo sapiens]" type="string"/>
		<att name="isProtein" value="1" type="integer"/>
		<graphics type="ELLIPSE" h="30" w="70" width="4" outline="#000000" fill="#ffffff">
			<att name="NODE_TOOLTIP" value="&lt;html&gt;&lt;b&gt;Protein ACC(s):&lt;/b&gt;&lt;br&gt;G8JLD3 Q8IUD2 X6RLX0&lt;br&gt;&lt;b&gt;Protein name(s):&lt;/b&gt;&lt;br&gt; ELKS/Rab6-interacting/CAST family member 1&lt;br&gt;&lt;b&gt;Classification case(s):&lt;/b&gt;&lt;br&gt;&lt;b&gt;6&lt;/b&gt;: Not classified&lt;br&gt;&lt;b&gt;TAX:&lt;/b&gt; [Homo sapiens]&lt;br&gt;&lt;b&gt;Gene name:&lt;/b&gt; ERC1&lt;/html&gt;" type="string"/>
			<att name="NODE_NESTED_NETWORK_IMAGE_VISIBLE" value="true" type="string"/>
			<att name="NODE_BORDER_STROKE" value="SOLID" type="string"/>
			<att name="NODE_SELECTED" value="false" type="string"/>
			<att name="NODE_TRANSPARENCY" value="255" type="string"/>
			<att name="NODE_LABEL_WIDTH" value="200" type="string"/>
			<att name="NODE_LABEL" value="G8JLD3 Q8IUD2 X6RLX0" type="string"/>
			<att name="NODE_LABEL_FONT_SIZE" value="12" type="string"/>
			<att name="NODE_LABEL_TRANSPARENCY" value="255" type="string"/>
			<att name="NODE_LABEL_COLOR" value="#000000" type="string"/>
			<att name="NODE_VISIBLE" value="true" type="string"/>
			<att name="NODE_DEPTH" value="0.0" type="string"/>
			<att name="NODE_BORDER_TRANSPARENCY" value="255" type="string"/>
			<att name="NODE_LABEL_FONT_FACE" value="Dialog,plain,12" type="string"/>
			<att name="NODE_LABEL_TRANSPARENCY" value="255" type="string"/>
		</graphics>
	</node>
	<node id="LAEAEMHVHHLESLLEQK" label="LAEAEMHVHHLESLLEQK">
		<att name="numMSRuns" value="2" type="integer"/>
		<att name="numReplicates" value="2" type="integer"/>
		<att name="PCQ_ID" value="LAEAEMHVHHLESLLEQK" type="string"/>
		<att name="numConnectedProteinNodes" value="2" type="integer"/>
		<att name="numPeptideSequences" value="1" type="integer"/>
		<att name="PeptideSequences" value="LAEAEMHVHHLESLLEQK" type="string"/>
		<att name="significant" value="0" type="integer"/>
		<att name="Weight" value="21.7209616244" type="real"/>
		<att name="Variance" value="0.046038477360811736" type="real"/>
		<att name="numProteins" value="7" type="integer"/>
		<att name="ionCount" value="0" type="integer"/>
		<att name="numPsms" value="5" type="integer"/>
		<att name="containsPTMs" value="0" type="integer"/>
		<att name="FDR" value="1.00072055758" type="real"/>
		<att name="lightIons" value="0" type="integer"/>
		<att name="uniquePeptide" value="0" type="integer"/>
		<att name="isFiltered" value="0" type="integer"/>
		<att name="finalRatio" value="0.2828154333930001" type="real"/>
		<att name="heavyIons" value="0" type="integer"/>
		<att name="uniquePeptideNode" value="0" type="integer"/>
		<att name="isProtein" value="0" type="integer"/>
		<graphics type="ROUNDRECT" h="30" w="70" width="4" outline="#000000" fill="#ffffff">
			<att name="NODE_TOOLTIP" value="&lt;html&gt;LAEAEMHVHHLESLLEQK&lt;br&gt;1 Peptide sequences&lt;br&gt;5 PSMs&lt;br&gt;Shared by 2 protein Nodes&lt;br&gt;Shared by 7 proteins&lt;br&gt;Detected in 2 MS runs&lt;br&gt;Detected in 2 Replicates&lt;br&gt;Weight = 21.721&lt;br&gt;Variance = 0.046&lt;br&gt;Integrated peptide node ratio = 0.3&lt;br&gt;Ion count ratio Rc = N/A = log2( () / () )&lt;br&gt;FDR = 1.00072055758&lt;br&gt;Individual peptides in the node:&lt;br&gt;LAEAEMHVHHLESLLEQK, 5 PSMs, Shared by 7 proteins, Detected in 2 MS Runs, Detected in 2 replicates, Average of ratios = 0.3370596055992796&lt;br&gt;&lt;/html&gt;" type="string"/>
			<att name="NODE_NESTED_NETWORK_IMAGE_VISIBLE" value="true" type="string"/>
			<att name="NODE_BORDER_STROKE" value="SOLID" type="string"/>
			<att name="NODE_SELECTED" value="false" type="string"/>
			<att name="NODE_TRANSPARENCY" value="255" type="string"/>
			<att name="NODE_LABEL_WIDTH" value="200" type="string"/>
			<att name="NODE_LABEL" value="0.3" type="string"/>
			<att name="NODE_LABEL_FONT_SIZE" value="12" type="string"/>
			<att name="NODE_LABEL_TRANSPARENCY" value="255" type="string"/>
			<att name="NODE_LABEL_COLOR" value="#000000" type="string"/>
			<att name="NODE_VISIBLE" value="true" type="string"/>
			<att name="NODE_DEPTH" value="0.0" type="string"/>
			<att name="NODE_BORDER_TRANSPARENCY" value="255" type="string"/>
			<att name="NODE_LABEL_FONT_FACE" value="Dialog,plain,12" type="string"/>
			<att name="NODE_LABEL_TRANSPARENCY" value="255" type="string"/>
		</graphics>
	</node>
	<node id="A0A0U1RQM4 B4DG07 K7EPP6 X6RM00" label="A0A0U1RQM4 B4DG07 K7EPP6 X6RM00">
		<att name="ProteinDescription" value="ELKS/Rab6-interacting/CAST family member 1 (Fragment) #### cDNA FLJ58159, highly similar to RAB6-interacting protein 2 #### ELKS/Rab6-interacting/CAST family member 1" type="string"/>
		<att name="ACC" value="A0A0U1RQM4 B4DG07 K7EPP6 X6RM00" type="string"/>
		<att name="numPeptideSequencesInProteins" value="1" type="integer"/>
		<att name="conclusiveProtein" value="1" type="integer"/>
		<att name="numConnectedPeptideNodes" value="1" type="integer"/>
		<att name="UniprotKB" value="A0A0U1RQM4 B4DG07 K7EPP6 X6RM00" type="string"/>
		<att name="numProteins" value="4" type="integer"/>
		<att name="Classification2Case" value="6" type="string"/>
		<att name="GeneName" value="ERC1" type="string"/>
		<att name="containsPTMs" value="0" type="integer"/>
		<att name="conclusiveProteinNode" value="0" type="integer"/>
		<att name="isFiltered" value="0" type="integer"/>
		<att name="ID" value="A0A0U1RQM4_HUMAN B4DG07_HUMAN K7EPP6_HUMAN X6RM00_HUMAN" type="string"/>
		<att name="numPsmsInProtein" value="7" type="integer"/>
		<att name="Species" value="[Homo sapiens]" type="string"/>
		<att name="isProtein" value="1" type="integer"/>
		<graphics type="ELLIPSE" h="30" w="70" width="4" outline="#000000" fill="#ffffff">
			<att name="NODE_TOOLTIP" value="&lt;html&gt;&lt;b&gt;Protein ACC(s):&lt;/b&gt;&lt;br&gt;A0A0U1RQM4 B4DG07 K7EPP6 X6RM00&lt;br&gt;&lt;b&gt;Protein name(s):&lt;/b&gt;&lt;br&gt; ELKS/Rab6-interacting/CAST family member 1 (Fragment)&lt;br&gt;cDNA FLJ58159, highly similar to RAB6-interacting protein 2&lt;br&gt;ELKS/Rab6-interacting/CAST family member 1&lt;br&gt;&lt;b&gt;Classification case(s):&lt;/b&gt;&lt;br&gt;&lt;b&gt;6&lt;/b&gt;: Not classified&lt;br&gt;&lt;b&gt;TAX:&lt;/b&gt; [Homo sapiens]&lt;br&gt;&lt;b&gt;Gene name:&lt;/b&gt; ERC1&lt;/html&gt;" type="string"/>
			<att name="NODE_NESTED_NETWORK_IMAGE_VISIBLE" value="true" type="string"/>
			<att name="NODE_BORDER_STROKE" value="SOLID" type="string"/>
			<att name="NODE_SELECTED" value="false" type="string"/>
			<att name="NODE_TRANSPARENCY" value="255" type="string"/>
			<att name="NODE_LABEL_WIDTH" value="200" type="string"/>
			<att name="NODE_LABEL" value="A0A0U1RQM4 B4DG07 K7EPP6 X6RM00" type="string"/>
			<att name="NODE_LABEL_FONT_SIZE" value="12" type="string"/>
			<att name="NODE_LABEL_TRANSPARENCY" value="255" type="string"/>
			<att name="NODE_LABEL_COLOR" value="#000000" type="string"/>
			<att name="NODE_VISIBLE" value="true" type="string"/>
			<att name="NODE_DEPTH" value="0.0" type="string"/>
			<att name="NODE_BORDER_TRANSPARENCY" value="255" type="string"/>
			<att name="NODE_LABEL_FONT_FACE" value="Dialog,plain,12" type="string"/>
			<att name="NODE_LABEL_TRANSPARENCY" value="255" type="string"/>
		</graphics>
	</node>
	<node id="RREDNLNDSSQQLQDSLR" label="RREDNLNDSSQQLQDSLR">
		<att name="numMSRuns" value="2" type="integer"/>
		<att name="numReplicates" value="2" type="integer"/>
		<att name="PCQ_ID" value="RREDNLNDSSQQLQDSLR" type="string"/>
		<att name="numConnectedProteinNodes" value="2" type="integer"/>
		<att name="numPeptideSequences" value="1" type="integer"/>
		<att name="PeptideSequences" value="RREDNLNDSSQQLQDSLR" type="string"/>
		<att name="significant" value="0" type="integer"/>
		<att name="Weight" value="21.3195853957" type="real"/>
		<att name="Variance" value="0.046905227350326074" type="real"/>
		<att name="numProteins" value="5" type="integer"/>
		<att name="ionCount" value="0" type="integer"/>
		<att name="numPsms" value="4" type="integer"/>
		<att name="containsPTMs" value="0" type="integer"/>
		<att name="FDR" value="0.914685766647" type="real"/>
		<att name="lightIons" value="0" type="integer"/>
		<att name="uniquePeptide" value="0" type="integer"/>
		<att name="isFiltered" value="0" type="integer"/>
		<att name="finalRatio" value="0.438260578275" type="real"/>
		<att name="heavyIons" value="0" type="integer"/>
		<att name="uniquePeptideNode" value="0" type="integer"/>
		<att name="isProtein" value="0" type="integer"/>
		<graphics type="ROUNDRECT" h="30" w="70" width="4" outline="#000000" fill="#ffffff">
			<att name="NODE_TOOLTIP" value="&lt;html&gt;RREDNLNDSSQQLQDSLR&lt;br&gt;1 Peptide sequences&lt;br&gt;4 PSMs&lt;br&gt;Shared by 2 protein Nodes&lt;br&gt;Shared by 5 proteins&lt;br&gt;Detected in 2 MS runs&lt;br&gt;Detected in 2 Replicates&lt;br&gt;Weight = 21.32&lt;br&gt;Variance = 0.047&lt;br&gt;Integrated peptide node ratio = 0.4&lt;br&gt;Ion count ratio Rc = N/A = log2( () / () )&lt;br&gt;FDR = 0.914685766647&lt;br&gt;Individual peptides in the node:&lt;br&gt;RREDNLNDSSQQLQDSLR, 4 PSMs, Shared by 5 proteins, Detected in 2 MS Runs, Detected in 2 replicates, Average of ratios = 0.3629274667407306&lt;br&gt;&lt;/html&gt;" type="string"/>
			<att name="NODE_NESTED_NETWORK_IMAGE_VISIBLE" value="true" type="string"/>
			<att name="NODE_BORDER_STROKE" value="SOLID" type="string"/>
			<att name="NODE_SELECTED" value="false" type="string"/>
			<att name="NODE_TRANSPARENCY" value="255" type="string"/>
			<att name="NODE_LABEL_WIDTH" value="200" type="string"/>
			<att name="NODE_LABEL" value="0.4" type="string"/>
			<att name="NODE_LABEL_FONT_SIZE" value="12" type="string"/>
			<att name="NODE_LABEL_TRANSPARENCY" value="255" type="string"/>
			<att name="NODE_LABEL_COLOR" value="#000000" type="string"/>
			<att name="NODE_VISIBLE" value="true" type="string"/>
			<att name="NODE_DEPTH" value="0.0" type="string"/>
			<att name="NODE_BORDER_TRANSPARENCY" value="255" type="string"/>
			<att name="NODE_LABEL_FONT_FACE" value="Dialog,plain,12" type="string"/>
			<att name="NODE_LABEL_TRANSPARENCY" value="255" type="string"/>
		</graphics>
	</node>
	<node id="A0A0U1RQN0 K7EPD6" label="A0A0U1RQN0 K7EPD6">
		<att name="ProteinDescription" value="ELKS/Rab6-interacting/CAST family member 1 (Fragment) OS=Homo sapiens GN=ERC1 PE=1 SV=1 " type="string"/>
		<att name="ACC" value="A0A0U1RQN0 K7EPD6" type="string"/>
		<att name="numPeptideSequencesInProteins" value="1" type="integer"/>
		<att name="conclusiveProtein" value="1" type="integer"/>
		<att name="numConnectedPeptideNodes" value="1" type="integer"/>
		<att name="UniprotKB" value="A0A0U1RQN0 K7EPD6" type="string"/>
		<att name="numProteins" value="2" type="integer"/>
		<att name="Classification2Case" value="6" type="string"/>
		<att name="GeneName" value="ERC1" type="string"/>
		<att name="containsPTMs" value="0" type="integer"/>
		<att name="conclusiveProteinNode" value="0" type="integer"/>
		<att name="isFiltered" value="0" type="integer"/>
		<att name="ID" value="A0A0U1RQN0_HUMAN K7EPD6_HUMAN" type="string"/>
		<att name="numPsmsInProtein" value="5" type="integer"/>
		<att name="Species" value="[Homo sapiens]" type="string"/>
		<att name="isProtein" value="1" type="integer"/>
		<graphics type="ELLIPSE" h="30" w="70" width="4" outline="#000000" fill="#ffffff">
			<att name="NODE_TOOLTIP" value="&lt;html&gt;&lt;b&gt;Protein ACC(s):&lt;/b&gt;&lt;br&gt;A0A0U1RQN0 K7EPD6&lt;br&gt;&lt;b&gt;Protein name(s):&lt;/b&gt;&lt;br&gt; ELKS/Rab6-interacting/CAST family member 1 (Fragment) OS=Homo sapiens GN=ERC1 PE=1 SV=1 &lt;br&gt;&lt;b&gt;Classification case(s):&lt;/b&gt;&lt;br&gt;&lt;b&gt;6&lt;/b&gt;: Not classified&lt;br&gt;&lt;b&gt;TAX:&lt;/b&gt; [Homo sapiens]&lt;br&gt;&lt;b&gt;Gene name:&lt;/b&gt; ERC1&lt;/html&gt;" type="string"/>
			<att name="NODE_NESTED_NETWORK_IMAGE_VISIBLE" value="true" type="string"/>
			<att name="NODE_BORDER_STROKE" value="SOLID" type="string"/>
			<att name="NODE_SELECTED" value="false" type="string"/>
			<att name="NODE_TRANSPARENCY" value="255" type="string"/>
			<att name="NODE_LABEL_WIDTH" value="200" type="string"/>
			<att name="NODE_LABEL" value="A0A0U1RQN0 K7EPD6" type="string"/>
			<att name="NODE_LABEL_FONT_SIZE" value="12" type="string"/>
			<att name="NODE_LABEL_TRANSPARENCY" value="255" type="string"/>
			<att name="NODE_LABEL_COLOR" value="#000000" type="string"/>
			<att name="NODE_VISIBLE" value="true" type="string"/>
			<att name="NODE_DEPTH" value="0.0" type="string"/>
			<att name="NODE_BORDER_TRANSPARENCY" value="255" type="string"/>
			<att name="NODE_LABEL_FONT_FACE" value="Dialog,plain,12" type="string"/>
			<att name="NODE_LABEL_TRANSPARENCY" value="255" type="string"/>
		</graphics>
	</node>
	<node id="DGGAQLLFRPLLNKYEQETLENQNLYLVGASK" label="DGGAQLLFRPLLNKYEQETLENQNLYLVGASK">
		<att name="numMSRuns" value="3" type="integer"/>
		<att name="numReplicates" value="1" type="integer"/>
		<att name="PCQ_ID" value="DGGAQLLFRPLLNKYEQETLENQNLYLVGASK" type="string"/>
		<att name="numConnectedProteinNodes" value="1" type="integer"/>
		<att name="numPeptideSequences" value="1" type="integer"/>
		<att name="PeptideSequences" value="DGGAQLLFRPLLNKYEQETLENQNLYLVGASK" type="string"/>
		<att name="significant" value="0" type="integer"/>
		<att name="Weight" value="10.8738728047" type="real"/>
		<att name="Variance" value="0.09196355502409145" type="real"/>
		<att name="numProteins" value="8" type="integer"/>
		<att name="ionCount" value="0" type="integer"/>
		<att name="numPsms" value="5" type="integer"/>
		<att name="containsPTMs" value="0" type="integer"/>
		<att name="FDR" value="1.00470829125" type="real"/>
		<att name="lightIons" value="0" type="integer"/>
		<att name="uniquePeptide" value="0" type="integer"/>
		<att name="isFiltered" value="0" type="integer"/>
		<att name="finalRatio" value="0.14872589901300015" type="real"/>
		<att name="heavyIons" value="0" type="integer"/>
		<att name="uniquePeptideNode" value="1" type="integer"/>
		<att name="isProtein" value="0" type="integer"/>
		<graphics type="ROUNDRECT" h="30" w="70" width="4" outline="#000000" fill="#ffffff">
			<att name="NODE_TOOLTIP" value="&lt;html&gt;DGGAQLLFRPLLNKYEQETLENQNLYLVGASK&lt;br&gt;1 Peptide sequences&lt;br&gt;5 PSMs&lt;br&gt;Shared by 1 protein Nodes&lt;br&gt;Shared by 8 proteins&lt;br&gt;Detected in 3 MS runs&lt;br&gt;Detected in 1 Replicates&lt;br&gt;Weight = 10.874&lt;br&gt;Variance = 0.092&lt;br&gt;Integrated peptide node ratio = 0.1&lt;br&gt;Ion count ratio Rc = N/A = log2( () / () )&lt;br&gt;FDR = 1.00470829125&lt;br&gt;Individual peptides in the node:&lt;br&gt;DGGAQLLFRPLLNKYEQETLENQNLYLVGASK, 5 PSMs, Shared by 8 proteins, Detected in 3 MS Runs, Detected in 1 replicates, Average of ratios = 0.1854313672946158&lt;br&gt;&lt;/html&gt;" type="string"/>
			<att name="NODE_NESTED_NETWORK_IMAGE_VISIBLE" value="true" type="string"/>
			<att name="NODE_BORDER_STROKE" value="SOLID" type="string"/>
			<att name="NODE_SELECTED" value="false" type="string"/>
			<att name="NODE_TRANSPARENCY" value="255" type="string"/>
			<att name="NODE_LABEL_WIDTH" value="200" type="string"/>
			<att name="NODE_LABEL" value="0.1" type="string"/>
			<att name="NODE_LABEL_FONT_SIZE" value="12" type="string"/>
			<att name="NODE_LABEL_TRANSPARENCY" value="255" type="string"/>
			<att name="NODE_LABEL_COLOR" value="#000000" type="string"/>
			<att name="NODE_VISIBLE" value="true" type="string"/>
			<att name="NODE_DEPTH" value="0.0" type="string"/>
			<att name="NODE_BORDER_TRANSPARENCY" value="255" type="string"/>
			<att name="NODE_LABEL_FONT_FACE" value="Dialog,plain,12" type="string"/>
			<att name="NODE_LABEL_TRANSPARENCY" value="255" type="string"/>
		</graphics>
	</node>
	<node id="A0A024R2S0 C9IYD3 C9IZD0 C9J670 C9JA49 C9JPY2 C9JQC9 Q9NW15" label="A0A024R2S0 C9IYD3 C9IZD0 C9J670 C9JA49 C9JPY2 C9JQC9 Q9NW15">
		<att name="ProteinDescription" value="Anoctamin OS=Homo sapiens GN=TMEM16K PE=3 SV=1  #### Anoctamin-10 (Fragment) OS=Homo sapiens GN=ANO10 PE=1 SV=1  #### Anoctamin-10 OS=Homo sapiens GN=ANO10 PE=1 SV=2 " type="string"/>
		<att name="ACC" value="A0A024R2S0 C9IYD3 C9IZD0 C9J670 C9JA49 C9JPY2 C9JQC9 Q9NW15" type="string"/>
		<att name="numPeptideSequencesInProteins" value="1" type="integer"/>
		<att name="conclusiveProtein" value="1" type="integer"/>
		<att name="numConnectedPeptideNodes" value="1" type="integer"/>
		<att name="UniprotKB" value="A0A024R2S0 C9IYD3 C9IZD0 C9J670 C9JA49 C9JPY2 C9JQC9 Q9NW15" type="string"/>
		<att name="numProteins" value="8" type="integer"/>
		<att name="GeneName" value="ANO10,TMEM16K" type="string"/>
		<att name="containsPTMs" value="0" type="integer"/>
		<att name="conclusiveProteinNode" value="1" type="integer"/>
		<att name="isFiltered" value="0" type="integer"/>
		<att name="ID" value="A0A024R2S0_HUMAN C9IYD3_HUMAN C9IZD0_HUMAN C9J670_HUMAN C9JA49_HUMAN C9JPY2_HUMAN C9JQC9_HUMAN ANO10_HUMAN" type="string"/>
		<att name="numPsmsInProtein" value="5" type="integer"/>
		<att name="Species" value="[Homo sapiens]" type="string"/>
		<att name="isProtein" value="1" type="integer"/>
		<graphics type="ELLIPSE" h="30" w="70" width="4" outline="#000000" fill="#ffffff">
			<att name="NODE_TOOLTIP" value="&lt;html&gt;&lt;b&gt;Protein ACC(s):&lt;/b&gt;&lt;br&gt;A0A024R2S0 C9IYD3 C9IZD0 C9J670 C9JA49 C9JPY2 C9JQC9 Q9NW15&lt;br&gt;&lt;b&gt;Protein name(s):&lt;/b&gt;&lt;br&gt; Anoctamin OS=Homo sapiens GN=TMEM16K PE=3 SV=1 &lt;br&gt;Anoctamin-10 (Fragment) OS=Homo sapiens GN=ANO10 PE=1 SV=1 &lt;br&gt;Anoctamin-10 OS=Homo sapiens GN=ANO10 PE=1 SV=2 &lt;br&gt;&lt;b&gt;TAX:&lt;/b&gt; [Homo sapiens]&lt;br&gt;&lt;b&gt;Gene name:&lt;/b&gt; ANO10,TMEM16K&lt;/html&gt;" type="string"/>
			<att name="NODE_NESTED_NETWORK_IMAGE_VISIBLE" value="true" type="string"/>
			<att name="NODE_BORDER_STROKE" value="SOLID" type="string"/>
			<att name="NODE_SELECTED" value="false" type="string"/>
			<att name="NODE_TRANSPARENCY" value="255" type="string"/>
			<att name="NODE_LABEL_WIDTH" value="200" type="string"/>
			<att name="NODE_LABEL" value="A0A024R2S0 C9IYD3 C9IZD0 C9J670 C9JA49 C9JPY2 C9JQC9 Q9NW15" type="string"/>
			<att name="NODE_LABEL_FONT_SIZE" value="12" type="string"/>
			<att name="NODE_LABEL_TRANSPARENCY" value="255" type="string"/>
			<att name="NODE_LABEL_COLOR" value="#000000" type="string"/>
			<att name="NODE_VISIBLE" value="true" type="string"/>
			<att name="NODE_DEPTH" value="0.0" type="string"/>
			<att name="NODE_BORDER_TRANSPARENCY" value="255" type="string"/>
			<att name="NODE_LABEL_FONT_FACE" value="Dialog,plain,12" type="string"/>
			<att name="NODE_LABEL_TRANSPARENCY" value="255" type="string"/>
		</graphics>
	</node>
	<node id="LASASTWSDGGSVRPSYWLVLHNLTPQIDGSTLR_STWSPDPIGHNPTHLSNK" label="LASASTWSDGGSVRPSYWLVLHNLTPQIDGSTLR_STWSPDPIGHNPTHLSNK">
		<att name="numMSRuns" value="2" type="integer"/>
		<att name="numReplicates" value="2" type="integer"/>
		<att name="PCQ_ID" value="LASASTWSDGGSVRPSYWLVLHNLTPQIDGSTLR_STWSPDPIGHNPTHLSNK" type="string"/>
		<att name="numConnectedProteinNodes" value="1" type="integer"/>
		<att name="numPeptideSequences" value="2" type="integer"/>
		<att name="PeptideSequences" value="LASASTWSDGGSVRPSYWLVLHNLTPQIDGSTLR_STWSPDPIGHNPTHLSNK" type="string"/>
		<att name="significant" value="0" type="integer"/>
		<att name="Weight" value="10.2773561664" type="real"/>
		<att name="Variance" value="0.09730128875647252" type="real"/>
		<att name="numProteins" value="5" type="integer"/>
		<att name="ionCount" value="0" type="integer"/>
		<att name="numPsms" value="4" type="integer"/>
		<att name="containsPTMs" value="0" type="integer"/>
		<att name="FDR" value="0.973569575339" type="real"/>
		<att name="lightIons" value="0" type="integer"/>
		<att name="uniquePeptide" value="0" type="integer"/>
		<att name="isFiltered" value="0" type="integer"/>
		<att name="finalRatio" value="-0.18060975620099998" type="real"/>
		<att name="heavyIons" value="0" type="integer"/>
		<att name="uniquePeptideNode" value="1" type="integer"/>
		<att name="isProtein" value="0" type="integer"/>
		<graphics type="ROUNDRECT" h="30" w="70" width="4" outline="#000000" fill="#ffffff">
			<att name="NODE_TOOLTIP" value="&lt;html&gt;LASASTWSDGGSVRPSYWLVLHNLTPQIDGSTLR_STWSPDPIGHNPTHLSNK&lt;br&gt;2 Peptide sequences&lt;br&gt;4 PSMs&lt;br&gt;Shared by 1 protein Nodes&lt;br&gt;Shared by 5 proteins&lt;br&gt;Detected in 2 MS runs&lt;br&gt;Detected in 2 Replicates&lt;br&gt;Weight = 10.277&lt;br&gt;Variance = 0.097&lt;br&gt;Integrated peptide node ratio = -0.2&lt;br&gt;Ion count ratio Rc = N/A = log2( () / () )&lt;br&gt;FDR = 0.973569575339&lt;br&gt;Individual peptides in the node:&lt;br&gt;LASASTWSDGGSVRPSYWLVLHNLTPQIDGSTLR, 2 PSMs, Shared by 5 proteins, Detected in 1 MS Runs, Detected in 1 replicates, Average of ratios = -0.2941397511321072&lt;br&gt;STWSPDPIGHNPTHLSNK, 2 PSMs, Shared by 5 proteins, Detected in 2 MS Runs, Detected in 1 replicates, Peptide with no PSM ratios = NaN&lt;br&gt;&lt;/html&gt;" type="string"/>
			<att name="NODE_NESTED_NETWORK_IMAGE_VISIBLE" value="true" type="string"/>
			<att name="NODE_BORDER_STROKE" value="SOLID" type="string"/>
			<att name="NODE_SELECTED" value="false" type="string"/>
			<att name="NODE_TRANSPARENCY" value="255" type="string"/>
			<att name="NODE_LABEL_WIDTH" value="200" type="string"/>
			<att name="NODE_LABEL" value="-0.2" type="string"/>
			<att name="NODE_LABEL_FONT_SIZE" value="12" type="string"/>
			<att name="NODE_LABEL_TRANSPARENCY" value="255" type="string"/>
			<att name="NODE_LABEL_COLOR" value="#000000" type="string"/>
			<att name="NODE_VISIBLE" value="true" type="string"/>
			<att name="NODE_DEPTH" value="0.0" type="string"/>
			<att name="NODE_BORDER_TRANSPARENCY" value="255" type="string"/>
			<att name="NODE_LABEL_FONT_FACE" value="Dialog,plain,12" type="string"/>
			<att name="NODE_LABEL_TRANSPARENCY" value="255" type="string"/>
		</graphics>
	</node>
	<node id="A0A024R1N5 A0A024R1T4 B4E231 H0Y720 Q9UPQ9" label="A0A024R1N5 A0A024R1T4 B4E231 H0Y720 Q9UPQ9">
		<att name="ProteinDescription" value="Trinucleotide repeat containing 6B, isoform CRA_a OS=Homo sapiens GN=TNRC6B PE=4 SV=1  #### Trinucleotide repeat containing 6B, isoform CRA_b OS=Homo sapiens GN=TNRC6B PE=4 SV=1  #### cDNA FLJ50360, highly similar to Mus musculus trinucleotide repeat containing 6b (Tnrc6b), transcript variant 1, mRNA OS=Homo sapiens PE=2 SV=1  #### Trinucleotide repeat-containing gene 6B protein (Fragment) OS=Homo sapiens GN=TNRC6B PE=1 SV=1  #### Trinucleotide repeat-containing gene 6B protein OS=Homo sapiens GN=TNRC6B PE=1 SV=4 " type="string"/>
		<att name="ACC" value="A0A024R1N5 A0A024R1T4 B4E231 H0Y720 Q9UPQ9" type="string"/>
		<att name="numPeptideSequencesInProteins" value="2" type="integer"/>
		<att name="conclusiveProtein" value="0" type="integer"/>
		<att name="numConnectedPeptideNodes" value="2" type="integer"/>
		<att name="UniprotKB" value="A0A024R1N5 A0A024R1T4 B4E231 H0Y720 Q9UPQ9" type="string"/>
		<att name="numProteins" value="5" type="integer"/>
		<att name="GeneName" value="TNRC6B" type="string"/>
		<att name="containsPTMs" value="0" type="integer"/>
		<att name="conclusiveProteinNode" value="1" type="integer"/>
		<att name="isFiltered" value="0" type="integer"/>
		<att name="ID" value="A0A024R1N5_HUMAN A0A024R1T4_HUMAN B4E231_HUMAN H0Y720_HUMAN TNR6B_HUMAN" type="string"/>
		<att name="numPsmsInProtein" value="4" type="integer"/>
		<att name="Species" value="[Homo sapiens]" type="string"/>
		<att name="isProtein" value="1" type="integer"/>
		<graphics type="ELLIPSE" h="30" w="70" width="4" outline="#000000" fill="#ffffff">
			<att name="NODE_TOOLTIP" value="&lt;html&gt;&lt;b&gt;Protein ACC(s):&lt;/b&gt;&lt;br&gt;A0A024R1N5 A0A024R1T4 B4E231 H0Y720 Q9UPQ9&lt;br&gt;&lt;b&gt;Protein name(s):&lt;/b&gt;&lt;br&gt; Trinucleotide repeat containing 6B, isoform CRA_a OS=Homo sapiens GN=TNRC6B PE=4 SV=1 &lt;br&gt;Trinucleotide repeat containing 6B, isoform CRA_b OS=Homo sapiens GN=TNRC6B PE=4 SV=1 &lt;br&gt;cDNA FLJ50360, highly similar to Mus musculus trinucleotide repeat containing 6b (Tnrc6b), transcript variant 1, mRNA OS=Homo sapiens PE=2 SV=1 &lt;br&gt;Trinucleotide repeat-containing gene 6B protein (Fragment) OS=Homo sapiens GN=TNRC6B PE=1 SV=1 &lt;br&gt;Trinucleotide repeat-containing gene 6B protein OS=Homo sapiens GN=TNRC6B PE=1 SV=4 &lt;br&gt;&lt;b&gt;TAX:&lt;/b&gt; [Homo sapiens]&lt;br&gt;&lt;b&gt;Gene name:&lt;/b&gt; TNRC6B&lt;/html&gt;" type="string"/>
			<att name="NODE_NESTED_NETWORK_IMAGE_VISIBLE" value="true" type="string"/>
			<att name="NODE_BORDER_STROKE" value="SOLID" type="string"/>
			<att name="NODE_SELECTED" value="false" type="string"/>
			<att name="NODE_TRANSPARENCY" value="255" type="string"/>
			<att name="NODE_LABEL_WIDTH" value="200" type="string"/>
			<att name="NODE_LABEL" value="A0A024R1N5 A0A024R1T4 B4E231 H0Y720 Q9UPQ9" type="string"/>
			<att name="NODE_LABEL_FONT_SIZE" value="12" type="string"/>
			<att name="NODE_LABEL_TRANSPARENCY" value="255" type="string"/>
			<att name="NODE_LABEL_COLOR" value="#000000" type="string"/>
			<att name="NODE_VISIBLE" value="true" type="string"/>
			<att name="NODE_DEPTH" value="0.0" type="string"/>
			<att name="NODE_BORDER_TRANSPARENCY" value="255" type="string"/>
			<att name="NODE_LABEL_FONT_FACE" value="Dialog,plain,12" type="string"/>
			<att name="NODE_LABEL_TRANSPARENCY" value="255" type="string"/>
		</graphics>
	</node>
	<node id="B4DFD3" label="B4DFD3">
		<att name="ProteinDescription" value="cDNA FLJ57914, moderately similar to Calcyclin-binding protein" type="string"/>
		<att name="ACC" value="B4DFD3" type="string"/>
		<att name="numPeptideSequencesInProteins" value="1" type="integer"/>
		<att name="conclusiveProtein" value="1" type="integer"/>
		<att name="numConnectedPeptideNodes" value="1" type="integer"/>
		<att name="UniprotKB" value="B4DFD3" type="string"/>
		<att name="numProteins" value="1" type="integer"/>
		<att name="Classification2Case" value="6" type="string"/>
		<att name="containsPTMs" value="0" type="integer"/>
		<att name="conclusiveProteinNode" value="0" type="integer"/>
		<att name="isFiltered" value="0" type="integer"/>
		<att name="ID" value="B4DFD3_HUMAN" type="string"/>
		<att name="numPsmsInProtein" value="4" type="integer"/>
		<att name="Species" value="[Homo sapiens]" type="string"/>
		<att name="isProtein" value="1" type="integer"/>
		<graphics type="ELLIPSE" h="30" w="70" width="4" outline="#000000" fill="#ffffff">
			<att name="NODE_TOOLTIP" value="&lt;html&gt;&lt;b&gt;Protein ACC(s):&lt;/b&gt;&lt;br&gt;B4DFD3&lt;br&gt;&lt;b&gt;Protein name(s):&lt;/b&gt;&lt;br&gt; cDNA FLJ57914, moderately similar to Calcyclin-binding protein&lt;br&gt;&lt;b&gt;Classification case(s):&lt;/b&gt;&lt;br&gt;&lt;b&gt;6&lt;/b&gt;: Not classified&lt;br&gt;&lt;b&gt;TAX:&lt;/b&gt; [Homo sapiens]&lt;br&gt;&lt;b&gt;Gene name:&lt;/b&gt; &lt;/html&gt;" type="string"/>
			<att name="NODE_NESTED_NETWORK_IMAGE_VISIBLE" value="true" type="string"/>
			<att name="NODE_BORDER_STROKE" value="SOLID" type="string"/>
			<att name="NODE_SELECTED" value="false" type="string"/>
			<att name="NODE_TRANSPARENCY" value="255" type="string"/>
			<att name="NODE_LABEL_WIDTH" value="200" type="string"/>
			<att name="NODE_LABEL" value="B4DFD3" type="string"/>
			<att name="NODE_LABEL_FONT_SIZE" value="12" type="string"/>
			<att name="NODE_LABEL_TRANSPARENCY" value="255" type="string"/>
			<att name="NODE_LABEL_COLOR" value="#000000" type="string"/>
			<att name="NODE_VISIBLE" value="true" type="string"/>
			<att name="NODE_DEPTH" value="0.0" type="string"/>
			<att name="NODE_BORDER_TRANSPARENCY" value="255" type="string"/>
			<att name="NODE_LABEL_FONT_FACE" value="Dialog,plain,12" type="string"/>
			<att name="NODE_LABEL_TRANSPARENCY" value="255" type="string"/>
		</graphics>
	</node>
	<node id="KAELLDNEKPAAVVAPITTGYTVK" label="KAELLDNEKPAAVVAPITTGYTVK">
		<att name="numMSRuns" value="2" type="integer"/>
		<att name="numReplicates" value="2" type="integer"/>
		<att name="PCQ_ID" value="KAELLDNEKPAAVVAPITTGYTVK" type="string"/>
		<att name="numConnectedProteinNodes" value="2" type="integer"/>
		<att name="numPeptideSequences" value="1" type="integer"/>
		<att name="PeptideSequences" value="KAELLDNEKPAAVVAPITTGYTVK" type="string"/>
		<att name="significant" value="0" type="integer"/>
		<att name="Weight" value="21.6611741171" type="real"/>
		<att name="Variance" value="0.04616554922618756" type="real"/>
		<att name="numProteins" value="4" type="integer"/>
		<att name="ionCount" value="0" type="integer"/>
		<att name="numPsms" value="4" type="integer"/>
		<att name="containsPTMs" value="0" type="integer"/>
		<att name="FDR" value="0.857825784354" type="real"/>
		<att name="lightIons" value="0" type="integer"/>
		<att name="uniquePeptide" value="0" type="integer"/>
		<att name="isFiltered" value="0" type="integer"/>
		<att name="finalRatio" value="0.476060089646" type="real"/>
		<att name="heavyIons" value="0" type="integer"/>
		<att name="uniquePeptideNode" value="0" type="integer"/>
		<att name="isProtein" value="0" type="integer"/>
		<graphics type="ROUNDRECT" h="30" w="70" width="4" outline="#000000" fill="#ffffff">
			<att name="NODE_TOOLTIP" value="&lt;html&gt;KAELLDNEKPAAVVAPITTGYTVK&lt;br&gt;1 Peptide sequences&lt;br&gt;4 PSMs&lt;br&gt;Shared by 2 protein Nodes&lt;br&gt;Shared by 4 proteins&lt;br&gt;Detected in 2 MS runs&lt;br&gt;Detected in 2 Replicates&lt;br&gt;Weight = 21.661&lt;br&gt;Variance = 0.046&lt;br&gt;Integrated peptide node ratio = 0.5&lt;br&gt;Ion count ratio Rc = N/A = log2( () / () )&lt;br&gt;FDR = 0.857825784354&lt;br&gt;Individual peptides in the node:&lt;br&gt;KAELLDNEKPAAVVAPITTGYTVK, 4 PSMs, Shared by 4 proteins, Detected in 2 MS Runs, Detected in 2 replicates, Average of ratios = 0.43307155852701495&lt;br&gt;&lt;/html&gt;" type="string"/>
			<att name="NODE_NESTED_NETWORK_IMAGE_VISIBLE" value="true" type="string"/>
			<att name="NODE_BORDER_STROKE" value="SOLID" type="string"/>
			<att name="NODE_SELECTED" value="false" type="string"/>
			<att name="NODE_TRANSPARENCY" value="255" type="string"/>
			<att name="NODE_LABEL_WIDTH" value="200" type="string"/>
			<att name="NODE_LABEL" value="0.5" type="string"/>
			<att name="NODE_LABEL_FONT_SIZE" value="12" type="string"/>
			<att name="NODE_LABEL_TRANSPARENCY" value="255" type="string"/>
			<att name="NODE_LABEL_COLOR" value="#000000" type="string"/>
			<att name="NODE_VISIBLE" value="true" type="string"/>
			<att name="NODE_DEPTH" value="0.0" type="string"/>
			<att name="NODE_BORDER_TRANSPARENCY" value="255" type="string"/>
			<att name="NODE_LABEL_FONT_FACE" value="Dialog,plain,12" type="string"/>
			<att name="NODE_LABEL_TRANSPARENCY" value="255" type="string"/>
		</graphics>
	</node>
	<node id="A0A024R904 Q6NVY0 Q9HB71" label="A0A024R904 Q6NVY0 Q9HB71">
		<att name="ProteinDescription" value="Calcyclin binding protein, isoform CRA_a OS=Homo sapiens GN=CACYBP PE=4 SV=1  #### Calcyclin binding protein OS=Homo sapiens GN=CACYBP PE=2 SV=1  #### Calcyclin-binding protein OS=Homo sapiens GN=CACYBP PE=1 SV=2 " type="string"/>
		<att name="ACC" value="A0A024R904 Q6NVY0 Q9HB71" type="string"/>
		<att name="numPeptideSequencesInProteins" value="2" type="integer"/>
		<att name="conclusiveProtein" value="0" type="integer"/>
		<att name="numConnectedPeptideNodes" value="2" type="integer"/>
		<att name="UniprotKB" value="A0A024R904 Q6NVY0 Q9HB71" type="string"/>
		<att name="numProteins" value="3" type="integer"/>
		<att name="Classification2Case" value="6" type="string"/>
		<att name="GeneName" value="CACYBP" type="string"/>
		<att name="containsPTMs" value="0" type="integer"/>
		<att name="conclusiveProteinNode" value="1" type="integer"/>
		<att name="isFiltered" value="0" type="integer"/>
		<att name="ID" value="A0A024R904_HUMAN Q6NVY0_HUMAN CYBP_HUMAN" type="string"/>
		<att name="numPsmsInProtein" value="13" type="integer"/>
		<att name="Species" value="[Homo sapiens]" type="string"/>
		<att name="isProtein" value="1" type="integer"/>
		<graphics type="ELLIPSE" h="30" w="70" width="4" outline="#000000" fill="#ffffff">
			<att name="NODE_TOOLTIP" value="&lt;html&gt;&lt;b&gt;Protein ACC(s):&lt;/b&gt;&lt;br&gt;A0A024R904 Q6NVY0 Q9HB71&lt;br&gt;&lt;b&gt;Protein name(s):&lt;/b&gt;&lt;br&gt; Calcyclin binding protein, isoform CRA_a OS=Homo sapiens GN=CACYBP PE=4 SV=1 &lt;br&gt;Calcyclin binding protein OS=Homo sapiens GN=CACYBP PE=2 SV=1 &lt;br&gt;Calcyclin-binding protein OS=Homo sapiens GN=CACYBP PE=1 SV=2 &lt;br&gt;&lt;b&gt;Classification case(s):&lt;/b&gt;&lt;br&gt;&lt;b&gt;6&lt;/b&gt;: Not classified&lt;br&gt;&lt;b&gt;TAX:&lt;/b&gt; [Homo sapiens]&lt;br&gt;&lt;b&gt;Gene name:&lt;/b&gt; CACYBP&lt;/html&gt;" type="string"/>
			<att name="NODE_NESTED_NETWORK_IMAGE_VISIBLE" value="true" type="string"/>
			<att name="NODE_BORDER_STROKE" value="SOLID" type="string"/>
			<att name="NODE_SELECTED" value="false" type="string"/>
			<att name="NODE_TRANSPARENCY" value="255" type="string"/>
			<att name="NODE_LABEL_WIDTH" value="200" type="string"/>
			<att name="NODE_LABEL" value="A0A024R904 Q6NVY0 Q9HB71" type="string"/>
			<att name="NODE_LABEL_FONT_SIZE" value="12" type="string"/>
			<att name="NODE_LABEL_TRANSPARENCY" value="255" type="string"/>
			<att name="NODE_LABEL_COLOR" value="#000000" type="string"/>
			<att name="NODE_VISIBLE" value="true" type="string"/>
			<att name="NODE_DEPTH" value="0.0" type="string"/>
			<att name="NODE_BORDER_TRANSPARENCY" value="255" type="string"/>
			<att name="NODE_LABEL_FONT_FACE" value="Dialog,plain,12" type="string"/>
			<att name="NODE_LABEL_TRANSPARENCY" value="255" type="string"/>
		</graphics>
	</node>
	<node id="IYITLTGVHQVPTENVQVHFTER" label="IYITLTGVHQVPTENVQVHFTER">
		<att name="numMSRuns" value="3" type="integer"/>
		<att name="numReplicates" value="3" type="integer"/>
		<att name="PCQ_ID" value="IYITLTGVHQVPTENVQVHFTER" type="string"/>
		<att name="numConnectedProteinNodes" value="1" type="integer"/>
		<att name="numPeptideSequences" value="1" type="integer"/>
		<att name="PeptideSequences" value="IYITLTGVHQVPTENVQVHFTER" type="string"/>
		<att name="significant" value="0" type="integer"/>
		<att name="Weight" value="32.199602271" type="real"/>
		<att name="Variance" value="0.031056284223132537" type="real"/>
		<att name="numProteins" value="3" type="integer"/>
		<att name="ionCount" value="0" type="integer"/>
		<att name="numPsms" value="9" type="integer"/>
		<att name="containsPTMs" value="0" type="integer"/>
		<att name="FDR" value="1.00482071497" type="real"/>
		<att name="lightIons" value="0" type="integer"/>
		<att name="uniquePeptide" value="0" type="integer"/>
		<att name="isFiltered" value="0" type="integer"/>
		<att name="finalRatio" value="0.09014700118920001" type="real"/>
		<att name="heavyIons" value="0" type="integer"/>
		<att name="uniquePeptideNode" value="1" type="integer"/>
		<att name="isProtein" value="0" type="integer"/>
		<graphics type="ROUNDRECT" h="30" w="70" width="4" outline="#000000" fill="#ffffff">
			<att name="NODE_TOOLTIP" value="&lt;html&gt;IYITLTGVHQVPTENVQVHFTER&lt;br&gt;1 Peptide sequences&lt;br&gt;9 PSMs&lt;br&gt;Shared by 1 protein Nodes&lt;br&gt;Shared by 3 proteins&lt;br&gt;Detected in 3 MS runs&lt;br&gt;Detected in 3 Replicates&lt;br&gt;Weight = 32.2&lt;br&gt;Variance = 0.031&lt;br&gt;Integrated peptide node ratio = 0.1&lt;br&gt;Ion count ratio Rc = N/A = log2( () / () )&lt;br&gt;FDR = 1.00482071497&lt;br&gt;Individual peptides in the node:&lt;br&gt;IYITLTGVHQVPTENVQVHFTER, 9 PSMs, Shared by 3 proteins, Detected in 3 MS Runs, Detected in 3 replicates, Average of ratios = 0.33534346534720033&lt;br&gt;&lt;/html&gt;" type="string"/>
			<att name="NODE_NESTED_NETWORK_IMAGE_VISIBLE" value="true" type="string"/>
			<att name="NODE_BORDER_STROKE" value="SOLID" type="string"/>
			<att name="NODE_SELECTED" value="false" type="string"/>
			<att name="NODE_TRANSPARENCY" value="255" type="string"/>
			<att name="NODE_LABEL_WIDTH" value="200" type="string"/>
			<att name="NODE_LABEL" value="0.1" type="string"/>
			<att name="NODE_LABEL_FONT_SIZE" value="12" type="string"/>
			<att name="NODE_LABEL_TRANSPARENCY" value="255" type="string"/>
			<att name="NODE_LABEL_COLOR" value="#000000" type="string"/>
			<att name="NODE_VISIBLE" value="true" type="string"/>
			<att name="NODE_DEPTH" value="0.0" type="string"/>
			<att name="NODE_BORDER_TRANSPARENCY" value="255" type="string"/>
			<att name="NODE_LABEL_FONT_FACE" value="Dialog,plain,12" type="string"/>
			<att name="NODE_LABEL_TRANSPARENCY" value="255" type="string"/>
		</graphics>
	</node>
	<node id="STTWLHPVTGEAVVTGHR" label="STTWLHPVTGEAVVTGHR">
		<att name="numMSRuns" value="3" type="integer"/>
		<att name="numReplicates" value="2" type="integer"/>
		<att name="PCQ_ID" value="STTWLHPVTGEAVVTGHR" type="string"/>
		<att name="numConnectedProteinNodes" value="1" type="integer"/>
		<att name="numPeptideSequences" value="1" type="integer"/>
		<att name="PeptideSequences" value="STTWLHPVTGEAVVTGHR" type="string"/>
		<att name="significant" value="0" type="integer"/>
		<att name="Weight" value="20.838529423" type="real"/>
		<att name="Variance" value="0.047988031194575335" type="real"/>
		<att name="numProteins" value="3" type="integer"/>
		<att name="ionCount" value="0" type="integer"/>
		<att name="numPsms" value="5" type="integer"/>
		<att name="containsPTMs" value="0" type="integer"/>
		<att name="FDR" value="0.344893830607" type="real"/>
		<att name="lightIons" value="0" type="integer"/>
		<att name="uniquePeptide" value="0" type="integer"/>
		<att name="isFiltered" value="0" type="integer"/>
		<att name="finalRatio" value="-0.4488634550650001" type="real"/>
		<att name="heavyIons" value="0" type="integer"/>
		<att name="uniquePeptideNode" value="1" type="integer"/>
		<att name="isProtein" value="0" type="integer"/>
		<graphics type="ROUNDRECT" h="30" w="70" width="4" outline="#000000" fill="#ffffff">
			<att name="NODE_TOOLTIP" value="&lt;html&gt;STTWLHPVTGEAVVTGHR&lt;br&gt;1 Peptide sequences&lt;br&gt;5 PSMs&lt;br&gt;Shared by 1 protein Nodes&lt;br&gt;Shared by 3 proteins&lt;br&gt;Detected in 3 MS runs&lt;br&gt;Detected in 2 Replicates&lt;br&gt;Weight = 20.839&lt;br&gt;Variance = 0.048&lt;br&gt;Integrated peptide node ratio = -0.4&lt;br&gt;Ion count ratio Rc = N/A = log2( () / () )&lt;br&gt;FDR = 0.344893830607&lt;br&gt;Individual peptides in the node:&lt;br&gt;STTWLHPVTGEAVVTGHR, 5 PSMs, Shared by 3 proteins, Detected in 3 MS Runs, Detected in 2 replicates, Average of ratios = -0.2607839993886952&lt;br&gt;&lt;/html&gt;" type="string"/>
			<att name="NODE_NESTED_NETWORK_IMAGE_VISIBLE" value="true" type="string"/>
			<att name="NODE_BORDER_STROKE" value="SOLID" type="string"/>
			<att name="NODE_SELECTED" value="false" type="string"/>
			<att name="NODE_TRANSPARENCY" value="255" type="string"/>
			<att name="NODE_LABEL_WIDTH" value="200" type="string"/>
			<att name="NODE_LABEL" value="-0.4" type="string"/>
			<att name="NODE_LABEL_FONT_SIZE" value="12" type="string"/>
			<att name="NODE_LABEL_TRANSPARENCY" value="255" type="string"/>
			<att name="NODE_LABEL_COLOR" value="#000000" type="string"/>
			<att name="NODE_VISIBLE" value="true" type="string"/>
			<att name="NODE_DEPTH" value="0.0" type="string"/>
			<att name="NODE_BORDER_TRANSPARENCY" value="255" type="string"/>
			<att name="NODE_LABEL_FONT_FACE" value="Dialog,plain,12" type="string"/>
			<att name="NODE_LABEL_TRANSPARENCY" value="255" type="string"/>
		</graphics>
	</node>
	<node id="A0A024RAY7 B4DHK5 Q9HAU0" label="A0A024RAY7 B4DHK5 Q9HAU0">
		<att name="ProteinDescription" value="Pleckstrin homology domain containing, family A member 5, isoform CRA_a OS=Homo sapiens GN=PLEKHA5 PE=4 SV=1  #### cDNA FLJ61590, moderately similar to Pleckstrin homology domain-containing family A member 5 (Fragment) OS=Homo sapiens PE=2 SV=1  #### Pleckstrin homology domain-containing family A member 5 OS=Homo sapiens GN=PLEKHA5 PE=1 SV=1 " type="string"/>
		<att name="ACC" value="A0A024RAY7 B4DHK5 Q9HAU0" type="string"/>
		<att name="numPeptideSequencesInProteins" value="1" type="integer"/>
		<att name="conclusiveProtein" value="1" type="integer"/>
		<att name="numConnectedPeptideNodes" value="1" type="integer"/>
		<att name="UniprotKB" value="A0A024RAY7 B4DHK5 Q9HAU0" type="string"/>
		<att name="numProteins" value="3" type="integer"/>
		<att name="GeneName" value="PLEKHA5" type="string"/>
		<att name="containsPTMs" value="0" type="integer"/>
		<att name="conclusiveProteinNode" value="1" type="integer"/>
		<att name="isFiltered" value="0" type="integer"/>
		<att name="ID" value="A0A024RAY7_HUMAN B4DHK5_HUMAN PKHA5_HUMAN" type="string"/>
		<att name="numPsmsInProtein" value="5" type="integer"/>
		<att name="Species" value="[Homo sapiens]" type="string"/>
		<att name="isProtein" value="1" type="integer"/>
		<graphics type="ELLIPSE" h="30" w="70" width="4" outline="#000000" fill="#ffffff">
			<att name="NODE_TOOLTIP" value="&lt;html&gt;&lt;b&gt;Protein ACC(s):&lt;/b&gt;&lt;br&gt;A0A024RAY7 B4DHK5 Q9HAU0&lt;br&gt;&lt;b&gt;Protein name(s):&lt;/b&gt;&lt;br&gt; Pleckstrin homology domain containing, family A member 5, isoform CRA_a OS=Homo sapiens GN=PLEKHA5 PE=4 SV=1 &lt;br&gt;cDNA FLJ61590, moderately similar to Pleckstrin homology domain-containing family A member 5 (Fragment) OS=Homo sapiens PE=2 SV=1 &lt;br&gt;Pleckstrin homology domain-containing family A member 5 OS=Homo sapiens GN=PLEKHA5 PE=1 SV=1 &lt;br&gt;&lt;b&gt;TAX:&lt;/b&gt; [Homo sapiens]&lt;br&gt;&lt;b&gt;Gene name:&lt;/b&gt; PLEKHA5&lt;/html&gt;" type="string"/>
			<att name="NODE_NESTED_NETWORK_IMAGE_VISIBLE" value="true" type="string"/>
			<att name="NODE_BORDER_STROKE" value="SOLID" type="string"/>
			<att name="NODE_SELECTED" value="false" type="string"/>
			<att name="NODE_TRANSPARENCY" value="255" type="string"/>
			<att name="NODE_LABEL_WIDTH" value="200" type="string"/>
			<att name="NODE_LABEL" value="A0A024RAY7 B4DHK5 Q9HAU0" type="string"/>
			<att name="NODE_LABEL_FONT_SIZE" value="12" type="string"/>
			<att name="NODE_LABEL_TRANSPARENCY" value="255" type="string"/>
			<att name="NODE_LABEL_COLOR" value="#000000" type="string"/>
			<att name="NODE_VISIBLE" value="true" type="string"/>
			<att name="NODE_DEPTH" value="0.0" type="string"/>
			<att name="NODE_BORDER_TRANSPARENCY" value="255" type="string"/>
			<att name="NODE_LABEL_FONT_FACE" value="Dialog,plain,12" type="string"/>
			<att name="NODE_LABEL_TRANSPARENCY" value="255" type="string"/>
		</graphics>
	</node>
	<node id="FFHETEAPRPK" label="FFHETEAPRPK">
		<att name="numMSRuns" value="4" type="integer"/>
		<att name="numReplicates" value="2" type="integer"/>
		<att name="PCQ_ID" value="FFHETEAPRPK" type="string"/>
		<att name="numConnectedProteinNodes" value="1" type="integer"/>
		<att name="numPeptideSequences" value="1" type="integer"/>
		<att name="PeptideSequences" value="FFHETEAPRPK" type="string"/>
		<att name="significant" value="0" type="integer"/>
		<att name="Weight" value="21.305800464" type="real"/>
		<att name="Variance" value="0.04693557520590135" type="real"/>
		<att name="numProteins" value="3" type="integer"/>
		<att name="ionCount" value="0" type="integer"/>
		<att name="numPsms" value="9" type="integer"/>
		<att name="containsPTMs" value="0" type="integer"/>
		<att name="FDR" value="0.812597658662" type="real"/>
		<att name="lightIons" value="0" type="integer"/>
		<att name="uniquePeptide" value="0" type="integer"/>
		<att name="isFiltered" value="0" type="integer"/>
		<att name="finalRatio" value="-0.24271445680999992" type="real"/>
		<att name="heavyIons" value="0" type="integer"/>
		<att name="uniquePeptideNode" value="1" type="integer"/>
		<att name="isProtein" value="0" type="integer"/>
		<graphics type="ROUNDRECT" h="30" w="70" width="4" outline="#000000" fill="#ffffff">
			<att name="NODE_TOOLTIP" value="&lt;html&gt;FFHETEAPRPK&lt;br&gt;1 Peptide sequences&lt;br&gt;9 PSMs&lt;br&gt;Shared by 1 protein Nodes&lt;br&gt;Shared by 3 proteins&lt;br&gt;Detected in 4 MS runs&lt;br&gt;Detected in 2 Replicates&lt;br&gt;Weight = 21.306&lt;br&gt;Variance = 0.047&lt;br&gt;Integrated peptide node ratio = -0.2&lt;br&gt;Ion count ratio Rc = N/A = log2( () / () )&lt;br&gt;FDR = 0.812597658662&lt;br&gt;Individual peptides in the node:&lt;br&gt;FFHETEAPRPK, 9 PSMs, Shared by 3 proteins, Detected in 4 MS Runs, Detected in 2 replicates, Average of ratios = -0.3952783053982441&lt;br&gt;&lt;/html&gt;" type="string"/>
			<att name="NODE_NESTED_NETWORK_IMAGE_VISIBLE" value="true" type="string"/>
			<att name="NODE_BORDER_STROKE" value="SOLID" type="string"/>
			<att name="NODE_SELECTED" value="false" type="string"/>
			<att name="NODE_TRANSPARENCY" value="255" type="string"/>
			<att name="NODE_LABEL_WIDTH" value="200" type="string"/>
			<att name="NODE_LABEL" value="-0.2" type="string"/>
			<att name="NODE_LABEL_FONT_SIZE" value="12" type="string"/>
			<att name="NODE_LABEL_TRANSPARENCY" value="255" type="string"/>
			<att name="NODE_LABEL_COLOR" value="#000000" type="string"/>
			<att name="NODE_VISIBLE" value="true" type="string"/>
			<att name="NODE_DEPTH" value="0.0" type="string"/>
			<att name="NODE_BORDER_TRANSPARENCY" value="255" type="string"/>
			<att name="NODE_LABEL_FONT_FACE" value="Dialog,plain,12" type="string"/>
			<att name="NODE_LABEL_TRANSPARENCY" value="255" type="string"/>
		</graphics>
	</node>
	<node id="A0A0C4DGS0 P56556 R4GN43" label="A0A0C4DGS0 P56556 R4GN43">
		<att name="ProteinDescription" value="NADH dehydrogenase [ubiquinone] 1 alpha subcomplex subunit 6 OS=Homo sapiens GN=NDUFA6 PE=1 SV=1  #### NADH dehydrogenase [ubiquinone] 1 alpha subcomplex subunit 6 OS=Homo sapiens GN=NDUFA6 PE=1 SV=3 " type="string"/>
		<att name="ACC" value="A0A0C4DGS0 P56556 R4GN43" type="string"/>
		<att name="numPeptideSequencesInProteins" value="1" type="integer"/>
		<att name="conclusiveProtein" value="1" type="integer"/>
		<att name="numConnectedPeptideNodes" value="1" type="integer"/>
		<att name="UniprotKB" value="A0A0C4DGS0 P56556 R4GN43" type="string"/>
		<att name="numProteins" value="3" type="integer"/>
		<att name="GeneName" value="NDUFA6" type="string"/>
		<att name="containsPTMs" value="0" type="integer"/>
		<att name="conclusiveProteinNode" value="1" type="integer"/>
		<att name="isFiltered" value="0" type="integer"/>
		<att name="ID" value="A0A0C4DGS0_HUMAN NDUA6_HUMAN R4GN43_HUMAN" type="string"/>
		<att name="numPsmsInProtein" value="9" type="integer"/>
		<att name="Species" value="[Homo sapiens]" type="string"/>
		<att name="isProtein" value="1" type="integer"/>
		<graphics type="ELLIPSE" h="30" w="70" width="4" outline="#000000" fill="#ffffff">
			<att name="NODE_TOOLTIP" value="&lt;html&gt;&lt;b&gt;Protein ACC(s):&lt;/b&gt;&lt;br&gt;A0A0C4DGS0 P56556 R4GN43&lt;br&gt;&lt;b&gt;Protein name(s):&lt;/b&gt;&lt;br&gt; NADH dehydrogenase [ubiquinone] 1 alpha subcomplex subunit 6 OS=Homo sapiens GN=NDUFA6 PE=1 SV=1 &lt;br&gt;NADH dehydrogenase [ubiquinone] 1 alpha subcomplex subunit 6 OS=Homo sapiens GN=NDUFA6 PE=1 SV=3 &lt;br&gt;&lt;b&gt;TAX:&lt;/b&gt; [Homo sapiens]&lt;br&gt;&lt;b&gt;Gene name:&lt;/b&gt; NDUFA6&lt;/html&gt;" type="string"/>
			<att name="NODE_NESTED_NETWORK_IMAGE_VISIBLE" value="true" type="string"/>
			<att name="NODE_BORDER_STROKE" value="SOLID" type="string"/>
			<att name="NODE_SELECTED" value="false" type="string"/>
			<att name="NODE_TRANSPARENCY" value="255" type="string"/>
			<att name="NODE_LABEL_WIDTH" value="200" type="string"/>
			<att name="NODE_LABEL" value="A0A0C4DGS0 P56556 R4GN43" type="string"/>
			<att name="NODE_LABEL_FONT_SIZE" value="12" type="string"/>
			<att name="NODE_LABEL_TRANSPARENCY" value="255" type="string"/>
			<att name="NODE_LABEL_COLOR" value="#000000" type="string"/>
			<att name="NODE_VISIBLE" value="true" type="string"/>
			<att name="NODE_DEPTH" value="0.0" type="string"/>
			<att name="NODE_BORDER_TRANSPARENCY" value="255" type="string"/>
			<att name="NODE_LABEL_FONT_FACE" value="Dialog,plain,12" type="string"/>
			<att name="NODE_LABEL_TRANSPARENCY" value="255" type="string"/>
		</graphics>
	</node>
	<node id="VPADLGAEAGLQQLLGALR" label="VPADLGAEAGLQQLLGALR">
		<att name="numMSRuns" value="5" type="integer"/>
		<att name="numReplicates" value="3" type="integer"/>
		<att name="PCQ_ID" value="VPADLGAEAGLQQLLGALR" type="string"/>
		<att name="numConnectedProteinNodes" value="1" type="integer"/>
		<att name="numPeptideSequences" value="1" type="integer"/>
		<att name="PeptideSequences" value="VPADLGAEAGLQQLLGALR" type="string"/>
		<att name="significant" value="0" type="integer"/>
		<att name="Weight" value="31.3784942772" type="real"/>
		<att name="Variance" value="0.03186896066987549" type="real"/>
		<att name="numProteins" value="2" type="integer"/>
		<att name="ionCount" value="0" type="integer"/>
		<att name="numPsms" value="6" type="integer"/>
		<att name="containsPTMs" value="0" type="integer"/>
		<att name="FDR" value="0.598964205236" type="real"/>
		<att name="lightIons" value="0" type="integer"/>
		<att name="uniquePeptide" value="0" type="integer"/>
		<att name="isFiltered" value="0" type="integer"/>
		<att name="finalRatio" value="-0.26447609367200003" type="real"/>
		<att name="heavyIons" value="0" type="integer"/>
		<att name="uniquePeptideNode" value="1" type="integer"/>
		<att name="isProtein" value="0" type="integer"/>
		<graphics type="ROUNDRECT" h="30" w="70" width="4" outline="#000000" fill="#ffffff">
			<att name="NODE_TOOLTIP" value="&lt;html&gt;VPADLGAEAGLQQLLGALR&lt;br&gt;1 Peptide sequences&lt;br&gt;6 PSMs&lt;br&gt;Shared by 1 protein Nodes&lt;br&gt;Shared by 2 proteins&lt;br&gt;Detected in 5 MS runs&lt;br&gt;Detected in 3 Replicates&lt;br&gt;Weight = 31.378&lt;br&gt;Variance = 0.032&lt;br&gt;Integrated peptide node ratio = -0.3&lt;br&gt;Ion count ratio Rc = N/A = log2( () / () )&lt;br&gt;FDR = 0.598964205236&lt;br&gt;Individual peptides in the node:&lt;br&gt;VPADLGAEAGLQQLLGALR, 6 PSMs, Shared by 2 proteins, Detected in 5 MS Runs, Detected in 3 replicates, Average of ratios = -0.0890458283489433&lt;br&gt;&lt;/html&gt;" type="string"/>
			<att name="NODE_NESTED_NETWORK_IMAGE_VISIBLE" value="true" type="string"/>
			<att name="NODE_BORDER_STROKE" value="SOLID" type="string"/>
			<att name="NODE_SELECTED" value="false" type="string"/>
			<att name="NODE_TRANSPARENCY" value="255" type="string"/>
			<att name="NODE_LABEL_WIDTH" value="200" type="string"/>
			<att name="NODE_LABEL" value="-0.3" type="string"/>
			<att name="NODE_LABEL_FONT_SIZE" value="12" type="string"/>
			<att name="NODE_LABEL_TRANSPARENCY" value="255" type="string"/>
			<att name="NODE_LABEL_COLOR" value="#000000" type="string"/>
			<att name="NODE_VISIBLE" value="true" type="string"/>
			<att name="NODE_DEPTH" value="0.0" type="string"/>
			<att name="NODE_BORDER_TRANSPARENCY" value="255" type="string"/>
			<att name="NODE_LABEL_FONT_FACE" value="Dialog,plain,12" type="string"/>
			<att name="NODE_LABEL_TRANSPARENCY" value="255" type="string"/>
		</graphics>
	</node>
	<node id="B4DSF0 P35270" label="B4DSF0 P35270">
		<att name="ProteinDescription" value="cDNA FLJ56734, moderately similar to Sepiapterin reductase (EC 1.1.1.153) OS=Homo sapiens PE=2 SV=1  #### Sepiapterin reductase" type="string"/>
		<att name="ACC" value="B4DSF0 P35270" type="string"/>
		<att name="numPeptideSequencesInProteins" value="1" type="integer"/>
		<att name="conclusiveProtein" value="1" type="integer"/>
		<att name="numConnectedPeptideNodes" value="1" type="integer"/>
		<att name="UniprotKB" value="B4DSF0 P35270" type="string"/>
		<att name="numProteins" value="2" type="integer"/>
		<att name="GeneName" value="SPR" type="string"/>
		<att name="containsPTMs" value="0" type="integer"/>
		<att name="conclusiveProteinNode" value="1" type="integer"/>
		<att name="isFiltered" value="0" type="integer"/>
		<att name="ID" value="B4DSF0_HUMAN SPRE_HUMAN" type="string"/>
		<att name="numPsmsInProtein" value="7" type="integer"/>
		<att name="Species" value="[Homo sapiens]" type="string"/>
		<att name="isProtein" value="1" type="integer"/>
		<graphics type="ELLIPSE" h="30" w="70" width="4" outline="#000000" fill="#ffffff">
			<att name="NODE_TOOLTIP" value="&lt;html&gt;&lt;b&gt;Protein ACC(s):&lt;/b&gt;&lt;br&gt;B4DSF0 P35270&lt;br&gt;&lt;b&gt;Protein name(s):&lt;/b&gt;&lt;br&gt; cDNA FLJ56734, moderately similar to Sepiapterin reductase (EC 1.1.1.153) OS=Homo sapiens PE=2 SV=1 &lt;br&gt;Sepiapterin reductase&lt;br&gt;&lt;b&gt;TAX:&lt;/b&gt; [Homo sapiens]&lt;br&gt;&lt;b&gt;Gene name:&lt;/b&gt; SPR&lt;/html&gt;" type="string"/>
			<att name="NODE_NESTED_NETWORK_IMAGE_VISIBLE" value="true" type="string"/>
			<att name="NODE_BORDER_STROKE" value="SOLID" type="string"/>
			<att name="NODE_SELECTED" value="false" type="string"/>
			<att name="NODE_TRANSPARENCY" value="255" type="string"/>
			<att name="NODE_LABEL_WIDTH" value="200" type="string"/>
			<att name="NODE_LABEL" value="B4DSF0 P35270" type="string"/>
			<att name="NODE_LABEL_FONT_SIZE" value="12" type="string"/>
			<att name="NODE_LABEL_TRANSPARENCY" value="255" type="string"/>
			<att name="NODE_LABEL_COLOR" value="#000000" type="string"/>
			<att name="NODE_VISIBLE" value="true" type="string"/>
			<att name="NODE_DEPTH" value="0.0" type="string"/>
			<att name="NODE_BORDER_TRANSPARENCY" value="255" type="string"/>
			<att name="NODE_LABEL_FONT_FACE" value="Dialog,plain,12" type="string"/>
			<att name="NODE_LABEL_TRANSPARENCY" value="255" type="string"/>
		</graphics>
	</node>
	<node id="AIHYALNCCGLAGGVEQFISDICPK" label="AIHYALNCCGLAGGVEQFISDICPK">
		<att name="numMSRuns" value="8" type="integer"/>
		<att name="numReplicates" value="3" type="integer"/>
		<att name="PCQ_ID" value="AIHYALNCCGLAGGVEQFISDICPK" type="string"/>
		<att name="numConnectedProteinNodes" value="1" type="integer"/>
		<att name="numPeptideSequences" value="1" type="integer"/>
		<att name="PeptideSequences" value="AIHYALNCCGLAGGVEQFISDICPK" type="string"/>
		<att name="significant" value="0" type="integer"/>
		<att name="Weight" value="32.3318417573" type="real"/>
		<att name="Variance" value="0.03092926185605299" type="real"/>
		<att name="numProteins" value="4" type="integer"/>
		<att name="ionCount" value="0" type="integer"/>
		<att name="numPsms" value="19" type="integer"/>
		<att name="containsPTMs" value="0" type="integer"/>
		<att name="FDR" value="0.623394114535" type="real"/>
		<att name="lightIons" value="0" type="integer"/>
		<att name="uniquePeptide" value="0" type="integer"/>
		<att name="isFiltered" value="0" type="integer"/>
		<att name="finalRatio" value="-0.25180421756700005" type="real"/>
		<att name="heavyIons" value="0" type="integer"/>
		<att name="uniquePeptideNode" value="1" type="integer"/>
		<att name="isProtein" value="0" type="integer"/>
		<graphics type="ROUNDRECT" h="30" w="70" width="4" outline="#000000" fill="#ffffff">
			<att name="NODE_TOOLTIP" value="&lt;html&gt;AIHYALNCCGLAGGVEQFISDICPK&lt;br&gt;1 Peptide sequences&lt;br&gt;19 PSMs&lt;br&gt;Shared by 1 protein Nodes&lt;br&gt;Shared by 4 proteins&lt;br&gt;Detected in 8 MS runs&lt;br&gt;Detected in 3 Replicates&lt;br&gt;Weight = 32.332&lt;br&gt;Variance = 0.031&lt;br&gt;Integrated peptide node ratio = -0.3&lt;br&gt;Ion count ratio Rc = N/A = log2( () / () )&lt;br&gt;FDR = 0.623394114535&lt;br&gt;Individual peptides in the node:&lt;br&gt;AIHYALNCCGLAGGVEQFISDICPK, 19 PSMs, Shared by 4 proteins, Detected in 8 MS Runs, Detected in 3 replicates, Average of ratios = -0.20652974379317934&lt;br&gt;&lt;/html&gt;" type="string"/>
			<att name="NODE_NESTED_NETWORK_IMAGE_VISIBLE" value="true" type="string"/>
			<att name="NODE_BORDER_STROKE" value="SOLID" type="string"/>
			<att name="NODE_SELECTED" value="false" type="string"/>
			<att name="NODE_TRANSPARENCY" value="255" type="string"/>
			<att name="NODE_LABEL_WIDTH" value="200" type="string"/>
			<att name="NODE_LABEL" value="-0.3" type="string"/>
			<att name="NODE_LABEL_FONT_SIZE" value="12" type="string"/>
			<att name="NODE_LABEL_TRANSPARENCY" value="255" type="string"/>
			<att name="NODE_LABEL_COLOR" value="#000000" type="string"/>
			<att name="NODE_VISIBLE" value="true" type="string"/>
			<att name="NODE_DEPTH" value="0.0" type="string"/>
			<att name="NODE_BORDER_TRANSPARENCY" value="255" type="string"/>
			<att name="NODE_LABEL_FONT_FACE" value="Dialog,plain,12" type="string"/>
			<att name="NODE_LABEL_TRANSPARENCY" value="255" type="string"/>
		</graphics>
	</node>
	<node id="A6NNI4 B4DPP0 G8JLH6 P21926" label="A6NNI4 B4DPP0 G8JLH6 P21926">
		<att name="ProteinDescription" value="Tetraspanin OS=Homo sapiens GN=CD9 PE=1 SV=1  #### cDNA FLJ51032, highly similar to CD9 antigen OS=Homo sapiens PE=2 SV=1  #### Tetraspanin (Fragment) OS=Homo sapiens GN=CD9 PE=1 SV=1  #### CD9 antigen OS=Homo sapiens GN=CD9 PE=1 SV=4 " type="string"/>
		<att name="ACC" value="A6NNI4 B4DPP0 G8JLH6 P21926" type="string"/>
		<att name="numPeptideSequencesInProteins" value="1" type="integer"/>
		<att name="conclusiveProtein" value="1" type="integer"/>
		<att name="numConnectedPeptideNodes" value="1" type="integer"/>
		<att name="UniprotKB" value="A6NNI4 B4DPP0 G8JLH6 P21926" type="string"/>
		<att name="numProteins" value="4" type="integer"/>
		<att name="GeneName" value="CD9" type="string"/>
		<att name="containsPTMs" value="0" type="integer"/>
		<att name="conclusiveProteinNode" value="1" type="integer"/>
		<att name="isFiltered" value="0" type="integer"/>
		<att name="ID" value="A6NNI4_HUMAN B4DPP0_HUMAN G8JLH6_HUMAN CD9_HUMAN" type="string"/>
		<att name="numPsmsInProtein" value="19" type="integer"/>
		<att name="Species" value="[Homo sapiens]" type="string"/>
		<att name="isProtein" value="1" type="integer"/>
		<graphics type="ELLIPSE" h="30" w="70" width="4" outline="#000000" fill="#ffffff">
			<att name="NODE_TOOLTIP" value="&lt;html&gt;&lt;b&gt;Protein ACC(s):&lt;/b&gt;&lt;br&gt;A6NNI4 B4DPP0 G8JLH6 P21926&lt;br&gt;&lt;b&gt;Protein name(s):&lt;/b&gt;&lt;br&gt; Tetraspanin OS=Homo sapiens GN=CD9 PE=1 SV=1 &lt;br&gt;cDNA FLJ51032, highly similar to CD9 antigen OS=Homo sapiens PE=2 SV=1 &lt;br&gt;Tetraspanin (Fragment) OS=Homo sapiens GN=CD9 PE=1 SV=1 &lt;br&gt;CD9 antigen OS=Homo sapiens GN=CD9 PE=1 SV=4 &lt;br&gt;&lt;b&gt;TAX:&lt;/b&gt; [Homo sapiens]&lt;br&gt;&lt;b&gt;Gene name:&lt;/b&gt; CD9&lt;/html&gt;" type="string"/>
			<att name="NODE_NESTED_NETWORK_IMAGE_VISIBLE" value="true" type="string"/>
			<att name="NODE_BORDER_STROKE" value="SOLID" type="string"/>
			<att name="NODE_SELECTED" value="false" type="string"/>
			<att name="NODE_TRANSPARENCY" value="255" type="string"/>
			<att name="NODE_LABEL_WIDTH" value="200" type="string"/>
			<att name="NODE_LABEL" value="A6NNI4 B4DPP0 G8JLH6 P21926" type="string"/>
			<att name="NODE_LABEL_FONT_SIZE" value="12" type="string"/>
			<att name="NODE_LABEL_TRANSPARENCY" value="255" type="string"/>
			<att name="NODE_LABEL_COLOR" value="#000000" type="string"/>
			<att name="NODE_VISIBLE" value="true" type="string"/>
			<att name="NODE_DEPTH" value="0.0" type="string"/>
			<att name="NODE_BORDER_TRANSPARENCY" value="255" type="string"/>
			<att name="NODE_LABEL_FONT_FACE" value="Dialog,plain,12" type="string"/>
			<att name="NODE_LABEL_TRANSPARENCY" value="255" type="string"/>
		</graphics>
	</node>
	<node id="GLEGNANSPAHLR" label="GLEGNANSPAHLR">
		<att name="numMSRuns" value="1" type="integer"/>
		<att name="numReplicates" value="1" type="integer"/>
		<att name="PCQ_ID" value="GLEGNANSPAHLR" type="string"/>
		<att name="numConnectedProteinNodes" value="1" type="integer"/>
		<att name="numPeptideSequences" value="1" type="integer"/>
		<att name="PeptideSequences" value="GLEGNANSPAHLR" type="string"/>
		<att name="significant" value="0" type="integer"/>
		<att name="numProteins" value="2" type="integer"/>
		<att name="ionCount" value="0" type="integer"/>
		<att name="numPsms" value="1" type="integer"/>
		<att name="containsPTMs" value="0" type="integer"/>
		<att name="lightIons" value="0" type="integer"/>
		<att name="uniquePeptide" value="0" type="integer"/>
		<att name="isFiltered" value="0" type="integer"/>
		<att name="finalRatio" value="NaN" type="real"/>
		<att name="heavyIons" value="0" type="integer"/>
		<att name="uniquePeptideNode" value="1" type="integer"/>
		<att name="isProtein" value="0" type="integer"/>
		<graphics type="ROUNDRECT" h="30" w="70" width="4" outline="#000000" fill="#ffffff">
			<att name="NODE_TOOLTIP" value="&lt;html&gt;GLEGNANSPAHLR&lt;br&gt;1 Peptide sequences&lt;br&gt;1 PSMs&lt;br&gt;Shared by 1 protein Nodes&lt;br&gt;Shared by 2 proteins&lt;br&gt;Detected in 1 MS runs&lt;br&gt;Detected in 1 Replicates&lt;br&gt;Integrated peptide node ratio = N/A&lt;br&gt;Ion count ratio Rc = N/A = log2( () / () )&lt;br&gt;Individual peptides in the node:&lt;br&gt;GLEGNANSPAHLR, 1 PSMs, Shared by 2 proteins, Detected in 1 MS Runs, Detected in 1 replicates, Peptide with no PSM ratios = NaN&lt;br&gt;&lt;/html&gt;" type="string"/>
			<att name="NODE_NESTED_NETWORK_IMAGE_VISIBLE" value="true" type="string"/>
			<att name="NODE_BORDER_STROKE" value="SOLID" type="string"/>
			<att name="NODE_SELECTED" value="false" type="string"/>
			<att name="NODE_TRANSPARENCY" value="255" type="string"/>
			<att name="NODE_LABEL_WIDTH" value="200" type="string"/>
			<att name="NODE_LABEL" value="N/A" type="string"/>
			<att name="NODE_LABEL_FONT_SIZE" value="12" type="string"/>
			<att name="NODE_LABEL_TRANSPARENCY" value="255" type="string"/>
			<att name="NODE_LABEL_COLOR" value="#000000" type="string"/>
			<att name="NODE_VISIBLE" value="true" type="string"/>
			<att name="NODE_DEPTH" value="0.0" type="string"/>
			<att name="NODE_BORDER_TRANSPARENCY" value="255" type="string"/>
			<att name="NODE_LABEL_FONT_FACE" value="Dialog,plain,12" type="string"/>
			<att name="NODE_LABEL_TRANSPARENCY" value="255" type="string"/>
		</graphics>
	</node>
	<node id="B4DNZ8 Q8NFC6" label="B4DNZ8 Q8NFC6">
		<att name="ProteinDescription" value="cDNA FLJ54426 (Fragment) OS=Homo sapiens PE=2 SV=1  #### Biorientation of chromosomes in cell division protein 1-like 1 OS=Homo sapiens GN=BOD1L1 PE=1 SV=2 " type="string"/>
		<att name="ACC" value="B4DNZ8 Q8NFC6" type="string"/>
		<att name="numPeptideSequencesInProteins" value="1" type="integer"/>
		<att name="conclusiveProtein" value="1" type="integer"/>
		<att name="numConnectedPeptideNodes" value="1" type="integer"/>
		<att name="UniprotKB" value="B4DNZ8 Q8NFC6" type="string"/>
		<att name="numProteins" value="2" type="integer"/>
		<att name="containsPTMs" value="0" type="integer"/>
		<att name="conclusiveProteinNode" value="1" type="integer"/>
		<att name="isFiltered" value="0" type="integer"/>
		<att name="ID" value="B4DNZ8 Q8NFC6" type="string"/>
		<att name="numPsmsInProtein" value="1" type="integer"/>
		<att name="Species" value="[Homo sapiens]" type="string"/>
		<att name="isProtein" value="1" type="integer"/>
		<graphics type="ELLIPSE" h="30" w="70" width="4" outline="#000000" fill="#ffffff">
			<att name="NODE_TOOLTIP" value="&lt;html&gt;&lt;b&gt;Protein ACC(s):&lt;/b&gt;&lt;br&gt;B4DNZ8 Q8NFC6&lt;br&gt;&lt;b&gt;Protein name(s):&lt;/b&gt;&lt;br&gt; cDNA FLJ54426 (Fragment) OS=Homo sapiens PE=2 SV=1 &lt;br&gt;Biorientation of chromosomes in cell division protein 1-like 1 OS=Homo sapiens GN=BOD1L1 PE=1 SV=2 &lt;br&gt;&lt;b&gt;TAX:&lt;/b&gt; [Homo sapiens]&lt;br&gt;&lt;b&gt;Gene name:&lt;/b&gt; &lt;/html&gt;" type="string"/>
			<att name="NODE_NESTED_NETWORK_IMAGE_VISIBLE" value="true" type="string"/>
			<att name="NODE_BORDER_STROKE" value="SOLID" type="string"/>
			<att name="NODE_SELECTED" value="false" type="string"/>
			<att name="NODE_TRANSPARENCY" value="255" type="string"/>
			<att name="NODE_LABEL_WIDTH" value="200" type="string"/>
			<att name="NODE_LABEL" value="B4DNZ8 Q8NFC6" type="string"/>
			<att name="NODE_LABEL_FONT_SIZE" value="12" type="string"/>
			<att name="NODE_LABEL_TRANSPARENCY" value="255" type="string"/>
			<att name="NODE_LABEL_COLOR" value="#000000" type="string"/>
			<att name="NODE_VISIBLE" value="true" type="string"/>
			<att name="NODE_DEPTH" value="0.0" type="string"/>
			<att name="NODE_BORDER_TRANSPARENCY" value="255" type="string"/>
			<att name="NODE_LABEL_FONT_FACE" value="Dialog,plain,12" type="string"/>
			<att name="NODE_LABEL_TRANSPARENCY" value="255" type="string"/>
		</graphics>
	</node>
	<node id="IETWHKPDLGTQENVHK_IETWHKPDLGTQENVHKLEPEAWK" label="IETWHKPDLGTQENVHK_IETWHKPDLGTQENVHKLEPEAWK">
		<att name="numMSRuns" value="5" type="integer"/>
		<att name="numReplicates" value="3" type="integer"/>
		<att name="PCQ_ID" value="IETWHKPDLGTQENVHK_IETWHKPDLGTQENVHKLEPEAWK" type="string"/>
		<att name="numConnectedProteinNodes" value="1" type="integer"/>
		<att name="numPeptideSequences" value="2" type="integer"/>
		<att name="PeptideSequences" value="IETWHKPDLGTQENVHK_IETWHKPDLGTQENVHKLEPEAWK" type="string"/>
		<att name="significant" value="0" type="integer"/>
		<att name="Weight" value="33.8374962578" type="real"/>
		<att name="Variance" value="0.029553013981331037" type="real"/>
		<att name="numProteins" value="10" type="integer"/>
		<att name="ionCount" value="0" type="integer"/>
		<att name="numPsms" value="19" type="integer"/>
		<att name="containsPTMs" value="0" type="integer"/>
		<att name="FDR" value="1.00359079401" type="real"/>
		<att name="lightIons" value="0" type="integer"/>
		<att name="uniquePeptide" value="0" type="integer"/>
		<att name="isFiltered" value="0" type="integer"/>
		<att name="finalRatio" value="0.12166074497300003" type="real"/>
		<att name="heavyIons" value="0" type="integer"/>
		<att name="uniquePeptideNode" value="1" type="integer"/>
		<att name="isProtein" value="0" type="integer"/>
		<graphics type="ROUNDRECT" h="30" w="70" width="4" outline="#000000" fill="#ffffff">
			<att name="NODE_TOOLTIP" value="&lt;html&gt;IETWHKPDLGTQENVHK_IETWHKPDLGTQENVHKLEPEAWK&lt;br&gt;2 Peptide sequences&lt;br&gt;19 PSMs&lt;br&gt;Shared by 1 protein Nodes&lt;br&gt;Shared by 10 proteins&lt;br&gt;Detected in 5 MS runs&lt;br&gt;Detected in 3 Replicates&lt;br&gt;Weight = 33.837&lt;br&gt;Variance = 0.03&lt;br&gt;Integrated peptide node ratio = 0.1&lt;br&gt;Ion count ratio Rc = N/A = log2( () / () )&lt;br&gt;FDR = 1.00359079401&lt;br&gt;Individual peptides in the node:&lt;br&gt;IETWHKPDLGTQENVHK, 11 PSMs, Shared by 10 proteins, Detected in 3 MS Runs, Detected in 3 replicates, Average of ratios = 0.13748134173125165&lt;br&gt;IETWHKPDLGTQENVHKLEPEAWK, 8 PSMs, Shared by 10 proteins, Detected in 2 MS Runs, Detected in 1 replicates, Average of ratios = 0.2786953744682744&lt;br&gt;&lt;/html&gt;" type="string"/>
			<att name="NODE_NESTED_NETWORK_IMAGE_VISIBLE" value="true" type="string"/>
			<att name="NODE_BORDER_STROKE" value="SOLID" type="string"/>
			<att name="NODE_SELECTED" value="false" type="string"/>
			<att name="NODE_TRANSPARENCY" value="255" type="string"/>
			<att name="NODE_LABEL_WIDTH" value="200" type="string"/>
			<att name="NODE_LABEL" value="0.1" type="string"/>
			<att name="NODE_LABEL_FONT_SIZE" value="12" type="string"/>
			<att name="NODE_LABEL_TRANSPARENCY" value="255" type="string"/>
			<att name="NODE_LABEL_COLOR" value="#000000" type="string"/>
			<att name="NODE_VISIBLE" value="true" type="string"/>
			<att name="NODE_DEPTH" value="0.0" type="string"/>
			<att name="NODE_BORDER_TRANSPARENCY" value="255" type="string"/>
			<att name="NODE_LABEL_FONT_FACE" value="Dialog,plain,12" type="string"/>
			<att name="NODE_LABEL_TRANSPARENCY" value="255" type="string"/>
		</graphics>
	</node>
	<node id="B4E1U1 F5GWE5 I3L2X8 I3L459 I3L4C0 I3L4H1 I3NI10 Q00169 Q6NUL6 V9HWC5" label="B4E1U1 F5GWE5 I3L2X8 I3L459 I3L4C0 I3L4H1 I3NI10 Q00169 Q6NUL6 V9HWC5">
		<att name="ProteinDescription" value="cDNA FLJ52181, highly similar to Phosphatidylinositol transfer protein alpha isoform OS=Homo sapiens PE=2 SV=1  #### Phosphatidylinositol transfer protein alpha isoform OS=Homo sapiens GN=PITPNA PE=1 SV=1  #### Phosphatidylinositol transfer protein alpha isoform (Fragment) OS=Homo sapiens GN=PITPNA PE=1 SV=2  #### Phosphatidylinositol transfer protein alpha isoform (Fragment) OS=Homo sapiens GN=PITPNA PE=1 SV=1  #### Phosphatidylinositol transfer protein alpha isoform OS=Homo sapiens GN=PITPNA PE=1 SV=2  #### PITPNA protein (Fragment) OS=Homo sapiens GN=PITPNA PE=2 SV=1  #### Epididymis secretory protein Li 36 OS=Homo sapiens GN=HEL-S-36 PE=2 SV=1 " type="string"/>
		<att name="ACC" value="B4E1U1 F5GWE5 I3L2X8 I3L459 I3L4C0 I3L4H1 I3NI10 Q00169 Q6NUL6 V9HWC5" type="string"/>
		<att name="numPeptideSequencesInProteins" value="2" type="integer"/>
		<att name="conclusiveProtein" value="0" type="integer"/>
		<att name="numConnectedPeptideNodes" value="2" type="integer"/>
		<att name="UniprotKB" value="B4E1U1 F5GWE5 I3L2X8 I3L459 I3L4C0 I3L4H1 I3NI10 Q00169 Q6NUL6 V9HWC5" type="string"/>
		<att name="numProteins" value="10" type="integer"/>
		<att name="GeneName" value="HEL-S-36,PITPNA" type="string"/>
		<att name="containsPTMs" value="0" type="integer"/>
		<att name="conclusiveProteinNode" value="1" type="integer"/>
		<att name="isFiltered" value="0" type="integer"/>
		<att name="ID" value="B4E1U1_HUMAN F5GWE5_HUMAN I3L2X8_HUMAN I3L459_HUMAN I3L4C0_HUMAN I3L4H1_HUMAN I3NI10_HUMAN PIPNA_HUMAN Q6NUL6_HUMAN V9HWC5_HUMAN" type="string"/>
		<att name="numPsmsInProtein" value="19" type="integer"/>
		<att name="Species" value="[Homo sapiens]" type="string"/>
		<att name="isProtein" value="1" type="integer"/>
		<graphics type="ELLIPSE" h="30" w="70" width="4" outline="#000000" fill="#ffffff">
			<att name="NODE_TOOLTIP" value="&lt;html&gt;&lt;b&gt;Protein ACC(s):&lt;/b&gt;&lt;br&gt;B4E1U1 F5GWE5 I3L2X8 I3L459 I3L4C0 I3L4H1 I3NI10 Q00169 Q6NUL6 V9HWC5&lt;br&gt;&lt;b&gt;Protein name(s):&lt;/b&gt;&lt;br&gt; cDNA FLJ52181, highly similar to Phosphatidylinositol transfer protein alpha isoform OS=Homo sapiens PE=2 SV=1 &lt;br&gt;Phosphatidylinositol transfer protein alpha isoform OS=Homo sapiens GN=PITPNA PE=1 SV=1 &lt;br&gt;Phosphatidylinositol transfer protein alpha isoform (Fragment) OS=Homo sapiens GN=PITPNA PE=1 SV=2 &lt;br&gt;Phosphatidylinositol transfer protein alpha isoform (Fragment) OS=Homo sapiens GN=PITPNA PE=1 SV=1 &lt;br&gt;Phosphatidylinositol transfer protein alpha isoform OS=Homo sapiens GN=PITPNA PE=1 SV=2 &lt;br&gt;PITPNA protein (Fragment) OS=Homo sapiens GN=PITPNA PE=2 SV=1 &lt;br&gt;Epididymis secretory protein Li 36 OS=Homo sapiens GN=HEL-S-36 PE=2 SV=1 &lt;br&gt;&lt;b&gt;TAX:&lt;/b&gt; [Homo sapiens]&lt;br&gt;&lt;b&gt;Gene name:&lt;/b&gt; HEL-S-36,PITPNA&lt;/html&gt;" type="string"/>
			<att name="NODE_NESTED_NETWORK_IMAGE_VISIBLE" value="true" type="string"/>
			<att name="NODE_BORDER_STROKE" value="SOLID" type="string"/>
			<att name="NODE_SELECTED" value="false" type="string"/>
			<att name="NODE_TRANSPARENCY" value="255" type="string"/>
			<att name="NODE_LABEL_WIDTH" value="200" type="string"/>
			<att name="NODE_LABEL" value="B4E1U1 F5GWE5 I3L2X8 I3L459 I3L4C0 I3L4H1 I3NI10 Q00169 Q6NUL6 V9HWC5" type="string"/>
			<att name="NODE_LABEL_FONT_SIZE" value="12" type="string"/>
			<att name="NODE_LABEL_TRANSPARENCY" value="255" type="string"/>
			<att name="NODE_LABEL_COLOR" value="#000000" type="string"/>
			<att name="NODE_VISIBLE" value="true" type="string"/>
			<att name="NODE_DEPTH" value="0.0" type="string"/>
			<att name="NODE_BORDER_TRANSPARENCY" value="255" type="string"/>
			<att name="NODE_LABEL_FONT_FACE" value="Dialog,plain,12" type="string"/>
			<att name="NODE_LABEL_TRANSPARENCY" value="255" type="string"/>
		</graphics>
	</node>
	<node id="IHNLGLNCSSQLADLYK" label="IHNLGLNCSSQLADLYK">
		<att name="numMSRuns" value="2" type="integer"/>
		<att name="numReplicates" value="1" type="integer"/>
		<att name="PCQ_ID" value="IHNLGLNCSSQLADLYK" type="string"/>
		<att name="numConnectedProteinNodes" value="1" type="integer"/>
		<att name="numPeptideSequences" value="1" type="integer"/>
		<att name="PeptideSequences" value="IHNLGLNCSSQLADLYK" type="string"/>
		<att name="significant" value="0" type="integer"/>
		<att name="Weight" value="10.567490541" type="real"/>
		<att name="Variance" value="0.09462984576330363" type="real"/>
		<att name="numProteins" value="6" type="integer"/>
		<att name="ionCount" value="0" type="integer"/>
		<att name="numPsms" value="3" type="integer"/>
		<att name="containsPTMs" value="0" type="integer"/>
		<att name="FDR" value="1.0060216815" type="real"/>
		<att name="lightIons" value="0" type="integer"/>
		<att name="uniquePeptide" value="0" type="integer"/>
		<att name="isFiltered" value="0" type="integer"/>
		<att name="finalRatio" value="0.19062750151299993" type="real"/>
		<att name="heavyIons" value="0" type="integer"/>
		<att name="uniquePeptideNode" value="1" type="integer"/>
		<att name="isProtein" value="0" type="integer"/>
		<graphics type="ROUNDRECT" h="30" w="70" width="4" outline="#000000" fill="#ffffff">
			<att name="NODE_TOOLTIP" value="&lt;html&gt;IHNLGLNCSSQLADLYK&lt;br&gt;1 Peptide sequences&lt;br&gt;3 PSMs&lt;br&gt;Shared by 1 protein Nodes&lt;br&gt;Shared by 6 proteins&lt;br&gt;Detected in 2 MS runs&lt;br&gt;Detected in 1 Replicates&lt;br&gt;Weight = 10.567&lt;br&gt;Variance = 0.095&lt;br&gt;Integrated peptide node ratio = 0.2&lt;br&gt;Ion count ratio Rc = N/A = log2( () / () )&lt;br&gt;FDR = 1.0060216815&lt;br&gt;Individual peptides in the node:&lt;br&gt;IHNLGLNCSSQLADLYK, 3 PSMs, Shared by 6 proteins, Detected in 2 MS Runs, Detected in 1 replicates, Average of ratios = 0.5490597616523889&lt;br&gt;&lt;/html&gt;" type="string"/>
			<att name="NODE_NESTED_NETWORK_IMAGE_VISIBLE" value="true" type="string"/>
			<att name="NODE_BORDER_STROKE" value="SOLID" type="string"/>
			<att name="NODE_SELECTED" value="false" type="string"/>
			<att name="NODE_TRANSPARENCY" value="255" type="string"/>
			<att name="NODE_LABEL_WIDTH" value="200" type="string"/>
			<att name="NODE_LABEL" value="0.2" type="string"/>
			<att name="NODE_LABEL_FONT_SIZE" value="12" type="string"/>
			<att name="NODE_LABEL_TRANSPARENCY" value="255" type="string"/>
			<att name="NODE_LABEL_COLOR" value="#000000" type="string"/>
			<att name="NODE_VISIBLE" value="true" type="string"/>
			<att name="NODE_DEPTH" value="0.0" type="string"/>
			<att name="NODE_BORDER_TRANSPARENCY" value="255" type="string"/>
			<att name="NODE_LABEL_FONT_FACE" value="Dialog,plain,12" type="string"/>
			<att name="NODE_LABEL_TRANSPARENCY" value="255" type="string"/>
		</graphics>
	</node>
	<node id="A8K6V0 B3KM89 E9PC44 E9PDM8 O94855 Q49AI3" label="A8K6V0 B3KM89 E9PC44 E9PDM8 O94855 Q49AI3">
		<att name="ProteinDescription" value="cDNA FLJ78676, highly similar to Homo sapiens SEC24 related gene family, member D (SEC24D), mRNA OS=Homo sapiens PE=2 SV=1  #### cDNA FLJ10528 fis, clone NT2RP2000943, highly similar to Protein transport protein Sec24D OS=Homo sapiens PE=2 SV=1  #### Protein transport protein Sec24D OS=Homo sapiens GN=SEC24D PE=1 SV=2  #### Protein transport protein Sec24D OS=Homo sapiens GN=SEC24D PE=1 SV=1  #### SEC24D protein OS=Homo sapiens GN=SEC24D PE=2 SV=1 " type="string"/>
		<att name="ACC" value="A8K6V0 B3KM89 E9PC44 E9PDM8 O94855 Q49AI3" type="string"/>
		<att name="numPeptideSequencesInProteins" value="2" type="integer"/>
		<att name="conclusiveProtein" value="0" type="integer"/>
		<att name="numConnectedPeptideNodes" value="2" type="integer"/>
		<att name="UniprotKB" value="A8K6V0 B3KM89 E9PC44 E9PDM8 O94855 Q49AI3" type="string"/>
		<att name="numProteins" value="6" type="integer"/>
		<att name="Classification2Case" value="6" type="string"/>
		<att name="GeneName" value="SEC24D" type="string"/>
		<att name="containsPTMs" value="0" type="integer"/>
		<att name="conclusiveProteinNode" value="1" type="integer"/>
		<att name="isFiltered" value="0" type="integer"/>
		<att name="ID" value="A8K6V0_HUMAN B3KM89_HUMAN E9PC44_HUMAN E9PDM8_HUMAN SC24D_HUMAN Q49AI3_HUMAN" type="string"/>
		<att name="numPsmsInProtein" value="8" type="integer"/>
		<att name="Species" value="[Homo sapiens]" type="string"/>
		<att name="isProtein" value="1" type="integer"/>
		<graphics type="ELLIPSE" h="30" w="70" width="4" outline="#000000" fill="#ffffff">
			<att name="NODE_TOOLTIP" value="&lt;html&gt;&lt;b&gt;Protein ACC(s):&lt;/b&gt;&lt;br&gt;A8K6V0 B3KM89 E9PC44 E9PDM8 O94855 Q49AI3&lt;br&gt;&lt;b&gt;Protein name(s):&lt;/b&gt;&lt;br&gt; cDNA FLJ78676, highly similar to Homo sapiens SEC24 related gene family, member D (SEC24D), mRNA OS=Homo sapiens PE=2 SV=1 &lt;br&gt;cDNA FLJ10528 fis, clone NT2RP2000943, highly similar to Protein transport protein Sec24D OS=Homo sapiens PE=2 SV=1 &lt;br&gt;Protein transport protein Sec24D OS=Homo sapiens GN=SEC24D PE=1 SV=2 &lt;br&gt;Protein transport protein Sec24D OS=Homo sapiens GN=SEC24D PE=1 SV=1 &lt;br&gt;SEC24D protein OS=Homo sapiens GN=SEC24D PE=2 SV=1 &lt;br&gt;&lt;b&gt;Classification case(s):&lt;/b&gt;&lt;br&gt;&lt;b&gt;6&lt;/b&gt;: Not classified&lt;br&gt;&lt;b&gt;TAX:&lt;/b&gt; [Homo sapiens]&lt;br&gt;&lt;b&gt;Gene name:&lt;/b&gt; SEC24D&lt;/html&gt;" type="string"/>
			<att name="NODE_NESTED_NETWORK_IMAGE_VISIBLE" value="true" type="string"/>
			<att name="NODE_BORDER_STROKE" value="SOLID" type="string"/>
			<att name="NODE_SELECTED" value="false" type="string"/>
			<att name="NODE_TRANSPARENCY" value="255" type="string"/>
			<att name="NODE_LABEL_WIDTH" value="200" type="string"/>
			<att name="NODE_LABEL" value="A8K6V0 B3KM89 E9PC44 E9PDM8 O94855 Q49AI3" type="string"/>
			<att name="NODE_LABEL_FONT_SIZE" value="12" type="string"/>
			<att name="NODE_LABEL_TRANSPARENCY" value="255" type="string"/>
			<att name="NODE_LABEL_COLOR" value="#000000" type="string"/>
			<att name="NODE_VISIBLE" value="true" type="string"/>
			<att name="NODE_DEPTH" value="0.0" type="string"/>
			<att name="NODE_BORDER_TRANSPARENCY" value="255" type="string"/>
			<att name="NODE_LABEL_FONT_FACE" value="Dialog,plain,12" type="string"/>
			<att name="NODE_LABEL_TRANSPARENCY" value="255" type="string"/>
		</graphics>
	</node>
	<node id="VLHFFNVK" label="VLHFFNVK">
		<att name="numMSRuns" value="2" type="integer"/>
		<att name="numReplicates" value="1" type="integer"/>
		<att name="PCQ_ID" value="VLHFFNVK" type="string"/>
		<att name="numConnectedProteinNodes" value="2" type="integer"/>
		<att name="numPeptideSequences" value="1" type="integer"/>
		<att name="PeptideSequences" value="VLHFFNVK" type="string"/>
		<att name="significant" value="0" type="integer"/>
		<att name="Weight" value="10.0353112914" type="real"/>
		<att name="Variance" value="0.09964812958587284" type="real"/>
		<att name="numProteins" value="7" type="integer"/>
		<att name="ionCount" value="0" type="integer"/>
		<att name="numPsms" value="3" type="integer"/>
		<att name="containsPTMs" value="0" type="integer"/>
		<att name="FDR" value="1.00610218806" type="real"/>
		<att name="lightIons" value="0" type="integer"/>
		<att name="uniquePeptide" value="0" type="integer"/>
		<att name="isFiltered" value="0" type="integer"/>
		<att name="finalRatio" value="0.05263847216540014" type="real"/>
		<att name="heavyIons" value="0" type="integer"/>
		<att name="uniquePeptideNode" value="0" type="integer"/>
		<att name="isProtein" value="0" type="integer"/>
		<graphics type="ROUNDRECT" h="30" w="70" width="4" outline="#000000" fill="#ffffff">
			<att name="NODE_TOOLTIP" value="&lt;html&gt;VLHFFNVK&lt;br&gt;1 Peptide sequences&lt;br&gt;3 PSMs&lt;br&gt;Shared by 2 protein Nodes&lt;br&gt;Shared by 7 proteins&lt;br&gt;Detected in 2 MS runs&lt;br&gt;Detected in 1 Replicates&lt;br&gt;Weight = 10.035&lt;br&gt;Variance = 0.1&lt;br&gt;Integrated peptide node ratio = 0.1&lt;br&gt;Ion count ratio Rc = N/A = log2( () / () )&lt;br&gt;FDR = 1.00610218806&lt;br&gt;Individual peptides in the node:&lt;br&gt;VLHFFNVK, 3 PSMs, Shared by 7 proteins, Detected in 2 MS Runs, Detected in 1 replicates, Average of ratios = 0.39806883629345097&lt;br&gt;&lt;/html&gt;" type="string"/>
			<att name="NODE_NESTED_NETWORK_IMAGE_VISIBLE" value="true" type="string"/>
			<att name="NODE_BORDER_STROKE" value="SOLID" type="string"/>
			<att name="NODE_SELECTED" value="false" type="string"/>
			<att name="NODE_TRANSPARENCY" value="255" type="string"/>
			<att name="NODE_LABEL_WIDTH" value="200" type="string"/>
			<att name="NODE_LABEL" value="0.1" type="string"/>
			<att name="NODE_LABEL_FONT_SIZE" value="12" type="string"/>
			<att name="NODE_LABEL_TRANSPARENCY" value="255" type="string"/>
			<att name="NODE_LABEL_COLOR" value="#000000" type="string"/>
			<att name="NODE_VISIBLE" value="true" type="string"/>
			<att name="NODE_DEPTH" value="0.0" type="string"/>
			<att name="NODE_BORDER_TRANSPARENCY" value="255" type="string"/>
			<att name="NODE_LABEL_FONT_FACE" value="Dialog,plain,12" type="string"/>
			<att name="NODE_LABEL_TRANSPARENCY" value="255" type="string"/>
		</graphics>
	</node>
	<node id="Q4W5D3" label="Q4W5D3">
		<att name="ProteinDescription" value="Putative uncharacterized protein SEC24D (Fragment) OS=Homo sapiens GN=SEC24D PE=4 SV=1 " type="string"/>
		<att name="ACC" value="Q4W5D3" type="string"/>
		<att name="numPeptideSequencesInProteins" value="1" type="integer"/>
		<att name="conclusiveProtein" value="1" type="integer"/>
		<att name="numConnectedPeptideNodes" value="1" type="integer"/>
		<att name="UniprotKB" value="Q4W5D3" type="string"/>
		<att name="numProteins" value="1" type="integer"/>
		<att name="Classification2Case" value="6" type="string"/>
		<att name="GeneName" value="SEC24D" type="string"/>
		<att name="containsPTMs" value="0" type="integer"/>
		<att name="conclusiveProteinNode" value="0" type="integer"/>
		<att name="isFiltered" value="0" type="integer"/>
		<att name="ID" value="Q4W5D3_HUMAN" type="string"/>
		<att name="numPsmsInProtein" value="5" type="integer"/>
		<att name="Species" value="[Homo sapiens]" type="string"/>
		<att name="isProtein" value="1" type="integer"/>
		<graphics type="ELLIPSE" h="30" w="70" width="4" outline="#000000" fill="#ffffff">
			<att name="NODE_TOOLTIP" value="&lt;html&gt;&lt;b&gt;Protein ACC(s):&lt;/b&gt;&lt;br&gt;Q4W5D3&lt;br&gt;&lt;b&gt;Protein name(s):&lt;/b&gt;&lt;br&gt; Putative uncharacterized protein SEC24D (Fragment) OS=Homo sapiens GN=SEC24D PE=4 SV=1 &lt;br&gt;&lt;b&gt;Classification case(s):&lt;/b&gt;&lt;br&gt;&lt;b&gt;6&lt;/b&gt;: Not classified&lt;br&gt;&lt;b&gt;TAX:&lt;/b&gt; [Homo sapiens]&lt;br&gt;&lt;b&gt;Gene name:&lt;/b&gt; SEC24D&lt;/html&gt;" type="string"/>
			<att name="NODE_NESTED_NETWORK_IMAGE_VISIBLE" value="true" type="string"/>
			<att name="NODE_BORDER_STROKE" value="SOLID" type="string"/>
			<att name="NODE_SELECTED" value="false" type="string"/>
			<att name="NODE_TRANSPARENCY" value="255" type="string"/>
			<att name="NODE_LABEL_WIDTH" value="200" type="string"/>
			<att name="NODE_LABEL" value="Q4W5D3" type="string"/>
			<att name="NODE_LABEL_FONT_SIZE" value="12" type="string"/>
			<att name="NODE_LABEL_TRANSPARENCY" value="255" type="string"/>
			<att name="NODE_LABEL_COLOR" value="#000000" type="string"/>
			<att name="NODE_VISIBLE" value="true" type="string"/>
			<att name="NODE_DEPTH" value="0.0" type="string"/>
			<att name="NODE_BORDER_TRANSPARENCY" value="255" type="string"/>
			<att name="NODE_LABEL_FONT_FACE" value="Dialog,plain,12" type="string"/>
			<att name="NODE_LABEL_TRANSPARENCY" value="255" type="string"/>
		</graphics>
	</node>
	<node id="IHSITGLPPAMQK" label="IHSITGLPPAMQK">
		<att name="numMSRuns" value="2" type="integer"/>
		<att name="numReplicates" value="1" type="integer"/>
		<att name="PCQ_ID" value="IHSITGLPPAMQK" type="string"/>
		<att name="numConnectedProteinNodes" value="1" type="integer"/>
		<att name="numPeptideSequences" value="1" type="integer"/>
		<att name="PeptideSequences" value="IHSITGLPPAMQK" type="string"/>
		<att name="significant" value="0" type="integer"/>
		<att name="numProteins" value="3" type="integer"/>
		<att name="ionCount" value="0" type="integer"/>
		<att name="numPsms" value="3" type="integer"/>
		<att name="containsPTMs" value="0" type="integer"/>
		<att name="lightIons" value="0" type="integer"/>
		<att name="uniquePeptide" value="0" type="integer"/>
		<att name="isFiltered" value="0" type="integer"/>
		<att name="finalRatio" value="NaN" type="real"/>
		<att name="heavyIons" value="0" type="integer"/>
		<att name="uniquePeptideNode" value="1" type="integer"/>
		<att name="isProtein" value="0" type="integer"/>
		<graphics type="ROUNDRECT" h="30" w="70" width="4" outline="#000000" fill="#ffffff">
			<att name="NODE_TOOLTIP" value="&lt;html&gt;IHSITGLPPAMQK&lt;br&gt;1 Peptide sequences&lt;br&gt;3 PSMs&lt;br&gt;Shared by 1 protein Nodes&lt;br&gt;Shared by 3 proteins&lt;br&gt;Detected in 2 MS runs&lt;br&gt;Detected in 1 Replicates&lt;br&gt;Integrated peptide node ratio = N/A&lt;br&gt;Ion count ratio Rc = N/A = log2( () / () )&lt;br&gt;Individual peptides in the node:&lt;br&gt;IHSITGLPPAMQK, 3 PSMs, Shared by 9 proteins, Detected in 2 MS Runs, Detected in 1 replicates, Peptide with no PSM ratios = NaN&lt;br&gt;&lt;/html&gt;" type="string"/>
			<att name="NODE_NESTED_NETWORK_IMAGE_VISIBLE" value="true" type="string"/>
			<att name="NODE_BORDER_STROKE" value="SOLID" type="string"/>
			<att name="NODE_SELECTED" value="false" type="string"/>
			<att name="NODE_TRANSPARENCY" value="255" type="string"/>
			<att name="NODE_LABEL_WIDTH" value="200" type="string"/>
			<att name="NODE_LABEL" value="N/A" type="string"/>
			<att name="NODE_LABEL_FONT_SIZE" value="12" type="string"/>
			<att name="NODE_LABEL_TRANSPARENCY" value="255" type="string"/>
			<att name="NODE_LABEL_COLOR" value="#000000" type="string"/>
			<att name="NODE_VISIBLE" value="true" type="string"/>
			<att name="NODE_DEPTH" value="0.0" type="string"/>
			<att name="NODE_BORDER_TRANSPARENCY" value="255" type="string"/>
			<att name="NODE_LABEL_FONT_FACE" value="Dialog,plain,12" type="string"/>
			<att name="NODE_LABEL_TRANSPARENCY" value="255" type="string"/>
		</graphics>
	</node>
	<node id="H3BRL3 H3BUM8 O14562" label="H3BRL3 H3BUM8 O14562">
		<att name="ProteinDescription" value="Ubiquitin domain-containing protein UBFD1 OS=Homo sapiens GN=UBFD1 PE=1 SV=1  #### Ubiquitin domain-containing protein UBFD1 OS=Homo sapiens GN=UBFD1 PE=1 SV=2 " type="string"/>
		<att name="ACC" value="H3BRL3 H3BUM8 O14562" type="string"/>
		<att name="numPeptideSequencesInProteins" value="1" type="integer"/>
		<att name="conclusiveProtein" value="1" type="integer"/>
		<att name="numConnectedPeptideNodes" value="1" type="integer"/>
		<att name="UniprotKB" value="H3BRL3 H3BUM8 O14562" type="string"/>
		<att name="numProteins" value="3" type="integer"/>
		<att name="containsPTMs" value="0" type="integer"/>
		<att name="conclusiveProteinNode" value="1" type="integer"/>
		<att name="isFiltered" value="0" type="integer"/>
		<att name="ID" value="H3BRL3 H3BUM8 O14562" type="string"/>
		<att name="numPsmsInProtein" value="3" type="integer"/>
		<att name="Species" value="[Homo sapiens]" type="string"/>
		<att name="isProtein" value="1" type="integer"/>
		<graphics type="ELLIPSE" h="30" w="70" width="4" outline="#000000" fill="#ffffff">
			<att name="NODE_TOOLTIP" value="&lt;html&gt;&lt;b&gt;Protein ACC(s):&lt;/b&gt;&lt;br&gt;H3BRL3 H3BUM8 O14562&lt;br&gt;&lt;b&gt;Protein name(s):&lt;/b&gt;&lt;br&gt; Ubiquitin domain-containing protein UBFD1 OS=Homo sapiens GN=UBFD1 PE=1 SV=1 &lt;br&gt;Ubiquitin domain-containing protein UBFD1 OS=Homo sapiens GN=UBFD1 PE=1 SV=2 &lt;br&gt;&lt;b&gt;TAX:&lt;/b&gt; [Homo sapiens]&lt;br&gt;&lt;b&gt;Gene name:&lt;/b&gt; &lt;/html&gt;" type="string"/>
			<att name="NODE_NESTED_NETWORK_IMAGE_VISIBLE" value="true" type="string"/>
			<att name="NODE_BORDER_STROKE" value="SOLID" type="string"/>
			<att name="NODE_SELECTED" value="false" type="string"/>
			<att name="NODE_TRANSPARENCY" value="255" type="string"/>
			<att name="NODE_LABEL_WIDTH" value="200" type="string"/>
			<att name="NODE_LABEL" value="H3BRL3 H3BUM8 O14562" type="string"/>
			<att name="NODE_LABEL_FONT_SIZE" value="12" type="string"/>
			<att name="NODE_LABEL_TRANSPARENCY" value="255" type="string"/>
			<att name="NODE_LABEL_COLOR" value="#000000" type="string"/>
			<att name="NODE_VISIBLE" value="true" type="string"/>
			<att name="NODE_DEPTH" value="0.0" type="string"/>
			<att name="NODE_BORDER_TRANSPARENCY" value="255" type="string"/>
			<att name="NODE_LABEL_FONT_FACE" value="Dialog,plain,12" type="string"/>
			<att name="NODE_LABEL_TRANSPARENCY" value="255" type="string"/>
		</graphics>
	</node>
	<node id="B7ZAC5" label="B7ZAC5">
		<att name="ProteinDescription" value="cDNA, FLJ79139, highly similar to Alkyldihydroxyacetonephosphate synthase, peroxisomal (EC 2.5.1.26)" type="string"/>
		<att name="ACC" value="B7ZAC5" type="string"/>
		<att name="numPeptideSequencesInProteins" value="2" type="integer"/>
		<att name="conclusiveProtein" value="0" type="integer"/>
		<att name="numConnectedPeptideNodes" value="2" type="integer"/>
		<att name="UniprotKB" value="B7ZAC5" type="string"/>
		<att name="numProteins" value="1" type="integer"/>
		<att name="Classification2Case" value="6" type="string"/>
		<att name="containsPTMs" value="0" type="integer"/>
		<att name="conclusiveProteinNode" value="0" type="integer"/>
		<att name="isFiltered" value="0" type="integer"/>
		<att name="ID" value="B7ZAC5_HUMAN" type="string"/>
		<att name="numPsmsInProtein" value="10" type="integer"/>
		<att name="Species" value="[Homo sapiens]" type="string"/>
		<att name="isProtein" value="1" type="integer"/>
		<graphics type="ELLIPSE" h="30" w="70" width="4" outline="#000000" fill="#ffffff">
			<att name="NODE_TOOLTIP" value="&lt;html&gt;&lt;b&gt;Protein ACC(s):&lt;/b&gt;&lt;br&gt;B7ZAC5&lt;br&gt;&lt;b&gt;Protein name(s):&lt;/b&gt;&lt;br&gt; cDNA, FLJ79139, highly similar to Alkyldihydroxyacetonephosphate synthase, peroxisomal (EC 2.5.1.26)&lt;br&gt;&lt;b&gt;Classification case(s):&lt;/b&gt;&lt;br&gt;&lt;b&gt;6&lt;/b&gt;: Not classified&lt;br&gt;&lt;b&gt;TAX:&lt;/b&gt; [Homo sapiens]&lt;br&gt;&lt;b&gt;Gene name:&lt;/b&gt; &lt;/html&gt;" type="string"/>
			<att name="NODE_NESTED_NETWORK_IMAGE_VISIBLE" value="true" type="string"/>
			<att name="NODE_BORDER_STROKE" value="SOLID" type="string"/>
			<att name="NODE_SELECTED" value="false" type="string"/>
			<att name="NODE_TRANSPARENCY" value="255" type="string"/>
			<att name="NODE_LABEL_WIDTH" value="200" type="string"/>
			<att name="NODE_LABEL" value="B7ZAC5" type="string"/>
			<att name="NODE_LABEL_FONT_SIZE" value="12" type="string"/>
			<att name="NODE_LABEL_TRANSPARENCY" value="255" type="string"/>
			<att name="NODE_LABEL_COLOR" value="#000000" type="string"/>
			<att name="NODE_VISIBLE" value="true" type="string"/>
			<att name="NODE_DEPTH" value="0.0" type="string"/>
			<att name="NODE_BORDER_TRANSPARENCY" value="255" type="string"/>
			<att name="NODE_LABEL_FONT_FACE" value="Dialog,plain,12" type="string"/>
			<att name="NODE_LABEL_TRANSPARENCY" value="255" type="string"/>
		</graphics>
	</node>
	<node id="KNIYGNIEDLVVHIK_NIYGNIEDLVVHIK" label="KNIYGNIEDLVVHIK_NIYGNIEDLVVHIK">
		<att name="numMSRuns" value="4" type="integer"/>
		<att name="numReplicates" value="3" type="integer"/>
		<att name="PCQ_ID" value="KNIYGNIEDLVVHIK_NIYGNIEDLVVHIK" type="string"/>
		<att name="numConnectedProteinNodes" value="2" type="integer"/>
		<att name="numPeptideSequences" value="2" type="integer"/>
		<att name="PeptideSequences" value="KNIYGNIEDLVVHIK_NIYGNIEDLVVHIK" type="string"/>
		<att name="significant" value="0" type="integer"/>
		<att name="Weight" value="32.2009797119" type="real"/>
		<att name="Variance" value="0.031054955748145954" type="real"/>
		<att name="numProteins" value="3" type="integer"/>
		<att name="ionCount" value="0" type="integer"/>
		<att name="numPsms" value="9" type="integer"/>
		<att name="containsPTMs" value="0" type="integer"/>
		<att name="FDR" value="0.999061987777" type="real"/>
		<att name="lightIons" value="0" type="integer"/>
		<att name="uniquePeptide" value="0" type="integer"/>
		<att name="isFiltered" value="0" type="integer"/>
		<att name="finalRatio" value="0.24509265122900015" type="real"/>
		<att name="heavyIons" value="0" type="integer"/>
		<att name="uniquePeptideNode" value="0" type="integer"/>
		<att name="isProtein" value="0" type="integer"/>
		<graphics type="ROUNDRECT" h="30" w="70" width="4" outline="#000000" fill="#ffffff">
			<att name="NODE_TOOLTIP" value="&lt;html&gt;KNIYGNIEDLVVHIK_NIYGNIEDLVVHIK&lt;br&gt;2 Peptide sequences&lt;br&gt;9 PSMs&lt;br&gt;Shared by 2 protein Nodes&lt;br&gt;Shared by 3 proteins&lt;br&gt;Detected in 4 MS runs&lt;br&gt;Detected in 3 Replicates&lt;br&gt;Weight = 32.201&lt;br&gt;Variance = 0.031&lt;br&gt;Integrated peptide node ratio = 0.2&lt;br&gt;Ion count ratio Rc = N/A = log2( () / () )&lt;br&gt;FDR = 0.999061987777&lt;br&gt;Individual peptides in the node:&lt;br&gt;KNIYGNIEDLVVHIK, 3 PSMs, Shared by 3 proteins, Detected in 1 MS Runs, Detected in 1 replicates, Average of ratios = 0.2605836758417837&lt;br&gt;NIYGNIEDLVVHIK, 6 PSMs, Shared by 3 proteins, Detected in 3 MS Runs, Detected in 2 replicates, Average of ratios = 0.23954886149677984&lt;br&gt;&lt;/html&gt;" type="string"/>
			<att name="NODE_NESTED_NETWORK_IMAGE_VISIBLE" value="true" type="string"/>
			<att name="NODE_BORDER_STROKE" value="SOLID" type="string"/>
			<att name="NODE_SELECTED" value="false" type="string"/>
			<att name="NODE_TRANSPARENCY" value="255" type="string"/>
			<att name="NODE_LABEL_WIDTH" value="200" type="string"/>
			<att name="NODE_LABEL" value="0.2" type="string"/>
			<att name="NODE_LABEL_FONT_SIZE" value="12" type="string"/>
			<att name="NODE_LABEL_TRANSPARENCY" value="255" type="string"/>
			<att name="NODE_LABEL_COLOR" value="#000000" type="string"/>
			<att name="NODE_VISIBLE" value="true" type="string"/>
			<att name="NODE_DEPTH" value="0.0" type="string"/>
			<att name="NODE_BORDER_TRANSPARENCY" value="255" type="string"/>
			<att name="NODE_LABEL_FONT_FACE" value="Dialog,plain,12" type="string"/>
			<att name="NODE_LABEL_TRANSPARENCY" value="255" type="string"/>
		</graphics>
	</node>
	<node id="B7Z3Q4 O00116" label="B7Z3Q4 O00116">
		<att name="ProteinDescription" value="cDNA FLJ51873, highly similar to Alkyldihydroxyacetonephosphate synthase, peroxisomal (EC 2.5.1.26) #### Alkyldihydroxyacetonephosphate synthase, peroxisomal" type="string"/>
		<att name="ACC" value="B7Z3Q4 O00116" type="string"/>
		<att name="numPeptideSequencesInProteins" value="6" type="integer"/>
		<att name="conclusiveProtein" value="0" type="integer"/>
		<att name="numConnectedPeptideNodes" value="6" type="integer"/>
		<att name="UniprotKB" value="B7Z3Q4 O00116" type="string"/>
		<att name="numProteins" value="2" type="integer"/>
		<att name="Classification2Case" value="6" type="string"/>
		<att name="GeneName" value="AGPS" type="string"/>
		<att name="containsPTMs" value="0" type="integer"/>
		<att name="conclusiveProteinNode" value="0" type="integer"/>
		<att name="isFiltered" value="0" type="integer"/>
		<att name="ID" value="B7Z3Q4_HUMAN ADAS_HUMAN" type="string"/>
		<att name="numPsmsInProtein" value="25" type="integer"/>
		<att name="Species" value="[Homo sapiens]" type="string"/>
		<att name="isProtein" value="1" type="integer"/>
		<graphics type="ELLIPSE" h="30" w="70" width="4" outline="#000000" fill="#ffffff">
			<att name="NODE_TOOLTIP" value="&lt;html&gt;&lt;b&gt;Protein ACC(s):&lt;/b&gt;&lt;br&gt;B7Z3Q4 O00116&lt;br&gt;&lt;b&gt;Protein name(s):&lt;/b&gt;&lt;br&gt; cDNA FLJ51873, highly similar to Alkyldihydroxyacetonephosphate synthase, peroxisomal (EC 2.5.1.26)&lt;br&gt;Alkyldihydroxyacetonephosphate synthase, peroxisomal&lt;br&gt;&lt;b&gt;Classification case(s):&lt;/b&gt;&lt;br&gt;&lt;b&gt;6&lt;/b&gt;: Not classified&lt;br&gt;&lt;b&gt;TAX:&lt;/b&gt; [Homo sapiens]&lt;br&gt;&lt;b&gt;Gene name:&lt;/b&gt; AGPS&lt;/html&gt;" type="string"/>
			<att name="NODE_NESTED_NETWORK_IMAGE_VISIBLE" value="true" type="string"/>
			<att name="NODE_BORDER_STROKE" value="SOLID" type="string"/>
			<att name="NODE_SELECTED" value="false" type="string"/>
			<att name="NODE_TRANSPARENCY" value="255" type="string"/>
			<att name="NODE_LABEL_WIDTH" value="200" type="string"/>
			<att name="NODE_LABEL" value="B7Z3Q4 O00116" type="string"/>
			<att name="NODE_LABEL_FONT_SIZE" value="12" type="string"/>
			<att name="NODE_LABEL_TRANSPARENCY" value="255" type="string"/>
			<att name="NODE_LABEL_COLOR" value="#000000" type="string"/>
			<att name="NODE_VISIBLE" value="true" type="string"/>
			<att name="NODE_DEPTH" value="0.0" type="string"/>
			<att name="NODE_BORDER_TRANSPARENCY" value="255" type="string"/>
			<att name="NODE_LABEL_FONT_FACE" value="Dialog,plain,12" type="string"/>
			<att name="NODE_LABEL_TRANSPARENCY" value="255" type="string"/>
		</graphics>
	</node>
	<node id="FKGFDPNQLSVATLLFEGDREK_MSTGPDIHHFIMGSEGTLGVITEATIK" label="FKGFDPNQLSVATLLFEGDREK_MSTGPDIHHFIMGSEGTLGVITEATIK">
		<att name="numMSRuns" value="4" type="integer"/>
		<att name="numReplicates" value="3" type="integer"/>
		<att name="PCQ_ID" value="FKGFDPNQLSVATLLFEGDREK_MSTGPDIHHFIMGSEGTLGVITEATIK" type="string"/>
		<att name="numConnectedProteinNodes" value="2" type="integer"/>
		<att name="numPeptideSequences" value="2" type="integer"/>
		<att name="PeptideSequences" value="FKGFDPNQLSVATLLFEGDREK_MSTGPDIHHFIMGSEGTLGVITEATIK" type="string"/>
		<att name="significant" value="0" type="integer"/>
		<att name="Weight" value="21.7579256685" type="real"/>
		<att name="Variance" value="0.045960263640745326" type="real"/>
		<att name="numProteins" value="3" type="integer"/>
		<att name="ionCount" value="0" type="integer"/>
		<att name="numPsms" value="8" type="integer"/>
		<att name="containsPTMs" value="0" type="integer"/>
		<att name="FDR" value="1.00781571833" type="real"/>
		<att name="lightIons" value="0" type="integer"/>
		<att name="uniquePeptide" value="0" type="integer"/>
		<att name="isFiltered" value="0" type="integer"/>
		<att name="finalRatio" value="0.06499065123289999" type="real"/>
		<att name="heavyIons" value="0" type="integer"/>
		<att name="uniquePeptideNode" value="0" type="integer"/>
		<att name="isProtein" value="0" type="integer"/>
		<graphics type="ROUNDRECT" h="30" w="70" width="4" outline="#000000" fill="#ffffff">
			<att name="NODE_TOOLTIP" value="&lt;html&gt;FKGFDPNQLSVATLLFEGDREK_MSTGPDIHHFIMGSEGTLGVITEATIK&lt;br&gt;2 Peptide sequences&lt;br&gt;8 PSMs&lt;br&gt;Shared by 2 protein Nodes&lt;br&gt;Shared by 3 proteins&lt;br&gt;Detected in 4 MS runs&lt;br&gt;Detected in 3 Replicates&lt;br&gt;Weight = 21.758&lt;br&gt;Variance = 0.046&lt;br&gt;Integrated peptide node ratio = 0.1&lt;br&gt;Ion count ratio Rc = N/A = log2( () / () )&lt;br&gt;FDR = 1.00781571833&lt;br&gt;Individual peptides in the node:&lt;br&gt;FKGFDPNQLSVATLLFEGDREK, 7 PSMs, Shared by 3 proteins, Detected in 3 MS Runs, Detected in 2 replicates, Average of ratios = -0.4547644566535852&lt;br&gt;MSTGPDIHHFIMGSEGTLGVITEATIK, 1 PSMs, Shared by 3 proteins, Detected in 1 MS Runs, Detected in 1 replicates, Peptide with no PSM ratios = NaN&lt;br&gt;&lt;/html&gt;" type="string"/>
			<att name="NODE_NESTED_NETWORK_IMAGE_VISIBLE" value="true" type="string"/>
			<att name="NODE_BORDER_STROKE" value="SOLID" type="string"/>
			<att name="NODE_SELECTED" value="false" type="string"/>
			<att name="NODE_TRANSPARENCY" value="255" type="string"/>
			<att name="NODE_LABEL_WIDTH" value="200" type="string"/>
			<att name="NODE_LABEL" value="0.1" type="string"/>
			<att name="NODE_LABEL_FONT_SIZE" value="12" type="string"/>
			<att name="NODE_LABEL_TRANSPARENCY" value="255" type="string"/>
			<att name="NODE_LABEL_COLOR" value="#000000" type="string"/>
			<att name="NODE_VISIBLE" value="true" type="string"/>
			<att name="NODE_DEPTH" value="0.0" type="string"/>
			<att name="NODE_BORDER_TRANSPARENCY" value="255" type="string"/>
			<att name="NODE_LABEL_FONT_FACE" value="Dialog,plain,12" type="string"/>
			<att name="NODE_LABEL_TRANSPARENCY" value="255" type="string"/>
		</graphics>
	</node>
	<node id="Q53SN7" label="Q53SN7">
		<att name="ProteinDescription" value="Putative uncharacterized protein AGPS (Fragment) OS=Homo sapiens GN=AGPS PE=4 SV=1 " type="string"/>
		<att name="ACC" value="Q53SN7" type="string"/>
		<att name="numPeptideSequencesInProteins" value="2" type="integer"/>
		<att name="conclusiveProtein" value="0" type="integer"/>
		<att name="numConnectedPeptideNodes" value="2" type="integer"/>
		<att name="UniprotKB" value="Q53SN7" type="string"/>
		<att name="numProteins" value="1" type="integer"/>
		<att name="Classification2Case" value="6" type="string"/>
		<att name="GeneName" value="AGPS" type="string"/>
		<att name="containsPTMs" value="0" type="integer"/>
		<att name="conclusiveProteinNode" value="0" type="integer"/>
		<att name="isFiltered" value="0" type="integer"/>
		<att name="ID" value="Q53SN7_HUMAN" type="string"/>
		<att name="numPsmsInProtein" value="8" type="integer"/>
		<att name="Species" value="[Homo sapiens]" type="string"/>
		<att name="isProtein" value="1" type="integer"/>
		<graphics type="ELLIPSE" h="30" w="70" width="4" outline="#000000" fill="#ffffff">
			<att name="NODE_TOOLTIP" value="&lt;html&gt;&lt;b&gt;Protein ACC(s):&lt;/b&gt;&lt;br&gt;Q53SN7&lt;br&gt;&lt;b&gt;Protein name(s):&lt;/b&gt;&lt;br&gt; Putative uncharacterized protein AGPS (Fragment) OS=Homo sapiens GN=AGPS PE=4 SV=1 &lt;br&gt;&lt;b&gt;Classification case(s):&lt;/b&gt;&lt;br&gt;&lt;b&gt;6&lt;/b&gt;: Not classified&lt;br&gt;&lt;b&gt;TAX:&lt;/b&gt; [Homo sapiens]&lt;br&gt;&lt;b&gt;Gene name:&lt;/b&gt; AGPS&lt;/html&gt;" type="string"/>
			<att name="NODE_NESTED_NETWORK_IMAGE_VISIBLE" value="true" type="string"/>
			<att name="NODE_BORDER_STROKE" value="SOLID" type="string"/>
			<att name="NODE_SELECTED" value="false" type="string"/>
			<att name="NODE_TRANSPARENCY" value="255" type="string"/>
			<att name="NODE_LABEL_WIDTH" value="200" type="string"/>
			<att name="NODE_LABEL" value="Q53SN7" type="string"/>
			<att name="NODE_LABEL_FONT_SIZE" value="12" type="string"/>
			<att name="NODE_LABEL_TRANSPARENCY" value="255" type="string"/>
			<att name="NODE_LABEL_COLOR" value="#000000" type="string"/>
			<att name="NODE_VISIBLE" value="true" type="string"/>
			<att name="NODE_DEPTH" value="0.0" type="string"/>
			<att name="NODE_BORDER_TRANSPARENCY" value="255" type="string"/>
			<att name="NODE_LABEL_FONT_FACE" value="Dialog,plain,12" type="string"/>
			<att name="NODE_LABEL_TRANSPARENCY" value="255" type="string"/>
		</graphics>
	</node>
	<node id="B8ZZ81 Q53S12" label="B8ZZ81 Q53S12">
		<att name="ProteinDescription" value="Alkyldihydroxyacetonephosphate synthase, peroxisomal #### Putative uncharacterized protein AGPS (Fragment)" type="string"/>
		<att name="ACC" value="B8ZZ81 Q53S12" type="string"/>
		<att name="numPeptideSequencesInProteins" value="1" type="integer"/>
		<att name="conclusiveProtein" value="1" type="integer"/>
		<att name="numConnectedPeptideNodes" value="1" type="integer"/>
		<att name="UniprotKB" value="B8ZZ81 Q53S12" type="string"/>
		<att name="numProteins" value="2" type="integer"/>
		<att name="Classification2Case" value="6" type="string"/>
		<att name="GeneName" value="AGPS" type="string"/>
		<att name="containsPTMs" value="0" type="integer"/>
		<att name="conclusiveProteinNode" value="0" type="integer"/>
		<att name="isFiltered" value="0" type="integer"/>
		<att name="ID" value="B8ZZ81_HUMAN Q53S12_HUMAN" type="string"/>
		<att name="numPsmsInProtein" value="6" type="integer"/>
		<att name="Species" value="[Homo sapiens]" type="string"/>
		<att name="isProtein" value="1" type="integer"/>
		<graphics type="ELLIPSE" h="30" w="70" width="4" outline="#000000" fill="#ffffff">
			<att name="NODE_TOOLTIP" value="&lt;html&gt;&lt;b&gt;Protein ACC(s):&lt;/b&gt;&lt;br&gt;B8ZZ81 Q53S12&lt;br&gt;&lt;b&gt;Protein name(s):&lt;/b&gt;&lt;br&gt; Alkyldihydroxyacetonephosphate synthase, peroxisomal&lt;br&gt;Putative uncharacterized protein AGPS (Fragment)&lt;br&gt;&lt;b&gt;Classification case(s):&lt;/b&gt;&lt;br&gt;&lt;b&gt;6&lt;/b&gt;: Not classified&lt;br&gt;&lt;b&gt;TAX:&lt;/b&gt; [Homo sapiens]&lt;br&gt;&lt;b&gt;Gene name:&lt;/b&gt; AGPS&lt;/html&gt;" type="string"/>
			<att name="NODE_NESTED_NETWORK_IMAGE_VISIBLE" value="true" type="string"/>
			<att name="NODE_BORDER_STROKE" value="SOLID" type="string"/>
			<att name="NODE_SELECTED" value="false" type="string"/>
			<att name="NODE_TRANSPARENCY" value="255" type="string"/>
			<att name="NODE_LABEL_WIDTH" value="200" type="string"/>
			<att name="NODE_LABEL" value="B8ZZ81 Q53S12" type="string"/>
			<att name="NODE_LABEL_FONT_SIZE" value="12" type="string"/>
			<att name="NODE_LABEL_TRANSPARENCY" value="255" type="string"/>
			<att name="NODE_LABEL_COLOR" value="#000000" type="string"/>
			<att name="NODE_VISIBLE" value="true" type="string"/>
			<att name="NODE_DEPTH" value="0.0" type="string"/>
			<att name="NODE_BORDER_TRANSPARENCY" value="255" type="string"/>
			<att name="NODE_LABEL_FONT_FACE" value="Dialog,plain,12" type="string"/>
			<att name="NODE_LABEL_TRANSPARENCY" value="255" type="string"/>
		</graphics>
	</node>
	<node id="EEILANGGSLSHHHGVGK" label="EEILANGGSLSHHHGVGK">
		<att name="numMSRuns" value="2" type="integer"/>
		<att name="numReplicates" value="1" type="integer"/>
		<att name="PCQ_ID" value="EEILANGGSLSHHHGVGK" type="string"/>
		<att name="numConnectedProteinNodes" value="2" type="integer"/>
		<att name="numPeptideSequences" value="1" type="integer"/>
		<att name="PeptideSequences" value="EEILANGGSLSHHHGVGK" type="string"/>
		<att name="significant" value="0" type="integer"/>
		<att name="Weight" value="10.8577529724" type="real"/>
		<att name="Variance" value="0.09210008760946785" type="real"/>
		<att name="numProteins" value="4" type="integer"/>
		<att name="ionCount" value="0" type="integer"/>
		<att name="numPsms" value="4" type="integer"/>
		<att name="containsPTMs" value="0" type="integer"/>
		<att name="FDR" value="0.975772914138" type="real"/>
		<att name="lightIons" value="0" type="integer"/>
		<att name="uniquePeptide" value="0" type="integer"/>
		<att name="isFiltered" value="0" type="integer"/>
		<att name="finalRatio" value="0.4222222342620001" type="real"/>
		<att name="heavyIons" value="0" type="integer"/>
		<att name="uniquePeptideNode" value="0" type="integer"/>
		<att name="isProtein" value="0" type="integer"/>
		<graphics type="ROUNDRECT" h="30" w="70" width="4" outline="#000000" fill="#ffffff">
			<att name="NODE_TOOLTIP" value="&lt;html&gt;EEILANGGSLSHHHGVGK&lt;br&gt;1 Peptide sequences&lt;br&gt;4 PSMs&lt;br&gt;Shared by 2 protein Nodes&lt;br&gt;Shared by 4 proteins&lt;br&gt;Detected in 2 MS runs&lt;br&gt;Detected in 1 Replicates&lt;br&gt;Weight = 10.858&lt;br&gt;Variance = 0.092&lt;br&gt;Integrated peptide node ratio = 0.4&lt;br&gt;Ion count ratio Rc = N/A = log2( () / () )&lt;br&gt;FDR = 0.975772914138&lt;br&gt;Individual peptides in the node:&lt;br&gt;EEILANGGSLSHHHGVGK, 4 PSMs, Shared by 4 proteins, Detected in 2 MS Runs, Detected in 1 replicates, Average of ratios = 0.5903138784028945&lt;br&gt;&lt;/html&gt;" type="string"/>
			<att name="NODE_NESTED_NETWORK_IMAGE_VISIBLE" value="true" type="string"/>
			<att name="NODE_BORDER_STROKE" value="SOLID" type="string"/>
			<att name="NODE_SELECTED" value="false" type="string"/>
			<att name="NODE_TRANSPARENCY" value="255" type="string"/>
			<att name="NODE_LABEL_WIDTH" value="200" type="string"/>
			<att name="NODE_LABEL" value="0.4" type="string"/>
			<att name="NODE_LABEL_FONT_SIZE" value="12" type="string"/>
			<att name="NODE_LABEL_TRANSPARENCY" value="255" type="string"/>
			<att name="NODE_LABEL_COLOR" value="#000000" type="string"/>
			<att name="NODE_VISIBLE" value="true" type="string"/>
			<att name="NODE_DEPTH" value="0.0" type="string"/>
			<att name="NODE_BORDER_TRANSPARENCY" value="255" type="string"/>
			<att name="NODE_LABEL_FONT_FACE" value="Dialog,plain,12" type="string"/>
			<att name="NODE_LABEL_TRANSPARENCY" value="255" type="string"/>
		</graphics>
	</node>
	<node id="IPDIVLWPTCHDDVVK" label="IPDIVLWPTCHDDVVK">
		<att name="numMSRuns" value="1" type="integer"/>
		<att name="numReplicates" value="1" type="integer"/>
		<att name="PCQ_ID" value="IPDIVLWPTCHDDVVK" type="string"/>
		<att name="numConnectedProteinNodes" value="2" type="integer"/>
		<att name="numPeptideSequences" value="1" type="integer"/>
		<att name="PeptideSequences" value="IPDIVLWPTCHDDVVK" type="string"/>
		<att name="significant" value="0" type="integer"/>
		<att name="numProteins" value="3" type="integer"/>
		<att name="ionCount" value="0" type="integer"/>
		<att name="numPsms" value="1" type="integer"/>
		<att name="containsPTMs" value="0" type="integer"/>
		<att name="lightIons" value="0" type="integer"/>
		<att name="uniquePeptide" value="0" type="integer"/>
		<att name="isFiltered" value="0" type="integer"/>
		<att name="finalRatio" value="NaN" type="real"/>
		<att name="heavyIons" value="0" type="integer"/>
		<att name="uniquePeptideNode" value="0" type="integer"/>
		<att name="isProtein" value="0" type="integer"/>
		<graphics type="ROUNDRECT" h="30" w="70" width="4" outline="#000000" fill="#ffffff">
			<att name="NODE_TOOLTIP" value="&lt;html&gt;IPDIVLWPTCHDDVVK&lt;br&gt;1 Peptide sequences&lt;br&gt;1 PSMs&lt;br&gt;Shared by 2 protein Nodes&lt;br&gt;Shared by 3 proteins&lt;br&gt;Detected in 1 MS runs&lt;br&gt;Detected in 1 Replicates&lt;br&gt;Integrated peptide node ratio = N/A&lt;br&gt;Ion count ratio Rc = N/A = log2( () / () )&lt;br&gt;Individual peptides in the node:&lt;br&gt;IPDIVLWPTCHDDVVK, 1 PSMs, Shared by 3 proteins, Detected in 1 MS Runs, Detected in 1 replicates, Peptide with no PSM ratios = NaN&lt;br&gt;&lt;/html&gt;" type="string"/>
			<att name="NODE_NESTED_NETWORK_IMAGE_VISIBLE" value="true" type="string"/>
			<att name="NODE_BORDER_STROKE" value="SOLID" type="string"/>
			<att name="NODE_SELECTED" value="false" type="string"/>
			<att name="NODE_TRANSPARENCY" value="255" type="string"/>
			<att name="NODE_LABEL_WIDTH" value="200" type="string"/>
			<att name="NODE_LABEL" value="N/A" type="string"/>
			<att name="NODE_LABEL_FONT_SIZE" value="12" type="string"/>
			<att name="NODE_LABEL_TRANSPARENCY" value="255" type="string"/>
			<att name="NODE_LABEL_COLOR" value="#000000" type="string"/>
			<att name="NODE_VISIBLE" value="true" type="string"/>
			<att name="NODE_DEPTH" value="0.0" type="string"/>
			<att name="NODE_BORDER_TRANSPARENCY" value="255" type="string"/>
			<att name="NODE_LABEL_FONT_FACE" value="Dialog,plain,12" type="string"/>
			<att name="NODE_LABEL_TRANSPARENCY" value="255" type="string"/>
		</graphics>
	</node>
	<node id="Q53SG6" label="Q53SG6">
		<att name="ProteinDescription" value="Putative uncharacterized protein AGPS (Fragment) OS=Homo sapiens GN=AGPS PE=4 SV=1 " type="string"/>
		<att name="ACC" value="Q53SG6" type="string"/>
		<att name="numPeptideSequencesInProteins" value="1" type="integer"/>
		<att name="conclusiveProtein" value="1" type="integer"/>
		<att name="numConnectedPeptideNodes" value="1" type="integer"/>
		<att name="UniprotKB" value="Q53SG6" type="string"/>
		<att name="numProteins" value="1" type="integer"/>
		<att name="Classification2Case" value="6" type="string"/>
		<att name="GeneName" value="AGPS" type="string"/>
		<att name="containsPTMs" value="0" type="integer"/>
		<att name="conclusiveProteinNode" value="0" type="integer"/>
		<att name="isFiltered" value="0" type="integer"/>
		<att name="ID" value="Q53SG6_HUMAN" type="string"/>
		<att name="numPsmsInProtein" value="4" type="integer"/>
		<att name="Species" value="[Homo sapiens]" type="string"/>
		<att name="isProtein" value="1" type="integer"/>
		<graphics type="ELLIPSE" h="30" w="70" width="4" outline="#000000" fill="#ffffff">
			<att name="NODE_TOOLTIP" value="&lt;html&gt;&lt;b&gt;Protein ACC(s):&lt;/b&gt;&lt;br&gt;Q53SG6&lt;br&gt;&lt;b&gt;Protein name(s):&lt;/b&gt;&lt;br&gt; Putative uncharacterized protein AGPS (Fragment) OS=Homo sapiens GN=AGPS PE=4 SV=1 &lt;br&gt;&lt;b&gt;Classification case(s):&lt;/b&gt;&lt;br&gt;&lt;b&gt;6&lt;/b&gt;: Not classified&lt;br&gt;&lt;b&gt;TAX:&lt;/b&gt; [Homo sapiens]&lt;br&gt;&lt;b&gt;Gene name:&lt;/b&gt; AGPS&lt;/html&gt;" type="string"/>
			<att name="NODE_NESTED_NETWORK_IMAGE_VISIBLE" value="true" type="string"/>
			<att name="NODE_BORDER_STROKE" value="SOLID" type="string"/>
			<att name="NODE_SELECTED" value="false" type="string"/>
			<att name="NODE_TRANSPARENCY" value="255" type="string"/>
			<att name="NODE_LABEL_WIDTH" value="200" type="string"/>
			<att name="NODE_LABEL" value="Q53SG6" type="string"/>
			<att name="NODE_LABEL_FONT_SIZE" value="12" type="string"/>
			<att name="NODE_LABEL_TRANSPARENCY" value="255" type="string"/>
			<att name="NODE_LABEL_COLOR" value="#000000" type="string"/>
			<att name="NODE_VISIBLE" value="true" type="string"/>
			<att name="NODE_DEPTH" value="0.0" type="string"/>
			<att name="NODE_BORDER_TRANSPARENCY" value="255" type="string"/>
			<att name="NODE_LABEL_FONT_FACE" value="Dialog,plain,12" type="string"/>
			<att name="NODE_LABEL_TRANSPARENCY" value="255" type="string"/>
		</graphics>
	</node>
	<node id="LLQLTLEHDPHDTLGHGLGPETSPLSSPAYTPSGEAGSSAR" label="LLQLTLEHDPHDTLGHGLGPETSPLSSPAYTPSGEAGSSAR">
		<att name="numMSRuns" value="1" type="integer"/>
		<att name="numReplicates" value="1" type="integer"/>
		<att name="PCQ_ID" value="LLQLTLEHDPHDTLGHGLGPETSPLSSPAYTPSGEAGSSAR" type="string"/>
		<att name="numConnectedProteinNodes" value="1" type="integer"/>
		<att name="numPeptideSequences" value="1" type="integer"/>
		<att name="PeptideSequences" value="LLQLTLEHDPHDTLGHGLGPETSPLSSPAYTPSGEAGSSAR" type="string"/>
		<att name="significant" value="0" type="integer"/>
		<att name="numProteins" value="5" type="integer"/>
		<att name="ionCount" value="0" type="integer"/>
		<att name="numPsms" value="1" type="integer"/>
		<att name="containsPTMs" value="0" type="integer"/>
		<att name="lightIons" value="0" type="integer"/>
		<att name="uniquePeptide" value="0" type="integer"/>
		<att name="isFiltered" value="0" type="integer"/>
		<att name="finalRatio" value="NaN" type="real"/>
		<att name="heavyIons" value="0" type="integer"/>
		<att name="uniquePeptideNode" value="1" type="integer"/>
		<att name="isProtein" value="0" type="integer"/>
		<graphics type="ROUNDRECT" h="30" w="70" width="4" outline="#000000" fill="#ffffff">
			<att name="NODE_TOOLTIP" value="&lt;html&gt;LLQLTLEHDPHDTLGHGLGPETSPLSSPAYTPSGEAGSSAR&lt;br&gt;1 Peptide sequences&lt;br&gt;1 PSMs&lt;br&gt;Shared by 1 protein Nodes&lt;br&gt;Shared by 5 proteins&lt;br&gt;Detected in 1 MS runs&lt;br&gt;Detected in 1 Replicates&lt;br&gt;Integrated peptide node ratio = N/A&lt;br&gt;Ion count ratio Rc = N/A = log2( () / () )&lt;br&gt;Individual peptides in the node:&lt;br&gt;LLQLTLEHDPHDTLGHGLGPETSPLSSPAYTPSGEAGSSAR, 1 PSMs, Shared by 5 proteins, Detected in 1 MS Runs, Detected in 1 replicates, Peptide with no PSM ratios = NaN&lt;br&gt;&lt;/html&gt;" type="string"/>
			<att name="NODE_NESTED_NETWORK_IMAGE_VISIBLE" value="true" type="string"/>
			<att name="NODE_BORDER_STROKE" value="SOLID" type="string"/>
			<att name="NODE_SELECTED" value="false" type="string"/>
			<att name="NODE_TRANSPARENCY" value="255" type="string"/>
			<att name="NODE_LABEL_WIDTH" value="200" type="string"/>
			<att name="NODE_LABEL" value="N/A" type="string"/>
			<att name="NODE_LABEL_FONT_SIZE" value="12" type="string"/>
			<att name="NODE_LABEL_TRANSPARENCY" value="255" type="string"/>
			<att name="NODE_LABEL_COLOR" value="#000000" type="string"/>
			<att name="NODE_VISIBLE" value="true" type="string"/>
			<att name="NODE_DEPTH" value="0.0" type="string"/>
			<att name="NODE_BORDER_TRANSPARENCY" value="255" type="string"/>
			<att name="NODE_LABEL_FONT_FACE" value="Dialog,plain,12" type="string"/>
			<att name="NODE_LABEL_TRANSPARENCY" value="255" type="string"/>
		</graphics>
	</node>
	<node id="A8K297 E9PC47 P53667 Q59FA3 Q75MU0" label="A8K297 E9PC47 P53667 Q59FA3 Q75MU0">
		<att name="ProteinDescription" value="cDNA FLJ75611, highly similar to Homo sapiens LIM domain kinase 1 (LIMK1), transcript variant 1, mRNA OS=Homo sapiens PE=2 SV=1  #### LIM domain kinase 1 OS=Homo sapiens GN=LIMK1 PE=1 SV=1  #### LIM domain kinase 1 OS=Homo sapiens GN=LIMK1 PE=1 SV=3  #### LIM domain kinase 1 isoform 1 variant (Fragment) OS=Homo sapiens PE=2 SV=1  #### Putative uncharacterized protein LIMK1 (Fragment) OS=Homo sapiens GN=LIMK1 PE=4 SV=1 " type="string"/>
		<att name="ACC" value="A8K297 E9PC47 P53667 Q59FA3 Q75MU0" type="string"/>
		<att name="numPeptideSequencesInProteins" value="1" type="integer"/>
		<att name="conclusiveProtein" value="1" type="integer"/>
		<att name="numConnectedPeptideNodes" value="1" type="integer"/>
		<att name="UniprotKB" value="A8K297 E9PC47 P53667 Q59FA3 Q75MU0" type="string"/>
		<att name="numProteins" value="5" type="integer"/>
		<att name="containsPTMs" value="0" type="integer"/>
		<att name="conclusiveProteinNode" value="1" type="integer"/>
		<att name="isFiltered" value="0" type="integer"/>
		<att name="ID" value="A8K297 E9PC47 P53667 Q59FA3 Q75MU0" type="string"/>
		<att name="numPsmsInProtein" value="1" type="integer"/>
		<att name="Species" value="[Homo sapiens]" type="string"/>
		<att name="isProtein" value="1" type="integer"/>
		<graphics type="ELLIPSE" h="30" w="70" width="4" outline="#000000" fill="#ffffff">
			<att name="NODE_TOOLTIP" value="&lt;html&gt;&lt;b&gt;Protein ACC(s):&lt;/b&gt;&lt;br&gt;A8K297 E9PC47 P53667 Q59FA3 Q75MU0&lt;br&gt;&lt;b&gt;Protein name(s):&lt;/b&gt;&lt;br&gt; cDNA FLJ75611, highly similar to Homo sapiens LIM domain kinase 1 (LIMK1), transcript variant 1, mRNA OS=Homo sapiens PE=2 SV=1 &lt;br&gt;LIM domain kinase 1 OS=Homo sapiens GN=LIMK1 PE=1 SV=1 &lt;br&gt;LIM domain kinase 1 OS=Homo sapiens GN=LIMK1 PE=1 SV=3 &lt;br&gt;LIM domain kinase 1 isoform 1 variant (Fragment) OS=Homo sapiens PE=2 SV=1 &lt;br&gt;Putative uncharacterized protein LIMK1 (Fragment) OS=Homo sapiens GN=LIMK1 PE=4 SV=1 &lt;br&gt;&lt;b&gt;TAX:&lt;/b&gt; [Homo sapiens]&lt;br&gt;&lt;b&gt;Gene name:&lt;/b&gt; &lt;/html&gt;" type="string"/>
			<att name="NODE_NESTED_NETWORK_IMAGE_VISIBLE" value="true" type="string"/>
			<att name="NODE_BORDER_STROKE" value="SOLID" type="string"/>
			<att name="NODE_SELECTED" value="false" type="string"/>
			<att name="NODE_TRANSPARENCY" value="255" type="string"/>
			<att name="NODE_LABEL_WIDTH" value="200" type="string"/>
			<att name="NODE_LABEL" value="A8K297 E9PC47 P53667 Q59FA3 Q75MU0" type="string"/>
			<att name="NODE_LABEL_FONT_SIZE" value="12" type="string"/>
			<att name="NODE_LABEL_TRANSPARENCY" value="255" type="string"/>
			<att name="NODE_LABEL_COLOR" value="#000000" type="string"/>
			<att name="NODE_VISIBLE" value="true" type="string"/>
			<att name="NODE_DEPTH" value="0.0" type="string"/>
			<att name="NODE_BORDER_TRANSPARENCY" value="255" type="string"/>
			<att name="NODE_LABEL_FONT_FACE" value="Dialog,plain,12" type="string"/>
			<att name="NODE_LABEL_TRANSPARENCY" value="255" type="string"/>
		</graphics>
	</node>
	<node id="Q2F832" label="Q2F832">
		<att name="ProteinDescription" value="Sjogren syndrome antigen B (Fragment)" type="string"/>
		<att name="ACC" value="Q2F832" type="string"/>
		<att name="numPeptideSequencesInProteins" value="1" type="integer"/>
		<att name="conclusiveProtein" value="1" type="integer"/>
		<att name="numConnectedPeptideNodes" value="1" type="integer"/>
		<att name="UniprotKB" value="Q2F832" type="string"/>
		<att name="numProteins" value="1" type="integer"/>
		<att name="Classification2Case" value="6" type="string"/>
		<att name="containsPTMs" value="0" type="integer"/>
		<att name="conclusiveProteinNode" value="0" type="integer"/>
		<att name="isFiltered" value="0" type="integer"/>
		<att name="ID" value="Q2F832_HUMAN" type="string"/>
		<att name="numPsmsInProtein" value="29" type="integer"/>
		<att name="Species" value="[Homo sapiens]" type="string"/>
		<att name="isProtein" value="1" type="integer"/>
		<graphics type="ELLIPSE" h="30" w="70" width="4" outline="#000000" fill="#ffffff">
			<att name="NODE_TOOLTIP" value="&lt;html&gt;&lt;b&gt;Protein ACC(s):&lt;/b&gt;&lt;br&gt;Q2F832&lt;br&gt;&lt;b&gt;Protein name(s):&lt;/b&gt;&lt;br&gt; Sjogren syndrome antigen B (Fragment)&lt;br&gt;&lt;b&gt;Classification case(s):&lt;/b&gt;&lt;br&gt;&lt;b&gt;6&lt;/b&gt;: Not classified&lt;br&gt;&lt;b&gt;TAX:&lt;/b&gt; [Homo sapiens]&lt;br&gt;&lt;b&gt;Gene name:&lt;/b&gt; &lt;/html&gt;" type="string"/>
			<att name="NODE_NESTED_NETWORK_IMAGE_VISIBLE" value="true" type="string"/>
			<att name="NODE_BORDER_STROKE" value="SOLID" type="string"/>
			<att name="NODE_SELECTED" value="false" type="string"/>
			<att name="NODE_TRANSPARENCY" value="255" type="string"/>
			<att name="NODE_LABEL_WIDTH" value="200" type="string"/>
			<att name="NODE_LABEL" value="Q2F832" type="string"/>
			<att name="NODE_LABEL_FONT_SIZE" value="12" type="string"/>
			<att name="NODE_LABEL_TRANSPARENCY" value="255" type="string"/>
			<att name="NODE_LABEL_COLOR" value="#000000" type="string"/>
			<att name="NODE_VISIBLE" value="true" type="string"/>
			<att name="NODE_DEPTH" value="0.0" type="string"/>
			<att name="NODE_BORDER_TRANSPARENCY" value="255" type="string"/>
			<att name="NODE_LABEL_FONT_FACE" value="Dialog,plain,12" type="string"/>
			<att name="NODE_LABEL_TRANSPARENCY" value="255" type="string"/>
		</graphics>
	</node>
	<node id="ICHQIEYYFGDFNLPR" label="ICHQIEYYFGDFNLPR">
		<att name="numMSRuns" value="12" type="integer"/>
		<att name="numReplicates" value="3" type="integer"/>
		<att name="PCQ_ID" value="ICHQIEYYFGDFNLPR" type="string"/>
		<att name="numConnectedProteinNodes" value="4" type="integer"/>
		<att name="numPeptideSequences" value="1" type="integer"/>
		<att name="PeptideSequences" value="ICHQIEYYFGDFNLPR" type="string"/>
		<att name="significant" value="0" type="integer"/>
		<att name="Weight" value="32.7441294529" type="real"/>
		<att name="Variance" value="0.030539825510964517" type="real"/>
		<att name="numProteins" value="5" type="integer"/>
		<att name="ionCount" value="0" type="integer"/>
		<att name="numPsms" value="29" type="integer"/>
		<att name="containsPTMs" value="0" type="integer"/>
		<att name="FDR" value="1.00728893083" type="real"/>
		<att name="lightIons" value="0" type="integer"/>
		<att name="uniquePeptide" value="0" type="integer"/>
		<att name="isFiltered" value="0" type="integer"/>
		<att name="finalRatio" value="0.10067556170699996" type="real"/>
		<att name="heavyIons" value="0" type="integer"/>
		<att name="uniquePeptideNode" value="0" type="integer"/>
		<att name="isProtein" value="0" type="integer"/>
		<graphics type="ROUNDRECT" h="30" w="70" width="4" outline="#000000" fill="#ffffff">
			<att name="NODE_TOOLTIP" value="&lt;html&gt;ICHQIEYYFGDFNLPR&lt;br&gt;1 Peptide sequences&lt;br&gt;29 PSMs&lt;br&gt;Shared by 4 protein Nodes&lt;br&gt;Shared by 5 proteins&lt;br&gt;Detected in 12 MS runs&lt;br&gt;Detected in 3 Replicates&lt;br&gt;Weight = 32.744&lt;br&gt;Variance = 0.031&lt;br&gt;Integrated peptide node ratio = 0.1&lt;br&gt;Ion count ratio Rc = N/A = log2( () / () )&lt;br&gt;FDR = 1.00728893083&lt;br&gt;Individual peptides in the node:&lt;br&gt;ICHQIEYYFGDFNLPR, 29 PSMs, Shared by 5 proteins, Detected in 12 MS Runs, Detected in 3 replicates, Average of ratios = -0.019257519798309326&lt;br&gt;&lt;/html&gt;" type="string"/>
			<att name="NODE_NESTED_NETWORK_IMAGE_VISIBLE" value="true" type="string"/>
			<att name="NODE_BORDER_STROKE" value="SOLID" type="string"/>
			<att name="NODE_SELECTED" value="false" type="string"/>
			<att name="NODE_TRANSPARENCY" value="255" type="string"/>
			<att name="NODE_LABEL_WIDTH" value="200" type="string"/>
			<att name="NODE_LABEL" value="0.1" type="string"/>
			<att name="NODE_LABEL_FONT_SIZE" value="12" type="string"/>
			<att name="NODE_LABEL_TRANSPARENCY" value="255" type="string"/>
			<att name="NODE_LABEL_COLOR" value="#000000" type="string"/>
			<att name="NODE_VISIBLE" value="true" type="string"/>
			<att name="NODE_DEPTH" value="0.0" type="string"/>
			<att name="NODE_BORDER_TRANSPARENCY" value="255" type="string"/>
			<att name="NODE_LABEL_FONT_FACE" value="Dialog,plain,12" type="string"/>
			<att name="NODE_LABEL_TRANSPARENCY" value="255" type="string"/>
		</graphics>
	</node>
	<node id="E9PFL9" label="E9PFL9">
		<att name="ProteinDescription" value="Lupus La protein" type="string"/>
		<att name="ACC" value="E9PFL9" type="string"/>
		<att name="numPeptideSequencesInProteins" value="5" type="integer"/>
		<att name="conclusiveProtein" value="0" type="integer"/>
		<att name="numConnectedPeptideNodes" value="5" type="integer"/>
		<att name="UniprotKB" value="E9PFL9" type="string"/>
		<att name="numProteins" value="1" type="integer"/>
		<att name="Classification2Case" value="6" type="string"/>
		<att name="GeneName" value="SSB" type="string"/>
		<att name="containsPTMs" value="0" type="integer"/>
		<att name="conclusiveProteinNode" value="0" type="integer"/>
		<att name="isFiltered" value="0" type="integer"/>
		<att name="ID" value="E9PFL9_HUMAN" type="string"/>
		<att name="numPsmsInProtein" value="68" type="integer"/>
		<att name="Species" value="[Homo sapiens]" type="string"/>
		<att name="isProtein" value="1" type="integer"/>
		<graphics type="ELLIPSE" h="30" w="70" width="4" outline="#000000" fill="#ffffff">
			<att name="NODE_TOOLTIP" value="&lt;html&gt;&lt;b&gt;Protein ACC(s):&lt;/b&gt;&lt;br&gt;E9PFL9&lt;br&gt;&lt;b&gt;Protein name(s):&lt;/b&gt;&lt;br&gt; Lupus La protein&lt;br&gt;&lt;b&gt;Classification case(s):&lt;/b&gt;&lt;br&gt;&lt;b&gt;6&lt;/b&gt;: Not classified&lt;br&gt;&lt;b&gt;TAX:&lt;/b&gt; [Homo sapiens]&lt;br&gt;&lt;b&gt;Gene name:&lt;/b&gt; SSB&lt;/html&gt;" type="string"/>
			<att name="NODE_NESTED_NETWORK_IMAGE_VISIBLE" value="true" type="string"/>
			<att name="NODE_BORDER_STROKE" value="SOLID" type="string"/>
			<att name="NODE_SELECTED" value="false" type="string"/>
			<att name="NODE_TRANSPARENCY" value="255" type="string"/>
			<att name="NODE_LABEL_WIDTH" value="200" type="string"/>
			<att name="NODE_LABEL" value="E9PFL9" type="string"/>
			<att name="NODE_LABEL_FONT_SIZE" value="12" type="string"/>
			<att name="NODE_LABEL_TRANSPARENCY" value="255" type="string"/>
			<att name="NODE_LABEL_COLOR" value="#000000" type="string"/>
			<att name="NODE_VISIBLE" value="true" type="string"/>
			<att name="NODE_DEPTH" value="0.0" type="string"/>
			<att name="NODE_BORDER_TRANSPARENCY" value="255" type="string"/>
			<att name="NODE_LABEL_FONT_FACE" value="Dialog,plain,12" type="string"/>
			<att name="NODE_LABEL_TRANSPARENCY" value="255" type="string"/>
		</graphics>
	</node>
	<node id="E9PGX9" label="E9PGX9">
		<att name="ProteinDescription" value="Lupus La protein (Fragment) OS=Homo sapiens GN=SSB PE=1 SV=1 " type="string"/>
		<att name="ACC" value="E9PGX9" type="string"/>
		<att name="numPeptideSequencesInProteins" value="6" type="integer"/>
		<att name="conclusiveProtein" value="0" type="integer"/>
		<att name="numConnectedPeptideNodes" value="6" type="integer"/>
		<att name="UniprotKB" value="E9PGX9" type="string"/>
		<att name="numProteins" value="1" type="integer"/>
		<att name="Classification2Case" value="6" type="string"/>
		<att name="GeneName" value="SSB" type="string"/>
		<att name="containsPTMs" value="0" type="integer"/>
		<att name="conclusiveProteinNode" value="0" type="integer"/>
		<att name="isFiltered" value="0" type="integer"/>
		<att name="ID" value="E9PGX9_HUMAN" type="string"/>
		<att name="numPsmsInProtein" value="45" type="integer"/>
		<att name="Species" value="[Homo sapiens]" type="string"/>
		<att name="isProtein" value="1" type="integer"/>
		<graphics type="ELLIPSE" h="30" w="70" width="4" outline="#000000" fill="#ffffff">
			<att name="NODE_TOOLTIP" value="&lt;html&gt;&lt;b&gt;Protein ACC(s):&lt;/b&gt;&lt;br&gt;E9PGX9&lt;br&gt;&lt;b&gt;Protein name(s):&lt;/b&gt;&lt;br&gt; Lupus La protein (Fragment) OS=Homo sapiens GN=SSB PE=1 SV=1 &lt;br&gt;&lt;b&gt;Classification case(s):&lt;/b&gt;&lt;br&gt;&lt;b&gt;6&lt;/b&gt;: Not classified&lt;br&gt;&lt;b&gt;TAX:&lt;/b&gt; [Homo sapiens]&lt;br&gt;&lt;b&gt;Gene name:&lt;/b&gt; SSB&lt;/html&gt;" type="string"/>
			<att name="NODE_NESTED_NETWORK_IMAGE_VISIBLE" value="true" type="string"/>
			<att name="NODE_BORDER_STROKE" value="SOLID" type="string"/>
			<att name="NODE_SELECTED" value="false" type="string"/>
			<att name="NODE_TRANSPARENCY" value="255" type="string"/>
			<att name="NODE_LABEL_WIDTH" value="200" type="string"/>
			<att name="NODE_LABEL" value="E9PGX9" type="string"/>
			<att name="NODE_LABEL_FONT_SIZE" value="12" type="string"/>
			<att name="NODE_LABEL_TRANSPARENCY" value="255" type="string"/>
			<att name="NODE_LABEL_COLOR" value="#000000" type="string"/>
			<att name="NODE_VISIBLE" value="true" type="string"/>
			<att name="NODE_DEPTH" value="0.0" type="string"/>
			<att name="NODE_BORDER_TRANSPARENCY" value="255" type="string"/>
			<att name="NODE_LABEL_FONT_FACE" value="Dialog,plain,12" type="string"/>
			<att name="NODE_LABEL_TRANSPARENCY" value="255" type="string"/>
		</graphics>
	</node>
	<node id="RSPSKPLPEVTDEYK" label="RSPSKPLPEVTDEYK">
		<att name="numMSRuns" value="6" type="integer"/>
		<att name="numReplicates" value="2" type="integer"/>
		<att name="PCQ_ID" value="RSPSKPLPEVTDEYK" type="string"/>
		<att name="numConnectedProteinNodes" value="5" type="integer"/>
		<att name="numPeptideSequences" value="1" type="integer"/>
		<att name="PeptideSequences" value="RSPSKPLPEVTDEYK" type="string"/>
		<att name="significant" value="0" type="integer"/>
		<att name="Weight" value="21.3774725387" type="real"/>
		<att name="Variance" value="0.04677821469257804" type="real"/>
		<att name="numProteins" value="6" type="integer"/>
		<att name="ionCount" value="0" type="integer"/>
		<att name="numPsms" value="10" type="integer"/>
		<att name="containsPTMs" value="0" type="integer"/>
		<att name="FDR" value="1.01073761617" type="real"/>
		<att name="lightIons" value="0" type="integer"/>
		<att name="uniquePeptide" value="0" type="integer"/>
		<att name="isFiltered" value="0" type="integer"/>
		<att name="finalRatio" value="0.23265156631600006" type="real"/>
		<att name="heavyIons" value="0" type="integer"/>
		<att name="uniquePeptideNode" value="0" type="integer"/>
		<att name="isProtein" value="0" type="integer"/>
		<graphics type="ROUNDRECT" h="30" w="70" width="4" outline="#000000" fill="#ffffff">
			<att name="NODE_TOOLTIP" value="&lt;html&gt;RSPSKPLPEVTDEYK&lt;br&gt;1 Peptide sequences&lt;br&gt;10 PSMs&lt;br&gt;Shared by 5 protein Nodes&lt;br&gt;Shared by 6 proteins&lt;br&gt;Detected in 6 MS runs&lt;br&gt;Detected in 2 Replicates&lt;br&gt;Weight = 21.377&lt;br&gt;Variance = 0.047&lt;br&gt;Integrated peptide node ratio = 0.2&lt;br&gt;Ion count ratio Rc = N/A = log2( () / () )&lt;br&gt;FDR = 1.01073761617&lt;br&gt;Individual peptides in the node:&lt;br&gt;RSPSKPLPEVTDEYK, 10 PSMs, Shared by 6 proteins, Detected in 6 MS Runs, Detected in 2 replicates, Average of ratios = 0.1989934701713228&lt;br&gt;&lt;/html&gt;" type="string"/>
			<att name="NODE_NESTED_NETWORK_IMAGE_VISIBLE" value="true" type="string"/>
			<att name="NODE_BORDER_STROKE" value="SOLID" type="string"/>
			<att name="NODE_SELECTED" value="false" type="string"/>
			<att name="NODE_TRANSPARENCY" value="255" type="string"/>
			<att name="NODE_LABEL_WIDTH" value="200" type="string"/>
			<att name="NODE_LABEL" value="0.2" type="string"/>
			<att name="NODE_LABEL_FONT_SIZE" value="12" type="string"/>
			<att name="NODE_LABEL_TRANSPARENCY" value="255" type="string"/>
			<att name="NODE_LABEL_COLOR" value="#000000" type="string"/>
			<att name="NODE_VISIBLE" value="true" type="string"/>
			<att name="NODE_DEPTH" value="0.0" type="string"/>
			<att name="NODE_BORDER_TRANSPARENCY" value="255" type="string"/>
			<att name="NODE_LABEL_FONT_FACE" value="Dialog,plain,12" type="string"/>
			<att name="NODE_LABEL_TRANSPARENCY" value="255" type="string"/>
		</graphics>
	</node>
	<node id="LTTDFNVIVEALSK_SKAELMEISEDKTK_SPSKPLPEVTDEYKNDVK" label="LTTDFNVIVEALSK_SKAELMEISEDKTK_SPSKPLPEVTDEYKNDVK">
		<att name="numMSRuns" value="10" type="integer"/>
		<att name="numReplicates" value="4" type="integer"/>
		<att name="PCQ_ID" value="LTTDFNVIVEALSK_SKAELMEISEDKTK_SPSKPLPEVTDEYKNDVK" type="string"/>
		<att name="numConnectedProteinNodes" value="4" type="integer"/>
		<att name="numPeptideSequences" value="3" type="integer"/>
		<att name="PeptideSequences" value="LTTDFNVIVEALSK_SKAELMEISEDKTK_SPSKPLPEVTDEYKNDVK" type="string"/>
		<att name="significant" value="0" type="integer"/>
		<att name="Weight" value="35.5521608894" type="real"/>
		<att name="Variance" value="0.028127685490367857" type="real"/>
		<att name="numProteins" value="5" type="integer"/>
		<att name="ionCount" value="0" type="integer"/>
		<att name="numPsms" value="28" type="integer"/>
		<att name="containsPTMs" value="0" type="integer"/>
		<att name="FDR" value="0.985094581071" type="real"/>
		<att name="lightIons" value="0" type="integer"/>
		<att name="uniquePeptide" value="0" type="integer"/>
		<att name="isFiltered" value="0" type="integer"/>
		<att name="finalRatio" value="0.28851391284500005" type="real"/>
		<att name="heavyIons" value="0" type="integer"/>
		<att name="uniquePeptideNode" value="0" type="integer"/>
		<att name="isProtein" value="0" type="integer"/>
		<graphics type="ROUNDRECT" h="30" w="70" width="4" outline="#000000" fill="#ffffff">
			<att name="NODE_TOOLTIP" value="&lt;html&gt;LTTDFNVIVEALSK_SKAELMEISEDKTK_SPSKPLPEVTDEYKNDVK&lt;br&gt;3 Peptide sequences&lt;br&gt;28 PSMs&lt;br&gt;Shared by 4 protein Nodes&lt;br&gt;Shared by 5 proteins&lt;br&gt;Detected in 10 MS runs&lt;br&gt;Detected in 4 Replicates&lt;br&gt;Weight = 35.552&lt;br&gt;Variance = 0.028&lt;br&gt;Integrated peptide node ratio = 0.3&lt;br&gt;Ion count ratio Rc = N/A = log2( () / () )&lt;br&gt;FDR = 0.985094581071&lt;br&gt;Individual peptides in the node:&lt;br&gt;LTTDFNVIVEALSK, 5 PSMs, Shared by 5 proteins, Detected in 5 MS Runs, Detected in 1 replicates, Peptide with no PSM ratios = NaN&lt;br&gt;SKAELMEISEDKTK, 6 PSMs, Shared by 5 proteins, Detected in 2 MS Runs, Detected in 2 replicates, Average of ratios = 0.2631279097002755&lt;br&gt;SPSKPLPEVTDEYKNDVK, 17 PSMs, Shared by 5 proteins, Detected in 6 MS Runs, Detected in 3 replicates, Average of ratios = 0.29726512444455266&lt;br&gt;&lt;/html&gt;" type="string"/>
			<att name="NODE_NESTED_NETWORK_IMAGE_VISIBLE" value="true" type="string"/>
			<att name="NODE_BORDER_STROKE" value="SOLID" type="string"/>
			<att name="NODE_SELECTED" value="false" type="string"/>
			<att name="NODE_TRANSPARENCY" value="255" type="string"/>
			<att name="NODE_LABEL_WIDTH" value="200" type="string"/>
			<att name="NODE_LABEL" value="0.3" type="string"/>
			<att name="NODE_LABEL_FONT_SIZE" value="12" type="string"/>
			<att name="NODE_LABEL_TRANSPARENCY" value="255" type="string"/>
			<att name="NODE_LABEL_COLOR" value="#000000" type="string"/>
			<att name="NODE_VISIBLE" value="true" type="string"/>
			<att name="NODE_DEPTH" value="0.0" type="string"/>
			<att name="NODE_BORDER_TRANSPARENCY" value="255" type="string"/>
			<att name="NODE_LABEL_FONT_FACE" value="Dialog,plain,12" type="string"/>
			<att name="NODE_LABEL_TRANSPARENCY" value="255" type="string"/>
		</graphics>
	</node>
	<node id="GFPTDATLDDIKEWLEDKGQVLNIQMR_GSIFVVFDSIESAKK" label="GFPTDATLDDIKEWLEDKGQVLNIQMR_GSIFVVFDSIESAKK">
		<att name="numMSRuns" value="4" type="integer"/>
		<att name="numReplicates" value="3" type="integer"/>
		<att name="PCQ_ID" value="GFPTDATLDDIKEWLEDKGQVLNIQMR_GSIFVVFDSIESAKK" type="string"/>
		<att name="numConnectedProteinNodes" value="4" type="integer"/>
		<att name="numPeptideSequences" value="2" type="integer"/>
		<att name="PeptideSequences" value="GFPTDATLDDIKEWLEDKGQVLNIQMR_GSIFVVFDSIESAKK" type="string"/>
		<att name="significant" value="0" type="integer"/>
		<att name="Weight" value="33.4969886236" type="real"/>
		<att name="Variance" value="0.02985342984818221" type="real"/>
		<att name="numProteins" value="5" type="integer"/>
		<att name="ionCount" value="0" type="integer"/>
		<att name="numPsms" value="7" type="integer"/>
		<att name="containsPTMs" value="0" type="integer"/>
		<att name="FDR" value="1.00518586264" type="real"/>
		<att name="lightIons" value="0" type="integer"/>
		<att name="uniquePeptide" value="0" type="integer"/>
		<att name="isFiltered" value="0" type="integer"/>
		<att name="finalRatio" value="0.11380155173799998" type="real"/>
		<att name="heavyIons" value="0" type="integer"/>
		<att name="uniquePeptideNode" value="0" type="integer"/>
		<att name="isProtein" value="0" type="integer"/>
		<graphics type="ROUNDRECT" h="30" w="70" width="4" outline="#000000" fill="#ffffff">
			<att name="NODE_TOOLTIP" value="&lt;html&gt;GFPTDATLDDIKEWLEDKGQVLNIQMR_GSIFVVFDSIESAKK&lt;br&gt;2 Peptide sequences&lt;br&gt;7 PSMs&lt;br&gt;Shared by 4 protein Nodes&lt;br&gt;Shared by 5 proteins&lt;br&gt;Detected in 4 MS runs&lt;br&gt;Detected in 3 Replicates&lt;br&gt;Weight = 33.497&lt;br&gt;Variance = 0.03&lt;br&gt;Integrated peptide node ratio = 0.1&lt;br&gt;Ion count ratio Rc = N/A = log2( () / () )&lt;br&gt;FDR = 1.00518586264&lt;br&gt;Individual peptides in the node:&lt;br&gt;GFPTDATLDDIKEWLEDKGQVLNIQMR, 5 PSMs, Shared by 5 proteins, Detected in 3 MS Runs, Detected in 3 replicates, Average of ratios = 0.08343909450570859&lt;br&gt;GSIFVVFDSIESAKK, 2 PSMs, Shared by 5 proteins, Detected in 1 MS Runs, Detected in 1 replicates, Average of ratios = 0.04616640568731398&lt;br&gt;&lt;/html&gt;" type="string"/>
			<att name="NODE_NESTED_NETWORK_IMAGE_VISIBLE" value="true" type="string"/>
			<att name="NODE_BORDER_STROKE" value="SOLID" type="string"/>
			<att name="NODE_SELECTED" value="false" type="string"/>
			<att name="NODE_TRANSPARENCY" value="255" type="string"/>
			<att name="NODE_LABEL_WIDTH" value="200" type="string"/>
			<att name="NODE_LABEL" value="0.1" type="string"/>
			<att name="NODE_LABEL_FONT_SIZE" value="12" type="string"/>
			<att name="NODE_LABEL_TRANSPARENCY" value="255" type="string"/>
			<att name="NODE_LABEL_COLOR" value="#000000" type="string"/>
			<att name="NODE_VISIBLE" value="true" type="string"/>
			<att name="NODE_DEPTH" value="0.0" type="string"/>
			<att name="NODE_BORDER_TRANSPARENCY" value="255" type="string"/>
			<att name="NODE_LABEL_FONT_FACE" value="Dialog,plain,12" type="string"/>
			<att name="NODE_LABEL_TRANSPARENCY" value="255" type="string"/>
		</graphics>
	</node>
	<node id="B5BUB5 P05455" label="B5BUB5 P05455">
		<att name="ProteinDescription" value="Autoantigen La (Fragment) #### Lupus La protein" type="string"/>
		<att name="ACC" value="B5BUB5 P05455" type="string"/>
		<att name="numPeptideSequencesInProteins" value="11" type="integer"/>
		<att name="conclusiveProtein" value="0" type="integer"/>
		<att name="numConnectedPeptideNodes" value="11" type="integer"/>
		<att name="UniprotKB" value="B5BUB5 P05455" type="string"/>
		<att name="numProteins" value="2" type="integer"/>
		<att name="Classification2Case" value="6" type="string"/>
		<att name="GeneName" value="SSB" type="string"/>
		<att name="containsPTMs" value="0" type="integer"/>
		<att name="conclusiveProteinNode" value="1" type="integer"/>
		<att name="isFiltered" value="0" type="integer"/>
		<att name="ID" value="B5BUB5_HUMAN LA_HUMAN" type="string"/>
		<att name="numPsmsInProtein" value="100" type="integer"/>
		<att name="Species" value="[Homo sapiens]" type="string"/>
		<att name="isProtein" value="1" type="integer"/>
		<graphics type="ELLIPSE" h="30" w="70" width="4" outline="#000000" fill="#ffffff">
			<att name="NODE_TOOLTIP" value="&lt;html&gt;&lt;b&gt;Protein ACC(s):&lt;/b&gt;&lt;br&gt;B5BUB5 P05455&lt;br&gt;&lt;b&gt;Protein name(s):&lt;/b&gt;&lt;br&gt; Autoantigen La (Fragment)&lt;br&gt;Lupus La protein&lt;br&gt;&lt;b&gt;Classification case(s):&lt;/b&gt;&lt;br&gt;&lt;b&gt;6&lt;/b&gt;: Not classified&lt;br&gt;&lt;b&gt;TAX:&lt;/b&gt; [Homo sapiens]&lt;br&gt;&lt;b&gt;Gene name:&lt;/b&gt; SSB&lt;/html&gt;" type="string"/>
			<att name="NODE_NESTED_NETWORK_IMAGE_VISIBLE" value="true" type="string"/>
			<att name="NODE_BORDER_STROKE" value="SOLID" type="string"/>
			<att name="NODE_SELECTED" value="false" type="string"/>
			<att name="NODE_TRANSPARENCY" value="255" type="string"/>
			<att name="NODE_LABEL_WIDTH" value="200" type="string"/>
			<att name="NODE_LABEL" value="B5BUB5 P05455" type="string"/>
			<att name="NODE_LABEL_FONT_SIZE" value="12" type="string"/>
			<att name="NODE_LABEL_TRANSPARENCY" value="255" type="string"/>
			<att name="NODE_LABEL_COLOR" value="#000000" type="string"/>
			<att name="NODE_VISIBLE" value="true" type="string"/>
			<att name="NODE_DEPTH" value="0.0" type="string"/>
			<att name="NODE_BORDER_TRANSPARENCY" value="255" type="string"/>
			<att name="NODE_LABEL_FONT_FACE" value="Dialog,plain,12" type="string"/>
			<att name="NODE_LABEL_TRANSPARENCY" value="255" type="string"/>
		</graphics>
	</node>
	<node id="FASDDEHDEHDENGATGPVKR" label="FASDDEHDEHDENGATGPVKR">
		<att name="numMSRuns" value="2" type="integer"/>
		<att name="numReplicates" value="1" type="integer"/>
		<att name="PCQ_ID" value="FASDDEHDEHDENGATGPVKR" type="string"/>
		<att name="numConnectedProteinNodes" value="1" type="integer"/>
		<att name="numPeptideSequences" value="1" type="integer"/>
		<att name="PeptideSequences" value="FASDDEHDEHDENGATGPVKR" type="string"/>
		<att name="significant" value="0" type="integer"/>
		<att name="Weight" value="10.289122625" type="real"/>
		<att name="Variance" value="0.09719001672409362" type="real"/>
		<att name="numProteins" value="2" type="integer"/>
		<att name="ionCount" value="0" type="integer"/>
		<att name="numPsms" value="6" type="integer"/>
		<att name="containsPTMs" value="0" type="integer"/>
		<att name="FDR" value="1.00050158637" type="real"/>
		<att name="lightIons" value="0" type="integer"/>
		<att name="uniquePeptide" value="0" type="integer"/>
		<att name="isFiltered" value="0" type="integer"/>
		<att name="finalRatio" value="-0.06922966144640003" type="real"/>
		<att name="heavyIons" value="0" type="integer"/>
		<att name="uniquePeptideNode" value="1" type="integer"/>
		<att name="isProtein" value="0" type="integer"/>
		<graphics type="ROUNDRECT" h="30" w="70" width="4" outline="#000000" fill="#ffffff">
			<att name="NODE_TOOLTIP" value="&lt;html&gt;FASDDEHDEHDENGATGPVKR&lt;br&gt;1 Peptide sequences&lt;br&gt;6 PSMs&lt;br&gt;Shared by 1 protein Nodes&lt;br&gt;Shared by 2 proteins&lt;br&gt;Detected in 2 MS runs&lt;br&gt;Detected in 1 Replicates&lt;br&gt;Weight = 10.289&lt;br&gt;Variance = 0.097&lt;br&gt;Integrated peptide node ratio = -0.1&lt;br&gt;Ion count ratio Rc = N/A = log2( () / () )&lt;br&gt;FDR = 1.00050158637&lt;br&gt;Individual peptides in the node:&lt;br&gt;FASDDEHDEHDENGATGPVKR, 6 PSMs, Shared by 2 proteins, Detected in 2 MS Runs, Detected in 1 replicates, Average of ratios = -0.05729966740896465&lt;br&gt;&lt;/html&gt;" type="string"/>
			<att name="NODE_NESTED_NETWORK_IMAGE_VISIBLE" value="true" type="string"/>
			<att name="NODE_BORDER_STROKE" value="SOLID" type="string"/>
			<att name="NODE_SELECTED" value="false" type="string"/>
			<att name="NODE_TRANSPARENCY" value="255" type="string"/>
			<att name="NODE_LABEL_WIDTH" value="200" type="string"/>
			<att name="NODE_LABEL" value="-0.1" type="string"/>
			<att name="NODE_LABEL_FONT_SIZE" value="12" type="string"/>
			<att name="NODE_LABEL_TRANSPARENCY" value="255" type="string"/>
			<att name="NODE_LABEL_COLOR" value="#000000" type="string"/>
			<att name="NODE_VISIBLE" value="true" type="string"/>
			<att name="NODE_DEPTH" value="0.0" type="string"/>
			<att name="NODE_BORDER_TRANSPARENCY" value="255" type="string"/>
			<att name="NODE_LABEL_FONT_FACE" value="Dialog,plain,12" type="string"/>
			<att name="NODE_LABEL_TRANSPARENCY" value="255" type="string"/>
		</graphics>
	</node>
	<node id="E7ERC4" label="E7ERC4">
		<att name="ProteinDescription" value="Lupus La protein (Fragment)" type="string"/>
		<att name="ACC" value="E7ERC4" type="string"/>
		<att name="numPeptideSequencesInProteins" value="8" type="integer"/>
		<att name="conclusiveProtein" value="0" type="integer"/>
		<att name="numConnectedPeptideNodes" value="8" type="integer"/>
		<att name="UniprotKB" value="E7ERC4" type="string"/>
		<att name="numProteins" value="1" type="integer"/>
		<att name="Classification2Case" value="6" type="string"/>
		<att name="GeneName" value="SSB" type="string"/>
		<att name="containsPTMs" value="0" type="integer"/>
		<att name="conclusiveProteinNode" value="0" type="integer"/>
		<att name="isFiltered" value="0" type="integer"/>
		<att name="ID" value="E7ERC4_HUMAN" type="string"/>
		<att name="numPsmsInProtein" value="77" type="integer"/>
		<att name="Species" value="[Homo sapiens]" type="string"/>
		<att name="isProtein" value="1" type="integer"/>
		<graphics type="ELLIPSE" h="30" w="70" width="4" outline="#000000" fill="#ffffff">
			<att name="NODE_TOOLTIP" value="&lt;html&gt;&lt;b&gt;Protein ACC(s):&lt;/b&gt;&lt;br&gt;E7ERC4&lt;br&gt;&lt;b&gt;Protein name(s):&lt;/b&gt;&lt;br&gt; Lupus La protein (Fragment)&lt;br&gt;&lt;b&gt;Classification case(s):&lt;/b&gt;&lt;br&gt;&lt;b&gt;6&lt;/b&gt;: Not classified&lt;br&gt;&lt;b&gt;TAX:&lt;/b&gt; [Homo sapiens]&lt;br&gt;&lt;b&gt;Gene name:&lt;/b&gt; SSB&lt;/html&gt;" type="string"/>
			<att name="NODE_NESTED_NETWORK_IMAGE_VISIBLE" value="true" type="string"/>
			<att name="NODE_BORDER_STROKE" value="SOLID" type="string"/>
			<att name="NODE_SELECTED" value="false" type="string"/>
			<att name="NODE_TRANSPARENCY" value="255" type="string"/>
			<att name="NODE_LABEL_WIDTH" value="200" type="string"/>
			<att name="NODE_LABEL" value="E7ERC4" type="string"/>
			<att name="NODE_LABEL_FONT_SIZE" value="12" type="string"/>
			<att name="NODE_LABEL_TRANSPARENCY" value="255" type="string"/>
			<att name="NODE_LABEL_COLOR" value="#000000" type="string"/>
			<att name="NODE_VISIBLE" value="true" type="string"/>
			<att name="NODE_DEPTH" value="0.0" type="string"/>
			<att name="NODE_BORDER_TRANSPARENCY" value="255" type="string"/>
			<att name="NODE_LABEL_FONT_FACE" value="Dialog,plain,12" type="string"/>
			<att name="NODE_LABEL_TRANSPARENCY" value="255" type="string"/>
		</graphics>
	</node>
	<node id="Q9UMH7" label="Q9UMH7">
		<att name="ProteinDescription" value="SS-B/La protein (Fragment)" type="string"/>
		<att name="ACC" value="Q9UMH7" type="string"/>
		<att name="numPeptideSequencesInProteins" value="1" type="integer"/>
		<att name="conclusiveProtein" value="1" type="integer"/>
		<att name="numConnectedPeptideNodes" value="1" type="integer"/>
		<att name="UniprotKB" value="Q9UMH7" type="string"/>
		<att name="numProteins" value="1" type="integer"/>
		<att name="Classification2Case" value="6" type="string"/>
		<att name="containsPTMs" value="0" type="integer"/>
		<att name="conclusiveProteinNode" value="0" type="integer"/>
		<att name="isFiltered" value="0" type="integer"/>
		<att name="ID" value="Q9UMH7_HUMAN" type="string"/>
		<att name="numPsmsInProtein" value="10" type="integer"/>
		<att name="Species" value="[Homo sapiens]" type="string"/>
		<att name="isProtein" value="1" type="integer"/>
		<graphics type="ELLIPSE" h="30" w="70" width="4" outline="#000000" fill="#ffffff">
			<att name="NODE_TOOLTIP" value="&lt;html&gt;&lt;b&gt;Protein ACC(s):&lt;/b&gt;&lt;br&gt;Q9UMH7&lt;br&gt;&lt;b&gt;Protein name(s):&lt;/b&gt;&lt;br&gt; SS-B/La protein (Fragment)&lt;br&gt;&lt;b&gt;Classification case(s):&lt;/b&gt;&lt;br&gt;&lt;b&gt;6&lt;/b&gt;: Not classified&lt;br&gt;&lt;b&gt;TAX:&lt;/b&gt; [Homo sapiens]&lt;br&gt;&lt;b&gt;Gene name:&lt;/b&gt; &lt;/html&gt;" type="string"/>
			<att name="NODE_NESTED_NETWORK_IMAGE_VISIBLE" value="true" type="string"/>
			<att name="NODE_BORDER_STROKE" value="SOLID" type="string"/>
			<att name="NODE_SELECTED" value="false" type="string"/>
			<att name="NODE_TRANSPARENCY" value="255" type="string"/>
			<att name="NODE_LABEL_WIDTH" value="200" type="string"/>
			<att name="NODE_LABEL" value="Q9UMH7" type="string"/>
			<att name="NODE_LABEL_FONT_SIZE" value="12" type="string"/>
			<att name="NODE_LABEL_TRANSPARENCY" value="255" type="string"/>
			<att name="NODE_LABEL_COLOR" value="#000000" type="string"/>
			<att name="NODE_VISIBLE" value="true" type="string"/>
			<att name="NODE_DEPTH" value="0.0" type="string"/>
			<att name="NODE_BORDER_TRANSPARENCY" value="255" type="string"/>
			<att name="NODE_LABEL_FONT_FACE" value="Dialog,plain,12" type="string"/>
			<att name="NODE_LABEL_TRANSPARENCY" value="255" type="string"/>
		</graphics>
	</node>
	<node id="Q9UMH6" label="Q9UMH6">
		<att name="ProteinDescription" value="SS-B/La protein (Fragment)" type="string"/>
		<att name="ACC" value="Q9UMH6" type="string"/>
		<att name="numPeptideSequencesInProteins" value="1" type="integer"/>
		<att name="conclusiveProtein" value="1" type="integer"/>
		<att name="numConnectedPeptideNodes" value="1" type="integer"/>
		<att name="UniprotKB" value="Q9UMH6" type="string"/>
		<att name="numProteins" value="1" type="integer"/>
		<att name="Classification2Case" value="6" type="string"/>
		<att name="containsPTMs" value="0" type="integer"/>
		<att name="conclusiveProteinNode" value="0" type="integer"/>
		<att name="isFiltered" value="0" type="integer"/>
		<att name="ID" value="Q9UMH6_HUMAN" type="string"/>
		<att name="numPsmsInProtein" value="10" type="integer"/>
		<att name="Species" value="[Homo sapiens]" type="string"/>
		<att name="isProtein" value="1" type="integer"/>
		<graphics type="ELLIPSE" h="30" w="70" width="4" outline="#000000" fill="#ffffff">
			<att name="NODE_TOOLTIP" value="&lt;html&gt;&lt;b&gt;Protein ACC(s):&lt;/b&gt;&lt;br&gt;Q9UMH6&lt;br&gt;&lt;b&gt;Protein name(s):&lt;/b&gt;&lt;br&gt; SS-B/La protein (Fragment)&lt;br&gt;&lt;b&gt;Classification case(s):&lt;/b&gt;&lt;br&gt;&lt;b&gt;6&lt;/b&gt;: Not classified&lt;br&gt;&lt;b&gt;TAX:&lt;/b&gt; [Homo sapiens]&lt;br&gt;&lt;b&gt;Gene name:&lt;/b&gt; &lt;/html&gt;" type="string"/>
			<att name="NODE_NESTED_NETWORK_IMAGE_VISIBLE" value="true" type="string"/>
			<att name="NODE_BORDER_STROKE" value="SOLID" type="string"/>
			<att name="NODE_SELECTED" value="false" type="string"/>
			<att name="NODE_TRANSPARENCY" value="255" type="string"/>
			<att name="NODE_LABEL_WIDTH" value="200" type="string"/>
			<att name="NODE_LABEL" value="Q9UMH6" type="string"/>
			<att name="NODE_LABEL_FONT_SIZE" value="12" type="string"/>
			<att name="NODE_LABEL_TRANSPARENCY" value="255" type="string"/>
			<att name="NODE_LABEL_COLOR" value="#000000" type="string"/>
			<att name="NODE_VISIBLE" value="true" type="string"/>
			<att name="NODE_DEPTH" value="0.0" type="string"/>
			<att name="NODE_BORDER_TRANSPARENCY" value="255" type="string"/>
			<att name="NODE_LABEL_FONT_FACE" value="Dialog,plain,12" type="string"/>
			<att name="NODE_LABEL_TRANSPARENCY" value="255" type="string"/>
		</graphics>
	</node>
	<node id="YKETDLLILFK" label="YKETDLLILFK">
		<att name="numMSRuns" value="8" type="integer"/>
		<att name="numReplicates" value="3" type="integer"/>
		<att name="PCQ_ID" value="YKETDLLILFK" type="string"/>
		<att name="numConnectedProteinNodes" value="3" type="integer"/>
		<att name="numPeptideSequences" value="1" type="integer"/>
		<att name="PeptideSequences" value="YKETDLLILFK" type="string"/>
		<att name="significant" value="0" type="integer"/>
		<att name="Weight" value="31.7860247525" type="real"/>
		<att name="Variance" value="0.031460366868346724" type="real"/>
		<att name="numProteins" value="4" type="integer"/>
		<att name="ionCount" value="0" type="integer"/>
		<att name="numPsms" value="10" type="integer"/>
		<att name="containsPTMs" value="0" type="integer"/>
		<att name="FDR" value="1.00722329055" type="real"/>
		<att name="lightIons" value="0" type="integer"/>
		<att name="uniquePeptide" value="0" type="integer"/>
		<att name="isFiltered" value="0" type="integer"/>
		<att name="finalRatio" value="0.07508471504479995" type="real"/>
		<att name="heavyIons" value="0" type="integer"/>
		<att name="uniquePeptideNode" value="0" type="integer"/>
		<att name="isProtein" value="0" type="integer"/>
		<graphics type="ROUNDRECT" h="30" w="70" width="4" outline="#000000" fill="#ffffff">
			<att name="NODE_TOOLTIP" value="&lt;html&gt;YKETDLLILFK&lt;br&gt;1 Peptide sequences&lt;br&gt;10 PSMs&lt;br&gt;Shared by 3 protein Nodes&lt;br&gt;Shared by 4 proteins&lt;br&gt;Detected in 8 MS runs&lt;br&gt;Detected in 3 Replicates&lt;br&gt;Weight = 31.786&lt;br&gt;Variance = 0.031&lt;br&gt;Integrated peptide node ratio = 0.1&lt;br&gt;Ion count ratio Rc = N/A = log2( () / () )&lt;br&gt;FDR = 1.00722329055&lt;br&gt;Individual peptides in the node:&lt;br&gt;YKETDLLILFK, 10 PSMs, Shared by 4 proteins, Detected in 8 MS Runs, Detected in 3 replicates, Average of ratios = 0.24302473312828354&lt;br&gt;&lt;/html&gt;" type="string"/>
			<att name="NODE_NESTED_NETWORK_IMAGE_VISIBLE" value="true" type="string"/>
			<att name="NODE_BORDER_STROKE" value="SOLID" type="string"/>
			<att name="NODE_SELECTED" value="false" type="string"/>
			<att name="NODE_TRANSPARENCY" value="255" type="string"/>
			<att name="NODE_LABEL_WIDTH" value="200" type="string"/>
			<att name="NODE_LABEL" value="0.1" type="string"/>
			<att name="NODE_LABEL_FONT_SIZE" value="12" type="string"/>
			<att name="NODE_LABEL_TRANSPARENCY" value="255" type="string"/>
			<att name="NODE_LABEL_COLOR" value="#000000" type="string"/>
			<att name="NODE_VISIBLE" value="true" type="string"/>
			<att name="NODE_DEPTH" value="0.0" type="string"/>
			<att name="NODE_BORDER_TRANSPARENCY" value="255" type="string"/>
			<att name="NODE_LABEL_FONT_FACE" value="Dialog,plain,12" type="string"/>
			<att name="NODE_LABEL_TRANSPARENCY" value="255" type="string"/>
		</graphics>
	</node>
	<node id="Q14730" label="Q14730">
		<att name="ProteinDescription" value="La 4.1 protein (Fragment)" type="string"/>
		<att name="ACC" value="Q14730" type="string"/>
		<att name="numPeptideSequencesInProteins" value="5" type="integer"/>
		<att name="conclusiveProtein" value="0" type="integer"/>
		<att name="numConnectedPeptideNodes" value="5" type="integer"/>
		<att name="UniprotKB" value="Q14730" type="string"/>
		<att name="numProteins" value="1" type="integer"/>
		<att name="Classification2Case" value="6" type="string"/>
		<att name="containsPTMs" value="0" type="integer"/>
		<att name="conclusiveProteinNode" value="0" type="integer"/>
		<att name="isFiltered" value="0" type="integer"/>
		<att name="ID" value="Q14730_HUMAN" type="string"/>
		<att name="numPsmsInProtein" value="24" type="integer"/>
		<att name="Species" value="[Homo sapiens]" type="string"/>
		<att name="isProtein" value="1" type="integer"/>
		<graphics type="ELLIPSE" h="30" w="70" width="4" outline="#000000" fill="#ffffff">
			<att name="NODE_TOOLTIP" value="&lt;html&gt;&lt;b&gt;Protein ACC(s):&lt;/b&gt;&lt;br&gt;Q14730&lt;br&gt;&lt;b&gt;Protein name(s):&lt;/b&gt;&lt;br&gt; La 4.1 protein (Fragment)&lt;br&gt;&lt;b&gt;Classification case(s):&lt;/b&gt;&lt;br&gt;&lt;b&gt;6&lt;/b&gt;: Not classified&lt;br&gt;&lt;b&gt;TAX:&lt;/b&gt; [Homo sapiens]&lt;br&gt;&lt;b&gt;Gene name:&lt;/b&gt; &lt;/html&gt;" type="string"/>
			<att name="NODE_NESTED_NETWORK_IMAGE_VISIBLE" value="true" type="string"/>
			<att name="NODE_BORDER_STROKE" value="SOLID" type="string"/>
			<att name="NODE_SELECTED" value="false" type="string"/>
			<att name="NODE_TRANSPARENCY" value="255" type="string"/>
			<att name="NODE_LABEL_WIDTH" value="200" type="string"/>
			<att name="NODE_LABEL" value="Q14730" type="string"/>
			<att name="NODE_LABEL_FONT_SIZE" value="12" type="string"/>
			<att name="NODE_LABEL_TRANSPARENCY" value="255" type="string"/>
			<att name="NODE_LABEL_COLOR" value="#000000" type="string"/>
			<att name="NODE_VISIBLE" value="true" type="string"/>
			<att name="NODE_DEPTH" value="0.0" type="string"/>
			<att name="NODE_BORDER_TRANSPARENCY" value="255" type="string"/>
			<att name="NODE_LABEL_FONT_FACE" value="Dialog,plain,12" type="string"/>
			<att name="NODE_LABEL_TRANSPARENCY" value="255" type="string"/>
		</graphics>
	</node>
	<node id="KFVETPGQK" label="KFVETPGQK">
		<att name="numMSRuns" value="1" type="integer"/>
		<att name="numReplicates" value="1" type="integer"/>
		<att name="PCQ_ID" value="KFVETPGQK" type="string"/>
		<att name="numConnectedProteinNodes" value="3" type="integer"/>
		<att name="numPeptideSequences" value="1" type="integer"/>
		<att name="PeptideSequences" value="KFVETPGQK" type="string"/>
		<att name="significant" value="0" type="integer"/>
		<att name="numProteins" value="4" type="integer"/>
		<att name="ionCount" value="0" type="integer"/>
		<att name="numPsms" value="2" type="integer"/>
		<att name="containsPTMs" value="0" type="integer"/>
		<att name="lightIons" value="0" type="integer"/>
		<att name="uniquePeptide" value="0" type="integer"/>
		<att name="isFiltered" value="0" type="integer"/>
		<att name="finalRatio" value="NaN" type="real"/>
		<att name="heavyIons" value="0" type="integer"/>
		<att name="uniquePeptideNode" value="0" type="integer"/>
		<att name="isProtein" value="0" type="integer"/>
		<graphics type="ROUNDRECT" h="30" w="70" width="4" outline="#000000" fill="#ffffff">
			<att name="NODE_TOOLTIP" value="&lt;html&gt;KFVETPGQK&lt;br&gt;1 Peptide sequences&lt;br&gt;2 PSMs&lt;br&gt;Shared by 3 protein Nodes&lt;br&gt;Shared by 4 proteins&lt;br&gt;Detected in 1 MS runs&lt;br&gt;Detected in 1 Replicates&lt;br&gt;Integrated peptide node ratio = N/A&lt;br&gt;Ion count ratio Rc = N/A = log2( () / () )&lt;br&gt;Individual peptides in the node:&lt;br&gt;KFVETPGQK, 2 PSMs, Shared by 4 proteins, Detected in 1 MS Runs, Detected in 1 replicates, Peptide with no PSM ratios = NaN&lt;br&gt;&lt;/html&gt;" type="string"/>
			<att name="NODE_NESTED_NETWORK_IMAGE_VISIBLE" value="true" type="string"/>
			<att name="NODE_BORDER_STROKE" value="SOLID" type="string"/>
			<att name="NODE_SELECTED" value="false" type="string"/>
			<att name="NODE_TRANSPARENCY" value="255" type="string"/>
			<att name="NODE_LABEL_WIDTH" value="200" type="string"/>
			<att name="NODE_LABEL" value="N/A" type="string"/>
			<att name="NODE_LABEL_FONT_SIZE" value="12" type="string"/>
			<att name="NODE_LABEL_TRANSPARENCY" value="255" type="string"/>
			<att name="NODE_LABEL_COLOR" value="#000000" type="string"/>
			<att name="NODE_VISIBLE" value="true" type="string"/>
			<att name="NODE_DEPTH" value="0.0" type="string"/>
			<att name="NODE_BORDER_TRANSPARENCY" value="255" type="string"/>
			<att name="NODE_LABEL_FONT_FACE" value="Dialog,plain,12" type="string"/>
			<att name="NODE_LABEL_TRANSPARENCY" value="255" type="string"/>
		</graphics>
	</node>
	<node id="IIEDQQESLNK" label="IIEDQQESLNK">
		<att name="numMSRuns" value="3" type="integer"/>
		<att name="numReplicates" value="2" type="integer"/>
		<att name="PCQ_ID" value="IIEDQQESLNK" type="string"/>
		<att name="numConnectedProteinNodes" value="3" type="integer"/>
		<att name="numPeptideSequences" value="1" type="integer"/>
		<att name="PeptideSequences" value="IIEDQQESLNK" type="string"/>
		<att name="significant" value="0" type="integer"/>
		<att name="Weight" value="20.6216501967" type="real"/>
		<att name="Variance" value="0.04849272441640126" type="real"/>
		<att name="numProteins" value="4" type="integer"/>
		<att name="ionCount" value="0" type="integer"/>
		<att name="numPsms" value="3" type="integer"/>
		<att name="containsPTMs" value="0" type="integer"/>
		<att name="FDR" value="0.998890332595" type="real"/>
		<att name="lightIons" value="0" type="integer"/>
		<att name="uniquePeptide" value="0" type="integer"/>
		<att name="isFiltered" value="0" type="integer"/>
		<att name="finalRatio" value="-0.009790411088050075" type="real"/>
		<att name="heavyIons" value="0" type="integer"/>
		<att name="uniquePeptideNode" value="0" type="integer"/>
		<att name="isProtein" value="0" type="integer"/>
		<graphics type="ROUNDRECT" h="30" w="70" width="4" outline="#000000" fill="#ffffff">
			<att name="NODE_TOOLTIP" value="&lt;html&gt;IIEDQQESLNK&lt;br&gt;1 Peptide sequences&lt;br&gt;3 PSMs&lt;br&gt;Shared by 3 protein Nodes&lt;br&gt;Shared by 4 proteins&lt;br&gt;Detected in 3 MS runs&lt;br&gt;Detected in 2 Replicates&lt;br&gt;Weight = 20.622&lt;br&gt;Variance = 0.048&lt;br&gt;Integrated peptide node ratio = -0&lt;br&gt;Ion count ratio Rc = N/A = log2( () / () )&lt;br&gt;FDR = 0.998890332595&lt;br&gt;Individual peptides in the node:&lt;br&gt;IIEDQQESLNK, 3 PSMs, Shared by 4 proteins, Detected in 3 MS Runs, Detected in 2 replicates, Average of ratios = 0.07682220989631373&lt;br&gt;&lt;/html&gt;" type="string"/>
			<att name="NODE_NESTED_NETWORK_IMAGE_VISIBLE" value="true" type="string"/>
			<att name="NODE_BORDER_STROKE" value="SOLID" type="string"/>
			<att name="NODE_SELECTED" value="false" type="string"/>
			<att name="NODE_TRANSPARENCY" value="255" type="string"/>
			<att name="NODE_LABEL_WIDTH" value="200" type="string"/>
			<att name="NODE_LABEL" value="-0" type="string"/>
			<att name="NODE_LABEL_FONT_SIZE" value="12" type="string"/>
			<att name="NODE_LABEL_TRANSPARENCY" value="255" type="string"/>
			<att name="NODE_LABEL_COLOR" value="#000000" type="string"/>
			<att name="NODE_VISIBLE" value="true" type="string"/>
			<att name="NODE_DEPTH" value="0.0" type="string"/>
			<att name="NODE_BORDER_TRANSPARENCY" value="255" type="string"/>
			<att name="NODE_LABEL_FONT_FACE" value="Dialog,plain,12" type="string"/>
			<att name="NODE_LABEL_TRANSPARENCY" value="255" type="string"/>
		</graphics>
	</node>
	<node id="Q9UMH5" label="Q9UMH5">
		<att name="ProteinDescription" value="SS-B/La protein (Fragment)" type="string"/>
		<att name="ACC" value="Q9UMH5" type="string"/>
		<att name="numPeptideSequencesInProteins" value="1" type="integer"/>
		<att name="conclusiveProtein" value="1" type="integer"/>
		<att name="numConnectedPeptideNodes" value="1" type="integer"/>
		<att name="UniprotKB" value="Q9UMH5" type="string"/>
		<att name="numProteins" value="1" type="integer"/>
		<att name="Classification2Case" value="6" type="string"/>
		<att name="containsPTMs" value="0" type="integer"/>
		<att name="conclusiveProteinNode" value="0" type="integer"/>
		<att name="isFiltered" value="0" type="integer"/>
		<att name="ID" value="Q9UMH5_HUMAN" type="string"/>
		<att name="numPsmsInProtein" value="5" type="integer"/>
		<att name="Species" value="[Homo sapiens]" type="string"/>
		<att name="isProtein" value="1" type="integer"/>
		<graphics type="ELLIPSE" h="30" w="70" width="4" outline="#000000" fill="#ffffff">
			<att name="NODE_TOOLTIP" value="&lt;html&gt;&lt;b&gt;Protein ACC(s):&lt;/b&gt;&lt;br&gt;Q9UMH5&lt;br&gt;&lt;b&gt;Protein name(s):&lt;/b&gt;&lt;br&gt; SS-B/La protein (Fragment)&lt;br&gt;&lt;b&gt;Classification case(s):&lt;/b&gt;&lt;br&gt;&lt;b&gt;6&lt;/b&gt;: Not classified&lt;br&gt;&lt;b&gt;TAX:&lt;/b&gt; [Homo sapiens]&lt;br&gt;&lt;b&gt;Gene name:&lt;/b&gt; &lt;/html&gt;" type="string"/>
			<att name="NODE_NESTED_NETWORK_IMAGE_VISIBLE" value="true" type="string"/>
			<att name="NODE_BORDER_STROKE" value="SOLID" type="string"/>
			<att name="NODE_SELECTED" value="false" type="string"/>
			<att name="NODE_TRANSPARENCY" value="255" type="string"/>
			<att name="NODE_LABEL_WIDTH" value="200" type="string"/>
			<att name="NODE_LABEL" value="Q9UMH5" type="string"/>
			<att name="NODE_LABEL_FONT_SIZE" value="12" type="string"/>
			<att name="NODE_LABEL_TRANSPARENCY" value="255" type="string"/>
			<att name="NODE_LABEL_COLOR" value="#000000" type="string"/>
			<att name="NODE_VISIBLE" value="true" type="string"/>
			<att name="NODE_DEPTH" value="0.0" type="string"/>
			<att name="NODE_BORDER_TRANSPARENCY" value="255" type="string"/>
			<att name="NODE_LABEL_FONT_FACE" value="Dialog,plain,12" type="string"/>
			<att name="NODE_LABEL_TRANSPARENCY" value="255" type="string"/>
		</graphics>
	</node>
	<node id="FQEHIIQAPKPVEAIK_HNSEKPPEPVKPEVK" label="FQEHIIQAPKPVEAIK_HNSEKPPEPVKPEVK">
		<att name="numMSRuns" value="7" type="integer"/>
		<att name="numReplicates" value="3" type="integer"/>
		<att name="PCQ_ID" value="FQEHIIQAPKPVEAIK_HNSEKPPEPVKPEVK" type="string"/>
		<att name="numConnectedProteinNodes" value="1" type="integer"/>
		<att name="numPeptideSequences" value="2" type="integer"/>
		<att name="PeptideSequences" value="FQEHIIQAPKPVEAIK_HNSEKPPEPVKPEVK" type="string"/>
		<att name="significant" value="0" type="integer"/>
		<att name="Weight" value="35.4989261787" type="real"/>
		<att name="Variance" value="0.028169866180347114" type="real"/>
		<att name="numProteins" value="6" type="integer"/>
		<att name="ionCount" value="0" type="integer"/>
		<att name="numPsms" value="19" type="integer"/>
		<att name="containsPTMs" value="0" type="integer"/>
		<att name="FDR" value="0.731237684777" type="real"/>
		<att name="lightIons" value="0" type="integer"/>
		<att name="uniquePeptide" value="0" type="integer"/>
		<att name="isFiltered" value="0" type="integer"/>
		<att name="finalRatio" value="0.46035818896800007" type="real"/>
		<att name="heavyIons" value="0" type="integer"/>
		<att name="uniquePeptideNode" value="1" type="integer"/>
		<att name="isProtein" value="0" type="integer"/>
		<graphics type="ROUNDRECT" h="30" w="70" width="4" outline="#000000" fill="#ffffff">
			<att name="NODE_TOOLTIP" value="&lt;html&gt;FQEHIIQAPKPVEAIK_HNSEKPPEPVKPEVK&lt;br&gt;2 Peptide sequences&lt;br&gt;19 PSMs&lt;br&gt;Shared by 1 protein Nodes&lt;br&gt;Shared by 6 proteins&lt;br&gt;Detected in 7 MS runs&lt;br&gt;Detected in 3 Replicates&lt;br&gt;Weight = 35.499&lt;br&gt;Variance = 0.028&lt;br&gt;Integrated peptide node ratio = 0.5&lt;br&gt;Ion count ratio Rc = N/A = log2( () / () )&lt;br&gt;FDR = 0.731237684777&lt;br&gt;Individual peptides in the node:&lt;br&gt;FQEHIIQAPKPVEAIK, 10 PSMs, Shared by 6 proteins, Detected in 3 MS Runs, Detected in 3 replicates, Average of ratios = 0.4100213225757521&lt;br&gt;HNSEKPPEPVKPEVK, 9 PSMs, Shared by 6 proteins, Detected in 5 MS Runs, Detected in 2 replicates, Average of ratios = 0.44890538973589983&lt;br&gt;&lt;/html&gt;" type="string"/>
			<att name="NODE_NESTED_NETWORK_IMAGE_VISIBLE" value="true" type="string"/>
			<att name="NODE_BORDER_STROKE" value="SOLID" type="string"/>
			<att name="NODE_SELECTED" value="false" type="string"/>
			<att name="NODE_TRANSPARENCY" value="255" type="string"/>
			<att name="NODE_LABEL_WIDTH" value="200" type="string"/>
			<att name="NODE_LABEL" value="0.5" type="string"/>
			<att name="NODE_LABEL_FONT_SIZE" value="12" type="string"/>
			<att name="NODE_LABEL_TRANSPARENCY" value="255" type="string"/>
			<att name="NODE_LABEL_COLOR" value="#000000" type="string"/>
			<att name="NODE_VISIBLE" value="true" type="string"/>
			<att name="NODE_DEPTH" value="0.0" type="string"/>
			<att name="NODE_BORDER_TRANSPARENCY" value="255" type="string"/>
			<att name="NODE_LABEL_FONT_FACE" value="Dialog,plain,12" type="string"/>
			<att name="NODE_LABEL_TRANSPARENCY" value="255" type="string"/>
		</graphics>
	</node>
	<node id="A0A024R394 A0A024R3C3 E9PIZ4 E9PPQ5 E9PSD5 Q9UHD1" label="A0A024R394 A0A024R3C3 E9PIZ4 E9PPQ5 E9PSD5 Q9UHD1">
		<att name="ProteinDescription" value="Cysteine and histidine-rich domain (CHORD)-containing 1, isoform CRA_c #### Cysteine and histidine-rich domain (CHORD)-containing 1, isoform CRA_b #### Cysteine and histidine-rich domain-containing protein 1" type="string"/>
		<att name="ACC" value="A0A024R394 A0A024R3C3 E9PIZ4 E9PPQ5 E9PSD5 Q9UHD1" type="string"/>
		<att name="numPeptideSequencesInProteins" value="2" type="integer"/>
		<att name="conclusiveProtein" value="0" type="integer"/>
		<att name="numConnectedPeptideNodes" value="2" type="integer"/>
		<att name="UniprotKB" value="A0A024R394 A0A024R3C3 E9PIZ4 E9PPQ5 E9PSD5 Q9UHD1" type="string"/>
		<att name="numProteins" value="6" type="integer"/>
		<att name="GeneName" value="CHORDC1" type="string"/>
		<att name="containsPTMs" value="0" type="integer"/>
		<att name="conclusiveProteinNode" value="1" type="integer"/>
		<att name="isFiltered" value="0" type="integer"/>
		<att name="ID" value="A0A024R394_HUMAN A0A024R3C3_HUMAN E9PIZ4_HUMAN E9PPQ5_HUMAN E9PSD5_HUMAN CHRD1_HUMAN" type="string"/>
		<att name="numPsmsInProtein" value="22" type="integer"/>
		<att name="Species" value="[Homo sapiens]" type="string"/>
		<att name="isProtein" value="1" type="integer"/>
		<graphics type="ELLIPSE" h="30" w="70" width="4" outline="#000000" fill="#ffffff">
			<att name="NODE_TOOLTIP" value="&lt;html&gt;&lt;b&gt;Protein ACC(s):&lt;/b&gt;&lt;br&gt;A0A024R394 A0A024R3C3 E9PIZ4 E9PPQ5 E9PSD5 Q9UHD1&lt;br&gt;&lt;b&gt;Protein name(s):&lt;/b&gt;&lt;br&gt; Cysteine and histidine-rich domain (CHORD)-containing 1, isoform CRA_c&lt;br&gt;Cysteine and histidine-rich domain (CHORD)-containing 1, isoform CRA_b&lt;br&gt;Cysteine and histidine-rich domain-containing protein 1&lt;br&gt;&lt;b&gt;TAX:&lt;/b&gt; [Homo sapiens]&lt;br&gt;&lt;b&gt;Gene name:&lt;/b&gt; CHORDC1&lt;/html&gt;" type="string"/>
			<att name="NODE_NESTED_NETWORK_IMAGE_VISIBLE" value="true" type="string"/>
			<att name="NODE_BORDER_STROKE" value="SOLID" type="string"/>
			<att name="NODE_SELECTED" value="false" type="string"/>
			<att name="NODE_TRANSPARENCY" value="255" type="string"/>
			<att name="NODE_LABEL_WIDTH" value="200" type="string"/>
			<att name="NODE_LABEL" value="A0A024R394 A0A024R3C3 E9PIZ4 E9PPQ5 E9PSD5 Q9UHD1" type="string"/>
			<att name="NODE_LABEL_FONT_SIZE" value="12" type="string"/>
			<att name="NODE_LABEL_TRANSPARENCY" value="255" type="string"/>
			<att name="NODE_LABEL_COLOR" value="#000000" type="string"/>
			<att name="NODE_VISIBLE" value="true" type="string"/>
			<att name="NODE_DEPTH" value="0.0" type="string"/>
			<att name="NODE_BORDER_TRANSPARENCY" value="255" type="string"/>
			<att name="NODE_LABEL_FONT_FACE" value="Dialog,plain,12" type="string"/>
			<att name="NODE_LABEL_TRANSPARENCY" value="255" type="string"/>
		</graphics>
	</node>
	<node id="V9GZ17" label="V9GZ17">
		<att name="ProteinDescription" value="Tubulin alpha-8 chain (Fragment)" type="string"/>
		<att name="ACC" value="V9GZ17" type="string"/>
		<att name="numPeptideSequencesInProteins" value="4" type="integer"/>
		<att name="conclusiveProtein" value="0" type="integer"/>
		<att name="numConnectedPeptideNodes" value="4" type="integer"/>
		<att name="UniprotKB" value="V9GZ17" type="string"/>
		<att name="numProteins" value="1" type="integer"/>
		<att name="Classification2Case" value="6" type="string"/>
		<att name="GeneName" value="TUBA8" type="string"/>
		<att name="containsPTMs" value="0" type="integer"/>
		<att name="conclusiveProteinNode" value="0" type="integer"/>
		<att name="isFiltered" value="0" type="integer"/>
		<att name="ID" value="V9GZ17_HUMAN" type="string"/>
		<att name="numPsmsInProtein" value="46" type="integer"/>
		<att name="Species" value="[Homo sapiens]" type="string"/>
		<att name="isProtein" value="1" type="integer"/>
		<graphics type="ELLIPSE" h="30" w="70" width="4" outline="#000000" fill="#ffffff">
			<att name="NODE_TOOLTIP" value="&lt;html&gt;&lt;b&gt;Protein ACC(s):&lt;/b&gt;&lt;br&gt;V9GZ17&lt;br&gt;&lt;b&gt;Protein name(s):&lt;/b&gt;&lt;br&gt; Tubulin alpha-8 chain (Fragment)&lt;br&gt;&lt;b&gt;Classification case(s):&lt;/b&gt;&lt;br&gt;&lt;b&gt;6&lt;/b&gt;: Not classified&lt;br&gt;&lt;b&gt;TAX:&lt;/b&gt; [Homo sapiens]&lt;br&gt;&lt;b&gt;Gene name:&lt;/b&gt; TUBA8&lt;/html&gt;" type="string"/>
			<att name="NODE_NESTED_NETWORK_IMAGE_VISIBLE" value="true" type="string"/>
			<att name="NODE_BORDER_STROKE" value="SOLID" type="string"/>
			<att name="NODE_SELECTED" value="false" type="string"/>
			<att name="NODE_TRANSPARENCY" value="255" type="string"/>
			<att name="NODE_LABEL_WIDTH" value="200" type="string"/>
			<att name="NODE_LABEL" value="V9GZ17" type="string"/>
			<att name="NODE_LABEL_FONT_SIZE" value="12" type="string"/>
			<att name="NODE_LABEL_TRANSPARENCY" value="255" type="string"/>
			<att name="NODE_LABEL_COLOR" value="#000000" type="string"/>
			<att name="NODE_VISIBLE" value="true" type="string"/>
			<att name="NODE_DEPTH" value="0.0" type="string"/>
			<att name="NODE_BORDER_TRANSPARENCY" value="255" type="string"/>
			<att name="NODE_LABEL_FONT_FACE" value="Dialog,plain,12" type="string"/>
			<att name="NODE_LABEL_TRANSPARENCY" value="255" type="string"/>
		</graphics>
	</node>
	<node id="VGINYQPPTVVPGGDLAK" label="VGINYQPPTVVPGGDLAK">
		<att name="numMSRuns" value="6" type="integer"/>
		<att name="numReplicates" value="3" type="integer"/>
		<att name="PCQ_ID" value="VGINYQPPTVVPGGDLAK" type="string"/>
		<att name="numConnectedProteinNodes" value="18" type="integer"/>
		<att name="numPeptideSequences" value="1" type="integer"/>
		<att name="PeptideSequences" value="VGINYQPPTVVPGGDLAK" type="string"/>
		<att name="significant" value="0" type="integer"/>
		<att name="Weight" value="32.5026653368" type="real"/>
		<att name="Variance" value="0.030766707580371422" type="real"/>
		<att name="numProteins" value="22" type="integer"/>
		<att name="ionCount" value="0" type="integer"/>
		<att name="numPsms" value="10" type="integer"/>
		<att name="containsPTMs" value="0" type="integer"/>
		<att name="FDR" value="0.999550959201" type="real"/>
		<att name="lightIons" value="0" type="integer"/>
		<att name="uniquePeptide" value="0" type="integer"/>
		<att name="isFiltered" value="0" type="integer"/>
		<att name="finalRatio" value="0.26136344988899995" type="real"/>
		<att name="heavyIons" value="0" type="integer"/>
		<att name="uniquePeptideNode" value="0" type="integer"/>
		<att name="isProtein" value="0" type="integer"/>
		<graphics type="ROUNDRECT" h="30" w="70" width="4" outline="#000000" fill="#ffffff">
			<att name="NODE_TOOLTIP" value="&lt;html&gt;VGINYQPPTVVPGGDLAK&lt;br&gt;1 Peptide sequences&lt;br&gt;10 PSMs&lt;br&gt;Shared by 18 protein Nodes&lt;br&gt;Shared by 22 proteins&lt;br&gt;Detected in 6 MS runs&lt;br&gt;Detected in 3 Replicates&lt;br&gt;Weight = 32.503&lt;br&gt;Variance = 0.031&lt;br&gt;Integrated peptide node ratio = 0.3&lt;br&gt;Ion count ratio Rc = N/A = log2( () / () )&lt;br&gt;FDR = 0.999550959201&lt;br&gt;Individual peptides in the node:&lt;br&gt;VGINYQPPTVVPGGDLAK, 10 PSMs, Shared by 22 proteins, Detected in 6 MS Runs, Detected in 3 replicates, Average of ratios = 0.30008866170307236&lt;br&gt;&lt;/html&gt;" type="string"/>
			<att name="NODE_NESTED_NETWORK_IMAGE_VISIBLE" value="true" type="string"/>
			<att name="NODE_BORDER_STROKE" value="SOLID" type="string"/>
			<att name="NODE_SELECTED" value="false" type="string"/>
			<att name="NODE_TRANSPARENCY" value="255" type="string"/>
			<att name="NODE_LABEL_WIDTH" value="200" type="string"/>
			<att name="NODE_LABEL" value="0.3" type="string"/>
			<att name="NODE_LABEL_FONT_SIZE" value="12" type="string"/>
			<att name="NODE_LABEL_TRANSPARENCY" value="255" type="string"/>
			<att name="NODE_LABEL_COLOR" value="#000000" type="string"/>
			<att name="NODE_VISIBLE" value="true" type="string"/>
			<att name="NODE_DEPTH" value="0.0" type="string"/>
			<att name="NODE_BORDER_TRANSPARENCY" value="255" type="string"/>
			<att name="NODE_LABEL_FONT_FACE" value="Dialog,plain,12" type="string"/>
			<att name="NODE_LABEL_TRANSPARENCY" value="255" type="string"/>
		</graphics>
	</node>
	<node id="RTIQFVDWCPTGFK" label="RTIQFVDWCPTGFK">
		<att name="numMSRuns" value="3" type="integer"/>
		<att name="numReplicates" value="1" type="integer"/>
		<att name="PCQ_ID" value="RTIQFVDWCPTGFK" type="string"/>
		<att name="numConnectedProteinNodes" value="11" type="integer"/>
		<att name="numPeptideSequences" value="1" type="integer"/>
		<att name="PeptideSequences" value="RTIQFVDWCPTGFK" type="string"/>
		<att name="significant" value="0" type="integer"/>
		<att name="Weight" value="10.3239279989" type="real"/>
		<att name="Variance" value="0.09686235705116779" type="real"/>
		<att name="numProteins" value="15" type="integer"/>
		<att name="ionCount" value="0" type="integer"/>
		<att name="numPsms" value="3" type="integer"/>
		<att name="containsPTMs" value="0" type="integer"/>
		<att name="FDR" value="1.01189575501" type="real"/>
		<att name="lightIons" value="0" type="integer"/>
		<att name="uniquePeptide" value="0" type="integer"/>
		<att name="isFiltered" value="0" type="integer"/>
		<att name="finalRatio" value="-0.0040984416003699295" type="real"/>
		<att name="heavyIons" value="0" type="integer"/>
		<att name="uniquePeptideNode" value="0" type="integer"/>
		<att name="isProtein" value="0" type="integer"/>
		<graphics type="ROUNDRECT" h="30" w="70" width="4" outline="#000000" fill="#ffffff">
			<att name="NODE_TOOLTIP" value="&lt;html&gt;RTIQFVDWCPTGFK&lt;br&gt;1 Peptide sequences&lt;br&gt;3 PSMs&lt;br&gt;Shared by 11 protein Nodes&lt;br&gt;Shared by 15 proteins&lt;br&gt;Detected in 3 MS runs&lt;br&gt;Detected in 1 Replicates&lt;br&gt;Weight = 10.324&lt;br&gt;Variance = 0.097&lt;br&gt;Integrated peptide node ratio = -0&lt;br&gt;Ion count ratio Rc = N/A = log2( () / () )&lt;br&gt;FDR = 1.01189575501&lt;br&gt;Individual peptides in the node:&lt;br&gt;RTIQFVDWCPTGFK, 3 PSMs, Shared by 15 proteins, Detected in 3 MS Runs, Detected in 1 replicates, Average of ratios = 0.01690883902002384&lt;br&gt;&lt;/html&gt;" type="string"/>
			<att name="NODE_NESTED_NETWORK_IMAGE_VISIBLE" value="true" type="string"/>
			<att name="NODE_BORDER_STROKE" value="SOLID" type="string"/>
			<att name="NODE_SELECTED" value="false" type="string"/>
			<att name="NODE_TRANSPARENCY" value="255" type="string"/>
			<att name="NODE_LABEL_WIDTH" value="200" type="string"/>
			<att name="NODE_LABEL" value="-0" type="string"/>
			<att name="NODE_LABEL_FONT_SIZE" value="12" type="string"/>
			<att name="NODE_LABEL_TRANSPARENCY" value="255" type="string"/>
			<att name="NODE_LABEL_COLOR" value="#000000" type="string"/>
			<att name="NODE_VISIBLE" value="true" type="string"/>
			<att name="NODE_DEPTH" value="0.0" type="string"/>
			<att name="NODE_BORDER_TRANSPARENCY" value="255" type="string"/>
			<att name="NODE_LABEL_FONT_FACE" value="Dialog,plain,12" type="string"/>
			<att name="NODE_LABEL_TRANSPARENCY" value="255" type="string"/>
		</graphics>
	</node>
	<node id="LDHKFDLMYAK" label="LDHKFDLMYAK">
		<att name="numMSRuns" value="4" type="integer"/>
		<att name="numReplicates" value="3" type="integer"/>
		<att name="PCQ_ID" value="LDHKFDLMYAK" type="string"/>
		<att name="numConnectedProteinNodes" value="18" type="integer"/>
		<att name="numPeptideSequences" value="1" type="integer"/>
		<att name="PeptideSequences" value="LDHKFDLMYAK" type="string"/>
		<att name="significant" value="0" type="integer"/>
		<att name="Weight" value="32.2746598333" type="real"/>
		<att name="Variance" value="0.030984060100556994" type="real"/>
		<att name="numProteins" value="22" type="integer"/>
		<att name="ionCount" value="0" type="integer"/>
		<att name="numPsms" value="8" type="integer"/>
		<att name="containsPTMs" value="0" type="integer"/>
		<att name="FDR" value="1.01109961467" type="real"/>
		<att name="lightIons" value="0" type="integer"/>
		<att name="uniquePeptide" value="0" type="integer"/>
		<att name="isFiltered" value="0" type="integer"/>
		<att name="finalRatio" value="0.19722253731300013" type="real"/>
		<att name="heavyIons" value="0" type="integer"/>
		<att name="uniquePeptideNode" value="0" type="integer"/>
		<att name="isProtein" value="0" type="integer"/>
		<graphics type="ROUNDRECT" h="30" w="70" width="4" outline="#000000" fill="#ffffff">
			<att name="NODE_TOOLTIP" value="&lt;html&gt;LDHKFDLMYAK&lt;br&gt;1 Peptide sequences&lt;br&gt;8 PSMs&lt;br&gt;Shared by 18 protein Nodes&lt;br&gt;Shared by 22 proteins&lt;br&gt;Detected in 4 MS runs&lt;br&gt;Detected in 3 Replicates&lt;br&gt;Weight = 32.275&lt;br&gt;Variance = 0.031&lt;br&gt;Integrated peptide node ratio = 0.2&lt;br&gt;Ion count ratio Rc = N/A = log2( () / () )&lt;br&gt;FDR = 1.01109961467&lt;br&gt;Individual peptides in the node:&lt;br&gt;LDHKFDLMYAK, 8 PSMs, Shared by 22 proteins, Detected in 4 MS Runs, Detected in 3 replicates, Average of ratios = 0.18900741423700362&lt;br&gt;&lt;/html&gt;" type="string"/>
			<att name="NODE_NESTED_NETWORK_IMAGE_VISIBLE" value="true" type="string"/>
			<att name="NODE_BORDER_STROKE" value="SOLID" type="string"/>
			<att name="NODE_SELECTED" value="false" type="string"/>
			<att name="NODE_TRANSPARENCY" value="255" type="string"/>
			<att name="NODE_LABEL_WIDTH" value="200" type="string"/>
			<att name="NODE_LABEL" value="0.2" type="string"/>
			<att name="NODE_LABEL_FONT_SIZE" value="12" type="string"/>
			<att name="NODE_LABEL_TRANSPARENCY" value="255" type="string"/>
			<att name="NODE_LABEL_COLOR" value="#000000" type="string"/>
			<att name="NODE_VISIBLE" value="true" type="string"/>
			<att name="NODE_DEPTH" value="0.0" type="string"/>
			<att name="NODE_BORDER_TRANSPARENCY" value="255" type="string"/>
			<att name="NODE_LABEL_FONT_FACE" value="Dialog,plain,12" type="string"/>
			<att name="NODE_LABEL_TRANSPARENCY" value="255" type="string"/>
		</graphics>
	</node>
	<node id="B7Z1K5" label="B7Z1K5">
		<att name="ProteinDescription" value="cDNA FLJ55956, highly similar to Tubulin alpha-6 chain" type="string"/>
		<att name="ACC" value="B7Z1K5" type="string"/>
		<att name="numPeptideSequencesInProteins" value="17" type="integer"/>
		<att name="conclusiveProtein" value="0" type="integer"/>
		<att name="numConnectedPeptideNodes" value="17" type="integer"/>
		<att name="UniprotKB" value="B7Z1K5" type="string"/>
		<att name="numProteins" value="1" type="integer"/>
		<att name="Classification2Case" value="6" type="string"/>
		<att name="containsPTMs" value="0" type="integer"/>
		<att name="conclusiveProteinNode" value="0" type="integer"/>
		<att name="isFiltered" value="0" type="integer"/>
		<att name="ID" value="B7Z1K5_HUMAN" type="string"/>
		<att name="numPsmsInProtein" value="285" type="integer"/>
		<att name="Species" value="[Homo sapiens]" type="string"/>
		<att name="isProtein" value="1" type="integer"/>
		<graphics type="ELLIPSE" h="30" w="70" width="4" outline="#000000" fill="#ffffff">
			<att name="NODE_TOOLTIP" value="&lt;html&gt;&lt;b&gt;Protein ACC(s):&lt;/b&gt;&lt;br&gt;B7Z1K5&lt;br&gt;&lt;b&gt;Protein name(s):&lt;/b&gt;&lt;br&gt; cDNA FLJ55956, highly similar to Tubulin alpha-6 chain&lt;br&gt;&lt;b&gt;Classification case(s):&lt;/b&gt;&lt;br&gt;&lt;b&gt;6&lt;/b&gt;: Not classified&lt;br&gt;&lt;b&gt;TAX:&lt;/b&gt; [Homo sapiens]&lt;br&gt;&lt;b&gt;Gene name:&lt;/b&gt; &lt;/html&gt;" type="string"/>
			<att name="NODE_NESTED_NETWORK_IMAGE_VISIBLE" value="true" type="string"/>
			<att name="NODE_BORDER_STROKE" value="SOLID" type="string"/>
			<att name="NODE_SELECTED" value="false" type="string"/>
			<att name="NODE_TRANSPARENCY" value="255" type="string"/>
			<att name="NODE_LABEL_WIDTH" value="200" type="string"/>
			<att name="NODE_LABEL" value="B7Z1K5" type="string"/>
			<att name="NODE_LABEL_FONT_SIZE" value="12" type="string"/>
			<att name="NODE_LABEL_TRANSPARENCY" value="255" type="string"/>
			<att name="NODE_LABEL_COLOR" value="#000000" type="string"/>
			<att name="NODE_VISIBLE" value="true" type="string"/>
			<att name="NODE_DEPTH" value="0.0" type="string"/>
			<att name="NODE_BORDER_TRANSPARENCY" value="255" type="string"/>
			<att name="NODE_LABEL_FONT_FACE" value="Dialog,plain,12" type="string"/>
			<att name="NODE_LABEL_TRANSPARENCY" value="255" type="string"/>
		</graphics>
	</node>
	<node id="Q7Z3M3" label="Q7Z3M3">
		<att name="ProteinDescription" value="Putative uncharacterized protein DKFZp686L04275 (Fragment)" type="string"/>
		<att name="ACC" value="Q7Z3M3" type="string"/>
		<att name="numPeptideSequencesInProteins" value="9" type="integer"/>
		<att name="conclusiveProtein" value="0" type="integer"/>
		<att name="numConnectedPeptideNodes" value="9" type="integer"/>
		<att name="UniprotKB" value="Q7Z3M3" type="string"/>
		<att name="numProteins" value="1" type="integer"/>
		<att name="Classification2Case" value="6" type="string"/>
		<att name="GeneName" value="DKFZp686L04275" type="string"/>
		<att name="containsPTMs" value="0" type="integer"/>
		<att name="conclusiveProteinNode" value="0" type="integer"/>
		<att name="isFiltered" value="0" type="integer"/>
		<att name="ID" value="Q7Z3M3_HUMAN" type="string"/>
		<att name="numPsmsInProtein" value="196" type="integer"/>
		<att name="Species" value="[Homo sapiens]" type="string"/>
		<att name="isProtein" value="1" type="integer"/>
		<graphics type="ELLIPSE" h="30" w="70" width="4" outline="#000000" fill="#ffffff">
			<att name="NODE_TOOLTIP" value="&lt;html&gt;&lt;b&gt;Protein ACC(s):&lt;/b&gt;&lt;br&gt;Q7Z3M3&lt;br&gt;&lt;b&gt;Protein name(s):&lt;/b&gt;&lt;br&gt; Putative uncharacterized protein DKFZp686L04275 (Fragment)&lt;br&gt;&lt;b&gt;Classification case(s):&lt;/b&gt;&lt;br&gt;&lt;b&gt;6&lt;/b&gt;: Not classified&lt;br&gt;&lt;b&gt;TAX:&lt;/b&gt; [Homo sapiens]&lt;br&gt;&lt;b&gt;Gene name:&lt;/b&gt; DKFZp686L04275&lt;/html&gt;" type="string"/>
			<att name="NODE_NESTED_NETWORK_IMAGE_VISIBLE" value="true" type="string"/>
			<att name="NODE_BORDER_STROKE" value="SOLID" type="string"/>
			<att name="NODE_SELECTED" value="false" type="string"/>
			<att name="NODE_TRANSPARENCY" value="255" type="string"/>
			<att name="NODE_LABEL_WIDTH" value="200" type="string"/>
			<att name="NODE_LABEL" value="Q7Z3M3" type="string"/>
			<att name="NODE_LABEL_FONT_SIZE" value="12" type="string"/>
			<att name="NODE_LABEL_TRANSPARENCY" value="255" type="string"/>
			<att name="NODE_LABEL_COLOR" value="#000000" type="string"/>
			<att name="NODE_VISIBLE" value="true" type="string"/>
			<att name="NODE_DEPTH" value="0.0" type="string"/>
			<att name="NODE_BORDER_TRANSPARENCY" value="255" type="string"/>
			<att name="NODE_LABEL_FONT_FACE" value="Dialog,plain,12" type="string"/>
			<att name="NODE_LABEL_TRANSPARENCY" value="255" type="string"/>
		</graphics>
	</node>
	<node id="QLFHPEQLITGKEDAANNYAR" label="QLFHPEQLITGKEDAANNYAR">
		<att name="numMSRuns" value="9" type="integer"/>
		<att name="numReplicates" value="3" type="integer"/>
		<att name="PCQ_ID" value="QLFHPEQLITGKEDAANNYAR" type="string"/>
		<att name="numConnectedProteinNodes" value="20" type="integer"/>
		<att name="numPeptideSequences" value="1" type="integer"/>
		<att name="PeptideSequences" value="QLFHPEQLITGKEDAANNYAR" type="string"/>
		<att name="significant" value="0" type="integer"/>
		<att name="Weight" value="32.876915239" type="real"/>
		<att name="Variance" value="0.030416478940632402" type="real"/>
		<att name="numProteins" value="28" type="integer"/>
		<att name="ionCount" value="0" type="integer"/>
		<att name="numPsms" value="36" type="integer"/>
		<att name="containsPTMs" value="0" type="integer"/>
		<att name="FDR" value="0.975010322563" type="real"/>
		<att name="lightIons" value="0" type="integer"/>
		<att name="uniquePeptide" value="0" type="integer"/>
		<att name="isFiltered" value="0" type="integer"/>
		<att name="finalRatio" value="0.3044818723279999" type="real"/>
		<att name="heavyIons" value="0" type="integer"/>
		<att name="uniquePeptideNode" value="0" type="integer"/>
		<att name="isProtein" value="0" type="integer"/>
		<graphics type="ROUNDRECT" h="30" w="70" width="4" outline="#000000" fill="#ffffff">
			<att name="NODE_TOOLTIP" value="&lt;html&gt;QLFHPEQLITGKEDAANNYAR&lt;br&gt;1 Peptide sequences&lt;br&gt;36 PSMs&lt;br&gt;Shared by 20 protein Nodes&lt;br&gt;Shared by 28 proteins&lt;br&gt;Detected in 9 MS runs&lt;br&gt;Detected in 3 Replicates&lt;br&gt;Weight = 32.877&lt;br&gt;Variance = 0.03&lt;br&gt;Integrated peptide node ratio = 0.3&lt;br&gt;Ion count ratio Rc = N/A = log2( () / () )&lt;br&gt;FDR = 0.975010322563&lt;br&gt;Individual peptides in the node:&lt;br&gt;QLFHPEQLITGKEDAANNYAR, 36 PSMs, Shared by 28 proteins, Detected in 9 MS Runs, Detected in 3 replicates, Average of ratios = 0.3198286982508659&lt;br&gt;&lt;/html&gt;" type="string"/>
			<att name="NODE_NESTED_NETWORK_IMAGE_VISIBLE" value="true" type="string"/>
			<att name="NODE_BORDER_STROKE" value="SOLID" type="string"/>
			<att name="NODE_SELECTED" value="false" type="string"/>
			<att name="NODE_TRANSPARENCY" value="255" type="string"/>
			<att name="NODE_LABEL_WIDTH" value="200" type="string"/>
			<att name="NODE_LABEL" value="0.3" type="string"/>
			<att name="NODE_LABEL_FONT_SIZE" value="12" type="string"/>
			<att name="NODE_LABEL_TRANSPARENCY" value="255" type="string"/>
			<att name="NODE_LABEL_COLOR" value="#000000" type="string"/>
			<att name="NODE_VISIBLE" value="true" type="string"/>
			<att name="NODE_DEPTH" value="0.0" type="string"/>
			<att name="NODE_BORDER_TRANSPARENCY" value="255" type="string"/>
			<att name="NODE_LABEL_FONT_FACE" value="Dialog,plain,12" type="string"/>
			<att name="NODE_LABEL_TRANSPARENCY" value="255" type="string"/>
		</graphics>
	</node>
	<node id="C9JEV8 C9JJQ8 C9JQ00" label="C9JEV8 C9JJQ8 C9JQ00">
		<att name="ProteinDescription" value="Tubulin alpha-4A chain (Fragment)" type="string"/>
		<att name="ACC" value="C9JEV8 C9JJQ8 C9JQ00" type="string"/>
		<att name="numPeptideSequencesInProteins" value="4" type="integer"/>
		<att name="conclusiveProtein" value="0" type="integer"/>
		<att name="numConnectedPeptideNodes" value="4" type="integer"/>
		<att name="UniprotKB" value="C9JEV8 C9JJQ8 C9JQ00" type="string"/>
		<att name="numProteins" value="3" type="integer"/>
		<att name="Classification2Case" value="6" type="string"/>
		<att name="GeneName" value="TUBA4A" type="string"/>
		<att name="containsPTMs" value="0" type="integer"/>
		<att name="conclusiveProteinNode" value="0" type="integer"/>
		<att name="isFiltered" value="0" type="integer"/>
		<att name="ID" value="C9JEV8_HUMAN C9JJQ8_HUMAN C9JQ00_HUMAN" type="string"/>
		<att name="numPsmsInProtein" value="54" type="integer"/>
		<att name="Species" value="[Homo sapiens]" type="string"/>
		<att name="isProtein" value="1" type="integer"/>
		<graphics type="ELLIPSE" h="30" w="70" width="4" outline="#000000" fill="#ffffff">
			<att name="NODE_TOOLTIP" value="&lt;html&gt;&lt;b&gt;Protein ACC(s):&lt;/b&gt;&lt;br&gt;C9JEV8 C9JJQ8 C9JQ00&lt;br&gt;&lt;b&gt;Protein name(s):&lt;/b&gt;&lt;br&gt; Tubulin alpha-4A chain (Fragment)&lt;br&gt;&lt;b&gt;Classification case(s):&lt;/b&gt;&lt;br&gt;&lt;b&gt;6&lt;/b&gt;: Not classified&lt;br&gt;&lt;b&gt;TAX:&lt;/b&gt; [Homo sapiens]&lt;br&gt;&lt;b&gt;Gene name:&lt;/b&gt; TUBA4A&lt;/html&gt;" type="string"/>
			<att name="NODE_NESTED_NETWORK_IMAGE_VISIBLE" value="true" type="string"/>
			<att name="NODE_BORDER_STROKE" value="SOLID" type="string"/>
			<att name="NODE_SELECTED" value="false" type="string"/>
			<att name="NODE_TRANSPARENCY" value="255" type="string"/>
			<att name="NODE_LABEL_WIDTH" value="200" type="string"/>
			<att name="NODE_LABEL" value="C9JEV8 C9JJQ8 C9JQ00" type="string"/>
			<att name="NODE_LABEL_FONT_SIZE" value="12" type="string"/>
			<att name="NODE_LABEL_TRANSPARENCY" value="255" type="string"/>
			<att name="NODE_LABEL_COLOR" value="#000000" type="string"/>
			<att name="NODE_VISIBLE" value="true" type="string"/>
			<att name="NODE_DEPTH" value="0.0" type="string"/>
			<att name="NODE_BORDER_TRANSPARENCY" value="255" type="string"/>
			<att name="NODE_LABEL_FONT_FACE" value="Dialog,plain,12" type="string"/>
			<att name="NODE_LABEL_TRANSPARENCY" value="255" type="string"/>
		</graphics>
	</node>
	<node id="Q71U36" label="Q71U36">
		<att name="ProteinDescription" value="Tubulin alpha-1A chain" type="string"/>
		<att name="ACC" value="Q71U36" type="string"/>
		<att name="numPeptideSequencesInProteins" value="21" type="integer"/>
		<att name="conclusiveProtein" value="0" type="integer"/>
		<att name="numConnectedPeptideNodes" value="21" type="integer"/>
		<att name="UniprotKB" value="Q71U36" type="string"/>
		<att name="numProteins" value="1" type="integer"/>
		<att name="Classification2Case" value="6" type="string"/>
		<att name="GeneName" value="TUBA1A" type="string"/>
		<att name="containsPTMs" value="0" type="integer"/>
		<att name="conclusiveProteinNode" value="0" type="integer"/>
		<att name="isFiltered" value="0" type="integer"/>
		<att name="ID" value="TBA1A_HUMAN" type="string"/>
		<att name="numPsmsInProtein" value="332" type="integer"/>
		<att name="Species" value="[Homo sapiens]" type="string"/>
		<att name="isProtein" value="1" type="integer"/>
		<graphics type="ELLIPSE" h="30" w="70" width="4" outline="#000000" fill="#ffffff">
			<att name="NODE_TOOLTIP" value="&lt;html&gt;&lt;b&gt;Protein ACC(s):&lt;/b&gt;&lt;br&gt;Q71U36&lt;br&gt;&lt;b&gt;Protein name(s):&lt;/b&gt;&lt;br&gt; Tubulin alpha-1A chain&lt;br&gt;&lt;b&gt;Classification case(s):&lt;/b&gt;&lt;br&gt;&lt;b&gt;6&lt;/b&gt;: Not classified&lt;br&gt;&lt;b&gt;TAX:&lt;/b&gt; [Homo sapiens]&lt;br&gt;&lt;b&gt;Gene name:&lt;/b&gt; TUBA1A&lt;/html&gt;" type="string"/>
			<att name="NODE_NESTED_NETWORK_IMAGE_VISIBLE" value="true" type="string"/>
			<att name="NODE_BORDER_STROKE" value="SOLID" type="string"/>
			<att name="NODE_SELECTED" value="false" type="string"/>
			<att name="NODE_TRANSPARENCY" value="255" type="string"/>
			<att name="NODE_LABEL_WIDTH" value="200" type="string"/>
			<att name="NODE_LABEL" value="Q71U36" type="string"/>
			<att name="NODE_LABEL_FONT_SIZE" value="12" type="string"/>
			<att name="NODE_LABEL_TRANSPARENCY" value="255" type="string"/>
			<att name="NODE_LABEL_COLOR" value="#000000" type="string"/>
			<att name="NODE_VISIBLE" value="true" type="string"/>
			<att name="NODE_DEPTH" value="0.0" type="string"/>
			<att name="NODE_BORDER_TRANSPARENCY" value="255" type="string"/>
			<att name="NODE_LABEL_FONT_FACE" value="Dialog,plain,12" type="string"/>
			<att name="NODE_LABEL_TRANSPARENCY" value="255" type="string"/>
		</graphics>
	</node>
	<node id="C9JDL2" label="C9JDL2">
		<att name="ProteinDescription" value="Tubulin alpha-4A chain (Fragment)" type="string"/>
		<att name="ACC" value="C9JDL2" type="string"/>
		<att name="numPeptideSequencesInProteins" value="3" type="integer"/>
		<att name="conclusiveProtein" value="0" type="integer"/>
		<att name="numConnectedPeptideNodes" value="3" type="integer"/>
		<att name="UniprotKB" value="C9JDL2" type="string"/>
		<att name="numProteins" value="1" type="integer"/>
		<att name="Classification2Case" value="6" type="string"/>
		<att name="GeneName" value="TUBA4A" type="string"/>
		<att name="containsPTMs" value="0" type="integer"/>
		<att name="conclusiveProteinNode" value="0" type="integer"/>
		<att name="isFiltered" value="0" type="integer"/>
		<att name="ID" value="C9JDL2_HUMAN" type="string"/>
		<att name="numPsmsInProtein" value="45" type="integer"/>
		<att name="Species" value="[Homo sapiens]" type="string"/>
		<att name="isProtein" value="1" type="integer"/>
		<graphics type="ELLIPSE" h="30" w="70" width="4" outline="#000000" fill="#ffffff">
			<att name="NODE_TOOLTIP" value="&lt;html&gt;&lt;b&gt;Protein ACC(s):&lt;/b&gt;&lt;br&gt;C9JDL2&lt;br&gt;&lt;b&gt;Protein name(s):&lt;/b&gt;&lt;br&gt; Tubulin alpha-4A chain (Fragment)&lt;br&gt;&lt;b&gt;Classification case(s):&lt;/b&gt;&lt;br&gt;&lt;b&gt;6&lt;/b&gt;: Not classified&lt;br&gt;&lt;b&gt;TAX:&lt;/b&gt; [Homo sapiens]&lt;br&gt;&lt;b&gt;Gene name:&lt;/b&gt; TUBA4A&lt;/html&gt;" type="string"/>
			<att name="NODE_NESTED_NETWORK_IMAGE_VISIBLE" value="true" type="string"/>
			<att name="NODE_BORDER_STROKE" value="SOLID" type="string"/>
			<att name="NODE_SELECTED" value="false" type="string"/>
			<att name="NODE_TRANSPARENCY" value="255" type="string"/>
			<att name="NODE_LABEL_WIDTH" value="200" type="string"/>
			<att name="NODE_LABEL" value="C9JDL2" type="string"/>
			<att name="NODE_LABEL_FONT_SIZE" value="12" type="string"/>
			<att name="NODE_LABEL_TRANSPARENCY" value="255" type="string"/>
			<att name="NODE_LABEL_COLOR" value="#000000" type="string"/>
			<att name="NODE_VISIBLE" value="true" type="string"/>
			<att name="NODE_DEPTH" value="0.0" type="string"/>
			<att name="NODE_BORDER_TRANSPARENCY" value="255" type="string"/>
			<att name="NODE_LABEL_FONT_FACE" value="Dialog,plain,12" type="string"/>
			<att name="NODE_LABEL_TRANSPARENCY" value="255" type="string"/>
		</graphics>
	</node>
	<node id="B4DN58" label="B4DN58">
		<att name="ProteinDescription" value="cDNA FLJ53765, highly similar to Tubulin alpha chain" type="string"/>
		<att name="ACC" value="B4DN58" type="string"/>
		<att name="numPeptideSequencesInProteins" value="8" type="integer"/>
		<att name="conclusiveProtein" value="0" type="integer"/>
		<att name="numConnectedPeptideNodes" value="8" type="integer"/>
		<att name="UniprotKB" value="B4DN58" type="string"/>
		<att name="numProteins" value="1" type="integer"/>
		<att name="Classification2Case" value="6" type="string"/>
		<att name="containsPTMs" value="0" type="integer"/>
		<att name="conclusiveProteinNode" value="0" type="integer"/>
		<att name="isFiltered" value="0" type="integer"/>
		<att name="ID" value="B4DN58_HUMAN" type="string"/>
		<att name="numPsmsInProtein" value="101" type="integer"/>
		<att name="Species" value="[Homo sapiens]" type="string"/>
		<att name="isProtein" value="1" type="integer"/>
		<graphics type="ELLIPSE" h="30" w="70" width="4" outline="#000000" fill="#ffffff">
			<att name="NODE_TOOLTIP" value="&lt;html&gt;&lt;b&gt;Protein ACC(s):&lt;/b&gt;&lt;br&gt;B4DN58&lt;br&gt;&lt;b&gt;Protein name(s):&lt;/b&gt;&lt;br&gt; cDNA FLJ53765, highly similar to Tubulin alpha chain&lt;br&gt;&lt;b&gt;Classification case(s):&lt;/b&gt;&lt;br&gt;&lt;b&gt;6&lt;/b&gt;: Not classified&lt;br&gt;&lt;b&gt;TAX:&lt;/b&gt; [Homo sapiens]&lt;br&gt;&lt;b&gt;Gene name:&lt;/b&gt; &lt;/html&gt;" type="string"/>
			<att name="NODE_NESTED_NETWORK_IMAGE_VISIBLE" value="true" type="string"/>
			<att name="NODE_BORDER_STROKE" value="SOLID" type="string"/>
			<att name="NODE_SELECTED" value="false" type="string"/>
			<att name="NODE_TRANSPARENCY" value="255" type="string"/>
			<att name="NODE_LABEL_WIDTH" value="200" type="string"/>
			<att name="NODE_LABEL" value="B4DN58" type="string"/>
			<att name="NODE_LABEL_FONT_SIZE" value="12" type="string"/>
			<att name="NODE_LABEL_TRANSPARENCY" value="255" type="string"/>
			<att name="NODE_LABEL_COLOR" value="#000000" type="string"/>
			<att name="NODE_VISIBLE" value="true" type="string"/>
			<att name="NODE_DEPTH" value="0.0" type="string"/>
			<att name="NODE_BORDER_TRANSPARENCY" value="255" type="string"/>
			<att name="NODE_LABEL_FONT_FACE" value="Dialog,plain,12" type="string"/>
			<att name="NODE_LABEL_TRANSPARENCY" value="255" type="string"/>
		</graphics>
	</node>
	<node id="AVCMLSNTTAIAEAWAR" label="AVCMLSNTTAIAEAWAR">
		<att name="numMSRuns" value="15" type="integer"/>
		<att name="numReplicates" value="3" type="integer"/>
		<att name="PCQ_ID" value="AVCMLSNTTAIAEAWAR" type="string"/>
		<att name="numConnectedProteinNodes" value="16" type="integer"/>
		<att name="numPeptideSequences" value="1" type="integer"/>
		<att name="PeptideSequences" value="AVCMLSNTTAIAEAWAR" type="string"/>
		<att name="significant" value="0" type="integer"/>
		<att name="Weight" value="32.4572731614" type="real"/>
		<att name="Variance" value="0.03080973546444609" type="real"/>
		<att name="numProteins" value="18" type="integer"/>
		<att name="ionCount" value="0" type="integer"/>
		<att name="numPsms" value="24" type="integer"/>
		<att name="containsPTMs" value="0" type="integer"/>
		<att name="FDR" value="1.00496075076" type="real"/>
		<att name="lightIons" value="0" type="integer"/>
		<att name="uniquePeptide" value="0" type="integer"/>
		<att name="isFiltered" value="0" type="integer"/>
		<att name="finalRatio" value="0.11174155310300006" type="real"/>
		<att name="heavyIons" value="0" type="integer"/>
		<att name="uniquePeptideNode" value="0" type="integer"/>
		<att name="isProtein" value="0" type="integer"/>
		<graphics type="ROUNDRECT" h="30" w="70" width="4" outline="#000000" fill="#ffffff">
			<att name="NODE_TOOLTIP" value="&lt;html&gt;AVCMLSNTTAIAEAWAR&lt;br&gt;1 Peptide sequences&lt;br&gt;24 PSMs&lt;br&gt;Shared by 16 protein Nodes&lt;br&gt;Shared by 18 proteins&lt;br&gt;Detected in 15 MS runs&lt;br&gt;Detected in 3 Replicates&lt;br&gt;Weight = 32.457&lt;br&gt;Variance = 0.031&lt;br&gt;Integrated peptide node ratio = 0.1&lt;br&gt;Ion count ratio Rc = N/A = log2( () / () )&lt;br&gt;FDR = 1.00496075076&lt;br&gt;Individual peptides in the node:&lt;br&gt;AVCMLSNTTAIAEAWAR, 24 PSMs, Shared by 18 proteins, Detected in 15 MS Runs, Detected in 3 replicates, Average of ratios = 0.1118173717439328&lt;br&gt;&lt;/html&gt;" type="string"/>
			<att name="NODE_NESTED_NETWORK_IMAGE_VISIBLE" value="true" type="string"/>
			<att name="NODE_BORDER_STROKE" value="SOLID" type="string"/>
			<att name="NODE_SELECTED" value="false" type="string"/>
			<att name="NODE_TRANSPARENCY" value="255" type="string"/>
			<att name="NODE_LABEL_WIDTH" value="200" type="string"/>
			<att name="NODE_LABEL" value="0.1" type="string"/>
			<att name="NODE_LABEL_FONT_SIZE" value="12" type="string"/>
			<att name="NODE_LABEL_TRANSPARENCY" value="255" type="string"/>
			<att name="NODE_LABEL_COLOR" value="#000000" type="string"/>
			<att name="NODE_VISIBLE" value="true" type="string"/>
			<att name="NODE_DEPTH" value="0.0" type="string"/>
			<att name="NODE_BORDER_TRANSPARENCY" value="255" type="string"/>
			<att name="NODE_LABEL_FONT_FACE" value="Dialog,plain,12" type="string"/>
			<att name="NODE_LABEL_TRANSPARENCY" value="255" type="string"/>
		</graphics>
	</node>
	<node id="AFVHWYVGEGMEEGEFSEAR" label="AFVHWYVGEGMEEGEFSEAR">
		<att name="numMSRuns" value="12" type="integer"/>
		<att name="numReplicates" value="2" type="integer"/>
		<att name="PCQ_ID" value="AFVHWYVGEGMEEGEFSEAR" type="string"/>
		<att name="numConnectedProteinNodes" value="15" type="integer"/>
		<att name="numPeptideSequences" value="1" type="integer"/>
		<att name="PeptideSequences" value="AFVHWYVGEGMEEGEFSEAR" type="string"/>
		<att name="significant" value="0" type="integer"/>
		<att name="Weight" value="21.3794398953" type="real"/>
		<att name="Variance" value="0.046773910116318686" type="real"/>
		<att name="numProteins" value="19" type="integer"/>
		<att name="ionCount" value="0" type="integer"/>
		<att name="numPsms" value="28" type="integer"/>
		<att name="containsPTMs" value="0" type="integer"/>
		<att name="FDR" value="0.918717904425" type="real"/>
		<att name="lightIons" value="0" type="integer"/>
		<att name="uniquePeptide" value="0" type="integer"/>
		<att name="isFiltered" value="0" type="integer"/>
		<att name="finalRatio" value="-0.17427706496399994" type="real"/>
		<att name="heavyIons" value="0" type="integer"/>
		<att name="uniquePeptideNode" value="0" type="integer"/>
		<att name="isProtein" value="0" type="integer"/>
		<graphics type="ROUNDRECT" h="30" w="70" width="4" outline="#000000" fill="#ffffff">
			<att name="NODE_TOOLTIP" value="&lt;html&gt;AFVHWYVGEGMEEGEFSEAR&lt;br&gt;1 Peptide sequences&lt;br&gt;28 PSMs&lt;br&gt;Shared by 15 protein Nodes&lt;br&gt;Shared by 19 proteins&lt;br&gt;Detected in 12 MS runs&lt;br&gt;Detected in 2 Replicates&lt;br&gt;Weight = 21.379&lt;br&gt;Variance = 0.047&lt;br&gt;Integrated peptide node ratio = -0.2&lt;br&gt;Ion count ratio Rc = N/A = log2( () / () )&lt;br&gt;FDR = 0.918717904425&lt;br&gt;Individual peptides in the node:&lt;br&gt;AFVHWYVGEGMEEGEFSEAR, 28 PSMs, Shared by 19 proteins, Detected in 12 MS Runs, Detected in 2 replicates, Average of ratios = 0.09135052115606129&lt;br&gt;&lt;/html&gt;" type="string"/>
			<att name="NODE_NESTED_NETWORK_IMAGE_VISIBLE" value="true" type="string"/>
			<att name="NODE_BORDER_STROKE" value="SOLID" type="string"/>
			<att name="NODE_SELECTED" value="false" type="string"/>
			<att name="NODE_TRANSPARENCY" value="255" type="string"/>
			<att name="NODE_LABEL_WIDTH" value="200" type="string"/>
			<att name="NODE_LABEL" value="-0.2" type="string"/>
			<att name="NODE_LABEL_FONT_SIZE" value="12" type="string"/>
			<att name="NODE_LABEL_TRANSPARENCY" value="255" type="string"/>
			<att name="NODE_LABEL_COLOR" value="#000000" type="string"/>
			<att name="NODE_VISIBLE" value="true" type="string"/>
			<att name="NODE_DEPTH" value="0.0" type="string"/>
			<att name="NODE_BORDER_TRANSPARENCY" value="255" type="string"/>
			<att name="NODE_LABEL_FONT_FACE" value="Dialog,plain,12" type="string"/>
			<att name="NODE_LABEL_TRANSPARENCY" value="255" type="string"/>
		</graphics>
	</node>
	<node id="C9J2C0 Q9NY65" label="C9J2C0 Q9NY65">
		<att name="ProteinDescription" value="Tubulin alpha-8 chain (Fragment) #### Tubulin alpha-8 chain" type="string"/>
		<att name="ACC" value="C9J2C0 Q9NY65" type="string"/>
		<att name="numPeptideSequencesInProteins" value="10" type="integer"/>
		<att name="conclusiveProtein" value="0" type="integer"/>
		<att name="numConnectedPeptideNodes" value="10" type="integer"/>
		<att name="UniprotKB" value="C9J2C0 Q9NY65" type="string"/>
		<att name="numProteins" value="2" type="integer"/>
		<att name="Classification2Case" value="6" type="string"/>
		<att name="GeneName" value="TUBA8" type="string"/>
		<att name="containsPTMs" value="0" type="integer"/>
		<att name="conclusiveProteinNode" value="0" type="integer"/>
		<att name="isFiltered" value="0" type="integer"/>
		<att name="ID" value="C9J2C0_HUMAN TBA8_HUMAN" type="string"/>
		<att name="numPsmsInProtein" value="224" type="integer"/>
		<att name="Species" value="[Homo sapiens]" type="string"/>
		<att name="isProtein" value="1" type="integer"/>
		<graphics type="ELLIPSE" h="30" w="70" width="4" outline="#000000" fill="#ffffff">
			<att name="NODE_TOOLTIP" value="&lt;html&gt;&lt;b&gt;Protein ACC(s):&lt;/b&gt;&lt;br&gt;C9J2C0 Q9NY65&lt;br&gt;&lt;b&gt;Protein name(s):&lt;/b&gt;&lt;br&gt; Tubulin alpha-8 chain (Fragment)&lt;br&gt;Tubulin alpha-8 chain&lt;br&gt;&lt;b&gt;Classification case(s):&lt;/b&gt;&lt;br&gt;&lt;b&gt;6&lt;/b&gt;: Not classified&lt;br&gt;&lt;b&gt;TAX:&lt;/b&gt; [Homo sapiens]&lt;br&gt;&lt;b&gt;Gene name:&lt;/b&gt; TUBA8&lt;/html&gt;" type="string"/>
			<att name="NODE_NESTED_NETWORK_IMAGE_VISIBLE" value="true" type="string"/>
			<att name="NODE_BORDER_STROKE" value="SOLID" type="string"/>
			<att name="NODE_SELECTED" value="false" type="string"/>
			<att name="NODE_TRANSPARENCY" value="255" type="string"/>
			<att name="NODE_LABEL_WIDTH" value="200" type="string"/>
			<att name="NODE_LABEL" value="C9J2C0 Q9NY65" type="string"/>
			<att name="NODE_LABEL_FONT_SIZE" value="12" type="string"/>
			<att name="NODE_LABEL_TRANSPARENCY" value="255" type="string"/>
			<att name="NODE_LABEL_COLOR" value="#000000" type="string"/>
			<att name="NODE_VISIBLE" value="true" type="string"/>
			<att name="NODE_DEPTH" value="0.0" type="string"/>
			<att name="NODE_BORDER_TRANSPARENCY" value="255" type="string"/>
			<att name="NODE_LABEL_FONT_FACE" value="Dialog,plain,12" type="string"/>
			<att name="NODE_LABEL_TRANSPARENCY" value="255" type="string"/>
		</graphics>
	</node>
	<node id="Q13748 Q1ZYQ1" label="Q13748 Q1ZYQ1">
		<att name="ProteinDescription" value="Tubulin alpha-3C/D chain #### Tubulin, alpha 2" type="string"/>
		<att name="ACC" value="Q13748 Q1ZYQ1" type="string"/>
		<att name="numPeptideSequencesInProteins" value="14" type="integer"/>
		<att name="conclusiveProtein" value="0" type="integer"/>
		<att name="numConnectedPeptideNodes" value="14" type="integer"/>
		<att name="UniprotKB" value="Q13748 Q1ZYQ1" type="string"/>
		<att name="numProteins" value="2" type="integer"/>
		<att name="Classification2Case" value="6" type="string"/>
		<att name="GeneName" value="TUBA2,TUBA3C" type="string"/>
		<att name="containsPTMs" value="0" type="integer"/>
		<att name="conclusiveProteinNode" value="0" type="integer"/>
		<att name="isFiltered" value="0" type="integer"/>
		<att name="ID" value="TBA3C_HUMAN Q1ZYQ1_HUMAN" type="string"/>
		<att name="numPsmsInProtein" value="292" type="integer"/>
		<att name="Species" value="[Homo sapiens]" type="string"/>
		<att name="isProtein" value="1" type="integer"/>
		<graphics type="ELLIPSE" h="30" w="70" width="4" outline="#000000" fill="#ffffff">
			<att name="NODE_TOOLTIP" value="&lt;html&gt;&lt;b&gt;Protein ACC(s):&lt;/b&gt;&lt;br&gt;Q13748 Q1ZYQ1&lt;br&gt;&lt;b&gt;Protein name(s):&lt;/b&gt;&lt;br&gt; Tubulin alpha-3C/D chain&lt;br&gt;Tubulin, alpha 2&lt;br&gt;&lt;b&gt;Classification case(s):&lt;/b&gt;&lt;br&gt;&lt;b&gt;6&lt;/b&gt;: Not classified&lt;br&gt;&lt;b&gt;TAX:&lt;/b&gt; [Homo sapiens]&lt;br&gt;&lt;b&gt;Gene name:&lt;/b&gt; TUBA2,TUBA3C&lt;/html&gt;" type="string"/>
			<att name="NODE_NESTED_NETWORK_IMAGE_VISIBLE" value="true" type="string"/>
			<att name="NODE_BORDER_STROKE" value="SOLID" type="string"/>
			<att name="NODE_SELECTED" value="false" type="string"/>
			<att name="NODE_TRANSPARENCY" value="255" type="string"/>
			<att name="NODE_LABEL_WIDTH" value="200" type="string"/>
			<att name="NODE_LABEL" value="Q13748 Q1ZYQ1" type="string"/>
			<att name="NODE_LABEL_FONT_SIZE" value="12" type="string"/>
			<att name="NODE_LABEL_TRANSPARENCY" value="255" type="string"/>
			<att name="NODE_LABEL_COLOR" value="#000000" type="string"/>
			<att name="NODE_VISIBLE" value="true" type="string"/>
			<att name="NODE_DEPTH" value="0.0" type="string"/>
			<att name="NODE_BORDER_TRANSPARENCY" value="255" type="string"/>
			<att name="NODE_LABEL_FONT_FACE" value="Dialog,plain,12" type="string"/>
			<att name="NODE_LABEL_TRANSPARENCY" value="255" type="string"/>
		</graphics>
	</node>
	<node id="FDGALNVDLTEFQTNLVPYPR" label="FDGALNVDLTEFQTNLVPYPR">
		<att name="numMSRuns" value="24" type="integer"/>
		<att name="numReplicates" value="3" type="integer"/>
		<att name="PCQ_ID" value="FDGALNVDLTEFQTNLVPYPR" type="string"/>
		<att name="numConnectedProteinNodes" value="17" type="integer"/>
		<att name="numPeptideSequences" value="1" type="integer"/>
		<att name="PeptideSequences" value="FDGALNVDLTEFQTNLVPYPR" type="string"/>
		<att name="significant" value="0" type="integer"/>
		<att name="Weight" value="32.8831503666" type="real"/>
		<att name="Variance" value="0.030410711530112936" type="real"/>
		<att name="numProteins" value="21" type="integer"/>
		<att name="ionCount" value="0" type="integer"/>
		<att name="numPsms" value="45" type="integer"/>
		<att name="containsPTMs" value="0" type="integer"/>
		<att name="FDR" value="1.01177432465" type="real"/>
		<att name="lightIons" value="0" type="integer"/>
		<att name="uniquePeptide" value="0" type="integer"/>
		<att name="isFiltered" value="0" type="integer"/>
		<att name="finalRatio" value="0.20868796343599988" type="real"/>
		<att name="heavyIons" value="0" type="integer"/>
		<att name="uniquePeptideNode" value="0" type="integer"/>
		<att name="isProtein" value="0" type="integer"/>
		<graphics type="ROUNDRECT" h="30" w="70" width="4" outline="#000000" fill="#ffffff">
			<att name="NODE_TOOLTIP" value="&lt;html&gt;FDGALNVDLTEFQTNLVPYPR&lt;br&gt;1 Peptide sequences&lt;br&gt;45 PSMs&lt;br&gt;Shared by 17 protein Nodes&lt;br&gt;Shared by 21 proteins&lt;br&gt;Detected in 24 MS runs&lt;br&gt;Detected in 3 Replicates&lt;br&gt;Weight = 32.883&lt;br&gt;Variance = 0.03&lt;br&gt;Integrated peptide node ratio = 0.2&lt;br&gt;Ion count ratio Rc = N/A = log2( () / () )&lt;br&gt;FDR = 1.01177432465&lt;br&gt;Individual peptides in the node:&lt;br&gt;FDGALNVDLTEFQTNLVPYPR, 45 PSMs, Shared by 21 proteins, Detected in 24 MS Runs, Detected in 3 replicates, Average of ratios = 0.20765458857486283&lt;br&gt;&lt;/html&gt;" type="string"/>
			<att name="NODE_NESTED_NETWORK_IMAGE_VISIBLE" value="true" type="string"/>
			<att name="NODE_BORDER_STROKE" value="SOLID" type="string"/>
			<att name="NODE_SELECTED" value="false" type="string"/>
			<att name="NODE_TRANSPARENCY" value="255" type="string"/>
			<att name="NODE_LABEL_WIDTH" value="200" type="string"/>
			<att name="NODE_LABEL" value="0.2" type="string"/>
			<att name="NODE_LABEL_FONT_SIZE" value="12" type="string"/>
			<att name="NODE_LABEL_TRANSPARENCY" value="255" type="string"/>
			<att name="NODE_LABEL_COLOR" value="#000000" type="string"/>
			<att name="NODE_VISIBLE" value="true" type="string"/>
			<att name="NODE_DEPTH" value="0.0" type="string"/>
			<att name="NODE_BORDER_TRANSPARENCY" value="255" type="string"/>
			<att name="NODE_LABEL_FONT_FACE" value="Dialog,plain,12" type="string"/>
			<att name="NODE_LABEL_TRANSPARENCY" value="255" type="string"/>
		</graphics>
	</node>
	<node id="NLDIERPTYTNLNR_RNLDIERPTYTNLNR" label="NLDIERPTYTNLNR_RNLDIERPTYTNLNR">
		<att name="numMSRuns" value="7" type="integer"/>
		<att name="numReplicates" value="3" type="integer"/>
		<att name="PCQ_ID" value="NLDIERPTYTNLNR_RNLDIERPTYTNLNR" type="string"/>
		<att name="numConnectedProteinNodes" value="18" type="integer"/>
		<att name="numPeptideSequences" value="2" type="integer"/>
		<att name="PeptideSequences" value="NLDIERPTYTNLNR_RNLDIERPTYTNLNR" type="string"/>
		<att name="significant" value="0" type="integer"/>
		<att name="Weight" value="33.4615444821" type="real"/>
		<att name="Variance" value="0.02988505209420152" type="real"/>
		<att name="numProteins" value="22" type="integer"/>
		<att name="ionCount" value="0" type="integer"/>
		<att name="numPsms" value="14" type="integer"/>
		<att name="containsPTMs" value="0" type="integer"/>
		<att name="FDR" value="0.989237154445" type="real"/>
		<att name="lightIons" value="0" type="integer"/>
		<att name="uniquePeptide" value="0" type="integer"/>
		<att name="isFiltered" value="0" type="integer"/>
		<att name="finalRatio" value="0.267370031293" type="real"/>
		<att name="heavyIons" value="0" type="integer"/>
		<att name="uniquePeptideNode" value="0" type="integer"/>
		<att name="isProtein" value="0" type="integer"/>
		<graphics type="ROUNDRECT" h="30" w="70" width="4" outline="#000000" fill="#ffffff">
			<att name="NODE_TOOLTIP" value="&lt;html&gt;NLDIERPTYTNLNR_RNLDIERPTYTNLNR&lt;br&gt;2 Peptide sequences&lt;br&gt;14 PSMs&lt;br&gt;Shared by 18 protein Nodes&lt;br&gt;Shared by 22 proteins&lt;br&gt;Detected in 7 MS runs&lt;br&gt;Detected in 3 Replicates&lt;br&gt;Weight = 33.462&lt;br&gt;Variance = 0.03&lt;br&gt;Integrated peptide node ratio = 0.3&lt;br&gt;Ion count ratio Rc = N/A = log2( () / () )&lt;br&gt;FDR = 0.989237154445&lt;br&gt;Individual peptides in the node:&lt;br&gt;NLDIERPTYTNLNR, 2 PSMs, Shared by 22 proteins, Detected in 2 MS Runs, Detected in 2 replicates, Average of ratios = 0.309648690726786&lt;br&gt;RNLDIERPTYTNLNR, 12 PSMs, Shared by 22 proteins, Detected in 5 MS Runs, Detected in 2 replicates, Average of ratios = -0.007957369224036111&lt;br&gt;&lt;/html&gt;" type="string"/>
			<att name="NODE_NESTED_NETWORK_IMAGE_VISIBLE" value="true" type="string"/>
			<att name="NODE_BORDER_STROKE" value="SOLID" type="string"/>
			<att name="NODE_SELECTED" value="false" type="string"/>
			<att name="NODE_TRANSPARENCY" value="255" type="string"/>
			<att name="NODE_LABEL_WIDTH" value="200" type="string"/>
			<att name="NODE_LABEL" value="0.3" type="string"/>
			<att name="NODE_LABEL_FONT_SIZE" value="12" type="string"/>
			<att name="NODE_LABEL_TRANSPARENCY" value="255" type="string"/>
			<att name="NODE_LABEL_COLOR" value="#000000" type="string"/>
			<att name="NODE_VISIBLE" value="true" type="string"/>
			<att name="NODE_DEPTH" value="0.0" type="string"/>
			<att name="NODE_BORDER_TRANSPARENCY" value="255" type="string"/>
			<att name="NODE_LABEL_FONT_FACE" value="Dialog,plain,12" type="string"/>
			<att name="NODE_LABEL_TRANSPARENCY" value="255" type="string"/>
		</graphics>
	</node>
	<node id="LISQIVSSITASLR" label="LISQIVSSITASLR">
		<att name="numMSRuns" value="27" type="integer"/>
		<att name="numReplicates" value="3" type="integer"/>
		<att name="PCQ_ID" value="LISQIVSSITASLR" type="string"/>
		<att name="numConnectedProteinNodes" value="13" type="integer"/>
		<att name="numPeptideSequences" value="1" type="integer"/>
		<att name="PeptideSequences" value="LISQIVSSITASLR" type="string"/>
		<att name="significant" value="0" type="integer"/>
		<att name="Weight" value="32.9368838815" type="real"/>
		<att name="Variance" value="0.030361099234456734" type="real"/>
		<att name="numProteins" value="16" type="integer"/>
		<att name="ionCount" value="0" type="integer"/>
		<att name="numPsms" value="53" type="integer"/>
		<att name="containsPTMs" value="0" type="integer"/>
		<att name="FDR" value="1.00630562023" type="real"/>
		<att name="lightIons" value="0" type="integer"/>
		<att name="uniquePeptide" value="0" type="integer"/>
		<att name="isFiltered" value="0" type="integer"/>
		<att name="finalRatio" value="0.23324790844499996" type="real"/>
		<att name="heavyIons" value="0" type="integer"/>
		<att name="uniquePeptideNode" value="0" type="integer"/>
		<att name="isProtein" value="0" type="integer"/>
		<graphics type="ROUNDRECT" h="30" w="70" width="4" outline="#000000" fill="#ffffff">
			<att name="NODE_TOOLTIP" value="&lt;html&gt;LISQIVSSITASLR&lt;br&gt;1 Peptide sequences&lt;br&gt;53 PSMs&lt;br&gt;Shared by 13 protein Nodes&lt;br&gt;Shared by 16 proteins&lt;br&gt;Detected in 27 MS runs&lt;br&gt;Detected in 3 Replicates&lt;br&gt;Weight = 32.937&lt;br&gt;Variance = 0.03&lt;br&gt;Integrated peptide node ratio = 0.2&lt;br&gt;Ion count ratio Rc = N/A = log2( () / () )&lt;br&gt;FDR = 1.00630562023&lt;br&gt;Individual peptides in the node:&lt;br&gt;LISQIVSSITASLR, 53 PSMs, Shared by 16 proteins, Detected in 27 MS Runs, Detected in 3 replicates, Average of ratios = 0.22132272970815858&lt;br&gt;&lt;/html&gt;" type="string"/>
			<att name="NODE_NESTED_NETWORK_IMAGE_VISIBLE" value="true" type="string"/>
			<att name="NODE_BORDER_STROKE" value="SOLID" type="string"/>
			<att name="NODE_SELECTED" value="false" type="string"/>
			<att name="NODE_TRANSPARENCY" value="255" type="string"/>
			<att name="NODE_LABEL_WIDTH" value="200" type="string"/>
			<att name="NODE_LABEL" value="0.2" type="string"/>
			<att name="NODE_LABEL_FONT_SIZE" value="12" type="string"/>
			<att name="NODE_LABEL_TRANSPARENCY" value="255" type="string"/>
			<att name="NODE_LABEL_COLOR" value="#000000" type="string"/>
			<att name="NODE_VISIBLE" value="true" type="string"/>
			<att name="NODE_DEPTH" value="0.0" type="string"/>
			<att name="NODE_BORDER_TRANSPARENCY" value="255" type="string"/>
			<att name="NODE_LABEL_FONT_FACE" value="Dialog,plain,12" type="string"/>
			<att name="NODE_LABEL_TRANSPARENCY" value="255" type="string"/>
		</graphics>
	</node>
	<node id="P68366" label="P68366">
		<att name="ProteinDescription" value="Tubulin alpha-4A chain" type="string"/>
		<att name="ACC" value="P68366" type="string"/>
		<att name="numPeptideSequencesInProteins" value="17" type="integer"/>
		<att name="conclusiveProtein" value="0" type="integer"/>
		<att name="numConnectedPeptideNodes" value="17" type="integer"/>
		<att name="UniprotKB" value="P68366" type="string"/>
		<att name="numProteins" value="1" type="integer"/>
		<att name="Classification2Case" value="6" type="string"/>
		<att name="GeneName" value="TUBA4A" type="string"/>
		<att name="containsPTMs" value="0" type="integer"/>
		<att name="conclusiveProteinNode" value="0" type="integer"/>
		<att name="isFiltered" value="0" type="integer"/>
		<att name="ID" value="TBA4A_HUMAN" type="string"/>
		<att name="numPsmsInProtein" value="335" type="integer"/>
		<att name="Species" value="[Homo sapiens]" type="string"/>
		<att name="isProtein" value="1" type="integer"/>
		<graphics type="ELLIPSE" h="30" w="70" width="4" outline="#000000" fill="#ffffff">
			<att name="NODE_TOOLTIP" value="&lt;html&gt;&lt;b&gt;Protein ACC(s):&lt;/b&gt;&lt;br&gt;P68366&lt;br&gt;&lt;b&gt;Protein name(s):&lt;/b&gt;&lt;br&gt; Tubulin alpha-4A chain&lt;br&gt;&lt;b&gt;Classification case(s):&lt;/b&gt;&lt;br&gt;&lt;b&gt;6&lt;/b&gt;: Not classified&lt;br&gt;&lt;b&gt;TAX:&lt;/b&gt; [Homo sapiens]&lt;br&gt;&lt;b&gt;Gene name:&lt;/b&gt; TUBA4A&lt;/html&gt;" type="string"/>
			<att name="NODE_NESTED_NETWORK_IMAGE_VISIBLE" value="true" type="string"/>
			<att name="NODE_BORDER_STROKE" value="SOLID" type="string"/>
			<att name="NODE_SELECTED" value="false" type="string"/>
			<att name="NODE_TRANSPARENCY" value="255" type="string"/>
			<att name="NODE_LABEL_WIDTH" value="200" type="string"/>
			<att name="NODE_LABEL" value="P68366" type="string"/>
			<att name="NODE_LABEL_FONT_SIZE" value="12" type="string"/>
			<att name="NODE_LABEL_TRANSPARENCY" value="255" type="string"/>
			<att name="NODE_LABEL_COLOR" value="#000000" type="string"/>
			<att name="NODE_VISIBLE" value="true" type="string"/>
			<att name="NODE_DEPTH" value="0.0" type="string"/>
			<att name="NODE_BORDER_TRANSPARENCY" value="255" type="string"/>
			<att name="NODE_LABEL_FONT_FACE" value="Dialog,plain,12" type="string"/>
			<att name="NODE_LABEL_TRANSPARENCY" value="255" type="string"/>
		</graphics>
	</node>
	<node id="F8VQQ4" label="F8VQQ4">
		<att name="ProteinDescription" value="Tubulin alpha-1A chain (Fragment)" type="string"/>
		<att name="ACC" value="F8VQQ4" type="string"/>
		<att name="numPeptideSequencesInProteins" value="10" type="integer"/>
		<att name="conclusiveProtein" value="0" type="integer"/>
		<att name="numConnectedPeptideNodes" value="10" type="integer"/>
		<att name="UniprotKB" value="F8VQQ4" type="string"/>
		<att name="numProteins" value="1" type="integer"/>
		<att name="Classification2Case" value="6" type="string"/>
		<att name="GeneName" value="TUBA1A" type="string"/>
		<att name="containsPTMs" value="0" type="integer"/>
		<att name="conclusiveProteinNode" value="0" type="integer"/>
		<att name="isFiltered" value="0" type="integer"/>
		<att name="ID" value="F8VQQ4_HUMAN" type="string"/>
		<att name="numPsmsInProtein" value="156" type="integer"/>
		<att name="Species" value="[Homo sapiens]" type="string"/>
		<att name="isProtein" value="1" type="integer"/>
		<graphics type="ELLIPSE" h="30" w="70" width="4" outline="#000000" fill="#ffffff">
			<att name="NODE_TOOLTIP" value="&lt;html&gt;&lt;b&gt;Protein ACC(s):&lt;/b&gt;&lt;br&gt;F8VQQ4&lt;br&gt;&lt;b&gt;Protein name(s):&lt;/b&gt;&lt;br&gt; Tubulin alpha-1A chain (Fragment)&lt;br&gt;&lt;b&gt;Classification case(s):&lt;/b&gt;&lt;br&gt;&lt;b&gt;6&lt;/b&gt;: Not classified&lt;br&gt;&lt;b&gt;TAX:&lt;/b&gt; [Homo sapiens]&lt;br&gt;&lt;b&gt;Gene name:&lt;/b&gt; TUBA1A&lt;/html&gt;" type="string"/>
			<att name="NODE_NESTED_NETWORK_IMAGE_VISIBLE" value="true" type="string"/>
			<att name="NODE_BORDER_STROKE" value="SOLID" type="string"/>
			<att name="NODE_SELECTED" value="false" type="string"/>
			<att name="NODE_TRANSPARENCY" value="255" type="string"/>
			<att name="NODE_LABEL_WIDTH" value="200" type="string"/>
			<att name="NODE_LABEL" value="F8VQQ4" type="string"/>
			<att name="NODE_LABEL_FONT_SIZE" value="12" type="string"/>
			<att name="NODE_LABEL_TRANSPARENCY" value="255" type="string"/>
			<att name="NODE_LABEL_COLOR" value="#000000" type="string"/>
			<att name="NODE_VISIBLE" value="true" type="string"/>
			<att name="NODE_DEPTH" value="0.0" type="string"/>
			<att name="NODE_BORDER_TRANSPARENCY" value="255" type="string"/>
			<att name="NODE_LABEL_FONT_FACE" value="Dialog,plain,12" type="string"/>
			<att name="NODE_LABEL_TRANSPARENCY" value="255" type="string"/>
		</graphics>
	</node>
	<node id="AVFVDLEPTVIDEVR" label="AVFVDLEPTVIDEVR">
		<att name="numMSRuns" value="8" type="integer"/>
		<att name="numReplicates" value="3" type="integer"/>
		<att name="PCQ_ID" value="AVFVDLEPTVIDEVR" type="string"/>
		<att name="numConnectedProteinNodes" value="14" type="integer"/>
		<att name="numPeptideSequences" value="1" type="integer"/>
		<att name="PeptideSequences" value="AVFVDLEPTVIDEVR" type="string"/>
		<att name="significant" value="0" type="integer"/>
		<att name="Weight" value="32.3751508593" type="real"/>
		<att name="Variance" value="0.030887886958301004" type="real"/>
		<att name="numProteins" value="18" type="integer"/>
		<att name="ionCount" value="0" type="integer"/>
		<att name="numPsms" value="15" type="integer"/>
		<att name="containsPTMs" value="0" type="integer"/>
		<att name="FDR" value="1.0147025516" type="real"/>
		<att name="lightIons" value="0" type="integer"/>
		<att name="uniquePeptide" value="0" type="integer"/>
		<att name="isFiltered" value="0" type="integer"/>
		<att name="finalRatio" value="0.19336634687299997" type="real"/>
		<att name="heavyIons" value="0" type="integer"/>
		<att name="uniquePeptideNode" value="0" type="integer"/>
		<att name="isProtein" value="0" type="integer"/>
		<graphics type="ROUNDRECT" h="30" w="70" width="4" outline="#000000" fill="#ffffff">
			<att name="NODE_TOOLTIP" value="&lt;html&gt;AVFVDLEPTVIDEVR&lt;br&gt;1 Peptide sequences&lt;br&gt;15 PSMs&lt;br&gt;Shared by 14 protein Nodes&lt;br&gt;Shared by 18 proteins&lt;br&gt;Detected in 8 MS runs&lt;br&gt;Detected in 3 Replicates&lt;br&gt;Weight = 32.375&lt;br&gt;Variance = 0.031&lt;br&gt;Integrated peptide node ratio = 0.2&lt;br&gt;Ion count ratio Rc = N/A = log2( () / () )&lt;br&gt;FDR = 1.0147025516&lt;br&gt;Individual peptides in the node:&lt;br&gt;AVFVDLEPTVIDEVR, 15 PSMs, Shared by 18 proteins, Detected in 8 MS Runs, Detected in 3 replicates, Average of ratios = 0.2503787896514323&lt;br&gt;&lt;/html&gt;" type="string"/>
			<att name="NODE_NESTED_NETWORK_IMAGE_VISIBLE" value="true" type="string"/>
			<att name="NODE_BORDER_STROKE" value="SOLID" type="string"/>
			<att name="NODE_SELECTED" value="false" type="string"/>
			<att name="NODE_TRANSPARENCY" value="255" type="string"/>
			<att name="NODE_LABEL_WIDTH" value="200" type="string"/>
			<att name="NODE_LABEL" value="0.2" type="string"/>
			<att name="NODE_LABEL_FONT_SIZE" value="12" type="string"/>
			<att name="NODE_LABEL_TRANSPARENCY" value="255" type="string"/>
			<att name="NODE_LABEL_COLOR" value="#000000" type="string"/>
			<att name="NODE_VISIBLE" value="true" type="string"/>
			<att name="NODE_DEPTH" value="0.0" type="string"/>
			<att name="NODE_BORDER_TRANSPARENCY" value="255" type="string"/>
			<att name="NODE_LABEL_FONT_FACE" value="Dialog,plain,12" type="string"/>
			<att name="NODE_LABEL_TRANSPARENCY" value="255" type="string"/>
		</graphics>
	</node>
	<node id="LADQCTGLQGFLVFHSFGGGTGSGFTSLLMER" label="LADQCTGLQGFLVFHSFGGGTGSGFTSLLMER">
		<att name="numMSRuns" value="4" type="integer"/>
		<att name="numReplicates" value="2" type="integer"/>
		<att name="PCQ_ID" value="LADQCTGLQGFLVFHSFGGGTGSGFTSLLMER" type="string"/>
		<att name="numConnectedProteinNodes" value="9" type="integer"/>
		<att name="numPeptideSequences" value="1" type="integer"/>
		<att name="PeptideSequences" value="LADQCTGLQGFLVFHSFGGGTGSGFTSLLMER" type="string"/>
		<att name="significant" value="0" type="integer"/>
		<att name="Weight" value="21.9255441129" type="real"/>
		<att name="Variance" value="0.04560890233103247" type="real"/>
		<att name="numProteins" value="11" type="integer"/>
		<att name="ionCount" value="0" type="integer"/>
		<att name="numPsms" value="5" type="integer"/>
		<att name="containsPTMs" value="0" type="integer"/>
		<att name="FDR" value="0.958967140465" type="real"/>
		<att name="lightIons" value="0" type="integer"/>
		<att name="uniquePeptide" value="0" type="integer"/>
		<att name="isFiltered" value="0" type="integer"/>
		<att name="finalRatio" value="0.359482723791" type="real"/>
		<att name="heavyIons" value="0" type="integer"/>
		<att name="uniquePeptideNode" value="0" type="integer"/>
		<att name="isProtein" value="0" type="integer"/>
		<graphics type="ROUNDRECT" h="30" w="70" width="4" outline="#000000" fill="#ffffff">
			<att name="NODE_TOOLTIP" value="&lt;html&gt;LADQCTGLQGFLVFHSFGGGTGSGFTSLLMER&lt;br&gt;1 Peptide sequences&lt;br&gt;5 PSMs&lt;br&gt;Shared by 9 protein Nodes&lt;br&gt;Shared by 11 proteins&lt;br&gt;Detected in 4 MS runs&lt;br&gt;Detected in 2 Replicates&lt;br&gt;Weight = 21.926&lt;br&gt;Variance = 0.046&lt;br&gt;Integrated peptide node ratio = 0.4&lt;br&gt;Ion count ratio Rc = N/A = log2( () / () )&lt;br&gt;FDR = 0.958967140465&lt;br&gt;Individual peptides in the node:&lt;br&gt;LADQCTGLQGFLVFHSFGGGTGSGFTSLLMER, 5 PSMs, Shared by 11 proteins, Detected in 4 MS Runs, Detected in 2 replicates, Average of ratios = 0.3496760193118079&lt;br&gt;&lt;/html&gt;" type="string"/>
			<att name="NODE_NESTED_NETWORK_IMAGE_VISIBLE" value="true" type="string"/>
			<att name="NODE_BORDER_STROKE" value="SOLID" type="string"/>
			<att name="NODE_SELECTED" value="false" type="string"/>
			<att name="NODE_TRANSPARENCY" value="255" type="string"/>
			<att name="NODE_LABEL_WIDTH" value="200" type="string"/>
			<att name="NODE_LABEL" value="0.4" type="string"/>
			<att name="NODE_LABEL_FONT_SIZE" value="12" type="string"/>
			<att name="NODE_LABEL_TRANSPARENCY" value="255" type="string"/>
			<att name="NODE_LABEL_COLOR" value="#000000" type="string"/>
			<att name="NODE_VISIBLE" value="true" type="string"/>
			<att name="NODE_DEPTH" value="0.0" type="string"/>
			<att name="NODE_BORDER_TRANSPARENCY" value="255" type="string"/>
			<att name="NODE_LABEL_FONT_FACE" value="Dialog,plain,12" type="string"/>
			<att name="NODE_LABEL_TRANSPARENCY" value="255" type="string"/>
		</graphics>
	</node>
	<node id="EIIDLVLDR_GHYTIGKEIIDLVLDR" label="EIIDLVLDR_GHYTIGKEIIDLVLDR">
		<att name="numMSRuns" value="9" type="integer"/>
		<att name="numReplicates" value="2" type="integer"/>
		<att name="PCQ_ID" value="EIIDLVLDR_GHYTIGKEIIDLVLDR" type="string"/>
		<att name="numConnectedProteinNodes" value="12" type="integer"/>
		<att name="numPeptideSequences" value="2" type="integer"/>
		<att name="PeptideSequences" value="EIIDLVLDR_GHYTIGKEIIDLVLDR" type="string"/>
		<att name="significant" value="0" type="integer"/>
		<att name="Weight" value="23.0122357916" type="real"/>
		<att name="Variance" value="0.043455143127162955" type="real"/>
		<att name="numProteins" value="15" type="integer"/>
		<att name="ionCount" value="0" type="integer"/>
		<att name="numPsms" value="16" type="integer"/>
		<att name="containsPTMs" value="0" type="integer"/>
		<att name="FDR" value="1.00861965955" type="real"/>
		<att name="lightIons" value="0" type="integer"/>
		<att name="uniquePeptide" value="0" type="integer"/>
		<att name="isFiltered" value="0" type="integer"/>
		<att name="finalRatio" value="0.01957961003230007" type="real"/>
		<att name="heavyIons" value="0" type="integer"/>
		<att name="uniquePeptideNode" value="0" type="integer"/>
		<att name="isProtein" value="0" type="integer"/>
		<graphics type="ROUNDRECT" h="30" w="70" width="4" outline="#000000" fill="#ffffff">
			<att name="NODE_TOOLTIP" value="&lt;html&gt;EIIDLVLDR_GHYTIGKEIIDLVLDR&lt;br&gt;2 Peptide sequences&lt;br&gt;16 PSMs&lt;br&gt;Shared by 12 protein Nodes&lt;br&gt;Shared by 15 proteins&lt;br&gt;Detected in 9 MS runs&lt;br&gt;Detected in 2 Replicates&lt;br&gt;Weight = 23.012&lt;br&gt;Variance = 0.043&lt;br&gt;Integrated peptide node ratio = 0&lt;br&gt;Ion count ratio Rc = N/A = log2( () / () )&lt;br&gt;FDR = 1.00861965955&lt;br&gt;Individual peptides in the node:&lt;br&gt;EIIDLVLDR, 1 PSMs, Shared by 15 proteins, Detected in 1 MS Runs, Detected in 1 replicates, Average of ratios = 0.18687539113093152&lt;br&gt;GHYTIGKEIIDLVLDR, 15 PSMs, Shared by 15 proteins, Detected in 8 MS Runs, Detected in 2 replicates, Average of ratios = -0.003141426352035305&lt;br&gt;&lt;/html&gt;" type="string"/>
			<att name="NODE_NESTED_NETWORK_IMAGE_VISIBLE" value="true" type="string"/>
			<att name="NODE_BORDER_STROKE" value="SOLID" type="string"/>
			<att name="NODE_SELECTED" value="false" type="string"/>
			<att name="NODE_TRANSPARENCY" value="255" type="string"/>
			<att name="NODE_LABEL_WIDTH" value="200" type="string"/>
			<att name="NODE_LABEL" value="0" type="string"/>
			<att name="NODE_LABEL_FONT_SIZE" value="12" type="string"/>
			<att name="NODE_LABEL_TRANSPARENCY" value="255" type="string"/>
			<att name="NODE_LABEL_COLOR" value="#000000" type="string"/>
			<att name="NODE_VISIBLE" value="true" type="string"/>
			<att name="NODE_DEPTH" value="0.0" type="string"/>
			<att name="NODE_BORDER_TRANSPARENCY" value="255" type="string"/>
			<att name="NODE_LABEL_FONT_FACE" value="Dialog,plain,12" type="string"/>
			<att name="NODE_LABEL_TRANSPARENCY" value="255" type="string"/>
		</graphics>
	</node>
	<node id="LEFSIYPAPQVSTAVVEPYNSILTTHTTLEHSDCAFMVDNEAIYDICR" label="LEFSIYPAPQVSTAVVEPYNSILTTHTTLEHSDCAFMVDNEAIYDICR">
		<att name="numMSRuns" value="1" type="integer"/>
		<att name="numReplicates" value="1" type="integer"/>
		<att name="PCQ_ID" value="LEFSIYPAPQVSTAVVEPYNSILTTHTTLEHSDCAFMVDNEAIYDICR" type="string"/>
		<att name="numConnectedProteinNodes" value="13" type="integer"/>
		<att name="numPeptideSequences" value="1" type="integer"/>
		<att name="PeptideSequences" value="LEFSIYPAPQVSTAVVEPYNSILTTHTTLEHSDCAFMVDNEAIYDICR" type="string"/>
		<att name="significant" value="0" type="integer"/>
		<att name="numProteins" value="15" type="integer"/>
		<att name="ionCount" value="0" type="integer"/>
		<att name="numPsms" value="1" type="integer"/>
		<att name="containsPTMs" value="0" type="integer"/>
		<att name="lightIons" value="0" type="integer"/>
		<att name="uniquePeptide" value="0" type="integer"/>
		<att name="isFiltered" value="0" type="integer"/>
		<att name="finalRatio" value="NaN" type="real"/>
		<att name="heavyIons" value="0" type="integer"/>
		<att name="uniquePeptideNode" value="0" type="integer"/>
		<att name="isProtein" value="0" type="integer"/>
		<graphics type="ROUNDRECT" h="30" w="70" width="4" outline="#000000" fill="#ffffff">
			<att name="NODE_TOOLTIP" value="&lt;html&gt;LEFSIYPAPQVSTAVVEPYNSILTTHTTLEHSDCAFMVDNEAIYDICR&lt;br&gt;1 Peptide sequences&lt;br&gt;1 PSMs&lt;br&gt;Shared by 13 protein Nodes&lt;br&gt;Shared by 15 proteins&lt;br&gt;Detected in 1 MS runs&lt;br&gt;Detected in 1 Replicates&lt;br&gt;Integrated peptide node ratio = N/A&lt;br&gt;Ion count ratio Rc = N/A = log2( () / () )&lt;br&gt;Individual peptides in the node:&lt;br&gt;LEFSIYPAPQVSTAVVEPYNSILTTHTTLEHSDCAFMVDNEAIYDICR, 1 PSMs, Shared by 15 proteins, Detected in 1 MS Runs, Detected in 1 replicates, Peptide with no PSM ratios = NaN&lt;br&gt;&lt;/html&gt;" type="string"/>
			<att name="NODE_NESTED_NETWORK_IMAGE_VISIBLE" value="true" type="string"/>
			<att name="NODE_BORDER_STROKE" value="SOLID" type="string"/>
			<att name="NODE_SELECTED" value="false" type="string"/>
			<att name="NODE_TRANSPARENCY" value="255" type="string"/>
			<att name="NODE_LABEL_WIDTH" value="200" type="string"/>
			<att name="NODE_LABEL" value="N/A" type="string"/>
			<att name="NODE_LABEL_FONT_SIZE" value="12" type="string"/>
			<att name="NODE_LABEL_TRANSPARENCY" value="255" type="string"/>
			<att name="NODE_LABEL_COLOR" value="#000000" type="string"/>
			<att name="NODE_VISIBLE" value="true" type="string"/>
			<att name="NODE_DEPTH" value="0.0" type="string"/>
			<att name="NODE_BORDER_TRANSPARENCY" value="255" type="string"/>
			<att name="NODE_LABEL_FONT_FACE" value="Dialog,plain,12" type="string"/>
			<att name="NODE_LABEL_TRANSPARENCY" value="255" type="string"/>
		</graphics>
	</node>
	<node id="TIGGGDDSFNTFFSETGAGK" label="TIGGGDDSFNTFFSETGAGK">
		<att name="numMSRuns" value="7" type="integer"/>
		<att name="numReplicates" value="3" type="integer"/>
		<att name="PCQ_ID" value="TIGGGDDSFNTFFSETGAGK" type="string"/>
		<att name="numConnectedProteinNodes" value="17" type="integer"/>
		<att name="numPeptideSequences" value="1" type="integer"/>
		<att name="PeptideSequences" value="TIGGGDDSFNTFFSETGAGK" type="string"/>
		<att name="significant" value="0" type="integer"/>
		<att name="Weight" value="32.4088186535" type="real"/>
		<att name="Variance" value="0.030855799178968368" type="real"/>
		<att name="numProteins" value="23" type="integer"/>
		<att name="ionCount" value="0" type="integer"/>
		<att name="numPsms" value="12" type="integer"/>
		<att name="containsPTMs" value="0" type="integer"/>
		<att name="FDR" value="0.975923236889" type="real"/>
		<att name="lightIons" value="0" type="integer"/>
		<att name="uniquePeptide" value="0" type="integer"/>
		<att name="isFiltered" value="0" type="integer"/>
		<att name="finalRatio" value="0.3103586653389999" type="real"/>
		<att name="heavyIons" value="0" type="integer"/>
		<att name="uniquePeptideNode" value="0" type="integer"/>
		<att name="isProtein" value="0" type="integer"/>
		<graphics type="ROUNDRECT" h="30" w="70" width="4" outline="#000000" fill="#ffffff">
			<att name="NODE_TOOLTIP" value="&lt;html&gt;TIGGGDDSFNTFFSETGAGK&lt;br&gt;1 Peptide sequences&lt;br&gt;12 PSMs&lt;br&gt;Shared by 17 protein Nodes&lt;br&gt;Shared by 23 proteins&lt;br&gt;Detected in 7 MS runs&lt;br&gt;Detected in 3 Replicates&lt;br&gt;Weight = 32.409&lt;br&gt;Variance = 0.031&lt;br&gt;Integrated peptide node ratio = 0.3&lt;br&gt;Ion count ratio Rc = N/A = log2( () / () )&lt;br&gt;FDR = 0.975923236889&lt;br&gt;Individual peptides in the node:&lt;br&gt;TIGGGDDSFNTFFSETGAGK, 12 PSMs, Shared by 23 proteins, Detected in 7 MS Runs, Detected in 3 replicates, Average of ratios = 0.25038528801692844&lt;br&gt;&lt;/html&gt;" type="string"/>
			<att name="NODE_NESTED_NETWORK_IMAGE_VISIBLE" value="true" type="string"/>
			<att name="NODE_BORDER_STROKE" value="SOLID" type="string"/>
			<att name="NODE_SELECTED" value="false" type="string"/>
			<att name="NODE_TRANSPARENCY" value="255" type="string"/>
			<att name="NODE_LABEL_WIDTH" value="200" type="string"/>
			<att name="NODE_LABEL" value="0.3" type="string"/>
			<att name="NODE_LABEL_FONT_SIZE" value="12" type="string"/>
			<att name="NODE_LABEL_TRANSPARENCY" value="255" type="string"/>
			<att name="NODE_LABEL_COLOR" value="#000000" type="string"/>
			<att name="NODE_VISIBLE" value="true" type="string"/>
			<att name="NODE_DEPTH" value="0.0" type="string"/>
			<att name="NODE_BORDER_TRANSPARENCY" value="255" type="string"/>
			<att name="NODE_LABEL_FONT_FACE" value="Dialog,plain,12" type="string"/>
			<att name="NODE_LABEL_TRANSPARENCY" value="255" type="string"/>
		</graphics>
	</node>
	<node id="F5H5D3 Q53GA7 Q9BQE3" label="F5H5D3 Q53GA7 Q9BQE3">
		<att name="ProteinDescription" value="Tubulin alpha-1C chain #### Tubulin alpha 6 variant (Fragment)" type="string"/>
		<att name="ACC" value="F5H5D3 Q53GA7 Q9BQE3" type="string"/>
		<att name="numPeptideSequencesInProteins" value="18" type="integer"/>
		<att name="conclusiveProtein" value="0" type="integer"/>
		<att name="numConnectedPeptideNodes" value="18" type="integer"/>
		<att name="UniprotKB" value="F5H5D3 Q53GA7 Q9BQE3" type="string"/>
		<att name="numProteins" value="3" type="integer"/>
		<att name="Classification2Case" value="6" type="string"/>
		<att name="GeneName" value="TUBA1C" type="string"/>
		<att name="containsPTMs" value="0" type="integer"/>
		<att name="conclusiveProteinNode" value="0" type="integer"/>
		<att name="isFiltered" value="0" type="integer"/>
		<att name="ID" value="F5H5D3_HUMAN Q53GA7_HUMAN TBA1C_HUMAN" type="string"/>
		<att name="numPsmsInProtein" value="288" type="integer"/>
		<att name="Species" value="[Homo sapiens]" type="string"/>
		<att name="isProtein" value="1" type="integer"/>
		<graphics type="ELLIPSE" h="30" w="70" width="4" outline="#000000" fill="#ffffff">
			<att name="NODE_TOOLTIP" value="&lt;html&gt;&lt;b&gt;Protein ACC(s):&lt;/b&gt;&lt;br&gt;F5H5D3 Q53GA7 Q9BQE3&lt;br&gt;&lt;b&gt;Protein name(s):&lt;/b&gt;&lt;br&gt; Tubulin alpha-1C chain&lt;br&gt;Tubulin alpha 6 variant (Fragment)&lt;br&gt;&lt;b&gt;Classification case(s):&lt;/b&gt;&lt;br&gt;&lt;b&gt;6&lt;/b&gt;: Not classified&lt;br&gt;&lt;b&gt;TAX:&lt;/b&gt; [Homo sapiens]&lt;br&gt;&lt;b&gt;Gene name:&lt;/b&gt; TUBA1C&lt;/html&gt;" type="string"/>
			<att name="NODE_NESTED_NETWORK_IMAGE_VISIBLE" value="true" type="string"/>
			<att name="NODE_BORDER_STROKE" value="SOLID" type="string"/>
			<att name="NODE_SELECTED" value="false" type="string"/>
			<att name="NODE_TRANSPARENCY" value="255" type="string"/>
			<att name="NODE_LABEL_WIDTH" value="200" type="string"/>
			<att name="NODE_LABEL" value="F5H5D3 Q53GA7 Q9BQE3" type="string"/>
			<att name="NODE_LABEL_FONT_SIZE" value="12" type="string"/>
			<att name="NODE_LABEL_TRANSPARENCY" value="255" type="string"/>
			<att name="NODE_LABEL_COLOR" value="#000000" type="string"/>
			<att name="NODE_VISIBLE" value="true" type="string"/>
			<att name="NODE_DEPTH" value="0.0" type="string"/>
			<att name="NODE_BORDER_TRANSPARENCY" value="255" type="string"/>
			<att name="NODE_LABEL_FONT_FACE" value="Dialog,plain,12" type="string"/>
			<att name="NODE_LABEL_TRANSPARENCY" value="255" type="string"/>
		</graphics>
	</node>
	<node id="LIGQIVSSITASLR" label="LIGQIVSSITASLR">
		<att name="numMSRuns" value="28" type="integer"/>
		<att name="numReplicates" value="3" type="integer"/>
		<att name="PCQ_ID" value="LIGQIVSSITASLR" type="string"/>
		<att name="numConnectedProteinNodes" value="6" type="integer"/>
		<att name="numPeptideSequences" value="1" type="integer"/>
		<att name="PeptideSequences" value="LIGQIVSSITASLR" type="string"/>
		<att name="significant" value="0" type="integer"/>
		<att name="Weight" value="32.882388347" type="real"/>
		<att name="Variance" value="0.03041141627083892" type="real"/>
		<att name="numProteins" value="7" type="integer"/>
		<att name="ionCount" value="0" type="integer"/>
		<att name="numPsms" value="53" type="integer"/>
		<att name="containsPTMs" value="0" type="integer"/>
		<att name="FDR" value="1.00347826822" type="real"/>
		<att name="lightIons" value="0" type="integer"/>
		<att name="uniquePeptide" value="0" type="integer"/>
		<att name="isFiltered" value="0" type="integer"/>
		<att name="finalRatio" value="0.11941317955200005" type="real"/>
		<att name="heavyIons" value="0" type="integer"/>
		<att name="uniquePeptideNode" value="0" type="integer"/>
		<att name="isProtein" value="0" type="integer"/>
		<graphics type="ROUNDRECT" h="30" w="70" width="4" outline="#000000" fill="#ffffff">
			<att name="NODE_TOOLTIP" value="&lt;html&gt;LIGQIVSSITASLR&lt;br&gt;1 Peptide sequences&lt;br&gt;53 PSMs&lt;br&gt;Shared by 6 protein Nodes&lt;br&gt;Shared by 7 proteins&lt;br&gt;Detected in 28 MS runs&lt;br&gt;Detected in 3 Replicates&lt;br&gt;Weight = 32.882&lt;br&gt;Variance = 0.03&lt;br&gt;Integrated peptide node ratio = 0.1&lt;br&gt;Ion count ratio Rc = N/A = log2( () / () )&lt;br&gt;FDR = 1.00347826822&lt;br&gt;Individual peptides in the node:&lt;br&gt;LIGQIVSSITASLR, 53 PSMs, Shared by 7 proteins, Detected in 28 MS Runs, Detected in 3 replicates, Average of ratios = 0.08566474688927518&lt;br&gt;&lt;/html&gt;" type="string"/>
			<att name="NODE_NESTED_NETWORK_IMAGE_VISIBLE" value="true" type="string"/>
			<att name="NODE_BORDER_STROKE" value="SOLID" type="string"/>
			<att name="NODE_SELECTED" value="false" type="string"/>
			<att name="NODE_TRANSPARENCY" value="255" type="string"/>
			<att name="NODE_LABEL_WIDTH" value="200" type="string"/>
			<att name="NODE_LABEL" value="0.1" type="string"/>
			<att name="NODE_LABEL_FONT_SIZE" value="12" type="string"/>
			<att name="NODE_LABEL_TRANSPARENCY" value="255" type="string"/>
			<att name="NODE_LABEL_COLOR" value="#000000" type="string"/>
			<att name="NODE_VISIBLE" value="true" type="string"/>
			<att name="NODE_DEPTH" value="0.0" type="string"/>
			<att name="NODE_BORDER_TRANSPARENCY" value="255" type="string"/>
			<att name="NODE_LABEL_FONT_FACE" value="Dialog,plain,12" type="string"/>
			<att name="NODE_LABEL_TRANSPARENCY" value="255" type="string"/>
		</graphics>
	</node>
	<node id="DVNAAIATIK" label="DVNAAIATIK">
		<att name="numMSRuns" value="2" type="integer"/>
		<att name="numReplicates" value="2" type="integer"/>
		<att name="PCQ_ID" value="DVNAAIATIK" type="string"/>
		<att name="numConnectedProteinNodes" value="12" type="integer"/>
		<att name="numPeptideSequences" value="1" type="integer"/>
		<att name="PeptideSequences" value="DVNAAIATIK" type="string"/>
		<att name="significant" value="0" type="integer"/>
		<att name="Weight" value="21.4621993967" type="real"/>
		<att name="Variance" value="0.0465935471717665" type="real"/>
		<att name="numProteins" value="15" type="integer"/>
		<att name="ionCount" value="0" type="integer"/>
		<att name="numPsms" value="3" type="integer"/>
		<att name="containsPTMs" value="0" type="integer"/>
		<att name="FDR" value="0.900381714878" type="real"/>
		<att name="lightIons" value="0" type="integer"/>
		<att name="uniquePeptide" value="0" type="integer"/>
		<att name="isFiltered" value="0" type="integer"/>
		<att name="finalRatio" value="0.44378006866099995" type="real"/>
		<att name="heavyIons" value="0" type="integer"/>
		<att name="uniquePeptideNode" value="0" type="integer"/>
		<att name="isProtein" value="0" type="integer"/>
		<graphics type="ROUNDRECT" h="30" w="70" width="4" outline="#000000" fill="#ffffff">
			<att name="NODE_TOOLTIP" value="&lt;html&gt;DVNAAIATIK&lt;br&gt;1 Peptide sequences&lt;br&gt;3 PSMs&lt;br&gt;Shared by 12 protein Nodes&lt;br&gt;Shared by 15 proteins&lt;br&gt;Detected in 2 MS runs&lt;br&gt;Detected in 2 Replicates&lt;br&gt;Weight = 21.462&lt;br&gt;Variance = 0.047&lt;br&gt;Integrated peptide node ratio = 0.4&lt;br&gt;Ion count ratio Rc = N/A = log2( () / () )&lt;br&gt;FDR = 0.900381714878&lt;br&gt;Individual peptides in the node:&lt;br&gt;DVNAAIATIK, 3 PSMs, Shared by 15 proteins, Detected in 2 MS Runs, Detected in 2 replicates, Average of ratios = 0.48159987004957777&lt;br&gt;&lt;/html&gt;" type="string"/>
			<att name="NODE_NESTED_NETWORK_IMAGE_VISIBLE" value="true" type="string"/>
			<att name="NODE_BORDER_STROKE" value="SOLID" type="string"/>
			<att name="NODE_SELECTED" value="false" type="string"/>
			<att name="NODE_TRANSPARENCY" value="255" type="string"/>
			<att name="NODE_LABEL_WIDTH" value="200" type="string"/>
			<att name="NODE_LABEL" value="0.4" type="string"/>
			<att name="NODE_LABEL_FONT_SIZE" value="12" type="string"/>
			<att name="NODE_LABEL_TRANSPARENCY" value="255" type="string"/>
			<att name="NODE_LABEL_COLOR" value="#000000" type="string"/>
			<att name="NODE_VISIBLE" value="true" type="string"/>
			<att name="NODE_DEPTH" value="0.0" type="string"/>
			<att name="NODE_BORDER_TRANSPARENCY" value="255" type="string"/>
			<att name="NODE_LABEL_FONT_FACE" value="Dialog,plain,12" type="string"/>
			<att name="NODE_LABEL_TRANSPARENCY" value="255" type="string"/>
		</graphics>
	</node>
	<node id="IHFPLATYAPVISAEK" label="IHFPLATYAPVISAEK">
		<att name="numMSRuns" value="13" type="integer"/>
		<att name="numReplicates" value="3" type="integer"/>
		<att name="PCQ_ID" value="IHFPLATYAPVISAEK" type="string"/>
		<att name="numConnectedProteinNodes" value="14" type="integer"/>
		<att name="numPeptideSequences" value="1" type="integer"/>
		<att name="PeptideSequences" value="IHFPLATYAPVISAEK" type="string"/>
		<att name="significant" value="0" type="integer"/>
		<att name="Weight" value="32.8537645911" type="real"/>
		<att name="Variance" value="0.0304379121371953" type="real"/>
		<att name="numProteins" value="17" type="integer"/>
		<att name="ionCount" value="0" type="integer"/>
		<att name="numPsms" value="29" type="integer"/>
		<att name="containsPTMs" value="0" type="integer"/>
		<att name="FDR" value="0.984963172896" type="real"/>
		<att name="lightIons" value="0" type="integer"/>
		<att name="uniquePeptide" value="0" type="integer"/>
		<att name="isFiltered" value="0" type="integer"/>
		<att name="finalRatio" value="0.2786660343440001" type="real"/>
		<att name="heavyIons" value="0" type="integer"/>
		<att name="uniquePeptideNode" value="0" type="integer"/>
		<att name="isProtein" value="0" type="integer"/>
		<graphics type="ROUNDRECT" h="30" w="70" width="4" outline="#000000" fill="#ffffff">
			<att name="NODE_TOOLTIP" value="&lt;html&gt;IHFPLATYAPVISAEK&lt;br&gt;1 Peptide sequences&lt;br&gt;29 PSMs&lt;br&gt;Shared by 14 protein Nodes&lt;br&gt;Shared by 17 proteins&lt;br&gt;Detected in 13 MS runs&lt;br&gt;Detected in 3 Replicates&lt;br&gt;Weight = 32.854&lt;br&gt;Variance = 0.03&lt;br&gt;Integrated peptide node ratio = 0.3&lt;br&gt;Ion count ratio Rc = N/A = log2( () / () )&lt;br&gt;FDR = 0.984963172896&lt;br&gt;Individual peptides in the node:&lt;br&gt;IHFPLATYAPVISAEK, 29 PSMs, Shared by 17 proteins, Detected in 13 MS Runs, Detected in 3 replicates, Average of ratios = 0.25500207676717573&lt;br&gt;&lt;/html&gt;" type="string"/>
			<att name="NODE_NESTED_NETWORK_IMAGE_VISIBLE" value="true" type="string"/>
			<att name="NODE_BORDER_STROKE" value="SOLID" type="string"/>
			<att name="NODE_SELECTED" value="false" type="string"/>
			<att name="NODE_TRANSPARENCY" value="255" type="string"/>
			<att name="NODE_LABEL_WIDTH" value="200" type="string"/>
			<att name="NODE_LABEL" value="0.3" type="string"/>
			<att name="NODE_LABEL_FONT_SIZE" value="12" type="string"/>
			<att name="NODE_LABEL_TRANSPARENCY" value="255" type="string"/>
			<att name="NODE_LABEL_COLOR" value="#000000" type="string"/>
			<att name="NODE_VISIBLE" value="true" type="string"/>
			<att name="NODE_DEPTH" value="0.0" type="string"/>
			<att name="NODE_BORDER_TRANSPARENCY" value="255" type="string"/>
			<att name="NODE_LABEL_FONT_FACE" value="Dialog,plain,12" type="string"/>
			<att name="NODE_LABEL_TRANSPARENCY" value="255" type="string"/>
		</graphics>
	</node>
	<node id="AYHEQLSVAEITNACFEPANQMVK" label="AYHEQLSVAEITNACFEPANQMVK">
		<att name="numMSRuns" value="8" type="integer"/>
		<att name="numReplicates" value="3" type="integer"/>
		<att name="PCQ_ID" value="AYHEQLSVAEITNACFEPANQMVK" type="string"/>
		<att name="numConnectedProteinNodes" value="12" type="integer"/>
		<att name="numPeptideSequences" value="1" type="integer"/>
		<att name="PeptideSequences" value="AYHEQLSVAEITNACFEPANQMVK" type="string"/>
		<att name="significant" value="0" type="integer"/>
		<att name="Weight" value="32.6421738642" type="real"/>
		<att name="Variance" value="0.03063521455894029" type="real"/>
		<att name="numProteins" value="13" type="integer"/>
		<att name="ionCount" value="0" type="integer"/>
		<att name="numPsms" value="21" type="integer"/>
		<att name="containsPTMs" value="0" type="integer"/>
		<att name="FDR" value="1.01312628256" type="real"/>
		<att name="lightIons" value="0" type="integer"/>
		<att name="uniquePeptide" value="0" type="integer"/>
		<att name="isFiltered" value="0" type="integer"/>
		<att name="finalRatio" value="0.21289566730500004" type="real"/>
		<att name="heavyIons" value="0" type="integer"/>
		<att name="uniquePeptideNode" value="0" type="integer"/>
		<att name="isProtein" value="0" type="integer"/>
		<graphics type="ROUNDRECT" h="30" w="70" width="4" outline="#000000" fill="#ffffff">
			<att name="NODE_TOOLTIP" value="&lt;html&gt;AYHEQLSVAEITNACFEPANQMVK&lt;br&gt;1 Peptide sequences&lt;br&gt;21 PSMs&lt;br&gt;Shared by 12 protein Nodes&lt;br&gt;Shared by 13 proteins&lt;br&gt;Detected in 8 MS runs&lt;br&gt;Detected in 3 Replicates&lt;br&gt;Weight = 32.642&lt;br&gt;Variance = 0.031&lt;br&gt;Integrated peptide node ratio = 0.2&lt;br&gt;Ion count ratio Rc = N/A = log2( () / () )&lt;br&gt;FDR = 1.01312628256&lt;br&gt;Individual peptides in the node:&lt;br&gt;AYHEQLSVAEITNACFEPANQMVK, 21 PSMs, Shared by 13 proteins, Detected in 8 MS Runs, Detected in 3 replicates, Average of ratios = 0.13628619546875448&lt;br&gt;&lt;/html&gt;" type="string"/>
			<att name="NODE_NESTED_NETWORK_IMAGE_VISIBLE" value="true" type="string"/>
			<att name="NODE_BORDER_STROKE" value="SOLID" type="string"/>
			<att name="NODE_SELECTED" value="false" type="string"/>
			<att name="NODE_TRANSPARENCY" value="255" type="string"/>
			<att name="NODE_LABEL_WIDTH" value="200" type="string"/>
			<att name="NODE_LABEL" value="0.2" type="string"/>
			<att name="NODE_LABEL_FONT_SIZE" value="12" type="string"/>
			<att name="NODE_LABEL_TRANSPARENCY" value="255" type="string"/>
			<att name="NODE_LABEL_COLOR" value="#000000" type="string"/>
			<att name="NODE_VISIBLE" value="true" type="string"/>
			<att name="NODE_DEPTH" value="0.0" type="string"/>
			<att name="NODE_BORDER_TRANSPARENCY" value="255" type="string"/>
			<att name="NODE_LABEL_FONT_FACE" value="Dialog,plain,12" type="string"/>
			<att name="NODE_LABEL_TRANSPARENCY" value="255" type="string"/>
		</graphics>
	</node>
	<node id="Q6PEY2" label="Q6PEY2">
		<att name="ProteinDescription" value="Tubulin alpha-3E chain" type="string"/>
		<att name="ACC" value="Q6PEY2" type="string"/>
		<att name="numPeptideSequencesInProteins" value="11" type="integer"/>
		<att name="conclusiveProtein" value="0" type="integer"/>
		<att name="numConnectedPeptideNodes" value="11" type="integer"/>
		<att name="UniprotKB" value="Q6PEY2" type="string"/>
		<att name="numProteins" value="1" type="integer"/>
		<att name="Classification2Case" value="6" type="string"/>
		<att name="GeneName" value="TUBA3E" type="string"/>
		<att name="containsPTMs" value="0" type="integer"/>
		<att name="conclusiveProteinNode" value="0" type="integer"/>
		<att name="isFiltered" value="0" type="integer"/>
		<att name="ID" value="TBA3E_HUMAN" type="string"/>
		<att name="numPsmsInProtein" value="217" type="integer"/>
		<att name="Species" value="[Homo sapiens]" type="string"/>
		<att name="isProtein" value="1" type="integer"/>
		<graphics type="ELLIPSE" h="30" w="70" width="4" outline="#000000" fill="#ffffff">
			<att name="NODE_TOOLTIP" value="&lt;html&gt;&lt;b&gt;Protein ACC(s):&lt;/b&gt;&lt;br&gt;Q6PEY2&lt;br&gt;&lt;b&gt;Protein name(s):&lt;/b&gt;&lt;br&gt; Tubulin alpha-3E chain&lt;br&gt;&lt;b&gt;Classification case(s):&lt;/b&gt;&lt;br&gt;&lt;b&gt;6&lt;/b&gt;: Not classified&lt;br&gt;&lt;b&gt;TAX:&lt;/b&gt; [Homo sapiens]&lt;br&gt;&lt;b&gt;Gene name:&lt;/b&gt; TUBA3E&lt;/html&gt;" type="string"/>
			<att name="NODE_NESTED_NETWORK_IMAGE_VISIBLE" value="true" type="string"/>
			<att name="NODE_BORDER_STROKE" value="SOLID" type="string"/>
			<att name="NODE_SELECTED" value="false" type="string"/>
			<att name="NODE_TRANSPARENCY" value="255" type="string"/>
			<att name="NODE_LABEL_WIDTH" value="200" type="string"/>
			<att name="NODE_LABEL" value="Q6PEY2" type="string"/>
			<att name="NODE_LABEL_FONT_SIZE" value="12" type="string"/>
			<att name="NODE_LABEL_TRANSPARENCY" value="255" type="string"/>
			<att name="NODE_LABEL_COLOR" value="#000000" type="string"/>
			<att name="NODE_VISIBLE" value="true" type="string"/>
			<att name="NODE_DEPTH" value="0.0" type="string"/>
			<att name="NODE_BORDER_TRANSPARENCY" value="255" type="string"/>
			<att name="NODE_LABEL_FONT_FACE" value="Dialog,plain,12" type="string"/>
			<att name="NODE_LABEL_TRANSPARENCY" value="255" type="string"/>
		</graphics>
	</node>
	<node id="C9JDS9" label="C9JDS9">
		<att name="ProteinDescription" value="Tubulin alpha-4A chain (Fragment) OS=Homo sapiens GN=TUBA4A PE=1 SV=1 " type="string"/>
		<att name="ACC" value="C9JDS9" type="string"/>
		<att name="numPeptideSequencesInProteins" value="7" type="integer"/>
		<att name="conclusiveProtein" value="0" type="integer"/>
		<att name="numConnectedPeptideNodes" value="7" type="integer"/>
		<att name="UniprotKB" value="C9JDS9" type="string"/>
		<att name="numProteins" value="1" type="integer"/>
		<att name="Classification2Case" value="6" type="string"/>
		<att name="GeneName" value="TUBA4A" type="string"/>
		<att name="containsPTMs" value="0" type="integer"/>
		<att name="conclusiveProteinNode" value="0" type="integer"/>
		<att name="isFiltered" value="0" type="integer"/>
		<att name="ID" value="C9JDS9_HUMAN" type="string"/>
		<att name="numPsmsInProtein" value="165" type="integer"/>
		<att name="Species" value="[Homo sapiens]" type="string"/>
		<att name="isProtein" value="1" type="integer"/>
		<graphics type="ELLIPSE" h="30" w="70" width="4" outline="#000000" fill="#ffffff">
			<att name="NODE_TOOLTIP" value="&lt;html&gt;&lt;b&gt;Protein ACC(s):&lt;/b&gt;&lt;br&gt;C9JDS9&lt;br&gt;&lt;b&gt;Protein name(s):&lt;/b&gt;&lt;br&gt; Tubulin alpha-4A chain (Fragment) OS=Homo sapiens GN=TUBA4A PE=1 SV=1 &lt;br&gt;&lt;b&gt;Classification case(s):&lt;/b&gt;&lt;br&gt;&lt;b&gt;6&lt;/b&gt;: Not classified&lt;br&gt;&lt;b&gt;TAX:&lt;/b&gt; [Homo sapiens]&lt;br&gt;&lt;b&gt;Gene name:&lt;/b&gt; TUBA4A&lt;/html&gt;" type="string"/>
			<att name="NODE_NESTED_NETWORK_IMAGE_VISIBLE" value="true" type="string"/>
			<att name="NODE_BORDER_STROKE" value="SOLID" type="string"/>
			<att name="NODE_SELECTED" value="false" type="string"/>
			<att name="NODE_TRANSPARENCY" value="255" type="string"/>
			<att name="NODE_LABEL_WIDTH" value="200" type="string"/>
			<att name="NODE_LABEL" value="C9JDS9" type="string"/>
			<att name="NODE_LABEL_FONT_SIZE" value="12" type="string"/>
			<att name="NODE_LABEL_TRANSPARENCY" value="255" type="string"/>
			<att name="NODE_LABEL_COLOR" value="#000000" type="string"/>
			<att name="NODE_VISIBLE" value="true" type="string"/>
			<att name="NODE_DEPTH" value="0.0" type="string"/>
			<att name="NODE_BORDER_TRANSPARENCY" value="255" type="string"/>
			<att name="NODE_LABEL_FONT_FACE" value="Dialog,plain,12" type="string"/>
			<att name="NODE_LABEL_TRANSPARENCY" value="255" type="string"/>
		</graphics>
	</node>
	<node id="A6NHL2" label="A6NHL2">
		<att name="ProteinDescription" value="Tubulin alpha chain-like 3" type="string"/>
		<att name="ACC" value="A6NHL2" type="string"/>
		<att name="numPeptideSequencesInProteins" value="1" type="integer"/>
		<att name="conclusiveProtein" value="1" type="integer"/>
		<att name="numConnectedPeptideNodes" value="1" type="integer"/>
		<att name="UniprotKB" value="A6NHL2" type="string"/>
		<att name="numProteins" value="1" type="integer"/>
		<att name="Classification2Case" value="6" type="string"/>
		<att name="GeneName" value="TUBAL3" type="string"/>
		<att name="containsPTMs" value="0" type="integer"/>
		<att name="conclusiveProteinNode" value="0" type="integer"/>
		<att name="isFiltered" value="0" type="integer"/>
		<att name="ID" value="TBAL3_HUMAN" type="string"/>
		<att name="numPsmsInProtein" value="11" type="integer"/>
		<att name="Species" value="[Homo sapiens]" type="string"/>
		<att name="isProtein" value="1" type="integer"/>
		<graphics type="ELLIPSE" h="30" w="70" width="4" outline="#000000" fill="#ffffff">
			<att name="NODE_TOOLTIP" value="&lt;html&gt;&lt;b&gt;Protein ACC(s):&lt;/b&gt;&lt;br&gt;A6NHL2&lt;br&gt;&lt;b&gt;Protein name(s):&lt;/b&gt;&lt;br&gt; Tubulin alpha chain-like 3&lt;br&gt;&lt;b&gt;Classification case(s):&lt;/b&gt;&lt;br&gt;&lt;b&gt;6&lt;/b&gt;: Not classified&lt;br&gt;&lt;b&gt;TAX:&lt;/b&gt; [Homo sapiens]&lt;br&gt;&lt;b&gt;Gene name:&lt;/b&gt; TUBAL3&lt;/html&gt;" type="string"/>
			<att name="NODE_NESTED_NETWORK_IMAGE_VISIBLE" value="true" type="string"/>
			<att name="NODE_BORDER_STROKE" value="SOLID" type="string"/>
			<att name="NODE_SELECTED" value="false" type="string"/>
			<att name="NODE_TRANSPARENCY" value="255" type="string"/>
			<att name="NODE_LABEL_WIDTH" value="200" type="string"/>
			<att name="NODE_LABEL" value="A6NHL2" type="string"/>
			<att name="NODE_LABEL_FONT_SIZE" value="12" type="string"/>
			<att name="NODE_LABEL_TRANSPARENCY" value="255" type="string"/>
			<att name="NODE_LABEL_COLOR" value="#000000" type="string"/>
			<att name="NODE_VISIBLE" value="true" type="string"/>
			<att name="NODE_DEPTH" value="0.0" type="string"/>
			<att name="NODE_BORDER_TRANSPARENCY" value="255" type="string"/>
			<att name="NODE_LABEL_FONT_FACE" value="Dialog,plain,12" type="string"/>
			<att name="NODE_LABEL_TRANSPARENCY" value="255" type="string"/>
		</graphics>
	</node>
	<node id="Q9H853" label="Q9H853">
		<att name="ProteinDescription" value="Putative tubulin-like protein alpha-4B" type="string"/>
		<att name="ACC" value="Q9H853" type="string"/>
		<att name="numPeptideSequencesInProteins" value="1" type="integer"/>
		<att name="conclusiveProtein" value="1" type="integer"/>
		<att name="numConnectedPeptideNodes" value="1" type="integer"/>
		<att name="UniprotKB" value="Q9H853" type="string"/>
		<att name="numProteins" value="1" type="integer"/>
		<att name="Classification2Case" value="6" type="string"/>
		<att name="GeneName" value="TUBA4B" type="string"/>
		<att name="containsPTMs" value="0" type="integer"/>
		<att name="conclusiveProteinNode" value="0" type="integer"/>
		<att name="isFiltered" value="0" type="integer"/>
		<att name="ID" value="TBA4B_HUMAN" type="string"/>
		<att name="numPsmsInProtein" value="53" type="integer"/>
		<att name="Species" value="[Homo sapiens]" type="string"/>
		<att name="isProtein" value="1" type="integer"/>
		<graphics type="ELLIPSE" h="30" w="70" width="4" outline="#000000" fill="#ffffff">
			<att name="NODE_TOOLTIP" value="&lt;html&gt;&lt;b&gt;Protein ACC(s):&lt;/b&gt;&lt;br&gt;Q9H853&lt;br&gt;&lt;b&gt;Protein name(s):&lt;/b&gt;&lt;br&gt; Putative tubulin-like protein alpha-4B&lt;br&gt;&lt;b&gt;Classification case(s):&lt;/b&gt;&lt;br&gt;&lt;b&gt;6&lt;/b&gt;: Not classified&lt;br&gt;&lt;b&gt;TAX:&lt;/b&gt; [Homo sapiens]&lt;br&gt;&lt;b&gt;Gene name:&lt;/b&gt; TUBA4B&lt;/html&gt;" type="string"/>
			<att name="NODE_NESTED_NETWORK_IMAGE_VISIBLE" value="true" type="string"/>
			<att name="NODE_BORDER_STROKE" value="SOLID" type="string"/>
			<att name="NODE_SELECTED" value="false" type="string"/>
			<att name="NODE_TRANSPARENCY" value="255" type="string"/>
			<att name="NODE_LABEL_WIDTH" value="200" type="string"/>
			<att name="NODE_LABEL" value="Q9H853" type="string"/>
			<att name="NODE_LABEL_FONT_SIZE" value="12" type="string"/>
			<att name="NODE_LABEL_TRANSPARENCY" value="255" type="string"/>
			<att name="NODE_LABEL_COLOR" value="#000000" type="string"/>
			<att name="NODE_VISIBLE" value="true" type="string"/>
			<att name="NODE_DEPTH" value="0.0" type="string"/>
			<att name="NODE_BORDER_TRANSPARENCY" value="255" type="string"/>
			<att name="NODE_LABEL_FONT_FACE" value="Dialog,plain,12" type="string"/>
			<att name="NODE_LABEL_TRANSPARENCY" value="255" type="string"/>
		</graphics>
	</node>
	<node id="F8VXZ7 F8W0F6" label="F8VXZ7 F8W0F6">
		<att name="ProteinDescription" value="Tubulin alpha-1A chain (Fragment) OS=Homo sapiens GN=TUBA1A PE=4 SV=1  #### Tubulin alpha-1A chain OS=Homo sapiens GN=TUBA1A PE=4 SV=1 " type="string"/>
		<att name="ACC" value="F8VXZ7 F8W0F6" type="string"/>
		<att name="numPeptideSequencesInProteins" value="1" type="integer"/>
		<att name="conclusiveProtein" value="1" type="integer"/>
		<att name="numConnectedPeptideNodes" value="1" type="integer"/>
		<att name="UniprotKB" value="F8VXZ7 F8W0F6" type="string"/>
		<att name="numProteins" value="2" type="integer"/>
		<att name="Classification2Case" value="6" type="string"/>
		<att name="GeneName" value="TUBA1A" type="string"/>
		<att name="containsPTMs" value="0" type="integer"/>
		<att name="conclusiveProteinNode" value="0" type="integer"/>
		<att name="isFiltered" value="0" type="integer"/>
		<att name="ID" value="F8VXZ7_HUMAN F8W0F6_HUMAN" type="string"/>
		<att name="numPsmsInProtein" value="13" type="integer"/>
		<att name="Species" value="[Homo sapiens]" type="string"/>
		<att name="isProtein" value="1" type="integer"/>
		<graphics type="ELLIPSE" h="30" w="70" width="4" outline="#000000" fill="#ffffff">
			<att name="NODE_TOOLTIP" value="&lt;html&gt;&lt;b&gt;Protein ACC(s):&lt;/b&gt;&lt;br&gt;F8VXZ7 F8W0F6&lt;br&gt;&lt;b&gt;Protein name(s):&lt;/b&gt;&lt;br&gt; Tubulin alpha-1A chain (Fragment) OS=Homo sapiens GN=TUBA1A PE=4 SV=1 &lt;br&gt;Tubulin alpha-1A chain OS=Homo sapiens GN=TUBA1A PE=4 SV=1 &lt;br&gt;&lt;b&gt;Classification case(s):&lt;/b&gt;&lt;br&gt;&lt;b&gt;6&lt;/b&gt;: Not classified&lt;br&gt;&lt;b&gt;TAX:&lt;/b&gt; [Homo sapiens]&lt;br&gt;&lt;b&gt;Gene name:&lt;/b&gt; TUBA1A&lt;/html&gt;" type="string"/>
			<att name="NODE_NESTED_NETWORK_IMAGE_VISIBLE" value="true" type="string"/>
			<att name="NODE_BORDER_STROKE" value="SOLID" type="string"/>
			<att name="NODE_SELECTED" value="false" type="string"/>
			<att name="NODE_TRANSPARENCY" value="255" type="string"/>
			<att name="NODE_LABEL_WIDTH" value="200" type="string"/>
			<att name="NODE_LABEL" value="F8VXZ7 F8W0F6" type="string"/>
			<att name="NODE_LABEL_FONT_SIZE" value="12" type="string"/>
			<att name="NODE_LABEL_TRANSPARENCY" value="255" type="string"/>
			<att name="NODE_LABEL_COLOR" value="#000000" type="string"/>
			<att name="NODE_VISIBLE" value="true" type="string"/>
			<att name="NODE_DEPTH" value="0.0" type="string"/>
			<att name="NODE_BORDER_TRANSPARENCY" value="255" type="string"/>
			<att name="NODE_LABEL_FONT_FACE" value="Dialog,plain,12" type="string"/>
			<att name="NODE_LABEL_TRANSPARENCY" value="255" type="string"/>
		</graphics>
	</node>
	<node id="B3KPS3" label="B3KPS3">
		<att name="ProteinDescription" value="cDNA FLJ32131 fis, clone PEBLM2000267, highly similar to Tubulin alpha-ubiquitous chain" type="string"/>
		<att name="ACC" value="B3KPS3" type="string"/>
		<att name="numPeptideSequencesInProteins" value="20" type="integer"/>
		<att name="conclusiveProtein" value="0" type="integer"/>
		<att name="numConnectedPeptideNodes" value="20" type="integer"/>
		<att name="UniprotKB" value="B3KPS3" type="string"/>
		<att name="numProteins" value="1" type="integer"/>
		<att name="Classification2Case" value="6" type="string"/>
		<att name="containsPTMs" value="0" type="integer"/>
		<att name="conclusiveProteinNode" value="0" type="integer"/>
		<att name="isFiltered" value="0" type="integer"/>
		<att name="ID" value="B3KPS3_HUMAN" type="string"/>
		<att name="numPsmsInProtein" value="372" type="integer"/>
		<att name="Species" value="[Homo sapiens]" type="string"/>
		<att name="isProtein" value="1" type="integer"/>
		<graphics type="ELLIPSE" h="30" w="70" width="4" outline="#000000" fill="#ffffff">
			<att name="NODE_TOOLTIP" value="&lt;html&gt;&lt;b&gt;Protein ACC(s):&lt;/b&gt;&lt;br&gt;B3KPS3&lt;br&gt;&lt;b&gt;Protein name(s):&lt;/b&gt;&lt;br&gt; cDNA FLJ32131 fis, clone PEBLM2000267, highly similar to Tubulin alpha-ubiquitous chain&lt;br&gt;&lt;b&gt;Classification case(s):&lt;/b&gt;&lt;br&gt;&lt;b&gt;6&lt;/b&gt;: Not classified&lt;br&gt;&lt;b&gt;TAX:&lt;/b&gt; [Homo sapiens]&lt;br&gt;&lt;b&gt;Gene name:&lt;/b&gt; &lt;/html&gt;" type="string"/>
			<att name="NODE_NESTED_NETWORK_IMAGE_VISIBLE" value="true" type="string"/>
			<att name="NODE_BORDER_STROKE" value="SOLID" type="string"/>
			<att name="NODE_SELECTED" value="false" type="string"/>
			<att name="NODE_TRANSPARENCY" value="255" type="string"/>
			<att name="NODE_LABEL_WIDTH" value="200" type="string"/>
			<att name="NODE_LABEL" value="B3KPS3" type="string"/>
			<att name="NODE_LABEL_FONT_SIZE" value="12" type="string"/>
			<att name="NODE_LABEL_TRANSPARENCY" value="255" type="string"/>
			<att name="NODE_LABEL_COLOR" value="#000000" type="string"/>
			<att name="NODE_VISIBLE" value="true" type="string"/>
			<att name="NODE_DEPTH" value="0.0" type="string"/>
			<att name="NODE_BORDER_TRANSPARENCY" value="255" type="string"/>
			<att name="NODE_LABEL_FONT_FACE" value="Dialog,plain,12" type="string"/>
			<att name="NODE_LABEL_TRANSPARENCY" value="255" type="string"/>
		</graphics>
	</node>
	<node id="B3KT06" label="B3KT06">
		<att name="ProteinDescription" value="cDNA FLJ37398 fis, clone BRAMY2027467, highly similar to Tubulin alpha-ubiquitous chain" type="string"/>
		<att name="ACC" value="B3KT06" type="string"/>
		<att name="numPeptideSequencesInProteins" value="21" type="integer"/>
		<att name="conclusiveProtein" value="0" type="integer"/>
		<att name="numConnectedPeptideNodes" value="21" type="integer"/>
		<att name="UniprotKB" value="B3KT06" type="string"/>
		<att name="numProteins" value="1" type="integer"/>
		<att name="Classification2Case" value="6" type="string"/>
		<att name="containsPTMs" value="0" type="integer"/>
		<att name="conclusiveProteinNode" value="0" type="integer"/>
		<att name="isFiltered" value="0" type="integer"/>
		<att name="ID" value="B3KT06_HUMAN" type="string"/>
		<att name="numPsmsInProtein" value="369" type="integer"/>
		<att name="Species" value="[Homo sapiens]" type="string"/>
		<att name="isProtein" value="1" type="integer"/>
		<graphics type="ELLIPSE" h="30" w="70" width="4" outline="#000000" fill="#ffffff">
			<att name="NODE_TOOLTIP" value="&lt;html&gt;&lt;b&gt;Protein ACC(s):&lt;/b&gt;&lt;br&gt;B3KT06&lt;br&gt;&lt;b&gt;Protein name(s):&lt;/b&gt;&lt;br&gt; cDNA FLJ37398 fis, clone BRAMY2027467, highly similar to Tubulin alpha-ubiquitous chain&lt;br&gt;&lt;b&gt;Classification case(s):&lt;/b&gt;&lt;br&gt;&lt;b&gt;6&lt;/b&gt;: Not classified&lt;br&gt;&lt;b&gt;TAX:&lt;/b&gt; [Homo sapiens]&lt;br&gt;&lt;b&gt;Gene name:&lt;/b&gt; &lt;/html&gt;" type="string"/>
			<att name="NODE_NESTED_NETWORK_IMAGE_VISIBLE" value="true" type="string"/>
			<att name="NODE_BORDER_STROKE" value="SOLID" type="string"/>
			<att name="NODE_SELECTED" value="false" type="string"/>
			<att name="NODE_TRANSPARENCY" value="255" type="string"/>
			<att name="NODE_LABEL_WIDTH" value="200" type="string"/>
			<att name="NODE_LABEL" value="B3KT06" type="string"/>
			<att name="NODE_LABEL_FONT_SIZE" value="12" type="string"/>
			<att name="NODE_LABEL_TRANSPARENCY" value="255" type="string"/>
			<att name="NODE_LABEL_COLOR" value="#000000" type="string"/>
			<att name="NODE_VISIBLE" value="true" type="string"/>
			<att name="NODE_DEPTH" value="0.0" type="string"/>
			<att name="NODE_BORDER_TRANSPARENCY" value="255" type="string"/>
			<att name="NODE_LABEL_FONT_FACE" value="Dialog,plain,12" type="string"/>
			<att name="NODE_LABEL_TRANSPARENCY" value="255" type="string"/>
		</graphics>
	</node>
	<node id="F8VWV9 F8VX09" label="F8VWV9 F8VX09">
		<att name="ProteinDescription" value="Tubulin alpha-1B chain (Fragment)" type="string"/>
		<att name="ACC" value="F8VWV9 F8VX09" type="string"/>
		<att name="numPeptideSequencesInProteins" value="3" type="integer"/>
		<att name="conclusiveProtein" value="0" type="integer"/>
		<att name="numConnectedPeptideNodes" value="3" type="integer"/>
		<att name="UniprotKB" value="F8VWV9 F8VX09" type="string"/>
		<att name="numProteins" value="2" type="integer"/>
		<att name="Classification2Case" value="6" type="string"/>
		<att name="GeneName" value="TUBA1B" type="string"/>
		<att name="containsPTMs" value="0" type="integer"/>
		<att name="conclusiveProteinNode" value="0" type="integer"/>
		<att name="isFiltered" value="0" type="integer"/>
		<att name="ID" value="F8VWV9_HUMAN F8VX09_HUMAN" type="string"/>
		<att name="numPsmsInProtein" value="65" type="integer"/>
		<att name="Species" value="[Homo sapiens]" type="string"/>
		<att name="isProtein" value="1" type="integer"/>
		<graphics type="ELLIPSE" h="30" w="70" width="4" outline="#000000" fill="#ffffff">
			<att name="NODE_TOOLTIP" value="&lt;html&gt;&lt;b&gt;Protein ACC(s):&lt;/b&gt;&lt;br&gt;F8VWV9 F8VX09&lt;br&gt;&lt;b&gt;Protein name(s):&lt;/b&gt;&lt;br&gt; Tubulin alpha-1B chain (Fragment)&lt;br&gt;&lt;b&gt;Classification case(s):&lt;/b&gt;&lt;br&gt;&lt;b&gt;6&lt;/b&gt;: Not classified&lt;br&gt;&lt;b&gt;TAX:&lt;/b&gt; [Homo sapiens]&lt;br&gt;&lt;b&gt;Gene name:&lt;/b&gt; TUBA1B&lt;/html&gt;" type="string"/>
			<att name="NODE_NESTED_NETWORK_IMAGE_VISIBLE" value="true" type="string"/>
			<att name="NODE_BORDER_STROKE" value="SOLID" type="string"/>
			<att name="NODE_SELECTED" value="false" type="string"/>
			<att name="NODE_TRANSPARENCY" value="255" type="string"/>
			<att name="NODE_LABEL_WIDTH" value="200" type="string"/>
			<att name="NODE_LABEL" value="F8VWV9 F8VX09" type="string"/>
			<att name="NODE_LABEL_FONT_SIZE" value="12" type="string"/>
			<att name="NODE_LABEL_TRANSPARENCY" value="255" type="string"/>
			<att name="NODE_LABEL_COLOR" value="#000000" type="string"/>
			<att name="NODE_VISIBLE" value="true" type="string"/>
			<att name="NODE_DEPTH" value="0.0" type="string"/>
			<att name="NODE_BORDER_TRANSPARENCY" value="255" type="string"/>
			<att name="NODE_LABEL_FONT_FACE" value="Dialog,plain,12" type="string"/>
			<att name="NODE_LABEL_TRANSPARENCY" value="255" type="string"/>
		</graphics>
	</node>
	<node id="F8VVB9" label="F8VVB9">
		<att name="ProteinDescription" value="Tubulin alpha-1B chain (Fragment)" type="string"/>
		<att name="ACC" value="F8VVB9" type="string"/>
		<att name="numPeptideSequencesInProteins" value="10" type="integer"/>
		<att name="conclusiveProtein" value="0" type="integer"/>
		<att name="numConnectedPeptideNodes" value="10" type="integer"/>
		<att name="UniprotKB" value="F8VVB9" type="string"/>
		<att name="numProteins" value="1" type="integer"/>
		<att name="Classification2Case" value="6" type="string"/>
		<att name="GeneName" value="TUBA1B" type="string"/>
		<att name="containsPTMs" value="0" type="integer"/>
		<att name="conclusiveProteinNode" value="0" type="integer"/>
		<att name="isFiltered" value="0" type="integer"/>
		<att name="ID" value="F8VVB9_HUMAN" type="string"/>
		<att name="numPsmsInProtein" value="223" type="integer"/>
		<att name="Species" value="[Homo sapiens]" type="string"/>
		<att name="isProtein" value="1" type="integer"/>
		<graphics type="ELLIPSE" h="30" w="70" width="4" outline="#000000" fill="#ffffff">
			<att name="NODE_TOOLTIP" value="&lt;html&gt;&lt;b&gt;Protein ACC(s):&lt;/b&gt;&lt;br&gt;F8VVB9&lt;br&gt;&lt;b&gt;Protein name(s):&lt;/b&gt;&lt;br&gt; Tubulin alpha-1B chain (Fragment)&lt;br&gt;&lt;b&gt;Classification case(s):&lt;/b&gt;&lt;br&gt;&lt;b&gt;6&lt;/b&gt;: Not classified&lt;br&gt;&lt;b&gt;TAX:&lt;/b&gt; [Homo sapiens]&lt;br&gt;&lt;b&gt;Gene name:&lt;/b&gt; TUBA1B&lt;/html&gt;" type="string"/>
			<att name="NODE_NESTED_NETWORK_IMAGE_VISIBLE" value="true" type="string"/>
			<att name="NODE_BORDER_STROKE" value="SOLID" type="string"/>
			<att name="NODE_SELECTED" value="false" type="string"/>
			<att name="NODE_TRANSPARENCY" value="255" type="string"/>
			<att name="NODE_LABEL_WIDTH" value="200" type="string"/>
			<att name="NODE_LABEL" value="F8VVB9" type="string"/>
			<att name="NODE_LABEL_FONT_SIZE" value="12" type="string"/>
			<att name="NODE_LABEL_TRANSPARENCY" value="255" type="string"/>
			<att name="NODE_LABEL_COLOR" value="#000000" type="string"/>
			<att name="NODE_VISIBLE" value="true" type="string"/>
			<att name="NODE_DEPTH" value="0.0" type="string"/>
			<att name="NODE_BORDER_TRANSPARENCY" value="255" type="string"/>
			<att name="NODE_LABEL_FONT_FACE" value="Dialog,plain,12" type="string"/>
			<att name="NODE_LABEL_TRANSPARENCY" value="255" type="string"/>
		</graphics>
	</node>
	<node id="AVFVDLEPTVIDEIR_TIGGGDDSFTTFFCETGAGK" label="AVFVDLEPTVIDEIR_TIGGGDDSFTTFFCETGAGK">
		<att name="numMSRuns" value="3" type="integer"/>
		<att name="numReplicates" value="3" type="integer"/>
		<att name="PCQ_ID" value="AVFVDLEPTVIDEIR_TIGGGDDSFTTFFCETGAGK" type="string"/>
		<att name="numConnectedProteinNodes" value="3" type="integer"/>
		<att name="numPeptideSequences" value="2" type="integer"/>
		<att name="PeptideSequences" value="AVFVDLEPTVIDEIR_TIGGGDDSFTTFFCETGAGK" type="string"/>
		<att name="significant" value="0" type="integer"/>
		<att name="Weight" value="34.1133809929" type="real"/>
		<att name="Variance" value="0.029314010247419614" type="real"/>
		<att name="numProteins" value="5" type="integer"/>
		<att name="ionCount" value="0" type="integer"/>
		<att name="numPsms" value="7" type="integer"/>
		<att name="containsPTMs" value="0" type="integer"/>
		<att name="FDR" value="1.0115385208" type="real"/>
		<att name="lightIons" value="0" type="integer"/>
		<att name="uniquePeptide" value="0" type="integer"/>
		<att name="isFiltered" value="0" type="integer"/>
		<att name="finalRatio" value="0.20583783282100013" type="real"/>
		<att name="heavyIons" value="0" type="integer"/>
		<att name="uniquePeptideNode" value="0" type="integer"/>
		<att name="isProtein" value="0" type="integer"/>
		<graphics type="ROUNDRECT" h="30" w="70" width="4" outline="#000000" fill="#ffffff">
			<att name="NODE_TOOLTIP" value="&lt;html&gt;AVFVDLEPTVIDEIR_TIGGGDDSFTTFFCETGAGK&lt;br&gt;2 Peptide sequences&lt;br&gt;7 PSMs&lt;br&gt;Shared by 3 protein Nodes&lt;br&gt;Shared by 5 proteins&lt;br&gt;Detected in 3 MS runs&lt;br&gt;Detected in 3 Replicates&lt;br&gt;Weight = 34.113&lt;br&gt;Variance = 0.029&lt;br&gt;Integrated peptide node ratio = 0.2&lt;br&gt;Ion count ratio Rc = N/A = log2( () / () )&lt;br&gt;FDR = 1.0115385208&lt;br&gt;Individual peptides in the node:&lt;br&gt;AVFVDLEPTVIDEIR, 4 PSMs, Shared by 5 proteins, Detected in 3 MS Runs, Detected in 2 replicates, Average of ratios = 0.34238401473340857&lt;br&gt;TIGGGDDSFTTFFCETGAGK, 3 PSMs, Shared by 5 proteins, Detected in 3 MS Runs, Detected in 3 replicates, Average of ratios = 0.14502930985501594&lt;br&gt;&lt;/html&gt;" type="string"/>
			<att name="NODE_NESTED_NETWORK_IMAGE_VISIBLE" value="true" type="string"/>
			<att name="NODE_BORDER_STROKE" value="SOLID" type="string"/>
			<att name="NODE_SELECTED" value="false" type="string"/>
			<att name="NODE_TRANSPARENCY" value="255" type="string"/>
			<att name="NODE_LABEL_WIDTH" value="200" type="string"/>
			<att name="NODE_LABEL" value="0.2" type="string"/>
			<att name="NODE_LABEL_FONT_SIZE" value="12" type="string"/>
			<att name="NODE_LABEL_TRANSPARENCY" value="255" type="string"/>
			<att name="NODE_LABEL_COLOR" value="#000000" type="string"/>
			<att name="NODE_VISIBLE" value="true" type="string"/>
			<att name="NODE_DEPTH" value="0.0" type="string"/>
			<att name="NODE_BORDER_TRANSPARENCY" value="255" type="string"/>
			<att name="NODE_LABEL_FONT_FACE" value="Dialog,plain,12" type="string"/>
			<att name="NODE_LABEL_TRANSPARENCY" value="255" type="string"/>
		</graphics>
	</node>
	<node id="DYEEVGVDSVEGEGEEEGEEY_EDMAALEKDYEEVGVDSVEGEGEEEGEEY" label="DYEEVGVDSVEGEGEEEGEEY_EDMAALEKDYEEVGVDSVEGEGEEEGEEY">
		<att name="numMSRuns" value="2" type="integer"/>
		<att name="numReplicates" value="2" type="integer"/>
		<att name="PCQ_ID" value="DYEEVGVDSVEGEGEEEGEEY_EDMAALEKDYEEVGVDSVEGEGEEEGEEY" type="string"/>
		<att name="numConnectedProteinNodes" value="7" type="integer"/>
		<att name="numPeptideSequences" value="2" type="integer"/>
		<att name="PeptideSequences" value="DYEEVGVDSVEGEGEEEGEEY_EDMAALEKDYEEVGVDSVEGEGEEEGEEY" type="string"/>
		<att name="significant" value="0" type="integer"/>
		<att name="numProteins" value="7" type="integer"/>
		<att name="ionCount" value="0" type="integer"/>
		<att name="numPsms" value="2" type="integer"/>
		<att name="containsPTMs" value="0" type="integer"/>
		<att name="lightIons" value="0" type="integer"/>
		<att name="uniquePeptide" value="0" type="integer"/>
		<att name="isFiltered" value="0" type="integer"/>
		<att name="finalRatio" value="NaN" type="real"/>
		<att name="heavyIons" value="0" type="integer"/>
		<att name="uniquePeptideNode" value="0" type="integer"/>
		<att name="isProtein" value="0" type="integer"/>
		<graphics type="ROUNDRECT" h="30" w="70" width="4" outline="#000000" fill="#ffffff">
			<att name="NODE_TOOLTIP" value="&lt;html&gt;DYEEVGVDSVEGEGEEEGEEY_EDMAALEKDYEEVGVDSVEGEGEEEGEEY&lt;br&gt;2 Peptide sequences&lt;br&gt;2 PSMs&lt;br&gt;Shared by 7 protein Nodes&lt;br&gt;Shared by 7 proteins&lt;br&gt;Detected in 2 MS runs&lt;br&gt;Detected in 2 Replicates&lt;br&gt;Integrated peptide node ratio = N/A&lt;br&gt;Ion count ratio Rc = N/A = log2( () / () )&lt;br&gt;Individual peptides in the node:&lt;br&gt;DYEEVGVDSVEGEGEEEGEEY, 1 PSMs, Shared by 7 proteins, Detected in 1 MS Runs, Detected in 1 replicates, Peptide with no PSM ratios = NaN&lt;br&gt;EDMAALEKDYEEVGVDSVEGEGEEEGEEY, 1 PSMs, Shared by 7 proteins, Detected in 1 MS Runs, Detected in 1 replicates, Peptide with no PSM ratios = NaN&lt;br&gt;&lt;/html&gt;" type="string"/>
			<att name="NODE_NESTED_NETWORK_IMAGE_VISIBLE" value="true" type="string"/>
			<att name="NODE_BORDER_STROKE" value="SOLID" type="string"/>
			<att name="NODE_SELECTED" value="false" type="string"/>
			<att name="NODE_TRANSPARENCY" value="255" type="string"/>
			<att name="NODE_LABEL_WIDTH" value="200" type="string"/>
			<att name="NODE_LABEL" value="N/A" type="string"/>
			<att name="NODE_LABEL_FONT_SIZE" value="12" type="string"/>
			<att name="NODE_LABEL_TRANSPARENCY" value="255" type="string"/>
			<att name="NODE_LABEL_COLOR" value="#000000" type="string"/>
			<att name="NODE_VISIBLE" value="true" type="string"/>
			<att name="NODE_DEPTH" value="0.0" type="string"/>
			<att name="NODE_BORDER_TRANSPARENCY" value="255" type="string"/>
			<att name="NODE_LABEL_FONT_FACE" value="Dialog,plain,12" type="string"/>
			<att name="NODE_LABEL_TRANSPARENCY" value="255" type="string"/>
		</graphics>
	</node>
	<node id="A8JZY9" label="A8JZY9">
		<att name="ProteinDescription" value="cDNA FLJ78587" type="string"/>
		<att name="ACC" value="A8JZY9" type="string"/>
		<att name="numPeptideSequencesInProteins" value="21" type="integer"/>
		<att name="conclusiveProtein" value="0" type="integer"/>
		<att name="numConnectedPeptideNodes" value="21" type="integer"/>
		<att name="UniprotKB" value="A8JZY9" type="string"/>
		<att name="numProteins" value="1" type="integer"/>
		<att name="Classification2Case" value="6" type="string"/>
		<att name="containsPTMs" value="0" type="integer"/>
		<att name="conclusiveProteinNode" value="0" type="integer"/>
		<att name="isFiltered" value="0" type="integer"/>
		<att name="ID" value="A8JZY9_HUMAN" type="string"/>
		<att name="numPsmsInProtein" value="346" type="integer"/>
		<att name="Species" value="[Homo sapiens]" type="string"/>
		<att name="isProtein" value="1" type="integer"/>
		<graphics type="ELLIPSE" h="30" w="70" width="4" outline="#000000" fill="#ffffff">
			<att name="NODE_TOOLTIP" value="&lt;html&gt;&lt;b&gt;Protein ACC(s):&lt;/b&gt;&lt;br&gt;A8JZY9&lt;br&gt;&lt;b&gt;Protein name(s):&lt;/b&gt;&lt;br&gt; cDNA FLJ78587&lt;br&gt;&lt;b&gt;Classification case(s):&lt;/b&gt;&lt;br&gt;&lt;b&gt;6&lt;/b&gt;: Not classified&lt;br&gt;&lt;b&gt;TAX:&lt;/b&gt; [Homo sapiens]&lt;br&gt;&lt;b&gt;Gene name:&lt;/b&gt; &lt;/html&gt;" type="string"/>
			<att name="NODE_NESTED_NETWORK_IMAGE_VISIBLE" value="true" type="string"/>
			<att name="NODE_BORDER_STROKE" value="SOLID" type="string"/>
			<att name="NODE_SELECTED" value="false" type="string"/>
			<att name="NODE_TRANSPARENCY" value="255" type="string"/>
			<att name="NODE_LABEL_WIDTH" value="200" type="string"/>
			<att name="NODE_LABEL" value="A8JZY9" type="string"/>
			<att name="NODE_LABEL_FONT_SIZE" value="12" type="string"/>
			<att name="NODE_LABEL_TRANSPARENCY" value="255" type="string"/>
			<att name="NODE_LABEL_COLOR" value="#000000" type="string"/>
			<att name="NODE_VISIBLE" value="true" type="string"/>
			<att name="NODE_DEPTH" value="0.0" type="string"/>
			<att name="NODE_BORDER_TRANSPARENCY" value="255" type="string"/>
			<att name="NODE_LABEL_FONT_FACE" value="Dialog,plain,12" type="string"/>
			<att name="NODE_LABEL_TRANSPARENCY" value="255" type="string"/>
		</graphics>
	</node>
	<node id="Q8N532" label="Q8N532">
		<att name="ProteinDescription" value="TUBA1C protein" type="string"/>
		<att name="ACC" value="Q8N532" type="string"/>
		<att name="numPeptideSequencesInProteins" value="9" type="integer"/>
		<att name="conclusiveProtein" value="0" type="integer"/>
		<att name="numConnectedPeptideNodes" value="9" type="integer"/>
		<att name="UniprotKB" value="Q8N532" type="string"/>
		<att name="numProteins" value="1" type="integer"/>
		<att name="Classification2Case" value="6" type="string"/>
		<att name="GeneName" value="TUBA1C" type="string"/>
		<att name="containsPTMs" value="0" type="integer"/>
		<att name="conclusiveProteinNode" value="0" type="integer"/>
		<att name="isFiltered" value="0" type="integer"/>
		<att name="ID" value="Q8N532_HUMAN" type="string"/>
		<att name="numPsmsInProtein" value="103" type="integer"/>
		<att name="Species" value="[Homo sapiens]" type="string"/>
		<att name="isProtein" value="1" type="integer"/>
		<graphics type="ELLIPSE" h="30" w="70" width="4" outline="#000000" fill="#ffffff">
			<att name="NODE_TOOLTIP" value="&lt;html&gt;&lt;b&gt;Protein ACC(s):&lt;/b&gt;&lt;br&gt;Q8N532&lt;br&gt;&lt;b&gt;Protein name(s):&lt;/b&gt;&lt;br&gt; TUBA1C protein&lt;br&gt;&lt;b&gt;Classification case(s):&lt;/b&gt;&lt;br&gt;&lt;b&gt;6&lt;/b&gt;: Not classified&lt;br&gt;&lt;b&gt;TAX:&lt;/b&gt; [Homo sapiens]&lt;br&gt;&lt;b&gt;Gene name:&lt;/b&gt; TUBA1C&lt;/html&gt;" type="string"/>
			<att name="NODE_NESTED_NETWORK_IMAGE_VISIBLE" value="true" type="string"/>
			<att name="NODE_BORDER_STROKE" value="SOLID" type="string"/>
			<att name="NODE_SELECTED" value="false" type="string"/>
			<att name="NODE_TRANSPARENCY" value="255" type="string"/>
			<att name="NODE_LABEL_WIDTH" value="200" type="string"/>
			<att name="NODE_LABEL" value="Q8N532" type="string"/>
			<att name="NODE_LABEL_FONT_SIZE" value="12" type="string"/>
			<att name="NODE_LABEL_TRANSPARENCY" value="255" type="string"/>
			<att name="NODE_LABEL_COLOR" value="#000000" type="string"/>
			<att name="NODE_VISIBLE" value="true" type="string"/>
			<att name="NODE_DEPTH" value="0.0" type="string"/>
			<att name="NODE_BORDER_TRANSPARENCY" value="255" type="string"/>
			<att name="NODE_LABEL_FONT_FACE" value="Dialog,plain,12" type="string"/>
			<att name="NODE_LABEL_TRANSPARENCY" value="255" type="string"/>
		</graphics>
	</node>
	<node id="F8VRZ4 F8VS66" label="F8VRZ4 F8VS66">
		<att name="ProteinDescription" value="Tubulin alpha-1A chain (Fragment) #### Tubulin alpha-1C chain" type="string"/>
		<att name="ACC" value="F8VRZ4 F8VS66" type="string"/>
		<att name="numPeptideSequencesInProteins" value="5" type="integer"/>
		<att name="conclusiveProtein" value="0" type="integer"/>
		<att name="numConnectedPeptideNodes" value="5" type="integer"/>
		<att name="UniprotKB" value="F8VRZ4 F8VS66" type="string"/>
		<att name="numProteins" value="2" type="integer"/>
		<att name="Classification2Case" value="6" type="string"/>
		<att name="GeneName" value="TUBA1A,TUBA1C" type="string"/>
		<att name="containsPTMs" value="0" type="integer"/>
		<att name="conclusiveProteinNode" value="0" type="integer"/>
		<att name="isFiltered" value="0" type="integer"/>
		<att name="ID" value="F8VRZ4_HUMAN F8VS66_HUMAN" type="string"/>
		<att name="numPsmsInProtein" value="82" type="integer"/>
		<att name="Species" value="[Homo sapiens]" type="string"/>
		<att name="isProtein" value="1" type="integer"/>
		<graphics type="ELLIPSE" h="30" w="70" width="4" outline="#000000" fill="#ffffff">
			<att name="NODE_TOOLTIP" value="&lt;html&gt;&lt;b&gt;Protein ACC(s):&lt;/b&gt;&lt;br&gt;F8VRZ4 F8VS66&lt;br&gt;&lt;b&gt;Protein name(s):&lt;/b&gt;&lt;br&gt; Tubulin alpha-1A chain (Fragment)&lt;br&gt;Tubulin alpha-1C chain&lt;br&gt;&lt;b&gt;Classification case(s):&lt;/b&gt;&lt;br&gt;&lt;b&gt;6&lt;/b&gt;: Not classified&lt;br&gt;&lt;b&gt;TAX:&lt;/b&gt; [Homo sapiens]&lt;br&gt;&lt;b&gt;Gene name:&lt;/b&gt; TUBA1A,TUBA1C&lt;/html&gt;" type="string"/>
			<att name="NODE_NESTED_NETWORK_IMAGE_VISIBLE" value="true" type="string"/>
			<att name="NODE_BORDER_STROKE" value="SOLID" type="string"/>
			<att name="NODE_SELECTED" value="false" type="string"/>
			<att name="NODE_TRANSPARENCY" value="255" type="string"/>
			<att name="NODE_LABEL_WIDTH" value="200" type="string"/>
			<att name="NODE_LABEL" value="F8VRZ4 F8VS66" type="string"/>
			<att name="NODE_LABEL_FONT_SIZE" value="12" type="string"/>
			<att name="NODE_LABEL_TRANSPARENCY" value="255" type="string"/>
			<att name="NODE_LABEL_COLOR" value="#000000" type="string"/>
			<att name="NODE_VISIBLE" value="true" type="string"/>
			<att name="NODE_DEPTH" value="0.0" type="string"/>
			<att name="NODE_BORDER_TRANSPARENCY" value="255" type="string"/>
			<att name="NODE_LABEL_FONT_FACE" value="Dialog,plain,12" type="string"/>
			<att name="NODE_LABEL_TRANSPARENCY" value="255" type="string"/>
		</graphics>
	</node>
	<node id="P68363" label="P68363">
		<att name="ProteinDescription" value="Tubulin alpha-1B chain" type="string"/>
		<att name="ACC" value="P68363" type="string"/>
		<att name="numPeptideSequencesInProteins" value="22" type="integer"/>
		<att name="conclusiveProtein" value="0" type="integer"/>
		<att name="numConnectedPeptideNodes" value="22" type="integer"/>
		<att name="UniprotKB" value="P68363" type="string"/>
		<att name="numProteins" value="1" type="integer"/>
		<att name="Classification2Case" value="6" type="string"/>
		<att name="GeneName" value="TUBA1B" type="string"/>
		<att name="containsPTMs" value="0" type="integer"/>
		<att name="conclusiveProteinNode" value="0" type="integer"/>
		<att name="isFiltered" value="0" type="integer"/>
		<att name="ID" value="TBA1B_HUMAN" type="string"/>
		<att name="numPsmsInProtein" value="375" type="integer"/>
		<att name="Species" value="[Homo sapiens]" type="string"/>
		<att name="isProtein" value="1" type="integer"/>
		<graphics type="ELLIPSE" h="30" w="70" width="4" outline="#000000" fill="#ffffff">
			<att name="NODE_TOOLTIP" value="&lt;html&gt;&lt;b&gt;Protein ACC(s):&lt;/b&gt;&lt;br&gt;P68363&lt;br&gt;&lt;b&gt;Protein name(s):&lt;/b&gt;&lt;br&gt; Tubulin alpha-1B chain&lt;br&gt;&lt;b&gt;Classification case(s):&lt;/b&gt;&lt;br&gt;&lt;b&gt;6&lt;/b&gt;: Not classified&lt;br&gt;&lt;b&gt;TAX:&lt;/b&gt; [Homo sapiens]&lt;br&gt;&lt;b&gt;Gene name:&lt;/b&gt; TUBA1B&lt;/html&gt;" type="string"/>
			<att name="NODE_NESTED_NETWORK_IMAGE_VISIBLE" value="true" type="string"/>
			<att name="NODE_BORDER_STROKE" value="SOLID" type="string"/>
			<att name="NODE_SELECTED" value="false" type="string"/>
			<att name="NODE_TRANSPARENCY" value="255" type="string"/>
			<att name="NODE_LABEL_WIDTH" value="200" type="string"/>
			<att name="NODE_LABEL" value="P68363" type="string"/>
			<att name="NODE_LABEL_FONT_SIZE" value="12" type="string"/>
			<att name="NODE_LABEL_TRANSPARENCY" value="255" type="string"/>
			<att name="NODE_LABEL_COLOR" value="#000000" type="string"/>
			<att name="NODE_VISIBLE" value="true" type="string"/>
			<att name="NODE_DEPTH" value="0.0" type="string"/>
			<att name="NODE_BORDER_TRANSPARENCY" value="255" type="string"/>
			<att name="NODE_LABEL_FONT_FACE" value="Dialog,plain,12" type="string"/>
			<att name="NODE_LABEL_TRANSPARENCY" value="255" type="string"/>
		</graphics>
	</node>
	<node id="B4DDU2" label="B4DDU2">
		<att name="ProteinDescription" value="cDNA FLJ60097, highly similar to Tubulin alpha-ubiquitous chain" type="string"/>
		<att name="ACC" value="B4DDU2" type="string"/>
		<att name="numPeptideSequencesInProteins" value="14" type="integer"/>
		<att name="conclusiveProtein" value="0" type="integer"/>
		<att name="numConnectedPeptideNodes" value="14" type="integer"/>
		<att name="UniprotKB" value="B4DDU2" type="string"/>
		<att name="numProteins" value="1" type="integer"/>
		<att name="Classification2Case" value="6" type="string"/>
		<att name="containsPTMs" value="0" type="integer"/>
		<att name="conclusiveProteinNode" value="0" type="integer"/>
		<att name="isFiltered" value="0" type="integer"/>
		<att name="ID" value="B4DDU2_HUMAN" type="string"/>
		<att name="numPsmsInProtein" value="286" type="integer"/>
		<att name="Species" value="[Homo sapiens]" type="string"/>
		<att name="isProtein" value="1" type="integer"/>
		<graphics type="ELLIPSE" h="30" w="70" width="4" outline="#000000" fill="#ffffff">
			<att name="NODE_TOOLTIP" value="&lt;html&gt;&lt;b&gt;Protein ACC(s):&lt;/b&gt;&lt;br&gt;B4DDU2&lt;br&gt;&lt;b&gt;Protein name(s):&lt;/b&gt;&lt;br&gt; cDNA FLJ60097, highly similar to Tubulin alpha-ubiquitous chain&lt;br&gt;&lt;b&gt;Classification case(s):&lt;/b&gt;&lt;br&gt;&lt;b&gt;6&lt;/b&gt;: Not classified&lt;br&gt;&lt;b&gt;TAX:&lt;/b&gt; [Homo sapiens]&lt;br&gt;&lt;b&gt;Gene name:&lt;/b&gt; &lt;/html&gt;" type="string"/>
			<att name="NODE_NESTED_NETWORK_IMAGE_VISIBLE" value="true" type="string"/>
			<att name="NODE_BORDER_STROKE" value="SOLID" type="string"/>
			<att name="NODE_SELECTED" value="false" type="string"/>
			<att name="NODE_TRANSPARENCY" value="255" type="string"/>
			<att name="NODE_LABEL_WIDTH" value="200" type="string"/>
			<att name="NODE_LABEL" value="B4DDU2" type="string"/>
			<att name="NODE_LABEL_FONT_SIZE" value="12" type="string"/>
			<att name="NODE_LABEL_TRANSPARENCY" value="255" type="string"/>
			<att name="NODE_LABEL_COLOR" value="#000000" type="string"/>
			<att name="NODE_VISIBLE" value="true" type="string"/>
			<att name="NODE_DEPTH" value="0.0" type="string"/>
			<att name="NODE_BORDER_TRANSPARENCY" value="255" type="string"/>
			<att name="NODE_LABEL_FONT_FACE" value="Dialog,plain,12" type="string"/>
			<att name="NODE_LABEL_TRANSPARENCY" value="255" type="string"/>
		</graphics>
	</node>
	<node id="B4DQK4" label="B4DQK4">
		<att name="ProteinDescription" value="cDNA FLJ53743, highly similar to Tubulin alpha-3 chain" type="string"/>
		<att name="ACC" value="B4DQK4" type="string"/>
		<att name="numPeptideSequencesInProteins" value="18" type="integer"/>
		<att name="conclusiveProtein" value="0" type="integer"/>
		<att name="numConnectedPeptideNodes" value="18" type="integer"/>
		<att name="UniprotKB" value="B4DQK4" type="string"/>
		<att name="numProteins" value="1" type="integer"/>
		<att name="Classification2Case" value="6" type="string"/>
		<att name="containsPTMs" value="0" type="integer"/>
		<att name="conclusiveProteinNode" value="0" type="integer"/>
		<att name="isFiltered" value="0" type="integer"/>
		<att name="ID" value="B4DQK4_HUMAN" type="string"/>
		<att name="numPsmsInProtein" value="266" type="integer"/>
		<att name="Species" value="[Homo sapiens]" type="string"/>
		<att name="isProtein" value="1" type="integer"/>
		<graphics type="ELLIPSE" h="30" w="70" width="4" outline="#000000" fill="#ffffff">
			<att name="NODE_TOOLTIP" value="&lt;html&gt;&lt;b&gt;Protein ACC(s):&lt;/b&gt;&lt;br&gt;B4DQK4&lt;br&gt;&lt;b&gt;Protein name(s):&lt;/b&gt;&lt;br&gt; cDNA FLJ53743, highly similar to Tubulin alpha-3 chain&lt;br&gt;&lt;b&gt;Classification case(s):&lt;/b&gt;&lt;br&gt;&lt;b&gt;6&lt;/b&gt;: Not classified&lt;br&gt;&lt;b&gt;TAX:&lt;/b&gt; [Homo sapiens]&lt;br&gt;&lt;b&gt;Gene name:&lt;/b&gt; &lt;/html&gt;" type="string"/>
			<att name="NODE_NESTED_NETWORK_IMAGE_VISIBLE" value="true" type="string"/>
			<att name="NODE_BORDER_STROKE" value="SOLID" type="string"/>
			<att name="NODE_SELECTED" value="false" type="string"/>
			<att name="NODE_TRANSPARENCY" value="255" type="string"/>
			<att name="NODE_LABEL_WIDTH" value="200" type="string"/>
			<att name="NODE_LABEL" value="B4DQK4" type="string"/>
			<att name="NODE_LABEL_FONT_SIZE" value="12" type="string"/>
			<att name="NODE_LABEL_TRANSPARENCY" value="255" type="string"/>
			<att name="NODE_LABEL_COLOR" value="#000000" type="string"/>
			<att name="NODE_VISIBLE" value="true" type="string"/>
			<att name="NODE_DEPTH" value="0.0" type="string"/>
			<att name="NODE_BORDER_TRANSPARENCY" value="255" type="string"/>
			<att name="NODE_LABEL_FONT_FACE" value="Dialog,plain,12" type="string"/>
			<att name="NODE_LABEL_TRANSPARENCY" value="255" type="string"/>
		</graphics>
	</node>
	<node id="RSIQFVDWCPTGFK_SIQFVDWCPTGFK" label="RSIQFVDWCPTGFK_SIQFVDWCPTGFK">
		<att name="numMSRuns" value="18" type="integer"/>
		<att name="numReplicates" value="3" type="integer"/>
		<att name="PCQ_ID" value="RSIQFVDWCPTGFK_SIQFVDWCPTGFK" type="string"/>
		<att name="numConnectedProteinNodes" value="6" type="integer"/>
		<att name="numPeptideSequences" value="2" type="integer"/>
		<att name="PeptideSequences" value="RSIQFVDWCPTGFK_SIQFVDWCPTGFK" type="string"/>
		<att name="significant" value="0" type="integer"/>
		<att name="Weight" value="36.939054237" type="real"/>
		<att name="Variance" value="0.027071618931660414" type="real"/>
		<att name="numProteins" value="6" type="integer"/>
		<att name="ionCount" value="0" type="integer"/>
		<att name="numPsms" value="46" type="integer"/>
		<att name="containsPTMs" value="0" type="integer"/>
		<att name="FDR" value="0.95955200028" type="real"/>
		<att name="lightIons" value="0" type="integer"/>
		<att name="uniquePeptide" value="0" type="integer"/>
		<att name="isFiltered" value="0" type="integer"/>
		<att name="finalRatio" value="0.3189254281400001" type="real"/>
		<att name="heavyIons" value="0" type="integer"/>
		<att name="uniquePeptideNode" value="0" type="integer"/>
		<att name="isProtein" value="0" type="integer"/>
		<graphics type="ROUNDRECT" h="30" w="70" width="4" outline="#000000" fill="#ffffff">
			<att name="NODE_TOOLTIP" value="&lt;html&gt;RSIQFVDWCPTGFK_SIQFVDWCPTGFK&lt;br&gt;2 Peptide sequences&lt;br&gt;46 PSMs&lt;br&gt;Shared by 6 protein Nodes&lt;br&gt;Shared by 6 proteins&lt;br&gt;Detected in 18 MS runs&lt;br&gt;Detected in 3 Replicates&lt;br&gt;Weight = 36.939&lt;br&gt;Variance = 0.027&lt;br&gt;Integrated peptide node ratio = 0.3&lt;br&gt;Ion count ratio Rc = N/A = log2( () / () )&lt;br&gt;FDR = 0.95955200028&lt;br&gt;Individual peptides in the node:&lt;br&gt;RSIQFVDWCPTGFK, 35 PSMs, Shared by 6 proteins, Detected in 12 MS Runs, Detected in 3 replicates, Average of ratios = 0.1768488011286835&lt;br&gt;SIQFVDWCPTGFK, 11 PSMs, Shared by 6 proteins, Detected in 6 MS Runs, Detected in 3 replicates, Average of ratios = 0.2122008531495592&lt;br&gt;&lt;/html&gt;" type="string"/>
			<att name="NODE_NESTED_NETWORK_IMAGE_VISIBLE" value="true" type="string"/>
			<att name="NODE_BORDER_STROKE" value="SOLID" type="string"/>
			<att name="NODE_SELECTED" value="false" type="string"/>
			<att name="NODE_TRANSPARENCY" value="255" type="string"/>
			<att name="NODE_LABEL_WIDTH" value="200" type="string"/>
			<att name="NODE_LABEL" value="0.3" type="string"/>
			<att name="NODE_LABEL_FONT_SIZE" value="12" type="string"/>
			<att name="NODE_LABEL_TRANSPARENCY" value="255" type="string"/>
			<att name="NODE_LABEL_COLOR" value="#000000" type="string"/>
			<att name="NODE_VISIBLE" value="true" type="string"/>
			<att name="NODE_DEPTH" value="0.0" type="string"/>
			<att name="NODE_BORDER_TRANSPARENCY" value="255" type="string"/>
			<att name="NODE_LABEL_FONT_FACE" value="Dialog,plain,12" type="string"/>
			<att name="NODE_LABEL_TRANSPARENCY" value="255" type="string"/>
		</graphics>
	</node>
	<node id="Q15670" label="Q15670">
		<att name="ProteinDescription" value="Alpha-tubulin isotype H2-alpha (Fragment)" type="string"/>
		<att name="ACC" value="Q15670" type="string"/>
		<att name="numPeptideSequencesInProteins" value="3" type="integer"/>
		<att name="conclusiveProtein" value="0" type="integer"/>
		<att name="numConnectedPeptideNodes" value="3" type="integer"/>
		<att name="UniprotKB" value="Q15670" type="string"/>
		<att name="numProteins" value="1" type="integer"/>
		<att name="Classification2Case" value="6" type="string"/>
		<att name="containsPTMs" value="0" type="integer"/>
		<att name="conclusiveProteinNode" value="0" type="integer"/>
		<att name="isFiltered" value="0" type="integer"/>
		<att name="ID" value="Q15670_HUMAN" type="string"/>
		<att name="numPsmsInProtein" value="61" type="integer"/>
		<att name="Species" value="[Homo sapiens]" type="string"/>
		<att name="isProtein" value="1" type="integer"/>
		<graphics type="ELLIPSE" h="30" w="70" width="4" outline="#000000" fill="#ffffff">
			<att name="NODE_TOOLTIP" value="&lt;html&gt;&lt;b&gt;Protein ACC(s):&lt;/b&gt;&lt;br&gt;Q15670&lt;br&gt;&lt;b&gt;Protein name(s):&lt;/b&gt;&lt;br&gt; Alpha-tubulin isotype H2-alpha (Fragment)&lt;br&gt;&lt;b&gt;Classification case(s):&lt;/b&gt;&lt;br&gt;&lt;b&gt;6&lt;/b&gt;: Not classified&lt;br&gt;&lt;b&gt;TAX:&lt;/b&gt; [Homo sapiens]&lt;br&gt;&lt;b&gt;Gene name:&lt;/b&gt; &lt;/html&gt;" type="string"/>
			<att name="NODE_NESTED_NETWORK_IMAGE_VISIBLE" value="true" type="string"/>
			<att name="NODE_BORDER_STROKE" value="SOLID" type="string"/>
			<att name="NODE_SELECTED" value="false" type="string"/>
			<att name="NODE_TRANSPARENCY" value="255" type="string"/>
			<att name="NODE_LABEL_WIDTH" value="200" type="string"/>
			<att name="NODE_LABEL" value="Q15670" type="string"/>
			<att name="NODE_LABEL_FONT_SIZE" value="12" type="string"/>
			<att name="NODE_LABEL_TRANSPARENCY" value="255" type="string"/>
			<att name="NODE_LABEL_COLOR" value="#000000" type="string"/>
			<att name="NODE_VISIBLE" value="true" type="string"/>
			<att name="NODE_DEPTH" value="0.0" type="string"/>
			<att name="NODE_BORDER_TRANSPARENCY" value="255" type="string"/>
			<att name="NODE_LABEL_FONT_FACE" value="Dialog,plain,12" type="string"/>
			<att name="NODE_LABEL_TRANSPARENCY" value="255" type="string"/>
		</graphics>
	</node>
	<node id="F8VRK0" label="F8VRK0">
		<att name="ProteinDescription" value="Tubulin alpha-1B chain (Fragment)" type="string"/>
		<att name="ACC" value="F8VRK0" type="string"/>
		<att name="numPeptideSequencesInProteins" value="2" type="integer"/>
		<att name="conclusiveProtein" value="0" type="integer"/>
		<att name="numConnectedPeptideNodes" value="2" type="integer"/>
		<att name="UniprotKB" value="F8VRK0" type="string"/>
		<att name="numProteins" value="1" type="integer"/>
		<att name="Classification2Case" value="6" type="string"/>
		<att name="GeneName" value="TUBA1B" type="string"/>
		<att name="containsPTMs" value="0" type="integer"/>
		<att name="conclusiveProteinNode" value="0" type="integer"/>
		<att name="isFiltered" value="0" type="integer"/>
		<att name="ID" value="F8VRK0_HUMAN" type="string"/>
		<att name="numPsmsInProtein" value="27" type="integer"/>
		<att name="Species" value="[Homo sapiens]" type="string"/>
		<att name="isProtein" value="1" type="integer"/>
		<graphics type="ELLIPSE" h="30" w="70" width="4" outline="#000000" fill="#ffffff">
			<att name="NODE_TOOLTIP" value="&lt;html&gt;&lt;b&gt;Protein ACC(s):&lt;/b&gt;&lt;br&gt;F8VRK0&lt;br&gt;&lt;b&gt;Protein name(s):&lt;/b&gt;&lt;br&gt; Tubulin alpha-1B chain (Fragment)&lt;br&gt;&lt;b&gt;Classification case(s):&lt;/b&gt;&lt;br&gt;&lt;b&gt;6&lt;/b&gt;: Not classified&lt;br&gt;&lt;b&gt;TAX:&lt;/b&gt; [Homo sapiens]&lt;br&gt;&lt;b&gt;Gene name:&lt;/b&gt; TUBA1B&lt;/html&gt;" type="string"/>
			<att name="NODE_NESTED_NETWORK_IMAGE_VISIBLE" value="true" type="string"/>
			<att name="NODE_BORDER_STROKE" value="SOLID" type="string"/>
			<att name="NODE_SELECTED" value="false" type="string"/>
			<att name="NODE_TRANSPARENCY" value="255" type="string"/>
			<att name="NODE_LABEL_WIDTH" value="200" type="string"/>
			<att name="NODE_LABEL" value="F8VRK0" type="string"/>
			<att name="NODE_LABEL_FONT_SIZE" value="12" type="string"/>
			<att name="NODE_LABEL_TRANSPARENCY" value="255" type="string"/>
			<att name="NODE_LABEL_COLOR" value="#000000" type="string"/>
			<att name="NODE_VISIBLE" value="true" type="string"/>
			<att name="NODE_DEPTH" value="0.0" type="string"/>
			<att name="NODE_BORDER_TRANSPARENCY" value="255" type="string"/>
			<att name="NODE_LABEL_FONT_FACE" value="Dialog,plain,12" type="string"/>
			<att name="NODE_LABEL_TRANSPARENCY" value="255" type="string"/>
		</graphics>
	</node>
	<node id="C9K0S6" label="C9K0S6">
		<att name="ProteinDescription" value="Tubulin alpha-8 chain (Fragment)" type="string"/>
		<att name="ACC" value="C9K0S6" type="string"/>
		<att name="numPeptideSequencesInProteins" value="1" type="integer"/>
		<att name="conclusiveProtein" value="1" type="integer"/>
		<att name="numConnectedPeptideNodes" value="1" type="integer"/>
		<att name="UniprotKB" value="C9K0S6" type="string"/>
		<att name="numProteins" value="1" type="integer"/>
		<att name="Classification2Case" value="6" type="string"/>
		<att name="GeneName" value="TUBA8" type="string"/>
		<att name="containsPTMs" value="0" type="integer"/>
		<att name="conclusiveProteinNode" value="0" type="integer"/>
		<att name="isFiltered" value="0" type="integer"/>
		<att name="ID" value="C9K0S6_HUMAN" type="string"/>
		<att name="numPsmsInProtein" value="38" type="integer"/>
		<att name="Species" value="[Homo sapiens]" type="string"/>
		<att name="isProtein" value="1" type="integer"/>
		<graphics type="ELLIPSE" h="30" w="70" width="4" outline="#000000" fill="#ffffff">
			<att name="NODE_TOOLTIP" value="&lt;html&gt;&lt;b&gt;Protein ACC(s):&lt;/b&gt;&lt;br&gt;C9K0S6&lt;br&gt;&lt;b&gt;Protein name(s):&lt;/b&gt;&lt;br&gt; Tubulin alpha-8 chain (Fragment)&lt;br&gt;&lt;b&gt;Classification case(s):&lt;/b&gt;&lt;br&gt;&lt;b&gt;6&lt;/b&gt;: Not classified&lt;br&gt;&lt;b&gt;TAX:&lt;/b&gt; [Homo sapiens]&lt;br&gt;&lt;b&gt;Gene name:&lt;/b&gt; TUBA8&lt;/html&gt;" type="string"/>
			<att name="NODE_NESTED_NETWORK_IMAGE_VISIBLE" value="true" type="string"/>
			<att name="NODE_BORDER_STROKE" value="SOLID" type="string"/>
			<att name="NODE_SELECTED" value="false" type="string"/>
			<att name="NODE_TRANSPARENCY" value="255" type="string"/>
			<att name="NODE_LABEL_WIDTH" value="200" type="string"/>
			<att name="NODE_LABEL" value="C9K0S6" type="string"/>
			<att name="NODE_LABEL_FONT_SIZE" value="12" type="string"/>
			<att name="NODE_LABEL_TRANSPARENCY" value="255" type="string"/>
			<att name="NODE_LABEL_COLOR" value="#000000" type="string"/>
			<att name="NODE_VISIBLE" value="true" type="string"/>
			<att name="NODE_DEPTH" value="0.0" type="string"/>
			<att name="NODE_BORDER_TRANSPARENCY" value="255" type="string"/>
			<att name="NODE_LABEL_FONT_FACE" value="Dialog,plain,12" type="string"/>
			<att name="NODE_LABEL_TRANSPARENCY" value="255" type="string"/>
		</graphics>
	</node>
	<node id="Q6QMJ5" label="Q6QMJ5">
		<att name="ProteinDescription" value="Tubulin alpha-1 (Fragment)" type="string"/>
		<att name="ACC" value="Q6QMJ5" type="string"/>
		<att name="numPeptideSequencesInProteins" value="2" type="integer"/>
		<att name="conclusiveProtein" value="0" type="integer"/>
		<att name="numConnectedPeptideNodes" value="2" type="integer"/>
		<att name="UniprotKB" value="Q6QMJ5" type="string"/>
		<att name="numProteins" value="1" type="integer"/>
		<att name="Classification2Case" value="6" type="string"/>
		<att name="GeneName" value="TUBA1" type="string"/>
		<att name="containsPTMs" value="0" type="integer"/>
		<att name="conclusiveProteinNode" value="0" type="integer"/>
		<att name="isFiltered" value="0" type="integer"/>
		<att name="ID" value="Q6QMJ5_HUMAN" type="string"/>
		<att name="numPsmsInProtein" value="43" type="integer"/>
		<att name="Species" value="[Homo sapiens]" type="string"/>
		<att name="isProtein" value="1" type="integer"/>
		<graphics type="ELLIPSE" h="30" w="70" width="4" outline="#000000" fill="#ffffff">
			<att name="NODE_TOOLTIP" value="&lt;html&gt;&lt;b&gt;Protein ACC(s):&lt;/b&gt;&lt;br&gt;Q6QMJ5&lt;br&gt;&lt;b&gt;Protein name(s):&lt;/b&gt;&lt;br&gt; Tubulin alpha-1 (Fragment)&lt;br&gt;&lt;b&gt;Classification case(s):&lt;/b&gt;&lt;br&gt;&lt;b&gt;6&lt;/b&gt;: Not classified&lt;br&gt;&lt;b&gt;TAX:&lt;/b&gt; [Homo sapiens]&lt;br&gt;&lt;b&gt;Gene name:&lt;/b&gt; TUBA1&lt;/html&gt;" type="string"/>
			<att name="NODE_NESTED_NETWORK_IMAGE_VISIBLE" value="true" type="string"/>
			<att name="NODE_BORDER_STROKE" value="SOLID" type="string"/>
			<att name="NODE_SELECTED" value="false" type="string"/>
			<att name="NODE_TRANSPARENCY" value="255" type="string"/>
			<att name="NODE_LABEL_WIDTH" value="200" type="string"/>
			<att name="NODE_LABEL" value="Q6QMJ5" type="string"/>
			<att name="NODE_LABEL_FONT_SIZE" value="12" type="string"/>
			<att name="NODE_LABEL_TRANSPARENCY" value="255" type="string"/>
			<att name="NODE_LABEL_COLOR" value="#000000" type="string"/>
			<att name="NODE_VISIBLE" value="true" type="string"/>
			<att name="NODE_DEPTH" value="0.0" type="string"/>
			<att name="NODE_BORDER_TRANSPARENCY" value="255" type="string"/>
			<att name="NODE_LABEL_FONT_FACE" value="Dialog,plain,12" type="string"/>
			<att name="NODE_LABEL_TRANSPARENCY" value="255" type="string"/>
		</graphics>
	</node>
	<node id="AVCMLSNTTAVAEAWAR" label="AVCMLSNTTAVAEAWAR">
		<att name="numMSRuns" value="2" type="integer"/>
		<att name="numReplicates" value="1" type="integer"/>
		<att name="PCQ_ID" value="AVCMLSNTTAVAEAWAR" type="string"/>
		<att name="numConnectedProteinNodes" value="3" type="integer"/>
		<att name="numPeptideSequences" value="1" type="integer"/>
		<att name="PeptideSequences" value="AVCMLSNTTAVAEAWAR" type="string"/>
		<att name="significant" value="0" type="integer"/>
		<att name="numProteins" value="5" type="integer"/>
		<att name="ionCount" value="0" type="integer"/>
		<att name="numPsms" value="3" type="integer"/>
		<att name="containsPTMs" value="0" type="integer"/>
		<att name="lightIons" value="0" type="integer"/>
		<att name="uniquePeptide" value="0" type="integer"/>
		<att name="isFiltered" value="0" type="integer"/>
		<att name="finalRatio" value="NaN" type="real"/>
		<att name="heavyIons" value="0" type="integer"/>
		<att name="uniquePeptideNode" value="0" type="integer"/>
		<att name="isProtein" value="0" type="integer"/>
		<graphics type="ROUNDRECT" h="30" w="70" width="4" outline="#000000" fill="#ffffff">
			<att name="NODE_TOOLTIP" value="&lt;html&gt;AVCMLSNTTAVAEAWAR&lt;br&gt;1 Peptide sequences&lt;br&gt;3 PSMs&lt;br&gt;Shared by 3 protein Nodes&lt;br&gt;Shared by 5 proteins&lt;br&gt;Detected in 2 MS runs&lt;br&gt;Detected in 1 Replicates&lt;br&gt;Integrated peptide node ratio = N/A&lt;br&gt;Ion count ratio Rc = N/A = log2( () / () )&lt;br&gt;Individual peptides in the node:&lt;br&gt;AVCMLSNTTAVAEAWAR, 3 PSMs, Shared by 5 proteins, Detected in 2 MS Runs, Detected in 1 replicates, Peptide with no PSM ratios = NaN&lt;br&gt;&lt;/html&gt;" type="string"/>
			<att name="NODE_NESTED_NETWORK_IMAGE_VISIBLE" value="true" type="string"/>
			<att name="NODE_BORDER_STROKE" value="SOLID" type="string"/>
			<att name="NODE_SELECTED" value="false" type="string"/>
			<att name="NODE_TRANSPARENCY" value="255" type="string"/>
			<att name="NODE_LABEL_WIDTH" value="200" type="string"/>
			<att name="NODE_LABEL" value="N/A" type="string"/>
			<att name="NODE_LABEL_FONT_SIZE" value="12" type="string"/>
			<att name="NODE_LABEL_TRANSPARENCY" value="255" type="string"/>
			<att name="NODE_LABEL_COLOR" value="#000000" type="string"/>
			<att name="NODE_VISIBLE" value="true" type="string"/>
			<att name="NODE_DEPTH" value="0.0" type="string"/>
			<att name="NODE_BORDER_TRANSPARENCY" value="255" type="string"/>
			<att name="NODE_LABEL_FONT_FACE" value="Dialog,plain,12" type="string"/>
			<att name="NODE_LABEL_TRANSPARENCY" value="255" type="string"/>
		</graphics>
	</node>
	<node id="LSDQCTGLQGFLVFHSFGGGTGSGFTSLLMER" label="LSDQCTGLQGFLVFHSFGGGTGSGFTSLLMER">
		<att name="numMSRuns" value="5" type="integer"/>
		<att name="numReplicates" value="2" type="integer"/>
		<att name="PCQ_ID" value="LSDQCTGLQGFLVFHSFGGGTGSGFTSLLMER" type="string"/>
		<att name="numConnectedProteinNodes" value="2" type="integer"/>
		<att name="numPeptideSequences" value="1" type="integer"/>
		<att name="PeptideSequences" value="LSDQCTGLQGFLVFHSFGGGTGSGFTSLLMER" type="string"/>
		<att name="significant" value="0" type="integer"/>
		<att name="Weight" value="20.2779977203" type="real"/>
		<att name="Variance" value="0.049314533604021216" type="real"/>
		<att name="numProteins" value="4" type="integer"/>
		<att name="ionCount" value="0" type="integer"/>
		<att name="numPsms" value="7" type="integer"/>
		<att name="containsPTMs" value="0" type="integer"/>
		<att name="FDR" value="0.985146289938" type="real"/>
		<att name="lightIons" value="0" type="integer"/>
		<att name="uniquePeptide" value="0" type="integer"/>
		<att name="isFiltered" value="0" type="integer"/>
		<att name="finalRatio" value="-0.051414988078300035" type="real"/>
		<att name="heavyIons" value="0" type="integer"/>
		<att name="uniquePeptideNode" value="0" type="integer"/>
		<att name="isProtein" value="0" type="integer"/>
		<graphics type="ROUNDRECT" h="30" w="70" width="4" outline="#000000" fill="#ffffff">
			<att name="NODE_TOOLTIP" value="&lt;html&gt;LSDQCTGLQGFLVFHSFGGGTGSGFTSLLMER&lt;br&gt;1 Peptide sequences&lt;br&gt;7 PSMs&lt;br&gt;Shared by 2 protein Nodes&lt;br&gt;Shared by 4 proteins&lt;br&gt;Detected in 5 MS runs&lt;br&gt;Detected in 2 Replicates&lt;br&gt;Weight = 20.278&lt;br&gt;Variance = 0.049&lt;br&gt;Integrated peptide node ratio = -0.1&lt;br&gt;Ion count ratio Rc = N/A = log2( () / () )&lt;br&gt;FDR = 0.985146289938&lt;br&gt;Individual peptides in the node:&lt;br&gt;LSDQCTGLQGFLVFHSFGGGTGSGFTSLLMER, 7 PSMs, Shared by 4 proteins, Detected in 5 MS Runs, Detected in 2 replicates, Average of ratios = 0.05237978393467548&lt;br&gt;&lt;/html&gt;" type="string"/>
			<att name="NODE_NESTED_NETWORK_IMAGE_VISIBLE" value="true" type="string"/>
			<att name="NODE_BORDER_STROKE" value="SOLID" type="string"/>
			<att name="NODE_SELECTED" value="false" type="string"/>
			<att name="NODE_TRANSPARENCY" value="255" type="string"/>
			<att name="NODE_LABEL_WIDTH" value="200" type="string"/>
			<att name="NODE_LABEL" value="-0.1" type="string"/>
			<att name="NODE_LABEL_FONT_SIZE" value="12" type="string"/>
			<att name="NODE_LABEL_TRANSPARENCY" value="255" type="string"/>
			<att name="NODE_LABEL_COLOR" value="#000000" type="string"/>
			<att name="NODE_VISIBLE" value="true" type="string"/>
			<att name="NODE_DEPTH" value="0.0" type="string"/>
			<att name="NODE_BORDER_TRANSPARENCY" value="255" type="string"/>
			<att name="NODE_LABEL_FONT_FACE" value="Dialog,plain,12" type="string"/>
			<att name="NODE_LABEL_TRANSPARENCY" value="255" type="string"/>
		</graphics>
	</node>
	<node id="Q9UQM3" label="Q9UQM3">
		<att name="ProteinDescription" value="Alpha-tubulin (Fragment)" type="string"/>
		<att name="ACC" value="Q9UQM3" type="string"/>
		<att name="numPeptideSequencesInProteins" value="15" type="integer"/>
		<att name="conclusiveProtein" value="0" type="integer"/>
		<att name="numConnectedPeptideNodes" value="15" type="integer"/>
		<att name="UniprotKB" value="Q9UQM3" type="string"/>
		<att name="numProteins" value="1" type="integer"/>
		<att name="Classification2Case" value="6" type="string"/>
		<att name="containsPTMs" value="0" type="integer"/>
		<att name="conclusiveProteinNode" value="0" type="integer"/>
		<att name="isFiltered" value="0" type="integer"/>
		<att name="ID" value="Q9UQM3_HUMAN" type="string"/>
		<att name="numPsmsInProtein" value="245" type="integer"/>
		<att name="Species" value="[Homo sapiens]" type="string"/>
		<att name="isProtein" value="1" type="integer"/>
		<graphics type="ELLIPSE" h="30" w="70" width="4" outline="#000000" fill="#ffffff">
			<att name="NODE_TOOLTIP" value="&lt;html&gt;&lt;b&gt;Protein ACC(s):&lt;/b&gt;&lt;br&gt;Q9UQM3&lt;br&gt;&lt;b&gt;Protein name(s):&lt;/b&gt;&lt;br&gt; Alpha-tubulin (Fragment)&lt;br&gt;&lt;b&gt;Classification case(s):&lt;/b&gt;&lt;br&gt;&lt;b&gt;6&lt;/b&gt;: Not classified&lt;br&gt;&lt;b&gt;TAX:&lt;/b&gt; [Homo sapiens]&lt;br&gt;&lt;b&gt;Gene name:&lt;/b&gt; &lt;/html&gt;" type="string"/>
			<att name="NODE_NESTED_NETWORK_IMAGE_VISIBLE" value="true" type="string"/>
			<att name="NODE_BORDER_STROKE" value="SOLID" type="string"/>
			<att name="NODE_SELECTED" value="false" type="string"/>
			<att name="NODE_TRANSPARENCY" value="255" type="string"/>
			<att name="NODE_LABEL_WIDTH" value="200" type="string"/>
			<att name="NODE_LABEL" value="Q9UQM3" type="string"/>
			<att name="NODE_LABEL_FONT_SIZE" value="12" type="string"/>
			<att name="NODE_LABEL_TRANSPARENCY" value="255" type="string"/>
			<att name="NODE_LABEL_COLOR" value="#000000" type="string"/>
			<att name="NODE_VISIBLE" value="true" type="string"/>
			<att name="NODE_DEPTH" value="0.0" type="string"/>
			<att name="NODE_BORDER_TRANSPARENCY" value="255" type="string"/>
			<att name="NODE_LABEL_FONT_FACE" value="Dialog,plain,12" type="string"/>
			<att name="NODE_LABEL_TRANSPARENCY" value="255" type="string"/>
		</graphics>
	</node>
	<node id="B7Z4X8" label="B7Z4X8">
		<att name="ProteinDescription" value="cDNA FLJ57032, moderately similar to Tubulin-specific chaperone E" type="string"/>
		<att name="ACC" value="B7Z4X8" type="string"/>
		<att name="numPeptideSequencesInProteins" value="2" type="integer"/>
		<att name="conclusiveProtein" value="0" type="integer"/>
		<att name="numConnectedPeptideNodes" value="2" type="integer"/>
		<att name="UniprotKB" value="B7Z4X8" type="string"/>
		<att name="numProteins" value="1" type="integer"/>
		<att name="Classification2Case" value="6" type="string"/>
		<att name="containsPTMs" value="0" type="integer"/>
		<att name="conclusiveProteinNode" value="0" type="integer"/>
		<att name="isFiltered" value="0" type="integer"/>
		<att name="ID" value="B7Z4X8_HUMAN" type="string"/>
		<att name="numPsmsInProtein" value="7" type="integer"/>
		<att name="Species" value="[Homo sapiens]" type="string"/>
		<att name="isProtein" value="1" type="integer"/>
		<graphics type="ELLIPSE" h="30" w="70" width="4" outline="#000000" fill="#ffffff">
			<att name="NODE_TOOLTIP" value="&lt;html&gt;&lt;b&gt;Protein ACC(s):&lt;/b&gt;&lt;br&gt;B7Z4X8&lt;br&gt;&lt;b&gt;Protein name(s):&lt;/b&gt;&lt;br&gt; cDNA FLJ57032, moderately similar to Tubulin-specific chaperone E&lt;br&gt;&lt;b&gt;Classification case(s):&lt;/b&gt;&lt;br&gt;&lt;b&gt;6&lt;/b&gt;: Not classified&lt;br&gt;&lt;b&gt;TAX:&lt;/b&gt; [Homo sapiens]&lt;br&gt;&lt;b&gt;Gene name:&lt;/b&gt; &lt;/html&gt;" type="string"/>
			<att name="NODE_NESTED_NETWORK_IMAGE_VISIBLE" value="true" type="string"/>
			<att name="NODE_BORDER_STROKE" value="SOLID" type="string"/>
			<att name="NODE_SELECTED" value="false" type="string"/>
			<att name="NODE_TRANSPARENCY" value="255" type="string"/>
			<att name="NODE_LABEL_WIDTH" value="200" type="string"/>
			<att name="NODE_LABEL" value="B7Z4X8" type="string"/>
			<att name="NODE_LABEL_FONT_SIZE" value="12" type="string"/>
			<att name="NODE_LABEL_TRANSPARENCY" value="255" type="string"/>
			<att name="NODE_LABEL_COLOR" value="#000000" type="string"/>
			<att name="NODE_VISIBLE" value="true" type="string"/>
			<att name="NODE_DEPTH" value="0.0" type="string"/>
			<att name="NODE_BORDER_TRANSPARENCY" value="255" type="string"/>
			<att name="NODE_LABEL_FONT_FACE" value="Dialog,plain,12" type="string"/>
			<att name="NODE_LABEL_TRANSPARENCY" value="255" type="string"/>
		</graphics>
	</node>
	<node id="HLEVLNVSENK_NLLSSWDEVIHIADQLR" label="HLEVLNVSENK_NLLSSWDEVIHIADQLR">
		<att name="numMSRuns" value="4" type="integer"/>
		<att name="numReplicates" value="3" type="integer"/>
		<att name="PCQ_ID" value="HLEVLNVSENK_NLLSSWDEVIHIADQLR" type="string"/>
		<att name="numConnectedProteinNodes" value="2" type="integer"/>
		<att name="numPeptideSequences" value="2" type="integer"/>
		<att name="PeptideSequences" value="HLEVLNVSENK_NLLSSWDEVIHIADQLR" type="string"/>
		<att name="significant" value="0" type="integer"/>
		<att name="Weight" value="31.7989075304" type="real"/>
		<att name="Variance" value="0.03144762124434597" type="real"/>
		<att name="numProteins" value="2" type="integer"/>
		<att name="ionCount" value="0" type="integer"/>
		<att name="numPsms" value="7" type="integer"/>
		<att name="containsPTMs" value="0" type="integer"/>
		<att name="FDR" value="0.884180142302" type="real"/>
		<att name="lightIons" value="0" type="integer"/>
		<att name="uniquePeptide" value="0" type="integer"/>
		<att name="isFiltered" value="0" type="integer"/>
		<att name="finalRatio" value="0.4137296700539999" type="real"/>
		<att name="heavyIons" value="0" type="integer"/>
		<att name="uniquePeptideNode" value="0" type="integer"/>
		<att name="isProtein" value="0" type="integer"/>
		<graphics type="ROUNDRECT" h="30" w="70" width="4" outline="#000000" fill="#ffffff">
			<att name="NODE_TOOLTIP" value="&lt;html&gt;HLEVLNVSENK_NLLSSWDEVIHIADQLR&lt;br&gt;2 Peptide sequences&lt;br&gt;7 PSMs&lt;br&gt;Shared by 2 protein Nodes&lt;br&gt;Shared by 2 proteins&lt;br&gt;Detected in 4 MS runs&lt;br&gt;Detected in 3 Replicates&lt;br&gt;Weight = 31.799&lt;br&gt;Variance = 0.031&lt;br&gt;Integrated peptide node ratio = 0.4&lt;br&gt;Ion count ratio Rc = N/A = log2( () / () )&lt;br&gt;FDR = 0.884180142302&lt;br&gt;Individual peptides in the node:&lt;br&gt;HLEVLNVSENK, 1 PSMs, Shared by 2 proteins, Detected in 1 MS Runs, Detected in 1 replicates, Average of ratios = 0.21585486369444223&lt;br&gt;NLLSSWDEVIHIADQLR, 6 PSMs, Shared by 2 proteins, Detected in 3 MS Runs, Detected in 2 replicates, Average of ratios = 0.3240708283960807&lt;br&gt;&lt;/html&gt;" type="string"/>
			<att name="NODE_NESTED_NETWORK_IMAGE_VISIBLE" value="true" type="string"/>
			<att name="NODE_BORDER_STROKE" value="SOLID" type="string"/>
			<att name="NODE_SELECTED" value="false" type="string"/>
			<att name="NODE_TRANSPARENCY" value="255" type="string"/>
			<att name="NODE_LABEL_WIDTH" value="200" type="string"/>
			<att name="NODE_LABEL" value="0.4" type="string"/>
			<att name="NODE_LABEL_FONT_SIZE" value="12" type="string"/>
			<att name="NODE_LABEL_TRANSPARENCY" value="255" type="string"/>
			<att name="NODE_LABEL_COLOR" value="#000000" type="string"/>
			<att name="NODE_VISIBLE" value="true" type="string"/>
			<att name="NODE_DEPTH" value="0.0" type="string"/>
			<att name="NODE_BORDER_TRANSPARENCY" value="255" type="string"/>
			<att name="NODE_LABEL_FONT_FACE" value="Dialog,plain,12" type="string"/>
			<att name="NODE_LABEL_TRANSPARENCY" value="255" type="string"/>
		</graphics>
	</node>
	<node id="Q15813" label="Q15813">
		<att name="ProteinDescription" value="Tubulin-specific chaperone E OS=Homo sapiens GN=TBCE PE=1 SV=1 " type="string"/>
		<att name="ACC" value="Q15813" type="string"/>
		<att name="numPeptideSequencesInProteins" value="5" type="integer"/>
		<att name="conclusiveProtein" value="0" type="integer"/>
		<att name="numConnectedPeptideNodes" value="5" type="integer"/>
		<att name="UniprotKB" value="Q15813" type="string"/>
		<att name="numProteins" value="1" type="integer"/>
		<att name="Classification2Case" value="6" type="string"/>
		<att name="GeneName" value="TBCE" type="string"/>
		<att name="containsPTMs" value="0" type="integer"/>
		<att name="conclusiveProteinNode" value="1" type="integer"/>
		<att name="isFiltered" value="0" type="integer"/>
[truncated: 73,624,777 more chars]
